# Supplementary material for: High-throughput allele-specific expression across 250 environmental conditions
Source: Genome Res. 2016 Dec;26(12):1627–38. doi: 10.1101/gr.209759.116 (PMC5131815; doi:10.1101/gr.209759.116)
Supplement: Supplemental Material [file supp_gr.209759.116_Supplemental_Table_S6.tar.gz › DEG_results/DP9_DEG_stats_T19C1.txt]

t.id padj pval logFC ensg g.id
ENST00000456328 0.614948653603185 0.277577588998188 -0.082159167842756 ENSG00000223972 DDX11L1
ENST00000515242 0.614948653603185 0.277577588998188 -0.082159167842756 ENSG00000223972 DDX11L1
ENST00000518655 0.614948653603185 0.277577588998188 -0.082159167842756 ENSG00000223972 DDX11L1
ENST00000541675 0.223655019897486 0.0413449009355228 0.204073785540161 ENSG00000227232 WASH7P
ENST00000423562 0.219182058476173 0.0399123731122699 0.2028191409113 ENSG00000227232 WASH7P
ENST00000438504 0.219182058476173 0.0399123731122699 0.2028191409113 ENSG00000227232 WASH7P
ENST00000488147 0.208053083167101 0.0364859160490963 0.206383923708995 ENSG00000227232 WASH7P
ENST00000538476 0.216903389197582 0.0392202168050875 0.203533404026092 ENSG00000227232 WASH7P
ENST00000466430 0.502613615443863 0.182234101042862 0.231291924301509 ENSG00000238009 RP11-34P13.7
ENST00000495576 0.746333623932168 0.439722355883059 0.0867317561013086 ENSG00000239945 RP11-34P13.8
ENST00000477740 0.361418529910066 0.0967095149572614 0.277373244815285 ENSG00000238009 RP11-34P13.7
ENST00000471248 0.425095178366319 0.131594802201069 0.235259236995541 ENSG00000238009 RP11-34P13.7
ENST00000423372 0.779075350486032 0.4886920732017 -0.111203342492777 ENSG00000237683 AL627309.1
ENST00000595919 0.31652202098779 0.0757640586172335 -0.172449316066927 ENSG00000269981 RP11-34P13.16
ENST00000484859 0.966573342035032 0.892413424011267 -0.0144050541170765 ENSG00000241860 RP11-34P13.13
ENST00000490997 0.978756183087758 0.927101150627254 0.0083445976016091 ENSG00000241860 RP11-34P13.13
ENST00000466557 0.720225570416477 0.402246576244316 -0.147407392908369 ENSG00000241860 RP11-34P13.13
ENST00000491962 0.773458057172674 0.479595426857706 -0.112429918261666 ENSG00000241860 RP11-34P13.13
ENST00000442116 0.822177489304181 0.560672999621523 0.10150163003172 ENSG00000228463 AP006222.2
ENST00000448958 0.5398475146179 0.210973669636505 0.174080860847764 ENSG00000228463 AP006222.2
ENST00000424429 0.516851627327045 0.193174127604191 0.166006625705942 ENSG00000241670 AP006222.1
ENST00000450734 0.446396890474978 0.144510416097671 0.187864529084176 ENSG00000241670 AP006222.1
ENST00000424587 0.120416692433284 0.015172699007064 0.312341742983901 ENSG00000228463 AP006222.2
ENST00000335577 0.721488462554277 0.404003219145741 0.116707704237103 ENSG00000228463 AP006222.2
ENST00000440038 0.760053762552053 0.459093692860772 0.0626143545723478 ENSG00000237094 RP4-669L17.10
ENST00000455464 0.935576815246985 0.805292135393308 0.0202003109429405 ENSG00000237094 RP4-669L17.10
ENST00000419160 0.938322958759673 0.811797440288091 0.0182614240899589 ENSG00000237094 RP4-669L17.10
ENST00000601814 0.939770106919361 0.815445835385787 0.0183284442139708 ENSG00000237094 RP4-669L17.10
ENST00000425496 0.936665745284739 0.807389911950877 0.0170381917902293 ENSG00000237094 RP4-669L17.10
ENST00000455207 0.739009894913805 0.428585119804144 0.0780002399135764 ENSG00000237094 RP4-669L17.10
ENST00000440200 2.16072967574025e-08 6.36725998450051e-11 -0.946618216429019 ENSG00000230021 RP5-857K21.4
ENST00000416931 0.000199842506510879 2.90736338835885e-06 -0.756237842862201 ENSG00000225972 MTND1P23
ENST00000457540 0.404827855440028 0.11983420021918 -0.256333030902211 ENSG00000225630 MTND2P28
ENST00000414273 0.00387783353865154 0.000119489172528773 -0.628117353092558 ENSG00000237973 hsa-mir-6723
ENST00000427426 0.00119333765849092 2.65498727614747e-05 -0.747113217604955 ENSG00000229344 RP5-857K21.7
ENST00000467115 0.000152011455664751 2.07517192088189e-06 -0.790834880742591 ENSG00000240409 MTATP8P1
ENST00000514057 1.33908346632922e-05 1.11603871192004e-07 -0.867324705177901 ENSG00000248527 MTATP6P1
ENST00000416718 1.60276572052111e-05 1.3655763949578e-07 -0.879674632093342 ENSG00000198744 RP5-857K21.11
ENST00000441245 0.776271448426958 0.484302253987051 0.125520048401791 ENSG00000230021 RP5-857K21.4
ENST00000419394 0.853527817098269 0.620427998000357 0.0888468147930461 ENSG00000230021 RP5-857K21.4
ENST00000414688 0.823124191704717 0.562608497678132 0.103372657582745 ENSG00000230021 RP5-857K21.4
ENST00000447954 0.807869856366654 0.536658142009318 0.0956497763814276 ENSG00000230021 RP5-857K21.4
ENST00000440782 0.989163402416865 0.961474386389505 0.00729416047390696 ENSG00000229376 CICP3
ENST00000506640 0.979123157888047 0.928222879054078 0.0161008253305508 ENSG00000224956 RP11-206L10.1
ENST00000416385 0.665582270134041 0.331062167215826 0.174489547969864 ENSG00000235373 RP11-206L10.3
ENST00000417659 0.246674099160261 0.0489490076218529 0.350281072495873 ENSG00000240618 RP11-206L10.5
ENST00000422528 0.923372105534045 0.773130530658475 0.0240979390902731 ENSG00000229905 RP11-206L10.4
ENST00000428504 0.521106053266115 0.196396636317205 0.179635421228808 ENSG00000228327 RP11-206L10.2
ENST00000434264 0.588227156902241 0.252785327233477 0.164171142783836 ENSG00000237491 RP11-206L10.9
ENST00000457084 0.887945843634567 0.690987534988621 0.0618397850014011 ENSG00000237491 RP11-206L10.9
ENST00000589899 0.582757064626834 0.247915745384718 0.166786549814252 ENSG00000237491 RP11-206L10.9
ENST00000609830 0.645431438289324 0.308848189780761 0.14873585344387 ENSG00000237491 RP11-206L10.9
ENST00000429505 0.0826497012010826 0.00853653168439058 0.238576464018447 ENSG00000237491 RP11-206L10.9
ENST00000591440 0.0903059199672422 0.00975234593312116 0.241646759379091 ENSG00000237491 RP11-206L10.9
ENST00000587530 0.0903059199672422 0.00975234593312116 0.241646759379091 ENSG00000237491 RP11-206L10.9
ENST00000593022 0.0807698583100955 0.00826475773241142 0.243481382456848 ENSG00000237491 RP11-206L10.9
ENST00000589531 0.0716677911271423 0.00691743556359443 0.247909096285947 ENSG00000237491 RP11-206L10.9
ENST00000588951 0.104887512926672 0.0122558358740976 0.228736975458803 ENSG00000237491 RP11-206L10.9
ENST00000585768 0.0473811823623928 0.00379430206668818 0.277236709834354 ENSG00000237491 RP11-206L10.9
ENST00000585745 0.273561619345297 0.0584710119054705 0.207741352755379 ENSG00000237491 RP11-206L10.9
ENST00000586928 0.252787753468785 0.051030944330601 0.324890880942308 ENSG00000237491 RP11-206L10.9
ENST00000592547 0.309001878026224 0.0727169203867582 0.307939407050663 ENSG00000237491 RP11-206L10.9
ENST00000585826 0.796191293462165 0.516893337145612 0.10422439120249 ENSG00000237491 RP11-206L10.9
ENST00000590848 0.0807723469962805 0.00826604725956644 0.247249590524286 ENSG00000237491 RP11-206L10.9
ENST00000586288 0.0707392842805618 0.00679201537976733 0.247953983587984 ENSG00000237491 RP11-206L10.9
ENST00000591702 0.53682171202507 0.208570119813701 0.221505165803708 ENSG00000237491 RP11-206L10.9
ENST00000358533 0.27937971447034 0.060822417643449 0.335594393498784 ENSG00000237491 RP11-206L10.9
ENST00000447500 0.572198053909505 0.238323152786239 0.160710707175884 ENSG00000230092 RP11-206L10.8
ENST00000590817 0.572198053909505 0.238323152786239 0.160710707175884 ENSG00000230092 RP11-206L10.8
ENST00000599533 0.961759046278181 0.878866776536178 -0.0230653506289237 ENSG00000269831 AL669831.1
ENST00000587126 0.935856435938243 0.805742649164502 0.0402305821392763 ENSG00000237491 RP11-206L10.9
ENST00000443772 0.706231056303833 0.382778399758479 0.152211233820405 ENSG00000237491 RP11-206L10.9
ENST00000412115 0.885693348400572 0.686381318018037 0.0648248481898916 ENSG00000237491 RP11-206L10.9
ENST00000435300 0.215087298428681 0.0386699959026588 0.277764698615986 ENSG00000240453 RP11-206L10.10
ENST00000326734 0.95507736262126 0.860430317297911 0.0305943015979675 ENSG00000177757 FAM87B
ENST00000473798 0.965938455155469 0.890513649373573 0.0234152645076946 ENSG00000225880 LINC00115
ENST00000536430 0.965767501066458 0.890100112214552 0.0235058044106778 ENSG00000225880 LINC00115
ENST00000445118 0.450909876352185 0.147274594709162 0.12783016176155 ENSG00000228794 LINC01128
ENST00000610067 0.717955923102535 0.399207359127641 0.0836053207204549 ENSG00000228794 LINC01128
ENST00000441765 0.528373914438081 0.202131344760757 0.160455864166311 ENSG00000228794 LINC01128
ENST00000609139 0.700602452387673 0.375567185449167 0.0879284223289502 ENSG00000228794 LINC01128
ENST00000449005 0.632746860056702 0.295726130395964 0.101777097914748 ENSG00000228794 LINC01128
ENST00000416570 0.674477657134758 0.341579049364118 0.0927568652756116 ENSG00000228794 LINC01128
ENST00000448975 0.674477657134758 0.341579049364118 0.0927568652756116 ENSG00000228794 LINC01128
ENST00000609009 0.821003621981347 0.558778667437361 0.0593982512659038 ENSG00000228794 LINC01128
ENST00000608189 0.821003621981347 0.558778667437361 0.0593982512659038 ENSG00000228794 LINC01128
ENST00000415295 0.561512521498475 0.228608580540006 0.165870988744209 ENSG00000228794 LINC01128
ENST00000425657 0.736803589475912 0.425428528257246 -0.142802837190621 ENSG00000228794 LINC01128
ENST00000446136 0.155451001357767 0.0227877160560776 0.173538537241587 ENSG00000230368 FAM41C
ENST00000427857 0.343333139987136 0.0879969737397283 0.125820021764851 ENSG00000230368 FAM41C
ENST00000607769 0.31095415528866 0.0734384990902464 -0.19415536303547 ENSG00000272438 RP11-54O7.16
ENST00000448179 0.611079985946023 0.273982082987144 -0.164034350834585 ENSG00000230699 RP11-54O7.1
ENST00000398216 0.9686418729054 0.89798588673677 0.0228105563166552 ENSG00000241180 RP11-54O7.2
ENST00000609207 0.711989218036013 0.390409322868808 -0.103990124514485 ENSG00000223764 RP11-54O7.3
ENST00000417705 0.675267787745455 0.342373078335378 -0.131586362470787 ENSG00000223764 RP11-54O7.3
ENST00000432961 0.978439737603263 0.926033658267477 0.0152086497948421 ENSG00000223764 RP11-54O7.3
ENST00000420190 0.158126896894394 0.0234133127647316 -0.297933968738166 ENSG00000187634 SAMD11
ENST00000437963 0.133308619406371 0.0178133675773857 -0.324053857774156 ENSG00000187634 SAMD11
ENST00000342066 0.444938887209189 0.143623076766309 -0.119495430190131 ENSG00000187634 SAMD11
ENST00000598827 0.337167139548595 0.084939223725335 -0.254694500962654 ENSG00000268179 AL645608.1
ENST00000341065 0.693544985714007 0.36570157346273 -0.0699439959599325 ENSG00000187634 SAMD11
ENST00000455979 0.975670164159778 0.918430381177124 0.0119812952327404 ENSG00000187634 SAMD11
ENST00000478729 0.611632383469285 0.274509741673349 0.194265823438439 ENSG00000187634 SAMD11
ENST00000474461 0.554714595416343 0.223153038406929 -0.186981275944129 ENSG00000187634 SAMD11
ENST00000466827 0.869329636973485 0.651803704274884 0.0800737703054667 ENSG00000187634 SAMD11
ENST00000464948 0.892161972795949 0.700088331885555 -0.0663305390827423 ENSG00000187634 SAMD11
ENST00000483767 0.969645965325806 0.901041705817615 -0.0088859896220232 ENSG00000188976 NOC2L
ENST00000327044 0.564795652007734 0.231589149928068 -0.0641042837242084 ENSG00000188976 NOC2L
ENST00000477976 0.878250898349682 0.670921850041612 -0.0224667136874518 ENSG00000188976 NOC2L
ENST00000496938 0.992760577971673 0.972085088135055 0.00341604810522772 ENSG00000188976 NOC2L
ENST00000487214 0.370126766545891 0.101284223495737 -0.103594730156898 ENSG00000188976 NOC2L
ENST00000469563 0.1307044573551 0.0172895518922074 -0.197271586777601 ENSG00000188976 NOC2L
ENST00000338591 0.127980514566547 0.0166931105956366 -0.222282423644321 ENSG00000187961 KLHL17
ENST00000463212 0.257215918977169 0.0525452011214722 -0.30683442422154 ENSG00000187961 KLHL17
ENST00000466300 0.507338388959753 0.185942715992629 -0.160973323910631 ENSG00000187961 KLHL17
ENST00000481067 0.648893564998142 0.312681355039875 -0.158919276451364 ENSG00000187961 KLHL17
ENST00000379410 0.820761069852098 0.558251897856003 0.0805236892039554 ENSG00000187583 PLEKHN1
ENST00000379407 0.853527817098269 0.620471162712291 0.0723473166305068 ENSG00000187583 PLEKHN1
ENST00000379409 0.853527817098269 0.620471162712291 0.0723473166305068 ENSG00000187583 PLEKHN1
ENST00000480267 0.951082107812135 0.847944280885698 0.0329317165946967 ENSG00000187583 PLEKHN1
ENST00000491024 0.721700319858526 0.404420103208883 0.121555996573537 ENSG00000187583 PLEKHN1
ENST00000433179 0.667891764109198 0.33396513569768 0.156142340241058 ENSG00000187642 C1orf170
ENST00000341290 0.667891764109198 0.33396513569768 0.156142340241058 ENSG00000187642 C1orf170
ENST00000479361 0.652813772803302 0.317006444943352 0.161419493048759 ENSG00000187642 C1orf170
ENST00000606034 0.465633376825131 0.156757261125261 0.0894743290322091 ENSG00000272512 RP11-54O7.17
ENST00000428771 0.201659220344077 0.0346241883374351 -0.367579857287085 ENSG00000188290 HES4
ENST00000304952 0.19937147459533 0.0339797828432153 -0.369147703361868 ENSG00000188290 HES4
ENST00000481869 0.19937147459533 0.0339797828432153 -0.369147703361868 ENSG00000188290 HES4
ENST00000484667 0.267165325112502 0.0561537701811074 -0.334659272278635 ENSG00000188290 HES4
ENST00000458555 0.892158960939704 0.700071868502391 -0.0366450121420343 ENSG00000224969 RP11-54O7.11
ENST00000379389 0.977132164250239 0.922407529950904 -0.0094641156216052 ENSG00000187608 ISG15
ENST00000379370 0.00079204711756232 1.59321717935547e-05 -0.189523309699111 ENSG00000188157 AGRN
ENST00000477585 0.990132674004218 0.964414769795917 0.00425979153022887 ENSG00000188157 AGRN
ENST00000469403 0.617459153964857 0.280011536273337 -0.0936180016139916 ENSG00000188157 AGRN
ENST00000479707 0.316389550175369 0.0757141084064233 -0.170301600310881 ENSG00000188157 AGRN
ENST00000466223 0.17144791402418 0.0266527858862197 -0.205304011351577 ENSG00000188157 AGRN
ENST00000478677 0.420109571234278 0.128650667412202 -0.172710719578148 ENSG00000188157 AGRN
ENST00000492947 0.0689463195898144 0.00653462052345151 -0.251966340104022 ENSG00000188157 AGRN
ENST00000419249 0.0459415970408665 0.00363204110852162 -0.176625515593568 ENSG00000188157 AGRN
ENST00000461111 0.0290069216325376 0.00188645984595564 -0.165057832409887 ENSG00000188157 AGRN
ENST00000418300 0.301822531835427 0.0698170402626852 -0.119433737261021 ENSG00000242590 RP11-54O7.14
ENST00000427998 0.535353066831168 0.207340020944043 0.208228262569806 ENSG00000217801 RP11-465B22.3
ENST00000394517 0.292593942296841 0.0660556679912251 0.31814562174036 ENSG00000217801 RP11-465B22.3
ENST00000442292 1 0.999114172940397 -0.000177834474220528 ENSG00000273443 RP11-54O7.18
ENST00000456409 0.483163336319458 0.168385496572564 0.243448303887802 ENSG00000217801 RP11-465B22.3
ENST00000412397 0.495468296268934 0.176932785230174 0.234635279584402 ENSG00000217801 RP11-465B22.3
ENST00000433695 0.745447241691423 0.438286466791121 0.139049443776509 ENSG00000217801 RP11-465B22.3
ENST00000451054 0.745711866101144 0.438716292983218 0.138911942079532 ENSG00000217801 RP11-465B22.3
ENST00000453464 0.123473125550407 0.0157650679069651 0.165289023560543 ENSG00000237330 RNF223
ENST00000379339 0.837942651492729 0.589374273199045 0.040562836970406 ENSG00000131591 C1orf159
ENST00000294576 0.838185311871445 0.589744735440241 0.0405556856418376 ENSG00000131591 C1orf159
ENST00000448924 0.838185311871445 0.589744735440241 0.0405556856418376 ENSG00000131591 C1orf159
ENST00000465822 0.928107122301762 0.786567233681473 0.0317256622044373 ENSG00000131591 C1orf159
ENST00000379325 0.837942651492729 0.589374273199045 0.040562836970406 ENSG00000131591 C1orf159
ENST00000421241 0.837942651492729 0.589374273199045 0.040562836970406 ENSG00000131591 C1orf159
ENST00000487177 0.69877072545867 0.373121480830722 0.117280751368242 ENSG00000131591 C1orf159
ENST00000467751 0.837942651492729 0.589374273199045 0.040562836970406 ENSG00000131591 C1orf159
ENST00000477196 0.837942651492729 0.589374273199045 0.040562836970406 ENSG00000131591 C1orf159
ENST00000464905 0.97980310868473 0.930419611880867 0.0133270151580984 ENSG00000131591 C1orf159
ENST00000379320 0.957933246915008 0.86868518486931 0.0193934606675094 ENSG00000131591 C1orf159
ENST00000379319 0.862569086622413 0.638583563585858 0.041166632981735 ENSG00000131591 C1orf159
ENST00000434641 0.899151973573483 0.715015040855262 0.0280018869737455 ENSG00000131591 C1orf159
ENST00000482816 0.858947071876215 0.631131884454995 0.0372533290048054 ENSG00000131591 C1orf159
ENST00000437760 0.889504930364206 0.694138761213266 0.0309605878142826 ENSG00000131591 C1orf159
ENST00000462097 0.907072899729398 0.73296138371435 0.0273299773609913 ENSG00000131591 C1orf159
ENST00000473600 0.946040891591501 0.834862102498246 -0.0310422057115823 ENSG00000131591 C1orf159
ENST00000475119 0.952414848152312 0.851951283603232 0.015054186862321 ENSG00000131591 C1orf159
ENST00000442117 0.831587954455084 0.578213624439307 -0.0856873278998588 ENSG00000131591 C1orf159
ENST00000427787 0.690046535885967 0.36157587973679 -0.154952221290086 ENSG00000131591 C1orf159
ENST00000472741 0.988188117592417 0.958702476369646 0.0043388474379127 ENSG00000131591 C1orf159
ENST00000480643 0.970595830768057 0.903626875660042 0.0102168826547207 ENSG00000131591 C1orf159
ENST00000379290 0.133622225714151 0.0178869451734639 0.184754850481644 ENSG00000162571 TTLL10
ENST00000379289 0.133622225714151 0.0178869451734639 0.184754850481644 ENSG00000162571 TTLL10
ENST00000486379 0.149925280016282 0.0215157245816795 0.154145914485046 ENSG00000162571 TTLL10
ENST00000328596 0.742958049330588 0.434168385699226 0.0815087532402123 ENSG00000186891 TNFRSF18
ENST00000379268 0.746797114790532 0.440449369794911 0.0811718506575512 ENSG00000186891 TNFRSF18
ENST00000486728 0.650182929389226 0.314139994483403 0.0869274482758375 ENSG00000186891 TNFRSF18
ENST00000379265 0.742958049330588 0.434168385699226 0.0815087532402123 ENSG00000186891 TNFRSF18
ENST00000379236 0.354489764584239 0.0934429941711602 0.195566080786254 ENSG00000186827 TNFRSF4
ENST00000497869 0.354489764584239 0.0934429941711602 0.195566080786254 ENSG00000186827 TNFRSF4
ENST00000453580 0.457056523528469 0.15133499386773 0.148096311210391 ENSG00000186827 TNFRSF4
ENST00000360001 0.129776563453041 0.0170653840654485 -0.106492785208525 ENSG00000078808 SDF4
ENST00000465727 0.129811000203895 0.017081308229558 -0.106491269998857 ENSG00000078808 SDF4
ENST00000263741 0.129811000203895 0.017081308229558 -0.106491269998857 ENSG00000078808 SDF4
ENST00000494748 0.137103495471697 0.0186283032358779 -0.11149276994415 ENSG00000078808 SDF4
ENST00000478938 0.120595414485092 0.0152053447723813 -0.116109616582497 ENSG00000078808 SDF4
ENST00000403997 0.212041406360324 0.0377746425037268 -0.083242823618131 ENSG00000078808 SDF4
ENST00000545427 0.164045819204738 0.0247979310338136 -0.098222446667397 ENSG00000078808 SDF4
ENST00000459994 0.0684678482887607 0.00646478877926876 -0.1365636979613 ENSG00000078808 SDF4
ENST00000379198 0.981144873399 0.934932370070755 -0.00651484389531275 ENSG00000176022 B3GALT6
ENST00000462849 0.853418326660843 0.619950280866384 -0.0833036293875669 ENSG00000184163 FAM132A
ENST00000478606 0.930674145903387 0.793330625450445 -0.0416576749574796 ENSG00000184163 FAM132A
ENST00000330388 0.956965705786821 0.865441750710367 0.0296899177877577 ENSG00000184163 FAM132A
ENST00000468365 0.976509307435642 0.920606876136539 -0.0172309792283667 ENSG00000184163 FAM132A
ENST00000486627 0.92210259189635 0.770254969821398 -0.0500530548430098 ENSG00000184163 FAM132A
ENST00000565563 0.932305805337331 0.797155178057695 0.0422624771220272 ENSG00000260179 RP5-902P8.12
ENST00000450390 0.870787799021556 0.655269905394062 0.0213966066529007 ENSG00000160087 UBE2J2
ENST00000347370 0.870787799021556 0.655308684272119 0.0213976901640946 ENSG00000160087 UBE2J2
ENST00000349431 0.845186146330795 0.602610909285332 0.0256608234379648 ENSG00000160087 UBE2J2
ENST00000348298 0.91902235873083 0.762475957183723 0.0151958056311785 ENSG00000160087 UBE2J2
ENST00000339385 0.549213044678377 0.218675597667272 0.069639383139061 ENSG00000160087 UBE2J2
ENST00000400929 0.978246490815546 0.925655895297746 -0.00494794781886594 ENSG00000160087 UBE2J2
ENST00000464036 0.990866792900205 0.966162807165073 -0.00225506426683561 ENSG00000160087 UBE2J2
ENST00000360466 1 0.999037346554305 -6.51324279700405e-05 ENSG00000160087 UBE2J2
ENST00000400930 0.996688558902654 0.987386946184253 -0.000858095711007336 ENSG00000160087 UBE2J2
ENST00000467339 0.803398283204109 0.52946180399893 0.0561692716284172 ENSG00000160087 UBE2J2
ENST00000473215 0.928609322205004 0.787980342397532 -0.0147919232749872 ENSG00000160087 UBE2J2
ENST00000435198 0.822308116901813 0.560921904601452 -0.0322706379687567 ENSG00000160087 UBE2J2
ENST00000509720 0.862677282754328 0.638860975077828 -0.0260607269038746 ENSG00000160087 UBE2J2
ENST00000491779 0.711943297187807 0.39032479893787 -0.0479930835246485 ENSG00000160087 UBE2J2
ENST00000466752 0.688258306531566 0.359199527876862 -0.0544288137321774 ENSG00000160087 UBE2J2
ENST00000503294 0.741056882972197 0.431434467404213 -0.0473048152821057 ENSG00000160087 UBE2J2
ENST00000477894 0.713893628347895 0.393299994066294 -0.0521160463746277 ENSG00000160087 UBE2J2
ENST00000471154 0.848796168282281 0.609803345280663 0.0440500662945595 ENSG00000160087 UBE2J2
ENST00000422076 0.749501346205099 0.443975093988164 -0.0470294010085953 ENSG00000160087 UBE2J2
ENST00000502382 0.833887044946412 0.582174623444145 -0.0336711173767308 ENSG00000160087 UBE2J2
ENST00000461142 0.51762139194724 0.193939323584206 -0.0933794799749507 ENSG00000160087 UBE2J2
ENST00000488418 0.285418072206982 0.0632651342171656 -0.166788255729345 ENSG00000160087 UBE2J2
ENST00000434139 0.852362902781962 0.617862826769479 0.0877093760714336 ENSG00000230415 RP5-902P8.10
ENST00000453732 0.985329349068039 0.949456011628807 0.0108866529516751 ENSG00000230415 RP5-902P8.10
ENST00000379116 0.587859904866644 0.252489987431777 0.165522306418337 ENSG00000162572 SCNN1D
ENST00000379101 0.611091693593161 0.273991246914404 0.158644497091394 ENSG00000162572 SCNN1D
ENST00000338555 0.678701279379466 0.346865871247554 0.13718869824123 ENSG00000162572 SCNN1D
ENST00000470022 0.443209350783359 0.142447219244353 0.251064141521213 ENSG00000162572 SCNN1D
ENST00000325425 0.89573061447083 0.706940573387658 0.0576442496053107 ENSG00000162572 SCNN1D
ENST00000467651 0.617525706581289 0.280193110807886 0.188789437624322 ENSG00000162572 SCNN1D
ENST00000400928 0.909320328932841 0.738874830027806 0.0510450854724247 ENSG00000162572 SCNN1D
ENST00000379099 0.973612557932277 0.912115067069232 -0.019417999753452 ENSG00000162572 SCNN1D
ENST00000354700 0.0566575975497281 0.00491749333752651 -0.167378714056938 ENSG00000131584 ACAP3
ENST00000353662 0.0569976342696236 0.00496398381749978 -0.167900505002887 ENSG00000131584 ACAP3
ENST00000492936 0.0781486294249067 0.00786888077142801 -0.169271705709186 ENSG00000131584 ACAP3
ENST00000467278 0.164531100747369 0.0249113879229733 -0.169538402307458 ENSG00000131584 ACAP3
ENST00000470659 0.423693141986615 0.130786922802835 -0.200835657656207 ENSG00000131584 ACAP3
ENST00000379037 0.715236789039134 0.395059265632713 -0.102150335216239 ENSG00000131584 ACAP3
ENST00000476572 0.568793854100495 0.235254450526399 -0.122622142889339 ENSG00000131584 ACAP3
ENST00000493992 0.861988476925661 0.637348319400643 -0.0613054134422505 ENSG00000131584 ACAP3
ENST00000472541 0.108284551760289 0.0128913979405207 -0.161831928248248 ENSG00000131584 ACAP3
ENST00000354980 0.127191490554967 0.0165046401540119 -0.1643033915454 ENSG00000131584 ACAP3
ENST00000478065 0.51065459603076 0.188596112309169 -0.120782909445045 ENSG00000131584 ACAP3
ENST00000479108 0.202028989141689 0.0347316798265634 -0.158594127568207 ENSG00000131584 ACAP3
ENST00000438966 0.177713267342893 0.0281970877599475 -0.16583409925929 ENSG00000131584 ACAP3
ENST00000379031 0.581482141281077 0.24662285851203 -0.117295576109634 ENSG00000169972 PUSL1
ENST00000470520 0.365275578754402 0.0987501342016676 -0.17574847467089 ENSG00000169972 PUSL1
ENST00000463758 0.552266945945875 0.221282929514715 -0.152551168584156 ENSG00000169972 PUSL1
ENST00000467712 0.427808472415177 0.133307178323506 -0.158943484737088 ENSG00000169972 PUSL1
ENST00000493657 0.770089678841914 0.474285377568764 -0.0822724746154491 ENSG00000169972 PUSL1
ENST00000470030 0.871706937597404 0.656917015799247 -0.0291458556691616 ENSG00000127054 CPSF3L
ENST00000435064 0.915884005857352 0.754550698792912 -0.0143103447351892 ENSG00000127054 CPSF3L
ENST00000497304 0.581482141281077 0.246627309305754 0.124057462676156 ENSG00000127054 CPSF3L
ENST00000323275 0.915837331827557 0.754397211194838 -0.0143146565248128 ENSG00000127054 CPSF3L
ENST00000411962 0.915837331827557 0.754397211194838 -0.0143146565248128 ENSG00000127054 CPSF3L
ENST00000462432 0.999555558247439 0.997252068064858 0.000204540379936868 ENSG00000127054 CPSF3L
ENST00000478641 0.953191288267791 0.854477106365431 -0.0121999449034383 ENSG00000127054 CPSF3L
ENST00000458452 0.9160120150302 0.75494515582655 -0.0142824925606302 ENSG00000127054 CPSF3L
ENST00000419704 0.9160120150302 0.75494515582655 -0.0142824925606302 ENSG00000127054 CPSF3L
ENST00000540437 0.9160120150302 0.75494515582655 -0.0142824925606302 ENSG00000127054 CPSF3L
ENST00000421495 0.9160120150302 0.75494515582655 -0.0142824925606302 ENSG00000127054 CPSF3L
ENST00000532772 0.927810238636266 0.78543414882276 -0.0124416926019573 ENSG00000127054 CPSF3L
ENST00000450926 0.916644966339369 0.756661368749873 -0.0141518722753378 ENSG00000127054 CPSF3L
ENST00000545578 0.916515031657459 0.756354766166293 -0.0141561414067226 ENSG00000127054 CPSF3L
ENST00000527098 0.916515031657459 0.756354766166293 -0.0141561414067226 ENSG00000127054 CPSF3L
ENST00000485710 0.739759940448683 0.429606587219611 0.0639608297889139 ENSG00000127054 CPSF3L
ENST00000461514 0.652802451060003 0.316967684248111 0.082139713369968 ENSG00000127054 CPSF3L
ENST00000525164 0.614479077742765 0.277117390309054 0.0889969050026351 ENSG00000127054 CPSF3L
ENST00000528879 0.933661688088153 0.800318188211552 -0.0114962000822878 ENSG00000127054 CPSF3L
ENST00000525769 0.624687213712252 0.287207873986401 0.0877289580921156 ENSG00000127054 CPSF3L
ENST00000531377 0.976306892436182 0.91998684038999 0.00529749200590935 ENSG00000127054 CPSF3L
ENST00000527383 0.530361106986803 0.203686579361861 -0.0942097589978793 ENSG00000127054 CPSF3L
ENST00000531292 0.970591864307185 0.903475392599165 -0.0113432537301826 ENSG00000127054 CPSF3L
ENST00000467408 0.254827319173791 0.0517288968475231 -0.155865878459378 ENSG00000127054 CPSF3L
ENST00000434694 0.599504907739876 0.263311929356387 -0.056318542327061 ENSG00000127054 CPSF3L
ENST00000531020 0.0693076952485845 0.00659595467430043 -0.292165603332116 ENSG00000127054 CPSF3L
ENST00000533916 0.103689426928498 0.0120381258558573 -0.237522837189172 ENSG00000127054 CPSF3L
ENST00000488042 0.642575256118292 0.305618787078174 -0.0531629104147118 ENSG00000127054 CPSF3L
ENST00000526797 0.636866068978446 0.299994451483856 -0.0546675395274549 ENSG00000127054 CPSF3L
ENST00000526332 0.636899335109774 0.300143676963216 -0.0546623087483118 ENSG00000127054 CPSF3L
ENST00000430786 0.623634875302116 0.286216948865132 -0.0562001991276086 ENSG00000127054 CPSF3L
ENST00000527719 0.636899335109774 0.300180448776289 -0.0546161902821943 ENSG00000127054 CPSF3L
ENST00000530031 0.631181461711241 0.293899819513925 -0.0553092152678535 ENSG00000127054 CPSF3L
ENST00000526113 0.661161991677798 0.325775848661377 -0.0521359285540806 ENSG00000127054 CPSF3L
ENST00000526904 0.729040412562002 0.415014244419637 -0.0434916841098958 ENSG00000127054 CPSF3L
ENST00000525603 0.900094047707962 0.716685924316729 -0.0210845747232902 ENSG00000127054 CPSF3L
ENST00000444968 0.977850900456972 0.92457949652879 -0.00980219784599675 ENSG00000240731 RP5-890O3.9
ENST00000429572 0.846255838636509 0.604948278567756 -0.0398349880825693 ENSG00000127054 CPSF3L
ENST00000498173 0.846255838636509 0.604948278567756 -0.0398349880825693 ENSG00000127054 CPSF3L
ENST00000496353 0.856214429120412 0.625866249638277 -0.0375813193877206 ENSG00000127054 CPSF3L
ENST00000493534 0.814164487368681 0.546856779831417 -0.0497329638134033 ENSG00000127054 CPSF3L
ENST00000534345 0.75384859673544 0.449964080952874 -0.0644461485945033 ENSG00000127054 CPSF3L
ENST00000532952 0.874206682533693 0.662227243048962 -0.0375842508311232 ENSG00000127054 CPSF3L
ENST00000490853 0.831295683268896 0.577760112165899 -0.048498919241489 ENSG00000127054 CPSF3L
ENST00000531019 0.831295683268896 0.577760112165899 -0.048498919241489 ENSG00000127054 CPSF3L
ENST00000498476 0.776842279948577 0.485338105482791 -0.0612384020491526 ENSG00000127054 CPSF3L
ENST00000470679 0.658833628321051 0.323598112320622 -0.0913903043145274 ENSG00000127054 CPSF3L
ENST00000525285 0.660616683933188 0.325227847100695 -0.0979373611170789 ENSG00000127054 CPSF3L
ENST00000530233 0.89472706855416 0.705047291488909 -0.0493392737508324 ENSG00000127054 CPSF3L
ENST00000464957 0.264961232374049 0.055360719389538 -0.234399726598615 ENSG00000224051 GLTPD1
ENST00000343938 0.295219509554662 0.067113852009859 -0.180351108845211 ENSG00000224051 GLTPD1
ENST00000488011 0.884934551931341 0.684581210605165 0.0598854634929706 ENSG00000224051 GLTPD1
ENST00000339381 0.864805684838631 0.642748306919243 -0.0806887059523499 ENSG00000169962 TAS1R3
ENST00000378891 0.0763473632243688 0.00761316747458713 -0.161437045662067 ENSG00000107404 DVL1
ENST00000378888 0.0919785084243786 0.0100174029745028 -0.153474100008263 ENSG00000107404 DVL1
ENST00000472445 0.234223399952158 0.0447392336780258 -0.195160525223501 ENSG00000107404 DVL1
ENST00000474033 0.120595414485092 0.0152051535851956 -0.111693332889111 ENSG00000162576 MXRA8
ENST00000309212 0.080921810863025 0.00828808215244005 -0.12140456216811 ENSG00000162576 MXRA8
ENST00000477278 0.0828942530856259 0.00858138798014246 -0.119555812009247 ENSG00000162576 MXRA8
ENST00000342753 0.0815969437088012 0.00837866131996832 -0.121284579974304 ENSG00000162576 MXRA8
ENST00000445648 0.0816347239395283 0.00838555678750081 -0.121283642405058 ENSG00000162576 MXRA8
ENST00000473097 0.232492772025754 0.0441488765322984 -0.0957582311970406 ENSG00000162576 MXRA8
ENST00000478517 0.24644185635183 0.0488696911830859 -0.0978904753992316 ENSG00000162576 MXRA8
ENST00000476718 0.199593230569861 0.0340294675406273 -0.103322465264902 ENSG00000162576 MXRA8
ENST00000464351 0.512523593644891 0.1900058967304 -0.123414483912564 ENSG00000162576 MXRA8
ENST00000460473 0.359394947191285 0.0956466197271795 -0.173136192891935 ENSG00000162576 MXRA8
ENST00000338370 0.486812026311303 0.171060267600384 -0.0815388936250554 ENSG00000175756 AURKAIP1
ENST00000338338 0.463716993403315 0.155490577317452 -0.084745137386638 ENSG00000175756 AURKAIP1
ENST00000321751 0.47125263073007 0.160490530841391 -0.0839251053367564 ENSG00000175756 AURKAIP1
ENST00000378853 0.467869702887927 0.15827142382624 -0.0844315233227856 ENSG00000175756 AURKAIP1
ENST00000489799 0.633934178130144 0.29695219744417 -0.0676732580814722 ENSG00000175756 AURKAIP1
ENST00000496905 0.553330561021762 0.222117736286925 -0.079212130571309 ENSG00000175756 AURKAIP1
ENST00000435351 0.189596851328357 0.0313054544543682 -0.176858994289619 ENSG00000223663 RP5-890O3.3
ENST00000480479 0.738386389679478 0.427674264206334 -0.0380534449265355 ENSG00000221978 CCNL2
ENST00000482621 0.713595574156451 0.39264419225659 -0.0357905353123002 ENSG00000221978 CCNL2
ENST00000408952 0.713595574156451 0.39264419225659 -0.0357905353123002 ENSG00000221978 CCNL2
ENST00000463260 0.89044390366577 0.695979274227972 -0.0239638404986201 ENSG00000221978 CCNL2
ENST00000400809 0.712372629002453 0.39078476734126 -0.0362895627336912 ENSG00000221978 CCNL2
ENST00000496007 0.712412407088757 0.390837348836574 -0.0362907393367761 ENSG00000221978 CCNL2
ENST00000482365 0.819375064615484 0.555690926410751 -0.0270474234318179 ENSG00000221978 CCNL2
ENST00000481223 0.696930721081591 0.370183475688689 -0.0377395759929719 ENSG00000221978 CCNL2
ENST00000418865 0.928879505672323 0.788536886846808 -0.0119633366296635 ENSG00000221978 CCNL2
ENST00000505849 0.809376571418354 0.539447843812256 -0.0291791703023005 ENSG00000221978 CCNL2
ENST00000488340 0.713375898700576 0.392230387153375 -0.0380596087228419 ENSG00000221978 CCNL2
ENST00000492998 0.289894957918211 0.0649918688786017 -0.123185697044181 ENSG00000221978 CCNL2
ENST00000469113 0.996976380423443 0.98810519963403 -0.00073705867389977 ENSG00000221978 CCNL2
ENST00000480646 0.535010166965311 0.207124037771793 -0.0968025191257734 ENSG00000221978 CCNL2
ENST00000471930 0.852809569986062 0.618439171583945 -0.0260428644641471 ENSG00000221978 CCNL2
ENST00000408918 0.675879438947358 0.343055327683212 -0.0545925416246323 ENSG00000221978 CCNL2
ENST00000473872 0.370926207563885 0.101687509153321 -0.124725855482602 ENSG00000221978 CCNL2
ENST00000425598 0.503478121228452 0.182802348971916 -0.0953624187546635 ENSG00000221978 CCNL2
ENST00000463895 0.576456459581616 0.24235388965748 -0.0999617959816032 ENSG00000221978 CCNL2
ENST00000497013 0.387055461500156 0.110234367738143 -0.134639452401425 ENSG00000221978 CCNL2
ENST00000448629 0.798188545856726 0.52047744633867 -0.0850711876350638 ENSG00000224870 RP4-758J18.2
ENST00000444362 0.869341363370323 0.651829203748318 -0.0366745894802034 ENSG00000224870 RP4-758J18.2
ENST00000418833 0.724467660834809 0.408257285608898 -0.0679922691063487 ENSG00000224870 RP4-758J18.2
ENST00000576232 0.721924198122584 0.404699647734857 -0.124024097965292 ENSG00000224870 RP4-758J18.2
ENST00000570344 0.754504602600389 0.451061190285192 -0.11380683902103 ENSG00000224870 RP4-758J18.2
ENST00000447725 0.799910755690815 0.523238431922069 -0.054958407862526 ENSG00000224870 RP4-758J18.2
ENST00000572242 0.643432899458839 0.306471598135589 -0.082634870005465 ENSG00000224870 RP4-758J18.2
ENST00000453521 0.925094178502169 0.777242676705544 -0.0232201451555939 ENSG00000224870 RP4-758J18.2
ENST00000344843 0.752554633704799 0.448140761976522 -0.0403380635617492 ENSG00000242485 MRPL20
ENST00000493287 0.852296768686924 0.61764615983968 -0.0320624703351275 ENSG00000242485 MRPL20
ENST00000487659 0.761357142212297 0.461244858020606 -0.0392141907876473 ENSG00000242485 MRPL20
ENST00000492508 0.940241926321171 0.817324603623455 0.0129236135658821 ENSG00000242485 MRPL20
ENST00000482352 0.635675474577106 0.298807545448917 -0.0581063753956746 ENSG00000242485 MRPL20
ENST00000582431 0.633019703641694 0.296041578485701 0.184864008145145 ENSG00000264293 RN7SL657P
ENST00000477686 0.724088036776892 0.407714075913252 -0.0490735598287554 ENSG00000242485 MRPL20
ENST00000607307 0.775176238310743 0.482806066391388 0.114935165188347 ENSG00000272455 RP4-758J18.13
ENST00000427211 0.422128498560034 0.129800443851779 0.194241849110756 ENSG00000235098 ANKRD65
ENST00000520296 0.776017002600199 0.483942980736508 0.0871234225580057 ENSG00000235098 ANKRD65
ENST00000537107 0.763250301236268 0.463667920552945 0.0912697030782771 ENSG00000235098 ANKRD65
ENST00000454272 0.694249874328387 0.366739128358147 0.103999783577562 ENSG00000235098 ANKRD65
ENST00000442470 0.951383670827656 0.848785477011357 0.017706998282832 ENSG00000235098 ANKRD65
ENST00000428932 0.401063607134505 0.117743915719695 0.134230912361674 ENSG00000225905 RP4-758J18.7
ENST00000378821 0.966074041951403 0.891046475340825 -0.00941630789187335 ENSG00000205116 TMEM88B
ENST00000430109 0.815844881407039 0.549522537612499 -0.081953818647766 ENSG00000225285 RP4-758J18.10
ENST00000434150 0.627824147738191 0.290587007759284 0.0959041954681346 ENSG00000225285 RP4-758J18.10
ENST00000454562 0.89573061447083 0.706960582468772 -0.0507859093541058 ENSG00000225285 RP4-758J18.10
ENST00000417917 0.823612952576858 0.563256719489708 -0.0781715178887773 ENSG00000225285 RP4-758J18.10
ENST00000495558 0.185163457898184 0.0301336473465607 -0.357313721582283 ENSG00000179403 VWA1
ENST00000338660 0.290139051891278 0.0650829209359644 -0.222892428420991 ENSG00000179403 VWA1
ENST00000404702 0.290798121019816 0.0653426818600127 -0.221070285758067 ENSG00000179403 VWA1
ENST00000476993 0.29906938119036 0.0686661853692012 -0.218305660907493 ENSG00000179403 VWA1
ENST00000471398 0.0886233812470899 0.00949132733095143 -0.44887893844918 ENSG00000179403 VWA1
ENST00000378785 0.838961079611161 0.59099875197013 -0.0793483488405218 ENSG00000215915 ATAD3C
ENST00000475091 0.708203256212711 0.385412540738254 -0.109885852373258 ENSG00000215915 ATAD3C
ENST00000378741 0.00751288819738109 0.000285583804490504 -0.260867452954796 ENSG00000160072 ATAD3B
ENST00000308647 0.000571723075985394 1.05480583650197e-05 -0.298728612779478 ENSG00000160072 ATAD3B
ENST00000472194 0.00259249493840597 7.10149733609901e-05 -0.289062822925936 ENSG00000160072 ATAD3B
ENST00000378736 0.2653214339204 0.0555233809000436 -0.220757101678591 ENSG00000160072 ATAD3B
ENST00000485748 0.00538104785602635 0.000182182291715615 -0.325374522276743 ENSG00000160072 ATAD3B
ENST00000474481 0.0168022711730764 0.000874552073857605 -0.29185677403873 ENSG00000160072 ATAD3B
ENST00000378756 0.073719664121457 0.00720379598150367 -0.163140884733889 ENSG00000197785 ATAD3A
ENST00000378755 0.0756261592481225 0.00749861751585474 -0.16247183980372 ENSG00000197785 ATAD3A
ENST00000339113 0.12315217018181 0.0156994184606282 -0.152322017393851 ENSG00000197785 ATAD3A
ENST00000536055 0.12315217018181 0.0156994184606282 -0.152322017393851 ENSG00000197785 ATAD3A
ENST00000439513 0.80047969861454 0.524692876805656 0.102165340518717 ENSG00000197785 ATAD3A
ENST00000429957 0.0806277812823216 0.00824608764948504 -0.252644002810257 ENSG00000197785 ATAD3A
ENST00000400830 0.641330036438765 0.304454745072406 -0.0849729031427606 ENSG00000197785 ATAD3A
ENST00000378733 0.772624612953844 0.478326309379648 0.114779089028959 ENSG00000205090 TMEM240
ENST00000425828 0.769269074865463 0.472907721483619 0.115723392740952 ENSG00000205090 TMEM240
ENST00000291386 0.926831838688589 0.782357433458582 0.0128669632262084 ENSG00000160075 SSU72
ENST00000378726 0.760957374729062 0.46064681252777 0.040002871803088 ENSG00000160075 SSU72
ENST00000378725 0.94244664516155 0.825276781433393 -0.0125253438688996 ENSG00000160075 SSU72
ENST00000359060 0.442116532834026 0.141804924798265 -0.113466015642355 ENSG00000160075 SSU72
ENST00000539195 0.618077834897765 0.280738577765397 -0.133559343425152 ENSG00000215791 AL645728.2
ENST00000366221 0.930980661937872 0.793952637205907 -0.0468724624464127 ENSG00000215014 AL645728.1
ENST00000422725 0.977309262453668 0.922821959290112 -0.0141865565905759 ENSG00000228594 C1orf233
ENST00000607222 0.699669560791016 0.374169235651412 -0.140711093558822 ENSG00000272106 RP11-345P4.9
ENST00000520777 0.910784040196253 0.743401555914037 -0.0276952774305716 ENSG00000197530 MIB2
ENST00000378710 0.910829877752394 0.743561505957672 -0.0276958887351605 ENSG00000197530 MIB2
ENST00000360522 0.910829877752394 0.743561505957672 -0.0276958887351605 ENSG00000197530 MIB2
ENST00000357210 0.910829877752394 0.743561505957672 -0.0276958887351605 ENSG00000197530 MIB2
ENST00000355826 0.910824596965085 0.743517695672624 -0.0277010243788359 ENSG00000197530 MIB2
ENST00000518681 0.910784040196253 0.743377914952724 -0.0277119888519199 ENSG00000197530 MIB2
ENST00000505820 0.910589311562018 0.742797256462087 -0.0277378373705404 ENSG00000197530 MIB2
ENST00000479659 0.910523139651016 0.742546987187739 -0.0277573679841384 ENSG00000197530 MIB2
ENST00000489635 0.916344177388583 0.755917466324255 -0.0262861121665226 ENSG00000197530 MIB2
ENST00000511502 0.916344177388583 0.755917466324255 -0.0262861121665226 ENSG00000197530 MIB2
ENST00000477990 0.631470894450189 0.294176173857388 -0.113431163746964 ENSG00000197530 MIB2
ENST00000514363 0.836252362791819 0.586497899939452 -0.0482472574858367 ENSG00000197530 MIB2
ENST00000487053 0.937295717375771 0.80897529165116 -0.0204511030036235 ENSG00000197530 MIB2
ENST00000502470 0.951913470210426 0.850454143895347 -0.0167491356966475 ENSG00000197530 MIB2
ENST00000378712 0.935375044725359 0.804722983078145 -0.0209274228388247 ENSG00000197530 MIB2
ENST00000507082 0.645321401799826 0.308722922755198 -0.120420564422359 ENSG00000197530 MIB2
ENST00000463492 0.850623075713584 0.61423063262117 -0.0645639983193185 ENSG00000197530 MIB2
ENST00000510793 0.983083959685855 0.940263322821985 -0.00675261451022113 ENSG00000197530 MIB2
ENST00000504599 0.964650918195312 0.887449308506166 -0.0120328488408026 ENSG00000197530 MIB2
ENST00000507229 0.944649595574927 0.830874814847038 -0.0178590094520102 ENSG00000197530 MIB2
ENST00000503789 0.971618715676669 0.907167854212736 -0.0111113271456095 ENSG00000197530 MIB2
ENST00000378708 0.952189011290397 0.85145381195651 -0.0160386945379076 ENSG00000197530 MIB2
ENST00000506488 0.94828352778626 0.841296187102652 -0.0172419105380294 ENSG00000197530 MIB2
ENST00000512004 0.949105167805227 0.843474157919077 0.0269534226321485 ENSG00000197530 MIB2
ENST00000508455 0.916760139848736 0.756862157306013 -0.0483135805412745 ENSG00000197530 MIB2
ENST00000514234 0.956103224386756 0.863078222804536 -0.0166768695946527 ENSG00000197530 MIB2
ENST00000467597 0.830644944918703 0.576284225689758 -0.0720563121519895 ENSG00000197530 MIB2
ENST00000508148 0.78860736333994 0.504729266321565 -0.0929418194417524 ENSG00000197530 MIB2
ENST00000486072 0.676662843290836 0.344094506123769 0.110471621724403 ENSG00000197530 MIB2
ENST00000505370 0.986382622774539 0.952412353653676 -0.00722776670336773 ENSG00000197530 MIB2
ENST00000473511 0.844848721950385 0.602068573397522 -0.0609373034255487 ENSG00000197530 MIB2
ENST00000464570 0.623529842962102 0.286054483647675 -0.127089660568557 ENSG00000197530 MIB2
ENST00000483015 0.854100803310068 0.62167963518133 -0.0651494200629904 ENSG00000197530 MIB2
ENST00000511910 0.951233899685222 0.848567108685186 0.0293302807607007 ENSG00000197530 MIB2
ENST00000470373 0.716392990234243 0.396640605350481 0.152099846311008 ENSG00000197530 MIB2
ENST00000356026 0.547297820250658 0.217052507389945 -0.177095237295742 ENSG00000189409 MMP23B
ENST00000472264 0.513287851109147 0.190549906610304 -0.168310351259449 ENSG00000189409 MMP23B
ENST00000512731 0.624942808540907 0.287475866117813 -0.148241850306715 ENSG00000189409 MMP23B
ENST00000378675 0.546601353402583 0.216555695999274 -0.176608573838622 ENSG00000189409 MMP23B
ENST00000479814 0.686357379989456 0.356888308039549 -0.0953425128837743 ENSG00000189409 MMP23B
ENST00000435358 0.932013180716274 0.796494422673616 -0.0214862332209602 ENSG00000189409 MMP23B
ENST00000503792 0.932013180716274 0.796494422673616 -0.0214862332209602 ENSG00000189409 MMP23B
ENST00000489782 0.930451893151431 0.792834111656884 -0.0226411831880141 ENSG00000189409 MMP23B
ENST00000486400 0.920168002631521 0.766234209063344 -0.0239792463010119 ENSG00000189409 MMP23B
ENST00000490017 0.994884849494885 0.979913872297663 -0.00248334892645727 ENSG00000189409 MMP23B
ENST00000513088 0.861594742304244 0.636259801481781 -0.0346224941612588 ENSG00000248333 CDK11B
ENST00000341832 0.962295966704678 0.880812644445996 -0.0101211082687528 ENSG00000248333 CDK11B
ENST00000317673 0.855400497133874 0.624311835241598 -0.0324619422611955 ENSG00000248333 CDK11B
ENST00000340677 0.855400497133874 0.624311835241598 -0.0324619422611955 ENSG00000248333 CDK11B
ENST00000407249 0.855400497133874 0.624311835241598 -0.0324619422611955 ENSG00000248333 CDK11B
ENST00000341028 0.476499331261135 0.164130415996195 -0.206649672104037 ENSG00000248333 CDK11B
ENST00000607013 0.922539372685482 0.771482865186843 0.0368528625500025 ENSG00000272004 RP11-345P4.10
ENST00000378662 0.858346598279223 0.629733627325318 0.0316947020332893 ENSG00000189339 SLC35E2B
ENST00000234800 0.85745130822316 0.628168594387605 0.0318692295686809 ENSG00000189339 SLC35E2B
ENST00000480991 0.983783065025292 0.943968100454178 -0.00562238663658645 ENSG00000189339 SLC35E2B
ENST00000481276 0.605661632177181 0.268642774551834 0.0968415148157209 ENSG00000189339 SLC35E2B
ENST00000596308 0.891982365808494 0.69946561854784 -0.0646480444879382 ENSG00000269737 RP11-345P4.7
ENST00000597891 0.986077036118914 0.951653658112368 -0.0106220577815178 ENSG00000269227 RP11-345P4.6
ENST00000356200 0.75607073900326 0.453358615974165 0.0497498052538289 ENSG00000008128 CDK11A
ENST00000598846 0.647262216997162 0.310689450906027 -0.0577246386218594 ENSG00000268575 RP1-283E3.8
ENST00000463652 0.700749194388003 0.375762564400242 -0.145126329791115 ENSG00000008128 CDK11A
ENST00000358779 0.832801414836186 0.58039644794094 0.0362888673219343 ENSG00000008128 CDK11A
ENST00000460465 0.832801414836186 0.58039644794094 0.0362888673219343 ENSG00000008128 CDK11A
ENST00000404249 0.832801414836186 0.58039644794094 0.0362888673219343 ENSG00000008128 CDK11A
ENST00000378633 0.832801414836186 0.58039644794094 0.0362888673219343 ENSG00000008128 CDK11A
ENST00000357760 0.832801414836186 0.58039644794094 0.0362888673219343 ENSG00000008128 CDK11A
ENST00000509982 0.75607073900326 0.453358615974165 0.0497498052538289 ENSG00000008128 CDK11A
ENST00000378638 0.75607073900326 0.453358615974165 0.0497498052538289 ENSG00000008128 CDK11A
ENST00000356937 0.630614868433056 0.29325604378647 0.0747897995104941 ENSG00000008128 CDK11A
ENST00000478901 0.494611422462697 0.176284592027819 -0.225023764005191 ENSG00000008128 CDK11A
ENST00000468397 0.867655304683888 0.648580691588451 -0.0731960763260299 ENSG00000008128 CDK11A
ENST00000491311 0.862332483636663 0.638133106193599 -0.0731919931293396 ENSG00000008128 CDK11A
ENST00000495016 0.996328252373543 0.985815227888051 0.00302072761550947 ENSG00000008128 CDK11A
ENST00000468800 0.725588476263205 0.41016170770169 0.0942868359929383 ENSG00000008128 CDK11A
ENST00000464748 0.721059729862352 0.403421327007888 0.142373820890524 ENSG00000008128 CDK11A
ENST00000489300 0.853527817098269 0.620480637762226 0.0771287219095545 ENSG00000008128 CDK11A
ENST00000492390 0.703604663202691 0.379192347671322 0.0997624394349059 ENSG00000008128 CDK11A
ENST00000474916 0.75828884281527 0.456650015648742 0.0869447639657278 ENSG00000008128 CDK11A
ENST00000378635 0.724055140400268 0.407655264775014 0.0575369042988861 ENSG00000008128 CDK11A
ENST00000479362 0.99538303973015 0.98144507462541 0.00198582693076836 ENSG00000008128 CDK11A
ENST00000498810 0.768995247589498 0.472488146692231 0.0765491595191534 ENSG00000008128 CDK11A
ENST00000487462 0.764235226796755 0.465206082418854 -0.0799494176948487 ENSG00000008128 CDK11A
ENST00000401096 0.635118990324377 0.298157978543981 -0.11239226724936 ENSG00000008128 CDK11A
ENST00000577672 0.33918887111214 0.0859238385054817 -0.164846972130104 ENSG00000227775 RP1-283E3.4
ENST00000417099 0.6568423320088 0.321363031781543 -0.105548457390688 ENSG00000227775 RP1-283E3.4
ENST00000355439 0.285364053985993 0.0632440202926272 -0.161975808800444 ENSG00000215790 SLC35E2
ENST00000400924 0.278446315652073 0.0604337010928325 -0.163298996794998 ENSG00000215790 SLC35E2
ENST00000246421 0.544813547265416 0.215055131968408 -0.127573824557433 ENSG00000215790 SLC35E2
ENST00000475229 0.284750521272362 0.0630223109361173 -0.242595094566201 ENSG00000215790 SLC35E2
ENST00000424604 0.187143923126795 0.0306465692525368 -0.26939352091665 ENSG00000227775 RP1-283E3.4
ENST00000418950 0.830644944918703 0.576347025809091 -0.0896435907609082 ENSG00000227775 RP1-283E3.4
ENST00000341426 0.634563855285344 0.297594803411666 -0.0564358274728183 ENSG00000008130 NADK
ENST00000341991 0.634563855285344 0.297594803411666 -0.0564358274728183 ENSG00000008130 NADK
ENST00000378625 0.658788503920909 0.323484674717746 -0.0530967510028274 ENSG00000008130 NADK
ENST00000344463 0.63467371584776 0.297755636862989 -0.0564321977203265 ENSG00000008130 NADK
ENST00000342348 0.637331403153173 0.300593610485063 -0.069691836907054 ENSG00000008130 NADK
ENST00000498806 0.594197517191169 0.25814617237471 -0.129800546034995 ENSG00000008130 NADK
ENST00000469045 0.497812514749409 0.178734996670925 -0.107914785242431 ENSG00000008130 NADK
ENST00000480499 0.289156085380126 0.0646494035006296 -0.174703664190359 ENSG00000008130 NADK
ENST00000497747 0.398760988417633 0.116559568103396 -0.181282107905481 ENSG00000008130 NADK
ENST00000477235 0.479317863448761 0.165838238754817 -0.118619897263001 ENSG00000008130 NADK
ENST00000489538 0.287780849954693 0.0641800603485941 -0.163766349320268 ENSG00000008130 NADK
ENST00000497615 0.320308377529621 0.0773475140516658 -0.203935295993998 ENSG00000008130 NADK
ENST00000497186 0.57480735325702 0.240809965861522 -0.100707054247995 ENSG00000008130 NADK
ENST00000400922 0.93167448452847 0.795702231090248 -0.0229959384516182 ENSG00000008130 NADK
ENST00000492845 0.999649670131536 0.997562010267328 -0.000200820384837281 ENSG00000008130 NADK
ENST00000492768 0.927703492540418 0.784648189048163 0.0190907096879546 ENSG00000008130 NADK
ENST00000460602 0.855064017731446 0.623672359119205 0.0350534082654749 ENSG00000008130 NADK
ENST00000464373 0.920688326758885 0.767581375013964 -0.0240808440183401 ENSG00000008130 NADK
ENST00000480542 0.625272251214279 0.287943837968941 0.126129284455137 ENSG00000008130 NADK
ENST00000378609 0.173236122607494 0.027068611093536 -0.0594592026690901 ENSG00000078369 GNB1
ENST00000461893 0.385537465459633 0.109486011260822 -0.0646369319834244 ENSG00000078369 GNB1
ENST00000471354 0.237207457828784 0.0457247158273615 -0.0724016288726785 ENSG00000078369 GNB1
ENST00000439272 0.879438754951629 0.673230320949952 -0.0175934423225906 ENSG00000078369 GNB1
ENST00000434686 0.841409246713132 0.59546167098797 -0.0228041916483796 ENSG00000078369 GNB1
ENST00000437146 0.299213469229811 0.0687285677395025 -0.10466441776727 ENSG00000078369 GNB1
ENST00000472614 0.798451609459212 0.520775650110294 0.038510646096112 ENSG00000078369 GNB1
ENST00000607589 0.612195950268247 0.275050994595352 -0.0885611486373733 ENSG00000078369 GNB1
ENST00000412228 0.912235466410031 0.746292658201376 0.0478956333485624 ENSG00000231050 RP1-140A9.1
ENST00000307786 0.486950166369262 0.171133343969723 0.243947003783553 ENSG00000169885 CALML6
ENST00000378604 0.347934489268889 0.0902840751969918 0.299659834577712 ENSG00000169885 CALML6
ENST00000482402 0.238360276167238 0.0460883080334789 0.351768629759722 ENSG00000169885 CALML6
ENST00000462293 0.334198290245623 0.0835683055294178 0.293077038870877 ENSG00000169885 CALML6
ENST00000378602 0.861391649990909 0.635886168485163 -0.0386456487838862 ENSG00000178821 TMEM52
ENST00000310991 0.971121747487775 0.905707089504433 -0.0111960653740273 ENSG00000178821 TMEM52
ENST00000378598 0.970645048778405 0.903971345862076 -0.0112938251565159 ENSG00000178821 TMEM52
ENST00000470931 0.969563689440057 0.900566270436358 -0.0115932198930165 ENSG00000178821 TMEM52
ENST00000602604 0.914074820845667 0.750297787615691 0.0257066559295152 ENSG00000178821 TMEM52
ENST00000416272 0.903165378854132 0.723080351018328 0.025032752692182 ENSG00000178821 TMEM52
ENST00000378567 0.966311681842995 0.89163089127853 0.0145406601379805 ENSG00000067606 PRKCZ
ENST00000468310 0.984533369200325 0.946848877230562 0.0114730043084538 ENSG00000067606 PRKCZ
ENST00000466651 0.875294730174262 0.664594337046556 0.068055601643084 ENSG00000067606 PRKCZ
ENST00000400921 0.98057731791033 0.932918173439855 0.00900226676290989 ENSG00000067606 PRKCZ
ENST00000495347 0.954036714975695 0.857221860478094 0.0310707972223143 ENSG00000067606 PRKCZ
ENST00000461106 0.906351175956678 0.731676392422898 0.0385799038065924 ENSG00000067606 PRKCZ
ENST00000461465 0.96179506033042 0.878924007240002 -0.0265707687389334 ENSG00000067606 PRKCZ
ENST00000470596 0.953918826046234 0.856733438933205 -0.0317989889731558 ENSG00000067606 PRKCZ
ENST00000496325 0.983437921847038 0.941891410247502 -0.0128200601095042 ENSG00000067606 PRKCZ
ENST00000481140 0.839106307430616 0.59118635393231 -0.0941428094303356 ENSG00000067606 PRKCZ
ENST00000482686 0.953312556924678 0.854844365382409 -0.0319454908647905 ENSG00000067606 PRKCZ
ENST00000400920 0.988161391704118 0.958502611145062 0.00557926235693175 ENSG00000067606 PRKCZ
ENST00000486681 0.939784685021629 0.815501905340453 -0.0411729891589474 ENSG00000067606 PRKCZ
ENST00000470986 0.944236236021906 0.82986188619644 -0.0376734401290837 ENSG00000067606 PRKCZ
ENST00000470511 0.924367721411265 0.775469082998403 -0.0494501026540609 ENSG00000067606 PRKCZ
ENST00000471018 0.910063295648276 0.741308209306146 0.0543147411862415 ENSG00000067606 PRKCZ
ENST00000466352 0.963115379005078 0.882778127161559 -0.0221767784776141 ENSG00000067606 PRKCZ
ENST00000497183 0.927748511104872 0.784966658983514 -0.0456348072185101 ENSG00000067606 PRKCZ
ENST00000419838 0.933803887435855 0.800622229825075 -0.0412783359607816 ENSG00000067606 PRKCZ
ENST00000606533 0.750695588108325 0.445542972295039 0.0919923542443868 ENSG00000271806 RP5-892K4.1
ENST00000479263 0.978768901668 0.927466459223282 0.00989811505443271 ENSG00000067606 PRKCZ
ENST00000503672 0.964786022701572 0.887782870531894 -0.0214822522984942 ENSG00000067606 PRKCZ
ENST00000478770 0.956575776614738 0.864337184195611 0.0198610282483858 ENSG00000067606 PRKCZ
ENST00000505322 0.935452821908851 0.805017615717551 0.0274263780247933 ENSG00000067606 PRKCZ
ENST00000472017 0.770374052454107 0.474781300032334 -0.107965667695165 ENSG00000067606 PRKCZ
ENST00000333854 0.284780983165821 0.0630327015801453 0.331381194614663 ENSG00000182873 RP11-181G12.2
ENST00000536678 0.355120851076163 0.0937296455432355 0.297904811190096 ENSG00000182873 RP11-181G12.2
ENST00000444529 0.428083102280897 0.13346927691002 0.269129507183846 ENSG00000182873 RP11-181G12.2
ENST00000469733 0.117338827017164 0.0145593925759313 0.142865612060445 ENSG00000162585 C1orf86
ENST00000414253 0.159449281682476 0.0237088633457309 0.137871891095481 ENSG00000162585 C1orf86
ENST00000428120 0.159449281682476 0.0237088633457309 0.137871891095481 ENSG00000162585 C1orf86
ENST00000400919 0.159449281682476 0.0237088633457309 0.137871891095481 ENSG00000162585 C1orf86
ENST00000400918 0.0895970061645376 0.00963214620681743 0.163482226475703 ENSG00000162585 C1orf86
ENST00000497675 0.273685333549968 0.0585202469121328 0.13547731601761 ENSG00000162585 C1orf86
ENST00000378543 0.25065578855702 0.0503162028220439 0.138381519164114 ENSG00000162585 C1orf86
ENST00000378546 0.25065578855702 0.0503162028220439 0.138381519164114 ENSG00000162585 C1orf86
ENST00000401813 0.209133526181233 0.0368524709489767 0.145259471311217 ENSG00000162585 C1orf86
ENST00000487186 0.200189730721253 0.0341949057337973 0.137219170593852 ENSG00000162585 C1orf86
ENST00000378545 0.228476437719484 0.0429089908667461 0.145328332108233 ENSG00000162585 C1orf86
ENST00000476803 0.299779913160208 0.0689436874268383 0.129774834709181 ENSG00000162585 C1orf86
ENST00000440825 0.248967732082328 0.0497177621166398 0.138386388770098 ENSG00000162585 C1orf86
ENST00000597060 0.940960623589882 0.819419299248974 0.0288181215287486 ENSG00000269554 AL590822.2
ENST00000420515 0.209133526181233 0.0368533516005237 0.157214413843432 ENSG00000162585 C1orf86
ENST00000514625 0.658105952488973 0.322802906901145 0.152499013333104 ENSG00000162585 C1orf86
ENST00000545087 0.865498311347898 0.644196074457492 0.0828911323839172 ENSG00000203301 AL590822.1
ENST00000420964 0.798469327368822 0.520817591896871 -0.109851212469165 ENSG00000243558 RP11-181G12.5
ENST00000442483 0.776842279948577 0.485341427857351 0.123798815073645 ENSG00000234396 RP11-181G12.4
ENST00000378536 0.933168755460282 0.799088581513852 -0.0112998813834688 ENSG00000157933 SKI
ENST00000508416 0.523899993882916 0.198674626926714 0.091690010989562 ENSG00000157933 SKI
ENST00000478223 0.685541372767983 0.3558637737172 0.0691969011699586 ENSG00000157933 SKI
ENST00000507179 0.794577298871941 0.514099926385912 -0.0680977003715787 ENSG00000157933 SKI
ENST00000378531 0.883943536007557 0.682475320453759 0.0340178581535605 ENSG00000116151 MORN1
ENST00000606372 0.95755208946786 0.867643370271119 0.0138810992318917 ENSG00000116151 MORN1
ENST00000602865 0.541384607950304 0.212199904148208 -0.21857006298546 ENSG00000269896 RP4-740C4.6
ENST00000417061 0.143752485307858 0.0200957504076724 -0.284095878207986 ENSG00000238240 RP4-740C4.5
ENST00000378529 0.971486162048884 0.906676335842216 0.0100180308149364 ENSG00000116151 MORN1
ENST00000607342 0.510817045617879 0.188716401693667 -0.156503215455535 ENSG00000116151 MORN1
ENST00000607858 0.963865955575342 0.884644858740406 0.0168400098041727 ENSG00000272420 RP4-740C4.7
ENST00000469374 0.728031111850431 0.413855752187825 0.0888383940649934 ENSG00000116151 MORN1
ENST00000419785 0.442581515108594 0.142110001100493 0.179949513244977 ENSG00000116151 MORN1
ENST00000606642 0.862121827649474 0.637646962384333 0.0495225509554196 ENSG00000271921 RP4-740C4.9
ENST00000606280 0.215504510406377 0.0388221024492993 0.309262022772673 ENSG00000271847 RP4-740C4.8
ENST00000378525 0.778296745485074 0.487262494407536 0.0798487591891266 ENSG00000116151 MORN1
ENST00000449373 0.767448567110409 0.470051120731862 0.0928130914406762 ENSG00000116151 MORN1
ENST00000317490 0.94244664516155 0.825338890719242 -0.0327543499407703 ENSG00000178642 AL513477.1
ENST00000607031 0.96087644618702 0.8770695979616 0.0234311139648315 ENSG00000116151 MORN1
ENST00000475812 0.923205846198611 0.772767430623092 0.0466162797024408 ENSG00000116151 MORN1
ENST00000494279 0.851641240407942 0.61601473236521 0.0770548913632912 ENSG00000116151 MORN1
ENST00000378518 0.0442323512599898 0.00344562425174391 -0.115402725506941 ENSG00000157916 RER1
ENST00000605895 0.0281513368352578 0.00181115992746039 -0.115406190260809 ENSG00000157916 RER1
ENST00000378513 0.0237774356316002 0.00142506801637379 -0.124031512322505 ENSG00000157916 RER1
ENST00000306256 0.0344549892613431 0.00241073018566434 -0.119840010769485 ENSG00000157916 RER1
ENST00000493207 0.122929607578358 0.0156492089211288 -0.117171810807206 ENSG00000157916 RER1
ENST00000378512 0.023588506373472 0.00140785392002096 -0.124209854555587 ENSG00000157916 RER1
ENST00000443438 0.0671054164019004 0.00628623818118611 -0.107469547232754 ENSG00000157916 RER1
ENST00000488353 0.0454239878816403 0.00357254288994084 -0.117534252305311 ENSG00000157916 RER1
ENST00000462129 0.126488153805199 0.0163558425926672 -0.138585571380627 ENSG00000157916 RER1
ENST00000288774 0.820359930444408 0.557614836523105 -0.0395223089012349 ENSG00000157911 PEX10
ENST00000447513 0.860833556410377 0.634908005827122 -0.0319380661987448 ENSG00000157911 PEX10
ENST00000507596 0.879133233404902 0.672518535652001 -0.0284077681560522 ENSG00000157911 PEX10
ENST00000510434 0.702236613497818 0.377293435259534 0.0848561377833964 ENSG00000157911 PEX10
ENST00000508384 0.925186251270874 0.777572278431799 -0.0312661801598777 ENSG00000157911 PEX10
ENST00000515760 0.697803969693363 0.371564597425383 -0.124901558429878 ENSG00000157911 PEX10
ENST00000502666 0.589033778325453 0.25347287525474 -0.145425006272075 ENSG00000157911 PEX10
ENST00000504111 0.635814154167848 0.298956444921377 -0.130282247092669 ENSG00000157911 PEX10
ENST00000514502 0.717955923102535 0.399210047750939 -0.1023082435073 ENSG00000157911 PEX10
ENST00000609981 0.877866216260903 0.669925541639298 0.0641445970411485 ENSG00000149527 PLCH2
ENST00000449969 0.693184541944178 0.36530699257253 0.162379894322529 ENSG00000149527 PLCH2
ENST00000288766 0.934294115539634 0.802051742679132 -0.0437770566219763 ENSG00000149527 PLCH2
ENST00000419816 0.891416966542995 0.698225575263243 0.0694114916115505 ENSG00000149527 PLCH2
ENST00000378488 0.891416966542995 0.698225575263243 0.0694114916115505 ENSG00000149527 PLCH2
ENST00000378486 0.891416966542995 0.698225575263243 0.0694114916115505 ENSG00000149527 PLCH2
ENST00000343889 0.829043171356743 0.573608162166706 0.100325521492914 ENSG00000149527 PLCH2
ENST00000278878 0.938320035983672 0.811723492216562 0.0423287543136916 ENSG00000149527 PLCH2
ENST00000473964 0.850583349155168 0.614043948186504 0.0844762068468923 ENSG00000149527 PLCH2
ENST00000462379 0.89986730087906 0.716368488687488 0.0604027724089504 ENSG00000149527 PLCH2
ENST00000378466 0.951114277417339 0.848109001296873 0.0154297774366498 ENSG00000157881 PANK4
ENST00000435556 0.951114277417339 0.848109001296873 0.0154297774366498 ENSG00000157881 PANK4
ENST00000505228 0.863321869701447 0.639953182899751 0.0428383405802989 ENSG00000157881 PANK4
ENST00000502512 0.780818391037054 0.491342309608188 -0.0886887731748906 ENSG00000157881 PANK4
ENST00000471361 0.945980819165361 0.834681828609304 0.0314799462338529 ENSG00000157881 PANK4
ENST00000487804 0.599344570495906 0.263126741543821 -0.186498372212605 ENSG00000157881 PANK4
ENST00000515423 0.970614590546902 0.903791450945525 -0.0190373847167304 ENSG00000157881 PANK4
ENST00000468002 0.684762355432002 0.354982540147596 0.120011061831411 ENSG00000157881 PANK4
ENST00000486396 0.91866740552508 0.761366347138813 0.0322318315944029 ENSG00000157881 PANK4
ENST00000502770 0.870552982873258 0.654742513469349 -0.0507392894024686 ENSG00000157881 PANK4
ENST00000491212 0.96232350425868 0.880862509228064 0.0199924186511496 ENSG00000157881 PANK4
ENST00000514922 0.957013021900323 0.865732588827672 -0.0229842169592713 ENSG00000157881 PANK4
ENST00000606645 0.740772508494222 0.431058582456395 -0.095695212778184 ENSG00000272449 RP3-395M20.12
ENST00000416860 0.0829884661529976 0.00859757128158229 0.367331542904113 ENSG00000238164 RP3-395M20.8
ENST00000452793 0.0799310450703221 0.00813181803295165 0.368579405977819 ENSG00000238164 RP3-395M20.8
ENST00000426449 0.13063970589885 0.0172693649731264 0.420266852979833 ENSG00000157873 TNFRSF14
ENST00000434817 0.181877324143446 0.0292523357127381 0.388726806953872 ENSG00000157873 TNFRSF14
ENST00000435221 0.181877324143446 0.0292523357127381 0.388726806953872 ENSG00000157873 TNFRSF14
ENST00000451778 0.181877324143446 0.0292523357127381 0.388726806953872 ENSG00000157873 TNFRSF14
ENST00000409119 0.180493313202745 0.0288927834844472 0.384883644406933 ENSG00000157873 TNFRSF14
ENST00000355716 0.392534793960667 0.113112664889647 0.283670815050795 ENSG00000157873 TNFRSF14
ENST00000475523 0.403491818056859 0.119094219414402 0.279083053330869 ENSG00000157873 TNFRSF14
ENST00000442392 0.396343338004756 0.115172421414557 0.270694783376857 ENSG00000157873 TNFRSF14
ENST00000482074 0.253949215049064 0.0514500091296128 0.328150568758977 ENSG00000157873 TNFRSF14
ENST00000496064 0.336535626771925 0.084591055037959 0.298251516565558 ENSG00000157873 TNFRSF14
ENST00000463471 0.524032669067712 0.198811054503702 0.228522583352518 ENSG00000157873 TNFRSF14
ENST00000466750 0.714175949673982 0.39367724817616 0.149535919128993 ENSG00000157873 TNFRSF14
ENST00000471768 0.448683363488109 0.145885695909276 0.217276569556933 ENSG00000157873 TNFRSF14
ENST00000463835 0.638667983033848 0.301910864145865 0.175371875461053 ENSG00000157873 TNFRSF14
ENST00000482602 0.568946839716097 0.235373366999736 0.201935873388938 ENSG00000157873 TNFRSF14
ENST00000480305 0.824903348663786 0.566164578434863 0.0904630186276627 ENSG00000157873 TNFRSF14
ENST00000424215 0.470703232444543 0.160155673473117 0.189485779105029 ENSG00000228037 RP3-395M20.9
ENST00000493183 0.532960151431674 0.205608080771083 -0.118623062881946 ENSG00000157870 FAM213B
ENST00000474659 0.573946294915868 0.240136709012403 -0.110216566560614 ENSG00000157870 FAM213B
ENST00000419916 0.779165503761956 0.488819649550073 -0.0543701364163602 ENSG00000157870 FAM213B
ENST00000378424 0.779165503761956 0.488819649550073 -0.0543701364163602 ENSG00000157870 FAM213B
ENST00000537325 0.745427420784488 0.438156661354384 -0.0729983032947864 ENSG00000157870 FAM213B
ENST00000378427 0.779165503761956 0.488819649550073 -0.0543701364163602 ENSG00000157870 FAM213B
ENST00000378425 0.779165503761956 0.488819649550073 -0.0543701364163602 ENSG00000157870 FAM213B
ENST00000464043 0.671701632339418 0.337969423977987 -0.0922875164369972 ENSG00000157870 FAM213B
ENST00000444521 0.779165503761956 0.488819649550073 -0.0543701364163602 ENSG00000157870 FAM213B
ENST00000465233 0.337736653868795 0.0852250868780594 -0.177652922695733 ENSG00000157870 FAM213B
ENST00000498083 0.314950964699411 0.0751358026239812 -0.183060545688839 ENSG00000157870 FAM213B
ENST00000481683 0.49825160846908 0.179037477160605 -0.129872080936091 ENSG00000157870 FAM213B
ENST00000484099 0.779794411227448 0.489943538250015 -0.0538743049962867 ENSG00000157870 FAM213B
ENST00000477045 0.380835088281407 0.107096679107611 -0.162122883615017 ENSG00000157870 FAM213B
ENST00000476686 0.944132010117461 0.829612459721876 0.0201610549905386 ENSG00000157870 FAM213B
ENST00000471840 0.998952563486924 0.995656873067287 -0.000724323669690051 ENSG00000142606 MMEL1
ENST00000288709 0.967656212000026 0.895814128906495 0.0172705449848104 ENSG00000142606 MMEL1
ENST00000378412 0.967656212000026 0.895797742465017 0.0172623189925284 ENSG00000142606 MMEL1
ENST00000502556 0.941240412557256 0.820342138466083 0.0325656225760057 ENSG00000142606 MMEL1
ENST00000504800 0.941240412557256 0.820342138466083 0.0325656225760057 ENSG00000142606 MMEL1
ENST00000427302 0.50797665107321 0.186490571577222 0.119517874699328 ENSG00000237058 RP13-436F16.1
ENST00000579787 0.952024774574804 0.850858305681928 -0.0311372205081265 ENSG00000215912 TTC34
ENST00000401094 0.960612434107602 0.876176311287181 0.0279235968588422 ENSG00000215912 TTC34
ENST00000401095 0.971293356613981 0.906196836061044 0.0186046936606661 ENSG00000215912 TTC34
ENST00000445317 0.725417536033441 0.409807824347775 -0.0720343449334345 ENSG00000177133 LINC00982
ENST00000321336 0.705753886885393 0.382090078058809 -0.0660413754828256 ENSG00000177133 LINC00982
ENST00000511072 0.846722746055732 0.606001336886654 -0.0901038868412169 ENSG00000142611 PRDM16
ENST00000378398 0.850368389300469 0.613628653730423 -0.0876698932330721 ENSG00000142611 PRDM16
ENST00000441472 0.850368389300469 0.613628653730423 -0.0876698932330721 ENSG00000142611 PRDM16
ENST00000442529 0.850368389300469 0.613628653730423 -0.0876698932330721 ENSG00000142611 PRDM16
ENST00000607632 0.590526583068996 0.254725959261399 -0.195002485261595 ENSG00000142611 PRDM16
ENST00000378391 0.801217882742944 0.52591071113888 -0.110312354106091 ENSG00000142611 PRDM16
ENST00000514189 0.82496238504019 0.566259486436338 -0.100225659021513 ENSG00000142611 PRDM16
ENST00000270722 0.829818934329812 0.574720710294019 -0.0974690451533285 ENSG00000142611 PRDM16
ENST00000512462 0.97980310868473 0.930497886485866 0.0155934167355249 ENSG00000142611 PRDM16
ENST00000463591 0.808109166859641 0.537205375713107 0.110580855945121 ENSG00000142611 PRDM16
ENST00000607061 0.9956080642649 0.982588917963064 -0.00248605486663113 ENSG00000272235 RP11-22L13.1
ENST00000509860 0.454527683460644 0.149652499466008 -0.184619890826858 ENSG00000142611 PRDM16
ENST00000378389 0.51584126006952 0.192391175531842 -0.111420495056247 ENSG00000142611 PRDM16
ENST00000378378 0.634543345736787 0.297538354876329 0.0715277461516265 ENSG00000130762 ARHGEF16
ENST00000294599 0.825943917698514 0.567887039433853 0.0676323024369909 ENSG00000162591 MEGF6
ENST00000356575 0.935381752118755 0.804792401285622 0.0287753875231022 ENSG00000162591 MEGF6
ENST00000494257 0.773063701384444 0.479024046250909 -0.125413319434493 ENSG00000162591 MEGF6
ENST00000485002 0.828831435825896 0.57322699760977 0.0668745425762514 ENSG00000162591 MEGF6
ENST00000491842 0.957670806882951 0.86788255063152 0.0298106836755535 ENSG00000162591 MEGF6
ENST00000475790 0.944098718394058 0.829531470121858 -0.0385429859671651 ENSG00000162591 MEGF6
ENST00000461795 0.574056248004195 0.240223165055817 0.193022106023589 ENSG00000162591 MEGF6
ENST00000435049 0.836670583419667 0.587027046453614 -0.0968924231251989 ENSG00000238260 RP11-46F15.2
ENST00000378344 0.913905341043675 0.749842790448599 -0.0167452904309366 ENSG00000158109 TPRG1L
ENST00000344579 0.913901095619615 0.749827334370553 -0.0167462117599407 ENSG00000158109 TPRG1L
ENST00000378322 0.827219068425968 0.570601829897607 0.0530374968894518 ENSG00000116213 WRAP73
ENST00000270708 0.827219068425968 0.570601829897607 0.0530374968894518 ENSG00000116213 WRAP73
ENST00000471223 0.996485107473265 0.986319045544566 0.0020074134234192 ENSG00000116213 WRAP73
ENST00000424367 0.897537387187875 0.711148642205656 0.0365910704028042 ENSG00000116213 WRAP73
ENST00000497940 0.956516212153663 0.864112803595888 -0.0217417619030441 ENSG00000116213 WRAP73
ENST00000469643 0.89459324477298 0.704728242216734 -0.056854111501479 ENSG00000116213 WRAP73
ENST00000494884 0.923528641364695 0.773617415661209 0.0485243332183099 ENSG00000116213 WRAP73
ENST00000465916 0.730237215615654 0.416423458754088 0.0870775906360608 ENSG00000116213 WRAP73
ENST00000419924 0.782037479382107 0.49335177133466 0.0753257820610547 ENSG00000116213 WRAP73
ENST00000479331 0.873990935150108 0.661594297969016 0.0687639938510841 ENSG00000116213 WRAP73
ENST00000378295 0.870064971925396 0.653480935442113 0.0775020288653647 ENSG00000078900 TP73
ENST00000604074 0.870064971925396 0.653480935442113 0.0775020288653647 ENSG00000078900 TP73
ENST00000354437 0.69566781887772 0.36851886457253 0.0961000139022456 ENSG00000078900 TP73
ENST00000346387 0.62642229984457 0.289191760708124 0.124541570315153 ENSG00000078900 TP73
ENST00000357733 0.62642229984457 0.289191760708124 0.124541570315153 ENSG00000078900 TP73
ENST00000603362 0.873256544715014 0.660231732252395 0.0433770180052426 ENSG00000078900 TP73
ENST00000604479 0.873256544715014 0.660231732252395 0.0433770180052426 ENSG00000078900 TP73
ENST00000378288 0.952809773368466 0.853197179028802 0.0319030460854428 ENSG00000078900 TP73
ENST00000378285 0.873256544715014 0.660231989099381 0.0453785981485907 ENSG00000078900 TP73
ENST00000378280 0.873256544715014 0.660231989099381 0.0453785981485907 ENSG00000078900 TP73
ENST00000378290 0.87264093653787 0.658860964392775 0.0432729504768264 ENSG00000078900 TP73
ENST00000604566 0.841750242806954 0.596058887126893 0.0498133280235138 ENSG00000078900 TP73
ENST00000418088 0.515550216925829 0.192163873041567 -0.103980380815079 ENSG00000227372 TP73-AS1
ENST00000452079 0.458616947413614 0.152343460898769 -0.111019614180174 ENSG00000227372 TP73-AS1
ENST00000419973 0.98101716908011 0.93442435400229 0.0127168745790104 ENSG00000227372 TP73-AS1
ENST00000423764 0.484486303947452 0.169345784693543 -0.105866100950956 ENSG00000227372 TP73-AS1
ENST00000587071 0.435568502898957 0.137821250752322 -0.156621337169277 ENSG00000227372 TP73-AS1
ENST00000608600 0.657300872867756 0.321797455539507 -0.101085793519832 ENSG00000227372 TP73-AS1
ENST00000544565 0.34460070075966 0.0886728525000739 -0.213195721771691 ENSG00000227372 TP73-AS1
ENST00000294600 0.412026393680346 0.124095431155992 0.243127867323489 ENSG00000162592 CCDC27
ENST00000462521 0.412026393680346 0.124095431155992 0.243127867323489 ENSG00000162592 CCDC27
ENST00000444870 0.995803586787684 0.983685575217994 -0.00365739669181408 ENSG00000235169 SMIM1
ENST00000452264 0.922351376347493 0.770914245325078 0.0516731580899887 ENSG00000235169 SMIM1
ENST00000561886 0.947548049121886 0.839209764333846 -0.0362137551977294 ENSG00000235169 SMIM1
ENST00000378251 0.619718891720415 0.282373243037507 -0.0581394861669696 ENSG00000130764 LRRC47
ENST00000462356 0.796409449789172 0.517276998729983 -0.0585474598767968 ENSG00000130764 LRRC47
ENST00000479239 0.782625915164428 0.494190956466292 -0.0672759130913106 ENSG00000130764 LRRC47
ENST00000581512 0.672591520078304 0.339268956070115 -0.11739755174595 ENSG00000266075 RN7SL574P
ENST00000607459 0.95434883294473 0.858039396489109 0.0192927551193593 ENSG00000272153 RP1-286D6.5
ENST00000378230 0.820625457895813 0.5580322506303 -0.0316940890961118 ENSG00000116198 CEP104
ENST00000484420 0.527203915766985 0.201163649398972 -0.192308242915095 ENSG00000116198 CEP104
ENST00000438539 0.902720402266516 0.722161517930126 0.0323862619081504 ENSG00000116198 CEP104
ENST00000461667 0.948120953221208 0.841004015270719 0.0191084217567672 ENSG00000116198 CEP104
ENST00000495701 0.978389814096126 0.925948205300908 0.0123705969603588 ENSG00000116198 CEP104
ENST00000460038 0.874265292422401 0.662370652431999 -0.0444467964831561 ENSG00000116198 CEP104
ENST00000494653 0.788835928732367 0.505170398739104 -0.0477939921735361 ENSG00000116198 CEP104
ENST00000443466 0.521321018034184 0.196601219791381 -0.123633726852772 ENSG00000116198 CEP104
ENST00000428079 0.894159151850401 0.703797840305668 -0.0323724474886624 ENSG00000116198 CEP104
ENST00000494951 0.890312824544513 0.695565506020821 -0.0428568381547524 ENSG00000116198 CEP104
ENST00000378223 0.821795627024361 0.559993052226328 -0.0542990552050285 ENSG00000116198 CEP104
ENST00000378212 0.136820724203678 0.0185734873188526 -0.275657362884657 ENSG00000169598 DFFB
ENST00000378209 0.0568491443252773 0.00494340385437194 -0.266909510701747 ENSG00000169598 DFFB
ENST00000491998 0.0568491443252773 0.00494340385437194 -0.266909510701747 ENSG00000169598 DFFB
ENST00000338895 0.112809998545859 0.0137192267339388 -0.268245400287512 ENSG00000169598 DFFB
ENST00000341385 0.623346652273235 0.285867099781144 -0.161646207612869 ENSG00000169598 DFFB
ENST00000468793 0.0669095711531026 0.00625885521539006 -0.265235569428662 ENSG00000169598 DFFB
ENST00000339350 0.0679456920270169 0.00639407957589559 -0.26589430460341 ENSG00000169598 DFFB
ENST00000477548 0.0679456920270169 0.00639407957589559 -0.26589430460341 ENSG00000169598 DFFB
ENST00000378206 0.0617486725057578 0.0055639579971251 -0.271284582097942 ENSG00000169598 DFFB
ENST00000475969 0.0829236363804755 0.00858607398298297 -0.258791148064514 ENSG00000169598 DFFB
ENST00000481945 0.885032443487541 0.684782922158159 -0.0728958538038255 ENSG00000169598 DFFB
ENST00000461150 0.819431775203987 0.55587144843195 -0.0907367001704801 ENSG00000169598 DFFB
ENST00000579705 0.479159235209627 0.165742447764182 0.22962632759407 ENSG00000264428 AL691523.1
ENST00000486765 0.026739561350544 0.00168024777091426 -0.255619197037964 ENSG00000198912 C1orf174
ENST00000361605 0.026739561350544 0.00168024777091426 -0.255619197037964 ENSG00000198912 C1orf174
ENST00000474140 0.026739561350544 0.00168024777091426 -0.255619197037964 ENSG00000198912 C1orf174
ENST00000413332 0.20240422439901 0.0348791720510014 0.340565705107425 ENSG00000236423 LINC01134
ENST00000442673 0.379289663091825 0.106321913873531 0.287637165046939 ENSG00000236423 LINC01134
ENST00000439488 0.327879431296419 0.0806586635653441 0.313102666071936 ENSG00000236423 LINC01134
ENST00000478423 0.00270872598657755 7.51705688871561e-05 -0.303482576198357 ENSG00000131697 NPHP4
ENST00000460696 0.261932904278583 0.0542535069934616 -0.274852305818963 ENSG00000131697 NPHP4
ENST00000378161 0.203037255766141 0.0350694352877814 -0.2909641575609 ENSG00000131697 NPHP4
ENST00000489180 0.00284068546531474 7.97243004435837e-05 -0.302324058413551 ENSG00000131697 NPHP4
ENST00000378156 0.00284068546531474 7.97243004435837e-05 -0.302324058413551 ENSG00000131697 NPHP4
ENST00000378169 0.00244096689444767 6.55663588857155e-05 -0.308534191709946 ENSG00000131697 NPHP4
ENST00000468253 0.348668539380318 0.0906420714575351 -0.283722765566205 ENSG00000131697 NPHP4
ENST00000506941 0.789014500747792 0.505396289720567 -0.119002351501406 ENSG00000131697 NPHP4
ENST00000470763 0.477797613224801 0.164849833460781 -0.220772237922534 ENSG00000131697 NPHP4
ENST00000466897 0.189424188179033 0.0312651053384205 -0.336368830407167 ENSG00000131697 NPHP4
ENST00000378111 0.369747442966459 0.101047292715254 0.161836524675122 ENSG00000069424 KCNAB2
ENST00000378097 0.292584912333085 0.0660440280474873 0.189776426323162 ENSG00000069424 KCNAB2
ENST00000493807 0.61284247396037 0.275683124156611 0.16466970475842 ENSG00000069424 KCNAB2
ENST00000378092 0.234056022505171 0.044648786607126 0.227063245116005 ENSG00000069424 KCNAB2
ENST00000478098 0.429019978583118 0.134069719579901 0.18117202152689 ENSG00000069424 KCNAB2
ENST00000445501 0.399537418562492 0.116942225887752 0.190304427904231 ENSG00000069424 KCNAB2
ENST00000428161 0.474900790181744 0.163080951147336 0.191177382017887 ENSG00000069424 KCNAB2
ENST00000389632 0.482341754579286 0.167721606130413 0.190173263557038 ENSG00000069424 KCNAB2
ENST00000602612 0.279590172163289 0.0609162695120139 0.246970858668557 ENSG00000069424 KCNAB2
ENST00000378087 0.51035916336613 0.188416464883569 0.153605013161716 ENSG00000069424 KCNAB2
ENST00000341524 0.399652128062159 0.117017188648433 0.181421529339544 ENSG00000069424 KCNAB2
ENST00000352527 0.399652128062159 0.117017188648433 0.181421529339544 ENSG00000069424 KCNAB2
ENST00000435937 0.376632938576354 0.104995711674026 0.235346755792272 ENSG00000069424 KCNAB2
ENST00000164247 0.455224639059699 0.15005694407759 0.17128587139618 ENSG00000069424 KCNAB2
ENST00000459822 0.396571818574956 0.115273453542158 0.2686127624894 ENSG00000069424 KCNAB2
ENST00000594544 0.810857944706221 0.541610216701824 -0.0948900632162133 ENSG00000268332 AL035406.1
ENST00000472700 0.660634359942072 0.325286442646528 0.148673902124978 ENSG00000069424 KCNAB2
ENST00000378083 0.52235965156665 0.197438575001271 0.151770796230558 ENSG00000069424 KCNAB2
ENST00000458166 0.595074012304572 0.258948933753307 0.147418439002329 ENSG00000069424 KCNAB2
ENST00000462676 0.909632783251596 0.740006933651842 0.056090230286769 ENSG00000069424 KCNAB2
ENST00000481789 0.744098525741588 0.436221986958379 0.135297522073892 ENSG00000069424 KCNAB2
ENST00000378021 0.867672514518099 0.648610231318934 -0.081534532798028 ENSG00000116254 CHD5
ENST00000262450 0.867672514518099 0.648610231318934 -0.081534532798028 ENSG00000116254 CHD5
ENST00000475121 0.643205045693881 0.306231215661458 0.0692301405270859 ENSG00000116254 CHD5
ENST00000462991 0.15024934949222 0.0216036197676689 -0.393317552561798 ENSG00000116254 CHD5
ENST00000377999 0.412681396321399 0.124480408371435 -0.238600516923873 ENSG00000116254 CHD5
ENST00000496404 0.753603029151106 0.449619570130615 -0.135155888812663 ENSG00000116254 CHD5
ENST00000491020 0.371226619026741 0.101878580913034 -0.151762455692241 ENSG00000116254 CHD5
ENST00000484532 0.837753402684858 0.588930002648393 -0.024726997531197 ENSG00000116251 RPL22
ENST00000234875 0.862121827649474 0.637643715714418 -0.0213611717853903 ENSG00000116251 RPL22
ENST00000480661 0.8823316471642 0.67912761563541 -0.0209528323026005 ENSG00000116251 RPL22
ENST00000497965 0.878570719343843 0.671621081927855 -0.0214778110618672 ENSG00000116251 RPL22
ENST00000471204 0.853239129357824 0.619231402205249 -0.0249468470848747 ENSG00000116251 RPL22
ENST00000465387 0.89179268566114 0.698970578013902 -0.0196592266501124 ENSG00000116251 RPL22
ENST00000462296 0.909939718330187 0.74106857951605 -0.0169579634384714 ENSG00000116251 RPL22
ENST00000465335 0.884932153178193 0.684347669824704 -0.0207348556760628 ENSG00000116251 RPL22
ENST00000455744 0.550703041264215 0.219892156856878 -0.207119269849702 ENSG00000226944 RP1-120G22.11
ENST00000466994 0.201216188016181 0.0344682024301745 -0.310974660031971 ENSG00000158286 RNF207
ENST00000377948 0.0992081285752741 0.01122233127515 -0.221914915756308 ENSG00000158286 RNF207
ENST00000484435 0.586070851989376 0.250849941589187 -0.189417973986272 ENSG00000158286 RNF207
ENST00000377939 0.098940622449845 0.0111724226745723 -0.222005072113133 ENSG00000158286 RNF207
ENST00000485539 0.932114398983349 0.79673405781243 -0.0389377929005873 ENSG00000158286 RNF207
ENST00000496676 0.168517550003566 0.0259060170455884 -0.225514812647043 ENSG00000158286 RNF207
ENST00000463453 0.779318121030238 0.489153515153704 -0.114450488522568 ENSG00000158286 RNF207
ENST00000496329 0.500290808616054 0.180492327894441 -0.229113751400287 ENSG00000158286 RNF207
ENST00000492476 0.244715715824018 0.048243646349276 -0.292320137927564 ENSG00000158286 RNF207
ENST00000483336 0.0295894662112398 0.00194011672580532 -0.377704501856629 ENSG00000158286 RNF207
ENST00000343813 0.218452432318067 0.0396855609906228 -0.0790133980548174 ENSG00000116237 ICMT
ENST00000495791 0.459085219825004 0.152641181538602 -0.0920904800421953 ENSG00000116237 ICMT
ENST00000489498 0.209318674920633 0.0369076926186531 -0.0919358616669385 ENSG00000116237 ICMT
ENST00000474756 0.426690454147954 0.132623071888102 -0.0819624030632853 ENSG00000116237 ICMT
ENST00000362035 0.585176910265239 0.250083740896052 -0.121529474236613 ENSG00000116237 ICMT
ENST00000441724 0.614946031670333 0.277555157285123 0.118543951302634 ENSG00000225077 LINC00337
ENST00000429480 0.9280674441872 0.786432292153918 -0.0248415263309236 ENSG00000225077 LINC00337
ENST00000377893 0.975377986167337 0.917180597533295 0.0094937718058536 ENSG00000158292 GPR153
ENST00000608083 0.970758849301685 0.904701679836796 0.00719708060908193 ENSG00000097021 ACOT7
ENST00000377845 0.955735339124985 0.861968568132492 -0.0117821426205779 ENSG00000097021 ACOT7
ENST00000377855 0.969236249783188 0.899646713508546 -0.00770145114939005 ENSG00000097021 ACOT7
ENST00000377860 0.970758849301685 0.904701679836796 0.00719708060908193 ENSG00000097021 ACOT7
ENST00000418124 0.970758849301685 0.904701679836796 0.00719708060908193 ENSG00000097021 ACOT7
ENST00000545482 0.970758849301685 0.904701679836796 0.00719708060908193 ENSG00000097021 ACOT7
ENST00000361521 0.97980310868473 0.930473709309743 0.00527856570964171 ENSG00000097021 ACOT7
ENST00000377842 0.954017167951885 0.85719818553221 -0.0122691744457411 ENSG00000097021 ACOT7
ENST00000473466 0.940600845151489 0.818053754062161 0.0168521178080721 ENSG00000097021 ACOT7
ENST00000481175 0.833887044946412 0.582182568124099 0.0604943871424438 ENSG00000097021 ACOT7
ENST00000541130 0.851051165137164 0.61500526159556 0.0420493016514771 ENSG00000097021 ACOT7
ENST00000607670 0.868658512537463 0.650278147043073 0.0584470317421034 ENSG00000271746 RP1-202O8.3
ENST00000377837 0.535353066831168 0.207342526405844 0.100942855052713 ENSG00000069812 HES2
ENST00000377836 0.569564251447779 0.235906990114796 0.08882091102251 ENSG00000069812 HES2
ENST00000377834 0.977784661945472 0.9243358871817 0.006525106097642 ENSG00000069812 HES2
ENST00000377828 0.472016028353374 0.160962179750974 -0.216444547288033 ENSG00000187017 ESPN
ENST00000461727 0.688434753126136 0.359412876977692 -0.139743101949741 ENSG00000187017 ESPN
ENST00000475228 0.417318315762342 0.127071837347478 -0.186243294427426 ENSG00000187017 ESPN
ENST00000416731 0.458637978679221 0.152365292042955 -0.220091800806493 ENSG00000187017 ESPN
ENST00000434576 0.0992976037141932 0.0112381776210188 -0.452382390491283 ENSG00000187017 ESPN
ENST00000477679 0.254737270453878 0.0517075813197966 -0.244041307381806 ENSG00000187017 ESPN
ENST00000468561 0.191198370280916 0.0317404409161995 -0.384573654211051 ENSG00000187017 ESPN
ENST00000356876 0.928299810091248 0.787235971701048 -0.0284569191316419 ENSG00000215788 TNFRSF25
ENST00000485036 0.894308215843728 0.70406039326733 -0.0400983296562316 ENSG00000215788 TNFRSF25
ENST00000480393 0.894308215843728 0.70406039326733 -0.0400983296562316 ENSG00000215788 TNFRSF25
ENST00000513135 0.890305022679311 0.695513119250788 -0.0414461638584129 ENSG00000215788 TNFRSF25
ENST00000473343 0.702922930127827 0.378234056405897 -0.107676381517311 ENSG00000215788 TNFRSF25
ENST00000377782 0.894308215843728 0.70406039326733 -0.0400983296562316 ENSG00000215788 TNFRSF25
ENST00000351959 0.871764032984879 0.657147266996135 -0.0468509141292941 ENSG00000215788 TNFRSF25
ENST00000510563 0.870101777887587 0.653649509030577 -0.0475175786564064 ENSG00000215788 TNFRSF25
ENST00000502730 0.870101777887587 0.653649509030577 -0.0475175786564064 ENSG00000215788 TNFRSF25
ENST00000502588 0.870101777887587 0.653649509030577 -0.0475175786564064 ENSG00000215788 TNFRSF25
ENST00000414040 0.870101777887587 0.653649509030577 -0.0475175786564064 ENSG00000215788 TNFRSF25
ENST00000351748 0.870101777887587 0.653649509030577 -0.0475175786564064 ENSG00000215788 TNFRSF25
ENST00000348333 0.870101777887587 0.653649509030577 -0.0475175786564064 ENSG00000215788 TNFRSF25
ENST00000453260 0.704728688117558 0.380774128109103 -0.114479642005229 ENSG00000215788 TNFRSF25
ENST00000475730 0.977019312873422 0.922113988460122 0.0173902140270972 ENSG00000215788 TNFRSF25
ENST00000469691 0.966311681842995 0.891785295054933 -0.0154650437970846 ENSG00000215788 TNFRSF25
ENST00000481401 0.974495969158156 0.914491026381605 0.0121605091082729 ENSG00000215788 TNFRSF25
ENST00000461703 0.923498773138723 0.773480606133962 0.0369947883483901 ENSG00000215788 TNFRSF25
ENST00000453341 0.873624377199837 0.661017690084158 0.0613119453415961 ENSG00000215788 TNFRSF25
ENST00000515145 0.938639132297473 0.812527970154534 0.0392083590687861 ENSG00000215788 TNFRSF25
ENST00000377748 0.67243548258764 0.339127589203109 -0.0586504310142696 ENSG00000171680 PLEKHG5
ENST00000400913 0.418388932512765 0.127657391475074 -0.0943001668190599 ENSG00000171680 PLEKHG5
ENST00000489097 0.398093773467817 0.116153939222004 -0.099855997122679 ENSG00000171680 PLEKHG5
ENST00000340850 0.462693096514893 0.154781544650832 -0.0889568510013749 ENSG00000171680 PLEKHG5
ENST00000487949 0.387121925336778 0.110307962402418 -0.132733794043976 ENSG00000171680 PLEKHG5
ENST00000377725 0.522231293956476 0.197261179663202 -0.0825734252516725 ENSG00000171680 PLEKHG5
ENST00000377728 0.570689478910784 0.236907033446266 -0.0747817101166819 ENSG00000171680 PLEKHG5
ENST00000377732 0.677828435966028 0.345416726505439 -0.0597532634593977 ENSG00000171680 PLEKHG5
ENST00000400915 0.678411374181034 0.346438680185185 -0.0595232743139974 ENSG00000171680 PLEKHG5
ENST00000377740 0.725462842116494 0.409862966745491 -0.0519974900822679 ENSG00000171680 PLEKHG5
ENST00000377737 0.725462842116494 0.409862966745491 -0.0519974900822679 ENSG00000171680 PLEKHG5
ENST00000535355 0.468492013821678 0.158659011221472 -0.0894158706465992 ENSG00000171680 PLEKHG5
ENST00000537245 0.721059729862352 0.403405900458728 -0.0539383217772751 ENSG00000171680 PLEKHG5
ENST00000544978 0.662282818408696 0.327062798036981 -0.0625409707687006 ENSG00000171680 PLEKHG5
ENST00000377705 0.913933622981975 0.749887092320753 -0.0169435572602888 ENSG00000162408 NOL9
ENST00000464383 0.871706937597404 0.657018822021314 0.0450666472038202 ENSG00000162408 NOL9
ENST00000462798 0.895380108034588 0.706230400050338 0.0535147072754537 ENSG00000162408 NOL9
ENST00000517213 0.286558463664819 0.0636886332463421 -0.144644168136009 ENSG00000253022 RNU6-731P
ENST00000456162 0.90716205401534 0.733122879419076 -0.0592447401421478 ENSG00000229519 RP11-58A11.2
ENST00000460777 0.981352115263731 0.935723345253134 -0.0119564453050571 ENSG00000162408 NOL9
ENST00000464665 0.831823710362647 0.578648875383543 0.0664493010195358 ENSG00000162408 NOL9
ENST00000333172 0.257438953618774 0.0526187997140352 0.229575372023008 ENSG00000173662 TAS1R1
ENST00000328191 0.257438953618774 0.0526187997140352 0.229575372023008 ENSG00000173662 TAS1R1
ENST00000351136 0.240917488048125 0.0468843801784858 0.23672573060347 ENSG00000173662 TAS1R1
ENST00000411823 0.277192779013785 0.0599519660300791 0.164268060029002 ENSG00000173662 TAS1R1
ENST00000415267 0.277192779013785 0.0599519660300791 0.164268060029002 ENSG00000173662 TAS1R1
ENST00000319084 0.67749573264656 0.345056218271069 -0.109284799983715 ENSG00000204859 ZBTB48
ENST00000435905 0.664416194401821 0.329733096669821 -0.113799223555791 ENSG00000204859 ZBTB48
ENST00000377674 0.711973965088899 0.3903598648118 -0.0631295749995681 ENSG00000204859 ZBTB48
ENST00000488936 0.493298974735746 0.175385868843223 -0.104272643309383 ENSG00000204859 ZBTB48
ENST00000482360 0.820115354640801 0.557223046257953 -0.0671689366648481 ENSG00000204859 ZBTB48
ENST00000498342 0.927762577876653 0.785221355537233 0.0374919177985708 ENSG00000204859 ZBTB48
ENST00000466813 0.623448120502889 0.28597258080115 0.160363623105694 ENSG00000204859 ZBTB48
ENST00000466941 0.80309603234071 0.529033606641467 0.111265763654524 ENSG00000204859 ZBTB48
ENST00000377658 3.47325084955354e-06 2.22055230130136e-08 0.299808592712037 ENSG00000162413 KLHL21
ENST00000377663 2.99184671938476e-06 1.86486112065994e-08 0.299713130133713 ENSG00000162413 KLHL21
ENST00000467612 0.00289917540912702 8.17948992109988e-05 0.263827075979386 ENSG00000162413 KLHL21
ENST00000496707 0.00269516879235019 7.46562152588532e-05 0.298777895051652 ENSG00000162413 KLHL21
ENST00000463043 0.0263543818751491 0.00164861556947637 0.232117968109059 ENSG00000162413 KLHL21
ENST00000377648 0.241977246695011 0.0472557918623033 -0.130627042035357 ENSG00000116273 PHF13
ENST00000495385 0.101152356736961 0.0115778931629891 -0.192130553178652 ENSG00000116273 PHF13
ENST00000054650 0.499992764756653 0.180310137021614 -0.149752485033298 ENSG00000041988 THAP3
ENST00000484676 0.527203631209822 0.201160163497475 -0.202170429716229 ENSG00000041988 THAP3
ENST00000307896 0.461796175499776 0.154311432604901 -0.160222379572064 ENSG00000041988 THAP3
ENST00000377627 0.401687666250031 0.118089241528755 -0.112127567921121 ENSG00000041988 THAP3
ENST00000484669 0.468239452021613 0.158495489493149 -0.159819471785023 ENSG00000041988 THAP3
ENST00000487819 0.508779204798834 0.187223639574016 -0.156949594962312 ENSG00000041988 THAP3
ENST00000472925 0.456532717510394 0.151035864047822 -0.169318193914892 ENSG00000041988 THAP3
ENST00000480647 0.448265132598071 0.1456550826429 -0.217599086999825 ENSG00000041988 THAP3
ENST00000465508 0.765648009047561 0.46716981901303 -0.0531982813848029 ENSG00000007923 DNAJC11
ENST00000349363 0.537206537018499 0.208900078859821 -0.0723496576529388 ENSG00000007923 DNAJC11
ENST00000451196 0.537206537018499 0.208900078859821 -0.0723496576529388 ENSG00000007923 DNAJC11
ENST00000377577 0.582946449866945 0.248138995224249 -0.0619930738008981 ENSG00000007923 DNAJC11
ENST00000294401 0.529322548025846 0.202955410067783 -0.0690646984964593 ENSG00000007923 DNAJC11
ENST00000542246 0.548336769553778 0.217956322363552 -0.0736050325208867 ENSG00000007923 DNAJC11
ENST00000377573 0.645051040602982 0.308494407058351 -0.0570962341365018 ENSG00000007923 DNAJC11
ENST00000472414 0.773357456003439 0.479443871626273 -0.0602854839682372 ENSG00000007923 DNAJC11
ENST00000426784 0.658029561469534 0.322676913292089 -0.0588011860528772 ENSG00000007923 DNAJC11
ENST00000473993 0.584452392099157 0.249552165832552 -0.069526215486309 ENSG00000007923 DNAJC11
ENST00000469318 0.47075017686389 0.160188200213881 -0.121815895656756 ENSG00000007923 DNAJC11
ENST00000485073 0.7352538084743 0.423274569019692 -0.0587142547547322 ENSG00000007923 DNAJC11
ENST00000460594 0.945590463004029 0.833836509755239 -0.0155217775673916 ENSG00000007923 DNAJC11
ENST00000465911 0.946327493650851 0.835733939747729 -0.0174541334057592 ENSG00000007923 DNAJC11
ENST00000442889 0.483023900254297 0.168299177678754 0.152761806592275 ENSG00000237436 RP11-312B8.1
ENST00000303635 0.188880308116405 0.0311341965019007 0.226011741932472 ENSG00000171735 CAMTA1
ENST00000490738 0.186317305047777 0.0304407822367474 0.222255506522033 ENSG00000171735 CAMTA1
ENST00000476163 0.148930274250093 0.0212797270563702 0.224871725854961 ENSG00000171735 CAMTA1
ENST00000473578 0.182185416547829 0.02933621584965 0.223835585029422 ENSG00000171735 CAMTA1
ENST00000557126 0.138725903384065 0.0189877372463308 0.231399136315916 ENSG00000171735 CAMTA1
ENST00000467404 0.183703606817567 0.0297580449127812 0.223696729511713 ENSG00000171735 CAMTA1
ENST00000439411 0.197635813035065 0.0335295048501138 0.222613865851868 ENSG00000171735 CAMTA1
ENST00000461311 0.144578912189937 0.0202863012645415 0.229578403673619 ENSG00000171735 CAMTA1
ENST00000486138 0.343151891331474 0.0879164315544426 0.178202721115419 ENSG00000171735 CAMTA1
ENST00000482934 0.238759896328738 0.04621949468232 0.204669110016551 ENSG00000171735 CAMTA1
ENST00000433407 0.866271159838965 0.646007062605502 -0.0291507583908653 ENSG00000227950 RP11-312B8.2
ENST00000470648 0.15894119118296 0.0235918856479479 0.259130513536454 ENSG00000171735 CAMTA1
ENST00000461580 0.165303135791515 0.0250886406440226 0.25686511595248 ENSG00000171735 CAMTA1
ENST00000472283 0.259016423907332 0.0532249622339093 0.272092922959331 ENSG00000171735 CAMTA1
ENST00000467267 0.288495660597477 0.0644148836616322 0.250358161891972 ENSG00000171735 CAMTA1
ENST00000456701 0.971313631281666 0.906240390521238 0.0103512669932367 ENSG00000237365 RP11-334N17.1
ENST00000457311 0.9160120150302 0.754918009836336 0.0297090956518075 ENSG00000237728 RP3-453P22.2
ENST00000495233 0.823205007784041 0.562761832923009 -0.0737046941796196 ENSG00000171735 CAMTA1
ENST00000490905 0.900410313953499 0.717462645920218 -0.0432648925897744 ENSG00000171735 CAMTA1
ENST00000476864 0.313542741510538 0.0745045894058998 -0.183515692318526 ENSG00000171735 CAMTA1
ENST00000054666 0.346619475381136 0.089567586232304 -0.0686021821714578 ENSG00000049245 VAMP3
ENST00000470357 0.47739474456353 0.164652528745366 -0.0651484497349023 ENSG00000049245 VAMP3
ENST00000602406 0.609894520630738 0.272790279565397 0.196883385846859 ENSG00000269925 RP3-467L1.6
ENST00000487194 0.583297890211335 0.248499750755757 -0.0684519456422891 ENSG00000049245 VAMP3
ENST00000377541 0.969504104985012 0.900407330422879 -0.0209269865737248 ENSG00000049246 PER3
ENST00000377532 0.958516143776159 0.870480796248924 -0.0196628305560454 ENSG00000049246 PER3
ENST00000361923 0.952211058698891 0.851574983864544 -0.0225051800762775 ENSG00000049246 PER3
ENST00000473653 0.92963700651958 0.790749684827914 0.0459647186450036 ENSG00000049246 PER3
ENST00000602883 1 0.999039748971406 0.000164603888780233 ENSG00000049246 PER3
ENST00000463106 0.765016849636576 0.466403257873461 -0.130507720346774 ENSG00000049246 PER3
ENST00000451646 0.632996820488176 0.295942643295556 -0.16404167689419 ENSG00000236266 RP3-467L1.4
ENST00000494684 0.474360059819724 0.162594149689715 0.250476327296053 ENSG00000049246 PER3
ENST00000377516 0.804440949940388 0.531190445910054 0.106035882802808 ENSG00000049247 UTS2
ENST00000377507 0.856356389441938 0.626134595607687 0.0844159799654404 ENSG00000049249 TNFRSF9
ENST00000474475 0.885376964622021 0.685864981306448 0.051346215005561 ENSG00000049249 TNFRSF9
ENST00000492571 0.922637866787321 0.771647758172073 -0.0373008519199273 ENSG00000049249 TNFRSF9
ENST00000493373 0.994658563543503 0.978755039674449 -0.00116566620045592 ENSG00000116288 PARK7
ENST00000460192 0.843248740123916 0.598655865251131 -0.0243703485473502 ENSG00000116288 PARK7
ENST00000338639 1 0.999800237434478 -1.09962312057256e-05 ENSG00000116288 PARK7
ENST00000493678 0.997634257605278 0.990591426669659 -0.000517463160158798 ENSG00000116288 PARK7
ENST00000377493 1 0.999804231993561 -1.07764453851467e-05 ENSG00000116288 PARK7
ENST00000465354 0.845086026337071 0.602465060703781 -0.0241440466784082 ENSG00000116288 PARK7
ENST00000377491 0.998002186005986 0.992545224251136 0.000412178692659042 ENSG00000116288 PARK7
ENST00000377488 1 0.999293020707663 3.9117732243578e-05 ENSG00000116288 PARK7
ENST00000497113 0.853503235768638 0.620275812337993 -0.0230174622485055 ENSG00000116288 PARK7
ENST00000469225 0.929982862340485 0.791742524619228 0.0121230246067501 ENSG00000116288 PARK7
ENST00000363474 0.926596165897186 0.78167884571311 -0.0335292971174974 ENSG00000200344 Y_RNA
ENST00000474874 0.942886781145484 0.826512887841066 0.0191080890701888 ENSG00000116285 ERRFI1
ENST00000377482 0.982198142018743 0.93782299180707 0.00694007210038755 ENSG00000116285 ERRFI1
ENST00000467067 0.694926707562644 0.367574252503395 0.0834675210668442 ENSG00000116285 ERRFI1
ENST00000469499 0.884841414276281 0.684114373076016 0.0383382056451771 ENSG00000116285 ERRFI1
ENST00000487559 0.871002659119391 0.655747532095811 0.0426038303938983 ENSG00000116285 ERRFI1
ENST00000445300 0.691919686890624 0.363771874285349 0.161790962668514 ENSG00000238290 RP11-431K24.1
ENST00000452982 0.324951779673447 0.0793016673923232 0.124720842329494 ENSG00000227634 RP11-431K24.3
ENST00000471889 0.856658865199855 0.626608635467076 0.080671150679293 ENSG00000162426 SLC45A1
ENST00000377479 0.856658865199855 0.626608635467076 0.080671150679293 ENSG00000162426 SLC45A1
ENST00000289877 0.832382196524066 0.579661702599866 0.0927178331867023 ENSG00000162426 SLC45A1
ENST00000497660 0.595178167304635 0.259097202190803 0.195566664074242 ENSG00000162426 SLC45A1
ENST00000481265 0.980918938809936 0.934049013641065 0.0146149203645547 ENSG00000162426 SLC45A1
ENST00000337907 0.236042886124207 0.0453498837147174 -0.123136568491197 ENSG00000142599 RERE
ENST00000377464 0.00608792917898248 0.000215045653089406 -0.185333515938407 ENSG00000142599 RERE
ENST00000467350 0.0364848716010117 0.00261325547689944 -0.204440842313629 ENSG00000142599 RERE
ENST00000400907 0.0864671459133505 0.00915438782288524 -0.165251811033971 ENSG00000142599 RERE
ENST00000476556 0.0173933513257171 0.000918911271440855 -0.175211363278307 ENSG00000142599 RERE
ENST00000400908 0.355593926012545 0.0939714817288722 -0.112195795432226 ENSG00000142599 RERE
ENST00000505225 0.108483068755323 0.0129296256538574 -0.197106156236746 ENSG00000142599 RERE
ENST00000464367 0.745929725952673 0.43915435310794 -0.0975924067757153 ENSG00000142599 RERE
ENST00000488215 0.122915825198147 0.015646666981713 -0.153649623622615 ENSG00000142599 RERE
ENST00000460659 0.11289990389845 0.0137344999393442 -0.180637094773725 ENSG00000142599 RERE
ENST00000492766 0.134066232775132 0.0179730049985918 -0.172159941167028 ENSG00000142599 RERE
ENST00000465125 0.126760447750474 0.0164245875867607 -0.16907199375578 ENSG00000142599 RERE
ENST00000464972 0.22893512904167 0.0430354221087551 -0.162397265626403 ENSG00000142599 RERE
ENST00000449895 0.796518633298724 0.517606230336914 -0.09703924983994 ENSG00000232912 RP5-1115A15.1
ENST00000444276 0.888812677419293 0.692543242655795 -0.0704426339862536 ENSG00000232912 RP5-1115A15.1
ENST00000480342 0.516142165724958 0.192598964019427 -0.115363538663287 ENSG00000142599 RERE
ENST00000507012 0.0483113552952721 0.00390416320767746 -0.289328681822182 ENSG00000142599 RERE
ENST00000408156 0.986990685831533 0.95478881932882 -0.00459355038428749 ENSG00000221083 SNORA77
ENST00000605785 0.513404114749772 0.190625956854195 -0.157551936771806 ENSG00000270282 RP5-1115A15.2
ENST00000469251 0.579928496832556 0.245452378647569 -0.125556132765203 ENSG00000142599 RERE
ENST00000514428 0.803572849268415 0.52992369258519 -0.0650068425487677 ENSG00000142599 RERE
ENST00000468247 0.214182825941554 0.0384181980023415 -0.182639395309534 ENSG00000142599 RERE
ENST00000437586 0.866514837776969 0.646595779967936 -0.0731493060415954 ENSG00000234619 RPL7P11
ENST00000428803 0.942035773129764 0.82406206884064 -0.0387492661488377 ENSG00000224315 RPL7P7
ENST00000410579 0.995352383588186 0.98121888512224 0.00232435744589409 ENSG00000222511 Y_RNA
ENST00000445254 0.768213728982154 0.471195955880195 -0.11985355691917 ENSG00000226545 RP4-633I8.3
ENST00000433876 0.975512374125146 0.917619428955703 -0.0174779124142998 ENSG00000228423 RP4-633I8.4
ENST00000234590 0.6181019691702 0.280765378363696 -0.039869153845834 ENSG00000074800 ENO1
ENST00000464920 0.825517450643378 0.567244677384594 -0.0224061134565052 ENSG00000074800 ENO1
ENST00000497492 0.365257809402968 0.0986801515259984 -0.0650855336069259 ENSG00000074800 ENO1
ENST00000486051 0.141431777412183 0.0196037975327383 -0.0939981399371476 ENSG00000074800 ENO1
ENST00000492343 0.150254073931327 0.0216052616156371 -0.0966088384775449 ENSG00000074800 ENO1
ENST00000489867 0.194203016013823 0.0325353282476955 -0.107567077440579 ENSG00000074800 ENO1
ENST00000414948 0.800841183631709 0.525211985665026 0.100554080009162 ENSG00000236269 ENO1-IT1
ENST00000442636 0.952418733348284 0.851966961573304 -0.0315033924869045 ENSG00000230679 ENO1-AS1
ENST00000377424 0.032831949051594 0.00225271714452051 0.5033726777513 ENSG00000142583 SLC2A5
ENST00000536305 0.139236614245191 0.0191093552972753 0.340122366335558 ENSG00000142583 SLC2A5
ENST00000535586 0.0416949014121553 0.00315073610712156 0.465843432186888 ENSG00000142583 SLC2A5
ENST00000487492 0.862630200823267 0.63874399462411 0.0392160602051187 ENSG00000142583 SLC2A5
ENST00000377414 0.0195408370898038 0.00108318885425508 0.472192715354851 ENSG00000142583 SLC2A5
ENST00000484798 0.00529232797118961 0.000178056595774501 0.536588792541578 ENSG00000142583 SLC2A5
ENST00000474145 0.0054477950391418 0.000185296616220126 0.536340488480129 ENSG00000142583 SLC2A5
ENST00000479813 0.0054477950391418 0.000185296616220126 0.536340488480129 ENSG00000142583 SLC2A5
ENST00000486632 0.00121832455946323 2.72384719670385e-05 0.647903760255248 ENSG00000142583 SLC2A5
ENST00000487835 0.00151796444779078 3.5912654165884e-05 0.635092942724815 ENSG00000142583 SLC2A5
ENST00000464985 0.00103002868823554 2.20785003993319e-05 0.646647526219427 ENSG00000142583 SLC2A5
ENST00000473209 0.0406377913205261 0.00303779211484372 0.367670288278708 ENSG00000142583 SLC2A5
ENST00000377411 0.0808568602124314 0.00827878912489387 0.294975613686973 ENSG00000180758 GPR157
ENST00000414642 0.0242240035671885 0.00146770761070377 0.455681616949181 ENSG00000180758 GPR157
ENST00000465853 0.995493463124698 0.981918962520441 0.00385183575398623 ENSG00000180758 GPR157
ENST00000466131 0.019210713870353 0.00105726812115138 0.536079216472445 ENSG00000180758 GPR157
ENST00000385130 0.245452367108622 0.0484832146330085 0.309358054195574 ENSG00000207865 MIR34A
ENST00000437157 0.0213983638031071 0.00122972065223518 0.497366603117714 ENSG00000228526 RP3-510D11.1
ENST00000412639 0.0337879488042728 0.00234587727907386 0.463982139683742 ENSG00000234546 RP3-510D11.2
ENST00000377403 1.16950620478224e-05 9.37996405139853e-08 -0.234679936340815 ENSG00000049239 H6PD
ENST00000602477 0.000337184150662995 5.4545631015613e-06 -0.247892673023495 ENSG00000049239 H6PD
ENST00000495451 0.000175885164122287 2.48784083626632e-06 -0.252295302919679 ENSG00000049239 H6PD
ENST00000328089 0.211384560118918 0.0375520329399628 -0.187961680928707 ENSG00000171621 SPSB1
ENST00000450402 0.442018208563253 0.141752127556896 -0.142102125211427 ENSG00000171621 SPSB1
ENST00000357898 0.107956334951139 0.012830192798339 -0.261116986770358 ENSG00000171621 SPSB1
ENST00000377399 0.130314042343384 0.0172036808515799 -0.265525020156215 ENSG00000171621 SPSB1
ENST00000302692 0.951447816142766 0.849005378379538 0.0152096223632778 ENSG00000171612 SLC25A33
ENST00000435277 0.406735532596571 0.120892609789996 0.253507393335838 ENSG00000231181 RP13-15M17.1
ENST00000377376 0.944573506791789 0.830588498832105 0.0213741838677267 ENSG00000188807 TMEM201
ENST00000340381 0.967157961421907 0.894277910812346 0.0132862148587529 ENSG00000188807 TMEM201
ENST00000340305 0.90038156200544 0.717338308043468 -0.0405560603353053 ENSG00000188807 TMEM201
ENST00000416541 0.969227203887683 0.899616820361016 -0.012655821144373 ENSG00000188807 TMEM201
ENST00000510900 0.743297087184234 0.434735991245909 0.140194176662567 ENSG00000188807 TMEM201
ENST00000508400 0.95861481013772 0.870724602345025 -0.0283625853117262 ENSG00000188807 TMEM201
ENST00000536656 0.346907367313603 0.0897304998517297 0.146160247031364 ENSG00000171608 PIK3CD
ENST00000377346 0.0963838070860992 0.0107355190152914 0.261866289437368 ENSG00000171608 PIK3CD
ENST00000415330 0.918495124099732 0.761017251707495 -0.0532961358133038 ENSG00000231789 RP11-558F24.4
ENST00000484851 0.652669596702687 0.316783095674248 0.17974143252044 ENSG00000171608 PIK3CD
ENST00000361110 0.257657004113158 0.0526928942813426 0.216168231405166 ENSG00000171608 PIK3CD
ENST00000481137 0.684257347806269 0.354119538631253 0.166153489036173 ENSG00000171608 PIK3CD
ENST00000479223 0.382882967413833 0.108116087232512 -0.287492035023696 ENSG00000171608 PIK3CD
ENST00000543390 0.838661678297339 0.59055434201249 0.0843072207545365 ENSG00000171608 PIK3CD
ENST00000377298 0.0074783167211291 0.000283465192656811 -0.168278456070699 ENSG00000171603 CLSTN1
ENST00000377288 0.0074783167211291 0.000283465192656811 -0.168278456070699 ENSG00000171603 CLSTN1
ENST00000477264 0.0894339216943608 0.00960391560183836 -0.156129753953448 ENSG00000171603 CLSTN1
ENST00000435891 0.00628723423456803 0.000224945408421871 -0.178308495513758 ENSG00000171603 CLSTN1
ENST00000361311 0.00742905822401161 0.000280932543499966 -0.168303953836071 ENSG00000171603 CLSTN1
ENST00000464286 0.00675972905773243 0.000248042793080707 -0.228767229790714 ENSG00000171603 CLSTN1
ENST00000603781 0.925687262111551 0.778837365904435 0.0201377043062631 ENSG00000271264 RP11-558F24.6
ENST00000377263 0.523599957596447 0.198447323673136 0.0813309046155751 ENSG00000178585 CTNNBIP1
ENST00000454104 0.725755286453043 0.410455920905186 0.0890668295725172 ENSG00000223989 RP11-84A14.5
ENST00000537447 0.629736087019769 0.29226667370746 0.0835884526503534 ENSG00000178585 CTNNBIP1
ENST00000400904 0.397181116309957 0.115584373748884 0.105152329905697 ENSG00000178585 CTNNBIP1
ENST00000377258 0.65792471935401 0.322561160636338 0.0788295651341999 ENSG00000178585 CTNNBIP1
ENST00000377256 0.832006838907254 0.579007264369299 0.0537611344237323 ENSG00000178585 CTNNBIP1
ENST00000488540 0.884632014849604 0.683803132637188 0.0235048181421201 ENSG00000162441 LZIC
ENST00000377223 0.746045442728676 0.43928414884992 0.045069757118426 ENSG00000162441 LZIC
ENST00000400903 0.819829245079911 0.556722001585351 0.0375298317084171 ENSG00000162441 LZIC
ENST00000541052 0.496447411294214 0.177720434333273 0.0874719310836727 ENSG00000162441 LZIC
ENST00000377213 0.373112467135684 0.103028087839331 0.107663512530352 ENSG00000162441 LZIC
ENST00000471853 0.778043041446985 0.486979054083806 0.0870658492517443 ENSG00000162441 LZIC
ENST00000445884 0.961991637656179 0.879773561629589 -0.021307199244501 ENSG00000228150 RP11-84A14.4
ENST00000403197 0.674164358078678 0.341014419371116 0.0844329454062479 ENSG00000173614 NMNAT1
ENST00000377205 0.642085876342155 0.305151311703291 0.0677010473699373 ENSG00000173614 NMNAT1
ENST00000462686 0.764198888169555 0.465123933626961 0.057529338309161 ENSG00000173614 NMNAT1
ENST00000492735 0.935243195425295 0.804176269136449 0.0251640478541535 ENSG00000173614 NMNAT1
ENST00000365545 0.858885165855851 0.630938172971487 -0.0630868448336101 ENSG00000202415 RN7SKP269
ENST00000578045 0.537652109751317 0.209238670267279 -0.102779657242693 ENSG00000265521 MIR5697
ENST00000496751 0.65490371375729 0.319277150206323 0.0802245342803069 ENSG00000173614 NMNAT1
ENST00000413148 0.98742813683359 0.955952089858337 -0.00603849278188601 ENSG00000241326 RP11-807G9.2
ENST00000315901 0.0573478007303633 0.00500660359865338 0.319805568118167 ENSG00000162444 RBP7
ENST00000294435 0.0573478007303633 0.00500660359865338 0.319805568118167 ENSG00000162444 RBP7
ENST00000253251 0.724011605215813 0.407575622494615 0.0408196734939615 ENSG00000130939 UBE4B
ENST00000377157 0.786935070063226 0.501885378664519 0.0344118563978499 ENSG00000130939 UBE4B
ENST00000377153 0.784843305173383 0.498136371057606 0.064413425017586 ENSG00000130939 UBE4B
ENST00000343090 0.669280536177734 0.335336984235009 0.050334341792953 ENSG00000130939 UBE4B
ENST00000456484 0.596656242320377 0.260453949856624 0.118185694138425 ENSG00000224340 RP11-496H15.2
ENST00000416729 0.489939403234896 0.173025024961617 -0.193958183658023 ENSG00000233623 PGAM1P11
ENST00000462658 0.853423122816555 0.619971570504977 -0.0604216936696351 ENSG00000130939 UBE4B
ENST00000475795 0.790944230910932 0.508666710790926 0.0508656506098645 ENSG00000130939 UBE4B
ENST00000470736 0.851743350765937 0.61638323497367 0.0382155985919994 ENSG00000130939 UBE4B
ENST00000466379 0.954190465686207 0.857518937542073 0.0137839418648943 ENSG00000130939 UBE4B
ENST00000488228 0.488277342487466 0.171896921585376 0.124329879398033 ENSG00000130939 UBE4B
ENST00000364876 0.90210393887089 0.720956155910839 0.0372545856474469 ENSG00000201746 RNU6-828P
ENST00000487244 0.588538730827336 0.253050687837903 -0.110351892088091 ENSG00000130939 UBE4B
ENST00000465408 0.312523670347298 0.0740697276533532 -0.229043330960913 ENSG00000130939 UBE4B
ENST00000377093 0.677328139862371 0.34490024002556 -0.0438474607687683 ENSG00000054523 KIF1B
ENST00000263934 0.790560693714476 0.507945918972209 -0.0284188739930622 ENSG00000054523 KIF1B
ENST00000377086 0.746579213295353 0.440075579142102 -0.0317666657553335 ENSG00000054523 KIF1B
ENST00000577266 0.635121768723672 0.298171688976459 -0.0875866766923842 ENSG00000264881 MIR1273D
ENST00000377083 0.546082528503848 0.216057226722029 -0.0597247087118633 ENSG00000054523 KIF1B
ENST00000377081 0.683015238364009 0.352322810009802 -0.0394632978871439 ENSG00000054523 KIF1B
ENST00000495136 0.847383360381292 0.607332754815529 -0.0694053800669532 ENSG00000054523 KIF1B
ENST00000497835 0.814614841912722 0.547409161239086 -0.0631956367975171 ENSG00000054523 KIF1B
ENST00000362692 0.421932226015439 0.129689945205007 0.176254767714702 ENSG00000199562 RNU6-37P
ENST00000584329 0.935505115408128 0.805138434307484 0.038704437878017 ENSG00000264501 RN7SL731P
ENST00000465635 0.0594130374604269 0.00526987602050641 0.330481294120168 ENSG00000054523 KIF1B
ENST00000483340 0.100886789669171 0.0115263541550882 0.2992487579949 ENSG00000054523 KIF1B
ENST00000470616 0.410566289316209 0.123108604711205 -0.247400155196724 ENSG00000054523 KIF1B
ENST00000579866 0.528911959309175 0.20259279639886 0.13153620411732 ENSG00000265945 RN7SL721P
ENST00000491493 0.0353575537116578 0.00249992838172444 0.176673417411101 ENSG00000142657 PGD
ENST00000487775 0.395294395563709 0.114573528461171 0.14083889232399 ENSG00000142657 PGD
ENST00000541529 0.0018150663074982 4.50914929467332e-05 0.194898145473683 ENSG00000142657 PGD
ENST00000477958 0.0371784623207893 0.0026794043671013 0.184611221880226 ENSG00000142657 PGD
ENST00000270776 0.00311044609284577 8.96265015958915e-05 0.188524131553191 ENSG00000142657 PGD
ENST00000483936 0.00336849822907314 9.93711401264681e-05 0.199290045438452 ENSG00000142657 PGD
ENST00000538557 0.0023989307758183 6.40223035858774e-05 0.192443706459518 ENSG00000142657 PGD
ENST00000465632 0.0203295647300836 0.00114449116179893 0.203738562132378 ENSG00000142657 PGD
ENST00000460189 0.0267129942685125 0.00167686709782227 0.172953271763207 ENSG00000142657 PGD
ENST00000493288 0.350301622947196 0.0915104478580614 0.112605744225868 ENSG00000142657 PGD
ENST00000498356 0.00657426670084276 0.000237994510774835 0.199709498795726 ENSG00000142657 PGD
ENST00000496718 0.0237131760536692 0.00141837608223592 0.193853366754739 ENSG00000142657 PGD
ENST00000607572 0.99571974984664 0.983347278922114 0.00249073840138098 ENSG00000271989 RP4-736L20.3
ENST00000400900 0.00540612526298425 0.000183308377377311 0.345609121236272 ENSG00000251503 APITD1-CORT
ENST00000602296 0.00540612526298425 0.000183308377377311 0.345609121236272 ENSG00000175279 APITD1
ENST00000602787 0.00540612526298425 0.000183308377377311 0.345609121236272 ENSG00000175279 APITD1
ENST00000470413 0.00633236438501436 0.00022684404097988 0.341850074787591 ENSG00000251503 APITD1-CORT
ENST00000309048 0.0483113552952721 0.00390386055287419 0.280115110409523 ENSG00000175279 APITD1
ENST00000602486 0.887902931870575 0.69087620137516 0.056821910447961 ENSG00000175279 APITD1
ENST00000477755 0.206006602951814 0.0358694657191838 0.212022843449425 ENSG00000175279 APITD1
ENST00000462462 0.0175804008218654 0.000933523439391432 0.364974842378591 ENSG00000175279 APITD1
ENST00000465026 0.000770203465843948 1.53793006004804e-05 0.447595771066254 ENSG00000251503 APITD1-CORT
ENST00000602446 0.00128122957132568 2.89731672877154e-05 0.459326175637155 ENSG00000251503 APITD1-CORT
ENST00000464507 0.121682819278639 0.0154187748017725 0.328280686806873 ENSG00000175279 APITD1
ENST00000377049 0.370944359581369 0.101703689571002 0.293682991329627 ENSG00000241563 CORT
ENST00000320498 0.307067698809737 0.0718829392761854 0.323158891116386 ENSG00000241563 CORT
ENST00000377038 0.829129195971621 0.573773904133344 -0.0258465834720381 ENSG00000160049 DFFA
ENST00000424487 0.887121979247675 0.689332401101315 -0.046366670640253 ENSG00000203469 RP5-1113E3.3
ENST00000476658 0.347684500945658 0.0900499316034679 -0.0958144711211988 ENSG00000160049 DFFA
ENST00000377036 0.330343086223995 0.0817908586192123 -0.100818096711826 ENSG00000160049 DFFA
ENST00000472851 0.155701427434245 0.022849362269708 -0.16937717776594 ENSG00000142655 PEX14
ENST00000356607 0.0994774761525448 0.011268093947696 -0.135696873326001 ENSG00000142655 PEX14
ENST00000538836 0.0762875611899585 0.00760411768915563 -0.143404064566822 ENSG00000142655 PEX14
ENST00000491661 0.260626729391956 0.0537896063498673 -0.112257416343102 ENSG00000142655 PEX14
ENST00000492696 0.989215993707696 0.961607380524944 0.00802941668498379 ENSG00000142655 PEX14
ENST00000461850 0.947290030200173 0.838567804326756 0.0246077239714394 ENSG00000243267 RN7SL614P
ENST00000377022 0.270926683112905 0.0575902088971397 0.32854788370035 ENSG00000130940 CASZ1
ENST00000478524 0.639556361413608 0.302793920201665 0.0777039464514642 ENSG00000130940 CASZ1
ENST00000606802 0.548824185695202 0.2183645290507 0.151811024309511 ENSG00000272078 RP4-734G22.3
ENST00000344008 0.272918670636243 0.0582321840531537 0.320823578764454 ENSG00000130940 CASZ1
ENST00000496432 0.62000066331947 0.282696249302866 0.170271074803801 ENSG00000130940 CASZ1
ENST00000492173 0.792878680506564 0.511653235529834 0.0528730594143741 ENSG00000130940 CASZ1
ENST00000478728 0.498720819726259 0.179333873920567 0.195527167459963 ENSG00000130940 CASZ1
ENST00000377004 0.17976656202864 0.0287152498970803 0.143931581830531 ENSG00000175262 C1orf127
ENST00000377008 0.17976656202864 0.0287152498970803 0.143931581830531 ENSG00000175262 C1orf127
ENST00000473118 0.128701261613436 0.0168572013949193 -0.160380917387297 ENSG00000120948 TARDBP
ENST00000240185 0.127849174368097 0.0166653320609223 -0.130056293960313 ENSG00000120948 TARDBP
ENST00000476201 0.176094486098452 0.0277823652867866 -0.15472369774865 ENSG00000120948 TARDBP
ENST00000472476 0.119489362705268 0.0149698695000796 -0.158746871578445 ENSG00000120948 TARDBP
ENST00000439080 0.253056202714582 0.0511345068808296 -0.116052232203041 ENSG00000120948 TARDBP
ENST00000473869 0.148513552262431 0.021175175897047 -0.124501286154584 ENSG00000120948 TARDBP
ENST00000315091 0.130650536062257 0.0172761965828971 -0.129512987551445 ENSG00000120948 TARDBP
ENST00000477447 0.267438409102591 0.056243941630284 -0.115680439214033 ENSG00000120948 TARDBP
ENST00000496840 0.162135900543051 0.0243171133017335 -0.139835183544303 ENSG00000120948 TARDBP
ENST00000480464 0.543202284335206 0.213653556694787 0.146153851770701 ENSG00000120948 TARDBP
ENST00000400897 0.132876139036528 0.0177147188646401 0.276320547869191 ENSG00000009724 MASP2
ENST00000607145 0.682879543488729 0.352047973385491 0.165117030124319 ENSG00000271895 RP4-635E18.8
ENST00000480221 0.0944268095308419 0.0104134984790196 0.175493244718769 ENSG00000009724 MASP2
ENST00000400898 0.0944268095308419 0.0104134984790196 0.175493244718769 ENSG00000009724 MASP2
ENST00000475189 0.912525037217546 0.746797818279102 -0.0276737691978778 ENSG00000116649 SRM
ENST00000376957 0.365301150263275 0.0987644259686991 -0.0889321243037972 ENSG00000116649 SRM
ENST00000490101 0.639763035927821 0.302989996752794 -0.0793898303268234 ENSG00000116649 SRM
ENST00000465788 0.354323505476409 0.0933356131298962 -0.0874407512635014 ENSG00000116649 SRM
ENST00000459997 0.305692495672046 0.0712958064966412 -0.0943222010829237 ENSG00000116649 SRM
ENST00000487300 0.241836333753089 0.0471810336111465 -0.115572259332433 ENSG00000116649 SRM
ENST00000304457 0.426753084594481 0.132685504829076 -0.0806418329912653 ENSG00000171824 EXOSC10
ENST00000376936 0.426753084594481 0.132685504829076 -0.0806418329912653 ENSG00000171824 EXOSC10
ENST00000474216 0.737137244642429 0.425985231370338 -0.0524602491590981 ENSG00000171824 EXOSC10
ENST00000544779 0.427006899459134 0.132858852670903 -0.0806395945353843 ENSG00000171824 EXOSC10
ENST00000490565 0.657105438688722 0.321583910344104 0.144142633707365 ENSG00000171824 EXOSC10
ENST00000452378 0.614800916341081 0.2774111827392 0.105164192962172 ENSG00000226849 RP4-635E18.7
ENST00000469634 0.777164423531603 0.48569229218294 0.0738906760620292 ENSG00000171824 EXOSC10
ENST00000478271 0.625916527447509 0.288689618536497 0.114521593899383 ENSG00000171824 EXOSC10
ENST00000470611 0.826337860962409 0.568742439436037 -0.0501663720603732 ENSG00000171824 EXOSC10
ENST00000498576 0.544128456408938 0.214512816749451 -0.142407354348287 ENSG00000171824 EXOSC10
ENST00000472078 0.617385065088313 0.279846477924253 -0.135489734801637 ENSG00000171824 EXOSC10
ENST00000485606 0.830664065611267 0.576478142038102 -0.065038337562328 ENSG00000171824 EXOSC10
ENST00000460196 0.411949860380957 0.124040299660592 -0.141818584761197 ENSG00000171824 EXOSC10
ENST00000447600 0.563364445719977 0.230248969865732 -0.207014506671743 ENSG00000230337 RP4-635E18.6
ENST00000435388 0.56293557931119 0.229886127406938 -0.207149314055941 ENSG00000230337 RP4-635E18.6
ENST00000376838 0.0569976342696236 0.00496338708254532 -0.188343270520886 ENSG00000198793 MTOR
ENST00000361445 0.0187716771085136 0.00102335649479152 -0.146875557084788 ENSG00000198793 MTOR
ENST00000473471 0.667942934591808 0.334057465960271 -0.10296731913887 ENSG00000198793 MTOR
ENST00000490931 0.865523820654449 0.644327161412513 -0.0471520736647382 ENSG00000198793 MTOR
ENST00000455339 0.779808234684404 0.489961504961737 -0.0755398489226441 ENSG00000198793 MTOR
ENST00000495435 0.714710404795498 0.394512121892934 -0.0947917952489223 ENSG00000198793 MTOR
ENST00000476768 0.962906124416859 0.882261240532303 -0.022688284657388 ENSG00000198793 MTOR
ENST00000445982 0.808689203904891 0.538191909892104 -0.0831486728889955 ENSG00000225602 MTOR-AS1
ENST00000420480 0.821795627024361 0.559998697616922 -0.0784089793786385 ENSG00000225602 MTOR-AS1
ENST00000607349 0.517472541243028 0.193757192540843 0.101717847565232 ENSG00000271794 snoU13
ENST00000376819 0.93391633329506 0.801050983746904 -0.043745450107378 ENSG00000171819 ANGPTL7
ENST00000476934 0.994115806757819 0.977087316074224 0.00475600699919104 ENSG00000171819 ANGPTL7
ENST00000384720 0.230804638667847 0.0435955764209443 -0.182461285851788 ENSG00000207451 RNU6-291P
ENST00000376810 0.671701632339418 0.337956962622231 -0.0759045212472708 ENSG00000120942 UBIAD1
ENST00000376804 0.517981072266608 0.194158680908643 -0.103912833335465 ENSG00000120942 UBIAD1
ENST00000486588 0.495403431359041 0.176903248647285 -0.115657107484822 ENSG00000120942 UBIAD1
ENST00000483738 0.389631173357027 0.111459979977206 -0.135584566969796 ENSG00000120942 UBIAD1
ENST00000433562 0.861841653127466 0.636963301252278 0.0580573420732318 ENSG00000238199 UBE2V2P3
ENST00000294484 0.00356512503251831 0.000107318483083411 0.443747999285318 ENSG00000204624 PTCHD2
ENST00000389575 0.00356512503251831 0.000107318483083411 0.443747999285318 ENSG00000204624 PTCHD2
ENST00000354287 0.984728933820839 0.94745263456937 0.00950773782888284 ENSG00000116661 FBXO2
ENST00000471501 0.934792585482615 0.803066123109786 0.0406968271287453 ENSG00000116661 FBXO2
ENST00000466919 0.993777284353514 0.975916452509765 -0.00490600291446792 ENSG00000116661 FBXO2
ENST00000465901 0.633276993405624 0.2963563183149 0.183524090969108 ENSG00000116661 FBXO2
ENST00000475961 0.927801077092786 0.785386604358978 0.047745413092887 ENSG00000116661 FBXO2
ENST00000251546 0.102643078136032 0.0118492198279574 0.309676425064049 ENSG00000132879 FBXO44
ENST00000425796 0.281012325941671 0.0614755361179909 0.262023103607832 ENSG00000132879 FBXO44
ENST00000376770 0.102079399002554 0.0117315354680996 0.302953394573542 ENSG00000132879 FBXO44
ENST00000376768 0.245520019024892 0.0485125651748529 0.267891680500316 ENSG00000132879 FBXO44
ENST00000251547 0.102079399002554 0.0117315354680996 0.302953394573542 ENSG00000132879 FBXO44
ENST00000376760 0.263745316981452 0.0548472468777271 0.261528805269289 ENSG00000132879 FBXO44
ENST00000376762 0.132197460303753 0.017578991792481 0.291837999418849 ENSG00000132879 FBXO44
ENST00000475435 0.159470590695023 0.0237198131376968 0.298801514029044 ENSG00000132879 FBXO44
ENST00000471895 0.206858208034834 0.0361105064602355 0.286784706181861 ENSG00000132879 FBXO44
ENST00000376753 0.970591864307185 0.903499147032649 -0.0183535835113416 ENSG00000116663 FBXO6
ENST00000474239 0.950910727805706 0.847583028881155 0.0312988812566749 ENSG00000116663 FBXO6
ENST00000449067 0.937341098638067 0.809174322032816 -0.0377953935330402 ENSG00000116663 FBXO6
ENST00000235310 0.74252351606656 0.43335792167407 -0.0717261443063011 ENSG00000116670 MAD2L2
ENST00000376692 0.731289766671115 0.418191753481998 -0.0743492850242956 ENSG00000116670 MAD2L2
ENST00000376672 0.742562823384356 0.433428431929748 -0.0717477043902902 ENSG00000116670 MAD2L2
ENST00000376669 0.707430577636695 0.384522511228926 -0.079575914322984 ENSG00000116670 MAD2L2
ENST00000376667 0.74324537264521 0.43460817582698 -0.0712991887792532 ENSG00000116670 MAD2L2
ENST00000445656 0.563806834296856 0.230592267370795 -0.115156612127982 ENSG00000116670 MAD2L2
ENST00000456915 0.608313939146567 0.271214311393159 -0.105064654584847 ENSG00000116670 MAD2L2
ENST00000376664 0.656487815403755 0.321028547994687 -0.098046629461545 ENSG00000116670 MAD2L2
ENST00000376655 0.841604407097698 0.59575908158744 -0.0530323841968025 ENSG00000116670 MAD2L2
ENST00000294485 0.32088829598795 0.0776065534425454 0.25736022263559 ENSG00000162490 DRAXIN
ENST00000376637 0.0883176176786314 0.00943764729564353 0.248907006631071 ENSG00000177674 AGTRAP
ENST00000476512 0.130650536062257 0.0172784713921153 0.232289343211979 ENSG00000177674 AGTRAP
ENST00000400895 0.131787334655699 0.017500334143138 0.233784356496808 ENSG00000177674 AGTRAP
ENST00000494437 0.158536482065211 0.0235061981706708 0.272535706588566 ENSG00000177674 AGTRAP
ENST00000491346 0.0955941876897642 0.0106039475563345 0.246050486016551 ENSG00000177674 AGTRAP
ENST00000376629 0.0909884351628432 0.0098565315955931 0.247814357623788 ENSG00000177674 AGTRAP
ENST00000376627 0.0905623106924577 0.00978426384089979 0.247728694126127 ENSG00000177674 AGTRAP
ENST00000314340 0.0909256526793892 0.00984390574231861 0.247804709287905 ENSG00000177674 AGTRAP
ENST00000452018 0.102643078136032 0.0118495775881604 0.242878603503665 ENSG00000177674 AGTRAP
ENST00000510878 0.0903059199672422 0.00975120372003709 0.247794968905579 ENSG00000177674 AGTRAP
ENST00000476309 0.197480179911609 0.0334849878138335 0.227489279411905 ENSG00000177674 AGTRAP
ENST00000514733 0.167202548132119 0.0255557978224626 0.244839371031749 ENSG00000177674 AGTRAP
ENST00000513739 0.30101613075605 0.0694308057851401 0.226993617665691 ENSG00000177674 AGTRAP
ENST00000471765 0.151090167650531 0.021788035432874 0.271553850247935 ENSG00000177674 AGTRAP
ENST00000433342 0.901259102290904 0.719414932902148 -0.0340038350937152 ENSG00000215910 C1orf167
ENST00000312793 0.901155021289323 0.719206030681754 -0.0340200765573446 ENSG00000215910 C1orf167
ENST00000444493 0.835100935062564 0.584564622602159 -0.0522722780597952 ENSG00000215910 C1orf167
ENST00000449278 0.835327674117426 0.584949011874677 -0.052251884090622 ENSG00000215910 C1orf167
ENST00000475041 0.944430209817147 0.830312724068322 0.0286953932168327 ENSG00000215910 C1orf167
ENST00000376592 0.508148006499383 0.186743440329618 -0.0953834964061877 ENSG00000177000 MTHFR
ENST00000376583 0.461777433242509 0.154278822530904 -0.101848758313925 ENSG00000177000 MTHFR
ENST00000376590 0.625006917313516 0.287581909336028 -0.0783947926555937 ENSG00000177000 MTHFR
ENST00000482358 0.740014769902302 0.429966164494052 -0.0953557813908688 ENSG00000215910 C1orf167
ENST00000376585 0.519095673330135 0.194947276143688 -0.108466038887857 ENSG00000177000 MTHFR
ENST00000418034 0.615381801287391 0.27798837355034 -0.143210794265353 ENSG00000177000 MTHFR
ENST00000413656 0.842201042556869 0.59691223467732 -0.0813384653076222 ENSG00000177000 MTHFR
ENST00000423400 0.799984304191274 0.52370530174086 -0.0971723051255821 ENSG00000177000 MTHFR
ENST00000431243 0.799984304191274 0.52370530174086 -0.0971723051255821 ENSG00000177000 MTHFR
ENST00000376486 0.891238744884485 0.697736694662994 0.0518753068408042 ENSG00000177000 MTHFR
ENST00000312413 0.143045774409463 0.0199447234804515 -0.125704991056898 ENSG00000011021 CLCN6
ENST00000346436 0.140295599104452 0.0193401771745773 -0.126374178548152 ENSG00000011021 CLCN6
ENST00000376497 0.371358255935351 0.101931359773877 -0.178026504753815 ENSG00000011021 CLCN6
ENST00000376487 0.391087737742387 0.112185801811749 -0.0932789928323012 ENSG00000011021 CLCN6
ENST00000376496 0.317491698158152 0.0761107989522637 -0.105724254407276 ENSG00000011021 CLCN6
ENST00000376491 0.203145691563771 0.0351097533820987 -0.162831786525307 ENSG00000011021 CLCN6
ENST00000376492 0.264837507598885 0.0553180636087801 -0.141904501978111 ENSG00000011021 CLCN6
ENST00000376490 0.203145691563771 0.0351097533820987 -0.162831786525307 ENSG00000011021 CLCN6
ENST00000494028 0.654747784147069 0.319022068125879 -0.111898480362835 ENSG00000011021 CLCN6
ENST00000446542 0.41293605214876 0.124641872282338 -0.169736001235676 ENSG00000242349 NPPA-AS1
ENST00000400892 0.714498555860977 0.39426500867718 0.149065748713951 ENSG00000242349 NPPA-AS1
ENST00000376480 0.995190632201589 0.980890835351933 -0.00427806248782232 ENSG00000175206 NPPA
ENST00000376476 0.989496473935903 0.962522582262639 0.00838510081245479 ENSG00000175206 NPPA
ENST00000376468 0.96451848215961 0.887008498066286 -0.0253330102444703 ENSG00000120937 NPPB
ENST00000364931 0.595903999722728 0.259752700147552 0.162457283157052 ENSG00000201801 RNU5E-4P
ENST00000376572 0.571382011834381 0.23758051371474 -0.0658240257417062 ENSG00000116685 KIAA2013
ENST00000376576 0.783571644471507 0.495494606437085 -0.0442490377629811 ENSG00000116685 KIAA2013
ENST00000485046 0.0461738180852168 0.00366022757797744 -0.178346025736616 ENSG00000083444 PLOD1
ENST00000449038 0.0282645097682763 0.00182188132868077 -0.201997695063099 ENSG00000083444 PLOD1
ENST00000358133 0.0236471756513024 0.00141274815442275 -0.208934035496346 ENSG00000083444 PLOD1
ENST00000376369 0.0538064753722422 0.00455163328415871 -0.180279768067896 ENSG00000083444 PLOD1
ENST00000429000 0.0425647113512747 0.00324953323880324 -0.180380226832451 ENSG00000083444 PLOD1
ENST00000196061 0.0572327385153271 0.004992158715349 -0.17893411955405 ENSG00000083444 PLOD1
ENST00000465920 0.337354737085044 0.0850390954826675 -0.119914122823347 ENSG00000083444 PLOD1
ENST00000491536 0.0785034364496236 0.00793427791536064 -0.185553072547861 ENSG00000083444 PLOD1
ENST00000470133 0.179241962173736 0.0285854102240757 -0.173191562481674 ENSG00000083444 PLOD1
ENST00000481933 0.0475457562658605 0.00381518027481429 -0.213114397914269 ENSG00000083444 PLOD1
ENST00000444836 0.193172400940998 0.0322859426944775 -0.0937878229594634 ENSG00000116688 MFN2
ENST00000490079 0.689703469266237 0.361117763179403 -0.0671541078219174 ENSG00000116688 MFN2
ENST00000235329 0.192445652903811 0.032071167266345 -0.0939742639954909 ENSG00000116688 MFN2
ENST00000484391 0.582746888740041 0.247891696100633 -0.0846728895095878 ENSG00000116688 MFN2
ENST00000497302 0.66324219523921 0.328338239286474 -0.0693344850863317 ENSG00000116688 MFN2
ENST00000412236 0.666593819518484 0.332593014021728 -0.0663737476286632 ENSG00000116688 MFN2
ENST00000478749 0.337167139548595 0.0849381941529884 -0.154695532296473 ENSG00000116691 MIIP
ENST00000235332 0.52821697545736 0.201946106016587 -0.111776613894671 ENSG00000116691 MIIP
ENST00000436478 0.52821697545736 0.201946106016587 -0.111776613894671 ENSG00000116691 MIIP
ENST00000466860 0.557952561338831 0.225566977399049 -0.123410843007219 ENSG00000116691 MIIP
ENST00000498685 0.386527628401906 0.109969179662239 -0.169080066952038 ENSG00000116691 MIIP
ENST00000365591 0.913487619722549 0.748592749423563 0.0479754024844759 ENSG00000202461 Y_RNA
ENST00000492256 0.761673518658203 0.461621882177487 -0.110215716522353 ENSG00000116691 MIIP
ENST00000460823 0.844716140633567 0.601778082352391 -0.0682009610429942 ENSG00000116691 MIIP
ENST00000478299 0.446666858098373 0.144700821993676 0.258737738751688 ENSG00000116691 MIIP
ENST00000263932 0.997074201061137 0.988781784332672 -0.00223259269661937 ENSG00000120949 TNFRSF8
ENST00000417814 0.939770106919361 0.815457559672528 0.0347864325278615 ENSG00000120949 TNFRSF8
ENST00000514649 0.939770106919361 0.815457559672528 0.0347864325278615 ENSG00000120949 TNFRSF8
ENST00000413146 0.869661957035456 0.652615556409295 -0.060058805569367 ENSG00000120949 TNFRSF8
ENST00000479933 0.869661957035456 0.652615556409295 -0.060058805569367 ENSG00000120949 TNFRSF8
ENST00000536782 0.925577079008615 0.778349916482817 -0.0428440584663244 ENSG00000028137 TNFRSF1B
ENST00000376259 0.82315226680778 0.562650763725986 -0.102457849907519 ENSG00000028137 TNFRSF1B
ENST00000492361 0.82315226680778 0.562650763725986 -0.102457849907519 ENSG00000028137 TNFRSF1B
ENST00000489921 0.902725859824587 0.722185292402673 0.0409265751623281 ENSG00000028137 TNFRSF1B
ENST00000356315 0.00268333963234675 7.4284701119857e-05 -0.153805538836027 ENSG00000048707 VPS13D
ENST00000358136 0.00268333963234675 7.4284701119857e-05 -0.153805538836027 ENSG00000048707 VPS13D
ENST00000476169 0.892697629275715 0.701192369905807 -0.0566806121300714 ENSG00000048707 VPS13D
ENST00000489961 0.538183684179764 0.209624502041238 -0.152284492942639 ENSG00000048707 VPS13D
ENST00000011700 0.00672990980038193 0.000246431249120653 -0.162707346383933 ENSG00000048707 VPS13D
ENST00000460333 0.0934757302790499 0.0102559165699726 -0.149066111463624 ENSG00000048707 VPS13D
ENST00000487188 0.524141769893062 0.198897264472267 -0.111379236609799 ENSG00000048707 VPS13D
ENST00000469054 0.650103129555389 0.314034032351645 -0.137654275499519 ENSG00000048707 VPS13D
ENST00000496628 0.099262835141408 0.0112330672522874 -0.137896277687302 ENSG00000048707 VPS13D
ENST00000466732 0.737300301831809 0.426245782589526 -0.129873309663194 ENSG00000048707 VPS13D
ENST00000476045 0.829884368853599 0.574828063063759 -0.0805019991789312 ENSG00000048707 VPS13D
ENST00000481484 0.878668631239649 0.671763476582684 -0.0641438039944957 ENSG00000048707 VPS13D
ENST00000543766 0.333525060874134 0.0832717645787567 -0.120305325426599 ENSG00000048707 VPS13D
ENST00000471923 0.278655664070269 0.0605041292368256 -0.140018291322132 ENSG00000048707 VPS13D
ENST00000543710 0.277337298735641 0.06001711256551 -0.171492864931098 ENSG00000048707 VPS13D
ENST00000473099 0.564064312806212 0.230839231243304 -0.168618964854172 ENSG00000048707 VPS13D
ENST00000459326 0.928197372268974 0.786924101405635 0.0315796049513747 ENSG00000239149 SNORA59A
ENST00000376223 0.94488688439761 0.831964179914944 -0.0319462781454374 ENSG00000162496 DHRS3
ENST00000464917 0.939332319652248 0.814012591469355 -0.0360080619043765 ENSG00000162496 DHRS3
ENST00000408413 0.95434883294473 0.858305721556539 0.0179520023689636 ENSG00000221340 RNU6ATAC18P
ENST00000430996 0.827693119953188 0.57139482920381 -0.0770024429666929 ENSG00000162496 DHRS3
ENST00000482265 0.873099517420357 0.659770399132007 -0.0688371470831156 ENSG00000162496 DHRS3
ENST00000606790 0.702776642149258 0.377965445893878 0.153750109644022 ENSG00000272482 RP11-474O21.5
ENST00000294489 0.993116778936596 0.972936469888051 -0.00471212801570514 ENSG00000162493 PDPN
ENST00000376057 0.993116778936596 0.972936469888051 -0.00471212801570514 ENSG00000162493 PDPN
ENST00000506205 1 1 0 ENSG00000162493 PDPN
ENST00000510906 0.716893435008831 0.397455752290864 0.0943678280348249 ENSG00000162493 PDPN
ENST00000509009 0.468939890263883 0.159005953784199 0.162275724363006 ENSG00000162493 PDPN
ENST00000376061 0.981465997407208 0.93606208008083 -0.0105600242655773 ENSG00000162493 PDPN
ENST00000513143 0.959512265503349 0.873501828476529 0.0207786920138879 ENSG00000162493 PDPN
ENST00000487038 0.458616947413614 0.152350340004743 0.157804717371148 ENSG00000162493 PDPN
ENST00000475043 0.939784685021629 0.815533899287791 0.0286546690166584 ENSG00000162493 PDPN
ENST00000488631 0.939784685021629 0.815533899287791 0.0286546690166584 ENSG00000162493 PDPN
ENST00000484063 0.966844174706297 0.89309568117821 0.019396610893748 ENSG00000116731 PRDM2
ENST00000376048 0.876248282797215 0.667045915888133 -0.0195418763095339 ENSG00000116731 PRDM2
ENST00000311066 0.376334979535624 0.104821036221609 -0.0753138358337002 ENSG00000116731 PRDM2
ENST00000235372 0.891595169019725 0.698527368375755 -0.0176088409011317 ENSG00000116731 PRDM2
ENST00000491134 0.383383289882501 0.108452983162741 -0.0751248346622863 ENSG00000116731 PRDM2
ENST00000502727 0.955388007706962 0.861201713798913 -0.0147185000070749 ENSG00000116731 PRDM2
ENST00000502724 0.959512265503349 0.873533070621631 -0.0134417231026319 ENSG00000116731 PRDM2
ENST00000413440 0.276605936248944 0.0597084774876192 -0.0868940852787593 ENSG00000116731 PRDM2
ENST00000343137 0.319424342957586 0.0770053627795751 -0.0811379176719295 ENSG00000116731 PRDM2
ENST00000491815 0.933020865546514 0.798739350871654 -0.021056677388543 ENSG00000116731 PRDM2
ENST00000503842 0.777739564489316 0.486465258628531 -0.0310701731731964 ENSG00000116731 PRDM2
ENST00000407521 0.951382604551023 0.848772899743103 -0.0144283224898419 ENSG00000116731 PRDM2
ENST00000505823 0.766860286975281 0.469211342205258 -0.0324172852141031 ENSG00000116731 PRDM2
ENST00000487453 0.277887591144214 0.0602145263031821 -0.196929568303319 ENSG00000116731 PRDM2
ENST00000491547 0.897925437013179 0.712337257711883 0.0337219292507371 ENSG00000189337 KAZN
ENST00000376030 0.855327192738855 0.624050995055759 0.0421784317622968 ENSG00000189337 KAZN
ENST00000503743 0.909892959183464 0.740895101648721 0.0303985915393226 ENSG00000189337 KAZN
ENST00000422387 0.86416748366226 0.641589038629078 0.0404583564352598 ENSG00000189337 KAZN
ENST00000361144 0.820641297107602 0.558053535663232 0.0510711411598833 ENSG00000189337 KAZN
ENST00000376028 0.920866218853789 0.767963485721472 0.0291764845043531 ENSG00000189337 KAZN
ENST00000400798 0.858273845274143 0.629617599738702 0.0425008507806483 ENSG00000189337 KAZN
ENST00000400797 0.905780851129715 0.730016392467886 0.0331034225143812 ENSG00000189337 KAZN
ENST00000404665 0.954628760078516 0.859213377757178 0.0287540497889109 ENSG00000175147 TMEM51-AS1
ENST00000310916 0.954628760078516 0.859213377757178 0.0287540497889109 ENSG00000175147 TMEM51-AS1
ENST00000428417 0.864682947502943 0.642431914658198 0.0619656985705333 ENSG00000171729 TMEM51
ENST00000376014 0.864886270545237 0.642908648966815 0.0619201740808292 ENSG00000171729 TMEM51
ENST00000451326 0.907303707386018 0.733632474223823 0.0460575098578641 ENSG00000171729 TMEM51
ENST00000400796 0.882516142103247 0.679583794614536 0.0552680433056442 ENSG00000171729 TMEM51
ENST00000434578 0.882516142103247 0.679583794614536 0.0552680433056442 ENSG00000171729 TMEM51
ENST00000376008 0.8823316471642 0.679136507210833 0.0553110417321165 ENSG00000171729 TMEM51
ENST00000424792 0.495776484068525 0.177122239703894 -0.24150832368086 ENSG00000204464 C1orf195
ENST00000376005 0.140374645008836 0.0193798692996607 -0.397446937230551 ENSG00000204464 C1orf195
ENST00000400795 0.965414213848913 0.889206113349188 -0.0137727196201065 ENSG00000215720 RP1-21O18.3
ENST00000417793 0.224632359209691 0.0416754393314063 0.355676124957867 ENSG00000142621 FHAD1
ENST00000358897 0.224632359209691 0.0416754393314063 0.355676124957867 ENSG00000142621 FHAD1
ENST00000375999 0.252791711205221 0.0510373640805871 0.338102910392524 ENSG00000142621 FHAD1
ENST00000433640 0.987312135767687 0.955652125287628 -0.00500969887721666 ENSG00000142621 FHAD1
ENST00000375998 0.258491915028592 0.053015991116894 0.336625439611872 ENSG00000142621 FHAD1
ENST00000375996 0.985329349068039 0.949501715770942 -0.00937321929892356 ENSG00000142621 FHAD1
ENST00000375997 0.985329349068039 0.949501715770942 -0.00937321929892356 ENSG00000142621 FHAD1
ENST00000524761 0.983889675525054 0.94441458543714 -0.0100482992380918 ENSG00000142621 FHAD1
ENST00000375995 0.934739268982954 0.802972415381953 -0.0364436590914642 ENSG00000142621 FHAD1
ENST00000401090 0.934739268982954 0.802972415381953 -0.0364436590914642 ENSG00000142621 FHAD1
ENST00000459961 0.713853359548169 0.393238763626797 -0.0776202250326059 ENSG00000142621 FHAD1
ENST00000428747 0.365257809402968 0.0987264906603458 0.206311134410718 ENSG00000233485 RP3-467K16.2
ENST00000472131 0.513145549203487 0.190411610380861 -0.0965633193156677 ENSG00000142621 FHAD1
ENST00000471347 0.132768392035842 0.0176926995415122 0.365632694164977 ENSG00000142621 FHAD1
ENST00000444385 0.475634202909637 0.163487926351013 0.17769455516452 ENSG00000142621 FHAD1
ENST00000314740 0.526443375625077 0.200647497941651 0.169394361162309 ENSG00000142621 FHAD1
ENST00000529606 0.526443375625077 0.200647497941651 0.169394361162309 ENSG00000142621 FHAD1
ENST00000314668 0.51584126006952 0.192374802447972 0.169946696020037 ENSG00000142621 FHAD1
ENST00000532408 0.378025539893278 0.105718124445334 0.148268713827352 ENSG00000142621 FHAD1
ENST00000481324 0.902170399011606 0.721092549666115 0.0367164463740199 ENSG00000142621 FHAD1
ENST00000477846 0.90038134358669 0.717283827422054 0.0343844829113807 ENSG00000142621 FHAD1
ENST00000495195 0.629865897988152 0.292435498022055 0.0802286267704329 ENSG00000142621 FHAD1
ENST00000472086 0.889017949886662 0.693076459660138 0.0274824403323738 ENSG00000142621 FHAD1
ENST00000427824 0.745711866101144 0.438725133540868 -0.0916002604674813 ENSG00000228140 RP3-467K16.4
ENST00000375980 0.296115694557641 0.0674771877776682 -0.117194092464926 ENSG00000142634 EFHD2
ENST00000445566 0.291311051248249 0.0655604290901547 -0.127362217728409 ENSG00000142634 EFHD2
ENST00000375949 0.846366520938533 0.605179796664589 0.0555449928904922 ENSG00000162438 CTRC
ENST00000375943 0.553627263847149 0.222392881575386 0.134658974668863 ENSG00000162438 CTRC
ENST00000476813 0.818849959652947 0.554638417479308 0.0602532389550186 ENSG00000162438 CTRC
ENST00000483406 0.857182288645672 0.627589597563846 -0.0379460332107606 ENSG00000162438 CTRC
ENST00000359621 0.608268426142197 0.271182329702821 0.0807767652069078 ENSG00000142615 CELA2A
ENST00000494280 0.578273455935795 0.243789429801138 0.17599936503428 ENSG00000215704 CELA2B
ENST00000375910 0.304062717992747 0.0706819549381671 0.323659871621802 ENSG00000215704 CELA2B
ENST00000422901 0.357344365707569 0.094733421861976 0.211127668578692 ENSG00000215704 CELA2B
ENST00000488764 0.491563657363574 0.17402375639415 0.233058550822993 ENSG00000215704 CELA2B
ENST00000546424 0.612195950268247 0.275037768110497 0.109356448505411 ENSG00000132906 CASP9
ENST00000333868 0.61241273861068 0.275251049047833 0.109482544259253 ENSG00000132906 CASP9
ENST00000348549 0.60113698813339 0.264752742994411 0.111842977686454 ENSG00000132906 CASP9
ENST00000400777 0.655107723417677 0.319536627887038 0.10012124079412 ENSG00000132906 CASP9
ENST00000424908 0.676614214860486 0.344052439886778 0.128684803173741 ENSG00000132906 CASP9
ENST00000375890 0.563814993152696 0.23062609052443 0.128942439846182 ENSG00000132906 CASP9
ENST00000474305 0.546444105546444 0.216383409261601 0.134433759157691 ENSG00000132906 CASP9
ENST00000447522 0.347704344966344 0.0900825111652831 0.197162292477753 ENSG00000132906 CASP9
ENST00000440484 0.549723294736328 0.219070901012533 0.154742667767265 ENSG00000132906 CASP9
ENST00000546969 0.820525658910757 0.557897950940699 0.0754803471284314 ENSG00000132906 CASP9
ENST00000469637 0.98414116658409 0.945595359110113 -0.01123910502493 ENSG00000132906 CASP9
ENST00000375849 0.200026233730511 0.034152883118105 -0.105967097667376 ENSG00000116138 DNAJC16
ENST00000375847 0.274201708812371 0.0587272710022614 -0.0962564708473763 ENSG00000116138 DNAJC16
ENST00000475133 0.274201708812371 0.0587272710022614 -0.0962564708473763 ENSG00000116138 DNAJC16
ENST00000375838 0.514480512770126 0.191391457178839 -0.0879170240527976 ENSG00000116138 DNAJC16
ENST00000483270 0.121029291453145 0.0152886695034917 -0.13743236055286 ENSG00000116138 DNAJC16
ENST00000472665 0.0432567938987755 0.0033308349252297 -0.328906415666203 ENSG00000116138 DNAJC16
ENST00000606186 0.579012184886029 0.244671615949651 -0.169701398459934 ENSG00000272510 RP4-680D5.8
ENST00000479655 0.0624952822442231 0.00566334104583764 -0.419074901545804 ENSG00000116138 DNAJC16
ENST00000490811 0.28633896018184 0.063594047107707 -0.236314196154795 ENSG00000116138 DNAJC16
ENST00000495523 0.714575858049785 0.394378344139776 -0.068180357236031 ENSG00000116138 DNAJC16
ENST00000375826 0.834730428185389 0.583895808770265 -0.0824057309479769 ENSG00000116771 AGMAT
ENST00000428945 0.92963700651958 0.790571990120222 0.0437410499650131 ENSG00000237301 RP4-680D5.2
ENST00000420030 0.808902155641179 0.538801507098194 0.077143996074252 ENSG00000235084 CHCHD2P6
ENST00000454346 0.808902155641179 0.538801507098194 0.077143996074252 ENSG00000235084 CHCHD2P6
ENST00000480945 0.385420567551928 0.109437999988287 -0.0914084734478568 ENSG00000197312 DDI2
ENST00000486680 0.279062084503859 0.0606960614799075 -0.187781053053118 ENSG00000197312 DDI2
ENST00000546927 0.907687982316534 0.735023593425205 -0.0438148708889499 ENSG00000197312 DDI2
ENST00000320153 0.215077067829965 0.038662510670977 -0.15166230862855 ENSG00000197312 DDI2
ENST00000483899 0.31535411337242 0.075274403228485 -0.16841071052747 ENSG00000197312 DDI2
ENST00000548451 0.622881809512482 0.285398546733017 0.147688853834814 ENSG00000197312 DDI2
ENST00000345034 0.228170771080326 0.0428226367337275 -0.175510952412358 ENSG00000215695 RSC1A1
ENST00000375799 0.380498151863381 0.106946718613369 0.0761947510681859 ENSG00000116786 PLEKHM2
ENST00000375793 0.38887427993025 0.111058893111322 0.0753579563876448 ENSG00000116786 PLEKHM2
ENST00000584345 0.492497777553946 0.174808773556425 0.223409310924538 ENSG00000264048 AL121992.1
ENST00000462455 0.0839686487704012 0.00876635781964482 0.207655458963144 ENSG00000116786 PLEKHM2
ENST00000453804 0.987003877672873 0.954826872186187 -0.00305898095978078 ENSG00000237938 RP11-288I21.1
ENST00000477849 0.952885589907478 0.853626809547794 0.015138069236857 ENSG00000116786 PLEKHM2
ENST00000294454 0.00668618068046668 0.000244149195289336 0.647528908590097 ENSG00000162461 SLC25A34
ENST00000489568 0.00345266659492387 0.000102606135347319 0.614814918040098 ENSG00000162461 SLC25A34
ENST00000465495 0.0753524725687154 0.00745989526701897 0.356104606537064 ENSG00000162461 SLC25A34
ENST00000418525 0.331789272578892 0.0824281700942468 0.302453332521836 ENSG00000224459 RP11-169K16.4
ENST00000375782 0.970916862965273 0.90522943770179 0.0130314544560269 ENSG00000162460 TMEM82
ENST00000465575 0.771323187504614 0.47634103186018 0.0457062330465993 ENSG00000162460 TMEM82
ENST00000496928 0.719774560871305 0.401715128759199 -0.0706260634164435 ENSG00000162458 FBLIM1
ENST00000508310 0.719920360640295 0.40185812798783 -0.0694186835517433 ENSG00000162458 FBLIM1
ENST00000510393 0.673288938630175 0.339977052432855 -0.0781804972408731 ENSG00000162458 FBLIM1
ENST00000430076 0.717961141358088 0.399233272065053 -0.0713740937718323 ENSG00000162458 FBLIM1
ENST00000375771 0.767509176010691 0.470289571313435 -0.0390105739665593 ENSG00000162458 FBLIM1
ENST00000510929 0.740363173814424 0.430433671440849 -0.0662172851839264 ENSG00000162458 FBLIM1
ENST00000502638 0.703749126300743 0.379390932631519 -0.0729796933479877 ENSG00000162458 FBLIM1
ENST00000375766 0.759520083461866 0.458458542835739 -0.0400618151808917 ENSG00000162458 FBLIM1
ENST00000400773 0.762298774420946 0.462567355811143 -0.0397467932846548 ENSG00000162458 FBLIM1
ENST00000483633 0.7289938555363 0.414935413983612 -0.0669963008656892 ENSG00000162458 FBLIM1
ENST00000502739 0.596646534713238 0.260424415235562 -0.0863464004882999 ENSG00000162458 FBLIM1
ENST00000431771 0.677672427229794 0.345290768090006 -0.0761490432192276 ENSG00000162458 FBLIM1
ENST00000441801 0.730576700151787 0.417104725972117 -0.0558421446562503 ENSG00000162458 FBLIM1
ENST00000332305 0.626778654580557 0.289565065133382 -0.0595837319700496 ENSG00000162458 FBLIM1
ENST00000514156 0.927130456784859 0.782918346540894 0.0188754085522295 ENSG00000162458 FBLIM1
ENST00000509138 0.927748511104872 0.784786987562818 0.017050478021339 ENSG00000162458 FBLIM1
ENST00000431782 0.977861032717858 0.924667094317015 0.00908542322005595 ENSG00000224321 RP11-169K16.6
ENST00000538385 0.938258662409115 0.811419521806703 -0.0401858698375714 ENSG00000233954 RP11-169K16.7
ENST00000483273 0.896642927028972 0.709187741453027 -0.0629069329785265 ENSG00000233954 RP11-169K16.7
ENST00000395968 0.933663606423756 0.800427591668491 -0.0386124887796271 ENSG00000178715 RP11-169K16.8
ENST00000321418 0.933663606423756 0.800427591668491 -0.0386124887796271 ENSG00000178715 RP11-169K16.8
ENST00000535249 0.0665520881941402 0.00621433070587496 0.472681093538304 ENSG00000179743 RP11-169K16.9
ENST00000317122 0.486726933687018 0.171005002857962 0.187141482287639 ENSG00000179743 RP11-169K16.9
ENST00000375759 0.16918067900521 0.0260886356146235 -0.113231498003238 ENSG00000065526 SPEN
ENST00000438066 0.802322970512813 0.527681342236974 -0.0500673424829038 ENSG00000065526 SPEN
ENST00000471538 0.590222128032168 0.254480310298004 -0.13316492411225 ENSG00000065526 SPEN
ENST00000442985 0.885997170276254 0.687232841342643 -0.0323098025089661 ENSG00000065526 SPEN
ENST00000604816 0.970979671397629 0.905462289197443 -0.0107978861771502 ENSG00000270620 RP1-134O19.3
ENST00000487496 0.93832256872583 0.811755025871581 -0.0343673191282034 ENSG00000065526 SPEN
ENST00000462525 0.65848533796718 0.323153511416658 -0.150873540242556 ENSG00000116809 ZBTB17
ENST00000440560 0.714334435182877 0.393929326743581 -0.127765927364573 ENSG00000116809 ZBTB17
ENST00000375743 0.783764022418951 0.495796605542592 0.0526479748447585 ENSG00000116809 ZBTB17
ENST00000537142 0.783764022418951 0.495796605542592 0.0526479748447585 ENSG00000116809 ZBTB17
ENST00000375733 0.783764022418951 0.495796605542592 0.0526479748447585 ENSG00000116809 ZBTB17
ENST00000444358 0.992126580108364 0.970707969241264 -0.00503085708201012 ENSG00000116809 ZBTB17
ENST00000488008 0.485499160889477 0.170035583532384 -0.245636576734931 ENSG00000116809 ZBTB17
ENST00000471805 0.587010927575696 0.251736928311094 0.190409925770396 ENSG00000116809 ZBTB17
ENST00000472658 0.730610671090478 0.417178356469525 0.136981377424472 ENSG00000116809 ZBTB17
ENST00000474511 0.528793674588146 0.202431718617867 0.21231138851184 ENSG00000116809 ZBTB17
ENST00000487785 0.603803536923592 0.267006325073501 0.186809837231984 ENSG00000116809 ZBTB17
ENST00000448462 0.5468895208472 0.216752135371547 0.103424184879431 ENSG00000116809 ZBTB17
ENST00000492834 0.259426774275702 0.0533824089308192 0.237623802170611 ENSG00000116809 ZBTB17
ENST00000490899 0.498228549517395 0.178995392613887 0.159038207338508 ENSG00000116809 ZBTB17
ENST00000464719 0.927248221042497 0.783219754757096 -0.0405272226956922 ENSG00000116809 ZBTB17
ENST00000479282 0.993304303809666 0.974026348795551 -0.00338870184495706 ENSG00000116809 ZBTB17
ENST00000494020 0.998002186005986 0.992576229027094 0.00118554059080768 ENSG00000116809 ZBTB17
ENST00000416882 0.733873150549611 0.42140698302695 -0.10529598035703 ENSG00000234607 RP11-5P18.1
ENST00000411503 0.969380634903736 0.90013234187764 -0.0151613562232784 ENSG00000173641 HSPB7
ENST00000442459 0.969380634903736 0.90013234187764 -0.0151613562232784 ENSG00000173641 HSPB7
ENST00000311890 0.946904999737228 0.8374909178839 -0.0246862019034868 ENSG00000173641 HSPB7
ENST00000375718 0.952748943306061 0.852915621422883 -0.0223055973977976 ENSG00000173641 HSPB7
ENST00000463576 0.938258662409115 0.811534143076017 0.0398180030451804 ENSG00000173641 HSPB7
ENST00000487046 0.984029392729991 0.944815993198293 0.0108738089490188 ENSG00000173641 HSPB7
ENST00000406363 0.983352551250166 0.941454843105453 0.0120763038653331 ENSG00000173641 HSPB7
ENST00000545268 0.876193137498642 0.666891533777887 -0.0738654419931448 ENSG00000173641 HSPB7
ENST00000464764 0.33685336441838 0.084732860181883 0.189593087919643 ENSG00000186510 CLCNKA
ENST00000375692 0.576005642646059 0.241961409633699 0.11837793663962 ENSG00000186510 CLCNKA
ENST00000495784 0.360142401647077 0.0960437271588102 0.124314088541968 ENSG00000186510 CLCNKA
ENST00000420078 0.576005642646059 0.241961409633699 0.11837793663962 ENSG00000186510 CLCNKA
ENST00000439316 0.587188336684132 0.251891012051603 0.112999100482038 ENSG00000186510 CLCNKA
ENST00000331433 0.576005642646059 0.241961409633699 0.11837793663962 ENSG00000186510 CLCNKA
ENST00000375679 0.783991673116552 0.496200231935152 0.0473121615246104 ENSG00000184908 CLCNKB
ENST00000375667 0.783991673116552 0.496200231935152 0.0473121615246104 ENSG00000184908 CLCNKB
ENST00000375662 0.986397465966095 0.952501401605962 0.00928372139034765 ENSG00000185519 FAM131C
ENST00000494078 0.965660381297603 0.889676201417408 0.0206071730724372 ENSG00000185519 FAM131C
ENST00000358432 0.243748631363249 0.0478940145909453 0.128949406024264 ENSG00000142627 EPHA2
ENST00000462805 0.561609853747204 0.228694434450416 0.136070156876822 ENSG00000142627 EPHA2
ENST00000480202 0.64322664486585 0.306259469070242 0.0915205928600154 ENSG00000142627 EPHA2
ENST00000461614 0.716392990234243 0.396718470931676 0.0594341620461066 ENSG00000142627 EPHA2
ENST00000424774 0.940117749682029 0.816758950784284 0.0242713054221634 ENSG00000227959 RP11-276H7.2
ENST00000426353 0.623634875302116 0.286219008022175 -0.181522232752759 ENSG00000224621 RP11-276H7.3
ENST00000457809 0.859933585475846 0.632997409194608 0.0840201253003391 ENSG00000234166 ARHGEF19-AS1
ENST00000478117 0.893285400643273 0.702228843213936 -0.0380806728944672 ENSG00000142632 ARHGEF19
ENST00000270747 0.845888612513835 0.603834315887436 -0.0518008792807548 ENSG00000142632 ARHGEF19
ENST00000449495 0.608779793503831 0.27159332137504 -0.150886876934602 ENSG00000142632 ARHGEF19
ENST00000478210 0.71935113529517 0.401086686845252 -0.118583739125327 ENSG00000142632 ARHGEF19
ENST00000471928 0.359906435583078 0.0959251092304122 -0.26378238931129 ENSG00000142632 ARHGEF19
ENST00000441785 0.303353403304539 0.0704268684591686 -0.301618456946819 ENSG00000142632 ARHGEF19
ENST00000442385 0.721239025253467 0.403605446280581 0.11070685718465 ENSG00000237276 ANO7P1
ENST00000475369 0.4080161379204 0.121680035801234 0.233405983453023 ENSG00000237276 ANO7P1
ENST00000602586 0.0864647515783591 0.00915324065721798 0.447377796502761 ENSG00000237276 ANO7P1
ENST00000375605 0.817242191620301 0.552024978499996 -0.105875331117716 ENSG00000204377 C1orf134
ENST00000375599 0.593756734798157 0.257755716706473 0.150673638339329 ENSG00000132881 RSG1
ENST00000434014 0.886660942461276 0.688360334046942 0.0677432650133046 ENSG00000132881 RSG1
ENST00000375592 0.738689193778711 0.42810501591286 0.0568776988490084 ENSG00000037637 FBXO42
ENST00000456164 0.764277070958597 0.465295913334717 0.0918822305265814 ENSG00000037637 FBXO42
ENST00000444116 0.790686543498859 0.508157057640524 0.0832589288828353 ENSG00000037637 FBXO42
ENST00000478089 0.962227435876273 0.880447873978716 0.0184561106235423 ENSG00000037637 FBXO42
ENST00000475078 0.980960138198411 0.934202981317732 -0.00576665430507969 ENSG00000055070 SZRD1
ENST00000401088 0.689816310457169 0.361214529995914 -0.0412697590916299 ENSG00000055070 SZRD1
ENST00000471507 0.767481326437854 0.470218735124853 -0.0440062621473082 ENSG00000055070 SZRD1
ENST00000401089 0.689937096625878 0.361457450853846 -0.0412687296684382 ENSG00000055070 SZRD1
ENST00000486763 0.823205007784041 0.562774283077457 -0.0360197476619696 ENSG00000055070 SZRD1
ENST00000476423 0.947734234032623 0.839762436170751 -0.0139710904432425 ENSG00000055070 SZRD1
ENST00000475554 0.746161428408911 0.439381584107568 -0.0477236208294279 ENSG00000055070 SZRD1
ENST00000375590 0.561347739444805 0.228455600060901 -0.0601289944003917 ENSG00000055070 SZRD1
ENST00000472351 0.780570226559367 0.49104103271683 -0.0418140361630541 ENSG00000055070 SZRD1
ENST00000492354 0.690062088292832 0.361609495026565 -0.0412668350722803 ENSG00000055070 SZRD1
ENST00000472461 0.804869461134732 0.531985184993758 -0.0381803677241145 ENSG00000055070 SZRD1
ENST00000445689 0.94772694437555 0.839707407061057 0.0327918502570112 ENSG00000226457 RP11-430L17.1
ENST00000491418 0.617411851048682 0.27989706827923 -0.0506216280131052 ENSG00000187144 SPATA21
ENST00000466212 0.711128491173823 0.389059048511656 -0.0412986528991216 ENSG00000187144 SPATA21
ENST00000335496 0.64911146068386 0.312841405218342 0.181206316178565 ENSG00000187144 SPATA21
ENST00000540400 0.609876498555801 0.272747056333265 0.196971702663848 ENSG00000187144 SPATA21
ENST00000375577 0.587540708137086 0.252181696375378 0.0782041298703788 ENSG00000187144 SPATA21
ENST00000337132 0.751448645716003 0.446839430696361 -0.0363918051185407 ENSG00000157191 NECAP2
ENST00000504551 0.910063295648276 0.741361842266102 -0.0167358321378615 ENSG00000157191 NECAP2
ENST00000406746 0.751448645716003 0.446839430696361 -0.0363918051185407 ENSG00000157191 NECAP2
ENST00000457722 0.843042045425173 0.598224368336385 -0.0266434106142802 ENSG00000157191 NECAP2
ENST00000486390 0.913487619722549 0.748592492642768 0.0283716067683461 ENSG00000157191 NECAP2
ENST00000443980 0.751448645716003 0.446839430696361 -0.0363918051185407 ENSG00000157191 NECAP2
ENST00000504858 0.871806906594957 0.657190464846504 -0.0256851722242072 ENSG00000157191 NECAP2
ENST00000508680 0.921262639004417 0.768721172707935 -0.0181109271580787 ENSG00000157191 NECAP2
ENST00000492095 0.751448645716003 0.446839430696361 -0.0363918051185407 ENSG00000157191 NECAP2
ENST00000459640 0.914916098059807 0.752520904880814 -0.0164256135424683 ENSG00000157191 NECAP2
ENST00000496239 0.751448645716003 0.446839430696361 -0.0363918051185407 ENSG00000157191 NECAP2
ENST00000513161 0.910063295648276 0.741361842266102 -0.0167358321378615 ENSG00000157191 NECAP2
ENST00000509727 0.780411978068709 0.490856491904088 -0.0707163697897102 ENSG00000157191 NECAP2
ENST00000457898 0.0442875024181818 0.00345162269568804 0.37174697865588 ENSG00000226029 RP4-798A10.2
ENST00000263511 0.63191706856629 0.294679541381635 0.0800166221378422 ENSG00000080947 CROCCP3
ENST00000591348 0.72726296167849 0.412725668559062 0.0669812165751597 ENSG00000080947 CROCCP3
ENST00000420820 0.133993507165088 0.017960680225766 0.254385680607625 ENSG00000080947 CROCCP3
ENST00000591316 0.505502426383889 0.18457682717618 0.186250916277529 ENSG00000080947 CROCCP3
ENST00000590118 0.982908896806095 0.939714074017709 -0.00788786002511978 ENSG00000080947 CROCCP3
ENST00000589964 0.99615383593381 0.985181771855636 -0.00192962699355782 ENSG00000080947 CROCCP3
ENST00000383925 0.973116819079492 0.911023218647868 -0.0160776542317487 ENSG00000206652 RNU1-1
ENST00000452795 0.802589234362635 0.528139230771127 0.0649620880956111 ENSG00000224174 RP4-798A10.4
ENST00000415386 0.0340321421573189 0.00237035749833518 0.413158071521128 ENSG00000233421 U1
ENST00000430580 0.853418326660843 0.619898067725031 -0.0192557571315404 ENSG00000219481 NBPF1
ENST00000392963 0.813823623166289 0.546375974860751 -0.0244031075282614 ENSG00000219481 NBPF1
ENST00000420031 0.945045818594306 0.832518886478481 -0.0165592733989679 ENSG00000219481 NBPF1
ENST00000432949 0.9707240575656 0.90432167607919 0.0079814296974944 ENSG00000219481 NBPF1
ENST00000287968 0.992224432262521 0.970911765967134 -0.00342018669453461 ENSG00000219481 NBPF1
ENST00000420513 0.474900790181744 0.163076143121449 -0.0836540074855332 ENSG00000219481 NBPF1
ENST00000599069 0.59807672907189 0.261932619288709 -0.0680613802920884 ENSG00000219481 NBPF1
ENST00000599908 0.545491152023725 0.215556733861945 -0.104753786872522 ENSG00000219481 NBPF1
ENST00000449853 0.776198053270936 0.48418337639864 -0.055369381799342 ENSG00000219481 NBPF1
ENST00000607700 0.840810412933554 0.594157042255231 -0.0583987056582765 ENSG00000271732 RP5-1182A14.5
ENST00000540383 0.837322909096007 0.588224962410788 0.042758669539373 ENSG00000215908 CROCCP2
ENST00000412962 0.771660086581599 0.476894035666398 0.0518539304768899 ENSG00000215908 CROCCP2
ENST00000362058 0.940981992747918 0.819516242283586 0.018885530379737 ENSG00000215908 CROCCP2
ENST00000334429 0.637322344497168 0.30056870285277 -0.175026195829139 ENSG00000186301 MST1P2
ENST00000418421 0.672520765708788 0.339205065741511 -0.164843883318078 ENSG00000186301 MST1P2
ENST00000457982 0.651964055103626 0.316073156239436 -0.170500695857487 ENSG00000186301 MST1P2
ENST00000419267 0.573886560328984 0.240100687173853 -0.164079350906747 ENSG00000236698 EIF1AXP1
ENST00000466256 0.27286085988115 0.0582041172851073 0.162619657692927 ENSG00000058453 CROCC
ENST00000455405 0.909892959183464 0.740970481945493 -0.0536148889589252 ENSG00000186715 MST1L
ENST00000389184 0.53126195639196 0.204410321681564 -0.220152904558349 ENSG00000186715 MST1L
ENST00000442552 0.521123641876366 0.196433084023584 -0.224050357957892 ENSG00000186715 MST1L
ENST00000544155 0.812034497942457 0.543483995724992 -0.0789014083927139 ENSG00000186715 MST1L
ENST00000545160 0.747426329622698 0.441352180867717 -0.091411977893838 ENSG00000186715 MST1L
ENST00000438002 0.94184979353097 0.822856517214388 0.0288758409322603 ENSG00000228549 U1
ENST00000451828 0.992039945028804 0.970508812404685 0.00465426254217329 ENSG00000228549 U1
ENST00000453554 0.992039945028804 0.970508812404685 0.00465426254217329 ENSG00000228549 U1
ENST00000422124 0.422074580185704 0.129755284311068 0.271271268814595 ENSG00000238142 RP11-108M9.4
ENST00000457075 0.480692338590751 0.166652441728697 0.247698071873473 ENSG00000238142 RP11-108M9.4
ENST00000416869 0.480692338590751 0.166652441728697 0.247698071873473 ENSG00000238142 RP11-108M9.4
ENST00000453917 0.605885803192175 0.268900258832449 0.195481586285106 ENSG00000235241 RP11-108M9.5
ENST00000384278 0.321902451235561 0.0780665152460562 0.161955937620372 ENSG00000207005 RNU1-2
ENST00000606899 0.752230119202994 0.447730666910453 -0.0831892068784049 ENSG00000272426 RP11-108M9.6
ENST00000375541 0.929148377312471 0.789134173178472 -0.0179310059422057 ENSG00000058453 CROCC
ENST00000445545 0.903580935714286 0.7240615653488 -0.0262715358581753 ENSG00000058453 CROCC
ENST00000467938 0.90723334728754 0.733321989348761 -0.027056390207139 ENSG00000058453 CROCC
ENST00000492631 0.904197825873006 0.726041295611342 0.0366422375204428 ENSG00000058453 CROCC
ENST00000467715 0.642493175407323 0.30549308410101 0.171458012292262 ENSG00000058453 CROCC
ENST00000494191 0.763778685524675 0.46460680552442 -0.0763021316514324 ENSG00000058453 CROCC
ENST00000486318 0.588290378092744 0.252842645188822 -0.140065413876503 ENSG00000058453 CROCC
ENST00000498688 0.797453164141979 0.519179041893294 -0.0872021390581253 ENSG00000058453 CROCC
ENST00000477773 0.0570460580015407 0.00496929742093229 -0.466366300045901 ENSG00000058453 CROCC
ENST00000497654 0.349082732707259 0.0908280169354329 -0.302587497063441 ENSG00000058453 CROCC
ENST00000465021 0.996564848986409 0.986657042912354 -0.00190051924095362 ENSG00000058453 CROCC
ENST00000465291 0.936023016934511 0.806175516417723 0.0386143201692244 ENSG00000058453 CROCC
ENST00000375535 0.538733821220413 0.210028918187652 -0.115632113830135 ENSG00000117122 MFAP2
ENST00000375534 0.482171955288152 0.167579164068444 -0.127573484100586 ENSG00000117122 MFAP2
ENST00000490075 0.528323593683935 0.202051173402715 -0.118200741678732 ENSG00000117122 MFAP2
ENST00000438542 0.528549705422529 0.202256155333466 -0.118180420942637 ENSG00000117122 MFAP2
ENST00000476788 0.525444831916624 0.199778836901003 -0.119958265147713 ENSG00000117122 MFAP2
ENST00000478684 0.472769848395181 0.161509986964966 -0.134402052220767 ENSG00000117122 MFAP2
ENST00000492598 0.470589682835761 0.160111009186937 -0.135875492382814 ENSG00000117122 MFAP2
ENST00000446261 0.372815846327929 0.102837762263114 -0.0871335696943522 ENSG00000226526 RP1-37C10.3
ENST00000326735 0.257543450682043 0.0526550068770693 -0.102765117275931 ENSG00000159363 ATP13A2
ENST00000341676 0.237421476713539 0.045800301908859 -0.104261801667633 ENSG00000159363 ATP13A2
ENST00000452699 0.237421476713539 0.045800301908859 -0.104261801667633 ENSG00000159363 ATP13A2
ENST00000466561 0.614796469502586 0.277397809615351 -0.0872969314469876 ENSG00000159363 ATP13A2
ENST00000502418 0.995857974394819 0.984119557133645 -0.00177042462980419 ENSG00000159363 ATP13A2
ENST00000503552 0.0911159481095497 0.00987793281181997 -0.206822793182677 ENSG00000159363 ATP13A2
ENST00000463860 0.470078509451775 0.159840726216941 -0.125281184760374 ENSG00000159363 ATP13A2
ENST00000502860 0.45572646626533 0.15047927288858 -0.1383762849347 ENSG00000159363 ATP13A2
ENST00000509392 0.879474431515212 0.673367851089679 -0.0564855480002302 ENSG00000159363 ATP13A2
ENST00000506174 0.684177288544508 0.353997175467365 -0.0959768091560757 ENSG00000159363 ATP13A2
ENST00000510069 0.466763731606242 0.157429003807212 -0.114323917783554 ENSG00000159363 ATP13A2
ENST00000511957 0.541922059592104 0.212795911395556 -0.122561258399413 ENSG00000159363 ATP13A2
ENST00000508222 0.504760590216894 0.184013268925363 -0.125788585715506 ENSG00000159363 ATP13A2
ENST00000509619 0.715988329487665 0.396088994825381 -0.0839007838012196 ENSG00000159363 ATP13A2
ENST00000375499 0.445307497823082 0.14382398650711 0.0812935152189107 ENSG00000117118 SDHB
ENST00000485092 0.524615064759018 0.1991844104659 0.140953156246508 ENSG00000117118 SDHB
ENST00000475049 0.480375183643369 0.166480499426813 0.152138487287195 ENSG00000117118 SDHB
ENST00000485515 0.516020543212548 0.192491877526589 0.0744171283280723 ENSG00000117118 SDHB
ENST00000491274 0.80902827855263 0.539018763840778 0.0362785969719802 ENSG00000117118 SDHB
ENST00000475506 0.943598278924741 0.828300997702192 0.014552125604475 ENSG00000117118 SDHB
ENST00000463045 0.714468801558142 0.394195681020599 0.0543251480457772 ENSG00000117118 SDHB
ENST00000466613 0.70899556083367 0.386425085782465 0.0644923623091065 ENSG00000117118 SDHB
ENST00000375486 0.213963044461811 0.0383595861801541 -0.366410559336258 ENSG00000117115 PADI2
ENST00000479534 0.991736902091815 0.969381648107758 -0.00510489922806428 ENSG00000117115 PADI2
ENST00000466151 0.990178090856944 0.964519892783157 -0.00664178268773928 ENSG00000117115 PADI2
ENST00000444885 0.285724533413987 0.0633696713751074 -0.324850177192976 ENSG00000117115 PADI2
ENST00000375481 0.159326214586019 0.0236734966229296 -0.377685570887128 ENSG00000117115 PADI2
ENST00000412427 0.754663028000031 0.451360668184837 -0.113783471026548 ENSG00000204362 RP11-380J14.1
ENST00000375471 0.754776462913809 0.451532243195615 0.11658193799578 ENSG00000142623 PADI1
ENST00000483501 0.928380493073865 0.787465814812107 -0.020669802496006 ENSG00000142623 PADI1
ENST00000537499 0.993215525330535 0.97366165456156 0.00583259969234953 ENSG00000142623 PADI1
ENST00000413717 0.912517903011234 0.746708799753239 0.0560659069181268 ENSG00000142623 PADI1
ENST00000536552 0.913898380913353 0.749817328521787 0.05435659121451 ENSG00000142623 PADI1
ENST00000460293 0.74329944806302 0.434749609421611 0.131250256689936 ENSG00000142623 PADI1
ENST00000375460 0.00079576894368443 1.60478192626478e-05 0.573037978510307 ENSG00000142619 PADI3
ENST00000439577 0.521370558513022 0.196626582470453 0.112567919797635 ENSG00000227751 RP1-20B21.4
ENST00000375436 0.184803689685849 0.0300468276773226 0.131340963167506 ENSG00000179051 RCC2
ENST00000474892 0.60112133238114 0.264733491015706 0.0914978136170017 ENSG00000179051 RCC2
ENST00000375433 0.164045819204738 0.0247984969896098 0.14769874497618 ENSG00000179051 RCC2
ENST00000583469 0.66975418542139 0.335963597857673 -0.145476205013377 ENSG00000266727 AC004824.1
ENST00000361221 0.85853545768941 0.63009334597589 -0.0322029970018888 ENSG00000074964 ARHGEF10L
ENST00000452522 0.85853545768941 0.63009334597589 -0.0322029970018888 ENSG00000074964 ARHGEF10L
ENST00000434513 0.88833654095665 0.691746983202458 -0.0271783301263075 ENSG00000074964 ARHGEF10L
ENST00000375415 0.564795652007734 0.231589509774948 -0.0823859155952757 ENSG00000074964 ARHGEF10L
ENST00000375420 0.385565397070926 0.109502659026811 -0.143467517996811 ENSG00000074964 ARHGEF10L
ENST00000482892 0.708319470392661 0.385589225152671 0.155768735875028 ENSG00000074964 ARHGEF10L
ENST00000469726 0.400619889106536 0.11752639125787 -0.122187595469804 ENSG00000074964 ARHGEF10L
ENST00000375408 0.384988279188697 0.109176005095554 -0.12692795682187 ENSG00000074964 ARHGEF10L
ENST00000167825 0.384988279188697 0.109176005095554 -0.12692795682187 ENSG00000074964 ARHGEF10L
ENST00000475356 0.512467388759963 0.189971595395118 -0.113481467103052 ENSG00000074964 ARHGEF10L
ENST00000482359 0.168232807927981 0.0258350482805975 -0.365544409343056 ENSG00000074964 ARHGEF10L
ENST00000466782 0.964185792939498 0.885633468265035 -0.0218761792163552 ENSG00000074964 ARHGEF10L
ENST00000495593 0.830487270602541 0.575856072632591 -0.0889409714288358 ENSG00000074964 ARHGEF10L
ENST00000375406 0.993215525330535 0.973374371467297 0.00222893185648271 ENSG00000117148 ACTL8
ENST00000494072 0.155744448096358 0.0228566733168876 -0.145283769021683 ENSG00000255275 RP13-279N23.2
ENST00000538309 0.951017505132897 0.847825760672957 -0.0157905531898705 ENSG00000159423 ALDH4A1
ENST00000538839 0.95921433777577 0.872492331196508 -0.0126661449104892 ENSG00000159423 ALDH4A1
ENST00000290597 0.959221222984091 0.872518210444604 -0.0126644823029962 ENSG00000159423 ALDH4A1
ENST00000375341 0.927672668476298 0.784561153007748 -0.0216456780928779 ENSG00000159423 ALDH4A1
ENST00000454547 0.953191288267791 0.854468756246872 0.0291461720549466 ENSG00000159423 ALDH4A1
ENST00000432718 0.827078200475117 0.570362699392177 -0.0635554979127981 ENSG00000159423 ALDH4A1
ENST00000455833 0.108565733914956 0.0129519968654796 -0.158918594857017 ENSG00000169991 IFFO2
ENST00000355609 0.679437868208715 0.347685869432527 -0.111570326148616 ENSG00000169991 IFFO2
ENST00000416166 0.472160927128249 0.161105357823665 -0.104733092042843 ENSG00000169991 IFFO2
ENST00000606379 0.888654155521443 0.692241698660282 -0.0620969191896786 ENSG00000272084 RP5-1126H10.2
ENST00000375254 0.66440201393479 0.329679189725633 -0.0456931103396731 ENSG00000127481 UBR4
ENST00000375226 0.662912464555737 0.328008930584946 -0.0458466265802467 ENSG00000127481 UBR4
ENST00000375267 0.662912464555737 0.328008930584946 -0.0458466265802467 ENSG00000127481 UBR4
ENST00000375217 0.662912464555737 0.328008930584946 -0.0458466265802467 ENSG00000127481 UBR4
ENST00000375225 0.904880142201562 0.727566810236943 -0.0308640237246127 ENSG00000127481 UBR4
ENST00000429347 0.905323035933591 0.72877167585332 0.0212774383502849 ENSG00000127481 UBR4
ENST00000375224 0.863799855292366 0.640827248200479 0.0268001282034926 ENSG00000127481 UBR4
ENST00000459947 0.823840589621287 0.563802066281782 -0.0597009122777657 ENSG00000127481 UBR4
ENST00000486515 0.929662301820227 0.790839179255801 0.0346081297172305 ENSG00000127481 UBR4
ENST00000543981 0.797717656796478 0.519637413798438 0.0388527974715625 ENSG00000127481 UBR4
ENST00000582644 0.76369479370662 0.46442936991024 0.0913590970482091 ENSG00000266098 AL137127.1
ENST00000492606 0.925620804413002 0.778536411309037 -0.0313527567279076 ENSG00000127481 UBR4
ENST00000467272 0.947131967492226 0.838075424805225 0.0152536056312797 ENSG00000127481 UBR4
ENST00000483922 0.691960064366038 0.363846465615678 0.0991804761820138 ENSG00000127481 UBR4
ENST00000494503 0.706203069274613 0.382752432127765 -0.0821319685082004 ENSG00000127481 UBR4
ENST00000466969 0.376365983087722 0.104845443423398 -0.18431476575913 ENSG00000127481 UBR4
ENST00000375218 0.822308116901813 0.561052920736383 -0.0435426265796893 ENSG00000127481 UBR4
ENST00000425413 0.55807371280822 0.22567446633425 -0.0739570111617478 ENSG00000127481 UBR4
ENST00000417040 0.221736714523993 0.0407617937103575 -0.111016231161712 ENSG00000127481 UBR4
ENST00000475973 0.719262012825392 0.400913432559287 -0.0790404936335934 ENSG00000127481 UBR4
ENST00000465036 0.37928344048908 0.10631773983178 -0.159613606837557 ENSG00000127481 UBR4
ENST00000419533 0.164656352987163 0.0249535579055696 -0.134106958092444 ENSG00000127481 UBR4
ENST00000497018 0.525744292120552 0.200003837536511 -0.151436226356203 ENSG00000127481 UBR4
ENST00000437898 0.0433490544359676 0.00334016070848885 -0.139370733462755 ENSG00000230424 RP1-43E13.2
ENST00000477853 0.021775511435058 0.00125839609391137 -0.153669353986447 ENSG00000127463 EMC1
ENST00000480380 0.0266344764414071 0.00167074389859295 -0.167166711029478 ENSG00000127463 EMC1
ENST00000375199 0.033947954031276 0.00236046593587145 -0.14730091909419 ENSG00000127463 EMC1
ENST00000375208 0.0424878058909368 0.00324004869492003 -0.141415489333691 ENSG00000127463 EMC1
ENST00000461353 0.091075190758947 0.00987118053344069 -0.151526497225544 ENSG00000127463 EMC1
ENST00000486405 0.0875671886014646 0.00932412463030086 -0.161944696947504 ENSG00000127463 EMC1
ENST00000486238 0.206355733931589 0.0359721544089693 -0.158097754554456 ENSG00000127463 EMC1
ENST00000494770 0.192445652903811 0.0320662746821698 -0.130602101180523 ENSG00000127463 EMC1
ENST00000462505 0.057580049905437 0.0050372077149323 -0.213300659247266 ENSG00000127463 EMC1
ENST00000496654 0.0279656980958743 0.00179330457805973 -0.295245766225538 ENSG00000127463 EMC1
ENST00000467423 0.453625994125487 0.148974936668203 -0.102542586813469 ENSG00000127463 EMC1
ENST00000475079 0.0601481908139437 0.00536012890636685 -0.174804438880223 ENSG00000127463 EMC1
ENST00000488681 0.0526370024191523 0.00441460103184183 -0.190959846304854 ENSG00000127463 EMC1
ENST00000356068 0.0563506053820148 0.0048711735928976 -0.189251815524378 ENSG00000127463 EMC1
ENST00000330263 0.957735532592274 0.868104086313003 -0.0094667885321088 ENSG00000053372 MRTO4
ENST00000493700 0.858418633467446 0.629900491744136 0.0427207709378202 ENSG00000053372 MRTO4
ENST00000479559 0.57760938810361 0.243190553489535 -0.115894703068185 ENSG00000053372 MRTO4
ENST00000457194 0.674253852570555 0.341143397158274 -0.145213700933029 ENSG00000211454 AKR7L
ENST00000420396 0.674253852570555 0.341143397158274 -0.145213700933029 ENSG00000211454 AKR7L
ENST00000429712 0.795452402288467 0.515311981672054 -0.0922160234416816 ENSG00000211454 AKR7L
ENST00000361640 0.128366937711356 0.0167779659837175 0.408240543409988 ENSG00000162482 AKR7A3
ENST00000604801 0.694926631478517 0.367565308708178 -0.161624145357668 ENSG00000270728 RP4-657E11.10
ENST00000235835 0.758982836020721 0.457732066549553 -0.0495051326558602 ENSG00000053371 AKR7A2
ENST00000330072 0.759008072393596 0.45782240555805 -0.0495622668699094 ENSG00000053371 AKR7A2
ENST00000489286 0.935385676171049 0.804853939977213 -0.0180165822230989 ENSG00000053371 AKR7A2
ENST00000481966 0.264223685642626 0.0550600718142035 -0.152708921375288 ENSG00000053371 AKR7A2
ENST00000363533 0.39242803192506 0.113029190408114 0.167101287932319 ENSG00000200403 RNU6-1099P
ENST00000492217 0.981224912073741 0.935266683150303 -0.00706214155327092 ENSG00000053371 AKR7A2
ENST00000375155 0.732877170822751 0.420234993261885 0.0828230514259904 ENSG00000040487 PQLC2
ENST00000375153 0.732408268349935 0.419623614763165 0.0828857454964342 ENSG00000040487 PQLC2
ENST00000469076 0.732408268349935 0.419623614763165 0.0828857454964342 ENSG00000040487 PQLC2
ENST00000400548 0.732612513686092 0.419915784032807 0.0828553335944184 ENSG00000040487 PQLC2
ENST00000497827 0.964492815494788 0.886683957492653 0.0149818806716988 ENSG00000040487 PQLC2
ENST00000432465 0.658672133891457 0.323375987323422 -0.138434065674965 ENSG00000040487 PQLC2
ENST00000401084 0.263106264566722 0.0546401296899059 -0.0601373004047406 ENSG00000077549 CAPZB
ENST00000264203 0.264572054308959 0.055230969268397 -0.0600349478991504 ENSG00000077549 CAPZB
ENST00000375144 0.189214910617769 0.0312148056593411 -0.0686549186199209 ENSG00000077549 CAPZB
ENST00000375142 0.264469356334429 0.0551891998295593 -0.0601167175749075 ENSG00000077549 CAPZB
ENST00000433834 0.208052537768087 0.0364709364032642 -0.0659107523798307 ENSG00000077549 CAPZB
ENST00000264202 0.209892001697878 0.0370797863615376 -0.0731401237742173 ENSG00000077549 CAPZB
ENST00000413711 0.164614007456001 0.0249416825487999 -0.0864022225865699 ENSG00000077549 CAPZB
ENST00000459967 0.367754250171719 0.100023461701889 -0.0740005501967198 ENSG00000077549 CAPZB
ENST00000457768 0.127012217935459 0.0164732408140966 -0.115675765147892 ENSG00000077549 CAPZB
ENST00000489607 0.125236339552505 0.016104118768217 -0.117382500803188 ENSG00000077549 CAPZB
ENST00000482808 0.420255676034766 0.128723387002241 -0.0790445254914433 ENSG00000077549 CAPZB
ENST00000481521 0.825801841012076 0.567702599480267 0.0675293861630446 ENSG00000240490 RN7SL277P
ENST00000602662 0.787171324919266 0.502324036108082 0.0299748618721201 ENSG00000270136 MINOS1-NBL1
ENST00000486890 0.778371079409056 0.487441089822696 0.0425786988972757 ENSG00000173436 MINOS1
ENST00000322753 0.74282000362012 0.433938458454145 0.0479124254912589 ENSG00000173436 MINOS1
ENST00000498067 0.851818254905671 0.616568405210676 0.043751689444754 ENSG00000173436 MINOS1
ENST00000462646 0.826237917812118 0.568497305035297 0.0352378171508329 ENSG00000173436 MINOS1
ENST00000467029 0.727340600612099 0.412857499941937 0.0510011711259922 ENSG00000173436 MINOS1
ENST00000481464 0.730237215615654 0.416429021575069 0.0506272262159465 ENSG00000173436 MINOS1
ENST00000498642 0.725568246412043 0.410136327934516 0.0512695082400631 ENSG00000173436 MINOS1
ENST00000479642 0.80163776771387 0.52678715839161 0.0527402258022929 ENSG00000173436 MINOS1
ENST00000602293 0.795243140064257 0.515065646171752 0.0343119672892984 ENSG00000270136 MINOS1-NBL1
ENST00000602384 0.784998879782492 0.498408235527784 0.0359011727105485 ENSG00000270136 MINOS1-NBL1
ENST00000602450 0.79723845182036 0.518763465600176 0.0339854954669616 ENSG00000270136 MINOS1-NBL1
ENST00000485362 0.725590730689927 0.410167630300514 0.0512640130212661 ENSG00000173436 MINOS1
ENST00000457263 0.13467711022948 0.0181155803109528 0.419747385785278 ENSG00000226396 RPS14P3
ENST00000428975 0.768833632367425 0.472219852705594 -0.0769359725033307 ENSG00000158747 NBL1
ENST00000289749 0.715612824335782 0.395586527294534 -0.0916466906870399 ENSG00000158747 NBL1
ENST00000451758 0.735566319758843 0.423799189381288 -0.0863211783800871 ENSG00000158747 NBL1
ENST00000439664 0.840976367411242 0.594713558519978 -0.0591908991914745 ENSG00000158747 NBL1
ENST00000375136 0.833480786136333 0.581519606676708 -0.0400324596558306 ENSG00000158747 NBL1
ENST00000548815 0.833505795553497 0.581570584077636 -0.040034443162269 ENSG00000158747 NBL1
ENST00000425400 0.747387274257253 0.441319543146183 -0.0828791983065095 ENSG00000158747 NBL1
ENST00000439278 0.713654388455365 0.392816101323592 -0.0988634862142092 ENSG00000158747 NBL1
ENST00000427894 0.664416194401821 0.32973171490402 -0.104316006763696 ENSG00000158747 NBL1
ENST00000289753 0.510796062425186 0.18869228858078 0.109071164498442 ENSG00000158748 HTR6
ENST00000294543 0.638506359381643 0.301755977876463 -0.0997714259572768 ENSG00000162542 TMCO4
ENST00000375127 0.650115096839323 0.314061711887972 -0.0972775963328951 ENSG00000162542 TMCO4
ENST00000489814 0.547991381605535 0.217661063245514 -0.17189620881877 ENSG00000162542 TMCO4
ENST00000375122 0.638841630634689 0.30219757521942 -0.0997309693785249 ENSG00000162542 TMCO4
ENST00000494342 0.969738599284106 0.901459213986882 0.0209533141862048 ENSG00000162542 TMCO4
ENST00000489135 0.711491149421003 0.389818079611154 -0.093642983216715 ENSG00000162542 TMCO4
ENST00000496528 0.997927961372604 0.991547735677297 -0.00120753685034941 ENSG00000162542 TMCO4
ENST00000462171 0.692665014130778 0.364665160321174 -0.122033923265054 ENSG00000162542 TMCO4
ENST00000488449 0.669794722259252 0.336002236441006 0.141875492574763 ENSG00000162542 TMCO4
ENST00000375120 0.553482442452095 0.222231882214527 0.0938470717516771 ENSG00000169914 OTUD3
ENST00000466697 0.867788868728359 0.648786022962709 -0.0602867949095709 ENSG00000169914 OTUD3
ENST00000481686 0.903251786289774 0.723268014164397 0.063266440174394 ENSG00000169914 OTUD3
ENST00000375078 0.192496630655315 0.0320916093822199 0.179811346715975 ENSG00000162545 CAMK2N1
ENST00000489020 0.143286259254572 0.0200067091608168 0.277642172379745 ENSG00000162545 CAMK2N1
ENST00000264198 0.938382119070939 0.8119027256958 0.0154737713290551 ENSG00000090432 MUL1
ENST00000332947 0.990020242303175 0.96397291951127 -0.00299289971791745 ENSG00000183114 FAM43B
ENST00000375071 0.526179918929703 0.200341467905951 -0.220505825087076 ENSG00000158825 CDA
ENST00000461985 0.526179918929703 0.200341467905951 -0.220505825087076 ENSG00000158825 CDA
ENST00000321556 0.985850175845376 0.950940595429319 -0.00291332836256839 ENSG00000158828 PINK1
ENST00000492302 0.923018553959294 0.772291358368129 0.0153523473414654 ENSG00000158828 PINK1
ENST00000451424 0.4950927760896 0.176687679535528 -0.0688636119970474 ENSG00000117242 PINK1-AS
ENST00000400490 0.919015662526756 0.762378882160891 -0.0170785274397659 ENSG00000158828 PINK1
ENST00000535128 0.531648666906199 0.204675182234323 -0.133600772336399 ENSG00000257033 AL391357.1
ENST00000602624 0.254326243812859 0.0515720137709063 -0.0906401395546839 ENSG00000244038 DDOST
ENST00000375048 0.253935833331888 0.0514232308089519 -0.0906457356186166 ENSG00000244038 DDOST
ENST00000415136 0.253419186573401 0.051251649418199 -0.0905608249035419 ENSG00000244038 DDOST
ENST00000475210 0.826373432281064 0.56884890679553 -0.0378351495588638 ENSG00000244038 DDOST
ENST00000464364 0.267892684344851 0.056366936901792 -0.0888553260666236 ENSG00000244038 DDOST
ENST00000477229 0.516379241859284 0.192799093876943 -0.0634707132689716 ENSG00000244038 DDOST
ENST00000493818 0.941481647056842 0.821396933538065 -0.0262656350809399 ENSG00000117245 KIF17
ENST00000477167 0.346381382780927 0.0894661211160993 0.304755102479524 ENSG00000117245 KIF17
ENST00000490034 0.408789185901144 0.122075558067967 0.260221628676209 ENSG00000117245 KIF17
ENST00000375044 0.021449286716372 0.00123386870375604 0.510796915760251 ENSG00000117245 KIF17
ENST00000400463 0.0285140991471246 0.00184399785897729 0.488360719716695 ENSG00000117245 KIF17
ENST00000247986 0.0283762787546744 0.00183272139451142 0.488513866073712 ENSG00000117245 KIF17
ENST00000462858 0.262884021284309 0.0545666285549471 0.342350885185315 ENSG00000117245 KIF17
ENST00000498225 0.642493175407323 0.305527921902555 0.18106305450899 ENSG00000117245 KIF17
ENST00000463389 0.946040891591501 0.834852016136517 0.0282457141470755 ENSG00000117245 KIF17
ENST00000440621 0.932288285693583 0.79702635624182 0.0169094385238806 ENSG00000235432 RP5-930J4.5
ENST00000375031 0.934336285971291 0.802183315407617 0.0382913176974312 ENSG00000189410 SH2D5
ENST00000460804 0.913587991359117 0.748801496274985 0.0492467084060277 ENSG00000189410 SH2D5
ENST00000444387 0.966812386244708 0.892983926635601 0.0221248861367194 ENSG00000189410 SH2D5
ENST00000447746 0.940352441921495 0.817553199581153 -0.0389495469248626 ENSG00000189410 SH2D5
ENST00000518294 0.987884158740117 0.957487160756135 -0.00893883076301076 ENSG00000189410 SH2D5
ENST00000517430 0.956977470051936 0.865531812905493 0.0291680767187985 ENSG00000189410 SH2D5
ENST00000519434 0.935856435938243 0.805737573166399 -0.0432156362164998 ENSG00000189410 SH2D5
ENST00000436642 0.443131951706393 0.142398935511498 -0.114356553362312 ENSG00000233069 RP5-930J4.2
ENST00000312239 0.538715456632708 0.210007247746118 -0.0434356838504321 ENSG00000127483 HP1BP3
ENST00000375003 0.588042300285598 0.252645613758107 -0.0426793968446085 ENSG00000127483 HP1BP3
ENST00000413451 0.774560834550137 0.481670080272885 -0.0494638347216003 ENSG00000203394 RP5-930J4.4
ENST00000488722 0.679157554745254 0.347259547502938 -0.0450869250301512 ENSG00000127483 HP1BP3
ENST00000491748 0.0748540261863674 0.00738321625864984 -0.198525652769972 ENSG00000127483 HP1BP3
ENST00000419948 0.576940083087239 0.242748553645493 -0.0558792690024662 ENSG00000127483 HP1BP3
ENST00000438032 0.686084189806427 0.356481585773709 -0.0369942396162548 ENSG00000127483 HP1BP3
ENST00000424732 0.706138284765614 0.38266026345054 -0.0350081048768102 ENSG00000127483 HP1BP3
ENST00000417710 0.56426265253996 0.231013650528672 -0.0586201399833685 ENSG00000127483 HP1BP3
ENST00000487117 0.532538934167785 0.205273510149261 -0.0670398887925781 ENSG00000127483 HP1BP3
ENST00000375000 0.485647105057397 0.170109175535892 -0.06865868662352 ENSG00000127483 HP1BP3
ENST00000437575 0.630796366957037 0.29344344874546 -0.0587662909750081 ENSG00000127483 HP1BP3
ENST00000419490 0.637724908413469 0.300932969829001 -0.0578719582425737 ENSG00000127483 HP1BP3
ENST00000414993 0.653614098000355 0.317919880288858 -0.0557677423768047 ENSG00000127483 HP1BP3
ENST00000443615 0.459214902094498 0.152784320120818 -0.0821051931494248 ENSG00000127483 HP1BP3
ENST00000264211 0.002759164931878 7.69945256164955e-05 -0.155597443025576 ENSG00000075151 EIF4G3
ENST00000400422 0.372925070891461 0.102921303785864 -0.07816482310058 ENSG00000075151 EIF4G3
ENST00000602326 0.372925070891461 0.102921303785864 -0.07816482310058 ENSG00000075151 EIF4G3
ENST00000374935 0.00315775972533725 9.15764682904129e-05 -0.154487200678036 ENSG00000075151 EIF4G3
ENST00000537738 0.000324899656141954 5.23457655746609e-06 -0.199377587918882 ENSG00000075151 EIF4G3
ENST00000374937 0.00359675936816264 0.000108478120609796 -0.15516292084778 ENSG00000075151 EIF4G3
ENST00000536266 0.000338320703629711 5.47697941046614e-06 -0.186773873828397 ENSG00000075151 EIF4G3
ENST00000435383 0.008217786089004 0.000323181714405389 -0.249752607915394 ENSG00000075151 EIF4G3
ENST00000516105 0.808655414367756 0.538120731818489 0.0495151571195681 ENSG00000251914 RNU7-200P
ENST00000496705 0.0544140558402203 0.00462603657283146 -0.211331371524868 ENSG00000075151 EIF4G3
ENST00000374933 0.112421466993251 0.0136489134165649 -0.137671216027446 ENSG00000075151 EIF4G3
ENST00000544689 0.0711713929128049 0.00684943484824926 -0.151606945024553 ENSG00000075151 EIF4G3
ENST00000485722 0.773444235157717 0.479548793247628 -0.0943262905675817 ENSG00000075151 EIF4G3
ENST00000356916 0.949163957204499 0.843570903471254 0.0149667673434919 ENSG00000075151 EIF4G3
ENST00000374927 0.612140661250414 0.274955562452838 -0.0703016703106652 ENSG00000075151 EIF4G3
ENST00000438975 0.804464479325778 0.531242057301481 0.0529722499464538 ENSG00000075151 EIF4G3
ENST00000411888 0.712830952074533 0.39160281419151 0.0728553777284123 ENSG00000075151 EIF4G3
ENST00000476088 0.393793238245931 0.113771253271852 -0.17958119584958 ENSG00000075151 EIF4G3
ENST00000408881 0.885097182201538 0.685041552323338 0.0403535784129593 ENSG00000221808 MIR1256
ENST00000420703 0.748877132903325 0.443129972832636 -0.103264919218896 ENSG00000233072 RPS15AP6
ENST00000463775 0.583453551610208 0.248642828345654 0.129857509719268 ENSG00000075151 EIF4G3
ENST00000431514 0.927538597212896 0.783965311195187 0.0284282682219699 ENSG00000236073 RP11-487E1.2
ENST00000430808 0.729327284119525 0.415342053260306 -0.143877350536464 ENSG00000235112 HSPE1P27
ENST00000584440 0.974147707842392 0.913372073695488 0.0184485020638946 ENSG00000266867 AL031005.1
ENST00000415912 0.0499959963241415 0.00410662753517365 -0.144375877480712 ENSG00000117298 ECE1
ENST00000357071 0.0302532987153769 0.00200608513079908 -0.161152134599541 ENSG00000117298 ECE1
ENST00000531334 0.00924740588143755 0.000382156522643376 -0.277137934351889 ENSG00000117298 ECE1
ENST00000374893 0.0333939545095778 0.00230397556753738 -0.163847456015455 ENSG00000117298 ECE1
ENST00000436918 0.0325822491707057 0.00222981382496364 -0.16421170867408 ENSG00000117298 ECE1
ENST00000264205 0.0355011183874579 0.00251417264318196 -0.164312234508368 ENSG00000117298 ECE1
ENST00000526194 0.154377195817421 0.0225442665700664 -0.13148117676825 ENSG00000117298 ECE1
ENST00000470394 0.296804923840457 0.0677520041401291 -0.151991158483106 ENSG00000117298 ECE1
ENST00000528294 0.965414213848913 0.889202960974572 -0.00999017427044275 ENSG00000117298 ECE1
ENST00000473505 0.0434078780270506 0.00334608360163932 -0.218337485432013 ENSG00000117298 ECE1
ENST00000416959 0.689243242019718 0.360436539394381 0.142927774889245 ENSG00000236936 RP3-329E20.2
ENST00000481130 0.25255808033577 0.0509537794180474 -0.166932448285972 ENSG00000117298 ECE1
ENST00000527991 0.316511446893502 0.075755444736645 -0.143170601888399 ENSG00000117298 ECE1
ENST00000463334 0.452804166923285 0.148519395459601 -0.10859306558153 ENSG00000117298 ECE1
ENST00000449034 0.77424974635046 0.481058472711801 -0.125986067075568 ENSG00000231105 RP5-1071N3.1
ENST00000453025 0.767450568182221 0.470128061847297 0.128905729272185 ENSG00000227001 NBPF2P
ENST00000426482 0.812167909221622 0.543752068444648 0.108747341626741 ENSG00000227001 NBPF2P
ENST00000481504 0.996725170439289 0.987554004158795 -0.00147079800101802 ENSG00000187952 HS6ST1P1
ENST00000544728 0.996725170439289 0.987554004158795 -0.00147079800101802 ENSG00000187952 HS6ST1P1
ENST00000454000 0.3255927384834 0.0796268338085104 -0.154155481198105 ENSG00000142794 NBPF3
ENST00000475869 0.20263364688378 0.0349335495344188 -0.279004199370912 ENSG00000142794 NBPF3
ENST00000318220 0.303701001165929 0.0705492322552636 -0.155011845971765 ENSG00000142794 NBPF3
ENST00000478653 0.458796621422651 0.152497547199654 -0.160263466922281 ENSG00000142794 NBPF3
ENST00000318249 0.303701001165929 0.0705492322552636 -0.155011845971765 ENSG00000142794 NBPF3
ENST00000485941 0.191431167533289 0.0318146506384719 -0.270534470171999 ENSG00000142794 NBPF3
ENST00000342104 0.303701001165929 0.0705492322552636 -0.155011845971765 ENSG00000142794 NBPF3
ENST00000486229 0.263177642789258 0.0546684405934906 -0.172961286562357 ENSG00000142794 NBPF3
ENST00000434838 0.418825882405829 0.127957060863264 -0.138124012315444 ENSG00000142794 NBPF3
ENST00000467103 0.819347300527498 0.555558763427455 -0.086025494782309 ENSG00000142794 NBPF3
ENST00000455962 0.681571393723022 0.350438087657805 -0.163222872783202 ENSG00000176378 PFN1P10
ENST00000469876 0.526415047329605 0.20062343982053 -0.165219599528068 ENSG00000142794 NBPF3
ENST00000477050 0.298999342982247 0.0686228124724243 -0.250549443212274 ENSG00000142794 NBPF3
ENST00000539907 0.951154969751248 0.84842992103021 0.0270671252685959 ENSG00000162551 ALPL
ENST00000540617 0.951154969751248 0.84842992103021 0.0270671252685959 ENSG00000162551 ALPL
ENST00000374840 0.951154969751248 0.84842992103021 0.0270671252685959 ENSG00000162551 ALPL
ENST00000468526 0.976617375936574 0.92105112535634 0.00983723271040108 ENSG00000162551 ALPL
ENST00000374832 0.925670039830242 0.778739808499273 -0.0390058857036757 ENSG00000162551 ALPL
ENST00000425315 0.916937912504108 0.757517441492638 -0.0418516646891843 ENSG00000162551 ALPL
ENST00000374830 0.919989095472934 0.765519785984065 0.0334416119326732 ENSG00000162551 ALPL
ENST00000374829 0.933846294990311 0.800871160514745 -0.0244622490491855 ENSG00000162551 ALPL
ENST00000374761 0.71116361433371 0.38910559917379 0.108781143485743 ENSG00000076864 RAP1GAP
ENST00000290101 0.513518547187653 0.190721079888991 0.182659455341021 ENSG00000076864 RAP1GAP
ENST00000374763 0.787735969641311 0.503486722692503 0.0831418335727621 ENSG00000076864 RAP1GAP
ENST00000471600 0.513518547187653 0.190721079888991 0.182659455341021 ENSG00000076864 RAP1GAP
ENST00000374765 0.113914969556013 0.0139192838566786 0.397182521512768 ENSG00000076864 RAP1GAP
ENST00000495204 0.113761521315641 0.0138932463107948 0.397172877610784 ENSG00000076864 RAP1GAP
ENST00000542643 0.113761521315641 0.0138932463107948 0.397172877610784 ENSG00000076864 RAP1GAP
ENST00000359708 0.612195950268247 0.27506955345781 0.112989084017561 ENSG00000076864 RAP1GAP
ENST00000374757 0.611229920799265 0.274125543799111 0.111898758854615 ENSG00000076864 RAP1GAP
ENST00000317967 0.102079399002554 0.0117305249764288 0.361476340093813 ENSG00000076864 RAP1GAP
ENST00000447293 0.479489519641557 0.165977952542702 0.119315329659871 ENSG00000076864 RAP1GAP
ENST00000482984 0.160448097637178 0.0239252174470413 0.297811398057389 ENSG00000076864 RAP1GAP
ENST00000464457 0.0458826479521655 0.00362502928997288 0.407304168050772 ENSG00000076864 RAP1GAP
ENST00000400301 0.224855804477827 0.0417327394913012 -0.0883187840363346 ENSG00000090686 USP48
ENST00000308271 0.2482691938835 0.0494865245429888 -0.0850505039209011 ENSG00000090686 USP48
ENST00000374732 0.300881944700143 0.0693720224194775 -0.0967783794402375 ENSG00000090686 USP48
ENST00000479177 0.243064057453309 0.0476607959155565 -0.250038016755231 ENSG00000090686 USP48
ENST00000529637 0.281108236708531 0.0615084652437625 -0.0832560408518123 ENSG00000090686 USP48
ENST00000464577 0.44967882549883 0.146392098849369 -0.0998636914111373 ENSG00000090686 USP48
ENST00000471752 0.75714286797428 0.454881062762905 -0.0725484604583094 ENSG00000090686 USP48
ENST00000487880 0.98462913771318 0.947173731465035 0.00484093854617256 ENSG00000090686 USP48
ENST00000526044 0.994380613954498 0.978066761049408 0.00178460274045009 ENSG00000090686 USP48
ENST00000534705 0.979609917716022 0.929728050196038 -0.00580365460207006 ENSG00000090686 USP48
ENST00000421625 0.376850808710621 0.105148185939815 -0.0827745647259426 ENSG00000090686 USP48
ENST00000374730 0.424487637714764 0.131255849079866 -0.114912725183947 ENSG00000090686 USP48
ENST00000527823 0.363458179603359 0.0977395882370376 -0.133777799061947 ENSG00000090686 USP48
ENST00000532737 0.398404636072165 0.11630776013017 -0.121327461359699 ENSG00000090686 USP48
ENST00000489108 0.846408953152887 0.605351738214863 -0.0485727350543427 ENSG00000090686 USP48
ENST00000434488 0.786277158950073 0.500975533511186 0.105286288412153 ENSG00000231978 RP11-132G19.3
ENST00000344642 0.000406132599095306 6.84254896266299e-06 -0.267364820346036 ENSG00000187942 LDLRAD2
ENST00000543870 0.00761425160961851 0.000291007905798067 -0.238645216055622 ENSG00000187942 LDLRAD2
ENST00000484271 0.0413406618793459 0.00310993134220254 -0.311730348038039 ENSG00000187942 LDLRAD2
ENST00000486901 6.214261966596e-05 7.07012078889597e-07 -0.282521045687428 ENSG00000142798 HSPG2
ENST00000374695 3.58036421689891e-09 9.01392775985595e-12 -0.404934207113082 ENSG00000142798 HSPG2
ENST00000481644 0.0129384046405241 0.000601412316843859 -0.279225639907961 ENSG00000142798 HSPG2
ENST00000469378 0.0048266795109179 0.000157167551482666 -0.299596813790189 ENSG00000142798 HSPG2
ENST00000426143 0.00394822168458294 0.000122366266135465 -0.292384126589432 ENSG00000142798 HSPG2
ENST00000471322 0.0202243784013883 0.00113724566619848 -0.288913060513939 ENSG00000142798 HSPG2
ENST00000374676 0.00436479536592785 0.000139163660298287 -0.30316491675527 ENSG00000142798 HSPG2
ENST00000453796 0.00192915169862822 4.86548467818868e-05 -0.352458044620042 ENSG00000142798 HSPG2
ENST00000430507 5.37152663889561e-06 3.74731264358161e-08 -0.41513338246658 ENSG00000142798 HSPG2
ENST00000493940 1.01882962246372e-05 8.00177524257065e-08 -0.434799565327979 ENSG00000142798 HSPG2
ENST00000427897 0.000835092012061544 1.70120152872545e-05 -0.404137877149567 ENSG00000142798 HSPG2
ENST00000498495 0.03233499945397 0.0022064500388186 -0.321547983380828 ENSG00000142798 HSPG2
ENST00000480900 0.00212886278474962 5.49465408366483e-05 -0.335246462701715 ENSG00000142798 HSPG2
ENST00000412328 2.51951068322631e-10 5.03576103398831e-13 -0.520985451751383 ENSG00000142798 HSPG2
ENST00000374673 2.62487675748704e-11 4.32151829055656e-14 -0.524928733255087 ENSG00000142798 HSPG2
ENST00000439717 2.63950118051463e-09 6.35775839919987e-12 -0.518500476848875 ENSG00000142798 HSPG2
ENST00000423231 1 0.999670312411648 6.830909032705e-05 ENSG00000232037 RP11-26H16.1
ENST00000398929 0.870484081544981 0.654587567742408 -0.0728866288152019 ENSG00000232037 RP11-26H16.1
ENST00000455966 0.818265632505021 0.553738934499237 0.0667925820931592 ENSG00000228397 RP1-224A6.3
ENST00000434233 0.906747713543747 0.732485976550951 -0.0463313339439999 ENSG00000218510 LINC00339
ENST00000420503 0.873540549692851 0.660713635157271 -0.060717149903727 ENSG00000218510 LINC00339
ENST00000404210 0.864096565491938 0.641431131484573 -0.0644447390969561 ENSG00000218510 LINC00339
ENST00000416769 0.864096565491938 0.641431131484573 -0.0644447390969561 ENSG00000218510 LINC00339
ENST00000452322 0.604144060761271 0.267412631634903 0.175157591499721 ENSG00000218510 LINC00339
ENST00000400259 0.737117116105783 0.425865143804271 -0.0243100301691322 ENSG00000070831 CDC42
ENST00000344548 0.736877856142539 0.425510446534773 -0.0243092608367742 ENSG00000070831 CDC42
ENST00000315554 0.72634775106564 0.411391238460781 -0.0309907074803823 ENSG00000070831 CDC42
ENST00000498236 0.717673456169363 0.39881350239469 -0.0318935032107681 ENSG00000070831 CDC42
ENST00000421089 0.690096530203698 0.361637442811085 -0.0331868812939361 ENSG00000070831 CDC42
ENST00000411827 0.850349551397989 0.613560585919434 -0.019141630486706 ENSG00000070831 CDC42
ENST00000431803 0.739525255601997 0.429345007189313 0.114511884829439 ENSG00000230068 CDC42-IT1
ENST00000604049 0.382535994010417 0.107929687559374 0.275682633033447 ENSG00000271428 RP1-224A6.8
ENST00000606754 0.971713192627898 0.907341521372303 -0.0208879240023552 ENSG00000271840 RP1-224A6.9
ENST00000290167 0.000894482812349499 1.85198586140613e-05 0.642290864092569 ENSG00000162552 WNT4
ENST00000542383 0.000349611737724798 5.69767176873874e-06 0.697961921099196 ENSG00000162552 WNT4
ENST00000415567 0.352956057929609 0.0927266829533012 0.289781204081335 ENSG00000162552 WNT4
ENST00000441048 0.00054990780903992 1.00715974019714e-05 0.744387797637184 ENSG00000162552 WNT4
ENST00000404138 0.759420011027338 0.458270908477519 0.0451471366035314 ENSG00000184677 ZBTB40
ENST00000400239 0.30781977408727 0.0722395731219725 0.155653071196783 ENSG00000184677 ZBTB40
ENST00000375647 0.759420011027338 0.458270908477519 0.0451471366035314 ENSG00000184677 ZBTB40
ENST00000374651 0.779531601098632 0.489478789222911 0.0460581156052936 ENSG00000184677 ZBTB40
ENST00000438551 0.740921746466749 0.431296479700341 -0.139714804856126 ENSG00000237200 ZBTB40-IT1
ENST00000544305 0.781985298346501 0.493231908743365 0.0418217109017304 ENSG00000133216 EPHB2
ENST00000374630 0.994115806757819 0.977242135390289 0.00153580843187429 ENSG00000133216 EPHB2
ENST00000400191 0.909184201798388 0.738601137613846 -0.015678235886045 ENSG00000133216 EPHB2
ENST00000374632 0.996142493552195 0.985100605366436 -0.000892597800651171 ENSG00000133216 EPHB2
ENST00000374627 0.774560834550137 0.481790231992153 -0.0413028466756765 ENSG00000133216 EPHB2
ENST00000465676 0.781150400424902 0.49205654591438 -0.0574397932492509 ENSG00000133216 EPHB2
ENST00000419644 0.911076143897533 0.743990168487391 -0.0416754831175152 ENSG00000225952 RP11-69E9.1
ENST00000581187 0.96253257740822 0.881552595903512 0.0254978353832899 ENSG00000264014 MIR4253
ENST00000490436 0.61292989419685 0.275749935039855 -0.162668107800003 ENSG00000133216 EPHB2
ENST00000610135 0.341019355532949 0.0869342556042446 0.306697286214447 ENSG00000272796 RP1-74M1.3
ENST00000440767 0.925859718635379 0.779324525339976 -0.0293959101240815 ENSG00000227868 C1orf234
ENST00000566855 0.74111577044426 0.431558301469003 -0.0894516014535715 ENSG00000227868 C1orf234
ENST00000356634 0.00315876066303766 9.17066727624211e-05 -0.188218107128438 ENSG00000004487 KDM1A
ENST00000400181 0.00313308171467842 9.05195900935912e-05 -0.188224489762426 ENSG00000004487 KDM1A
ENST00000542151 0.00315876066303766 9.17066727624211e-05 -0.188218107128438 ENSG00000004487 KDM1A
ENST00000427154 0.0822429203702284 0.00846855935552738 -0.107563322012093 ENSG00000240553 RP1-184J9.2
ENST00000481879 0.433760347768644 0.136818418866199 -0.167838429884641 ENSG00000004487 KDM1A
ENST00000583845 0.799997576250103 0.523737745092331 0.0543189497604908 ENSG00000266802 MIR4419A
ENST00000465864 0.0427802225859333 0.00327238228573769 -0.194708542754421 ENSG00000004487 KDM1A
ENST00000494920 0.169355560938002 0.0261488184562196 -0.131957106230035 ENSG00000004487 KDM1A
ENST00000602503 0.130106631358318 0.0171581331052371 -0.173157686552103 ENSG00000004487 KDM1A
ENST00000374623 0.767688459326749 0.470485259715642 -0.0367269976109771 ENSG00000169641 LUZP1
ENST00000418342 0.954520969906961 0.858788205191402 -0.00817776567469313 ENSG00000169641 LUZP1
ENST00000302291 0.956868206000212 0.865124475863673 -0.00776722525911847 ENSG00000169641 LUZP1
ENST00000314174 0.95822713717164 0.869599367929392 -0.00929897553059371 ENSG00000169641 LUZP1
ENST00000471849 0.844882069581485 0.602112545662096 0.0324646011577282 ENSG00000169641 LUZP1
ENST00000475164 0.449261003996732 0.146157108711475 0.11364485848229 ENSG00000169641 LUZP1
ENST00000450968 0.843044483628072 0.598260714014538 -0.0945020464587431 ENSG00000229010 RP5-979D14.1
ENST00000384208 0.318070204377768 0.0763363600284988 0.294225103715335 ENSG00000206935 RNU6-514P
ENST00000516769 0.958485202503124 0.870328547028969 0.0243065792021407 ENSG00000252578 RNU6-135P
ENST00000314113 0.389812362645842 0.111544682001482 0.276521636833313 ENSG00000179546 HTR1D
ENST00000374619 0.764883299247212 0.466257459850336 0.128980904282286 ENSG00000179546 HTR1D
ENST00000566551 0.975705368156999 0.918564172820811 0.0125957604497975 ENSG00000261326 RP5-1057J7.6
ENST00000604481 0.464562794937203 0.156108169764646 -0.241873417654798 ENSG00000261326 RP5-1057J7.6
ENST00000464516 0.289417962275547 0.0647718185604572 -0.223230212465008 ENSG00000125944 HNRNPR
ENST00000478691 0.0315804161110664 0.00213292885413273 -0.115395718573331 ENSG00000125944 HNRNPR
ENST00000374616 0.0349355643741264 0.0024627065193233 -0.117975443614953 ENSG00000125944 HNRNPR
ENST00000476660 0.215504510406377 0.0388250770088503 -0.113793082864847 ENSG00000125944 HNRNPR
ENST00000374612 0.0349305837984788 0.00246193700769695 -0.117975700968068 ENSG00000125944 HNRNPR
ENST00000302271 0.034573175121499 0.00242564374302956 -0.118117826634936 ENSG00000125944 HNRNPR
ENST00000427764 0.0279432635919924 0.00179061290901852 -0.122509638654542 ENSG00000125944 HNRNPR
ENST00000606561 0.0442243267344195 0.00344443254327052 -0.11657034467451 ENSG00000125944 HNRNPR
ENST00000426846 0.0424238180467259 0.00323193809258422 -0.117309061448519 ENSG00000125944 HNRNPR
ENST00000463552 0.0741026103869954 0.00726257894767262 -0.115436407747338 ENSG00000125944 HNRNPR
ENST00000470941 0.164838021655279 0.0249937613119633 -0.107684869611839 ENSG00000125944 HNRNPR
ENST00000476451 0.0907887152512079 0.00982326442875383 -0.118879057796412 ENSG00000125944 HNRNPR
ENST00000490652 0.266132522927315 0.0557930784435608 -0.126881869836283 ENSG00000125944 HNRNPR
ENST00000314011 0.45071853128968 0.147119245391145 0.137467811127257 ENSG00000125945 ZNF436
ENST00000374608 0.441570090629502 0.141420331137734 0.141635056303401 ENSG00000125945 ZNF436
ENST00000458053 0.832071935151786 0.579072515993392 0.0884075983114743 ENSG00000249087 C1orf213
ENST00000454117 0.754663028000031 0.451363917887745 0.120932301322299 ENSG00000249087 C1orf213
ENST00000335648 0.729850641184334 0.415905904264511 0.130896818997904 ENSG00000249087 C1orf213
ENST00000518821 0.649297389744332 0.313145681237801 0.164120838927303 ENSG00000249087 C1orf213
ENST00000437367 0.729606690153613 0.415662011093838 0.130904771415809 ENSG00000249087 C1orf213
ENST00000364535 0.946328103490893 0.835760002830734 -0.0234532923004724 ENSG00000201405 Y_RNA
ENST00000518600 0.905500343658875 0.729380504328776 0.0620684740251355 ENSG00000249087 C1orf213
ENST00000605350 0.916289176434489 0.755676802909699 -0.0220823783992217 ENSG00000271420 RP5-1057J7.7
ENST00000450454 0.122707524720941 0.0156130765082052 0.312101939067352 ENSG00000204219 TCEA3
ENST00000476978 0.369322093067879 0.10080958811042 0.293868010693653 ENSG00000204219 TCEA3
ENST00000374601 0.396660320325166 0.115317894549021 0.248500867030322 ENSG00000204219 TCEA3
ENST00000461794 0.723683989093053 0.406860280619377 0.143864798593854 ENSG00000204219 TCEA3
ENST00000374602 0.79095340600641 0.508694801417118 0.116893327816713 ENSG00000204219 TCEA3
ENST00000445848 0.897008656761888 0.709982687987638 0.0346883150348036 ENSG00000232482 RP4-654C18.1
ENST00000492271 0.830644944918703 0.576381619963289 -0.0951334222089791 ENSG00000204219 TCEA3
ENST00000495646 0.960461976467096 0.875780659998164 -0.0209743501788071 ENSG00000088280 ASAP3
ENST00000336689 0.706952884983683 0.383894413704541 0.0784419090801895 ENSG00000088280 ASAP3
ENST00000465372 0.982908896806095 0.939711691229462 0.0119603858802422 ENSG00000088280 ASAP3
ENST00000492982 0.591595252925698 0.255885099277328 0.104754382009499 ENSG00000088280 ASAP3
ENST00000437606 0.64379589984636 0.306906490269486 0.0930287973184569 ENSG00000088280 ASAP3
ENST00000484418 0.944818376627485 0.831648086974887 -0.0328286342862575 ENSG00000088280 ASAP3
ENST00000475814 0.509967778954184 0.188078764123662 -0.182989311589696 ENSG00000088280 ASAP3
ENST00000530874 0.53285988669765 0.205529680346255 -0.209220825288299 ENSG00000088280 ASAP3
ENST00000478858 0.207354861649857 0.0362822191472457 0.222613474542744 ENSG00000088280 ASAP3
ENST00000608765 0.174804045331441 0.0274578330153359 0.272783248777907 ENSG00000088280 ASAP3
ENST00000449467 0.36295473463707 0.0974615630205628 0.234021878838275 ENSG00000088280 ASAP3
ENST00000361729 0.366632966569584 0.0994586243903697 0.295842852564843 ENSG00000007968 E2F2
ENST00000487237 0.796373275679904 0.517236282458682 0.0559502869540023 ENSG00000007968 E2F2
ENST00000451217 0.416877704901589 0.126854458719229 0.191536375482629 ENSG00000235052 RP1-150O5.3
ENST00000374561 0.812147676083066 0.543635090342245 0.0503661798756284 ENSG00000117318 ID3
ENST00000463312 0.811860973951676 0.543220447065071 0.0643941897488905 ENSG00000117318 ID3
ENST00000486541 0.846119084060569 0.604342124978244 0.0434022063108854 ENSG00000117318 ID3
ENST00000477916 0.547766018756713 0.217459260019938 0.196192847477818 ENSG00000197880 MDS2
ENST00000374555 0.711093712179216 0.389023323249449 0.0713108632694608 ENSG00000197880 MDS2
ENST00000374550 0.881149883516614 0.676243899142899 -0.0223170891260364 ENSG00000142676 RPL11
ENST00000467075 0.921557670670516 0.769227111761148 -0.0130579321178952 ENSG00000142676 RPL11
ENST00000482370 0.880253669484488 0.674744927105231 -0.0224450501361812 ENSG00000142676 RPL11
ENST00000443624 0.870755520010438 0.655162610432178 -0.023926092135103 ENSG00000142676 RPL11
ENST00000458455 0.878834248239644 0.672036472400036 -0.0226465639241632 ENSG00000142676 RPL11
ENST00000366398 0.959738882629434 0.873996855808529 -0.0284611187724075 ENSG00000203589 RP5-886K2.1
ENST00000466184 0.657461565431594 0.321998267790573 0.175230522375655 ENSG00000244609 RN7SL532P
ENST00000418390 0.848733349856178 0.609622286805229 -0.0224275911515998 ENSG00000011007 TCEB3
ENST00000609199 0.971121747487775 0.90575030641692 0.00557909441968895 ENSG00000011007 TCEB3
ENST00000487554 0.979934646720158 0.93097832764896 -0.00590061599736244 ENSG00000011007 TCEB3
ENST00000427796 0.661156685930717 0.325768998906869 -0.0648665939018983 ENSG00000236810 RP5-886K2.3
ENST00000447961 0.897762497551802 0.711968155038246 -0.0661924674127175 ENSG00000236810 RP5-886K2.3
ENST00000246151 0.000299344694047157 4.72505189673477e-06 0.312603686971207 ENSG00000057757 PITHD1
ENST00000415372 0.0174599000768803 0.000924326157272206 0.332832385481275 ENSG00000057757 PITHD1
ENST00000374524 0.00309202366579562 8.84094004294236e-05 0.296946417323325 ENSG00000057757 PITHD1
ENST00000374514 0.353867508088994 0.0931157504581233 0.0999717337558753 ENSG00000011009 LYPLA2
ENST00000400061 0.387577795379178 0.110527242869037 0.0948962521802987 ENSG00000011009 LYPLA2
ENST00000420982 0.415659405303999 0.126182842509311 0.109178177507283 ENSG00000011009 LYPLA2
ENST00000374505 0.456255031768361 0.150848839072653 0.0973947530051049 ENSG00000011009 LYPLA2
ENST00000495365 0.411291065304438 0.123592041635227 0.0980968158239562 ENSG00000011009 LYPLA2
ENST00000374503 0.375623568588558 0.104483321514172 0.103055344782057 ENSG00000011009 LYPLA2
ENST00000374502 0.4185010062169 0.127700750690877 0.0975179315248971 ENSG00000011009 LYPLA2
ENST00000492577 0.561020041817498 0.228008146987461 0.0823715275448454 ENSG00000011009 LYPLA2
ENST00000421070 0.565500202886645 0.232250139041477 0.0903376348543543 ENSG00000011009 LYPLA2
ENST00000374501 0.983083959685855 0.940144441000396 -0.0056896239842216 ENSG00000011009 LYPLA2
ENST00000472213 0.98773000717113 0.956820786884357 -0.00458925027675808 ENSG00000011009 LYPLA2
ENST00000481736 0.445236167001999 0.143787184089233 -0.105367987394812 ENSG00000117308 GALE
ENST00000374497 0.420836358065571 0.129008028407965 -0.108319060242709 ENSG00000117308 GALE
ENST00000456977 0.670367821916192 0.336576539328864 -0.0985029316302722 ENSG00000117308 GALE
ENST00000459934 0.445628330304158 0.144026123654507 -0.105205251890705 ENSG00000117308 GALE
ENST00000469556 0.738450233221704 0.427735451007189 -0.0818011514817581 ENSG00000117308 GALE
ENST00000429356 0.441285078666233 0.141213524233377 -0.115494341894273 ENSG00000117308 GALE
ENST00000418277 0.64661680127363 0.31003097089177 -0.0808951808751956 ENSG00000117308 GALE
ENST00000470949 0.469852200602721 0.159563435488377 -0.125356773172374 ENSG00000117308 GALE
ENST00000425913 0.591085864712478 0.255259609560461 -0.0936570455164954 ENSG00000117308 GALE
ENST00000445705 0.549639551905174 0.218981191741799 -0.110218390609809 ENSG00000117308 GALE
ENST00000467493 0.434635237013771 0.137247517556709 -0.13509554778468 ENSG00000117308 GALE
ENST00000486382 0.182599512842003 0.0294461761088766 -0.20829784335117 ENSG00000117308 GALE
ENST00000470383 0.287129559819412 0.0639268121949291 -0.183398438277573 ENSG00000117308 GALE
ENST00000466250 0.285233390546401 0.0632086817001077 -0.183032298244901 ENSG00000117308 GALE
ENST00000467070 0.270587807601561 0.0574488383772745 -0.205272830147553 ENSG00000117308 GALE
ENST00000374490 0.0574427482667245 0.00501710065834633 0.194925585336049 ENSG00000117305 HMGCL
ENST00000374487 0.053625562141256 0.00452980225875941 0.198548038799348 ENSG00000117305 HMGCL
ENST00000374483 0.053625562141256 0.00452980225875941 0.198548038799348 ENSG00000117305 HMGCL
ENST00000436439 0.0574427482667245 0.00501710065834633 0.194925585336049 ENSG00000117305 HMGCL
ENST00000235958 0.0568928510456875 0.00495080610602771 0.195195766157819 ENSG00000117305 HMGCL
ENST00000509389 0.06803128974754 0.00640692878699422 0.186502375412927 ENSG00000117305 HMGCL
ENST00000496907 0.169562127184875 0.0262011101956863 0.219431160553855 ENSG00000117305 HMGCL
ENST00000513148 0.105724051020804 0.012414538377149 0.190896677157045 ENSG00000117305 HMGCL
ENST00000479458 0.232261267064193 0.0440683545134705 0.228148579378709 ENSG00000117305 HMGCL
ENST00000498698 0.803085364996527 0.528928222849044 0.0665794249274977 ENSG00000117305 HMGCL
ENST00000374479 0.478615037984049 0.165353576984083 0.138895465798652 ENSG00000179163 FUCA1
ENST00000374472 0.00477848455365767 0.000155139042785998 0.257391836528514 ENSG00000188822 CNR2
ENST00000536471 0.0126788152758363 0.000585284802004318 0.337759235609895 ENSG00000188822 CNR2
ENST00000471915 0.318221948185058 0.0764924517380149 0.120994978157574 ENSG00000189266 PNRC2
ENST00000334351 0.329083984568746 0.0811669973598438 0.114811099583576 ENSG00000189266 PNRC2
ENST00000374468 0.362982501552387 0.0974744779506507 0.109616181374483 ENSG00000189266 PNRC2
ENST00000579103 0.80800321569053 0.536994981480648 0.0535217527032536 ENSG00000189266 PNRC2
ENST00000344989 0.049353032527813 0.00403686406144379 -0.152473756784489 ENSG00000188529 SRSF10
ENST00000453840 0.0497367459819607 0.00407864193896951 -0.152367853676379 ENSG00000188529 SRSF10
ENST00000341154 0.0490759594259896 0.00399333019409818 -0.152484248294085 ENSG00000188529 SRSF10
ENST00000484146 0.0404358021142364 0.00301655356646375 -0.156828326984311 ENSG00000188529 SRSF10
ENST00000473858 0.0406400099479127 0.00303852148447265 -0.156822147754293 ENSG00000188529 SRSF10
ENST00000374452 0.0414453674721637 0.00312099406560678 -0.156387163127242 ENSG00000188529 SRSF10
ENST00000374453 0.0411132040556277 0.00308623599543786 -0.156713780955901 ENSG00000188529 SRSF10
ENST00000343255 0.0394791706109946 0.00291375151094015 -0.156707592795428 ENSG00000188529 SRSF10
ENST00000492112 0.0396709130477339 0.00293425642404043 -0.156695819298299 ENSG00000188529 SRSF10
ENST00000485841 0.0826813417682194 0.00854377873535068 -0.151310448084648 ENSG00000188529 SRSF10
ENST00000338597 0.0723142922346098 0.00701411713393397 -0.155232115977238 ENSG00000188529 SRSF10
ENST00000495785 0.0414594650365335 0.00312258685360455 -0.156541014440033 ENSG00000188529 SRSF10
ENST00000473754 0.122289802032806 0.0155278067795354 -0.140596044320008 ENSG00000188529 SRSF10
ENST00000497214 0.920632535422829 0.767475884841504 -0.050885713515121 ENSG00000188529 SRSF10
ENST00000485292 0.141485056303805 0.0196147159755143 -0.180433563194302 ENSG00000188529 SRSF10
ENST00000469303 0.230853227383333 0.0436097684973277 -0.185675718796317 ENSG00000188529 SRSF10
ENST00000439239 0.742841537076107 0.433980933091098 0.140160369571477 ENSG00000225315 RP11-293P20.2
ENST00000338909 0.944807642423722 0.831558554990648 -0.0345196985871852 ENSG00000142661 MYOM3
ENST00000374434 0.695185268401445 0.368014630224892 0.161241909865708 ENSG00000142661 MYOM3
ENST00000330966 0.695185268401445 0.368014630224892 0.161241909865708 ENSG00000142661 MYOM3
ENST00000448831 0.866142817205595 0.645584812893522 0.082068169548703 ENSG00000142661 MYOM3
ENST00000329601 0.561829486623756 0.228882745444387 0.213077795837309 ENSG00000142661 MYOM3
ENST00000429191 0.848733349856178 0.609646280885621 0.0839718080195776 ENSG00000230703 RP11-293P20.4
ENST00000475306 0.574056248004195 0.240220434741376 0.190117590303139 ENSG00000142661 MYOM3
ENST00000361548 0.221736714523993 0.0407591106621015 0.256615142973899 ENSG00000158055 GRHL3
ENST00000342072 0.221736714523993 0.0407591106621015 0.256615142973899 ENSG00000158055 GRHL3
ENST00000350501 0.0493474776110227 0.00403597188140964 0.408271733305423 ENSG00000158055 GRHL3
ENST00000530984 0.929977810627728 0.791685587519515 0.0265665865072142 ENSG00000158055 GRHL3
ENST00000356046 0.21029652820089 0.0372015190856991 0.2614816498089 ENSG00000158055 GRHL3
ENST00000524724 0.93167448452847 0.795761893566962 0.0254773020764284 ENSG00000158055 GRHL3
ENST00000236255 0.257778167111893 0.0527390249458259 0.19970236674669 ENSG00000158055 GRHL3
ENST00000528064 0.257778167111893 0.0527390249458259 0.19970236674669 ENSG00000158055 GRHL3
ENST00000374409 0.000352224634586103 5.74928007460165e-06 0.504526408918661 ENSG00000001460 STPG1
ENST00000440416 0.00202995362752337 5.1769337743964e-05 0.469181169841977 ENSG00000001460 STPG1
ENST00000003583 0.000614749895699076 1.15545460565985e-05 0.491663149018889 ENSG00000001460 STPG1
ENST00000468303 0.000854831713436119 1.74798548970736e-05 0.447509146015913 ENSG00000001460 STPG1
ENST00000337248 0.000532295172593618 9.70776680643164e-06 0.495505987961209 ENSG00000001460 STPG1
ENST00000497384 0.00663650937493807 0.000241247925297392 0.491328890013832 ENSG00000001460 STPG1
ENST00000438866 0.234218782495737 0.0447305429473433 0.331067480704882 ENSG00000001460 STPG1
ENST00000435187 0.0272714027981877 0.00173003070693391 0.464927920032213 ENSG00000001460 STPG1
ENST00000483261 0.0982214927063342 0.0110471729677908 0.44804770927704 ENSG00000001460 STPG1
ENST00000498488 0.00431961516076901 0.000137335763658763 0.479692458702712 ENSG00000001460 STPG1
ENST00000483528 0.00249888112855269 6.77142822517338e-05 0.568257244804772 ENSG00000001460 STPG1
ENST00000475760 0.0173217067953806 0.000912184593169397 0.515332115480154 ENSG00000001460 STPG1
ENST00000492753 0.942240141102537 0.824729484111331 -0.0379687394802522 ENSG00000001460 STPG1
ENST00000374399 0.321226259031181 0.077737902943741 0.157676398341326 ENSG00000001461 NIPAL3
ENST00000003912 0.450802651706675 0.14717558208421 0.107552826251297 ENSG00000001461 NIPAL3
ENST00000488155 0.989412853147613 0.962315854445989 0.00551826003630027 ENSG00000001461 NIPAL3
ENST00000358028 0.192481624547961 0.0320866415589077 0.206447940597547 ENSG00000001461 NIPAL3
ENST00000339255 0.339976797551927 0.0862679116743702 0.162453554021793 ENSG00000001461 NIPAL3
ENST00000475663 0.942035773129764 0.823731826286591 0.026293500968201 ENSG00000001461 NIPAL3
ENST00000428131 0.00380995581545513 0.000117007118335513 0.362703337093175 ENSG00000001461 NIPAL3
ENST00000432012 0.985134365441117 0.949048765082424 -0.00814184265464653 ENSG00000001461 NIPAL3
ENST00000374395 0.405812895246749 0.120301755314429 0.158086846849457 ENSG00000117602 RCAN3
ENST00000436717 0.213147244455062 0.0381133218894315 0.224285799568325 ENSG00000117602 RCAN3
ENST00000425530 0.822194371446248 0.560716674231552 -0.0943447886308939 ENSG00000117602 RCAN3
ENST00000412742 0.785684920444721 0.500051777574157 0.0930069816699886 ENSG00000117602 RCAN3
ENST00000538532 0.824544753144611 0.565018181525889 0.0787550826888316 ENSG00000117602 RCAN3
ENST00000374393 0.836150324407133 0.586262527551972 0.0756048896612204 ENSG00000117602 RCAN3
ENST00000482807 0.9959648175449 0.984371886855929 -0.00318183645452496 ENSG00000117602 RCAN3
ENST00000577528 0.862882217730875 0.639092577787284 0.0627515426861222 ENSG00000264443 RP4-594I10.3
ENST00000478890 0.922385615589582 0.771130882927911 -0.0204584648469306 ENSG00000133226 SRRM1
ENST00000593639 0.838581108710396 0.590328389665524 -0.0382815837603731 ENSG00000133226 SRRM1
ENST00000323848 0.645191594441205 0.308622271512308 -0.0483219203296237 ENSG00000133226 SRRM1
ENST00000466910 0.643111297379731 0.306089023022663 -0.079271040386358 ENSG00000133226 SRRM1
ENST00000468822 0.796275633068648 0.517045338873366 -0.0441788036592267 ENSG00000133226 SRRM1
ENST00000447431 0.46865337613986 0.158794003442838 -0.0684475130286835 ENSG00000133226 SRRM1
ENST00000600523 0.680612671698982 0.349146867258623 -0.0689673622845491 ENSG00000133226 SRRM1
ENST00000462710 0.890795679609006 0.696850611733161 -0.027086422822766 ENSG00000133226 SRRM1
ENST00000374389 0.457165938481544 0.151444493734035 -0.0697528169364401 ENSG00000133226 SRRM1
ENST00000490543 0.890795679609006 0.696850611733161 -0.027086422822766 ENSG00000133226 SRRM1
ENST00000479034 0.416012436527637 0.126457909466774 -0.0764374281687776 ENSG00000133226 SRRM1
ENST00000596378 0.535175220905372 0.207222220723656 -0.0628976627846723 ENSG00000133226 SRRM1
ENST00000494934 0.886697591326323 0.688495535899712 -0.0363814143882681 ENSG00000133226 SRRM1
ENST00000495561 0.795940756741713 0.516531530309485 -0.0602087298476486 ENSG00000133226 SRRM1
ENST00000537199 0.609450159524785 0.272335598179019 -0.0692620760324505 ENSG00000133226 SRRM1
ENST00000485441 1 0.998903914206933 0.00012649671316905 ENSG00000133226 SRRM1
ENST00000470243 0.408789767062547 0.122088762800893 -0.15194696793324 ENSG00000133226 SRRM1
ENST00000496882 0.476335903015712 0.164004165780386 -0.107098862594664 ENSG00000133226 SRRM1
ENST00000461768 0.432869272628464 0.136333828341113 -0.114957346523011 ENSG00000133226 SRRM1
ENST00000485541 0.390545133379877 0.111937497435074 -0.138833756149338 ENSG00000133226 SRRM1
ENST00000488317 0.4194286338819 0.128290085928338 -0.140241743513346 ENSG00000133226 SRRM1
ENST00000489130 0.0846697416061614 0.00886968737227517 -0.357008092187639 ENSG00000133226 SRRM1
ENST00000459464 0.485689075385216 0.170136322126151 -0.143369757417842 ENSG00000238986 snoU13
ENST00000474843 0.476499331261135 0.164139384376614 -0.137418434013243 ENSG00000133226 SRRM1
ENST00000374379 0.301942514109588 0.0698699399405932 -0.0629969483721398 ENSG00000169504 CLIC4
ENST00000497755 0.632746860056702 0.295725256393211 0.0525324080270066 ENSG00000169504 CLIC4
ENST00000488683 0.30329238367238 0.0703804799850628 -0.0629447813701071 ENSG00000169504 CLIC4
ENST00000489758 0.346790324178848 0.0896645645231529 0.0872873846801431 ENSG00000169504 CLIC4
ENST00000459588 0.768149091876465 0.471067734455526 0.10380624035352 ENSG00000238482 RNU6-1208P
ENST00000399916 0.000814055111327211 1.65104546573177e-05 0.492751316066293 ENSG00000020633 RUNX3
ENST00000308873 2.36107879356088e-06 1.40363041903927e-08 0.516827766987784 ENSG00000020633 RUNX3
ENST00000338888 0.00210962273892777 5.43822390724297e-05 0.458329981182055 ENSG00000020633 RUNX3
ENST00000540420 8.7949456355922e-06 6.68772171187112e-08 0.474838233277505 ENSG00000020633 RUNX3
ENST00000496967 1.90990217737456e-05 1.69455321597156e-07 0.442266513248974 ENSG00000020633 RUNX3
ENST00000479341 0.729464564348908 0.415469699022638 0.0800592742074016 ENSG00000020633 RUNX3
ENST00000236273 0.515512980140637 0.192136444095353 0.0747667942373023 ENSG00000117614 SYF2
ENST00000354361 0.516393678592908 0.192821024450986 0.0749573928777139 ENSG00000117614 SYF2
ENST00000474160 0.840843314457375 0.594360913792068 0.036289904388696 ENSG00000117614 SYF2
ENST00000476231 0.921440244766471 0.769065828299885 0.0212073504426881 ENSG00000117614 SYF2
ENST00000243189 0.616723130620131 0.279175063446168 0.0743480737710143 ENSG00000117616 C1orf63
ENST00000569495 0.636043721546381 0.299179033435177 0.0878557023032432 ENSG00000117616 C1orf63
ENST00000498238 0.616830441599877 0.279301907973561 0.0743449400526518 ENSG00000117616 C1orf63
ENST00000566395 0.67413298549108 0.340942408687643 0.0623009699611663 ENSG00000117616 C1orf63
ENST00000565733 0.660392326772799 0.324925035562321 0.063939314060907 ENSG00000117616 C1orf63
ENST00000568254 0.616830441599877 0.279301907973561 0.0743449400526518 ENSG00000117616 C1orf63
ENST00000473314 0.281907566444414 0.0618649421715959 0.1147545244538 ENSG00000117616 C1orf63
ENST00000417642 0.616830441599877 0.279301907973561 0.0743449400526518 ENSG00000117616 C1orf63
ENST00000570063 0.665834052925651 0.331345224562113 0.0628888056311726 ENSG00000117616 C1orf63
ENST00000564223 0.772292734987465 0.477935368805567 0.0732456386543278 ENSG00000117616 C1orf63
ENST00000475766 0.736803589475912 0.425411706933902 0.0533327431020637 ENSG00000117616 C1orf63
ENST00000491378 0.98773000717113 0.956831095815875 0.00449116130324234 ENSG00000117616 C1orf63
ENST00000431849 0.589211145487532 0.253643079014614 0.0899020412496926 ENSG00000117616 C1orf63
ENST00000568212 0.662412786297042 0.327308749032123 0.0806868037424267 ENSG00000117616 C1orf63
ENST00000568701 0.188550865329424 0.0310545271818855 0.174768387080604 ENSG00000117616 C1orf63
ENST00000561867 0.21725251733405 0.0393153558412154 0.150586588330296 ENSG00000117616 C1orf63
ENST00000568996 0.201413985886054 0.0345511157139081 0.154150880446393 ENSG00000117616 C1orf63
ENST00000607698 0.970056224182206 0.902233509204566 0.0146056529324875 ENSG00000272432 RP3-465N24.6
ENST00000450820 0.168105471986483 0.0258098824373889 0.336062646103818 ENSG00000117616 C1orf63
ENST00000566714 0.941675849702121 0.822148330429357 0.0378895703003189 ENSG00000261349 RP3-465N24.5
ENST00000564398 0.403063368584597 0.118878402378171 0.250691272721965 ENSG00000187010 RHD
ENST00000328664 0.728883861780794 0.414760743303391 0.108796723667665 ENSG00000187010 RHD
ENST00000454452 0.690643675015446 0.362333411577982 0.123592069983143 ENSG00000187010 RHD
ENST00000342055 0.690761766611208 0.362614416082892 0.123523265692528 ENSG00000187010 RHD
ENST00000423810 0.690761766611208 0.362614416082892 0.123523265692528 ENSG00000187010 RHD
ENST00000568195 0.690761766611208 0.362614416082892 0.123523265692528 ENSG00000187010 RHD
ENST00000417538 0.690761766611208 0.362614416082892 0.123523265692528 ENSG00000187010 RHD
ENST00000357542 0.690761766611208 0.362614416082892 0.123523265692528 ENSG00000187010 RHD
ENST00000423253 0.776200851874743 0.484208757772587 0.0940075657116583 ENSG00000187010 RHD
ENST00000414693 0.973873278108026 0.912571436155127 -0.0153278288499938 ENSG00000224183 SDHDP6
ENST00000568399 0.737710954162901 0.426793095826382 0.106891706130524 ENSG00000117616 C1orf63
ENST00000562018 0.898610266890457 0.713961719342534 0.0498975442740351 ENSG00000117616 C1orf63
ENST00000567741 0.914438624239366 0.751236252204732 0.0430619621022043 ENSG00000117616 C1orf63
ENST00000566599 0.858647043984706 0.630339703175684 0.0804356584894104 ENSG00000117616 C1orf63
ENST00000564413 0.709999747135516 0.38777531617218 0.154432648478261 ENSG00000117616 C1orf63
ENST00000570165 0.914418798751635 0.75119521012366 0.0568676791906328 ENSG00000259984 RP11-335G20.7
ENST00000374358 0.802939186371279 0.528710912650505 0.0272572677558299 ENSG00000183726 TMEM50A
ENST00000498135 0.706455890140196 0.383091708260876 0.0406259626439006 ENSG00000183726 TMEM50A
ENST00000491936 0.726453348749121 0.411530541541552 0.0358075837589195 ENSG00000183726 TMEM50A
ENST00000480937 0.714724833689844 0.394540536621922 0.0368112013191085 ENSG00000183726 TMEM50A
ENST00000468704 0.689429211922096 0.360795422398127 0.0444937258204311 ENSG00000183726 TMEM50A
ENST00000487234 0.471728158167869 0.160795966974341 0.0979303080050615 ENSG00000183726 TMEM50A
ENST00000459565 0.499238324358422 0.17979812009287 0.188778611331743 ENSG00000238889 snoU13
ENST00000294413 0.399113789129834 0.116748636885266 0.178795936421289 ENSG00000188672 RHCE
ENST00000374352 0.34740073353441 0.0899475048030458 0.20053301166936 ENSG00000188672 RHCE
ENST00000243186 0.437947509072191 0.139251310696411 0.169985908651124 ENSG00000188672 RHCE
ENST00000413854 0.437947509072191 0.139251310696411 0.169985908651124 ENSG00000188672 RHCE
ENST00000425135 0.437947509072191 0.139251310696411 0.169985908651124 ENSG00000188672 RHCE
ENST00000455194 0.437947509072191 0.139251310696411 0.169985908651124 ENSG00000188672 RHCE
ENST00000340849 0.207643161332327 0.0363805514534766 0.280097526541265 ENSG00000188672 RHCE
ENST00000349320 0.0869242123906181 0.00922480598117355 0.330190262486793 ENSG00000188672 RHCE
ENST00000527747 0.0469551017694387 0.00375006728822744 0.446823451473402 ENSG00000188672 RHCE
ENST00000346452 0.234845220163671 0.0449407525687163 0.294477856191079 ENSG00000188672 RHCE
ENST00000349438 0.243827799422931 0.0479217742762411 0.290125572119846 ENSG00000188672 RHCE
ENST00000527187 0.624931072197836 0.287430596067841 0.170261927187916 ENSG00000188672 RHCE
ENST00000533771 0.619198048322057 0.281917756390704 0.173799489388236 ENSG00000188672 RHCE
ENST00000541879 0.488715418369484 0.172150959056887 0.224257078907857 ENSG00000238084 RP3-469D22.1
ENST00000419297 0.580970147831729 0.246299290032434 0.189447923520142 ENSG00000238084 RP3-469D22.1
ENST00000495048 0.97997095916428 0.931110836710385 -0.015387919740888 ENSG00000188672 RHCE
ENST00000399763 0.422722986867807 0.130200288533615 -0.067934952403751 ENSG00000204178 TMEM57
ENST00000399766 0.422722986867807 0.130200288533615 -0.067934952403751 ENSG00000204178 TMEM57
ENST00000374343 0.426769309281689 0.132713195818483 -0.0674704801798774 ENSG00000204178 TMEM57
ENST00000470035 0.782995635155696 0.494600299352907 -0.0553742939128178 ENSG00000204178 TMEM57
ENST00000374338 0.332708144713196 0.0828378942170373 -0.114123412416711 ENSG00000157978 LDLRAP1
ENST00000485476 0.452879998911982 0.148573466563372 -0.142368987023656 ENSG00000157978 LDLRAP1
ENST00000488127 0.67174484784245 0.338116579552194 -0.065932216321023 ENSG00000157978 LDLRAP1
ENST00000462394 0.939396503186781 0.814272819839079 -0.0295635252090516 ENSG00000157978 LDLRAP1
ENST00000484476 0.595401112220453 0.259243840817162 -0.118355226423074 ENSG00000157978 LDLRAP1
ENST00000474283 0.343747791299007 0.088193757786614 -0.164333172394996 ENSG00000157978 LDLRAP1
ENST00000470950 0.430017811537427 0.134704254614607 -0.154904640265936 ENSG00000157978 LDLRAP1
ENST00000412797 0.409711560473231 0.122679086284388 0.204417856716486 ENSG00000225643 RP11-70P17.1
ENST00000374332 0.620537142502741 0.283111797822581 0.190938501993845 ENSG00000117643 MAN1C1
ENST00000263979 0.526201789544809 0.200407252542183 0.228970824601498 ENSG00000117643 MAN1C1
ENST00000436991 0.944795744226579 0.831362691346054 -0.0150920859224393 ENSG00000233478 RP1-187B23.1
ENST00000473891 0.608400098343813 0.271313306105167 0.188614107264155 ENSG00000117643 MAN1C1
ENST00000374329 0.906441901233482 0.73183013395791 0.0607629142845135 ENSG00000117643 MAN1C1
ENST00000496532 0.707817342967542 0.385006459262689 0.130593327955767 ENSG00000117643 MAN1C1
ENST00000475314 0.846422953032441 0.605381891701078 0.0772775217912279 ENSG00000117643 MAN1C1
ENST00000487493 0.730295624747222 0.416494161091975 0.111495228077675 ENSG00000117643 MAN1C1
ENST00000354177 0.0280364426267703 0.00180017594024458 -0.118253520885343 ENSG00000162430 SEPN1
ENST00000361547 0.0280364426267703 0.00180017594024458 -0.118253520885343 ENSG00000162430 SEPN1
ENST00000374315 0.0280364426267703 0.00180017594024458 -0.118253520885343 ENSG00000162430 SEPN1
ENST00000559265 0.059549590252929 0.00528465848248138 -0.113236314942017 ENSG00000255054 RP1-317E23.6
ENST00000494537 0.178806902821439 0.0284714664001492 -0.134713624423496 ENSG00000162430 SEPN1
ENST00000527604 0.134634817306649 0.0180998677579315 -0.10244444462389 ENSG00000255054 RP1-317E23.6
ENST00000442055 0.0955941876897642 0.0106050928733609 -0.157291901997233 ENSG00000228172 RP1-317E23.3
ENST00000453649 0.0975434121028625 0.0109340403006764 -0.15658043916352 ENSG00000228172 RP1-317E23.3
ENST00000424294 0.870425554417585 0.654498188113567 -0.0311324370030425 ENSG00000117640 MTFR1L
ENST00000536896 0.967982212830818 0.896605108519953 -0.021134688978364 ENSG00000223474 AL020996.1
ENST00000374303 0.405976351667387 0.120395533966716 -0.0971559484736817 ENSG00000117640 MTFR1L
ENST00000533762 0.834304121033929 0.582992983535503 -0.0393744081566968 ENSG00000117640 MTFR1L
ENST00000529116 0.806554650964423 0.534394577134659 -0.0440373719337628 ENSG00000117640 MTFR1L
ENST00000474295 0.410946366997596 0.123385790448558 -0.0964862559117576 ENSG00000117640 MTFR1L
ENST00000488327 0.819071224369375 0.555000984841733 -0.0412576687253151 ENSG00000117640 MTFR1L
ENST00000472643 0.68285600064919 0.352025105157829 -0.0644362745785433 ENSG00000117640 MTFR1L
ENST00000494293 0.847624448870357 0.607810577257717 -0.0401537619146878 ENSG00000117640 MTFR1L
ENST00000469815 0.524949775169553 0.199472910897158 -0.0823759297213328 ENSG00000117640 MTFR1L
ENST00000526894 0.68285600064919 0.352025105157829 -0.0644362745785433 ENSG00000117640 MTFR1L
ENST00000478284 0.783786295006694 0.495852684077118 -0.0479815376054097 ENSG00000117640 MTFR1L
ENST00000524618 0.543417958867856 0.213877634076164 -0.0802697730702986 ENSG00000117640 MTFR1L
ENST00000374307 0.410946366997596 0.123385790448558 -0.0964862559117576 ENSG00000117640 MTFR1L
ENST00000528624 0.799706520069437 0.522822501508 -0.0480696689717308 ENSG00000117640 MTFR1L
ENST00000525713 0.795469006998777 0.515471825311569 -0.0467623028651151 ENSG00000117640 MTFR1L
ENST00000374301 0.37757931503597 0.105528025806301 -0.101420481920838 ENSG00000117640 MTFR1L
ENST00000464008 0.688770771804246 0.359888327861262 -0.0629186675503507 ENSG00000117640 MTFR1L
ENST00000526158 0.839350034303325 0.591520216229933 -0.0380634647423974 ENSG00000117640 MTFR1L
ENST00000530599 0.801260131744386 0.526000038439894 -0.044980796727768 ENSG00000117640 MTFR1L
ENST00000374300 0.387161235380248 0.110324123946574 -0.10012195830217 ENSG00000117640 MTFR1L
ENST00000466284 0.482243908024051 0.167628885742519 -0.08777888158073 ENSG00000117640 MTFR1L
ENST00000531361 0.72670744136851 0.411984511286195 -0.0587112875701376 ENSG00000117640 MTFR1L
ENST00000497956 0.516231440433636 0.192684383039608 -0.0961481034891259 ENSG00000117640 MTFR1L
ENST00000606617 0.66226092730027 0.326915524403924 -0.103991668386769 ENSG00000272478 RP1-317E23.7
ENST00000538789 0.446439752936144 0.144530011687183 -0.125508466165471 ENSG00000127423 AUNIP
ENST00000481602 0.711039002290993 0.388950874149608 0.152327758564536 ENSG00000127423 AUNIP
ENST00000374298 0.173522735187507 0.0271320678308062 0.370355117901269 ENSG00000127423 AUNIP
ENST00000455431 0.875311193582659 0.664639908356145 -0.0351788805896896 ENSG00000236528 RP1-125I3.2
ENST00000374296 0.818177929042055 0.553474692352918 -0.0415302089952253 ENSG00000182749 PAQR7
ENST00000513116 0.324024221003934 0.0789109972804726 0.315503096020775 ENSG00000117632 STMN1
ENST00000426559 0.592359394132979 0.256593774990215 0.092008883687873 ENSG00000117632 STMN1
ENST00000455785 0.619952111705329 0.282634732983418 0.087681618932637 ENSG00000117632 STMN1
ENST00000399728 0.619327708167943 0.282006988070483 0.0877498269895836 ENSG00000117632 STMN1
ENST00000465604 0.597682517661944 0.261485383573486 0.0910263323584285 ENSG00000117632 STMN1
ENST00000357865 0.595594549995564 0.259434898056376 0.0912820141723173 ENSG00000117632 STMN1
ENST00000374291 0.599071643535429 0.262899045289595 0.0906139342789685 ENSG00000117632 STMN1
ENST00000485226 0.807700496019403 0.536462850508912 0.0527854620929705 ENSG00000117632 STMN1
ENST00000446334 0.805139796538421 0.532590632031575 0.0541919785169068 ENSG00000117632 STMN1
ENST00000580971 0.560999690327904 0.227955791621146 0.137568222520199 ENSG00000264021 MIR3917
ENST00000374282 0.578381367216915 0.243975412367458 -0.114058868896751 ENSG00000158006 PAFAH2
ENST00000374284 0.689334682405693 0.360602307676225 -0.0916843519756841 ENSG00000158006 PAFAH2
ENST00000493892 0.904809416319445 0.72722571933629 0.0453880906002087 ENSG00000158006 PAFAH2
ENST00000464540 0.904809416319445 0.72722571933629 0.0453880906002087 ENSG00000158006 PAFAH2
ENST00000476611 0.783035013116344 0.49465825788066 0.113539484494479 ENSG00000158006 PAFAH2
ENST00000439092 0.977188494164273 0.922532644794005 -0.0132350149711628 ENSG00000158006 PAFAH2
ENST00000441420 0.953874957550257 0.856495130998893 0.0248478376765613 ENSG00000158006 PAFAH2
ENST00000481377 0.89578811946211 0.707094678334026 -0.0662822586264909 ENSG00000158008 EXTL1
ENST00000374280 0.76173232509832 0.461764935469529 -0.13165958559049 ENSG00000158008 EXTL1
ENST00000484339 0.786984681840627 0.502028058894434 -0.1037603016754 ENSG00000158008 EXTL1
ENST00000470037 0.921178857516889 0.76859225192939 0.0364910137472856 ENSG00000158008 EXTL1
ENST00000444713 0.67942943905378 0.347547813769335 0.144890695529774 ENSG00000175087 PDIK1L
ENST00000374271 0.835870214891409 0.585769381924721 0.0632167952989177 ENSG00000175087 PDIK1L
ENST00000374269 0.746554078303511 0.440029075317171 0.0976692441602203 ENSG00000175087 PDIK1L
ENST00000374266 0.923679178324403 0.773938880332224 -0.0331296296626233 ENSG00000142684 ZNF593
ENST00000270812 0.923671344232781 0.773915100809088 -0.0331441424212358 ENSG00000142684 ZNF593
ENST00000407889 0.937062900557612 0.808457275331657 -0.0281574073389553 ENSG00000236782 RP11-96L14.7
ENST00000414762 0.954964513657404 0.860037611469577 0.0205958571573636 ENSG00000236782 RP11-96L14.7
ENST00000433939 0.961854887092204 0.879207574388285 0.0177523859575645 ENSG00000236782 RP11-96L14.7
ENST00000444682 0.932747246546605 0.798130154295764 0.030079240444118 ENSG00000236782 RP11-96L14.7
ENST00000448923 0.853435776965654 0.620040414734433 -0.0653513718165628 ENSG00000236782 RP11-96L14.7
ENST00000361530 0.766995969605493 0.469402457128982 0.129902802263165 ENSG00000142675 CNKSR1
ENST00000481077 0.564890394713041 0.231707023114849 0.197725203973826 ENSG00000142675 CNKSR1
ENST00000480348 0.851721643204639 0.616351157143937 0.0795819938738303 ENSG00000142675 CNKSR1
ENST00000465415 0.48648766266082 0.170761997041494 0.196496529028378 ENSG00000142675 CNKSR1
ENST00000374253 0.76236378034312 0.462677035222742 0.131880502660465 ENSG00000142675 CNKSR1
ENST00000525687 0.669257626601327 0.335321218260889 0.165098117681837 ENSG00000142675 CNKSR1
ENST00000482227 0.76236378034312 0.462677035222742 0.131880502660465 ENSG00000142675 CNKSR1
ENST00000531191 0.90844683215307 0.737046125298914 0.0602159098479469 ENSG00000142675 CNKSR1
ENST00000524529 0.979585730523804 0.92963015465025 0.0103541226150868 ENSG00000142675 CNKSR1
ENST00000531150 0.758041341186239 0.455992210035356 0.0966739463843792 ENSG00000142675 CNKSR1
ENST00000528001 0.682821963644852 0.351985687283067 0.123138357981922 ENSG00000142675 CNKSR1
ENST00000528281 0.934020376146904 0.801369082659102 0.043602901606028 ENSG00000142675 CNKSR1
ENST00000480617 0.865498311347898 0.644219091500073 0.0562671429849379 ENSG00000142675 CNKSR1
ENST00000484874 0.830746830506673 0.576745352448093 0.0710798923949131 ENSG00000142675 CNKSR1
ENST00000428812 0.95622870755776 0.863366475900642 0.014130636073358 ENSG00000236155 RP11-231P20.2
ENST00000451482 0.967823391054016 0.896157799051444 -0.0120206570398432 ENSG00000236155 RP11-231P20.2
ENST00000451429 0.948854360615618 0.842658576089486 -0.0194295968854621 ENSG00000130695 CEP85
ENST00000476272 0.991646712311875 0.968832937999677 0.00367182960171748 ENSG00000130695 CEP85
ENST00000252992 0.991646712311875 0.968832937999677 0.00367182960171748 ENSG00000130695 CEP85
ENST00000480446 0.638809584511582 0.302149677854902 -0.182596554230326 ENSG00000130695 CEP85
ENST00000453146 0.846262120110334 0.604962404118054 -0.055783667746698 ENSG00000130695 CEP85
ENST00000603670 0.589155937825802 0.253561974543737 0.102696547183559 ENSG00000270733 RP11-231P20.5
ENST00000469609 0.946781666896785 0.837050632982091 -0.0239467549938117 ENSG00000130695 CEP85
ENST00000468163 0.469333677254001 0.159226668718936 -0.240656793627079 ENSG00000130695 CEP85
ENST00000491670 0.658815336009396 0.323556480524549 -0.148656675473055 ENSG00000130695 CEP85
ENST00000270792 0.677988087108589 0.345701307151567 0.049774149720452 ENSG00000142669 SH3BGRL3
ENST00000319041 0.67115180709841 0.337284316186514 0.0507643799637498 ENSG00000142669 SH3BGRL3
ENST00000314675 0.723786075477186 0.407006380540569 0.0492693174339004 ENSG00000158062 UBXN11
ENST00000472155 0.573874571353793 0.240091994964629 0.125349232955762 ENSG00000158062 UBXN11
ENST00000374223 0.559676028139609 0.22689859412057 0.128577853409548 ENSG00000158062 UBXN11
ENST00000475591 0.561173699945633 0.228185209770271 0.128474760939521 ENSG00000158062 UBXN11
ENST00000357089 0.561173699945633 0.228185209770271 0.128474760939521 ENSG00000158062 UBXN11
ENST00000494942 0.561173699945633 0.228185209770271 0.128474760939521 ENSG00000158062 UBXN11
ENST00000374221 0.561173699945633 0.228185209770271 0.128474760939521 ENSG00000158062 UBXN11
ENST00000374217 0.577771075913097 0.243443782698593 0.12428694843343 ENSG00000158062 UBXN11
ENST00000374222 0.577771075913097 0.243443782698593 0.12428694843343 ENSG00000158062 UBXN11
ENST00000496466 0.541761197543262 0.21266720859028 0.138146707287152 ENSG00000158062 UBXN11
ENST00000535108 0.494506004288554 0.176228012751823 0.159257539616241 ENSG00000158062 UBXN11
ENST00000436301 0.65704797907537 0.321534744310206 0.118956256393165 ENSG00000158062 UBXN11
ENST00000374215 0.739178335221305 0.428819647433448 0.0969892076498699 ENSG00000158062 UBXN11
ENST00000452980 0.591955281158836 0.256238014511013 0.14598949773668 ENSG00000158062 UBXN11
ENST00000442942 0.618580068015126 0.281232198557559 0.139778401992496 ENSG00000158062 UBXN11
ENST00000450041 0.813597563256743 0.545899098519215 0.0837298045365455 ENSG00000158062 UBXN11
ENST00000423664 0.814291390221399 0.547001040800546 0.0835670285949265 ENSG00000158062 UBXN11
ENST00000421827 0.970591864307185 0.903358453837528 0.0182039710218894 ENSG00000158062 UBXN11
ENST00000308182 0.983400248729998 0.941803361356734 -0.00535449658000281 ENSG00000176092 AIM1L
ENST00000527815 0.983400248729998 0.941803361356734 -0.00535449658000281 ENSG00000176092 AIM1L
ENST00000326279 0.634903879946333 0.297967714779972 0.102958110259075 ENSG00000131914 LIN28A
ENST00000254231 0.634903879946333 0.297967714779972 0.102958110259075 ENSG00000131914 LIN28A
ENST00000434391 0.82954431294339 0.574266065089431 0.0234865863052288 ENSG00000117682 DHDDS
ENST00000427245 0.995409540073351 0.981534156982018 -0.00122799415108636 ENSG00000117682 DHDDS
ENST00000527611 0.90906816867333 0.738384579486543 -0.0226364334519688 ENSG00000117682 DHDDS
ENST00000374186 0.943014484955278 0.826868494202333 -0.0120764681848913 ENSG00000117682 DHDDS
ENST00000525682 0.851851807752345 0.616685461583649 0.0229968103194931 ENSG00000117682 DHDDS
ENST00000236342 0.876140893569811 0.666668910076719 0.0196416275262906 ENSG00000117682 DHDDS
ENST00000526219 0.887909138021219 0.690890105040078 0.0181109614037157 ENSG00000117682 DHDDS
ENST00000374185 0.977361966340046 0.922925379482123 0.00510427664840758 ENSG00000117682 DHDDS
ENST00000487944 0.978638487236931 0.926623139586921 0.00565669478069805 ENSG00000117682 DHDDS
ENST00000360009 0.82954431294339 0.574266065089431 0.0234865863052288 ENSG00000117682 DHDDS
ENST00000533087 0.935329451859808 0.804525374720452 0.0129975164506225 ENSG00000117682 DHDDS
ENST00000531312 0.958892488456919 0.871609323924218 0.00847083399447885 ENSG00000117682 DHDDS
ENST00000525165 0.930150851439218 0.792154531310066 0.0137709587210237 ENSG00000117682 DHDDS
ENST00000525546 0.964108222369718 0.885498170937169 -0.00815762754576313 ENSG00000117682 DHDDS
ENST00000528557 0.933323462932477 0.799455733487078 -0.0140447405110773 ENSG00000117682 DHDDS
ENST00000525326 0.970025581708811 0.902169349403458 -0.00698899910059789 ENSG00000117682 DHDDS
ENST00000526278 0.965414213848913 0.889216876132939 0.00730984064944641 ENSG00000117682 DHDDS
ENST00000436153 0.929343703258063 0.789651320421008 0.0140120475699653 ENSG00000117682 DHDDS
ENST00000529688 0.961854887092204 0.879276252521719 0.00795411593984419 ENSG00000117682 DHDDS
ENST00000530781 0.940117749682029 0.816682884650667 -0.0145330240663744 ENSG00000117682 DHDDS
ENST00000531955 0.981089755303067 0.934700298875317 -0.00483763256164145 ENSG00000117682 DHDDS
ENST00000525410 0.909197695253795 0.738685052037315 0.0187463001489446 ENSG00000117682 DHDDS
ENST00000430232 0.970936575471284 0.905272822982508 -0.00630886925909331 ENSG00000117682 DHDDS
ENST00000431933 0.714274020762475 0.393818246807925 0.04552035251217 ENSG00000117682 DHDDS
ENST00000416052 0.99919235738291 0.996241526339204 -0.000374422510332268 ENSG00000117682 DHDDS
ENST00000446498 0.820441100749964 0.557730428046111 0.101066812530795 ENSG00000223583 RP3-476K8.4
ENST00000423060 0.458347187263345 0.152163831657378 0.215343495762385 ENSG00000225891 RP3-476K8.3
ENST00000468388 0.735328770787231 0.423407225023795 -0.0536194068187843 ENSG00000198830 HMGN2
ENST00000479815 0.727173872895686 0.412543918255757 -0.0474101937546876 ENSG00000198830 HMGN2
ENST00000460563 0.749407746407926 0.443808810428381 -0.0428311011400818 ENSG00000198830 HMGN2
ENST00000464888 0.731970300499549 0.419024978481572 -0.0473755558739449 ENSG00000198830 HMGN2
ENST00000463817 0.797759991015794 0.519728377342282 -0.0352516519746899 ENSG00000198830 HMGN2
ENST00000467700 0.779610838333838 0.489648405916209 -0.0374938169833356 ENSG00000198830 HMGN2
ENST00000361427 0.775636534170463 0.483361824493113 -0.0379679830976011 ENSG00000198830 HMGN2
ENST00000466194 0.816958167288619 0.551550517512463 -0.0328439386965378 ENSG00000198830 HMGN2
ENST00000493418 0.791229779836484 0.509095571822068 -0.0373644012130145 ENSG00000198830 HMGN2
ENST00000525525 0.121516858035207 0.015388868238876 0.423540672872121 ENSG00000117676 RPS6KA1
ENST00000526040 0.455540598241357 0.150359815220459 0.257617428696281 ENSG00000117676 RPS6KA1
ENST00000374168 0.451747756949687 0.147847199028647 0.228701686041531 ENSG00000117676 RPS6KA1
ENST00000524436 0.272437228239713 0.0580736111214947 0.340126560389499 ENSG00000117676 RPS6KA1
ENST00000374166 0.451747756949687 0.147847199028647 0.228701686041531 ENSG00000117676 RPS6KA1
ENST00000526792 0.43268026664703 0.136182794643194 0.240369206090983 ENSG00000117676 RPS6KA1
ENST00000529454 0.549014080822808 0.218506564558312 0.220533703965273 ENSG00000117676 RPS6KA1
ENST00000374162 0.429788130408164 0.134569106532099 0.241204755582642 ENSG00000117676 RPS6KA1
ENST00000530003 0.78860736333994 0.504775043718492 0.108400340556416 ENSG00000117676 RPS6KA1
ENST00000366866 0.968706997541747 0.898204693270334 0.022630650737413 ENSG00000117676 RPS6KA1
ENST00000531113 0.631012760009952 0.293681732643525 0.175993540163771 ENSG00000117676 RPS6KA1
ENST00000374163 0.764198888169555 0.465098901799614 0.119288859629453 ENSG00000117676 RPS6KA1
ENST00000530607 0.895612606878268 0.706675479062996 0.0627757634117385 ENSG00000117676 RPS6KA1
ENST00000531382 0.686092638161589 0.35651817479936 0.153023302702521 ENSG00000117676 RPS6KA1
ENST00000525582 0.562793877309231 0.229735438229725 0.166650160218355 ENSG00000117676 RPS6KA1
ENST00000527264 0.96913579831299 0.899359709516379 -0.0223268025460893 ENSG00000117676 RPS6KA1
ENST00000474934 0.731320017870068 0.418320012676927 -0.13176670033391 ENSG00000117676 RPS6KA1
ENST00000488985 0.983277130880259 0.940991603515398 -0.0099392883780351 ENSG00000117676 RPS6KA1
ENST00000403732 0.561278929381004 0.228358426660226 0.216348138607907 ENSG00000117676 RPS6KA1
ENST00000530305 0.852113158682029 0.617207643596061 0.0689550141806285 ENSG00000117676 RPS6KA1
ENST00000438977 0.854729376621872 0.623021599800822 -0.0821449941281702 ENSG00000117676 RPS6KA1
ENST00000569378 0.958812368873846 0.871341260146714 -0.0288651953642736 ENSG00000260063 RP5-968P14.2
ENST00000324856 0.787463670539575 0.502848579721177 -0.0329187369501431 ENSG00000117713 ARID1A
ENST00000457599 0.846049042729954 0.604143437229886 -0.0262699091510778 ENSG00000117713 ARID1A
ENST00000524572 0.93030558143087 0.792584287644886 -0.0343100583828331 ENSG00000117713 ARID1A
ENST00000374152 0.28452160088965 0.0628903023593615 -0.0923826242351811 ENSG00000117713 ARID1A
ENST00000578818 0.621325600884028 0.283785963522523 0.136177891581402 ENSG00000266138 RN7SL501P
ENST00000430291 0.0343567008817957 0.00240153633935694 -0.291324551207492 ENSG00000117713 ARID1A
ENST00000430799 0.358617715449595 0.095293834356277 -0.100135563373741 ENSG00000117713 ARID1A
ENST00000466382 0.621903892847173 0.284409134996431 -0.0687205718876886 ENSG00000117713 ARID1A
ENST00000540690 0.60286917975554 0.266334388468373 -0.0712569585427573 ENSG00000117713 ARID1A
ENST00000532781 0.796516454650467 0.517513087865538 -0.0439232853039759 ENSG00000117713 ARID1A
ENST00000430292 0.337687801709507 0.0851915318871891 0.213478427744318 ENSG00000060642 PIGV
ENST00000472757 0.409300317763169 0.122411737497462 0.169260390923861 ENSG00000060642 PIGV
ENST00000078527 0.389620242937307 0.111450865921005 0.166707706835767 ENSG00000060642 PIGV
ENST00000431541 0.389175879773263 0.111217523328729 0.202581880385016 ENSG00000060642 PIGV
ENST00000449950 0.438009363403361 0.139305450216836 0.155084971426989 ENSG00000060642 PIGV
ENST00000374145 0.417161963207825 0.126978370938173 0.15960208489031 ENSG00000060642 PIGV
ENST00000455364 0.443395593975766 0.142590118085373 0.192745855408785 ENSG00000060642 PIGV
ENST00000477476 0.903374616685263 0.723617386669365 0.0296188944306492 ENSG00000241188 RN7SL165P
ENST00000374142 0.877597066871396 0.669530893331977 -0.0246387564167608 ENSG00000204160 ZDHHC18
ENST00000374141 0.984875407541539 0.948245004313074 -0.00520161562334758 ENSG00000204160 ZDHHC18
ENST00000534643 0.959842537036575 0.874201273650399 0.0152023154871057 ENSG00000204160 ZDHHC18
ENST00000488397 0.664921835746602 0.330187607288018 -0.0616943504090903 ENSG00000204160 ZDHHC18
ENST00000478902 0.802939186371279 0.528654030983353 -0.0839102797470661 ENSG00000204160 ZDHHC18
ENST00000339276 0.73981019350723 0.429703273040618 -0.0662001062507223 ENSG00000175793 SFN
ENST00000374135 0.0818555236460677 0.00841727385197198 0.151519751286548 ENSG00000142751 GPN2
ENST00000448791 0.014409852052796 0.00070073341575502 0.341383084723681 ENSG00000226698 RP1-50O24.6
ENST00000374133 0.872992304041206 0.659581532902177 0.0367593691720312 ENSG00000142751 GPN2
ENST00000477418 0.911986784830562 0.745658259655474 0.0272241046938616 ENSG00000142751 GPN2
ENST00000431781 0.984502024573042 0.946762241047883 0.00550923071117524 ENSG00000142751 GPN2
ENST00000461282 0.964642686562113 0.887394946154733 0.0184433473208007 ENSG00000142751 GPN2
ENST00000445019 0.059816928647831 0.00531777887690747 0.376934184535541 ENSG00000198746 GPATCH3
ENST00000361720 0.104656364172883 0.0122146825967788 0.269813328280253 ENSG00000198746 GPATCH3
ENST00000450844 0.329730613881193 0.0814710333527498 0.252086584784779 ENSG00000198746 GPATCH3
ENST00000435827 0.974447787544084 0.914183922866992 -0.00597697205592261 ENSG00000090273 NUDC
ENST00000321265 0.993801528992679 0.976064736404716 0.00130796670346228 ENSG00000090273 NUDC
ENST00000452707 0.867889478188957 0.648955891138747 0.0256370272437922 ENSG00000090273 NUDC
ENST00000484772 0.944684890493852 0.830918274776666 0.0140941578395027 ENSG00000090273 NUDC
ENST00000320567 0.191349873542265 0.0317974626663913 0.304474008299735 ENSG00000175707 C1orf172
ENST00000522111 0.353149779841878 0.0928092489364782 -0.122024997862828 ENSG00000253368 TRNP1
ENST00000531285 0.610552706591731 0.273411375291019 -0.101591589508435 ENSG00000253368 TRNP1
ENST00000289166 0.836721590612682 0.58708159950723 0.0841733456920895 ENSG00000158246 FAM46B
ENST00000374089 0.00978133983852214 0.000411553033352851 0.288341836190936 ENSG00000090020 SLC9A1
ENST00000263980 5.38038013198301e-06 3.75693579404455e-08 0.411687205746373 ENSG00000090020 SLC9A1
ENST00000490329 0.0437504691159419 0.00339127024364288 0.307665921578908 ENSG00000090020 SLC9A1
ENST00000545949 8.98889075047998e-06 6.87550723959045e-08 0.441220400572344 ENSG00000090020 SLC9A1
ENST00000447808 0.0732386747304686 0.0071477948993229 0.263264640641132 ENSG00000090020 SLC9A1
ENST00000374086 2.4727326463508e-06 1.48584776668762e-08 0.480561205040571 ENSG00000090020 SLC9A1
ENST00000374084 7.27241729489731e-06 5.37158451324245e-08 0.502453892422477 ENSG00000090020 SLC9A1
ENST00000446783 0.243064057453309 0.047661139321287 -0.167435642047817 ENSG00000214973 CHCHD3P3
ENST00000449818 0.979630105775743 0.929952320769108 -0.0157840786577283 ENSG00000225159 NPM1P39
ENST00000319394 0.405939166895915 0.120363702601376 -0.0956509508295999 ENSG00000142784 WDTC1
ENST00000361771 0.399583388094687 0.11698754183193 -0.0967956428545758 ENSG00000142784 WDTC1
ENST00000447062 0.27513114553797 0.059110078454116 -0.12337362897525 ENSG00000142784 WDTC1
ENST00000491239 0.329383375295077 0.0813113840846363 -0.115356235114478 ENSG00000142784 WDTC1
ENST00000472249 0.221404399669123 0.0406419638595178 -0.227031858090459 ENSG00000142784 WDTC1
ENST00000428741 0.961797170982109 0.878939457588761 -0.0121432463094656 ENSG00000243659 RP11-4K3__A.3
ENST00000374076 0.846217133894585 0.604771266332965 0.0357413850383962 ENSG00000186501 TMEM222
ENST00000464720 0.846286446379925 0.60503942952891 0.0357337295268464 ENSG00000186501 TMEM222
ENST00000608611 0.846286446379925 0.60503942952891 0.0357337295268464 ENSG00000186501 TMEM222
ENST00000466759 0.872132453540392 0.6578866457263 -0.0401154370045852 ENSG00000186501 TMEM222
ENST00000486082 0.892480178736895 0.700762167738191 0.030574331295408 ENSG00000186501 TMEM222
ENST00000464813 0.987024518140327 0.955004942331026 -0.00448968395532319 ENSG00000186501 TMEM222
ENST00000478104 0.919900697291589 0.765323053104648 0.0215502526112854 ENSG00000186501 TMEM222
ENST00000498220 0.991576144256377 0.968644901786659 0.00318214113520943 ENSG00000186501 TMEM222
ENST00000384161 0.579427417886102 0.245009740952383 -0.166915600013865 ENSG00000206888 RNU6-48P
ENST00000486001 0.35820801050676 0.0951207132018772 -0.27040656738099 ENSG00000241547 RP11-4K3__A.5
ENST00000471456 0.54627298286285 0.21626812346445 0.103777041381465 ENSG00000186501 TMEM222
ENST00000470223 0.625045666258584 0.287651300237349 0.0895969712883655 ENSG00000186501 TMEM222
ENST00000318074 0.261700702474404 0.0541574793187545 0.344294948744264 ENSG00000142765 SYTL1
ENST00000483926 0.261700702474404 0.0541574793187545 0.344294948744264 ENSG00000142765 SYTL1
ENST00000473280 0.409358742096555 0.122468546739939 0.177778831568357 ENSG00000142765 SYTL1
ENST00000543823 0.310714086887303 0.0733375557003947 0.319104388198372 ENSG00000142765 SYTL1
ENST00000490170 0.573004887411577 0.239192037895319 0.207729870107875 ENSG00000142765 SYTL1
ENST00000496001 0.431110460790506 0.135300431032394 0.220041839691554 ENSG00000142765 SYTL1
ENST00000485269 0.537916085428517 0.209448226394646 0.177075608222452 ENSG00000142765 SYTL1
ENST00000475199 0.778227351227537 0.487185562647962 0.111724182680999 ENSG00000142765 SYTL1
ENST00000486046 0.650389454373486 0.314594026426001 -0.155612934280925 ENSG00000142733 MAP3K6
ENST00000472410 0.474433798339973 0.162701485106013 -0.115963200524367 ENSG00000142733 MAP3K6
ENST00000374040 0.344017323305465 0.0883326454718149 -0.130920234814369 ENSG00000142733 MAP3K6
ENST00000493901 0.341874872339833 0.0873490701164148 -0.131156581690116 ENSG00000142733 MAP3K6
ENST00000470890 0.661857610386602 0.326551075500831 -0.140321947562499 ENSG00000142733 MAP3K6
ENST00000357582 0.325482499838757 0.0795748529724109 -0.135015552326029 ENSG00000142733 MAP3K6
ENST00000476509 0.99784570898643 0.991358243481287 0.00177039567823821 ENSG00000142733 MAP3K6
ENST00000495230 0.848996945241061 0.610379370648193 -0.0891931713761306 ENSG00000142733 MAP3K6
ENST00000270879 0.564683725714029 0.2314169916828 -0.173737845665596 ENSG00000142748 FCN3
ENST00000354982 0.564683725714029 0.2314169916828 -0.173737845665596 ENSG00000142748 FCN3
ENST00000498393 0.987023259222063 0.954864590818892 -0.00409006897757801 ENSG00000142748 FCN3
ENST00000374024 0.914517425575738 0.751774743262031 0.0516596583449048 ENSG00000181773 GPR3
ENST00000430629 0.853239982523165 0.619354987015718 -0.0194248520313679 ENSG00000158195 WASF2
ENST00000536657 0.694921918914143 0.367481783403458 0.0531416923892075 ENSG00000158195 WASF2
ENST00000492975 0.929564693849449 0.790273800428956 0.047346297544343 ENSG00000241169 RP4-752I6.1
ENST00000443579 0.940183849464201 0.817034928446774 -0.0378161227660754 ENSG00000237429 RP1-159A19.4
ENST00000247087 0.00200248553855867 5.09405453752153e-05 -0.243553643350003 ENSG00000126705 AHDC1
ENST00000374011 0.00141500945462971 3.29502012644313e-05 -0.248127254638321 ENSG00000126705 AHDC1
ENST00000487743 0.586983145520534 0.251664121179575 -0.196925804697128 ENSG00000126705 AHDC1
ENST00000490295 0.0220298119664326 0.00127831363535113 -0.238627831281481 ENSG00000126705 AHDC1
ENST00000480033 0.108931775771687 0.013017298705614 -0.215135060984278 ENSG00000126705 AHDC1
ENST00000433132 0.989355895857254 0.962016795631231 0.00637164753637577 ENSG00000235912 RP1-159A19.3
ENST00000361157 0.71428191884554 0.393858383979581 -0.14820998686875 ENSG00000126709 IFI6
ENST00000339145 0.714051296378408 0.393530772248293 -0.148317283448341 ENSG00000126709 IFI6
ENST00000362020 0.714051296378408 0.393530772248293 -0.148317283448341 ENSG00000126709 IFI6
ENST00000373954 0.355120851076163 0.0937367444650721 0.159205419743903 ENSG00000009780 FAM76A
ENST00000419687 0.471099623091819 0.160422501053515 0.14653027355872 ENSG00000009780 FAM76A
ENST00000373949 0.572356629548312 0.238468278326258 0.120715606125181 ENSG00000009780 FAM76A
ENST00000530324 0.274574505962078 0.0588950627038152 0.209450181674745 ENSG00000009780 FAM76A
ENST00000234549 0.33807787427475 0.0853614091944638 0.187734903968061 ENSG00000009780 FAM76A
ENST00000010299 0.33807787427475 0.0853614091944638 0.187734903968061 ENSG00000009780 FAM76A
ENST00000446554 0.977639083090588 0.923808889926924 0.00989583804014168 ENSG00000231344 RP3-426I6.2
ENST00000425462 0.972237308922552 0.908790044228577 0.0129993742285821 ENSG00000230833 RPEP3
ENST00000446647 0.191271115122448 0.0317598689564695 0.283178369809708 ENSG00000009780 FAM76A
ENST00000373943 0.383236268482155 0.108341500234576 -0.0824786658302306 ENSG00000117758 STX12
ENST00000440806 0.627615052536618 0.290421878815191 -0.0682511703425894 ENSG00000117758 STX12
ENST00000468761 0.674253852570555 0.341144258528342 -0.0734739204701486 ENSG00000117758 STX12
ENST00000602607 0.999852888537677 0.998187545259801 -0.00035755690677596 ENSG00000269971 RP3-426I6.5
ENST00000481874 0.851543079593301 0.6157928005167 -0.0478728004675387 ENSG00000117758 STX12
ENST00000472285 0.62447730600874 0.286931745781742 -0.0993283145314644 ENSG00000117758 STX12
ENST00000602843 0.979699406515578 0.930154409759529 -0.0129341419596244 ENSG00000270031 RP3-426I6.6
ENST00000411130 0.533522578968469 0.206019277019814 0.0858871446714759 ENSG00000223062 RNU6-1245P
ENST00000311772 0.547426696840504 0.21724740035344 0.0628261258040546 ENSG00000117751 PPP1R8
ENST00000236412 0.552133211038742 0.221054341455587 0.0623387503377922 ENSG00000117751 PPP1R8
ENST00000373931 0.547626573449885 0.217382852280396 0.0628258050579274 ENSG00000117751 PPP1R8
ENST00000431586 0.743598851173211 0.43530967875727 0.0488567980500872 ENSG00000117751 PPP1R8
ENST00000517138 0.911986784830562 0.745681703452305 0.0414790045068519 ENSG00000252947 SCARNA1
ENST00000486634 0.344851874323427 0.0887882952763457 0.111927971668526 ENSG00000117751 PPP1R8
ENST00000601459 0.7847533981061 0.49788434452777 0.0755237112284196 ENSG00000268552 AL109927.1
ENST00000328928 0.459176083068092 0.152747637048343 0.234386119006231 ENSG00000130775 THEMIS2
ENST00000373925 0.459176083068092 0.152747637048343 0.234386119006231 ENSG00000130775 THEMIS2
ENST00000373927 0.490663595772812 0.173506048911685 0.222436846003013 ENSG00000130775 THEMIS2
ENST00000427466 0.95434883294473 0.85811354422127 0.0320861556707472 ENSG00000130775 THEMIS2
ENST00000442118 0.432869272628464 0.136299645134334 0.266379536645621 ENSG00000130775 THEMIS2
ENST00000467258 0.513580043495406 0.190776820149292 0.223079049244345 ENSG00000130775 THEMIS2
ENST00000373921 0.459176083068092 0.152747637048343 0.234386119006231 ENSG00000130775 THEMIS2
ENST00000466068 0.476015886084049 0.16375683116532 0.24780280309472 ENSG00000130775 THEMIS2
ENST00000482828 0.333718954117211 0.0833543796710467 0.310453070809553 ENSG00000130775 THEMIS2
ENST00000456990 0.337727971355577 0.0852116689440803 0.296716818373331 ENSG00000130775 THEMIS2
ENST00000492877 0.781078553385342 0.491889034763931 0.123332331405935 ENSG00000130775 THEMIS2
ENST00000373912 0.591414268734637 0.255666636874529 0.0783444283463288 ENSG00000117748 RPA2
ENST00000419958 0.485402429010388 0.169966233743357 0.122342640879804 ENSG00000117748 RPA2
ENST00000373909 0.721528874891465 0.404053165519915 0.0595852399164974 ENSG00000117748 RPA2
ENST00000313433 0.784712793136112 0.497806287929837 0.0521049172871226 ENSG00000117748 RPA2
ENST00000444045 0.846392386173915 0.605297249969832 0.047734633123482 ENSG00000117748 RPA2
ENST00000373894 0.885139950443562 0.685284754206413 0.0472017829097957 ENSG00000130768 SMPDL3B
ENST00000548116 0.885139950443562 0.685284754206413 0.0472017829097957 ENSG00000130768 SMPDL3B
ENST00000411604 0.632585862161855 0.295495415472759 0.108633593580513 ENSG00000130768 SMPDL3B
ENST00000373888 0.804758032449899 0.531769817853436 0.0676515186165343 ENSG00000130768 SMPDL3B
ENST00000466793 0.123668219757565 0.015803950501993 0.179956901862953 ENSG00000130768 SMPDL3B
ENST00000549094 0.885139950443562 0.685284754206413 0.0472017829097957 ENSG00000130768 SMPDL3B
ENST00000448015 0.332427723109195 0.0827337239530318 -0.304785685834743 ENSG00000227050 RP11-460I13.2
ENST00000373884 0.914927727358931 0.752620376508868 0.0310065190434976 ENSG00000158156 XKR8
ENST00000481387 0.769317182680374 0.472991507361043 0.102029651256817 ENSG00000158156 XKR8
ENST00000373871 0.467509236377687 0.158056642493209 -0.0731164262777526 ENSG00000158161 EYA3
ENST00000436342 0.467509236377687 0.158056642493209 -0.0731164262777526 ENSG00000158161 EYA3
ENST00000373864 0.114759496996839 0.0140727435449704 -0.14760330676075 ENSG00000158161 EYA3
ENST00000540618 0.650115096839323 0.314046391774976 -0.0619826657748089 ENSG00000158161 EYA3
ENST00000545175 0.669061257526386 0.335128536819035 -0.0591752362332827 ENSG00000158161 EYA3
ENST00000373863 0.760266285556884 0.459507648956258 -0.0466024994838307 ENSG00000158161 EYA3
ENST00000495923 0.669803099942156 0.336039273304671 -0.086974291109269 ENSG00000158161 EYA3
ENST00000471498 0.86890934498531 0.651026573633685 -0.0300284957603902 ENSG00000158161 EYA3
ENST00000426041 0.425141382222357 0.131626850582677 0.170845146747608 ENSG00000238231 RP11-460I13.6
ENST00000468665 0.0509581356698282 0.0042209127053054 -0.273637050827837 ENSG00000158161 EYA3
ENST00000476501 0.813704485467254 0.546152503572139 0.0973296179247636 ENSG00000240750 RN7SL559P
ENST00000543748 0.828598511150828 0.572902398501668 -0.079705624899372 ENSG00000228589 SPCS2P4
ENST00000436160 0.852789831994004 0.61841343868322 -0.0707444442030398 ENSG00000228589 SPCS2P4
ENST00000373857 0.185373855856908 0.03017857540241 0.376855375224667 ENSG00000169403 PTAFR
ENST00000539896 0.349236319581158 0.0909216726848531 0.302796679204052 ENSG00000169403 PTAFR
ENST00000305392 0.638060827262969 0.301260136441214 0.184315328490248 ENSG00000169403 PTAFR
ENST00000603289 0.993542411190793 0.974847583306173 -0.00169166113902319 ENSG00000126698 DNAJC8
ENST00000321830 0.757757250392492 0.455607729931827 0.130556095599305 ENSG00000215902 AL353354.1
ENST00000263697 0.940948447376736 0.819289265208402 0.0118734507222928 ENSG00000126698 DNAJC8
ENST00000596102 0.713713305478014 0.39294575855393 -0.0699032363797409 ENSG00000269804 AL353354.2
ENST00000489277 0.940948447376736 0.819289265208402 0.0118734507222928 ENSG00000126698 DNAJC8
ENST00000470967 0.819707424205897 0.556482925952559 0.0382227945772406 ENSG00000126698 DNAJC8
ENST00000482674 0.613943370247737 0.276622782704815 0.0827375997468766 ENSG00000126698 DNAJC8
ENST00000488868 0.577357280914682 0.243021104924248 0.0884684803689849 ENSG00000126698 DNAJC8
ENST00000497986 0.946260824164236 0.835413837721694 0.0110143546496085 ENSG00000130770 ATPIF1
ENST00000335514 0.946282697800237 0.835543946151904 0.0110172637553099 ENSG00000130770 ATPIF1
ENST00000468425 0.927568135891284 0.784096571655323 0.0143902608967527 ENSG00000130770 ATPIF1
ENST00000465645 0.946282697800237 0.835543946151904 0.0110172637553099 ENSG00000130770 ATPIF1
ENST00000604716 0.814291390221399 0.546997585660909 0.0837322234633788 ENSG00000270605 RP5-1092A3.4
ENST00000253063 2.9215982812544e-16 2.32079350468956e-19 0.93536185361102 ENSG00000130766 SESN2
ENST00000479574 0.586157553796814 0.25091212677854 0.105405043243554 ENSG00000130772 MED18
ENST00000373842 0.480788740437313 0.166768868487189 0.111711144367876 ENSG00000130772 MED18
ENST00000398997 0.480788740437313 0.166768868487189 0.111711144367876 ENSG00000130772 MED18
ENST00000475655 0.557447398435561 0.225241588515926 0.14010218203188 ENSG00000130772 MED18
ENST00000474683 0.277567410067274 0.0600918035324791 0.209958645791704 ENSG00000130772 MED18
ENST00000373839 0.845682000711778 0.603442521273296 -0.0249651307931244 ENSG00000204138 PHACTR4
ENST00000463428 0.931893806908809 0.796205923184616 -0.0195706633364976 ENSG00000204138 PHACTR4
ENST00000493669 0.940461880076951 0.817778698151862 -0.0124723079702638 ENSG00000204138 PHACTR4
ENST00000384052 0.997932056788165 0.99158630442866 -0.00132077972613717 ENSG00000206779 Y_RNA
ENST00000373836 0.454450703064508 0.149578404118694 -0.0730254233138279 ENSG00000204138 PHACTR4
ENST00000438601 0.665666461922352 0.331168504130348 0.142949418295264 ENSG00000229820 RP1-308E4.1
ENST00000408289 0.833887044946412 0.582233068547882 -0.0486918304253226 ENSG00000221216 RNU6ATAC27P
ENST00000398958 0.000192020666304833 2.78618848809711e-06 0.32234140697473 ENSG00000180198 RCC1
ENST00000413987 0.0191557925761567 0.00105325505718191 0.214889770232054 ENSG00000242125 SNHG3
ENST00000427469 0.000148452511981252 2.01743306235155e-06 0.334025690851998 ENSG00000180198 RCC1
ENST00000447507 0.255370946021889 0.0519176914027958 0.142786765408255 ENSG00000242125 SNHG3
ENST00000434290 0.000115317169931662 1.48854970443686e-06 0.335940620701487 ENSG00000180198 RCC1
ENST00000373833 0.000187274619091619 2.69932859466719e-06 0.323040117621884 ENSG00000180198 RCC1
ENST00000437681 0.0496294810777015 0.00406603054114147 0.192508386533467 ENSG00000242125 SNHG3
ENST00000364938 0.482471186665213 0.167837700267654 0.211005290692299 ENSG00000242125 SNHG3
ENST00000363217 0.300900176561879 0.0693821440457459 0.314172987242808 ENSG00000200087 SNORA73B
ENST00000419074 7.47645919545099e-06 5.53666333331711e-08 0.523932545841826 ENSG00000180198 RCC1
ENST00000459072 0.0429242763475469 0.00328866473851675 0.344903161832999 ENSG00000238821 snoU13
ENST00000373832 0.000182533181028268 2.60690427903931e-06 0.444269041537999 ENSG00000180198 RCC1
ENST00000373831 0.00018889708971709 2.72997504437355e-06 0.488182197925723 ENSG00000180198 RCC1
ENST00000411533 0.000286434624691909 4.45888327429894e-06 0.505711572067684 ENSG00000180198 RCC1
ENST00000486790 7.5139922868862e-07 3.62941312631706e-09 0.811890131069754 ENSG00000180198 RCC1
ENST00000430407 0.000117639192405837 1.52304474572358e-06 0.528438539168478 ENSG00000180198 RCC1
ENST00000447051 0.0574439390807735 0.00501757265723056 0.458265993753298 ENSG00000231468 PRDX3P2
ENST00000429051 0.291737830582235 0.0657144130974981 0.206071607924062 ENSG00000180198 RCC1
ENST00000478232 0.480800284289756 0.166788272942355 0.190734689909633 ENSG00000180198 RCC1
ENST00000373830 8.55462065986272e-05 1.03465857398869e-06 0.367362666203689 ENSG00000180098 TRNAU1AP
ENST00000495995 0.0164383125336045 0.000843919235906921 0.363592570742086 ENSG00000180098 TRNAU1AP
ENST00000411406 0.797539403018973 0.519326525939801 0.0934403662874962 ENSG00000180098 TRNAU1AP
ENST00000480930 0.000158544691384508 2.191782525466e-06 0.356017653691051 ENSG00000180098 TRNAU1AP
ENST00000491577 0.000167311548731859 2.33655887044575e-06 0.354983397812995 ENSG00000180098 TRNAU1AP
ENST00000464880 0.18327293618993 0.0296402958154615 0.277741083658063 ENSG00000180098 TRNAU1AP
ENST00000497790 0.27653061422641 0.059631735453901 0.244559646345279 ENSG00000180098 TRNAU1AP
ENST00000495215 0.00355722401564824 0.000106921128509244 0.367859681264193 ENSG00000180098 TRNAU1AP
ENST00000464093 0.0384476038261351 0.00281003140308118 0.346820119965847 ENSG00000180098 TRNAU1AP
ENST00000484775 0.000698350664259572 1.36537640842801e-05 0.348112688669438 ENSG00000180098 TRNAU1AP
ENST00000464612 0.425095178366319 0.13159892950431 0.154701395316283 ENSG00000197989 SNHG12
ENST00000475441 0.345694303134641 0.0891358524363668 0.166651457793647 ENSG00000197989 SNHG12
ENST00000531126 0.049275252522131 0.00402070629787246 0.263010251239012 ENSG00000197989 SNHG12
ENST00000461448 0.049275252522131 0.00402070629787246 0.263010251239012 ENSG00000197989 SNHG12
ENST00000470977 0.049275252522131 0.00402070629787246 0.263010251239012 ENSG00000197989 SNHG12
ENST00000474814 0.049275252522131 0.00402070629787246 0.263010251239012 ENSG00000197989 SNHG12
ENST00000481368 0.15894119118296 0.0235925864722222 0.215520782896384 ENSG00000197989 SNHG12
ENST00000481220 0.049275252522131 0.00402070629787246 0.263010251239012 ENSG00000197989 SNHG12
ENST00000488745 0.0454834887547751 0.00357904049308041 0.265582135752814 ENSG00000197989 SNHG12
ENST00000483436 0.049275252522131 0.00402150924340354 0.262996166093936 ENSG00000197989 SNHG12
ENST00000408612 0.428383394992341 0.133692956798049 0.238922959587657 ENSG00000221539 SNORD99
ENST00000384581 0.875730453648402 0.665858605477295 0.059362643053574 ENSG00000197989 SNHG12
ENST00000464115 0.0178331146693578 0.000951809188292993 0.395366977939981 ENSG00000197989 SNHG12
ENST00000461832 0.0178331146693578 0.000951809188292993 0.395366977939981 ENSG00000197989 SNHG12
ENST00000384584 0.339406785872837 0.0860064512993303 0.306538949675072 ENSG00000197989 SNHG12
ENST00000384342 0.708447594995244 0.385792988767434 0.155110058177277 ENSG00000197989 SNHG12
ENST00000471683 0.887542798366318 0.690266211573689 -0.0300570655374038 ENSG00000120656 TAF12
ENST00000373826 0.846574293250872 0.60565373230551 -0.0925338254454335 ENSG00000188060 RAB42
ENST00000465518 0.5906614469102 0.254846803449144 -0.192509975281081 ENSG00000188060 RAB42
ENST00000373824 0.81572553581395 0.549276061783562 -0.0377451712967032 ENSG00000120656 TAF12
ENST00000263974 0.820140828708359 0.557246922580606 -0.0369486785498452 ENSG00000120656 TAF12
ENST00000495422 0.944132010117461 0.829639428840012 -0.0143291999323917 ENSG00000120656 TAF12
ENST00000420776 0.803124851251725 0.529096908910744 0.111209096151338 ENSG00000229388 RP11-442N24__B.1
ENST00000427804 0.476258782763629 0.163958891907915 0.207300140577249 ENSG00000229388 RP11-442N24__B.1
ENST00000602813 0.46518958844242 0.1564648154181 -0.242262154498897 ENSG00000270103 RNU11
ENST00000387069 0.46518958844242 0.1564648154181 -0.242262154498897 ENSG00000270103 RNU11
ENST00000373816 0.597554490249604 0.261380073960646 0.0739842761091909 ENSG00000162419 GMEB1
ENST00000361872 0.633564480536271 0.296580145458562 0.0808973061801777 ENSG00000162419 GMEB1
ENST00000294409 0.645084999054092 0.308523045075819 0.0787360250305904 ENSG00000162419 GMEB1
ENST00000480454 0.771841984772292 0.477386895585422 0.0589289325953774 ENSG00000162419 GMEB1
ENST00000516968 0.32374917886558 0.0787839927839461 0.173323933826676 ENSG00000252777 SCARNA24
ENST00000474884 0.623378685273585 0.285901757290419 -0.0738836904521504 ENSG00000198492 YTHDF2
ENST00000542507 0.274725627863581 0.0589503566980257 0.0812974748420623 ENSG00000198492 YTHDF2
ENST00000373812 0.276868546945288 0.0598038300962686 0.0811158833761736 ENSG00000198492 YTHDF2
ENST00000541996 0.269579379140936 0.057027503078084 0.0819512803338327 ENSG00000198492 YTHDF2
ENST00000478283 0.59013911517235 0.254380915765461 0.0501240045594354 ENSG00000198492 YTHDF2
ENST00000496288 0.683476595031322 0.353108666044338 -0.0630161855646086 ENSG00000198492 YTHDF2
ENST00000475796 0.993687096799444 0.975494018454957 0.00284355706859821 ENSG00000198492 YTHDF2
ENST00000476976 0.881246215968339 0.676576245191525 -0.0312348040469362 ENSG00000198492 YTHDF2
ENST00000468863 0.833554185194561 0.581630556254661 -0.0417222782663949 ENSG00000198492 YTHDF2
ENST00000234961 0.147174641854593 0.0208947054329024 0.177282053377749 ENSG00000116329 OPRD1
ENST00000443593 0.930083208711958 0.791943439071824 -0.0289988472428557 ENSG00000226852 RP1-212P9.2
ENST00000418471 0.97962292300301 0.929797674382308 -0.00790487003271523 ENSG00000233427 RP1-212P9.3
ENST00000343067 0.908426311506942 0.736967035679567 0.0218811296201541 ENSG00000159023 EPB41
ENST00000356093 0.908426311506942 0.736967035679567 0.0218811296201541 ENSG00000159023 EPB41
ENST00000398863 0.908426311506942 0.736967035679567 0.0218811296201541 ENSG00000159023 EPB41
ENST00000482464 0.282820796024555 0.0622328589992853 0.201807888476727 ENSG00000159023 EPB41
ENST00000373800 0.725811562776011 0.41063843746208 0.063087419620619 ENSG00000159023 EPB41
ENST00000349460 0.725811562776011 0.41063843746208 0.063087419620619 ENSG00000159023 EPB41
ENST00000347529 0.725811562776011 0.41063843746208 0.063087419620619 ENSG00000159023 EPB41
ENST00000373798 0.988278275491613 0.958932324236619 0.00328537801732768 ENSG00000159023 EPB41
ENST00000373797 0.795180281449275 0.514946120063702 0.0606007988139929 ENSG00000159023 EPB41
ENST00000425821 0.717051879570199 0.398030255986353 0.0611463749708564 ENSG00000225616 RP4-604A21.1
ENST00000488277 0.845844743161658 0.603752845642981 -0.0527579056727782 ENSG00000159023 EPB41
ENST00000490308 0.760092844901589 0.4592908283441 -0.0784444035886301 ENSG00000159023 EPB41
ENST00000460378 0.705492048541905 0.381607755033611 -0.0897997404623498 ENSG00000159023 EPB41
ENST00000462032 0.595034807947999 0.258906093920762 -0.195430364903862 ENSG00000159023 EPB41
ENST00000521452 0.986821631443775 0.954144832365403 0.00701165417631038 ENSG00000253304 TMEM200B
ENST00000420504 0.983367705443315 0.941606028469078 0.00927822432406854 ENSG00000253304 TMEM200B
ENST00000413004 0.912204938030068 0.7461543137118 0.057121135304973 ENSG00000225750 RP11-242O24.3
ENST00000373795 0.557871586690402 0.225495182640754 -0.0529021538663104 ENSG00000116350 SRSF4
ENST00000546138 0.519097551288395 0.194964546845441 -0.0575211384181385 ENSG00000116350 SRSF4
ENST00000466448 0.404530733896128 0.119640299497009 -0.0674170499753842 ENSG00000116350 SRSF4
ENST00000450108 0.701460872127187 0.376508171587117 0.129944562213542 ENSG00000227637 RP11-242O24.5
ENST00000497015 0.996876593136041 0.987833774023611 0.00111915971007483 ENSG00000116350 SRSF4
ENST00000605204 0.42932799460487 0.134302146234232 -0.0698464905725416 ENSG00000116350 SRSF4
ENST00000477193 0.983598530284962 0.942893816633923 0.00692161366679545 ENSG00000116350 SRSF4
ENST00000489898 0.924834797030619 0.776637042929595 0.0291939004397555 ENSG00000116350 SRSF4
ENST00000472353 0.516619098880416 0.19298462465913 -0.0878899741482501 ENSG00000116350 SRSF4
ENST00000373791 0.551777289492009 0.220783731551754 0.088560232364518 ENSG00000116353 MECR
ENST00000475773 0.855327192738855 0.624058356739272 0.0513341710176534 ENSG00000116353 MECR
ENST00000483435 0.948508505703309 0.841797425203111 0.0215737405260833 ENSG00000116353 MECR
ENST00000263702 0.471480487574851 0.160640618651745 0.102223285957906 ENSG00000116353 MECR
ENST00000473030 0.678387874276127 0.346405836340255 0.0790742761881953 ENSG00000116353 MECR
ENST00000463412 0.71935113529517 0.401203902851832 0.0731118398239067 ENSG00000116353 MECR
ENST00000453185 0.773997050111547 0.480545011626213 0.0727192393825115 ENSG00000116353 MECR
ENST00000478505 0.466811673133256 0.157462577072971 0.118649223072489 ENSG00000116353 MECR
ENST00000490529 0.365257809402968 0.0987200974291906 0.124628464809871 ENSG00000116353 MECR
ENST00000464511 0.145516766591431 0.0204971311126282 0.350984954776041 ENSG00000116353 MECR
ENST00000463052 0.185536487393521 0.030214560099107 0.192843200492411 ENSG00000116353 MECR
ENST00000489248 0.397181116309957 0.115588848148935 0.14146052021164 ENSG00000116353 MECR
ENST00000475861 0.490364286979963 0.173266942309393 0.122426148548325 ENSG00000116353 MECR
ENST00000474946 0.482275690735145 0.167688852428983 0.130119391446625 ENSG00000116353 MECR
ENST00000464915 0.359826774439015 0.0958589305592331 0.209164958172978 ENSG00000116353 MECR
ENST00000482610 0.553728230804933 0.222454723609964 0.134324744952489 ENSG00000116353 MECR
ENST00000484012 0.546989823501723 0.216836170107261 0.144305647658923 ENSG00000116353 MECR
ENST00000493928 0.974844171879988 0.916011185823388 -0.0140376167283818 ENSG00000116353 MECR
ENST00000427046 0.447438604610646 0.145160077470977 0.233240082567759 ENSG00000237934 RP11-467D18.2
ENST00000345512 0.144420718752439 0.0202372745977979 -0.150982892712066 ENSG00000060656 PTPRU
ENST00000373779 0.0812326382355471 0.00833032506437908 -0.163688200136562 ENSG00000060656 PTPRU
ENST00000323874 0.0812326382355471 0.00833032506437908 -0.163688200136562 ENSG00000060656 PTPRU
ENST00000356870 0.0812326382355471 0.00833032506437908 -0.163688200136562 ENSG00000060656 PTPRU
ENST00000428026 0.0812326382355471 0.00833032506437908 -0.163688200136562 ENSG00000060656 PTPRU
ENST00000460170 0.0807528650525905 0.00826222436910917 -0.163683639114839 ENSG00000060656 PTPRU
ENST00000408623 0.65052371582526 0.314743235851256 0.0800182798907726 ENSG00000221550 AL645859.1
ENST00000527027 0.93167448452847 0.795643413562422 -0.0375245037700555 ENSG00000060656 PTPRU
ENST00000415600 0.606002264517056 0.269020993975017 -0.10523413203591 ENSG00000060656 PTPRU
ENST00000531385 0.517367266042561 0.193622070306444 -0.166799356194973 ENSG00000060656 PTPRU
ENST00000526080 0.888812677419293 0.69253847494583 0.0688975487828867 ENSG00000060656 PTPRU
ENST00000493601 0.00518872800170601 0.000173144849558213 -0.42116013853094 ENSG00000060656 PTPRU
ENST00000465525 0.00148959008279744 3.50876851169832e-05 -0.437366029866168 ENSG00000060656 PTPRU
ENST00000492954 0.0358651764202184 0.00254937506844123 -0.415086415804315 ENSG00000060656 PTPRU
ENST00000417651 0.688258306531566 0.359212157922028 0.120033298524978 ENSG00000230523 RP3-437I16.1
ENST00000373765 0.331870068516395 0.0825093716950587 0.303571727209932 ENSG00000162510 MATN1
ENST00000494561 0.942035773129764 0.823910912019746 0.0212706082906571 ENSG00000162510 MATN1
ENST00000477320 0.651047640175424 0.315194481504209 0.16201975938238 ENSG00000162510 MATN1
ENST00000414532 0.652160686886577 0.316256217683596 0.169638805192787 ENSG00000186056 MATN1-AS1
ENST00000454613 0.650266571028283 0.314291513093923 0.170151708071564 ENSG00000186056 MATN1-AS1
ENST00000414763 0.487673763248211 0.171534075608427 0.244828662562937 ENSG00000186056 MATN1-AS1
ENST00000443076 0.910599655658721 0.742857025591785 0.0476353849357223 ENSG00000186056 MATN1-AS1
ENST00000294507 0.856107451470558 0.625610282847319 -0.0412034664938978 ENSG00000162511 LAPTM5
ENST00000430320 0.996487203468714 0.986361106849167 0.00241651880244304 ENSG00000223382 RP1-65J11.1
ENST00000438790 0.964207756211886 0.885681845393111 -0.0184677525575784 ENSG00000223382 RP1-65J11.1
ENST00000336798 0.0397838359747159 0.0029479608120354 -0.140002874341278 ENSG00000162512 SDC3
ENST00000339394 0.220078530658993 0.0401874467451211 -0.127448414378385 ENSG00000162512 SDC3
ENST00000471567 0.226996197662437 0.0424270601889194 -0.189884552898703 ENSG00000162512 SDC3
ENST00000487984 0.508755691517659 0.187191777525865 -0.199319344338142 ENSG00000162512 SDC3
ENST00000424085 0.160778900476145 0.0240025893190541 -0.0884068211744828 ENSG00000134644 PUM1
ENST00000257075 0.160838848703472 0.0240154251771643 -0.088406725807651 ENSG00000134644 PUM1
ENST00000373747 0.160506130925675 0.023935599342664 -0.0884062090226479 ENSG00000134644 PUM1
ENST00000525843 0.163743993111867 0.0247187858993931 -0.088286007800667 ENSG00000134644 PUM1
ENST00000426105 0.150271712442539 0.0216116485117648 -0.0928185402672893 ENSG00000134644 PUM1
ENST00000440538 0.147481461274045 0.0209609400313001 -0.093331934285463 ENSG00000134644 PUM1
ENST00000498419 0.0116030396055226 0.000518900067816048 -0.165226376885996 ENSG00000134644 PUM1
ENST00000373741 0.149136956754133 0.0213366708425318 -0.0929307996807541 ENSG00000134644 PUM1
ENST00000423018 0.144926469899601 0.0203564216694233 -0.0939565807333417 ENSG00000134644 PUM1
ENST00000373742 0.149394874293654 0.0213961274363365 -0.0923716465884267 ENSG00000134644 PUM1
ENST00000530669 0.0149208393241256 0.000736574319393932 -0.244616000909985 ENSG00000134644 PUM1
ENST00000363284 0.852262683559814 0.617546115133022 -0.0515023375550167 ENSG00000200154 SNORD103A
ENST00000529846 0.0206200774361935 0.00116837550639093 -0.230564742838465 ENSG00000134644 PUM1
ENST00000525997 0.0195235183259457 0.0010816034905784 -0.232143536675305 ENSG00000134644 PUM1
ENST00000527498 0.304246427421253 0.0707460991443786 -0.128524934630059 ENSG00000134644 PUM1
ENST00000365237 0.55334446994488 0.222130401884844 -0.184721543118159 ENSG00000202107 SNORD103B
ENST00000498627 0.876209683148786 0.666998420502669 -0.0612251235054991 ENSG00000134644 PUM1
ENST00000471894 0.516328403991454 0.192740420810796 -0.12419431057425 ENSG00000134644 PUM1
ENST00000490546 0.340009313486278 0.0862890236777125 -0.156449462848792 ENSG00000134644 PUM1
ENST00000532678 0.157694158603262 0.023308419794977 -0.143906222383067 ENSG00000134644 PUM1
ENST00000363311 0.981207212015075 0.93513825760229 -0.0111828924407835 ENSG00000200181 SNORD85
ENST00000526128 0.40678327356222 0.120947540860362 -0.160388915421546 ENSG00000134644 PUM1
ENST00000526215 0.730487377293665 0.416877958760173 -0.0423068951692836 ENSG00000134644 PUM1
ENST00000525948 0.907097838398703 0.733014142470203 -0.0173194147334002 ENSG00000134644 PUM1
ENST00000480602 0.952211058698891 0.85152475345819 0.0104073214767397 ENSG00000134644 PUM1
ENST00000524516 0.897111450396664 0.710178989060399 0.0247463655333383 ENSG00000134644 PUM1
ENST00000417263 0.61726553337516 0.279744845700064 0.165478851628513 ENSG00000237329 RP11-201O14.1
ENST00000429616 0.906999571836901 0.732805638654729 0.0399454082873339 ENSG00000232768 RP11-201O14.2
ENST00000531867 0.380954552264976 0.107152238142602 -0.140025250997589 ENSG00000134644 PUM1
ENST00000373736 0.945302666517118 0.833055638949182 0.0337741471375016 ENSG00000084628 NKAIN1
ENST00000263693 0.848956962845005 0.610310806425688 -0.0593205095097436 ENSG00000084628 NKAIN1
ENST00000528449 0.858677172824478 0.63051736656742 -0.0447727744556255 ENSG00000084628 NKAIN1
ENST00000398657 0.724921515797348 0.409069522693903 -0.084488674840543 ENSG00000084628 NKAIN1
ENST00000526106 0.722996102716537 0.40594512152258 -0.0641132247697889 ENSG00000084628 NKAIN1
ENST00000530145 0.734778040995732 0.422739618986704 -0.0636443071884594 ENSG00000084628 NKAIN1
ENST00000263694 0.307364049280642 0.0720105445211218 -0.102595052597106 ENSG00000060688 SNRNP40
ENST00000486941 0.983755655333763 0.943724534318914 -0.00770118932121693 ENSG00000060688 SNRNP40
ENST00000489853 0.831112868730289 0.577429523333495 -0.0422658254793905 ENSG00000060688 SNRNP40
ENST00000373720 0.972934975616987 0.910507978251309 -0.00995173474230198 ENSG00000060688 SNRNP40
ENST00000491106 0.990178090856944 0.964516670142691 -0.0054785108949031 ENSG00000060688 SNRNP40
ENST00000446633 0.30776585569799 0.0722069637960238 -0.103016328943197 ENSG00000060688 SNRNP40
ENST00000452686 0.95434883294473 0.858302298223762 -0.0259006117537992 ENSG00000229447 RP11-490K7.4
ENST00000474025 0.723942699049267 0.407418056972589 -0.0792889019485272 ENSG00000060688 SNRNP40
ENST00000463988 0.288160946472583 0.064312459331832 -0.181736141711697 ENSG00000060688 SNRNP40
ENST00000344147 0.174053178994106 0.0272573783235849 0.142817619371802 ENSG00000121766 ZCCHC17
ENST00000479629 0.395056918272182 0.114467758512823 0.118798394989323 ENSG00000121766 ZCCHC17
ENST00000373714 0.174053178994106 0.0272573783235849 0.142817619371802 ENSG00000121766 ZCCHC17
ENST00000546109 0.155349411128274 0.022769838288127 0.159659036175966 ENSG00000121766 ZCCHC17
ENST00000422613 0.204202646100504 0.0353970788196971 0.140876195030651 ENSG00000121766 ZCCHC17
ENST00000490049 0.374905478461308 0.104103451415326 0.138768959596829 ENSG00000121766 ZCCHC17
ENST00000430143 0.737723254549004 0.426814530528312 0.0707643631297684 ENSG00000229044 RP11-266K22.2
ENST00000373713 0.712498675399083 0.391082889317415 0.101503257487054 ENSG00000121769 FABP3
ENST00000497275 0.95111912494076 0.848252458408093 0.0226986863755859 ENSG00000121769 FABP3
ENST00000498148 0.730915416168284 0.417615868272256 0.0962445077157089 ENSG00000121769 FABP3
ENST00000482018 0.652802451060003 0.316968518149389 0.123205045663628 ENSG00000121769 FABP3
ENST00000373710 0.944995913791931 0.832305418950535 0.0251452229672806 ENSG00000168528 SERINC2
ENST00000536859 0.96031435026006 0.875301544408439 0.0188089490656276 ENSG00000168528 SERINC2
ENST00000487207 0.959752336018921 0.87408315357654 -0.0211500804466853 ENSG00000168528 SERINC2
ENST00000373709 0.974570035464618 0.915018643541185 0.0127403565161808 ENSG00000168528 SERINC2
ENST00000536384 0.993412767890557 0.974473435935717 -0.00382620694364752 ENSG00000168528 SERINC2
ENST00000491976 0.993412767890557 0.974473435935717 -0.00382620694364752 ENSG00000168528 SERINC2
ENST00000596131 0.951098030110422 0.847992969268011 -0.0333504313311756 ENSG00000268950 AC114494.1
ENST00000435872 0.641162043668115 0.304274539274673 0.139707473598673 ENSG00000229167 RP11-73M7.1
ENST00000441210 0.409832034867486 0.122749290255632 -0.237767135824968 ENSG00000142910 TINAGL1
ENST00000457433 0.560785163710409 0.227718750755655 -0.175864266013363 ENSG00000142910 TINAGL1
ENST00000271064 0.562145337216488 0.229210501973032 -0.175271828836005 ENSG00000142910 TINAGL1
ENST00000537531 0.561867755397783 0.228915544320568 -0.185331372441014 ENSG00000142910 TINAGL1
ENST00000461030 0.562634892256964 0.229611955152305 -0.185178984203706 ENSG00000142910 TINAGL1
ENST00000466998 0.393725434511399 0.113728989618097 -0.254159858966096 ENSG00000142910 TINAGL1
ENST00000478398 0.612112289890876 0.274931159833178 -0.16715262136648 ENSG00000142910 TINAGL1
ENST00000481165 0.570016385884452 0.236363576414723 -0.17361196972445 ENSG00000142910 TINAGL1
ENST00000468635 0.759978506105151 0.4589637076479 -0.114516827469772 ENSG00000142910 TINAGL1
ENST00000498429 0.757055483835499 0.454791038534945 -0.115473101971066 ENSG00000142910 TINAGL1
ENST00000463112 0.669879693299634 0.336149779050663 -0.143928168268088 ENSG00000142910 TINAGL1
ENST00000480586 0.82654299447321 0.569146129319677 -0.0889207480212564 ENSG00000142910 TINAGL1
ENST00000485464 0.527402403195927 0.201293443219519 0.182775322052902 ENSG00000121764 HCRTR1
ENST00000468521 0.153928476415228 0.0224550724526272 0.3893745757602 ENSG00000121764 HCRTR1
ENST00000403528 0.206843370492915 0.0361028897066378 0.353965222311515 ENSG00000121764 HCRTR1
ENST00000373706 0.212772511237428 0.0379853065846129 0.346559437055191 ENSG00000121764 HCRTR1
ENST00000373705 0.669513443392695 0.335665058110357 0.0712851121688335 ENSG00000121764 HCRTR1
ENST00000373703 0.838255003378062 0.589883946073867 0.0309097845814809 ENSG00000162517 PEF1
ENST00000461006 0.693945977618803 0.366257018197981 0.0677658182503884 ENSG00000162517 PEF1
ENST00000478502 0.752076779479262 0.447533404948262 0.0465607729189412 ENSG00000162517 PEF1
ENST00000489164 0.996688558902654 0.987327324229816 0.00109796295564639 ENSG00000162517 PEF1
ENST00000492061 0.942035773129764 0.823795878101924 -0.0172893603179327 ENSG00000162517 PEF1
ENST00000496805 0.946299791351029 0.835611916896167 -0.0165852438732537 ENSG00000162517 PEF1
ENST00000472443 0.99018316515222 0.964531178810841 -0.00360102432905618 ENSG00000162517 PEF1
ENST00000471219 0.816038139349692 0.549813269690876 -0.0563246880199218 ENSG00000162517 PEF1
ENST00000440872 0.911517428720816 0.744694121204487 -0.0275822511390383 ENSG00000162517 PEF1
ENST00000609625 0.148926397676873 0.0212779254930288 -0.319739272124717 ENSG00000235790 RP11-73M7.6
ENST00000609549 0.148926397676873 0.0212779254930288 -0.319739272124717 ENSG00000235790 RP11-73M7.6
ENST00000610043 0.148703783181269 0.0212211267710727 -0.320573575826702 ENSG00000235790 RP11-73M7.6
ENST00000581333 0.987024518140327 0.954945613790157 -0.0100627463256133 ENSG00000264078 RP11-73M7.9
ENST00000608332 0.146124588859631 0.0206506145491144 -0.322310313492583 ENSG00000235790 RP11-73M7.6
ENST00000585660 0.152350928785423 0.0220978623908885 -0.319722934965635 ENSG00000235790 RP11-73M7.6
ENST00000591592 0.151395152339775 0.0218866913271005 -0.320040572993147 ENSG00000235790 RP11-73M7.6
ENST00000608246 0.15163993259166 0.0219395639847447 -0.319433460318651 ENSG00000235790 RP11-73M7.6
ENST00000608888 0.153469101615706 0.0223500200539404 -0.318801184701889 ENSG00000235790 RP11-73M7.6
ENST00000607926 0.153469101615706 0.022356327925416 -0.318797816876534 ENSG00000235790 RP11-73M7.6
ENST00000610216 0.153469101615706 0.022356327925416 -0.318797816876534 ENSG00000235790 RP11-73M7.6
ENST00000585413 0.152867006892349 0.0222140484964609 -0.319320942788764 ENSG00000235790 RP11-73M7.6
ENST00000609033 0.153820261692371 0.0224353445411106 -0.319040434554172 ENSG00000235790 RP11-73M7.6
ENST00000589462 0.152924010412436 0.0222272302691704 -0.319317318354571 ENSG00000235790 RP11-73M7.6
ENST00000593188 0.152916756583815 0.0222242167354278 -0.319314871005299 ENSG00000235790 RP11-73M7.6
ENST00000609373 0.152128998008869 0.022045406909364 -0.320005478453119 ENSG00000235790 RP11-73M7.6
ENST00000587445 0.152924010412436 0.0222272302691704 -0.319317318354571 ENSG00000235790 RP11-73M7.6
ENST00000591929 0.152666667003659 0.0221771118761249 -0.319684499622066 ENSG00000235790 RP11-73M7.6
ENST00000609338 0.153581931396223 0.0223828735194782 -0.319043136289162 ENSG00000235790 RP11-73M7.6
ENST00000373672 0.132656702666841 0.0176693176971894 -0.314137133955165 ENSG00000084636 COL16A1
ENST00000271069 0.132877744843541 0.017717290282124 -0.313981542017387 ENSG00000084636 COL16A1
ENST00000488128 0.133041953641178 0.017759969696964 -0.321759551911426 ENSG00000084636 COL16A1
ENST00000488897 0.172387976499654 0.0268607680437734 -0.306970722170995 ENSG00000084636 COL16A1
ENST00000461217 0.281996212090631 0.0619014753492775 -0.274426628762212 ENSG00000084636 COL16A1
ENST00000445166 0.0693061153770469 0.00659536033674373 -0.387539721096621 ENSG00000235790 RP11-73M7.6
ENST00000440437 0.134540253274461 0.0180813702246938 -0.330494885610518 ENSG00000084636 COL16A1
ENST00000588288 0.0846539943166847 0.00886311762906233 -0.359450325778686 ENSG00000235790 RP11-73M7.6
ENST00000466829 0.292226618650166 0.065861954102473 -0.259034436366061 ENSG00000084636 COL16A1
ENST00000470799 0.237343280194141 0.0457760945593238 -0.279294565597407 ENSG00000084636 COL16A1
ENST00000482910 0.220357910576987 0.0402832510865531 -0.285434933443597 ENSG00000084636 COL16A1
ENST00000468459 0.294156649721439 0.0667227453596249 -0.264083949635799 ENSG00000084636 COL16A1
ENST00000479100 0.31547874979886 0.0753385105476705 -0.255915508271151 ENSG00000084636 COL16A1
ENST00000458715 0.318164340723295 0.0764388101539608 -0.25056171676467 ENSG00000084636 COL16A1
ENST00000373668 0.12659784211543 0.0163886790825723 -0.321005053763544 ENSG00000084636 COL16A1
ENST00000474000 0.115999187000935 0.0143054839427998 -0.349159092812567 ENSG00000084636 COL16A1
ENST00000482478 0.117326093359106 0.0145563093771713 -0.349583125124337 ENSG00000084636 COL16A1
ENST00000529928 0.100932807229948 0.0115441562852479 -0.35972306930591 ENSG00000084636 COL16A1
ENST00000373667 0.141368894509306 0.0195913754230903 -0.323181950495205 ENSG00000084636 COL16A1
ENST00000532877 0.222005933321569 0.0408439945872361 -0.281880744156109 ENSG00000084636 COL16A1
ENST00000465239 0.858677172824478 0.630427882060055 -0.0720189719280814 ENSG00000121753 BAI2
ENST00000398556 0.0275075790959369 0.00175124003725422 -0.278183170173823 ENSG00000121753 BAI2
ENST00000398547 0.037040516031778 0.00266659403461228 -0.267026226338068 ENSG00000121753 BAI2
ENST00000373655 0.0339380707832365 0.00235934391284926 -0.269762559486733 ENSG00000121753 BAI2
ENST00000373658 0.0339380707832365 0.00235934391284926 -0.269762559486733 ENSG00000121753 BAI2
ENST00000398542 0.0299890595281573 0.00198183956600195 -0.274623105842803 ENSG00000121753 BAI2
ENST00000465256 0.327564972915797 0.0805334918165125 -0.197072361716797 ENSG00000121753 BAI2
ENST00000257070 0.0339380707832365 0.00235934391284926 -0.269762559486733 ENSG00000121753 BAI2
ENST00000530999 0.529262301015503 0.202901479884939 -0.160788608291484 ENSG00000121753 BAI2
ENST00000525655 0.418665466222888 0.127823935955993 -0.186453984215333 ENSG00000121753 BAI2
ENST00000527361 0.0274866553000475 0.00174893344874522 -0.281367955328509 ENSG00000121753 BAI2
ENST00000440175 0.0612255338160075 0.00550281061260713 -0.270979610696363 ENSG00000121753 BAI2
ENST00000398538 0.0253186783803658 0.0015568192152525 -0.280769993770678 ENSG00000121753 BAI2
ENST00000484002 0.391527531082331 0.112456119256184 -0.217524328828112 ENSG00000121753 BAI2
ENST00000466109 0.865878734768164 0.64500478983388 -0.0825088053817637 ENSG00000121753 BAI2
ENST00000420125 0.074229385567562 0.00728820419019395 -0.297974603229344 ENSG00000121753 BAI2
ENST00000530134 0.045532744779208 0.00358729918256343 -0.343136619688666 ENSG00000121753 BAI2
ENST00000533175 0.136392564173966 0.0184860036786047 -0.271599985538799 ENSG00000121753 BAI2
ENST00000468430 0.438771603017357 0.139773579305989 -0.264748028033437 ENSG00000121753 BAI2
ENST00000473952 0.161864119435633 0.0242452440448426 -0.31749556488714 ENSG00000121753 BAI2
ENST00000436464 0.894653430141308 0.704920489257982 -0.066760427662109 ENSG00000121753 BAI2
ENST00000581063 0.84621994879276 0.604796732929405 -0.0485607533376835 ENSG00000266580 MIR4254
ENST00000527035 0.349673531130073 0.0911162240972064 -0.138541515061543 ENSG00000254545 RP11-84A19.3
ENST00000257100 0.279664891513287 0.0609525815918223 -0.121977596297223 ENSG00000134668 SPOCD1
ENST00000373648 0.279529166086143 0.0608957425346803 -0.121981459628254 ENSG00000134668 SPOCD1
ENST00000360482 0.279529166086143 0.0608957425346803 -0.121981459628254 ENSG00000134668 SPOCD1
ENST00000473361 0.274216269120472 0.0587334773285018 -0.123435542721079 ENSG00000134668 SPOCD1
ENST00000452755 0.275161073202019 0.0591319297226472 -0.123631120466163 ENSG00000134668 SPOCD1
ENST00000533231 0.281579173584987 0.0617359736064867 -0.121675597683479 ENSG00000134668 SPOCD1
ENST00000528579 0.341874872339833 0.0873661194852222 -0.111272995046309 ENSG00000134668 SPOCD1
ENST00000532604 0.426822562716269 0.13274732661215 -0.0983013003588767 ENSG00000134668 SPOCD1
ENST00000531039 0.457056523528469 0.151357646185999 -0.0955133724437466 ENSG00000134668 SPOCD1
ENST00000468720 0.456532717510394 0.151039093648484 -0.0964813136876574 ENSG00000134668 SPOCD1
ENST00000485944 0.492178711790088 0.174547334640389 -0.090533175969148 ENSG00000134668 SPOCD1
ENST00000460061 0.490240352482795 0.17319889900052 -0.0916312879984716 ENSG00000134668 SPOCD1
ENST00000529396 0.697529211050086 0.371187696703166 0.160548868352769 ENSG00000134668 SPOCD1
ENST00000528791 0.69974258936619 0.374256761309732 0.159510834342736 ENSG00000134668 SPOCD1
ENST00000525930 0.56767902845784 0.234328837596873 0.2101770135461 ENSG00000134668 SPOCD1
ENST00000453837 0.441993819166584 0.141686284592001 0.145382577776306 ENSG00000203620 RP11-84A19.2
ENST00000602889 0.944126750853067 0.82958894467251 0.0076008842861366 ENSG00000269967 RP11-84A19.4
ENST00000602725 0.990086678087208 0.964297654102079 0.00158074357255617 ENSG00000184007 PTP4A2
ENST00000344035 0.914491188414728 0.751694663296385 -0.0111233810373022 ENSG00000184007 PTP4A2
ENST00000356536 0.859169112826612 0.631460484849453 -0.0184828136380065 ENSG00000184007 PTP4A2
ENST00000457805 0.935285008793069 0.804274047926264 0.00950930270703931 ENSG00000184007 PTP4A2
ENST00000489313 0.849133452955202 0.610982272716459 0.0246640008370563 ENSG00000184007 PTP4A2
ENST00000602683 0.941716424726156 0.822229866848175 0.0087036737443255 ENSG00000184007 PTP4A2
ENST00000470404 0.934294115539634 0.802052010134169 0.00965331854557604 ENSG00000184007 PTP4A2
ENST00000532001 0.937128338279329 0.808656730543455 0.00976704998282025 ENSG00000184007 PTP4A2
ENST00000528253 0.966311681842995 0.891662918331169 -0.00578494630025839 ENSG00000184007 PTP4A2
ENST00000391369 0.727900390371521 0.413689717194082 -0.130634723742547 ENSG00000212673 AL136115.1
ENST00000484483 0.940063132641589 0.816222892079447 0.0121174072479028 ENSG00000184007 PTP4A2
ENST00000468531 0.787250932874659 0.502450485207458 -0.0318121280619732 ENSG00000184007 PTP4A2
ENST00000534796 0.894610218345095 0.70486886322301 -0.0185422208592831 ENSG00000184007 PTP4A2
ENST00000532289 0.924992547910437 0.776926197922413 -0.0148234609299077 ENSG00000184007 PTP4A2
ENST00000526960 0.858147272802377 0.629245995597933 -0.0252039141612555 ENSG00000184007 PTP4A2
ENST00000524384 0.718393704891268 0.399831456365561 -0.0469897000587286 ENSG00000184007 PTP4A2
ENST00000528840 0.673649404682608 0.340381681870978 -0.0530636858157628 ENSG00000184007 PTP4A2
ENST00000494444 0.664205284918302 0.329445412842227 -0.0546476522045949 ENSG00000184007 PTP4A2
ENST00000529477 0.681071395076433 0.349656585626103 -0.0514383002032879 ENSG00000184007 PTP4A2
ENST00000533408 0.587402141590515 0.252100480185586 -0.0726216712598359 ENSG00000184007 PTP4A2
ENST00000475464 0.604901212203051 0.268003862579728 -0.0793698435872654 ENSG00000184007 PTP4A2
ENST00000447478 0.908333876354055 0.736752393775135 -0.0580071211611388 ENSG00000228634 RP4-534N18.2
ENST00000327300 0.453588134817677 0.148956633204989 -0.0626394053505059 ENSG00000121774 KHDRBS1
ENST00000307714 0.467220855969683 0.157827451176721 -0.0612095731140352 ENSG00000121774 KHDRBS1
ENST00000492989 0.560693007241673 0.227626971947179 -0.0586886422319254 ENSG00000121774 KHDRBS1
ENST00000484270 0.579061965954413 0.244729086167997 -0.0475778437783018 ENSG00000121774 KHDRBS1
ENST00000366152 0.0707161853650948 0.00678893167445489 0.220260900647365 ENSG00000203325 RP11-277A4.4
ENST00000487305 0.740180714978908 0.430174533310591 0.0628621695775654 ENSG00000121775 TMEM39B
ENST00000336294 0.723477968241353 0.406591086526527 0.0653207127055109 ENSG00000121775 TMEM39B
ENST00000438825 0.496512078576289 0.177798860302725 0.132881594645598 ENSG00000121775 TMEM39B
ENST00000441402 0.728910409437968 0.41481067257557 0.0642342817272888 ENSG00000121775 TMEM39B
ENST00000472503 0.435486034171692 0.137756099457172 0.138168434552234 ENSG00000121775 TMEM39B
ENST00000456834 0.648104429286603 0.31183044183435 0.0840661227656344 ENSG00000121775 TMEM39B
ENST00000468135 0.72871881001431 0.414517438935181 0.0642402393187674 ENSG00000121775 TMEM39B
ENST00000466321 0.48882760891821 0.172237821319014 0.13525785194514 ENSG00000121775 TMEM39B
ENST00000373634 0.722996102716537 0.405934775112616 0.0656376597234282 ENSG00000121775 TMEM39B
ENST00000427288 0.713611517268914 0.392703962941662 0.0693809896242906 ENSG00000121775 TMEM39B
ENST00000476968 0.722332073220339 0.405148853151363 0.0653049301270555 ENSG00000121775 TMEM39B
ENST00000498613 0.705744499095638 0.382009384032594 0.0993300892346869 ENSG00000121775 TMEM39B
ENST00000577515 0.666308429472589 0.332046238003372 -0.0991520856953318 ENSG00000266203 MIR5585
ENST00000373625 0.374446673312848 0.103852569659087 -0.0681809875706278 ENSG00000025800 KPNA6
ENST00000471599 0.282872733026648 0.0622533479631615 -0.080280561287053 ENSG00000025800 KPNA6
ENST00000537234 0.127371713622984 0.0165477648936426 -0.105878525225324 ENSG00000025800 KPNA6
ENST00000469790 0.269533635156641 0.0569971063383369 -0.133191448779078 ENSG00000025800 KPNA6
ENST00000545542 0.0209844922356991 0.00119883730250264 -0.165197345490792 ENSG00000025800 KPNA6
ENST00000446515 0.0219882073235102 0.00127505430902054 -0.201129046085417 ENSG00000025800 KPNA6
ENST00000515055 0.603887347150834 0.267163312177607 -0.0545673744886556 ENSG00000250135 RP4-622L5.2
ENST00000373610 0.411356576920378 0.123635827841466 0.0547853151424731 ENSG00000084652 TXLNA
ENST00000373609 0.416608453926395 0.126745838177965 0.0543193510573229 ENSG00000084652 TXLNA
ENST00000373602 0.943598278924741 0.828225320808643 -0.0212882899009346 ENSG00000160050 CCDC28B
ENST00000469003 0.367865340236063 0.100107748529657 0.20225354648834 ENSG00000160050 CCDC28B
ENST00000421922 0.91444725103429 0.75151414883062 -0.0312021859116969 ENSG00000160050 CCDC28B
ENST00000461819 0.900284917104518 0.717018862595888 -0.0356123326851733 ENSG00000160050 CCDC28B
ENST00000483009 0.768597201169058 0.471767960115969 -0.0735814442810961 ENSG00000160050 CCDC28B
ENST00000373604 0.423307715919032 0.130535064446643 -0.216466994739419 ENSG00000224066 RP4-622L5.7
ENST00000421616 0.915655069733216 0.753998650101518 0.052816952467485 ENSG00000224066 RP4-622L5.7
ENST00000537469 0.853989919579014 0.621500552385736 0.0685411298779959 ENSG00000160051 IQCC
ENST00000291358 0.840377686824839 0.593283180752998 0.0744076933822631 ENSG00000160051 IQCC
ENST00000409358 0.966812386244708 0.893007189334724 0.0152945363223321 ENSG00000222046 DCDC2B
ENST00000487056 0.966733700187741 0.892832615349461 0.0152938410283537 ENSG00000222046 DCDC2B
ENST00000466796 0.969645965325806 0.901130349798662 -0.0104164307162505 ENSG00000160055 TMEM234
ENST00000491434 0.993215525330535 0.973692637207156 -0.00263766901606582 ENSG00000160055 TMEM234
ENST00000489170 0.996058550435835 0.984800269976636 -0.00152483321053357 ENSG00000160055 TMEM234
ENST00000495091 0.88891464072511 0.692882030383331 -0.0617624506922067 ENSG00000160055 TMEM234
ENST00000461402 0.996058550435835 0.984800269976636 -0.00152483321053357 ENSG00000160055 TMEM234
ENST00000483001 0.986290644567893 0.952093059610079 0.00507008740078293 ENSG00000160055 TMEM234
ENST00000545122 0.995014482059958 0.980506868648331 -0.0020503341563326 ENSG00000160055 TMEM234
ENST00000309777 0.97455069195906 0.914865210448827 0.00901907293770292 ENSG00000160055 TMEM234
ENST00000373593 0.97455069195906 0.914864125895827 0.00901036826282414 ENSG00000160055 TMEM234
ENST00000344461 0.974534747359191 0.914801468291413 0.00900125102114895 ENSG00000160055 TMEM234
ENST00000484490 0.983632911830448 0.943004394649518 0.0059604671524776 ENSG00000160055 TMEM234
ENST00000485689 0.760797426334028 0.460451418598826 -0.0893426834578341 ENSG00000160055 TMEM234
ENST00000487174 0.956891027813841 0.865193134238097 0.0145665860116359 ENSG00000160055 TMEM234
ENST00000355082 0.89594275076409 0.707659685508699 -0.0183914374607258 ENSG00000084623 EIF3I
ENST00000373586 0.997096807195956 0.988828922978074 -0.00051514680092342 ENSG00000084623 EIF3I
ENST00000489353 0.884732031617681 0.683959791285942 -0.0197653176671317 ENSG00000084623 EIF3I
ENST00000471486 0.942035773129764 0.823976265194794 0.00895201393354601 ENSG00000084623 EIF3I
ENST00000483517 0.971819735611486 0.90761993816957 0.00458350866373275 ENSG00000084623 EIF3I
ENST00000474371 0.971507742680071 0.906817714915102 0.00445857550269671 ENSG00000084623 EIF3I
ENST00000423995 0.98763521849159 0.956557491934869 0.00622484725039698 ENSG00000220785 MTMR9LP
ENST00000403496 0.991343125157929 0.96763440791955 0.00461699731883415 ENSG00000220785 MTMR9LP
ENST00000441044 0.823660216968083 0.563319827699563 -0.0627902635119292 ENSG00000220785 MTMR9LP
ENST00000426597 0.846137705654029 0.604514345594104 -0.0563829369697241 ENSG00000220785 MTMR9LP
ENST00000373582 0.505612467539611 0.184656931542583 -0.237596287026323 ENSG00000183615 FAM167B
ENST00000336890 0.188172157593945 0.0309644282363064 0.174629987781682 ENSG00000182866 LCK
ENST00000482949 0.668733780052365 0.334733170435626 0.0694365616770317 ENSG00000182866 LCK
ENST00000495610 0.197200921614992 0.0333862432427788 0.166389572378187 ENSG00000182866 LCK
ENST00000355928 0.668733780052365 0.334733170435626 0.0694365616770317 ENSG00000182866 LCK
ENST00000476457 0.668733780052365 0.334733170435626 0.0694365616770317 ENSG00000182866 LCK
ENST00000469765 0.188172157593945 0.0309644282363064 0.174629987781682 ENSG00000182866 LCK
ENST00000373548 0.644026738862572 0.307249532652407 -0.0524540560869656 ENSG00000116478 HDAC1
ENST00000481281 0.713431636167288 0.392407294811688 -0.0580741612506093 ENSG00000116478 HDAC1
ENST00000463172 0.776573265067724 0.48497958303699 -0.0492412028485929 ENSG00000116478 HDAC1
ENST00000428704 0.277039867482167 0.0598639474905379 -0.119881512204981 ENSG00000116478 HDAC1
ENST00000472928 0.734603408089978 0.422394317915285 -0.0543517080332188 ENSG00000116478 HDAC1
ENST00000373541 0.622218946522488 0.284699426483727 -0.0550687823488432 ENSG00000116478 HDAC1
ENST00000490081 0.0194987149669975 0.00107947991841688 -0.188140297739917 ENSG00000116478 HDAC1
ENST00000482310 0.0129439622404871 0.000602251092258585 -0.196511686415791 ENSG00000116478 HDAC1
ENST00000476391 0.938258662409115 0.811245693455424 -0.01586056903028 ENSG00000116478 HDAC1
ENST00000484305 0.404057215049275 0.119381843190716 -0.127561929907109 ENSG00000116478 HDAC1
ENST00000471488 0.748704677192201 0.44286736339514 0.0733073621102939 ENSG00000116478 HDAC1
ENST00000329421 0.924476446028207 0.775833130452554 0.0180480375201522 ENSG00000175130 MARCKSL1
ENST00000448134 0.903177040861333 0.723150742834603 0.0436796608545658 ENSG00000233775 RP4-811H24.9
ENST00000421153 0.821796723048571 0.560012519331427 0.0973416812005073 ENSG00000162526 TSSK3
ENST00000574792 0.981063848032639 0.934577170753082 -0.0139986241046477 ENSG00000162526 TSSK3
ENST00000574315 0.113542695426693 0.0138556114642639 0.301988273214205 ENSG00000162526 TSSK3
ENST00000432622 0.920896450955834 0.768003565939728 -0.0510092160929077 ENSG00000225828 FAM229A
ENST00000416512 0.296000194354874 0.0674091383891438 0.305647830698818 ENSG00000225828 FAM229A
ENST00000428500 0.712498675399083 0.391122864070277 0.119652915942998 ENSG00000225828 FAM229A
ENST00000415596 0.324033251978077 0.0789195470045323 0.299192443276722 ENSG00000225828 FAM229A
ENST00000373534 0.175293946091775 0.0275937414453771 0.382237094933732 ENSG00000162526 TSSK3
ENST00000455895 0.318098246418705 0.0763757809496872 0.0981085674739396 ENSG00000160058 BSDC1
ENST00000413080 0.318098246418705 0.0763790349292119 0.0981073850784585 ENSG00000160058 BSDC1
ENST00000444377 0.315609313947142 0.075400017584966 0.0984414127288455 ENSG00000160058 BSDC1
ENST00000341071 0.318098246418705 0.0763818077431427 0.0981960542945767 ENSG00000160058 BSDC1
ENST00000526031 0.41525402613997 0.12598820147258 0.0882164674645472 ENSG00000160058 BSDC1
ENST00000419121 0.415161171333728 0.125907413165172 0.0883315283803371 ENSG00000160058 BSDC1
ENST00000446293 0.30736508563774 0.0720134122132978 0.105535244700448 ENSG00000160058 BSDC1
ENST00000463967 0.663662453939691 0.328908324893091 0.0931106069436239 ENSG00000160058 BSDC1
ENST00000373520 0.184142508454905 0.0298790244563089 0.132075794968689 ENSG00000160058 BSDC1
ENST00000449308 0.1874124107815 0.0307497286506915 0.138724794453689 ENSG00000160058 BSDC1
ENST00000527513 0.217417265450969 0.0393821689319068 0.138634818136492 ENSG00000160058 BSDC1
ENST00000527163 0.245520019024892 0.0485181663241511 0.135349194829395 ENSG00000160058 BSDC1
ENST00000530485 0.118341738565577 0.0147527121687903 0.175634316967172 ENSG00000160058 BSDC1
ENST00000474414 0.138860455260699 0.0190293646993734 0.177395977440864 ENSG00000160058 BSDC1
ENST00000530876 0.111828073260727 0.0135532464111037 0.191682732106545 ENSG00000160058 BSDC1
ENST00000530753 0.103116693136802 0.0119478518956659 0.197450285735717 ENSG00000160058 BSDC1
ENST00000533084 0.141519442850118 0.0196276509292384 0.190734621709164 ENSG00000160058 BSDC1
ENST00000531222 0.123139320589003 0.0156901050378618 0.206613705172126 ENSG00000160058 BSDC1
ENST00000444107 0.765795380730979 0.467397101230255 0.0492113263588463 ENSG00000224333 GAPDHP20
ENST00000480336 0.151374738405013 0.0218815462651151 0.244401741606027 ENSG00000254553 RP1-27O5.3
ENST00000609129 0.550425533254559 0.219717463873762 0.123389288871474 ENSG00000273274 ZBTB8B
ENST00000373510 0.0580126926268447 0.00509066478499509 0.235913528580097 ENSG00000160062 ZBTB8A
ENST00000316459 0.211033223590078 0.0374267444391019 0.220411016179608 ENSG00000160062 ZBTB8A
ENST00000341885 0.0771895429739986 0.00773027799509626 0.127151704206043 ENSG00000176261 ZBTB8OS
ENST00000468695 0.62574704301831 0.288445193549887 0.0570044832460494 ENSG00000176261 ZBTB8OS
ENST00000492007 0.523158417227878 0.198081723319111 0.0690652314786918 ENSG00000176261 ZBTB8OS
ENST00000373506 0.579652973215578 0.245219997991951 0.0624871563824128 ENSG00000176261 ZBTB8OS
ENST00000467652 0.5691831545041 0.235591456677529 0.11427682846849 ENSG00000176261 ZBTB8OS
ENST00000498691 0.172582780880079 0.0269165500753128 0.158546576424371 ENSG00000176261 ZBTB8OS
ENST00000478041 0.621903892847173 0.284428572667941 0.0578432236362583 ENSG00000176261 ZBTB8OS
ENST00000473294 0.644327236929018 0.307553870576217 0.0550628861184969 ENSG00000176261 ZBTB8OS
ENST00000436661 0.645499288871664 0.308903132441759 0.0548938838390294 ENSG00000176261 ZBTB8OS
ENST00000373501 0.645244029092505 0.308662467963753 0.0548938506887658 ENSG00000176261 ZBTB8OS
ENST00000476493 0.63944491999805 0.302701291622931 0.0555909023452823 ENSG00000176261 ZBTB8OS
ENST00000465588 0.628292028387879 0.290957242463544 0.0571370245050348 ENSG00000176261 ZBTB8OS
ENST00000483138 0.727940921163288 0.413725206921204 0.0465913985297556 ENSG00000176261 ZBTB8OS
ENST00000479075 0.699911794354005 0.374510177160262 0.0527918010231172 ENSG00000176261 ZBTB8OS
ENST00000473383 0.285764598847825 0.063380387962341 0.160263466435148 ENSG00000176261 ZBTB8OS
ENST00000466361 0.772414528419405 0.47806347381215 0.0448165480733458 ENSG00000176261 ZBTB8OS
ENST00000363721 0.929982862340485 0.791736084165543 -0.0387648163455603 ENSG00000200591 Y_RNA
ENST00000414241 0.980467992462974 0.932751351706405 -0.00388555372397956 ENSG00000162521 RBBP4
ENST00000373493 0.649950302155936 0.313876935625174 0.038637618078645 ENSG00000162521 RBBP4
ENST00000527118 0.90594425109242 0.73048823635735 0.020432958506121 ENSG00000162521 RBBP4
ENST00000401893 0.89594275076409 0.707670815873697 0.0234360328347673 ENSG00000162521 RBBP4
ENST00000524393 0.907288229528636 0.733486396564114 0.0201633833245162 ENSG00000162521 RBBP4
ENST00000526193 0.902473586375557 0.721581112630323 0.0208910774088585 ENSG00000162521 RBBP4
ENST00000492348 0.897549735576181 0.711253976845581 -0.0165248342567204 ENSG00000162521 RBBP4
ENST00000544435 0.897549735576181 0.711253976845581 -0.0165248342567204 ENSG00000162521 RBBP4
ENST00000525506 0.873093096890287 0.659756125560872 -0.0310466057463682 ENSG00000162521 RBBP4
ENST00000465780 0.8409738615334 0.59470493348035 -0.0391240348581506 ENSG00000162521 RBBP4
ENST00000373485 0.919708963214236 0.764254277578882 -0.0127838312468069 ENSG00000162521 RBBP4
ENST00000477563 0.909598746225168 0.739659632265931 0.0212101768983116 ENSG00000162521 RBBP4
ENST00000458695 0.989614812601561 0.962792048672328 -0.00214263440131456 ENSG00000162521 RBBP4
ENST00000490500 0.976188968339764 0.919626565960755 -0.00741288283918826 ENSG00000162521 RBBP4
ENST00000445722 0.747572777935801 0.441505839382293 0.0504089267939483 ENSG00000162521 RBBP4
ENST00000475321 0.888717493681403 0.692352607648865 -0.0261647669174742 ENSG00000162521 RBBP4
ENST00000531983 0.976590478152503 0.920729360162076 0.00940149758803159 ENSG00000162521 RBBP4
ENST00000463378 0.902996367586371 0.722747989664311 -0.0211532081561191 ENSG00000162521 RBBP4
ENST00000460669 0.806230355215099 0.533985373407634 -0.0336461878248327 ENSG00000162521 RBBP4
ENST00000482190 0.814893607771045 0.547855828586995 -0.0326189172911429 ENSG00000162521 RBBP4
ENST00000373484 0.326622797626986 0.0800356732630146 0.0957736728205654 ENSG00000162520 SYNC
ENST00000409190 0.107283972198263 0.012697365080063 0.163427110465509 ENSG00000162520 SYNC
ENST00000417633 0.585029636698861 0.249914330890645 0.113443088202615 ENSG00000162520 SYNC
ENST00000426909 0.483423387275251 0.168587414825879 0.141468468433988 ENSG00000162520 SYNC
ENST00000421619 0.180112371663434 0.0287993337436616 0.288492493895741 ENSG00000224409 RP11-114B7.6
ENST00000401073 0.0408375255515203 0.0030569085788657 0.359794322615118 ENSG00000162522 KIAA1522
ENST00000468130 0.508755691517659 0.187203887189195 0.232841050790078 ENSG00000162522 KIAA1522
ENST00000373481 0.06713196635864 0.00629170003924961 0.361348492521613 ENSG00000162522 KIAA1522
ENST00000294521 0.254031307909537 0.0514863663383172 0.314333925587044 ENSG00000162522 KIAA1522
ENST00000373480 0.0825848560710244 0.00852771791986497 0.34917277886554 ENSG00000162522 KIAA1522
ENST00000469100 0.614600784149158 0.27724577944684 0.061431014181936 ENSG00000134684 YARS
ENST00000373477 0.0549737810789647 0.00468770859854901 0.126728662556627 ENSG00000134684 YARS
ENST00000490826 0.646940393821233 0.310359480542025 0.0579093379384132 ENSG00000134684 YARS
ENST00000487404 0.919708963214236 0.764293866823304 0.0169253637468304 ENSG00000134684 YARS
ENST00000478828 0.297253806781247 0.0679375792886308 0.10494907030875 ENSG00000134684 YARS
ENST00000481895 0.0306988810492136 0.00204861111645446 0.156610489200231 ENSG00000134684 YARS
ENST00000466052 0.0478881461644711 0.0038543421785281 0.183706983269415 ENSG00000134684 YARS
ENST00000470377 0.000543012844749017 9.91748688592289e-06 0.297777672643413 ENSG00000134684 YARS
ENST00000472692 0.764846812557042 0.466200789027553 0.061585126509859 ENSG00000134684 YARS
ENST00000530710 0.874712151203434 0.663243495799883 0.0350759518461444 ENSG00000116497 S100PBP
ENST00000373476 0.771156655329565 0.475865276142772 -0.0456206075418593 ENSG00000116497 S100PBP
ENST00000373475 0.708018600681582 0.385239478718847 -0.0536787069835995 ENSG00000116497 S100PBP
ENST00000529027 0.605885803192175 0.268903331834398 -0.111712533626685 ENSG00000116497 S100PBP
ENST00000531123 0.957151119619286 0.866019423503569 -0.011994220096719 ENSG00000116497 S100PBP
ENST00000398243 0.980896649220321 0.933844073584279 -0.00650399761412943 ENSG00000116497 S100PBP
ENST00000356689 0.947746346347575 0.839822115646147 -0.0153298957022961 ENSG00000116497 S100PBP
ENST00000526230 0.799460277096029 0.522378087089354 -0.0584330022921437 ENSG00000116497 S100PBP
ENST00000531256 0.832833127336977 0.580537001901258 -0.0498362551550229 ENSG00000116497 S100PBP
ENST00000477248 0.201595391806737 0.0346080634309642 -0.304087904988023 ENSG00000116497 S100PBP
ENST00000482212 0.885029841406156 0.684744498484658 -0.0372698066500584 ENSG00000116497 S100PBP
ENST00000474103 0.910434805679437 0.742194996808071 0.057393539621971 ENSG00000116497 S100PBP
ENST00000530552 0.178806902821439 0.0284709470199703 -0.308120537703977 ENSG00000116497 S100PBP
ENST00000525203 0.84861324069017 0.60932487443468 0.0655762129901338 ENSG00000116497 S100PBP
ENST00000524535 0.797965533730042 0.519997544921851 0.0827488935505518 ENSG00000116497 S100PBP
ENST00000527692 0.97966648825384 0.930011961664872 -0.0140268629486661 ENSG00000116497 S100PBP
ENST00000475486 0.97980310868473 0.930448387086306 -0.0139184094670076 ENSG00000116497 S100PBP
ENST00000483143 0.884932153178193 0.684404338673279 -0.0529234539116773 ENSG00000160097 FNDC5
ENST00000481487 0.929434527176159 0.789936884385849 -0.0458691390629019 ENSG00000160097 FNDC5
ENST00000373471 0.824336868866592 0.56459056635129 0.103222982808148 ENSG00000160097 FNDC5
ENST00000609187 0.824336868866592 0.56459056635129 0.103222982808148 ENSG00000160097 FNDC5
ENST00000497068 0.792802749116914 0.511527126612279 0.0990588258143806 ENSG00000160097 FNDC5
ENST00000496770 0.71493498642304 0.394773451511574 0.145063121854059 ENSG00000160097 FNDC5
ENST00000470166 0.86363746037294 0.640537156149784 0.0575807426206461 ENSG00000121905 HPCA
ENST00000480118 0.920168002631521 0.766224506987241 0.0354879687810261 ENSG00000121905 HPCA
ENST00000373467 0.740165075701766 0.430137210062093 0.128861742539717 ENSG00000121905 HPCA
ENST00000459874 0.868368476567984 0.649745935461718 0.0554910219118639 ENSG00000121905 HPCA
ENST00000470896 0.594127159290484 0.258057517906094 -0.11627253113378 ENSG00000121905 HPCA
ENST00000482771 0.946377127868616 0.835874780515356 -0.0296970266919526 ENSG00000121900 TMEM54
ENST00000329151 0.662363355938344 0.327231989310047 -0.102494603921703 ENSG00000121900 TMEM54
ENST00000373463 0.680264325048348 0.34877595269037 -0.0979736080954063 ENSG00000121900 TMEM54
ENST00000474144 0.679437868208715 0.34772030355983 -0.09807037791652 ENSG00000121900 TMEM54
ENST00000475208 0.666877110054336 0.332863959276325 -0.102258136154577 ENSG00000121900 TMEM54
ENST00000463914 0.660895167994768 0.325532769412417 -0.120163760175616 ENSG00000121900 TMEM54
ENST00000373456 1.51766592773527e-05 1.28237574306559e-07 0.600969759732616 ENSG00000116514 RNF19B
ENST00000356990 1.50071221813857e-05 1.26612769379344e-07 0.601063155649016 ENSG00000116514 RNF19B
ENST00000235150 1.60477966499711e-05 1.37037641875526e-07 0.599197195903976 ENSG00000116514 RNF19B
ENST00000594612 0.979892017404202 0.930895928388431 0.00611874732308823 ENSG00000267885 FKSG48
ENST00000395888 0.199912009887909 0.0341167317532488 0.165653575216262 ENSG00000217644 RP4-803A2.1
ENST00000401937 0.199912009887909 0.0341167317532488 0.165653575216262 ENSG00000217644 RP4-803A2.1
ENST00000447420 0.357849607698456 0.0949361362426645 0.273894161900343 ENSG00000239670 RP4-803A2.2
ENST00000427524 0.880388922489978 0.675052634509663 -0.015520624205554 ENSG00000236065 RP1-117O3.2
ENST00000373449 0.571895479331519 0.238070082149746 -0.0464746424905302 ENSG00000004455 AK2
ENST00000548033 0.428341989772328 0.133672895082083 -0.0632936934259788 ENSG00000004455 AK2
ENST00000482191 0.45950123654521 0.152985358200467 -0.098759963348556 ENSG00000004455 AK2
ENST00000491241 0.389602015878111 0.111438940230733 -0.0967561019621868 ENSG00000004455 AK2
ENST00000467905 0.491670590831259 0.17414689262327 -0.0618160330660824 ENSG00000004455 AK2
ENST00000354858 0.636766455003137 0.299867897552224 -0.0479551505839444 ENSG00000004455 AK2
ENST00000480134 0.636766455003137 0.299867897552224 -0.0479551505839444 ENSG00000004455 AK2
ENST00000550338 0.630239974941698 0.292946390771108 -0.0492522957705577 ENSG00000004455 AK2
ENST00000469238 0.500509376084999 0.180621486620818 -0.0681088610332476 ENSG00000004455 AK2
ENST00000466029 0.545514808132008 0.215573071083716 -0.0626372379064039 ENSG00000004455 AK2
ENST00000487289 0.650788847779773 0.314993284372554 -0.0480724865244631 ENSG00000004455 AK2
ENST00000548559 0.779134567276611 0.488740346491859 -0.0344935212232188 ENSG00000004455 AK2
ENST00000551979 0.730395932277158 0.416713570765695 -0.0487934932295858 ENSG00000004455 AK2
ENST00000478635 0.676662843290836 0.344087062608242 -0.114039704722684 ENSG00000142920 ADC
ENST00000358680 0.649371011611444 0.313218627351984 -0.113051279640763 ENSG00000142920 ADC
ENST00000294517 0.967336839784089 0.894878394201392 0.0138033426210174 ENSG00000142920 ADC
ENST00000481886 0.964076031197001 0.885361911686449 0.0150751332885967 ENSG00000142920 ADC
ENST00000475935 0.964076031197001 0.885361911686449 0.0150751332885967 ENSG00000142920 ADC
ENST00000462920 0.711060874347246 0.38898059260944 -0.108633095743293 ENSG00000142920 ADC
ENST00000471119 0.964076031197001 0.885361911686449 0.0150751332885967 ENSG00000142920 ADC
ENST00000495135 0.927538597212896 0.783804640994793 -0.0445956681433349 ENSG00000142920 ADC
ENST00000477570 0.843815017059094 0.600096450085146 -0.0593305926027242 ENSG00000142920 ADC
ENST00000483027 0.676088206030385 0.343247913237712 -0.110853721913746 ENSG00000142920 ADC
ENST00000492420 0.623628204247849 0.286180893774565 -0.126989205778694 ENSG00000142920 ADC
ENST00000398167 0.964076031197001 0.885361911686449 0.0150751332885967 ENSG00000142920 ADC
ENST00000373443 0.964076031197001 0.885361911686449 0.0150751332885967 ENSG00000142920 ADC
ENST00000497710 0.696556542144251 0.369708448329514 -0.113129036141265 ENSG00000142920 ADC
ENST00000473089 0.843815017059094 0.600096450085146 -0.0593305926027242 ENSG00000142920 ADC
ENST00000484656 0.943108733967337 0.827116113813613 0.0239498940395609 ENSG00000142920 ADC
ENST00000373440 0.708383264675133 0.385646642869822 -0.103673569295224 ENSG00000142920 ADC
ENST00000373441 0.945590463004029 0.83380079694454 0.02290702420074 ENSG00000142920 ADC
ENST00000478204 0.956238221024017 0.863409643590307 0.0185720791033488 ENSG00000142920 ADC
ENST00000497280 0.958299567187269 0.869791923796137 -0.0293057436475152 ENSG00000142920 ADC
ENST00000492521 0.778522104544671 0.487710102365121 0.124615691142522 ENSG00000142920 ADC
ENST00000291416 0.516934212413999 0.193238194168971 0.120239760650277 ENSG00000116525 TRIM62
ENST00000543586 0.626685344049191 0.289436033904855 0.109783641781818 ENSG00000116525 TRIM62
ENST00000485148 0.277817006395013 0.0601687972382853 0.218868898935712 ENSG00000116525 TRIM62
ENST00000486583 0.41350393269441 0.124961624338897 0.273813967149445 ENSG00000116525 TRIM62
ENST00000483388 0.673154826339595 0.339820913306769 -0.0879105766844281 ENSG00000160094 ZNF362
ENST00000539719 0.592673019444833 0.256879015186312 -0.0876646510963649 ENSG00000160094 ZNF362
ENST00000490959 0.37838234479609 0.105902746581644 -0.160626875893545 ENSG00000160094 ZNF362
ENST00000602618 0.882966214435516 0.680566683841897 -0.0588801384532434 ENSG00000270115 RP11-415J8.7
ENST00000373428 0.831924236150852 0.578880327769135 -0.0502220145604985 ENSG00000160094 ZNF362
ENST00000477934 0.876849819501671 0.668097986764273 0.0735878638936387 ENSG00000160094 ZNF362
ENST00000543783 0.552137046892192 0.221107436584101 -0.14082445388223 ENSG00000256142 AL513327.1
ENST00000330379 0.406091950624253 0.120484340120136 0.248524838031081 ENSG00000184389 A3GALT2
ENST00000442999 0.040331122530269 0.00300298292239842 0.531080874299579 ENSG00000184389 A3GALT2
ENST00000588828 0.769952708620039 0.474037574135545 0.0441487724941728 ENSG00000225313 RP11-415J8.3
ENST00000457957 0.749501346205099 0.443897976600564 0.0470651457381075 ENSG00000225313 RP11-415J8.3
ENST00000587696 0.817728619826649 0.552788339646813 0.0369694253345958 ENSG00000225313 RP11-415J8.3
ENST00000431992 0.0711112066593422 0.00683902847831637 -0.134066082940562 ENSG00000134686 PHC2
ENST00000485928 0.127410737001854 0.0165618589843566 -0.113170510710933 ENSG00000134686 PHC2
ENST00000373418 0.126992903866273 0.0164699222860373 -0.113177574998829 ENSG00000134686 PHC2
ENST00000373422 0.105590136432095 0.0123866379994012 -0.120672436052399 ENSG00000134686 PHC2
ENST00000257118 0.0711093356028048 0.00683756751973466 -0.134066324003178 ENSG00000134686 PHC2
ENST00000419414 0.00714604768780587 0.000266567387051291 -0.211233114177414 ENSG00000134686 PHC2
ENST00000467894 0.0240223345582203 0.00144918618818304 -0.160927814271849 ENSG00000134686 PHC2
ENST00000373416 0.0110457274530655 0.000484298490854109 -0.19214425594751 ENSG00000134686 PHC2
ENST00000486897 0.0184276981952128 0.000996340656162331 -0.179632914696011 ENSG00000134686 PHC2
ENST00000493483 0.0169140166552219 0.000882427092972674 -0.179428359524939 ENSG00000134686 PHC2
ENST00000473158 0.0511801436879349 0.00424651489129559 -0.190631221510368 ENSG00000134686 PHC2
ENST00000583214 0.374390318922167 0.10377461424164 -0.187182078052511 ENSG00000266239 MIR3605
ENST00000410180 0.926281688155326 0.780595635765842 -0.0484001049278568 ENSG00000222112 RN7SKP16
ENST00000432703 0.163254926942309 0.0245905733928323 -0.298150246750372 ENSG00000233246 RP11-415J8.5
ENST00000459964 0.344150992994881 0.0884028066258944 -0.286747220232759 ENSG00000134686 PHC2
ENST00000468406 0.000269553100061052 4.14601439610628e-06 -0.504787459250078 ENSG00000134686 PHC2
ENST00000484692 8.16534369172754e-05 9.81822673100915e-07 -0.450384348259938 ENSG00000134686 PHC2
ENST00000361328 0.983779218129019 0.94393042794683 0.00598254110200741 ENSG00000121903 ZSCAN20
ENST00000373413 0.684177288544508 0.353994046757804 0.0938916844026807 ENSG00000121903 ZSCAN20
ENST00000480917 0.859321164070599 0.631929473242539 0.0545532425876553 ENSG00000121903 ZSCAN20
ENST00000424879 0.876989054997187 0.668314402821389 -0.0411278178442221 ENSG00000235907 RP4-580O19.2
ENST00000241312 0.00673055824939166 0.000246498110273298 -0.35915235643466 ENSG00000121904 CSMD2
ENST00000373381 0.00673920679009895 0.00024694344810449 -0.359044072637047 ENSG00000121904 CSMD2
ENST00000465819 0.374696912607637 0.103997530032725 -0.277970327668401 ENSG00000121904 CSMD2
ENST00000373380 0.238360276167238 0.0460898173351351 -0.228050099483459 ENSG00000121904 CSMD2
ENST00000489419 0.411466097802158 0.123700904252635 -0.26012617808416 ENSG00000121904 CSMD2
ENST00000373377 0.408008918865011 0.121672373102932 -0.225527177873182 ENSG00000121904 CSMD2
ENST00000373388 0.196492954066375 0.0331958935858094 -0.247110587596017 ENSG00000121904 CSMD2
ENST00000338325 0.0247769130091092 0.00150960917553606 -0.368834372883361 ENSG00000121904 CSMD2
ENST00000471438 0.118400127403468 0.0147684440245286 -0.309457576692404 ENSG00000121904 CSMD2
ENST00000432666 0.728683035306672 0.414473749078349 -0.0941631545704624 ENSG00000227000 HSPD1P14
ENST00000519684 0.994115806757819 0.977071852233646 0.0044166859245322 ENSG00000176256 HMGB4
ENST00000522796 0.994115806757819 0.977071852233646 0.0044166859245322 ENSG00000176256 HMGB4
ENST00000458277 0.803156286058029 0.529153633839143 -0.0659706478071542 ENSG00000176256 HMGB4
ENST00000425537 0.805121758791391 0.532561964447055 0.057624213427088 ENSG00000176256 HMGB4
ENST00000425631 0.534276954898517 0.206613160286644 -0.222550706989778 ENSG00000231163 RP5-1007G16.1
ENST00000434181 0.332828984613839 0.0829017771112969 -0.275768269841778 ENSG00000231163 RP5-1007G16.1
ENST00000432447 0.324024221003934 0.078914820704027 -0.279165843661734 ENSG00000231163 RP5-1007G16.1
ENST00000414868 0.328272080503146 0.0808519912050817 -0.278062662986593 ENSG00000231163 RP5-1007G16.1
ENST00000438719 0.414766657387867 0.125709893558239 -0.233536902323391 ENSG00000231163 RP5-1007G16.1
ENST00000431046 0.988186707673435 0.958692428542156 -0.00928884875002999 ENSG00000231163 RP5-1007G16.1
ENST00000373374 0.51298490283252 0.19032899608171 0.108312776105464 ENSG00000142698 C1orf94
ENST00000488417 0.284868012348907 0.063081189277134 0.131600903309151 ENSG00000142698 C1orf94
ENST00000426886 0.000532295172593618 9.70602781256389e-06 0.265253699495593 ENSG00000163866 SMIM12
ENST00000338513 0.0266610337806662 0.00167275139075243 0.433857211731393 ENSG00000189280 GJB5
ENST00000339480 0.276286009995825 0.0595474814577859 0.156694476859903 ENSG00000189433 GJB4
ENST00000542839 0.000600003872858891 1.12274188674052e-05 0.77503198643713 ENSG00000255811 RP1-34M23.5
ENST00000373366 0.219869258181967 0.0401114453751485 0.284600900152795 ENSG00000188910 GJB3
ENST00000373362 0.182532063691575 0.0294306219117958 0.295094318061697 ENSG00000188910 GJB3
ENST00000342280 0.337727971355577 0.0852168104993142 0.242600277949603 ENSG00000187513 GJA4
ENST00000450137 0.321187738502024 0.0777236203651283 0.233996130706368 ENSG00000187513 GJA4
ENST00000429293 0.720867532857235 0.403138313549375 -0.147023845299561 ENSG00000230163 RP5-997D16.2
ENST00000521580 0.903159914190836 0.723033918929128 -0.0229299081683159 ENSG00000163866 SMIM12
ENST00000446026 0.988167807327879 0.958550027525411 -0.00388497350514285 ENSG00000163866 SMIM12
ENST00000456842 0.998557091417673 0.994530361042323 0.000513420137367275 ENSG00000163866 SMIM12
ENST00000423898 0.993844523188679 0.976234296789489 -0.00228111231695238 ENSG00000163866 SMIM12
ENST00000417239 0.986861341446748 0.954357049243222 -0.00531891581905273 ENSG00000163866 SMIM12
ENST00000235180 0.907672719274482 0.734954348134456 0.0380372379853785 ENSG00000116544 DLGAP3
ENST00000373347 0.687305325700185 0.357929303881429 0.11124782849056 ENSG00000116544 DLGAP3
ENST00000417456 0.502245273719302 0.181868894768498 0.102574814947106 ENSG00000241014 RP11-244H3.1
ENST00000311990 0.419079664139535 0.128079815702027 0.201519097195546 ENSG00000241014 RP11-244H3.1
ENST00000487874 0.95434883294473 0.858220176049737 -0.00918157342743793 ENSG00000271741 RP11-244H3.4
ENST00000373337 0.725405868644807 0.409786810043828 0.0747906635043848 ENSG00000243749 ZMYM6NB
ENST00000373340 0.895987960567102 0.707771082432837 -0.021022041474232 ENSG00000163867 ZMYM6
ENST00000493328 0.841763136663694 0.596084857740051 -0.0328884695537864 ENSG00000163867 ZMYM6
ENST00000357182 0.845073286295429 0.602447682203609 -0.031954460358946 ENSG00000163867 ZMYM6
ENST00000466345 0.898373484458455 0.71338800127162 0.0430861578797254 ENSG00000163867 ZMYM6
ENST00000472971 0.531123192127176 0.20431950346525 -0.185831100816473 ENSG00000163867 ZMYM6
ENST00000415531 0.976613223634789 0.920937728178414 0.00746168693048895 ENSG00000163867 ZMYM6
ENST00000317538 0.84762546243101 0.607845778121745 0.0415474095863895 ENSG00000163867 ZMYM6
ENST00000460607 0.854178564817799 0.621936243543308 0.0399965626998267 ENSG00000163867 ZMYM6
ENST00000373333 0.557306658007749 0.225134738752273 0.104895851071502 ENSG00000163867 ZMYM6
ENST00000471566 0.968705395999824 0.898190797023867 -0.0144438406039466 ENSG00000163867 ZMYM6
ENST00000428087 0.665234294359621 0.330501558589961 0.0710382833239927 ENSG00000233940 RP11-248I9.2
ENST00000417119 0.251742949750639 0.0507050788435515 -0.153512217533227 ENSG00000197056 ZMYM1
ENST00000359858 0.227533651943311 0.0426218378900478 -0.146576822656041 ENSG00000197056 ZMYM1
ENST00000466390 0.760750431481403 0.460303410509532 -0.0839031310511841 ENSG00000197056 ZMYM1
ENST00000488455 0.187261453508404 0.0306790957804976 -0.163207399211977 ENSG00000197056 ZMYM1
ENST00000475654 0.209897881363066 0.0370862035853373 -0.169420814500003 ENSG00000197056 ZMYM1
ENST00000373329 0.227533651943311 0.0426218378900478 -0.146576822656041 ENSG00000197056 ZMYM1
ENST00000373330 0.228141099812951 0.0428056640483242 -0.146557094180963 ENSG00000197056 ZMYM1
ENST00000476269 0.8606574643821 0.634439978500539 -0.0740811771234078 ENSG00000197056 ZMYM1
ENST00000463393 0.963925593922907 0.884874249834951 -0.0213357548451382 ENSG00000197056 ZMYM1
ENST00000471991 0.734801205188242 0.422798737318503 0.125318065401025 ENSG00000116560 SFPQ
ENST00000468598 0.858260400262453 0.629488442849963 0.0334842940234784 ENSG00000116560 SFPQ
ENST00000460428 0.169034477961975 0.0260493326396458 -0.0998677626516636 ENSG00000116560 SFPQ
ENST00000470472 0.181437401847388 0.0291215199668875 -0.0967100623981313 ENSG00000116560 SFPQ
ENST00000466745 0.630561396413998 0.293213509206872 0.0773092416884315 ENSG00000116560 SFPQ
ENST00000466213 0.671730994345381 0.33805747372771 0.0703711735627596 ENSG00000116560 SFPQ
ENST00000490668 0.952534979042468 0.852400457123409 -0.0119521471145212 ENSG00000116560 SFPQ
ENST00000485365 0.904945411753846 0.727849428439394 -0.0216889597965031 ENSG00000116560 SFPQ
ENST00000485454 0.688557981813953 0.359525690348338 0.125435045972052 ENSG00000116560 SFPQ
ENST00000357214 0.0832894436243246 0.00865236353985523 -0.115283153666761 ENSG00000116560 SFPQ
ENST00000373297 0.0256155258515633 0.00158338677360171 -0.112017193905682 ENSG00000146463 ZMYM4
ENST00000314607 0.0256155258515633 0.00158338677360171 -0.112017193905682 ENSG00000146463 ZMYM4
ENST00000441447 0.837212383897603 0.588012330784973 0.0449296500769869 ENSG00000146463 ZMYM4
ENST00000475222 0.662282818408696 0.327009921568392 0.0989612816467185 ENSG00000240374 RN7SL503P
ENST00000364672 0.972104964937016 0.908452262662364 0.0139791439304184 ENSG00000201542 SNORA62
ENST00000434805 0.861470537610024 0.635984422123933 0.0827022027227462 ENSG00000229994 RPL5P4
ENST00000432683 0.27472071272768 0.0589405025590018 -0.152367616717099 ENSG00000227409 ZMYM4-AS1
ENST00000457946 0.00129307467950936 2.93321467520556e-05 -0.167828936381831 ENSG00000146463 ZMYM4
ENST00000482131 0.357384309956042 0.0947485901277429 -0.158989027882668 ENSG00000146463 ZMYM4
ENST00000470175 0.128352908974533 0.0167737512449022 -0.241565263131129 ENSG00000146463 ZMYM4
ENST00000492456 0.0161989208817567 0.000826751927693963 -0.373090157717463 ENSG00000146463 ZMYM4
ENST00000365259 0.431112822062829 0.135303933853736 0.106299709969548 ENSG00000202129 RNY5P1
ENST00000325722 0.00300144229891678 8.53896211394509e-05 -0.155907569808184 ENSG00000142687 KIAA0319L
ENST00000373266 0.00666457314710583 0.000242992333169509 -0.180338489371213 ENSG00000142687 KIAA0319L
ENST00000426982 0.00481225153304211 0.000156574432811583 -0.151114869803211 ENSG00000142687 KIAA0319L
ENST00000461312 0.162012757924764 0.0242838308041216 -0.158307221392364 ENSG00000142687 KIAA0319L
ENST00000485551 0.00260239128603363 7.13860864875689e-05 -0.203982941637686 ENSG00000142687 KIAA0319L
ENST00000473423 0.931070929905825 0.794184697009568 -0.0306042716124857 ENSG00000142687 KIAA0319L
ENST00000473844 0.152568386216366 0.0221458506471673 -0.20545966932429 ENSG00000142687 KIAA0319L
ENST00000474856 0.21974713554505 0.0400779043629931 -0.22177601498229 ENSG00000142687 KIAA0319L
ENST00000492544 0.27151819313155 0.0577904789732016 -0.182600609934586 ENSG00000142687 KIAA0319L
ENST00000440579 0.0729921073594104 0.00710978784504799 -0.13114164117071 ENSG00000142687 KIAA0319L
ENST00000467109 0.688099807963892 0.358998244131589 -0.112005488972682 ENSG00000142687 KIAA0319L
ENST00000431916 0.106379418259978 0.0125267582180387 -0.176491869578596 ENSG00000142687 KIAA0319L
ENST00000482929 0.279942674052785 0.0610346440363129 -0.113979303874171 ENSG00000142687 KIAA0319L
ENST00000478463 0.520879855079674 0.196249988976182 -0.0840847686967922 ENSG00000142687 KIAA0319L
ENST00000470388 0.521163911905886 0.196497265555079 -0.0840800258131008 ENSG00000142687 KIAA0319L
ENST00000492888 0.723683989093053 0.406857860222953 -0.0610445073533214 ENSG00000142687 KIAA0319L
ENST00000469892 0.824547092381112 0.565221730612023 -0.0433254100959293 ENSG00000142687 KIAA0319L
ENST00000494948 0.882569806561652 0.679681820523991 -0.0331654586960317 ENSG00000142687 KIAA0319L
ENST00000442276 0.853190886232159 0.619078726639313 -0.0713018155333189 ENSG00000236274 RP4-728D4.3
ENST00000476329 0.986861238016077 0.954290600427215 -0.00563611155164601 ENSG00000142687 KIAA0319L
ENST00000473465 0.758670576607594 0.457269843695441 -0.132857045175296 ENSG00000142687 KIAA0319L
ENST00000373253 0.959351001684507 0.87305794304466 -0.00898021082296559 ENSG00000020129 NCDN
ENST00000356090 0.986301869530412 0.9521605410845 -0.0033840556100173 ENSG00000020129 NCDN
ENST00000373243 0.986301869530412 0.952176422561247 -0.00338630087833941 ENSG00000020129 NCDN
ENST00000459931 0.896821233398356 0.709532174363507 0.0310414182449719 ENSG00000020129 NCDN
ENST00000437806 0.812167909221622 0.543710380673707 0.0547988360477975 ENSG00000020129 NCDN
ENST00000423723 0.93582205470827 0.80568307312835 -0.0183166353355758 ENSG00000020129 NCDN
ENST00000425881 0.733707665603181 0.421251941000135 0.144020585755898 ENSG00000239636 RP4-728D4.2
ENST00000444348 0.742841537076107 0.433973040028764 0.138461085771582 ENSG00000239636 RP4-728D4.2
ENST00000373235 0.459853778244581 0.153203130384861 0.220652866071539 ENSG00000116819 TFAP2E
ENST00000373237 0.799527016344982 0.522516991327978 0.0340453956002642 ENSG00000126067 PSMB2
ENST00000270815 0.441997583798958 0.141696175135582 0.0892256284278729 ENSG00000142686 C1orf216
ENST00000503824 0.96223736153499 0.880464804417912 0.0233503854837862 ENSG00000142686 C1orf216
ENST00000453178 0.896328937241247 0.708485531531614 0.0505888473454994 ENSG00000142686 C1orf216
ENST00000251195 0.948659438104126 0.842185070577776 0.0228255247575721 ENSG00000092853 CLSPN
ENST00000466308 0.892697629275715 0.701181377441962 0.0650878373520599 ENSG00000092853 CLSPN
ENST00000318121 0.983785199819736 0.944140579956183 -0.00830698788566486 ENSG00000092853 CLSPN
ENST00000373220 0.983785199819736 0.944140579956183 -0.00830698788566486 ENSG00000092853 CLSPN
ENST00000520551 0.983785199819736 0.944140579956183 -0.00830698788566486 ENSG00000092853 CLSPN
ENST00000373226 0.684405939019889 0.354319200747934 0.15615461327922 ENSG00000232335 RP11-435D7.3
ENST00000517467 0.786984681840627 0.501999393641914 -0.120238424293078 ENSG00000092853 CLSPN
ENST00000373210 0.890795679609006 0.696838714139376 -0.0236328898102515 ENSG00000134698 AGO4
ENST00000488778 0.558052586696598 0.225650567724033 -0.184884549879893 ENSG00000134698 AGO4
ENST00000496257 0.633507221773843 0.296512758691247 -0.144180612146335 ENSG00000134698 AGO4
ENST00000373206 0.0167801069535434 0.000872187211326135 -0.234088212927293 ENSG00000092847 AGO1
ENST00000373204 0.0203384597973041 0.00114551308792319 -0.202439217212919 ENSG00000092847 AGO1
ENST00000606838 0.772379490436894 0.478016221495172 -0.108168992283575 ENSG00000271914 RP4-789D17.5
ENST00000324350 0.915235280126744 0.753149967930769 0.0281861287961871 ENSG00000126070 AGO3
ENST00000373191 0.575026194370791 0.241025239999306 0.0735230852034106 ENSG00000126070 AGO3
ENST00000397828 0.874155264358134 0.662035953890827 0.0386247316437458 ENSG00000126070 AGO3
ENST00000246314 0.70151798944471 0.376579275235322 0.0591307424051405 ENSG00000126070 AGO3
ENST00000491443 0.663990426396503 0.329168386103707 -0.0962546761753529 ENSG00000126070 AGO3
ENST00000466576 0.538189755883395 0.209643729818995 0.126096727431553 ENSG00000271554 RP4-665N4.8
ENST00000479395 0.389873183356611 0.111576883231711 0.267977061011111 ENSG00000271554 RP4-665N4.8
ENST00000471099 0.805234863912265 0.532699943795951 0.0836724907625433 ENSG00000126070 AGO3
ENST00000207457 0.473998959471674 0.162312479609989 0.178155027766725 ENSG00000092850 TEKT2
ENST00000469024 0.473998959471674 0.162312479609989 0.178155027766725 ENSG00000092850 TEKT2
ENST00000373178 0.997967250703785 0.991708011935144 -0.000708679035402537 ENSG00000116863 ADPRHL2
ENST00000303143 0.36844851799997 0.10038725556125 -0.166116302960408 ENSG00000171812 COL8A2
ENST00000397799 0.354486220537933 0.0934369748782433 -0.164898403214853 ENSG00000171812 COL8A2
ENST00000481785 0.413642161490952 0.125068655637716 -0.189456954843589 ENSG00000171812 COL8A2
ENST00000373166 0.232356993844287 0.0440909828550851 -0.0977018636326143 ENSG00000054116 TRAPPC3
ENST00000462715 0.221494023454705 0.0406862269685444 -0.106266703457305 ENSG00000054116 TRAPPC3
ENST00000373163 0.289845689584928 0.0649639076104403 -0.0916701103269952 ENSG00000054116 TRAPPC3
ENST00000373162 0.397207063111531 0.115614250514318 -0.0781827540752596 ENSG00000054116 TRAPPC3
ENST00000469757 0.546212914061903 0.216200919930983 -0.0649038902617415 ENSG00000054116 TRAPPC3
ENST00000373159 0.561793857918141 0.228844056370176 -0.0682122849163342 ENSG00000054116 TRAPPC3
ENST00000497251 0.649534493872074 0.313403287318377 -0.058202886506595 ENSG00000054116 TRAPPC3
ENST00000429533 0.172377055071472 0.0268579620466772 -0.107645223085191 ENSG00000116871 MAP7D1
ENST00000316156 0.161559007391877 0.024166423165773 -0.0966520768700949 ENSG00000116871 MAP7D1
ENST00000527764 0.364043701496094 0.0980605994152041 -0.10286518847092 ENSG00000116871 MAP7D1
ENST00000373150 0.164614007456001 0.0249395369010066 -0.0963453067781431 ENSG00000116871 MAP7D1
ENST00000373151 0.163541857130678 0.0246643761520362 -0.09650725179263 ENSG00000116871 MAP7D1
ENST00000530729 0.349439488819111 0.0910050091318942 -0.0937952054211457 ENSG00000116871 MAP7D1
ENST00000462118 0.437257063174818 0.138751423096577 -0.0946224855105659 ENSG00000116871 MAP7D1
ENST00000474796 0.223950869711683 0.041462925192903 -0.115088828994495 ENSG00000116871 MAP7D1
ENST00000530975 0.257869468348498 0.0527629600005831 -0.118093486649475 ENSG00000116871 MAP7D1
ENST00000487131 0.589575234898626 0.253968952923353 -0.063381201781724 ENSG00000116871 MAP7D1
ENST00000373148 0.462693096514893 0.154804084225491 -0.0730869512866626 ENSG00000116871 MAP7D1
ENST00000532131 0.490961661826225 0.173665281923969 -0.0750058314610171 ENSG00000116871 MAP7D1
ENST00000487114 0.804250393579496 0.530891948359607 -0.0375361430299038 ENSG00000116871 MAP7D1
ENST00000354618 0.631501429701794 0.294222762703518 -0.0391977203368207 ENSG00000054118 THRAP3
ENST00000469141 0.595964858529692 0.259829087430287 -0.044702590574142 ENSG00000054118 THRAP3
ENST00000478853 0.343950996213171 0.0882831280086171 0.139406264444205 ENSG00000054118 THRAP3
ENST00000447495 0.979563055991646 0.929514777043504 0.0129862079053697 ENSG00000231849 UBE2V2P4
ENST00000466743 0.556994526753189 0.224830238952463 -0.100490963437347 ENSG00000054118 THRAP3
ENST00000373139 0.490160148313549 0.17314712879792 0.173172386785262 ENSG00000214193 SH3D21
ENST00000453908 0.605900397010677 0.268931108111298 0.119320080022938 ENSG00000214193 SH3D21
ENST00000426732 0.605900397010677 0.268931108111298 0.119320080022938 ENSG00000214193 SH3D21
ENST00000312808 0.622622562505387 0.285125105852218 0.115875452950738 ENSG00000214193 SH3D21
ENST00000505871 0.629680358417615 0.292232741916596 0.11419461106431 ENSG00000214193 SH3D21
ENST00000480549 0.768204516139409 0.471155532662939 -0.0574363120308598 ENSG00000214193 SH3D21
ENST00000496636 0.942349179830258 0.825034218616442 0.0355133721835598 ENSG00000214193 SH3D21
ENST00000508854 0.878096933015701 0.670600750620007 -0.0673049373457567 ENSG00000214193 SH3D21
ENST00000474766 0.607625126984714 0.270590736096514 -0.0890547445551458 ENSG00000214193 SH3D21
ENST00000270824 0.636899335109774 0.300167794665114 -0.0880066619835941 ENSG00000142694 EVA1B
ENST00000490466 0.671730994345381 0.338088090612703 -0.0827562248726519 ENSG00000142694 EVA1B
ENST00000373137 0.818108226430245 0.553405071144363 0.0613799658694108 ENSG00000116883 RP11-268J15.5
ENST00000359297 0.985708272546867 0.95047305841748 -0.00337419161001071 ENSG00000196182 STK40
ENST00000373129 0.296947573743692 0.0678086188664239 0.0838394032405387 ENSG00000196182 STK40
ENST00000373130 0.296947573743692 0.0678086188664239 0.0838394032405387 ENSG00000196182 STK40
ENST00000373132 0.296947573743692 0.0678086188664239 0.0838394032405387 ENSG00000196182 STK40
ENST00000460417 0.909742115990194 0.740610425942395 0.0261202609152335 ENSG00000196182 STK40
ENST00000473733 0.890339221412558 0.695644987387435 0.0336502673670358 ENSG00000196182 STK40
ENST00000482458 0.089224890954554 0.00957060860688306 0.15406720408364 ENSG00000196182 STK40
ENST00000460017 0.0773632391860127 0.00775331959784743 0.215101505040601 ENSG00000196182 STK40
ENST00000476041 0.826422445640645 0.56896253216187 0.0466110846458728 ENSG00000181817 LSM10
ENST00000315732 0.795411236686603 0.515254850301752 0.055109942818068 ENSG00000181817 LSM10
ENST00000489912 0.654818593213581 0.319138759863374 0.0892166257111507 ENSG00000181817 LSM10
ENST00000468441 0.898609114594839 0.713945538952453 0.0587376803636383 ENSG00000116885 OSCP1
ENST00000495222 0.933625481565506 0.800163549289124 0.038963900341271 ENSG00000116885 OSCP1
ENST00000235532 0.650266571028283 0.314380920051371 0.123013633792628 ENSG00000116885 OSCP1
ENST00000356637 0.650266571028283 0.314380920051371 0.123013633792628 ENSG00000116885 OSCP1
ENST00000471369 0.853973723092984 0.621471155963678 0.0886157983610708 ENSG00000116885 OSCP1
ENST00000433045 0.860603132797466 0.634174834632771 0.060194526047305 ENSG00000116885 OSCP1
ENST00000445843 0.618399737494427 0.281044305800999 0.132512354171754 ENSG00000116885 OSCP1
ENST00000315643 0.681431402586123 0.350103330015885 0.114459861599726 ENSG00000116885 OSCP1
ENST00000364578 0.987626228207287 0.956404710676576 0.00407745834728296 ENSG00000201448 SNORA63
ENST00000475160 0.867652727811302 0.648562090517895 0.0771214510591553 ENSG00000116885 OSCP1
ENST00000525869 0.973419256427216 0.91172819292452 0.0198670293539603 ENSG00000116885 OSCP1
ENST00000528112 0.917223313258094 0.758158654394859 0.0463530119451711 ENSG00000116885 OSCP1
ENST00000354267 0.747721722140468 0.441660728566517 0.120574715516583 ENSG00000116885 OSCP1
ENST00000524789 0.33819843840338 0.0854386647056127 0.299125745877282 ENSG00000116885 OSCP1
ENST00000373116 0.839657742190374 0.592000637072987 0.0362596913884124 ENSG00000116898 MRPS15
ENST00000488606 0.78478472545293 0.498011045847043 0.0603427568785739 ENSG00000116898 MRPS15
ENST00000477040 0.750888565626311 0.445845046435579 0.077685365113206 ENSG00000116898 MRPS15
ENST00000462067 0.855396658343416 0.624167051921182 0.0331685510852924 ENSG00000116898 MRPS15
ENST00000424989 0.946612358602958 0.836742961781871 -0.0289944851729348 ENSG00000233621 LINC01137
ENST00000373087 0.677117919295928 0.344703299099234 0.129586801950563 ENSG00000163874 ZC3H12A
ENST00000472312 0.751609477843925 0.447043475569644 0.124514224829459 ENSG00000163874 ZC3H12A
ENST00000471012 0.962160831279132 0.88028103273567 -0.0244146643070631 ENSG00000163874 ZC3H12A
ENST00000373075 0.909044843104092 0.738292345065215 -0.0192049351007183 ENSG00000163875 MEAF6
ENST00000296214 0.91673504229702 0.756833044669437 -0.0180982796114216 ENSG00000163875 MEAF6
ENST00000373074 0.919708963214236 0.764412661286399 -0.0172465277979161 ENSG00000163875 MEAF6
ENST00000475828 0.908176417257157 0.736369584635348 -0.0195738718422424 ENSG00000163875 MEAF6
ENST00000487788 0.886278767840362 0.68777114185175 -0.0234292009932197 ENSG00000163875 MEAF6
ENST00000373073 0.857302540632671 0.627792972000571 -0.0289932317160411 ENSG00000163875 MEAF6
ENST00000487792 0.739857564707521 0.429777885317839 -0.0474179797032415 ENSG00000163875 MEAF6
ENST00000448519 0.837597395223534 0.588734369423139 -0.0340665906288956 ENSG00000163875 MEAF6
ENST00000580821 0.163932285349856 0.0247670086326299 0.388040982905041 ENSG00000263675 MIR5581
ENST00000485039 0.853239129357824 0.619184419012059 -0.0364629483325575 ENSG00000163875 MEAF6
ENST00000296215 0.609124966989243 0.271889196230918 0.081814610423205 ENSG00000163877 SNIP1
ENST00000468040 0.847458339304726 0.607457132153018 0.0597174818337121 ENSG00000163877 SNIP1
ENST00000437933 0.988458613712798 0.959533727584979 0.00683110040648999 ENSG00000232273 FTH1P1
ENST00000493916 0.861483160064971 0.63605857829308 0.0726594509233942 ENSG00000163877 SNIP1
ENST00000296218 0.740053430868686 0.430005741709864 -0.0963937190756387 ENSG00000163879 DNALI1
ENST00000490312 0.97407632670973 0.913160998436652 -0.0182566029227928 ENSG00000163879 DNALI1
ENST00000466723 0.795019230605358 0.514716882947988 -0.0922946408379974 ENSG00000163879 DNALI1
ENST00000541606 0.623851035883464 0.286394148234033 -0.140755430019587 ENSG00000163879 DNALI1
ENST00000497858 0.761726996352882 0.461737626317504 -0.100725478821067 ENSG00000163879 DNALI1
ENST00000467277 0.707147303582911 0.384184931826184 -0.145055266352953 ENSG00000163879 DNALI1
ENST00000490029 0.819375064615484 0.555664072709708 -0.0674620755018344 ENSG00000134697 GNL2
ENST00000373062 0.637533670322228 0.300737818102849 -0.053396461741722 ENSG00000134697 GNL2
ENST00000462812 0.961991637656179 0.879893171939395 -0.0103463337720254 ENSG00000134697 GNL2
ENST00000479255 0.704728688117558 0.380774707361998 -0.0914639700444531 ENSG00000134697 GNL2
ENST00000538069 0.991536376457258 0.968472663970367 -0.00321381522224516 ENSG00000134697 GNL2
ENST00000469191 0.766396436201362 0.46856176070717 -0.0760376297608413 ENSG00000134697 GNL2
ENST00000489146 0.73247768946501 0.419708300327381 0.0833617319956453 ENSG00000134697 GNL2
ENST00000463351 0.730395932277158 0.416683214691692 -0.068294409516968 ENSG00000134697 GNL2
ENST00000488496 0.259475832598207 0.0533991526141242 -0.194305395721853 ENSG00000134697 GNL2
ENST00000358011 0.270074639090213 0.0572811346646404 0.153656049970305 ENSG00000116922 C1orf109
ENST00000494120 0.271115573542832 0.0576587052153491 0.149446664749261 ENSG00000116922 C1orf109
ENST00000609516 0.797317658434639 0.518874147622681 0.0697558526707391 ENSG00000116922 C1orf109
ENST00000464178 0.721085245321532 0.403444841198275 0.0835653481613959 ENSG00000116922 C1orf109
ENST00000464085 0.252652872709813 0.0509860468799822 0.180544121061524 ENSG00000116922 C1orf109
ENST00000491981 0.213060568575235 0.0380897846592812 0.185389565471296 ENSG00000116922 C1orf109
ENST00000461359 0.166211519617737 0.0253053021776614 0.219756219362376 ENSG00000116922 C1orf109
ENST00000477060 0.225704826182262 0.042030567339685 0.193143923294676 ENSG00000116922 C1orf109
ENST00000486637 0.122513879161691 0.0155711709890901 0.244997517787518 ENSG00000116922 C1orf109
ENST00000491797 0.115924450078575 0.0142903687282236 0.284879110193073 ENSG00000116922 C1orf109
ENST00000488137 0.0750301380690787 0.00740971940264904 0.301005534564313 ENSG00000116922 C1orf109
ENST00000472584 0.0546715036187476 0.00465352732258153 0.345931607507912 ENSG00000116922 C1orf109
ENST00000498448 0.862556873581292 0.638492445911249 0.082690524368307 ENSG00000116922 C1orf109
ENST00000373055 0.270827491303284 0.0575326899834607 -0.234357696561029 ENSG00000134690 CDCA8
ENST00000327331 0.270827491303284 0.0575326899834607 -0.234357696561029 ENSG00000134690 CDCA8
ENST00000373045 0.900942258108995 0.718607950076507 0.0634369094097463 ENSG00000185090 MANEAL
ENST00000397631 0.900942258108995 0.718607950076507 0.0634369094097463 ENSG00000185090 MANEAL
ENST00000532512 0.743073973877178 0.434344601393013 -0.123484976716322 ENSG00000185090 MANEAL
ENST00000525897 0.679259368075306 0.347346460953013 -0.157957853209987 ENSG00000185090 MANEAL
ENST00000329006 0.889504930364206 0.694230043927588 0.0680308291473743 ENSG00000185090 MANEAL
ENST00000433474 0.696132980269361 0.369077441611859 0.152002024686394 ENSG00000233728 RP11-109P14.9
ENST00000373044 0.957527905567831 0.867359322357905 -0.0132443997188345 ENSG00000196449 YRDC
ENST00000373043 0.872087999167121 0.657741065088863 -0.0358758375088194 ENSG00000197982 C1orf122
ENST00000419397 0.983785199819736 0.943986893021197 -0.00614465074288086 ENSG00000197982 C1orf122
ENST00000468084 0.899697234252552 0.716024154252037 -0.0294505666631231 ENSG00000197982 C1orf122
ENST00000373042 0.869912014170942 0.653231699122795 -0.0355355311039576 ENSG00000197982 C1orf122
ENST00000446260 0.887654571935723 0.690450540591937 -0.0316090233563491 ENSG00000197982 C1orf122
ENST00000373036 0.0294058094237857 0.001924080803163 0.15882710368735 ENSG00000188786 MTF1
ENST00000448796 0.888605810268476 0.692138191142833 0.0580963432827914 ENSG00000230610 AL929472.1
ENST00000447422 0.701510540160464 0.376570782459729 0.12335239875182 ENSG00000235673 RP11-109P14.8
ENST00000468190 0.714802203590537 0.394613163905559 0.115862803864322 ENSG00000188786 MTF1
ENST00000419993 0.782625915164428 0.494217134872562 -0.101822991025027 ENSG00000230955 RP11-109P14.10
ENST00000373027 0.669729326032666 0.335913655785213 0.0648832365188512 ENSG00000204084 INPP5B
ENST00000373023 0.642835219643386 0.305847976593144 0.063658049815531 ENSG00000204084 INPP5B
ENST00000373026 0.561313980265733 0.228425638505715 0.0783376308065902 ENSG00000204084 INPP5B
ENST00000373024 0.584227703291894 0.24934880851839 0.0752983745266367 ENSG00000204084 INPP5B
ENST00000487328 0.744461098877237 0.436777210701815 0.138797543859342 ENSG00000204084 INPP5B
ENST00000470364 0.788109301917798 0.504068360884276 -0.0921385502728892 ENSG00000204084 INPP5B
ENST00000474758 0.764763200096785 0.466076853419608 -0.101961812696111 ENSG00000204084 INPP5B
ENST00000458109 0.814488698559822 0.547211848419676 -0.0653171332642925 ENSG00000204084 INPP5B
ENST00000516639 0.915540438512535 0.753649109430146 0.0517886677771439 ENSG00000252448 SNORA63
ENST00000410350 0.36032314987559 0.0961673848340994 0.216635074110837 ENSG00000222282 RNU6-584P
ENST00000467066 0.487850748638763 0.171640482546489 0.199804544372027 ENSG00000204084 INPP5B
ENST00000373021 0.758522153210581 0.457026325609195 0.0801670621026348 ENSG00000204084 INPP5B
ENST00000491406 0.962411965271954 0.88110994551525 0.0204582665340302 ENSG00000204084 INPP5B
ENST00000373019 0.920279033733145 0.766512792299746 0.013291244638943 ENSG00000183431 SF3A3
ENST00000448721 0.986704515102293 0.953785077592907 0.00251820699272336 ENSG00000183431 SF3A3
ENST00000487062 0.922539372685482 0.771488554135516 -0.02653901956818 ENSG00000183431 SF3A3
ENST00000460925 0.582946449866945 0.248067576653647 0.0867401169317679 ENSG00000183431 SF3A3
ENST00000489537 0.999174151181484 0.996216973086239 0.000248012754998128 ENSG00000183431 SF3A3
ENST00000461869 0.971448884502718 0.90654083224576 -0.00583614148570022 ENSG00000183431 SF3A3
ENST00000470585 0.958862625254982 0.871478305443594 -0.00815810527486968 ENSG00000183431 SF3A3
ENST00000488934 0.913896536401084 0.749772052909093 0.0293596499081311 ENSG00000183431 SF3A3
ENST00000462258 0.876392342426504 0.667342105425996 -0.0234921269691531 ENSG00000183431 SF3A3
ENST00000391239 0.998118133069336 0.992990970223918 0.00115781044283901 ENSG00000212541 RNU6-510P
ENST00000485803 0.523322815761094 0.198211018244975 -0.100052150861109 ENSG00000183386 FHL3
ENST00000373016 0.523322815761094 0.198211018244975 -0.100052150861109 ENSG00000183386 FHL3
ENST00000475084 0.48921294568962 0.172552229497087 -0.10782690947897 ENSG00000183386 FHL3
ENST00000477194 0.484907691515123 0.169671233643077 -0.111469083175956 ENSG00000183386 FHL3
ENST00000483132 0.961567996948254 0.878390742076137 0.0166454473256308 ENSG00000183386 FHL3
ENST00000483182 0.736556599714573 0.425144655764998 -0.050763803156203 ENSG00000183520 UTP11L
ENST00000486563 0.515512980140637 0.192142114467829 -0.106377671212177 ENSG00000183520 UTP11L
ENST00000373014 0.576005642646059 0.241958908562819 -0.0672362330789218 ENSG00000183520 UTP11L
ENST00000537711 0.753991560218214 0.450221765647845 -0.0441905754946359 ENSG00000183520 UTP11L
ENST00000488453 0.923039718870045 0.77237411111091 -0.0184108026779819 ENSG00000183520 UTP11L
ENST00000373012 0.000602213790276474 1.12803449226361e-05 0.540009076556181 ENSG00000185668 POU3F1
ENST00000432922 9.4397294293893e-17 7.31710406055122e-20 1.54744091378139 ENSG00000224592 RP5-884C9.2
ENST00000428151 1.78055697761093e-14 1.71096627594724e-17 1.46689546159044 ENSG00000224592 RP5-884C9.2
ENST00000424719 0.416491901710627 0.126697038741782 0.11315665921507 ENSG00000223589 RP5-884C9.3
ENST00000442006 0.831188434142183 0.577527901993788 -0.0943292972587481 ENSG00000215895 RP11-334L9.1
ENST00000373001 0.687429104518928 0.358115807419775 0.06622121500867 ENSG00000116954 RRAGC
ENST00000474456 0.576745952890352 0.242593828782522 0.119169888965937 ENSG00000116954 RRAGC
ENST00000493015 0.707068363726137 0.384097367135694 0.0706216769151514 ENSG00000116954 RRAGC
ENST00000496778 0.67855172914154 0.34668076825872 0.099769674366957 ENSG00000116954 RRAGC
ENST00000433671 0.0332921522071993 0.0022943925627962 0.195344551320141 ENSG00000228436 RP5-864K19.4
ENST00000456813 0.942035773129764 0.823797568596788 0.0142662428681444 ENSG00000228436 RP5-864K19.4
ENST00000397572 0.977698006753962 0.924072146997603 -0.0063309239863534 ENSG00000214114 MYCBP
ENST00000494695 0.94063742766232 0.818349803909672 -0.0181189656236859 ENSG00000214114 MYCBP
ENST00000495043 0.939576035943464 0.814867390612359 -0.0185261575700371 ENSG00000214114 MYCBP
ENST00000489803 0.813671712002614 0.54610522414848 0.0497095091444818 ENSG00000214114 MYCBP
ENST00000454994 0.81366562391608 0.546080288336194 0.0497151806621929 ENSG00000131233 GJA9
ENST00000489575 0.816494819599096 0.550527488497752 0.0491786507611408 ENSG00000214114 MYCBP
ENST00000465771 0.825090440392017 0.566482479147671 0.0507323976029425 ENSG00000214114 MYCBP
ENST00000462027 0.764656242697816 0.465849652238226 0.0726467790143804 ENSG00000214114 MYCBP
ENST00000443161 0.96558170055251 0.889559278186416 0.0248999546502045 ENSG00000228436 RP5-864K19.4
ENST00000357771 0.349871592965813 0.0912345243602222 0.282834315265937 ENSG00000131233 GJA9
ENST00000360786 0.901109970741272 0.71908089305372 0.064241906132321 ENSG00000131233 GJA9
ENST00000372990 1.65888210686286e-08 4.73963279966710e-11 0.857510516266049 ENSG00000158315 RHBDL2
ENST00000289248 2.206688277059e-07 8.99067747297917e-10 0.843308081671207 ENSG00000158315 RHBDL2
ENST00000538156 2.69542304997325e-07 1.12063955992123e-09 0.839572859517864 ENSG00000158315 RHBDL2
ENST00000372985 2.62534883492176e-07 1.08646027082431e-09 0.833553053354211 ENSG00000158315 RHBDL2
ENST00000540558 0.000418483764528272 7.09889756292953e-06 0.751958494432103 ENSG00000158315 RHBDL2
ENST00000432648 0.693303837717451 0.365467824640815 -0.0396697943535956 ENSG00000174574 AKIRIN1
ENST00000446189 0.805541577870066 0.533129906233222 -0.028186903441575 ENSG00000174574 AKIRIN1
ENST00000372984 0.865692906747728 0.644615317484164 -0.020560308426188 ENSG00000174574 AKIRIN1
ENST00000531822 0.560785163710409 0.227736234124663 -0.0604591207361277 ENSG00000174574 AKIRIN1
ENST00000372967 0.995011906965301 0.980472460326344 -0.0012174097442825 ENSG00000168653 NDUFS5
ENST00000372969 0.995011906965301 0.980472460326344 -0.0012174097442825 ENSG00000168653 NDUFS5
ENST00000484793 0.36656767504508 0.0994258548081605 0.269909785886366 ENSG00000127603 MACF1
ENST00000602421 0.541186290963423 0.211983496332237 0.200248724652939 ENSG00000127603 MACF1
ENST00000545844 7.3451008708309e-05 8.67196296304403e-07 -0.27012552059437 ENSG00000127603 MACF1
ENST00000567887 7.31352690902419e-05 8.60745196769014e-07 -0.270193703208509 ENSG00000127603 MACF1
ENST00000372915 7.29445239965623e-05 8.5701089044718e-07 -0.270187713146214 ENSG00000127603 MACF1
ENST00000539005 7.31352690902419e-05 8.61594479580239e-07 -0.270193520823927 ENSG00000127603 MACF1
ENST00000317713 7.31352690902419e-05 8.61594479580239e-07 -0.270193520823927 ENSG00000127603 MACF1
ENST00000361689 7.30514873938169e-05 8.58893158344703e-07 -0.270171401809626 ENSG00000127603 MACF1
ENST00000524432 0.000998952529762853 2.12843999333204e-05 -0.234621352386399 ENSG00000127603 MACF1
ENST00000467673 0.882786335757175 0.680192605040587 -0.0368087294870658 ENSG00000127603 MACF1
ENST00000383927 0.572590381489121 0.238707709745721 0.180240129780774 ENSG00000206654 RNU6-608P
ENST00000410446 0.621405251254394 0.283858170358915 0.184759309561506 ENSG00000222378 RNA5SP44
ENST00000564288 0.000118455049474578 1.53740161969171e-06 -0.287213401793959 ENSG00000127603 MACF1
ENST00000494012 0.459331220288579 0.152875985540598 -0.109369950049498 ENSG00000127603 MACF1
ENST00000536367 0.306607254579085 0.0717055691053782 -0.122932125045554 ENSG00000127603 MACF1
ENST00000602528 0.843416789624449 0.599207684248949 -0.0784188234037555 ENSG00000270040 RP11-416A14.1
ENST00000480624 0.669729326032666 0.335868876400034 -0.0699780597108356 ENSG00000127603 MACF1
ENST00000469366 0.816642668241057 0.550884501555639 -0.0493500005128246 ENSG00000127603 MACF1
ENST00000289890 0.175353174438102 0.027611402689923 -0.219292828682723 ENSG00000226438 RP11-420K8.1
ENST00000496804 8.52296711026822e-05 1.02973818040665e-06 -0.347993232216381 ENSG00000127603 MACF1
ENST00000530262 0.000153972252119907 2.10785775094485e-06 -0.325438696087491 ENSG00000127603 MACF1
ENST00000485063 0.00134630297206021 3.09621826234051e-05 -0.364439788951037 ENSG00000127603 MACF1
ENST00000472385 0.000125785785578509 1.64382676972062e-06 -0.429951575497934 ENSG00000127603 MACF1
ENST00000484393 0.00273293898426857 7.60000777106481e-05 -0.397590000493056 ENSG00000127603 MACF1
ENST00000476350 0.000214900241295996 3.16222096115273e-06 -0.321783418094666 ENSG00000127603 MACF1
ENST00000372925 0.000166642971520157 2.32615444450978e-06 -0.285946165901865 ENSG00000127603 MACF1
ENST00000406997 0.811107729831104 0.542045761165385 -0.0986286412917618 ENSG00000217897 HSPE1P8
ENST00000528611 0.129018396513257 0.0169227081736115 -0.237761124899118 ENSG00000127603 MACF1
ENST00000289893 0.000226044144429347 3.37253965301919e-06 -0.280954701961817 ENSG00000127603 MACF1
ENST00000530275 0.00216701866450619 5.63337950465795e-05 -0.282127818593691 ENSG00000255103 KIAA0754
ENST00000482035 0.000736951831057495 1.45660593535308e-05 -0.282541959099622 ENSG00000127603 MACF1
ENST00000473843 0.0080403241438045 0.000313266740396403 -0.288367447921005 ENSG00000127603 MACF1
ENST00000469490 0.0304535231240831 0.0020259949497031 -0.222990887467824 ENSG00000127603 MACF1
ENST00000487656 0.259567351852106 0.0534296266501295 -0.175549055472904 ENSG00000127603 MACF1
ENST00000360115 0.00120051076310814 2.6778678401436e-05 -0.252550960625703 ENSG00000127603 MACF1
ENST00000497964 0.01055685168033 0.000456288417673089 -0.251895003720626 ENSG00000127603 MACF1
ENST00000446276 0.000857729165196279 1.7566576390494e-05 -0.260025328611646 ENSG00000127603 MACF1
ENST00000442046 0.00193978078905413 4.89602008242951e-05 -0.248874959530316 ENSG00000127603 MACF1
ENST00000422234 0.00200791746109371 5.11173150100666e-05 -0.283680021239677 ENSG00000127603 MACF1
ENST00000462496 0.00160053551305261 3.82649600880989e-05 -0.285268980682684 ENSG00000127603 MACF1
ENST00000462103 0.0777174979824701 0.00780406135050524 -0.222281896113244 ENSG00000127603 MACF1
ENST00000496360 0.0165000598245153 0.000848886172738693 -0.21770306430963 ENSG00000127603 MACF1
ENST00000497807 0.02103418995147 0.00120235025359842 -0.206293432597479 ENSG00000127603 MACF1
ENST00000331593 0.856658865199855 0.626588712607585 0.0774053154316029 ENSG00000183682 BMP8A
ENST00000447263 0.71883355725349 0.400333848811919 -0.12882277446884 ENSG00000237624 OXCT2P1
ENST00000441741 0.926018415154691 0.779965706877614 -0.0498358028058321 ENSG00000182109 RP11-69E11.4
ENST00000331856 0.868932982912453 0.651098662036845 -0.0796048371744072 ENSG00000182109 RP11-69E11.4
ENST00000458207 0.2496039206591 0.0499236623136201 0.240423530486784 ENSG00000182109 RP11-69E11.4
ENST00000450157 0.0895000531948765 0.00961273721414532 0.292310767509415 ENSG00000182109 RP11-69E11.4
ENST00000431553 0.0769516818834391 0.00769758369651637 0.299176216314771 ENSG00000182109 RP11-69E11.4
ENST00000417869 0.0322774919957185 0.00219992013705061 0.334747956512809 ENSG00000182109 RP11-69E11.4
ENST00000440190 0.0639278052984501 0.00586199066656853 0.292591400482719 ENSG00000182109 RP11-69E11.4
ENST00000427240 0.00263915087768673 7.26307617377972e-05 0.367352220331468 ENSG00000243970 PPIEL
ENST00000482028 0.987626670237737 0.956495998543942 -0.00409817444977161 ENSG00000090621 PABPC4
ENST00000372856 0.872075260754442 0.657690695699777 0.0150214041885355 ENSG00000090621 PABPC4
ENST00000372857 0.873545221194336 0.660797009260149 0.0148801887719441 ENSG00000090621 PABPC4
ENST00000372858 0.872627377777643 0.658675720647428 0.0154934807375716 ENSG00000090621 PABPC4
ENST00000372862 0.854449776711259 0.622408758816795 0.0173278535645243 ENSG00000090621 PABPC4
ENST00000468476 0.837524843193304 0.588602894583408 0.0313310181847274 ENSG00000090621 PABPC4
ENST00000437136 0.904486370198079 0.726611900614881 0.020059379244723 ENSG00000090621 PABPC4
ENST00000492468 0.920829730562826 0.767888029841483 0.0169792260553555 ENSG00000090621 PABPC4
ENST00000530186 0.81651440331428 0.550602316131699 -0.0430200634675257 ENSG00000090621 PABPC4
ENST00000421687 0.812345747813487 0.543969240785306 0.022232022495014 ENSG00000090621 PABPC4
ENST00000484555 0.671701632339418 0.337938666534778 0.077512535347612 ENSG00000090621 PABPC4
ENST00000525045 0.531048652930897 0.204257870820507 0.076712334329387 ENSG00000090621 PABPC4
ENST00000527718 0.507891737853128 0.186432696151358 0.0593560559197773 ENSG00000090621 PABPC4
ENST00000477556 0.481532667102742 0.167206561897676 0.115869343904562 ENSG00000090621 PABPC4
ENST00000461578 0.567682935579383 0.234336751855597 0.10500438424311 ENSG00000090621 PABPC4
ENST00000483770 0.64927838949337 0.313081621453985 0.0684960016427617 ENSG00000090621 PABPC4
ENST00000525669 0.569090132632023 0.235518320893827 0.0540432162240195 ENSG00000090621 PABPC4
ENST00000470443 0.781321048460659 0.492335401067598 0.0262598019589924 ENSG00000090621 PABPC4
ENST00000415255 0.832263537301524 0.579417674118411 0.0210051483213676 ENSG00000228060 RP11-69E11.8
ENST00000513632 0.6628499012759 0.327933597496617 0.0502394463708722 ENSG00000090621 PABPC4
ENST00000364587 0.689429211922096 0.3607878915885 -0.150992640918568 ENSG00000201457 SNORA55
ENST00000525751 0.546212914061903 0.216217457414226 0.0551575263841077 ENSG00000090621 PABPC4
ENST00000474378 0.834900394088511 0.584209986965809 0.0237816615345587 ENSG00000090621 PABPC4
ENST00000529216 0.57763983507822 0.243325058746603 0.0541374083661408 ENSG00000090621 PABPC4
ENST00000492519 0.690176336855839 0.361797266013368 0.0521226712148798 ENSG00000090621 PABPC4
ENST00000451091 0.685404464855058 0.355659598491282 -0.049047338369607 ENSG00000090621 PABPC4
ENST00000531243 0.886400154233093 0.687918203502069 -0.0250100189719633 ENSG00000090621 PABPC4
ENST00000372852 0.710583143602317 0.38835100178823 -0.0786249700164809 ENSG00000163909 HEYL
ENST00000535435 0.999992971265576 0.998449109880479 0.000124039164842215 ENSG00000163909 HEYL
ENST00000470018 0.849907264898023 0.612503399219611 0.0367235587883448 ENSG00000084072 PPIE
ENST00000485507 0.706024280238129 0.382483835190788 0.0730162415872508 ENSG00000084072 PPIE
ENST00000324379 0.786859182376213 0.501751833836608 0.0404509095983386 ENSG00000084072 PPIE
ENST00000356511 0.717794568639936 0.398982704350068 0.0496496948482165 ENSG00000084072 PPIE
ENST00000456578 0.71148752372862 0.389760030249192 0.0741812904240206 ENSG00000084072 PPIE
ENST00000495526 0.792802749116914 0.511539872863112 0.0395839772716096 ENSG00000084072 PPIE
ENST00000482751 0.792802749116914 0.511539872863112 0.0395839772716096 ENSG00000084072 PPIE
ENST00000372830 0.717794568639936 0.398982704350068 0.0496496948482165 ENSG00000084072 PPIE
ENST00000497370 0.863759751032117 0.640693650359489 0.0295732245795308 ENSG00000084072 PPIE
ENST00000372835 0.788109301917798 0.504057552495486 0.0404326619414606 ENSG00000084072 PPIE
ENST00000470213 0.85578534794492 0.625084934875907 0.0309941678362144 ENSG00000084072 PPIE
ENST00000474804 0.97131264605575 0.906233248966064 0.00772384121511693 ENSG00000084072 PPIE
ENST00000475350 0.792802749116914 0.511539872863112 0.0395839772716096 ENSG00000084072 PPIE
ENST00000480169 0.842223262304477 0.596940565198633 0.0378033896904993 ENSG00000084072 PPIE
ENST00000372827 0.280448943840122 0.0612348530877234 0.335664887726125 ENSG00000116985 BMP8B
ENST00000467741 0.565748258827307 0.232527930878734 0.117852515479129 ENSG00000084072 PPIE
ENST00000397360 0.753723216124882 0.449763703363954 0.123078502066925 ENSG00000116985 BMP8B
ENST00000327582 0.805064574023709 0.532427158459697 -0.065453848671169 ENSG00000198754 OXCT2
ENST00000441669 0.331777389015845 0.082423092395529 -0.11503465728558 ENSG00000043514 TRIT1
ENST00000462797 0.331777389015845 0.082423092395529 -0.11503465728558 ENSG00000043514 TRIT1
ENST00000316891 0.331777389015845 0.082423092395529 -0.11503465728558 ENSG00000043514 TRIT1
ENST00000372818 0.331777389015845 0.082423092395529 -0.11503465728558 ENSG00000043514 TRIT1
ENST00000495175 0.229628239408242 0.0432451488595428 -0.136995463279046 ENSG00000043514 TRIT1
ENST00000491865 0.240662514532881 0.0468047820238419 -0.134965277348931 ENSG00000043514 TRIT1
ENST00000537223 0.365257809402968 0.0987147065890234 -0.118184946572208 ENSG00000043514 TRIT1
ENST00000537440 0.365257809402968 0.0987147065890234 -0.118184946572208 ENSG00000043514 TRIT1
ENST00000541099 0.365257809402968 0.0987147065890234 -0.118184946572208 ENSG00000043514 TRIT1
ENST00000545233 0.365257809402968 0.0987147065890234 -0.118184946572208 ENSG00000043514 TRIT1
ENST00000465417 0.540640765400549 0.211593179552861 -0.128724110574668 ENSG00000043514 TRIT1
ENST00000492612 0.339060748861091 0.0858487283332601 -0.132220623056875 ENSG00000043514 TRIT1
ENST00000467774 0.463839001039646 0.155550489717495 -0.21094323372681 ENSG00000043514 TRIT1
ENST00000489945 0.426475661007233 0.132523525720385 -0.119893818948095 ENSG00000043514 TRIT1
ENST00000486825 0.484784123537648 0.169542921930614 -0.109324924009854 ENSG00000043514 TRIT1
ENST00000469476 0.501642359230318 0.181460971413754 -0.12342953671095 ENSG00000043514 TRIT1
ENST00000544981 0.455468083681007 0.150271409188533 -0.125272157134723 ENSG00000043514 TRIT1
ENST00000462243 0.775674671829213 0.48350072304036 -0.0817223332858912 ENSG00000043514 TRIT1
ENST00000365352 0.924509872586333 0.775949609398041 0.0362578605112371 ENSG00000202222 Y_RNA
ENST00000397332 0.404360066192548 0.119576872509339 0.274120132041468 ENSG00000116990 MYCL
ENST00000372816 0.729506084587108 0.415526060121733 0.14557135017173 ENSG00000116990 MYCL
ENST00000418255 0.822308116901813 0.56099067618742 0.100574812522242 ENSG00000236546 RP1-118J21.5
ENST00000372815 0.94287310258668 0.826472474370835 0.0310918972490611 ENSG00000116990 MYCL
ENST00000429311 0.94287310258668 0.826472474370835 0.0310918972490611 ENSG00000116990 MYCL
ENST00000450953 0.962469551304351 0.881384631481906 0.0186849977984409 ENSG00000116990 MYCL
ENST00000372811 0.898083257836562 0.712772112967877 -0.0272716188038711 ENSG00000168389 MFSD2A
ENST00000420632 0.851665218994282 0.616103091410561 -0.0378280029133906 ENSG00000168389 MFSD2A
ENST00000434861 0.967519592623222 0.895306277054115 -0.0111295551104808 ENSG00000168389 MFSD2A
ENST00000372809 0.898083257836562 0.712772112967877 -0.0272716188038711 ENSG00000168389 MFSD2A
ENST00000483824 0.898083257836562 0.712772112967877 -0.0272716188038711 ENSG00000168389 MFSD2A
ENST00000469745 0.909632783251596 0.740053544104459 -0.0286594357803453 ENSG00000168389 MFSD2A
ENST00000438210 0.913713326943207 0.749297134522473 0.0561429621852018 ENSG00000228477 RP3-342P20.2
ENST00000480630 0.971016270757131 0.905533741610871 -0.0113111966302724 ENSG00000168389 MFSD2A
ENST00000491515 0.758129463324851 0.456330880435453 -0.0953542018367914 ENSG00000168389 MFSD2A
ENST00000459917 0.974628770685339 0.915252343825693 0.0148551130051927 ENSG00000168389 MFSD2A
ENST00000481612 0.974049212966113 0.91310513811272 0.0156483003517791 ENSG00000168389 MFSD2A
ENST00000372797 0.63792304189961 0.301141882227419 -0.0397347813259282 ENSG00000131236 CAP1
ENST00000372802 0.640151444391069 0.303394485700048 -0.0395806841140416 ENSG00000131236 CAP1
ENST00000449311 0.774377964061862 0.481321684941584 -0.0328546593545416 ENSG00000131236 CAP1
ENST00000421589 0.789707349641709 0.506378852560015 -0.0308058981756719 ENSG00000131236 CAP1
ENST00000414893 0.608779793503831 0.271604970290538 -0.0490807785015948 ENSG00000131236 CAP1
ENST00000414281 0.786373692587016 0.501079547563726 -0.0311775196566438 ENSG00000131236 CAP1
ENST00000420216 0.77648426627749 0.484715001400598 -0.0324843523998159 ENSG00000131236 CAP1
ENST00000372792 0.648010315800677 0.31172318794463 -0.0408548746057663 ENSG00000131236 CAP1
ENST00000372798 0.664468110159039 0.329792863407613 -0.03898607008867 ENSG00000131236 CAP1
ENST00000340450 0.632815207980152 0.295793578908077 -0.0401349111235667 ENSG00000131236 CAP1
ENST00000372805 0.639763035927821 0.3029883371064 -0.0399161477522343 ENSG00000131236 CAP1
ENST00000435719 0.744193958009285 0.436363746360035 -0.0351033290285361 ENSG00000131236 CAP1
ENST00000427843 0.778897303601534 0.488401905632413 -0.0321182050902806 ENSG00000131236 CAP1
ENST00000417287 0.776259963660465 0.484281669054254 -0.0324405928598001 ENSG00000131236 CAP1
ENST00000424977 0.788158661157976 0.504175958312828 -0.0309212813161447 ENSG00000131236 CAP1
ENST00000446031 0.760081623110588 0.459169891442526 -0.0404728460762825 ENSG00000131236 CAP1
ENST00000479759 0.696308362402966 0.369353541624299 -0.0369019024389085 ENSG00000131236 CAP1
ENST00000461993 0.608240666542103 0.271107610435977 -0.0443506500077411 ENSG00000131236 CAP1
ENST00000494114 0.989874381622203 0.963546945978211 -0.00221858140656625 ENSG00000131236 CAP1
ENST00000433473 0.936615700382596 0.807284360918103 0.0133239636565526 ENSG00000131238 PPT1
ENST00000529905 0.933505601967085 0.799915287732437 0.0136988934390742 ENSG00000131238 PPT1
ENST00000530704 0.641933246075862 0.305012977461341 0.064420148651804 ENSG00000131238 PPT1
ENST00000372775 0.969307488953334 0.89986029020067 -0.00920493594011456 ENSG00000131238 PPT1
ENST00000449045 0.724725220080668 0.408639908453272 0.0517565664775174 ENSG00000131238 PPT1
ENST00000439754 0.96484194152917 0.887964124803206 0.00948362781909329 ENSG00000131238 PPT1
ENST00000530076 0.993646128150177 0.975405994802617 -0.00229936442215543 ENSG00000131238 PPT1
ENST00000527311 0.72953555394956 0.415580233719558 0.0533895385717939 ENSG00000131238 PPT1
ENST00000372779 0.774871152995584 0.482395625318759 0.0491035864364586 ENSG00000131238 PPT1
ENST00000526547 0.630268966934022 0.292995665095914 0.0963870899377714 ENSG00000131238 PPT1
ENST00000372771 0.504907275738437 0.184148539489101 -0.0953421003168642 ENSG00000117000 RLF
ENST00000384777 0.904888000959524 0.727638909631862 0.0447010731323423 ENSG00000207508 RNU6-1237P
ENST00000468258 0.561200993280589 0.228207093167065 0.144136281565015 ENSG00000188800 TMCO2
ENST00000372766 0.587655250188895 0.252268505457416 0.088986719380453 ENSG00000188800 TMCO2
ENST00000567508 0.991736902091815 0.969404356695942 -0.00654313468184711 ENSG00000259943 RP1-39G22.7
ENST00000372759 0.513258166567693 0.190529258359408 -0.0665404638457657 ENSG00000084073 ZMPSTE24
ENST00000479131 0.693815952184423 0.366077804364829 -0.073237742429089 ENSG00000084073 ZMPSTE24
ENST00000472583 0.655443438853797 0.319917954811585 -0.0731190916958575 ENSG00000084073 ZMPSTE24
ENST00000447743 0.812352247210773 0.544022726127103 -0.108238151927827 ENSG00000231296 RP1-39G22.4
ENST00000474142 0.0310286809345939 0.00208055812161609 -0.234045653759156 ENSG00000084073 ZMPSTE24
ENST00000372748 0.900973618637871 0.718745624545553 0.0585021515636122 ENSG00000049089 COL9A2
ENST00000482722 0.939470530469012 0.814468974633647 0.038008309588228 ENSG00000049089 COL9A2
ENST00000466267 0.610554859440444 0.273464139078671 -0.119001141694025 ENSG00000049089 COL9A2
ENST00000427563 0.673320345913788 0.340039693209958 -0.0919752124516963 ENSG00000049089 COL9A2
ENST00000488463 0.976975932523561 0.921993439668199 0.0117292779789976 ENSG00000049089 COL9A2
ENST00000417105 0.885446315009369 0.685960915933177 0.0454369749216575 ENSG00000049089 COL9A2
ENST00000496215 0.874089225976274 0.661762902182106 0.0437690634043564 ENSG00000049089 COL9A2
ENST00000372736 0.759776820784834 0.458737858807829 0.0751544226606113 ENSG00000049089 COL9A2
ENST00000461118 0.588488438080826 0.252997345363247 0.10909156920532 ENSG00000049089 COL9A2
ENST00000490132 0.987229773821865 0.955418627065855 -0.0039448769362953 ENSG00000049089 COL9A2
ENST00000435168 0.299144167020717 0.0686896529983189 -0.118205016581811 ENSG00000084070 SMAP2
ENST00000372718 0.335843561988741 0.0842809187471376 -0.0962731755563432 ENSG00000084070 SMAP2
ENST00000372708 0.618638230566126 0.281306198435915 -0.0625831804301011 ENSG00000084070 SMAP2
ENST00000539317 0.650829439706452 0.315023755442605 -0.0689341194197046 ENSG00000084070 SMAP2
ENST00000487871 0.939470530469012 0.814471857842765 0.0307889847772568 ENSG00000084070 SMAP2
ENST00000469416 0.495360427534601 0.176875225078145 0.127997533178414 ENSG00000187801 ZFP69B
ENST00000361584 0.494221613865241 0.17602851685315 0.128030806142059 ENSG00000187801 ZFP69B
ENST00000484445 0.494221613865241 0.17602851685315 0.128030806142059 ENSG00000187801 ZFP69B
ENST00000411995 0.484905533359722 0.169653722298007 0.129976612371364 ENSG00000187801 ZFP69B
ENST00000565390 0.0640768516540675 0.00587926651773246 0.34506074988934 ENSG00000260920 RP1-228H13.5
ENST00000372706 0.297374079655427 0.0680069779797637 0.19915257277808 ENSG00000187815 ZFP69
ENST00000372705 0.273190033254192 0.0583320862671954 0.20825055110504 ENSG00000187815 ZFP69
ENST00000482712 0.742293014567296 0.432962869601076 0.14024710075321 ENSG00000187815 ZFP69
ENST00000450713 0.631009091312123 0.293609045415032 0.114691512410246 ENSG00000238287 RP11-656D10.3
ENST00000358527 0.10413843241074 0.0121203214751262 0.267819109152866 ENSG00000164002 EXO5
ENST00000372703 0.10413843241074 0.0121203214751262 0.267819109152866 ENSG00000164002 EXO5
ENST00000420209 0.51873224477235 0.194661252436048 0.149065969341637 ENSG00000164002 EXO5
ENST00000296380 0.177191812714688 0.0280576500258273 0.231514528759437 ENSG00000164002 EXO5
ENST00000432259 0.38536058930383 0.109398751545469 0.198040344473814 ENSG00000164002 EXO5
ENST00000418186 0.530337794207484 0.2036708312243 0.14615820089703 ENSG00000164002 EXO5
ENST00000415550 0.405287277810006 0.120063964196552 0.191605022059689 ENSG00000164002 EXO5
ENST00000443729 0.449926134960306 0.146581018184005 0.164347448096279 ENSG00000164002 EXO5
ENST00000419161 0.449926134960306 0.146581018184005 0.164347448096279 ENSG00000164002 EXO5
ENST00000471429 0.558724966183826 0.226151668037847 0.170989387856613 ENSG00000164002 EXO5
ENST00000453437 0.319132053803216 0.0768670443082237 0.261163990062393 ENSG00000227278 RP11-656D10.5
ENST00000437060 0.166144226912222 0.0252886709978436 0.368916753802283 ENSG00000238186 RP11-656D10.6
ENST00000372699 0.447667236159165 0.145308814094392 0.205475123003294 ENSG00000117010 ZNF684
ENST00000465152 0.504739440523171 0.183989256057087 0.196718556751599 ENSG00000117010 ZNF684
ENST00000372696 0.700026135016379 0.374808392332822 0.13649912596063 ENSG00000117010 ZNF684
ENST00000372697 0.700026135016379 0.374808392332822 0.13649912596063 ENSG00000117010 ZNF684
ENST00000493756 0.468779469710239 0.158898011807619 0.201744134271612 ENSG00000117010 ZNF684
ENST00000472043 0.666050650486836 0.331538347890969 0.173880566943003 ENSG00000117010 ZNF684
ENST00000372684 0.64911146068386 0.312832174065674 0.123844143488226 ENSG00000117016 RIMS3
ENST00000372683 0.916521145357104 0.756392246776542 0.0325054016402868 ENSG00000117016 RIMS3
ENST00000440100 0.177191812714688 0.0280561185354136 0.393982431465677 ENSG00000237899 RP4-739H11.3
ENST00000606277 0.989242627465365 0.961777220149365 0.00736448407067984 ENSG00000272145 NFYC-AS1
ENST00000467203 0.578835460336911 0.244464550659116 0.0857274598726016 ENSG00000066136 NFYC
ENST00000424419 0.265000102305686 0.055374650624334 0.127851900587593 ENSG00000066136 NFYC
ENST00000427410 0.298978575100904 0.0686037474554249 0.115338326976923 ENSG00000066136 NFYC
ENST00000447388 0.283753309436051 0.062607103629038 0.113095380606618 ENSG00000066136 NFYC
ENST00000425457 0.271223266359046 0.0576932150303466 0.119651865069126 ENSG00000066136 NFYC
ENST00000453631 0.428602049462058 0.133807549461464 0.112017841125003 ENSG00000066136 NFYC
ENST00000456393 0.280045266772227 0.0610683837486403 0.113147388193176 ENSG00000066136 NFYC
ENST00000372654 0.28278785536234 0.0622183643437233 0.118728059979305 ENSG00000066136 NFYC
ENST00000534399 0.276221417267239 0.0595155133430684 0.158483207706502 ENSG00000066136 NFYC
ENST00000372653 0.232002246096051 0.0439820530856333 0.128298605965528 ENSG00000066136 NFYC
ENST00000372669 0.234724911310342 0.0449102115047692 0.134575974889919 ENSG00000066136 NFYC
ENST00000372652 0.389676720287299 0.111485271254065 0.109207889672831 ENSG00000066136 NFYC
ENST00000372651 0.370656795172189 0.101558295635918 0.119900185385491 ENSG00000066136 NFYC
ENST00000531464 0.630018421616297 0.29259566270963 0.122686804713774 ENSG00000066136 NFYC
ENST00000440226 0.522750896603013 0.197786775582265 0.0942839850841636 ENSG00000066136 NFYC
ENST00000525290 0.944631171450879 0.830828352696962 0.020954081536473 ENSG00000066136 NFYC
ENST00000530965 0.901121985531956 0.719161164615032 0.0373822015640376 ENSG00000066136 NFYC
ENST00000416859 0.789828433324877 0.506787292941738 0.0577990208308774 ENSG00000066136 NFYC
ENST00000308733 0.610984434349758 0.273802250597389 0.077426362568948 ENSG00000066136 NFYC
ENST00000414185 0.593889323410071 0.257912192255604 0.0913872139547946 ENSG00000066136 NFYC
ENST00000385227 0.996631936232891 0.987001133316562 -0.00137001680359407 ENSG00000207962 MIR30C1
ENST00000525349 0.776884841276937 0.485411690130028 0.0804790501615482 ENSG00000066136 NFYC
ENST00000483091 0.34260436552789 0.0876759736514335 0.271750259708963 ENSG00000066136 NFYC
ENST00000488635 0.841604407097698 0.595810652128705 -0.0656700683183353 ENSG00000066136 NFYC
ENST00000496608 0.875717940370973 0.665823801224682 -0.0493426545006975 ENSG00000066136 NFYC
ENST00000347132 0.308082272890513 0.0723406488781549 0.264073996094228 ENSG00000117013 KCNQ4
ENST00000509682 0.317515599131256 0.0761259621212317 0.256903329056941 ENSG00000117013 KCNQ4
ENST00000443478 0.644360188332459 0.307602887110287 0.115526479694079 ENSG00000117013 KCNQ4
ENST00000506017 0.492057935652706 0.174447763146245 0.16051482519817 ENSG00000117013 KCNQ4
ENST00000372638 0.626936878231179 0.289765786874518 -0.18552035293316 ENSG00000179862 CITED4
ENST00000372621 0.37923280691984 0.106274393749613 -0.0924372211799864 ENSG00000171793 CTPS1
ENST00000541520 0.29719451217278 0.0679202197408339 -0.105168516147041 ENSG00000171793 CTPS1
ENST00000470271 0.533591763708263 0.2060901870125 -0.0920583715583762 ENSG00000171793 CTPS1
ENST00000475060 0.705656913285959 0.381893107887828 -0.068556079182047 ENSG00000171793 CTPS1
ENST00000479480 0.429794252051366 0.134581404112907 -0.101393692213201 ENSG00000171793 CTPS1
ENST00000543104 0.437299322456096 0.138797523593121 -0.0958817999876361 ENSG00000171793 CTPS1
ENST00000372616 0.308062942298665 0.0723341363865253 -0.106430409172414 ENSG00000171793 CTPS1
ENST00000480420 0.231075090287425 0.0436800175713548 -0.144372408733961 ENSG00000171793 CTPS1
ENST00000463285 0.141747041053049 0.0196746538362754 -0.174197947106245 ENSG00000171793 CTPS1
ENST00000486889 0.202333949632875 0.0348450270528733 -0.173379188782665 ENSG00000171793 CTPS1
ENST00000497210 0.371833683340333 0.102316148482061 -0.138462426958312 ENSG00000171793 CTPS1
ENST00000464283 0.433887678891017 0.136886598375325 -0.0985633943882585 ENSG00000171793 CTPS1
ENST00000463423 0.700784540330667 0.375790496550307 -0.0582584456489471 ENSG00000171793 CTPS1
ENST00000498694 0.535740792672495 0.20767115754936 -0.0851733689225277 ENSG00000171793 CTPS1
ENST00000302946 0.511430642458872 0.189129549888584 0.141455279550334 ENSG00000171790 SLFNL1
ENST00000372613 0.518075705606134 0.19420584052468 0.140230985939538 ENSG00000171790 SLFNL1
ENST00000397197 0.518075705606134 0.19420584052468 0.140230985939538 ENSG00000171790 SLFNL1
ENST00000439569 0.518075705606134 0.19420584052468 0.140230985939538 ENSG00000171790 SLFNL1
ENST00000372611 0.524891360375713 0.199417092029014 0.138144450825257 ENSG00000171790 SLFNL1
ENST00000359345 0.538515449800186 0.20987572345266 0.130695635899227 ENSG00000171790 SLFNL1
ENST00000456518 0.00662106464345077 0.000240536944625655 0.263516608643951 ENSG00000010803 SCMH1
ENST00000397174 0.00893984561190713 0.000365265663338119 0.253530830889341 ENSG00000010803 SCMH1
ENST00000402904 0.00893984561190713 0.000365265663338119 0.253530830889341 ENSG00000010803 SCMH1
ENST00000361191 0.00892763062425059 0.000364309050399909 0.25353194251119 ENSG00000010803 SCMH1
ENST00000361705 0.00892763062425059 0.000364309050399909 0.25353194251119 ENSG00000010803 SCMH1
ENST00000397171 0.00892763062425059 0.000364309050399909 0.25353194251119 ENSG00000010803 SCMH1
ENST00000372597 0.487861203351246 0.171656661994908 0.0854334859703258 ENSG00000010803 SCMH1
ENST00000372596 0.487861203351246 0.171656661994908 0.0854334859703258 ENSG00000010803 SCMH1
ENST00000337495 0.487861203351246 0.171656661994908 0.0854334859703258 ENSG00000010803 SCMH1
ENST00000326197 0.00729700113045861 0.000273787711937118 0.260067528730625 ENSG00000010803 SCMH1
ENST00000372595 0.00924740588143755 0.000382119502127553 0.249425981530706 ENSG00000010803 SCMH1
ENST00000472037 0.0135611003231618 0.000644256731196904 0.262903426672763 ENSG00000010803 SCMH1
ENST00000460215 0.000225677365631837 3.36128452152146e-06 0.385529295609158 ENSG00000010803 SCMH1
ENST00000498793 0.000146044796612891 1.97407140795511e-06 0.387896163871627 ENSG00000010803 SCMH1
ENST00000489421 1.47759068364774e-05 1.24472729130292e-07 0.492931056120408 ENSG00000010803 SCMH1
ENST00000482530 1.13208002245797e-09 2.50201861453801e-12 0.733760498364829 ENSG00000010803 SCMH1
ENST00000401064 0.514528410399011 0.191428759091867 0.228011728755104 ENSG00000215893 RP4-635E8.1
ENST00000488592 0.869810428815682 0.652957798371907 -0.0410483090096206 ENSG00000010803 SCMH1
ENST00000425554 0.0158406968961509 0.000801873062141721 0.564739472385668 ENSG00000235358 RP11-399E6.1
ENST00000445073 0.00384730113446142 0.000118449780925308 0.637579210221108 ENSG00000235358 RP11-399E6.1
ENST00000422305 0.683975396110207 0.353631855460648 -0.148740369414981 ENSG00000235358 RP11-399E6.1
ENST00000427711 0.943663423076008 0.828493620280679 -0.0141700911054992 ENSG00000213987 RP11-399E6.2
ENST00000372591 0.472075650743489 0.161009729093562 0.1755348071287 ENSG00000204060 FOXO6
ENST00000372583 0.00630996712382819 0.000225920437761935 -0.261096397298661 ENSG00000127124 HIVEP3
ENST00000372584 0.00629464831518793 0.000225291318678003 -0.261683881293906 ENSG00000127124 HIVEP3
ENST00000247584 0.0585420812457511 0.00516412104185106 -0.229165399565731 ENSG00000127124 HIVEP3
ENST00000460604 0.0998733406031424 0.0113344272999998 -0.236495930777215 ENSG00000127124 HIVEP3
ENST00000429157 0.0575372356969141 0.0050305135315692 -0.230576815454304 ENSG00000127124 HIVEP3
ENST00000440249 0.703961344443919 0.379681215833127 0.116826070200391 ENSG00000230881 RP11-486B10.3
ENST00000434240 0.912915277438647 0.747479649222198 0.0570594291597939 ENSG00000230638 RP11-486B10.4
ENST00000455975 0.965332524483694 0.888935076629602 0.0247333459178587 ENSG00000230638 RP11-486B10.4
ENST00000491442 0.0159159840305445 0.000807920965139065 -0.258379639711099 ENSG00000127124 HIVEP3
ENST00000489103 0.031953633236099 0.00216993098859322 -0.215452046384125 ENSG00000127124 HIVEP3
ENST00000479350 0.0185955292871795 0.00100908109993018 -0.342781308349575 ENSG00000127124 HIVEP3
ENST00000372571 0.1762197532877 0.0278123036774205 -0.146843166731626 ENSG00000198815 FOXJ3
ENST00000372572 0.421108518245778 0.129178053859856 -0.0756705232613585 ENSG00000198815 FOXJ3
ENST00000372573 0.414689253831986 0.125649242014755 -0.0761807655415335 ENSG00000198815 FOXJ3
ENST00000361346 0.408144653120674 0.121761205058917 -0.0772156349633941 ENSG00000198815 FOXJ3
ENST00000361776 0.408144653120674 0.121761205058917 -0.0772156349633941 ENSG00000198815 FOXJ3
ENST00000545068 0.370300411627313 0.1013915876058 -0.0793615748569545 ENSG00000198815 FOXJ3
ENST00000445886 0.988028222342865 0.957942583069631 0.00391060576911988 ENSG00000198815 FOXJ3
ENST00000422278 0.864273728822354 0.641784188122895 -0.0588472313385076 ENSG00000198815 FOXJ3
ENST00000454417 0.95733724380933 0.866712760610821 -0.0229360240746272 ENSG00000198815 FOXJ3
ENST00000436207 0.0991653507111372 0.0112130454347011 0.452807654710818 ENSG00000227527 RP11-223A3.1
ENST00000431473 0.0222368395380768 0.00129411908386126 0.259641135400597 ENSG00000177181 RIMKLA
ENST00000372565 0.808245123909961 0.537425250585153 0.0927020158327126 ENSG00000066185 ZMYND12
ENST00000433602 0.917064399963765 0.757845180562109 0.0460997644227095 ENSG00000066185 ZMYND12
ENST00000475426 0.985675159722984 0.950384694981109 -0.00472922972827602 ENSG00000066185 ZMYND12
ENST00000461083 0.379023367620891 0.10618656469955 0.186329499300098 ENSG00000066185 ZMYND12
ENST00000372562 0.822308116901813 0.561208123107495 0.0450032975904543 ENSG00000127125 PPCS
ENST00000455780 0.860833556410377 0.634910714478492 0.0364008391635456 ENSG00000127125 PPCS
ENST00000372560 0.931446081248794 0.795075039169308 0.0297486485111042 ENSG00000127125 PPCS
ENST00000472013 0.860933913847373 0.635062923221398 0.0363908939196075 ENSG00000127125 PPCS
ENST00000372561 0.860833556410377 0.634918951876785 0.0363986604978787 ENSG00000127125 PPCS
ENST00000372556 0.860833556410377 0.634918951876785 0.0363986604978787 ENSG00000127125 PPCS
ENST00000471420 0.705710972985558 0.38197209382722 0.0662606552488567 ENSG00000127125 PPCS
ENST00000482168 0.925911016155235 0.779633228280972 0.0247055615945634 ENSG00000127125 PPCS
ENST00000469615 0.91968601721962 0.764206462351773 0.0253198891422463 ENSG00000127125 PPCS
ENST00000475614 0.974746114756594 0.915681449532269 -0.0185786463088284 ENSG00000186409 CCDC30
ENST00000428554 0.113894901580792 0.0139161021252295 0.348890985192977 ENSG00000186409 CCDC30
ENST00000477155 0.113894901580792 0.0139161021252295 0.348890985192977 ENSG00000186409 CCDC30
ENST00000468651 0.89594275076409 0.707503853680584 -0.0673553585116365 ENSG00000186409 CCDC30
ENST00000492422 0.862619347511383 0.638671298266175 -0.0842934216373511 ENSG00000186409 CCDC30
ENST00000462063 0.689243242019718 0.36047598484787 -0.158867875362662 ENSG00000186409 CCDC30
ENST00000495044 0.0181017014653191 0.000970829428816287 0.583279025445933 ENSG00000186409 CCDC30
ENST00000507855 0.0610378037251106 0.00547538046241039 0.440881629260212 ENSG00000186409 CCDC30
ENST00000509712 0.134362882745672 0.0180403178677045 0.408548236788396 ENSG00000186409 CCDC30
ENST00000471390 0.388898615751204 0.111085556099644 0.267041703913132 ENSG00000186409 CCDC30
ENST00000342022 0.373451871080501 0.103236953239827 0.273614955311732 ENSG00000186409 CCDC30
ENST00000340612 0.376991290279537 0.105241337646198 0.272451696536351 ENSG00000186409 CCDC30
ENST00000514642 0.615317425120728 0.277900165844142 0.186264015088744 ENSG00000186409 CCDC30
ENST00000390640 0.370053641192208 0.101222416417999 0.275806556337751 ENSG00000186409 CCDC30
ENST00000471699 0.933938463047234 0.801172136980538 -0.0428846308011588 ENSG00000186409 CCDC30
ENST00000304979 0.797332278781502 0.518906243609532 -0.0470143798098428 ENSG00000171960 PPIH
ENST00000372550 0.811656050939042 0.542902285353028 0.0520192333731798 ENSG00000171960 PPIH
ENST00000440068 0.754103601461645 0.450411520715853 0.0647091843709507 ENSG00000171960 PPIH
ENST00000372549 0.730910090992916 0.417560334262955 0.0804453896572175 ENSG00000171960 PPIH
ENST00000455203 0.716938205778633 0.397721169582778 0.0753697550470881 ENSG00000171960 PPIH
ENST00000436387 0.561278929381004 0.228293161191443 0.123909481257517 ENSG00000171960 PPIH
ENST00000461351 0.457265555796185 0.15150792274745 -0.122331648793623 ENSG00000171960 PPIH
ENST00000414339 0.866581928417678 0.646673996560098 -0.0714669012857655 ENSG00000234917 RP5-994D16.3
ENST00000321358 0.903705884840498 0.724459661510877 0.0152474475867035 ENSG00000065978 YBX1
ENST00000332220 0.918039030594167 0.75992678699852 0.0139320954262882 ENSG00000065978 YBX1
ENST00000436427 0.798935689114276 0.521587664351011 0.0287715964439506 ENSG00000065978 YBX1
ENST00000467957 0.707932895219415 0.385133889345478 0.0420814454017251 ENSG00000065978 YBX1
ENST00000397054 0.0536429290932355 0.00453230018904865 -0.197326357738222 ENSG00000117385 LEPRE1
ENST00000460031 0.0540260441335838 0.0045771291258009 -0.197152049638877 ENSG00000117385 LEPRE1
ENST00000236040 0.0535678798276163 0.00452347314249281 -0.197391285072402 ENSG00000117385 LEPRE1
ENST00000495874 0.0535678798276163 0.00452347314249281 -0.197391285072402 ENSG00000117385 LEPRE1
ENST00000296388 0.0535678798276163 0.00452347314249281 -0.197391285072402 ENSG00000117385 LEPRE1
ENST00000462474 0.237565065536319 0.0458463860851648 -0.164747482038403 ENSG00000117385 LEPRE1
ENST00000472802 0.288218005231518 0.0643325792677931 -0.162072056472511 ENSG00000117385 LEPRE1
ENST00000431412 0.168754704368585 0.0259789770769019 -0.156598420969935 ENSG00000117385 LEPRE1
ENST00000460831 0.400700902228849 0.117573259779168 -0.136458052231489 ENSG00000117385 LEPRE1
ENST00000481465 0.496453868150072 0.177764966017183 -0.106205761927601 ENSG00000117385 LEPRE1
ENST00000447502 0.246462847069541 0.0488770114011556 -0.146617106848805 ENSG00000117385 LEPRE1
ENST00000463465 0.0724154294453408 0.00702724249800318 -0.188285246059034 ENSG00000117385 LEPRE1
ENST00000372526 0.0436063444416195 0.00337143881887948 -0.242540532679953 ENSG00000117385 LEPRE1
ENST00000492956 0.0607028423617175 0.00543444450711399 -0.237582343638301 ENSG00000117385 LEPRE1
ENST00000372525 0.726909005987129 0.412242758600495 -0.076886014944518 ENSG00000164008 C1orf50
ENST00000464081 0.863281353819039 0.639847835734137 0.0391419174438018 ENSG00000164008 C1orf50
ENST00000603943 0.928107798204372 0.78666905396024 0.0231467976707708 ENSG00000164008 C1orf50
ENST00000536543 0.779282087411876 0.489112445123772 0.0577577686933225 ENSG00000164008 C1orf50
ENST00000468913 0.724088036776892 0.407736417580448 -0.0984263023887253 ENSG00000164008 C1orf50
ENST00000494155 0.987597648466152 0.956343957692725 -0.00840622121218056 ENSG00000164008 C1orf50
ENST00000447572 0.96085350022363 0.877004761715247 -0.0269930789016484 ENSG00000228452 RP5-994D16.9
ENST00000421630 0.0252424767924192 0.00155023782677007 0.518849597400592 ENSG00000164008 C1orf50
ENST00000438946 0.073432728097792 0.00717058234344843 0.292871483211018 ENSG00000164008 C1orf50
ENST00000605272 0.21096271693199 0.037402638789281 0.186797108559573 ENSG00000164008 C1orf50
ENST00000372522 0.462037021649676 0.154460265948254 0.170014086343749 ENSG00000177868 CCDC23
ENST00000372521 0.389793415755501 0.111531142751933 0.183882659648847 ENSG00000177868 CCDC23
ENST00000537227 0.335035262324402 0.0839295958152271 0.198898101088669 ENSG00000177868 CCDC23
ENST00000497437 0.513093153244308 0.190385594084707 0.156884215935212 ENSG00000177868 CCDC23
ENST00000487556 0.000361702634826499 5.92947541989489e-06 0.286266636641792 ENSG00000164010 ERMAP
ENST00000372517 0.000361702634826499 5.92947541989489e-06 0.286266636641792 ENSG00000164010 ERMAP
ENST00000470938 0.379551194080835 0.106497346594452 0.263486954976485 ENSG00000164010 ERMAP
ENST00000372514 0.00348358356811634 0.000103837351089649 0.269917510643578 ENSG00000164010 ERMAP
ENST00000328249 0.00992814544045828 0.000420337558478093 0.265060504433892 ENSG00000164010 ERMAP
ENST00000414798 0.00883437214528505 0.000358409483578518 0.286697577063973 ENSG00000228192 RP11-342M1.3
ENST00000416809 0.0206570961857731 0.00117166404846116 0.268277141802206 ENSG00000228192 RP11-342M1.3
ENST00000425076 0.0244598407311001 0.00148575736101813 0.277863887466502 ENSG00000228192 RP11-342M1.3
ENST00000444563 0.0244598407311001 0.00148575736101813 0.277863887466502 ENSG00000228192 RP11-342M1.3
ENST00000372508 0.993215525330535 0.973461014230314 -0.00337500048920966 ENSG00000164011 ZNF691
ENST00000372507 0.993215525330535 0.973461014230314 -0.00337500048920966 ENSG00000164011 ZNF691
ENST00000372506 0.993215525330535 0.973461014230314 -0.00337500048920966 ENSG00000164011 ZNF691
ENST00000397044 0.789786946719922 0.506670558906759 -0.0688995591127226 ENSG00000164011 ZNF691
ENST00000372504 0.993215525330535 0.973461014230314 -0.00337500048920966 ENSG00000164011 ZNF691
ENST00000397034 0.473104488729881 0.161694015914234 -0.173838352526555 ENSG00000164011 ZNF691
ENST00000372503 0.313594511683187 0.0745605947346489 -0.21891564925138 ENSG00000164011 ZNF691
ENST00000372502 0.82909978436389 0.57367388875884 0.078038409495497 ENSG00000164011 ZNF691
ENST00000426263 0.789884293063589 0.507025893203346 -0.045912814002379 ENSG00000117394 SLC2A1
ENST00000475162 0.711759995033012 0.390142536379173 -0.060888311658288 ENSG00000117394 SLC2A1
ENST00000439722 0.944967258923813 0.832201484846563 -0.0199606919747018 ENSG00000117394 SLC2A1
ENST00000415851 0.910613347534562 0.742888893698176 -0.0311313943909871 ENSG00000117394 SLC2A1
ENST00000372500 0.907303707386018 0.733722622194415 -0.0360173547743358 ENSG00000117394 SLC2A1
ENST00000460369 0.55640219116349 0.224385704759295 -0.171296692131733 ENSG00000117394 SLC2A1
ENST00000431759 0.724205086243925 0.407890979870724 0.126879202450379 ENSG00000227533 SLC2A1-AS1
ENST00000416689 0.614605883601425 0.277252017036695 0.180149326230632 ENSG00000227533 SLC2A1-AS1
ENST00000410048 0.342266060872376 0.0875273973040408 0.174667535600724 ENSG00000186973 FAM183A
ENST00000409337 0.124421734038806 0.0159427775878706 0.219521098034599 ENSG00000186973 FAM183A
ENST00000410025 0.108430695629853 0.0129171319590057 0.22421849914745 ENSG00000186973 FAM183A
ENST00000409396 0.108430695629853 0.0129171319590057 0.22421849914745 ENSG00000186973 FAM183A
ENST00000335282 0.103607339129522 0.0120245309221502 0.224020280423637 ENSG00000186973 FAM183A
ENST00000481753 0.276815148545002 0.059779985218548 0.126066317767119 ENSG00000186973 FAM183A
ENST00000431635 0.880263677326039 0.674845692444283 -0.0223393474063188 ENSG00000117395 EBNA1BP2
ENST00000236051 0.876051533590617 0.666514186076453 -0.0229898828653332 ENSG00000117395 EBNA1BP2
ENST00000463906 0.968720460101931 0.898231906028993 -0.00720783270231914 ENSG00000117395 EBNA1BP2
ENST00000491223 0.892480178736895 0.700781985173887 -0.0253862234185327 ENSG00000117395 EBNA1BP2
ENST00000472982 0.935706931207 0.805464074330582 -0.0166288195452479 ENSG00000117395 EBNA1BP2
ENST00000483082 0.919386794945596 0.763621198211639 -0.0202238154689737 ENSG00000117395 EBNA1BP2
ENST00000461557 0.955388007706962 0.861198920151462 0.012004399537801 ENSG00000117395 EBNA1BP2
ENST00000372492 0.521496877552233 0.19673435546328 0.140528703627419 ENSG00000243710 WDR65
ENST00000528956 0.864969467824036 0.643093199058236 0.0754841004041279 ENSG00000243710 WDR65
ENST00000529956 0.905452081629285 0.729244095638744 0.0457755323731569 ENSG00000243710 WDR65
ENST00000525227 0.99848810490985 0.994257975928207 -0.000811136931092066 ENSG00000243710 WDR65
ENST00000533339 0.847531666395975 0.60763993509355 -0.0792343594563685 ENSG00000243710 WDR65
ENST00000466927 0.115470691565728 0.0142099793401556 0.430420935992819 ENSG00000117395 EBNA1BP2
ENST00000474566 0.192572999492363 0.0321101831096149 0.379628484335879 ENSG00000117395 EBNA1BP2
ENST00000428122 0.515623798665831 0.19223626904859 0.0955736442084629 ENSG00000243710 WDR65
ENST00000372476 0.570618164857425 0.236836092665086 0.210984017022146 ENSG00000066056 TIE1
ENST00000538015 0.974221344911944 0.913634890409611 -0.0190140905667314 ENSG00000066056 TIE1
ENST00000441333 0.997410631019742 0.989772848645042 -0.00225967229693946 ENSG00000066056 TIE1
ENST00000485125 0.749501346205099 0.444008283036729 0.118599046864057 ENSG00000066056 TIE1
ENST00000480269 0.376985851791194 0.105231750635483 -0.2497077722977 ENSG00000066056 TIE1
ENST00000433781 0.716938205778633 0.397733948392506 0.149896855481338 ENSG00000066056 TIE1
ENST00000488437 0.958822995804896 0.871423860582778 -0.026238477352545 ENSG00000066056 TIE1
ENST00000471187 0.734143124871543 0.4218080092448 -0.113041372159764 ENSG00000066056 TIE1
ENST00000461061 0.952818544027701 0.853335128900678 -0.0287166142215821 ENSG00000066056 TIE1
ENST00000473014 0.71931150409333 0.400988873583942 0.142117840979596 ENSG00000066056 TIE1
ENST00000492599 0.762319895314772 0.462600516749338 -0.0926235920459137 ENSG00000066056 TIE1
ENST00000492874 0.512537918033224 0.190016628180174 -0.160243620201509 ENSG00000066056 TIE1
ENST00000372470 0.000580208148319474 1.07417732663037e-05 0.780231068984761 ENSG00000117400 MPL
ENST00000413998 0.00014774008331205 2.00171860657514e-06 0.782673238888368 ENSG00000117400 MPL
ENST00000424948 0.00998983461471589 0.00042346132084724 0.632545197427583 ENSG00000234694 RP1-92O14.3
ENST00000310955 0.928458075201104 0.787627977239347 -0.028728057465226 ENSG00000117399 CDC20
ENST00000372462 0.928474958877108 0.787794952167597 -0.0287221982366108 ENSG00000117399 CDC20
ENST00000478882 0.859792614884623 0.632774372961137 -0.0572609861725131 ENSG00000117399 CDC20
ENST00000482046 0.811708355531661 0.543001996642028 0.0754111995848522 ENSG00000117399 CDC20
ENST00000372458 0.471970798914754 0.160930743043709 -0.073174055235625 ENSG00000066322 ELOVL1
ENST00000413844 0.469988834159035 0.159771049301319 -0.0733762348630853 ENSG00000066322 ELOVL1
ENST00000468865 0.760546430123873 0.459917446465349 -0.0425547373222096 ENSG00000066322 ELOVL1
ENST00000464204 0.480888730473585 0.166840519054897 -0.0746206230743998 ENSG00000066322 ELOVL1
ENST00000470968 0.506889587365912 0.185606126317244 -0.0714713058556655 ENSG00000066322 ELOVL1
ENST00000487209 0.503870870169465 0.183174572012065 -0.0730937971574349 ENSG00000066322 ELOVL1
ENST00000470769 0.585719908269771 0.250554906246312 -0.0637090609997216 ENSG00000066322 ELOVL1
ENST00000497569 0.65472773143259 0.31898967141183 -0.0542837597430111 ENSG00000066322 ELOVL1
ENST00000482302 0.567963387273647 0.23453353882204 -0.0659847637139588 ENSG00000066322 ELOVL1
ENST00000497050 0.478173162115567 0.165055986151742 -0.0779218702802141 ENSG00000066322 ELOVL1
ENST00000478481 0.797798490434252 0.519802506496412 -0.0434433653956875 ENSG00000066322 ELOVL1
ENST00000479439 0.467872463795926 0.158284073748703 -0.0885960371351356 ENSG00000066322 ELOVL1
ENST00000465321 0.441600681239241 0.141439800550324 -0.0915792474368909 ENSG00000066322 ELOVL1
ENST00000479686 0.358066169511413 0.0950440531047552 -0.107092961731572 ENSG00000066322 ELOVL1
ENST00000496932 0.254516075527152 0.0516319683180768 -0.120214690578405 ENSG00000066322 ELOVL1
ENST00000290663 0.20754232877127 0.0363442713326079 -0.0951492283655358 ENSG00000159479 MED8
ENST00000372457 0.203626922020395 0.0352451028889569 -0.096010667534613 ENSG00000159479 MED8
ENST00000372455 0.232621469697064 0.0442028140454363 -0.0964132627532573 ENSG00000159479 MED8
ENST00000436713 0.401657106188852 0.118057099865836 -0.0835011598682515 ENSG00000229431 RP1-92O14.6
ENST00000460803 0.0994245285667713 0.0112595487280888 -0.189127036475668 ENSG00000159479 MED8
ENST00000473560 0.38912684753232 0.111190851014274 -0.0886152945906677 ENSG00000159479 MED8
ENST00000310739 0.899296954814124 0.715434104650621 0.0345398156366542 ENSG00000198198 SZT2
ENST00000372450 0.899296954814124 0.715434104650621 0.0345398156366542 ENSG00000198198 SZT2
ENST00000357658 0.909011715111171 0.738123266019542 0.0275958575064649 ENSG00000198198 SZT2
ENST00000406439 0.983324189287198 0.941149632765214 0.005775135112324 ENSG00000198198 SZT2
ENST00000562955 0.292584912333085 0.0660409998303211 -0.0926506900756813 ENSG00000198198 SZT2
ENST00000470139 0.680457834254869 0.348976803540884 -0.0768768427799158 ENSG00000198198 SZT2
ENST00000372442 0.285575163436282 0.0633200783906355 -0.107108803241533 ENSG00000198198 SZT2
ENST00000478140 0.913282399780422 0.748284159931815 0.050772270472742 ENSG00000198198 SZT2
ENST00000470897 0.633564480536271 0.296571520887972 0.172168160112823 ENSG00000198198 SZT2
ENST00000471177 0.81351468207538 0.545739847792052 0.0939001778517181 ENSG00000198198 SZT2
ENST00000460536 0.216262627425483 0.0390489389345018 -0.136561807384643 ENSG00000198198 SZT2
ENST00000396885 0.31347288216174 0.0744792623396902 -0.250647973207762 ENSG00000229372 SZT2-AS1
ENST00000583037 0.219183127169292 0.0399230873268235 -0.130287004096458 ENSG00000178922 HYI
ENST00000483618 0.757648271410235 0.4554685880919 0.0759425134474949 ENSG00000178922 HYI
ENST00000372425 0.219183127169292 0.0399230873268235 -0.130287004096458 ENSG00000178922 HYI
ENST00000372433 0.205662772241425 0.0357706818023481 -0.131600149329878 ENSG00000178922 HYI
ENST00000372434 0.212343331575118 0.0378684644566194 -0.13239101654759 ENSG00000178922 HYI
ENST00000470662 0.263234159957574 0.0546852395132906 -0.121176466455336 ENSG00000178922 HYI
ENST00000487366 0.271898524554175 0.0578995576883258 -0.119587345303838 ENSG00000178922 HYI
ENST00000372430 0.236527781687822 0.0454885012527153 -0.126402263035525 ENSG00000178922 HYI
ENST00000372432 0.232621469697064 0.0442037568985722 -0.128207312228613 ENSG00000178922 HYI
ENST00000372427 0.239294679162442 0.0463747358058066 -0.127544931233274 ENSG00000178922 HYI
ENST00000372426 0.276267831870014 0.0595340399401356 -0.119144087804308 ENSG00000178922 HYI
ENST00000486909 0.208265158890994 0.0365653589343271 -0.133889171931078 ENSG00000178922 HYI
ENST00000496142 0.917384435693148 0.758571254407655 -0.0270957211279207 ENSG00000178922 HYI
ENST00000469587 0.37595380776912 0.104614505443708 -0.146780063943328 ENSG00000178922 HYI
ENST00000444386 0.64788214497141 0.311458733801126 0.164631107803652 ENSG00000229348 HYI-AS1
ENST00000496043 0.0250408460758395 0.00153241698313119 -0.196755451644062 ENSG00000142949 PTPRF
ENST00000481019 0.0179997063680257 0.000963629612350918 -0.205980910976498 ENSG00000142949 PTPRF
ENST00000359947 3.60120756664841e-06 2.30927974466215e-08 -0.264903755263772 ENSG00000142949 PTPRF
ENST00000438120 2.63226664862667e-06 1.60025947914921e-08 -0.277947417177903 ENSG00000142949 PTPRF
ENST00000436724 0.00210751001384016 5.43142759218646e-05 -0.217106670031166 ENSG00000142949 PTPRF
ENST00000372405 0.00191000178753273 4.80337696837414e-05 -0.226543552780199 ENSG00000142949 PTPRF
ENST00000372413 2.6558500630793e-06 1.6179995067222e-08 -0.272402305372274 ENSG00000142949 PTPRF
ENST00000372414 2.6558500630793e-06 1.6179995067222e-08 -0.272402305372274 ENSG00000142949 PTPRF
ENST00000437607 0.00074661861849029 1.4798354947175e-05 -0.253482143709108 ENSG00000142949 PTPRF
ENST00000467464 0.00525587161447738 0.000176530162360939 -0.292261562664814 ENSG00000142949 PTPRF
ENST00000412568 1.79085733941282e-06 1.00523642640787e-08 -0.300592740357682 ENSG00000142949 PTPRF
ENST00000429895 4.05208805292222e-06 2.6607070129245e-08 -0.275611439124445 ENSG00000142949 PTPRF
ENST00000414879 8.20373104745726e-07 4.0361467539908e-09 -0.298294750667385 ENSG00000142949 PTPRF
ENST00000422171 8.20373104745726e-07 4.0361467539908e-09 -0.298294750667385 ENSG00000142949 PTPRF
ENST00000496447 4.32286492449458e-06 2.85512183596127e-08 -0.263388537919371 ENSG00000142949 PTPRF
ENST00000372407 7.25119870101368e-06 5.35126674625259e-08 -0.261002875783451 ENSG00000142949 PTPRF
ENST00000463041 0.549820612311699 0.219165415125997 -0.114330601578176 ENSG00000142949 PTPRF
ENST00000477970 3.21017197127114e-05 3.23277258879714e-07 -0.267680158292338 ENSG00000142949 PTPRF
ENST00000372396 0.878019272504866 0.670406448964805 0.0229178262282882 ENSG00000066135 KDM4A
ENST00000463151 0.408751545468605 0.122038132543096 0.109627590545239 ENSG00000066135 KDM4A
ENST00000485249 0.449931521837483 0.146590918294815 0.11059263632707 ENSG00000066135 KDM4A
ENST00000472265 0.349218622473934 0.0909034720288478 -0.216234838278743 ENSG00000066135 KDM4A
ENST00000481296 0.579536095729451 0.245089108306003 -0.144099526653034 ENSG00000066135 KDM4A
ENST00000398804 0.865274765818246 0.643728136487329 -0.0343286199925167 ENSG00000236200 KDM4A-AS1
ENST00000439057 0.876017568220928 0.666369794245908 -0.0325755169411602 ENSG00000236200 KDM4A-AS1
ENST00000434346 0.931470697863919 0.795200998509263 -0.0240876041700988 ENSG00000236200 KDM4A-AS1
ENST00000453015 0.834172466119151 0.582842881897936 -0.0487768547377295 ENSG00000236200 KDM4A-AS1
ENST00000418149 0.909191925978417 0.738642358861615 -0.027309328325211 ENSG00000236200 KDM4A-AS1
ENST00000532911 0.0033997811399558 0.000100555342522956 0.292479658421798 ENSG00000126091 ST3GAL3
ENST00000489897 0.232642728744438 0.0442212096482725 0.130032063990759 ENSG00000126091 ST3GAL3
ENST00000372374 0.341874872339833 0.0873634341028014 0.105796616474058 ENSG00000126091 ST3GAL3
ENST00000372375 0.341874872339833 0.0873634341028014 0.105796616474058 ENSG00000126091 ST3GAL3
ENST00000545417 0.341874872339833 0.0873634341028014 0.105796616474058 ENSG00000126091 ST3GAL3
ENST00000372377 0.341874872339833 0.0873634341028014 0.105796616474058 ENSG00000126091 ST3GAL3
ENST00000361392 0.341874872339833 0.0873634341028014 0.105796616474058 ENSG00000126091 ST3GAL3
ENST00000361400 0.341874872339833 0.0873634341028014 0.105796616474058 ENSG00000126091 ST3GAL3
ENST00000353126 0.341874872339833 0.0873634341028014 0.105796616474058 ENSG00000126091 ST3GAL3
ENST00000530154 0.19773717909914 0.0335581024381293 0.140976773298252 ENSG00000126091 ST3GAL3
ENST00000262915 0.341874872339833 0.0873634341028014 0.105796616474058 ENSG00000126091 ST3GAL3
ENST00000330208 0.341874872339833 0.0873634341028014 0.105796616474058 ENSG00000126091 ST3GAL3
ENST00000335430 0.341874872339833 0.0873634341028014 0.105796616474058 ENSG00000126091 ST3GAL3
ENST00000351035 0.341874872339833 0.0873634341028014 0.105796616474058 ENSG00000126091 ST3GAL3
ENST00000479383 0.00523566097978323 0.000175381780150585 0.287708229921943 ENSG00000126091 ST3GAL3
ENST00000347631 0.231197099412709 0.0437257414491989 0.130355088114023 ENSG00000126091 ST3GAL3
ENST00000484868 0.0010970783027498 2.39233223525815e-05 0.354236149224508 ENSG00000126091 ST3GAL3
ENST00000461066 0.00548009450497628 0.000187010098769442 0.286458830924038 ENSG00000126091 ST3GAL3
ENST00000437753 0.00606423675121007 0.000213731128311499 0.479548283410972 ENSG00000229444 RP11-184I16.4
ENST00000516392 0.96367643112793 0.884220459883147 0.013874295627628 ENSG00000252201 RNU6-1058P
ENST00000533997 0.371628785990629 0.102188929025834 0.106847372013324 ENSG00000126091 ST3GAL3
ENST00000469715 0.371628785990629 0.102188929025834 0.106847372013324 ENSG00000126091 ST3GAL3
ENST00000490541 0.371628785990629 0.102188929025834 0.106847372013324 ENSG00000126091 ST3GAL3
ENST00000528371 0.371628785990629 0.102188929025834 0.106847372013324 ENSG00000126091 ST3GAL3
ENST00000530581 0.371628785990629 0.102188929025834 0.106847372013324 ENSG00000126091 ST3GAL3
ENST00000531816 0.371628785990629 0.102188929025834 0.106847372013324 ENSG00000126091 ST3GAL3
ENST00000531993 0.371628785990629 0.102188929025834 0.106847372013324 ENSG00000126091 ST3GAL3
[truncated: 14,350,617 more chars]
