# Supplementary material for: High-throughput allele-specific expression across 250 environmental conditions
Source: Genome Res. 2016 Dec;26(12):1627–38. doi: 10.1101/gr.209759.116 (PMC5131815; doi:10.1101/gr.209759.116)
Supplement: Supplemental Material [file supp_gr.209759.116_Supplemental_Table_S6.tar.gz › DEG_results/DP9_DEG_stats_CO2.txt]

t.id padj pval logFC ensg g.id
ENST00000456328 1 0.313499266451492 -0.0772918983834628 ENSG00000223972 DDX11L1
ENST00000515242 1 0.313499266451492 -0.0772918983834628 ENSG00000223972 DDX11L1
ENST00000518655 1 0.313499266451492 -0.0772918983834628 ENSG00000223972 DDX11L1
ENST00000541675 1 0.518365122146206 0.0614842885869196 ENSG00000227232 WASH7P
ENST00000423562 1 0.589698158685329 0.0509090430343846 ENSG00000227232 WASH7P
ENST00000438504 1 0.589698158685329 0.0509090430343846 ENSG00000227232 WASH7P
ENST00000488147 1 0.589736817115607 0.0509012847323947 ENSG00000227232 WASH7P
ENST00000538476 1 0.61048170139586 0.0480870780425795 ENSG00000227232 WASH7P
ENST00000466430 1 0.111072513668364 0.280559958118033 ENSG00000238009 RP11-34P13.7
ENST00000495576 1 0.117990223069522 0.182539174692082 ENSG00000239945 RP11-34P13.8
ENST00000477740 1 0.423056889371077 0.138289148045074 ENSG00000238009 RP11-34P13.7
ENST00000471248 1 0.98984528655781 0.00204682407576639 ENSG00000238009 RP11-34P13.7
ENST00000423372 1 0.733761165163393 0.0558908078787007 ENSG00000237683 AL627309.1
ENST00000595919 1 0.0832277529945847 -0.171524263198376 ENSG00000269981 RP11-34P13.16
ENST00000484859 1 0.176817522950192 -0.145327844031307 ENSG00000241860 RP11-34P13.13
ENST00000490997 1 0.40827172364303 -0.0762171613107667 ENSG00000241860 RP11-34P13.13
ENST00000466557 1 0.497098915863411 0.120911937167849 ENSG00000241860 RP11-34P13.13
ENST00000491962 1 0.243249179834459 0.191136023206737 ENSG00000241860 RP11-34P13.13
ENST00000442116 1 0.336119364483361 -0.167778415591554 ENSG00000228463 AP006222.2
ENST00000448958 1 0.115960409606379 -0.215729458074304 ENSG00000228463 AP006222.2
ENST00000424429 1 0.214081441199157 0.160976103776326 ENSG00000241670 AP006222.1
ENST00000450734 1 0.229455318196448 0.157519737929701 ENSG00000241670 AP006222.1
ENST00000424587 1 0.0243927144129476 -0.29648386012727 ENSG00000228463 AP006222.2
ENST00000335577 1 0.844256900577057 -0.0281565637766217 ENSG00000228463 AP006222.2
ENST00000440038 1 0.283540011530541 0.0954954141647056 ENSG00000237094 RP4-669L17.10
ENST00000455464 1 0.259682469527742 0.0972931619898653 ENSG00000237094 RP4-669L17.10
ENST00000419160 1 0.371197047266109 0.0704492633596279 ENSG00000237094 RP4-669L17.10
ENST00000601814 1 0.195787552184035 0.105340893699636 ENSG00000237094 RP4-669L17.10
ENST00000425496 1 0.145725766828791 0.105759697383994 ENSG00000237094 RP4-669L17.10
ENST00000455207 1 0.981848123352139 -0.00229951978425487 ENSG00000237094 RP4-669L17.10
ENST00000440200 1 0.951617471089588 0.00724206874598885 ENSG00000230021 RP5-857K21.4
ENST00000416931 1 0.800460487337461 0.0360692984467644 ENSG00000225972 MTND1P23
ENST00000457540 1 0.686665250987271 0.0682570477946458 ENSG00000225630 MTND2P28
ENST00000414273 1 0.716347339580778 -0.0524157810550755 ENSG00000237973 hsa-mir-6723
ENST00000427426 1 0.508173065656639 -0.116689973896363 ENSG00000229344 RP5-857K21.7
ENST00000467115 1 0.804712346028475 -0.0383430350969686 ENSG00000240409 MTATP8P1
ENST00000514057 1 0.965789849983849 -0.00638905767747885 ENSG00000248527 MTATP6P1
ENST00000416718 1 0.342720185364165 -0.143935087892255 ENSG00000198744 RP5-857K21.11
ENST00000441245 1 0.377736465249474 0.158380506755304 ENSG00000230021 RP5-857K21.4
ENST00000419394 1 0.37657890086786 0.158770870971967 ENSG00000230021 RP5-857K21.4
ENST00000414688 1 0.956521390395228 0.00975840421302801 ENSG00000230021 RP5-857K21.4
ENST00000447954 1 0.743122345893271 0.0512279939805317 ENSG00000230021 RP5-857K21.4
ENST00000440782 1 0.962979435234695 -0.00706792588852679 ENSG00000229376 CICP3
ENST00000506640 1 0.679349838247682 0.0734352406779988 ENSG00000224956 RP11-206L10.1
ENST00000416385 1 0.215382231969893 0.221900217365139 ENSG00000235373 RP11-206L10.3
ENST00000417659 1 0.257116017184631 0.202323079938041 ENSG00000240618 RP11-206L10.5
ENST00000422528 1 0.423131486046838 0.0699173683948291 ENSG00000229905 RP11-206L10.4
ENST00000428504 1 0.57735041665221 0.0755360383117104 ENSG00000228327 RP11-206L10.2
ENST00000434264 1 0.771386772935448 0.0403190750835259 ENSG00000237491 RP11-206L10.9
ENST00000457084 1 0.672801972021551 0.0647387279815035 ENSG00000237491 RP11-206L10.9
ENST00000589899 1 0.770465796067516 0.0406575748406757 ENSG00000237491 RP11-206L10.9
ENST00000609830 1 0.802010729174455 0.0352989815198681 ENSG00000237491 RP11-206L10.9
ENST00000429505 1 0.686473269665428 -0.0336465532234081 ENSG00000237491 RP11-206L10.9
ENST00000591440 1 0.487857059145982 -0.0612365575332339 ENSG00000237491 RP11-206L10.9
ENST00000587530 1 0.487857059145982 -0.0612365575332339 ENSG00000237491 RP11-206L10.9
ENST00000593022 1 0.847543422284215 -0.0166136588884925 ENSG00000237491 RP11-206L10.9
ENST00000589531 1 0.805208825150909 -0.0211939474084279 ENSG00000237491 RP11-206L10.9
ENST00000588951 1 0.993047240674218 -0.000735559536592308 ENSG00000237491 RP11-206L10.9
ENST00000585768 1 0.916786864814201 -0.00956823702832202 ENSG00000237491 RP11-206L10.9
ENST00000585745 1 0.630459209905271 -0.0505874930590495 ENSG00000237491 RP11-206L10.9
ENST00000586928 1 0.938592311507666 0.0127745607067811 ENSG00000237491 RP11-206L10.9
ENST00000592547 1 0.835119015650674 0.0359142857371286 ENSG00000237491 RP11-206L10.9
ENST00000585826 1 0.848843226308553 -0.0310732168400097 ENSG00000237491 RP11-206L10.9
ENST00000590848 1 0.465495356960028 -0.0646835634406507 ENSG00000237491 RP11-206L10.9
ENST00000586288 1 0.804562004437144 -0.0212389151642486 ENSG00000237491 RP11-206L10.9
ENST00000591702 1 0.818169319816374 0.0402501205425523 ENSG00000237491 RP11-206L10.9
ENST00000358533 1 0.697153989433152 0.0696454864204715 ENSG00000237491 RP11-206L10.9
ENST00000447500 1 0.563861285036027 0.0745586862108353 ENSG00000230092 RP11-206L10.8
ENST00000590817 1 0.563861285036027 0.0745586862108353 ENSG00000230092 RP11-206L10.8
ENST00000599533 1 0.302022062006316 -0.156875721821674 ENSG00000269831 AL669831.1
ENST00000587126 1 0.887724710340294 -0.0234941845436821 ENSG00000237491 RP11-206L10.9
ENST00000443772 1 0.158668432000802 0.241132360794469 ENSG00000237491 RP11-206L10.9
ENST00000412115 1 0.0828760585795152 0.266725825867898 ENSG00000237491 RP11-206L10.9
ENST00000435300 1 0.988056383683245 -0.0019717285272628 ENSG00000240453 RP11-206L10.10
ENST00000326734 1 0.861159804874934 0.0301860268883408 ENSG00000177757 FAM87B
ENST00000473798 1 0.761603523209019 0.0512476534336455 ENSG00000225880 LINC00115
ENST00000536430 1 0.761342634144086 0.0513089728734309 ENSG00000225880 LINC00115
ENST00000445118 1 0.296931473149866 0.0828300048464375 ENSG00000228794 LINC01128
ENST00000610067 1 0.65428427557392 0.0423983156052373 ENSG00000228794 LINC01128
ENST00000441765 1 0.750940467275232 -0.0387396141497429 ENSG00000228794 LINC01128
ENST00000609139 1 0.634710891765574 0.0449909377611994 ENSG00000228794 LINC01128
ENST00000449005 1 0.808785385072796 0.0225788139505833 ENSG00000228794 LINC01128
ENST00000416570 1 0.807688823324846 0.0227446273094783 ENSG00000228794 LINC01128
ENST00000448975 1 0.807688823324846 0.0227446273094783 ENSG00000228794 LINC01128
ENST00000609009 1 0.716974083740672 0.0353645149300967 ENSG00000228794 LINC01128
ENST00000608189 1 0.716974083740672 0.0353645149300967 ENSG00000228794 LINC01128
ENST00000415295 1 0.98650115387475 0.00232715184212892 ENSG00000228794 LINC01128
ENST00000425657 1 0.749355982626663 -0.0573592592850963 ENSG00000228794 LINC01128
ENST00000446136 1 0.629190553001244 -0.037260096469874 ENSG00000230368 FAM41C
ENST00000427857 1 0.618278289410284 -0.0373178984685551 ENSG00000230368 FAM41C
ENST00000607769 1 0.754755556180765 -0.0322192774585799 ENSG00000272438 RP11-54O7.16
ENST00000448179 1 0.687591473977959 0.0573859934896594 ENSG00000230699 RP11-54O7.1
ENST00000398216 1 0.575336403443874 0.100048908358121 ENSG00000241180 RP11-54O7.2
ENST00000609207 1 0.816141200679763 -0.0259670599731025 ENSG00000223764 RP11-54O7.3
ENST00000417705 1 0.916206684520323 -0.0136770199033923 ENSG00000223764 RP11-54O7.3
ENST00000432961 1 0.181399564221317 0.212966378719317 ENSG00000223764 RP11-54O7.3
ENST00000420190 1 0.586125869132539 -0.0621137249787576 ENSG00000187634 SAMD11
ENST00000437963 1 0.500048876126207 -0.0809179981378373 ENSG00000187634 SAMD11
ENST00000342066 1 0.445938551240319 -0.0539991766982194 ENSG00000187634 SAMD11
ENST00000598827 1 0.445262320830904 0.100824346880427 ENSG00000268179 AL645608.1
ENST00000341065 1 0.264091109766834 -0.0796113105353334 ENSG00000187634 SAMD11
ENST00000455979 1 0.946857933544859 -0.00724310846522245 ENSG00000187634 SAMD11
ENST00000478729 1 0.229386312233882 0.21196613131032 ENSG00000187634 SAMD11
ENST00000474461 1 0.505497180616443 0.0982418986243525 ENSG00000187634 SAMD11
ENST00000466827 1 0.150754721808106 0.251348549162683 ENSG00000187634 SAMD11
ENST00000464948 1 0.235473467476032 0.199192624838222 ENSG00000187634 SAMD11
ENST00000483767 1 0.766535701826324 0.0182969905006099 ENSG00000188976 NOC2L
ENST00000327044 1 0.765577378459696 -0.0128630388657224 ENSG00000188976 NOC2L
ENST00000477976 1 0.966412481442156 0.0018393218874836 ENSG00000188976 NOC2L
ENST00000496938 1 0.0724589382252495 0.164903359125387 ENSG00000188976 NOC2L
ENST00000487214 1 0.58525271322642 -0.0289923544122917 ENSG00000188976 NOC2L
ENST00000469563 1 0.234602701548406 -0.0849643996449215 ENSG00000188976 NOC2L
ENST00000338591 1 0.221543689927369 0.105402162789849 ENSG00000187961 KLHL17
ENST00000463212 1 0.260225616215873 0.169350144647132 ENSG00000187961 KLHL17
ENST00000466300 1 0.166629623318983 0.157598301517447 ENSG00000187961 KLHL17
ENST00000481067 1 0.199916462042922 0.193693926021385 ENSG00000187961 KLHL17
ENST00000379410 1 0.761578655281097 0.0392894053106898 ENSG00000187583 PLEKHN1
ENST00000379407 1 0.819172383626009 0.0315599308200245 ENSG00000187583 PLEKHN1
ENST00000379409 1 0.819172383626009 0.0315599308200245 ENSG00000187583 PLEKHN1
ENST00000480267 1 0.780151022060802 0.048426888346104 ENSG00000187583 PLEKHN1
ENST00000491024 1 0.762692327409958 0.0423124797765198 ENSG00000187583 PLEKHN1
ENST00000433179 1 0.354436351167475 0.144715854118846 ENSG00000187642 C1orf170
ENST00000341290 1 0.354436351167475 0.144715854118846 ENSG00000187642 C1orf170
ENST00000479361 1 0.435502225298322 0.122146661673868 ENSG00000187642 C1orf170
ENST00000606034 1 0.622572229628089 0.0330758045492789 ENSG00000272512 RP11-54O7.17
ENST00000428771 1 0.541643352524205 -0.104001131309606 ENSG00000188290 HES4
ENST00000304952 1 0.459822855422812 -0.126167899419821 ENSG00000188290 HES4
ENST00000481869 1 0.459822855422812 -0.126167899419821 ENSG00000188290 HES4
ENST00000484667 1 0.41287928313701 -0.141114117902398 ENSG00000188290 HES4
ENST00000458555 1 0.451364402049688 -0.0738464993262417 ENSG00000224969 RP11-54O7.11
ENST00000379389 1 0.791261420011038 0.0234457687339313 ENSG00000187608 ISG15
ENST00000379370 1 0.675488962910906 0.0143542770333749 ENSG00000188157 AGRN
ENST00000477585 1 0.546826250989418 -0.0534326560627807 ENSG00000188157 AGRN
ENST00000469403 1 0.378226294400417 -0.0694134080325925 ENSG00000188157 AGRN
ENST00000479707 1 0.0257465305210906 0.185921116595901 ENSG00000188157 AGRN
ENST00000466223 1 0.599377645578746 0.0451506249994124 ENSG00000188157 AGRN
ENST00000478677 1 0.508849118207277 0.0711672933584627 ENSG00000188157 AGRN
ENST00000492947 1 0.15179142166491 0.121968115006756 ENSG00000188157 AGRN
ENST00000419249 1 0.742633164387581 0.018048199953136 ENSG00000188157 AGRN
ENST00000461111 1 0.746586709117927 0.0150150713518503 ENSG00000188157 AGRN
ENST00000418300 1 0.769135521903254 0.0173736636643235 ENSG00000242590 RP11-54O7.14
ENST00000427998 1 0.263566345246639 0.179316087671835 ENSG00000217801 RP11-465B22.3
ENST00000394517 1 0.413770710349879 0.13904539392557 ENSG00000217801 RP11-465B22.3
ENST00000442292 1 0.576485225648843 0.0926172976803983 ENSG00000273443 RP11-54O7.18
ENST00000456409 1 0.555313808369839 0.103329064423811 ENSG00000217801 RP11-465B22.3
ENST00000412397 1 0.635727551679236 0.0814530595581358 ENSG00000217801 RP11-465B22.3
ENST00000433695 1 0.675186784151115 -0.0752396595541357 ENSG00000217801 RP11-465B22.3
ENST00000451054 1 0.752540827047451 -0.0566066009370395 ENSG00000217801 RP11-465B22.3
ENST00000453464 1 0.961631380544261 -0.00348177003923281 ENSG00000237330 RNF223
ENST00000379339 1 0.994683657805942 0.000480513206206771 ENSG00000131591 C1orf159
ENST00000294576 1 0.978125066058564 0.00197789145359824 ENSG00000131591 C1orf159
ENST00000448924 1 0.978125066058564 0.00197789145359824 ENSG00000131591 C1orf159
ENST00000465822 1 0.486620259317464 -0.0804487221299642 ENSG00000131591 C1orf159
ENST00000379325 1 0.994683657805942 0.000480513206206771 ENSG00000131591 C1orf159
ENST00000421241 1 0.994683657805942 0.000480513206206771 ENSG00000131591 C1orf159
ENST00000487177 1 0.393473420881902 -0.112972656861368 ENSG00000131591 C1orf159
ENST00000467751 1 0.994683657805942 0.000480513206206771 ENSG00000131591 C1orf159
ENST00000477196 1 0.994683657805942 0.000480513206206771 ENSG00000131591 C1orf159
ENST00000464905 1 0.115296688387985 -0.240236656554624 ENSG00000131591 C1orf159
ENST00000379320 1 0.483489960114712 -0.0815090953565168 ENSG00000131591 C1orf159
ENST00000379319 1 0.913637846209711 -0.0092650892599016 ENSG00000131591 C1orf159
ENST00000434641 1 0.864258119505537 0.0126888013129293 ENSG00000131591 C1orf159
ENST00000482816 1 0.683612836836433 0.0305679909115133 ENSG00000131591 C1orf159
ENST00000437760 1 0.727750392029864 0.0264980752478768 ENSG00000131591 C1orf159
ENST00000462097 1 0.661360843633409 0.0339131103544888 ENSG00000131591 C1orf159
ENST00000473600 1 0.742954583599917 -0.0483462049961128 ENSG00000131591 C1orf159
ENST00000475119 1 0.678584153283491 0.0322291789935793 ENSG00000131591 C1orf159
ENST00000442117 1 0.844498166555934 -0.029708964343047 ENSG00000131591 C1orf159
ENST00000427787 1 0.639730254859029 -0.0778935105464671 ENSG00000131591 C1orf159
ENST00000472741 1 0.786456652033154 0.0218671507191992 ENSG00000131591 C1orf159
ENST00000480643 1 0.689800984104363 0.0323754944348357 ENSG00000131591 C1orf159
ENST00000379290 1 0.669585698294459 0.0340854622481122 ENSG00000162571 TTLL10
ENST00000379289 1 0.669585698294459 0.0340854622481122 ENSG00000162571 TTLL10
ENST00000486379 1 0.617123456445607 0.0345165612146569 ENSG00000162571 TTLL10
ENST00000328596 1 0.32082743320356 0.105665158298386 ENSG00000186891 TNFRSF18
ENST00000379268 1 0.332373061247028 0.104470948225744 ENSG00000186891 TNFRSF18
ENST00000486728 1 0.216997240682146 0.109142790019166 ENSG00000186891 TNFRSF18
ENST00000379265 1 0.32082743320356 0.105665158298386 ENSG00000186891 TNFRSF18
ENST00000379236 1 0.286418894709628 0.128050785438531 ENSG00000186827 TNFRSF4
ENST00000497869 1 0.286418894709628 0.128050785438531 ENSG00000186827 TNFRSF4
ENST00000453580 1 0.360679903611015 0.0978484170209212 ENSG00000186827 TNFRSF4
ENST00000360001 1 0.572526304914571 0.0193853822153604 ENSG00000078808 SDF4
ENST00000465727 1 0.570584112841202 0.0194856396112427 ENSG00000078808 SDF4
ENST00000263741 1 0.570584112841202 0.0194856396112427 ENSG00000078808 SDF4
ENST00000494748 1 0.909594511896163 0.00430937690184525 ENSG00000078808 SDF4
ENST00000478938 1 0.874022827130945 0.00606964958749533 ENSG00000078808 SDF4
ENST00000403997 1 0.663595292477529 0.014122397702682 ENSG00000078808 SDF4
ENST00000545427 1 0.265297592090175 0.0388909808382466 ENSG00000078808 SDF4
ENST00000459994 1 0.815051052986853 0.00973367532318952 ENSG00000078808 SDF4
ENST00000379198 1 0.372881679835388 0.0622755597252842 ENSG00000176022 B3GALT6
ENST00000462849 1 0.23842196700525 -0.199787986813205 ENSG00000184163 FAM132A
ENST00000478606 1 0.9993849612664 -0.000124500416858333 ENSG00000184163 FAM132A
ENST00000330388 1 0.474051295753074 -0.123998694526731 ENSG00000184163 FAM132A
ENST00000468365 1 0.0503918840351206 -0.343111846397259 ENSG00000184163 FAM132A
ENST00000486627 1 0.276103474787018 -0.189298595804928 ENSG00000184163 FAM132A
ENST00000565563 1 0.23281787280168 0.200250542624822 ENSG00000260179 RP5-902P8.12
ENST00000450390 1 0.35697703327808 0.0412098273530599 ENSG00000160087 UBE2J2
ENST00000347370 1 0.357005083203273 0.0412115314755787 ENSG00000160087 UBE2J2
ENST00000349431 1 0.358382365570259 0.0420035505397097 ENSG00000160087 UBE2J2
ENST00000348298 1 0.509488581760896 0.030843457488096 ENSG00000160087 UBE2J2
ENST00000339385 1 0.157084307556056 0.0751218587758059 ENSG00000160087 UBE2J2
ENST00000400929 1 0.826551884839659 0.0106690818276965 ENSG00000160087 UBE2J2
ENST00000464036 1 0.865596909981407 0.00828615755817388 ENSG00000160087 UBE2J2
ENST00000360466 1 0.889520975885493 0.00688807232977625 ENSG00000160087 UBE2J2
ENST00000400930 1 0.909226271740186 0.00567344884607722 ENSG00000160087 UBE2J2
ENST00000467339 1 0.503668089207961 0.0559128634258645 ENSG00000160087 UBE2J2
ENST00000473215 1 0.976185892849621 -0.00150477005220599 ENSG00000160087 UBE2J2
ENST00000435198 1 0.558293566643277 -0.0299789919629873 ENSG00000160087 UBE2J2
ENST00000509720 1 0.656247055882126 -0.0228607158756319 ENSG00000160087 UBE2J2
ENST00000491779 1 0.741174857538118 -0.017476673173353 ENSG00000160087 UBE2J2
ENST00000466752 1 0.623866648971083 -0.0276048707686048 ENSG00000160087 UBE2J2
ENST00000503294 1 0.659548639470247 -0.0250843342896825 ENSG00000160087 UBE2J2
ENST00000477894 1 0.613810308215481 -0.029057125810245 ENSG00000160087 UBE2J2
ENST00000471154 1 0.980294532347479 0.00200281076165835 ENSG00000160087 UBE2J2
ENST00000422076 1 0.496338209953871 -0.0397362648740999 ENSG00000160087 UBE2J2
ENST00000502382 1 0.526579728000644 -0.0371688414117445 ENSG00000160087 UBE2J2
ENST00000461142 1 0.534665378345539 -0.0432418834122228 ENSG00000160087 UBE2J2
ENST00000488418 1 0.106575557178451 -0.141347521058333 ENSG00000160087 UBE2J2
ENST00000434139 1 0.542971650854468 0.105070305344782 ENSG00000230415 RP5-902P8.10
ENST00000453732 1 0.184386121756599 0.233743880038043 ENSG00000230415 RP5-902P8.10
ENST00000379116 1 0.907225151714316 -0.0163571435260204 ENSG00000162572 SCNN1D
ENST00000379101 1 0.865937707487866 -0.0238386935878651 ENSG00000162572 SCNN1D
ENST00000338555 1 0.871213286477895 -0.0228681783154468 ENSG00000162572 SCNN1D
ENST00000470022 1 0.937952950672015 -0.0131614842457471 ENSG00000162572 SCNN1D
ENST00000325425 1 0.315459162257085 -0.151893529618385 ENSG00000162572 SCNN1D
ENST00000467651 1 0.944425876465387 0.0120652448549318 ENSG00000162572 SCNN1D
ENST00000400928 1 0.237877846608757 -0.17884974570654 ENSG00000162572 SCNN1D
ENST00000379099 1 0.223409490398487 -0.214619585300763 ENSG00000162572 SCNN1D
ENST00000354700 1 0.568301714310129 0.0282189807471678 ENSG00000131584 ACAP3
ENST00000353662 1 0.567547211710165 0.0283727436136551 ENSG00000131584 ACAP3
ENST00000492936 1 0.46251820569605 0.0388227649867781 ENSG00000131584 ACAP3
ENST00000467278 1 0.757652834715238 0.0205438480576167 ENSG00000131584 ACAP3
ENST00000470659 1 0.287002744450888 0.133380677963954 ENSG00000131584 ACAP3
ENST00000379037 1 0.308371154277071 0.115017031090996 ENSG00000131584 ACAP3
ENST00000476572 1 0.491886270048249 0.0636526187888826 ENSG00000131584 ACAP3
ENST00000493992 1 0.227874302468025 0.148387537842761 ENSG00000131584 ACAP3
ENST00000472541 1 0.708135964690723 0.0208110237641812 ENSG00000131584 ACAP3
ENST00000354980 1 0.605625134152669 0.0312201284285379 ENSG00000131584 ACAP3
ENST00000478065 1 0.39136151729025 0.0712908551348293 ENSG00000131584 ACAP3
ENST00000479108 1 0.48911522338482 0.0460593558661297 ENSG00000131584 ACAP3
ENST00000438966 1 0.778856390640529 0.0190781541668852 ENSG00000131584 ACAP3
ENST00000379031 1 0.3531038444588 0.0864636260708038 ENSG00000169972 PUSL1
ENST00000470520 1 0.879292661770346 0.0149793068803229 ENSG00000169972 PUSL1
ENST00000463758 1 0.377907157801935 0.101729870415518 ENSG00000169972 PUSL1
ENST00000467712 1 0.621774038320383 0.0483501248936351 ENSG00000169972 PUSL1
ENST00000493657 1 0.102769292223575 0.174650145598697 ENSG00000169972 PUSL1
ENST00000470030 1 0.24336815655547 -0.0712033371053033 ENSG00000127054 CPSF3L
ENST00000435064 1 0.520174595516867 0.0269319730273886 ENSG00000127054 CPSF3L
ENST00000497304 1 0.547990009338066 0.0608422160892565 ENSG00000127054 CPSF3L
ENST00000323275 1 0.520053626909169 0.0269341415873662 ENSG00000127054 CPSF3L
ENST00000411962 1 0.520053626909169 0.0269341415873662 ENSG00000127054 CPSF3L
ENST00000462432 1 0.421718930536986 -0.0438065041651292 ENSG00000127054 CPSF3L
ENST00000478641 1 0.412568761143887 -0.0510718345143904 ENSG00000127054 CPSF3L
ENST00000458452 1 0.519873162092248 0.0269484221375079 ENSG00000127054 CPSF3L
ENST00000419704 1 0.519873162092248 0.0269484221375079 ENSG00000127054 CPSF3L
ENST00000540437 1 0.519873162092248 0.0269484221375079 ENSG00000127054 CPSF3L
ENST00000421495 1 0.519873162092248 0.0269484221375079 ENSG00000127054 CPSF3L
ENST00000532772 1 0.517477413787217 0.0271050062871991 ENSG00000127054 CPSF3L
ENST00000450926 1 0.57934058144856 0.02324778621824 ENSG00000127054 CPSF3L
ENST00000545578 1 0.593568419633854 0.0223697030867904 ENSG00000127054 CPSF3L
ENST00000527098 1 0.593568419633854 0.0223697030867904 ENSG00000127054 CPSF3L
ENST00000485710 1 0.200318141826392 -0.0988029310762966 ENSG00000127054 CPSF3L
ENST00000461514 1 0.202777671742623 -0.100829421088053 ENSG00000127054 CPSF3L
ENST00000525164 1 0.205630149163812 -0.100409320053997 ENSG00000127054 CPSF3L
ENST00000528879 1 0.640159631128132 0.0196780970060158 ENSG00000127054 CPSF3L
ENST00000525769 1 0.124158793649068 -0.123258028493946 ENSG00000127054 CPSF3L
ENST00000531377 1 0.891248376955519 -0.00667855986096473 ENSG00000127054 CPSF3L
ENST00000527383 1 0.076026188557812 -0.124808421457877 ENSG00000127054 CPSF3L
ENST00000531292 1 0.623418723536266 -0.0448708942613101 ENSG00000127054 CPSF3L
ENST00000467408 1 0.240182656805434 -0.0904928899526883 ENSG00000127054 CPSF3L
ENST00000434694 1 0.21814570793554 0.0574370315380652 ENSG00000127054 CPSF3L
ENST00000531020 1 0.624638084071969 -0.04996380478227 ENSG00000127054 CPSF3L
ENST00000533916 1 0.242052475494985 -0.106091328210373 ENSG00000127054 CPSF3L
ENST00000488042 1 0.164761704530736 0.0671753478188652 ENSG00000127054 CPSF3L
ENST00000526797 1 0.16903521571667 0.0676431168468626 ENSG00000127054 CPSF3L
ENST00000526332 1 0.169070259635454 0.0676460112650803 ENSG00000127054 CPSF3L
ENST00000430786 1 0.206021238974509 0.0623297136473297 ENSG00000127054 CPSF3L
ENST00000527719 1 0.192503666582896 0.0643229479151287 ENSG00000127054 CPSF3L
ENST00000530031 1 0.19752274223856 0.0635930299799529 ENSG00000127054 CPSF3L
ENST00000526113 1 0.201190931877143 0.0635385587562826 ENSG00000127054 CPSF3L
ENST00000526904 1 0.135953297062823 0.0744993616420961 ENSG00000127054 CPSF3L
ENST00000525603 1 0.0651089116363098 0.102062257473729 ENSG00000127054 CPSF3L
ENST00000444968 1 0.326161135138378 0.0971468835653117 ENSG00000240731 RP5-890O3.9
ENST00000429572 1 0.0669504542969654 0.131357425441479 ENSG00000127054 CPSF3L
ENST00000498173 1 0.0669504542969654 0.131357425441479 ENSG00000127054 CPSF3L
ENST00000496353 1 0.0635605664761341 0.133173950848767 ENSG00000127054 CPSF3L
ENST00000493534 1 0.089128873880468 0.13108950610292 ENSG00000127054 CPSF3L
ENST00000534345 1 0.0609034176333826 0.148679882043668 ENSG00000127054 CPSF3L
ENST00000532952 1 0.0399078058664655 0.164955400106437 ENSG00000127054 CPSF3L
ENST00000490853 1 0.0621755862140582 0.151531418381347 ENSG00000127054 CPSF3L
ENST00000531019 1 0.0621755862140582 0.151531418381347 ENSG00000127054 CPSF3L
ENST00000498476 1 0.0855953733359207 0.140808788952731 ENSG00000127054 CPSF3L
ENST00000470679 1 0.181713426103906 0.114924550155379 ENSG00000127054 CPSF3L
ENST00000525285 1 0.205240831477033 0.11602485018359 ENSG00000127054 CPSF3L
ENST00000530233 1 0.343882803510406 0.117850789458777 ENSG00000127054 CPSF3L
ENST00000464957 1 0.534737353089974 0.0676945926123505 ENSG00000224051 GLTPD1
ENST00000343938 1 0.637770376145416 0.0415154832423065 ENSG00000224051 GLTPD1
ENST00000488011 1 0.036409652455936 0.292345347296586 ENSG00000224051 GLTPD1
ENST00000339381 1 0.894145327493115 0.0229312527574688 ENSG00000169962 TAS1R3
ENST00000378891 1 0.181056708937731 -0.0724578451329219 ENSG00000107404 DVL1
ENST00000378888 1 0.23658216642772 -0.0632083743939768 ENSG00000107404 DVL1
ENST00000472445 1 0.426482234203947 -0.0718040585496459 ENSG00000107404 DVL1
ENST00000474033 1 0.149167745771087 -0.0576166059341015 ENSG00000162576 MXRA8
ENST00000309212 1 0.23705368960291 -0.0434021194368354 ENSG00000162576 MXRA8
ENST00000477278 1 0.242680998532083 -0.0424862880957109 ENSG00000162576 MXRA8
ENST00000342753 1 0.239611563091373 -0.0431801998468148 ENSG00000162576 MXRA8
ENST00000445648 1 0.239647490235433 -0.0431803655546629 ENSG00000162576 MXRA8
ENST00000473097 1 0.240584675537678 -0.0483077182425103 ENSG00000162576 MXRA8
ENST00000478517 1 0.154564725204592 -0.061361044624702 ENSG00000162576 MXRA8
ENST00000476718 1 0.326032360911568 -0.0405300233788616 ENSG00000162576 MXRA8
ENST00000464351 1 0.554710700510125 0.0489240771636971 ENSG00000162576 MXRA8
ENST00000460473 1 0.939266292881164 0.00696607373183128 ENSG00000162576 MXRA8
ENST00000338370 1 0.6586096186622 0.0223960746285144 ENSG00000175756 AURKAIP1
ENST00000338338 1 0.779403211284874 0.0141976018739678 ENSG00000175756 AURKAIP1
ENST00000321751 1 0.714007288948726 0.0186266227725057 ENSG00000175756 AURKAIP1
ENST00000378853 1 0.735939449455128 0.0171485075798755 ENSG00000175756 AURKAIP1
ENST00000489799 1 0.370038697519824 0.049378132404235 ENSG00000175756 AURKAIP1
ENST00000496905 1 0.555584364770911 0.0331359237001035 ENSG00000175756 AURKAIP1
ENST00000435351 1 0.0792050191268929 -0.147603982973379 ENSG00000223663 RP5-890O3.3
ENST00000480479 1 0.896023177851758 0.00576753960904559 ENSG00000221978 CCNL2
ENST00000482621 1 0.180299760336571 0.0467949055341409 ENSG00000221978 CCNL2
ENST00000408952 1 0.180299760336571 0.0467949055341409 ENSG00000221978 CCNL2
ENST00000463260 1 0.802079398619304 -0.0141859266087809 ENSG00000221978 CCNL2
ENST00000400809 1 0.0927215374445351 0.0585354101091141 ENSG00000221978 CCNL2
ENST00000496007 1 0.0927603520918988 0.0585348153942884 ENSG00000221978 CCNL2
ENST00000482365 1 0.292428099760092 0.0425541678635456 ENSG00000221978 CCNL2
ENST00000481223 1 0.0995694001113896 0.0571988483629088 ENSG00000221978 CCNL2
ENST00000418865 1 0.362704149737658 0.034559521874908 ENSG00000221978 CCNL2
ENST00000505849 1 0.215087215538254 0.0528911593976702 ENSG00000221978 CCNL2
ENST00000488340 1 0.0697373055611263 0.0663339098123127 ENSG00000221978 CCNL2
ENST00000492998 1 0.905348318290058 -0.00732733094209819 ENSG00000221978 CCNL2
ENST00000469113 1 0.170984527758542 0.057736192176225 ENSG00000221978 CCNL2
ENST00000480646 1 0.880378695220488 0.0105565790898189 ENSG00000221978 CCNL2
ENST00000471930 1 0.0853733723486713 0.0752473735448258 ENSG00000221978 CCNL2
ENST00000408918 1 0.0774589768865776 0.0869994218103631 ENSG00000221978 CCNL2
ENST00000473872 1 0.199954612779607 0.0865062021105315 ENSG00000221978 CCNL2
ENST00000425598 1 0.0508552405817026 0.121448669603438 ENSG00000221978 CCNL2
ENST00000463895 1 0.518954934412104 0.0504633025335944 ENSG00000221978 CCNL2
ENST00000497013 1 0.406206605611565 0.0654777730963743 ENSG00000221978 CCNL2
ENST00000448629 1 0.706894809746302 0.0471198608647685 ENSG00000224870 RP4-758J18.2
ENST00000444362 1 0.933261676729383 -0.006210030970855 ENSG00000224870 RP4-758J18.2
ENST00000418833 1 0.885571925537172 -0.0107932900146795 ENSG00000224870 RP4-758J18.2
ENST00000576232 1 0.295750502150508 -0.153039567382381 ENSG00000224870 RP4-758J18.2
ENST00000570344 1 0.372068606006671 -0.132210380520864 ENSG00000224870 RP4-758J18.2
ENST00000447725 1 0.814044391391644 -0.0186077467072286 ENSG00000224870 RP4-758J18.2
ENST00000572242 1 0.77722563064882 -0.0210401136890634 ENSG00000224870 RP4-758J18.2
ENST00000453521 1 0.830380748967475 0.0163063865601124 ENSG00000224870 RP4-758J18.2
ENST00000344843 1 0.688640315183941 -0.0185227383408719 ENSG00000242485 MRPL20
ENST00000493287 1 0.0810843903039688 -0.103060892987816 ENSG00000242485 MRPL20
ENST00000487659 1 0.710297551913534 -0.0171822126049236 ENSG00000242485 MRPL20
ENST00000492508 1 0.837734312140422 -0.0102122310057866 ENSG00000242485 MRPL20
ENST00000482352 1 0.97683421946374 0.00142668582067122 ENSG00000242485 MRPL20
ENST00000582431 1 0.861403794421829 0.0307906904357394 ENSG00000264293 RN7SL657P
ENST00000477686 1 0.703906783735928 0.0199653494677156 ENSG00000242485 MRPL20
ENST00000607307 1 0.373388951042219 0.141977545770419 ENSG00000272455 RP4-758J18.13
ENST00000427211 1 0.81492497402139 0.0303255428558462 ENSG00000235098 ANKRD65
ENST00000520296 1 0.807632196737556 0.0308639654817159 ENSG00000235098 ANKRD65
ENST00000537107 1 0.800274087002353 0.0318848578134445 ENSG00000235098 ANKRD65
ENST00000454272 1 0.76443906007627 -0.0344225846013174 ENSG00000235098 ANKRD65
ENST00000442470 1 0.166774795376996 0.13422264879078 ENSG00000235098 ANKRD65
ENST00000428932 1 0.96823484752792 -0.00346109084734111 ENSG00000225905 RP4-758J18.7
ENST00000378821 1 0.616256612863275 -0.0356509050041197 ENSG00000205116 TMEM88B
ENST00000430109 1 0.0895685752336401 -0.230957431365427 ENSG00000225285 RP4-758J18.10
ENST00000434150 1 0.985369804504136 -0.00168398801339728 ENSG00000225285 RP4-758J18.10
ENST00000454562 1 0.135614154233961 -0.200197943915707 ENSG00000225285 RP4-758J18.10
ENST00000417917 1 0.134539858813773 -0.201112467901632 ENSG00000225285 RP4-758J18.10
ENST00000495558 1 0.996707764628605 -0.000641203200058241 ENSG00000179403 VWA1
ENST00000338660 1 0.634367357380921 0.0524684566847958 ENSG00000179403 VWA1
ENST00000404702 1 0.534754270147299 0.0679304752996684 ENSG00000179403 VWA1
ENST00000476993 1 0.516926690346035 0.0709083765835856 ENSG00000179403 VWA1
ENST00000471398 1 0.313657182173974 -0.170006464615912 ENSG00000179403 VWA1
ENST00000378785 1 0.595227338981177 -0.0795482977701943 ENSG00000215915 ATAD3C
ENST00000475091 1 0.269488640296532 -0.143122103794993 ENSG00000215915 ATAD3C
ENST00000378741 1 0.18522993375689 -0.0851143238798249 ENSG00000160072 ATAD3B
ENST00000308647 1 0.216112839626411 -0.0690336029126719 ENSG00000160072 ATAD3B
ENST00000472194 1 0.274732674704152 -0.0665340750809072 ENSG00000160072 ATAD3B
ENST00000378736 1 0.00818195561660005 -0.293238247915907 ENSG00000160072 ATAD3B
ENST00000485748 1 0.468925181098328 -0.0530738874540424 ENSG00000160072 ATAD3B
ENST00000474481 1 0.628347710021786 -0.0364021944086593 ENSG00000160072 ATAD3B
ENST00000378756 1 0.255694666699422 -0.0596985299072328 ENSG00000197785 ATAD3A
ENST00000378755 1 0.2611150970033 -0.0590618565897154 ENSG00000197785 ATAD3A
ENST00000339113 1 0.361153313780153 -0.0496994207629383 ENSG00000197785 ATAD3A
ENST00000536055 1 0.361153313780153 -0.0496994207629383 ENSG00000197785 ATAD3A
ENST00000439513 1 0.121976226908252 0.24286604639782 ENSG00000197785 ATAD3A
ENST00000429957 1 0.800901088434987 -0.0221790142340317 ENSG00000197785 ATAD3A
ENST00000400830 1 0.942881125054966 -0.0054886789617023 ENSG00000197785 ATAD3A
ENST00000378733 1 0.380069614807811 -0.139901124204526 ENSG00000205090 TMEM240
ENST00000425828 1 0.378499766914912 -0.140005539178189 ENSG00000205090 TMEM240
ENST00000291386 1 0.701920440915949 0.0159552680697564 ENSG00000160075 SSU72
ENST00000378726 1 0.598959095080814 0.0263685619749448 ENSG00000160075 SSU72
ENST00000378725 1 0.879972782693638 0.00773574240035161 ENSG00000160075 SSU72
ENST00000359060 1 0.515947227955431 -0.0449096161745548 ENSG00000160075 SSU72
ENST00000539195 1 0.189269999910671 -0.155333573130915 ENSG00000215791 AL645728.2
ENST00000366221 1 0.794744817886011 -0.0467154081168915 ENSG00000215014 AL645728.1
ENST00000422725 1 0.962447306619657 0.0067408324515963 ENSG00000228594 C1orf233
ENST00000607222 1 0.920762518805063 -0.0152840993255391 ENSG00000272106 RP11-345P4.9
ENST00000520777 1 0.934945951917448 0.00565706138839948 ENSG00000197530 MIB2
ENST00000378710 1 0.934938513391793 0.00566090172535915 ENSG00000197530 MIB2
ENST00000360522 1 0.934938513391793 0.00566090172535915 ENSG00000197530 MIB2
ENST00000357210 1 0.934938513391793 0.00566090172535915 ENSG00000197530 MIB2
ENST00000355826 1 0.934919174320983 0.00566262680683029 ENSG00000197530 MIB2
ENST00000518681 1 0.934964159895534 0.0056579049251067 ENSG00000197530 MIB2
ENST00000505820 1 0.942180579303674 0.00502314120362883 ENSG00000197530 MIB2
ENST00000479659 1 0.942256298830016 0.00501526535269483 ENSG00000197530 MIB2
ENST00000489635 1 0.94401179789649 0.00486639234105414 ENSG00000197530 MIB2
ENST00000511502 1 0.94401179789649 0.00486639234105414 ENSG00000197530 MIB2
ENST00000477990 1 0.889025020479502 0.0140313531852125 ENSG00000197530 MIB2
ENST00000514363 1 0.56344154651215 -0.0447682034513555 ENSG00000197530 MIB2
ENST00000487053 1 0.991593064475167 -0.000731626398705801 ENSG00000197530 MIB2
ENST00000502470 1 0.449488151113884 -0.0597369657082852 ENSG00000197530 MIB2
ENST00000378712 1 0.991608592424942 -0.0007306123682492 ENSG00000197530 MIB2
ENST00000507082 1 0.506546174472383 -0.0750376284991782 ENSG00000197530 MIB2
ENST00000463492 1 0.885671206694739 -0.0176909622043461 ENSG00000197530 MIB2
ENST00000510793 1 0.732100411987102 -0.0273998407550936 ENSG00000197530 MIB2
ENST00000504599 1 0.835050602129203 0.0145499279508328 ENSG00000197530 MIB2
ENST00000507229 1 0.905909880814731 0.00817258723000516 ENSG00000197530 MIB2
ENST00000503789 1 0.415659099836134 -0.0702649507314964 ENSG00000197530 MIB2
ENST00000378708 1 0.928027673413644 0.00641840243480162 ENSG00000197530 MIB2
ENST00000506488 1 0.953851070307525 0.00413139840905412 ENSG00000197530 MIB2
ENST00000512004 1 0.0421316859824904 -0.267413295534355 ENSG00000197530 MIB2
ENST00000508455 1 0.034433784425086 -0.328700140209682 ENSG00000197530 MIB2
ENST00000514234 1 0.937114680103776 0.00646847468462569 ENSG00000197530 MIB2
ENST00000467597 1 0.694743942761946 -0.0472650088666357 ENSG00000197530 MIB2
ENST00000508148 1 0.621033921897693 0.0643425026250013 ENSG00000197530 MIB2
ENST00000486072 1 0.843637042958953 -0.0215649556663449 ENSG00000197530 MIB2
ENST00000505370 1 0.636604806336341 -0.0544158022038895 ENSG00000197530 MIB2
ENST00000473511 1 0.260016977562117 0.12152518095821 ENSG00000197530 MIB2
ENST00000464570 1 0.437948940758292 0.0857527720711304 ENSG00000197530 MIB2
ENST00000483015 1 0.511976855630765 0.0817687340131228 ENSG00000197530 MIB2
ENST00000511910 1 0.541271857162178 0.0913549297376229 ENSG00000197530 MIB2
ENST00000470373 1 0.399778258100433 0.150708357294352 ENSG00000197530 MIB2
ENST00000356026 1 0.850579540634265 0.0281300395024347 ENSG00000189409 MMP23B
ENST00000472264 1 0.997074560394032 -0.000490967184019009 ENSG00000189409 MMP23B
ENST00000512731 1 0.996387530174857 0.000654304858427204 ENSG00000189409 MMP23B
ENST00000378675 1 0.998092238065148 -0.000355166138137873 ENSG00000189409 MMP23B
ENST00000479814 1 0.491533415538921 -0.0725577381116713 ENSG00000189409 MMP23B
ENST00000435358 1 0.995262234511944 -0.000512064578561306 ENSG00000189409 MMP23B
ENST00000503792 1 0.995262234511944 -0.000512064578561306 ENSG00000189409 MMP23B
ENST00000489782 1 0.985375321749834 -0.00161827018233128 ENSG00000189409 MMP23B
ENST00000486400 1 0.985280378999671 -0.00152622438252683 ENSG00000189409 MMP23B
ENST00000490017 1 0.726811299357269 0.0350903665514953 ENSG00000189409 MMP23B
ENST00000513088 1 0.940297205770356 0.00515969277416773 ENSG00000248333 CDK11B
ENST00000341832 1 0.839378808956618 0.0129273112475684 ENSG00000248333 CDK11B
ENST00000317673 1 0.87630125201868 0.0096840194575812 ENSG00000248333 CDK11B
ENST00000340677 1 0.87630125201868 0.0096840194575812 ENSG00000248333 CDK11B
ENST00000407249 1 0.87630125201868 0.0096840194575812 ENSG00000248333 CDK11B
ENST00000341028 1 0.514602323483371 -0.0943874477928071 ENSG00000248333 CDK11B
ENST00000607013 1 0.425642093986955 0.093127995325391 ENSG00000272004 RP11-345P4.10
ENST00000378662 1 0.31058878396111 0.0561955658725178 ENSG00000189339 SLC35E2B
ENST00000234800 1 0.307906625221558 0.0565284941585909 ENSG00000189339 SLC35E2B
ENST00000480991 1 0.647130602998507 0.0325394663793577 ENSG00000189339 SLC35E2B
ENST00000481276 1 0.565381496093346 0.0466447017290799 ENSG00000189339 SLC35E2B
ENST00000596308 1 0.31948465507761 -0.165762613702259 ENSG00000269737 RP11-345P4.7
ENST00000597891 1 0.255215543895476 0.196565175297754 ENSG00000269227 RP11-345P4.6
ENST00000356200 1 0.688285221974663 -0.0249947991243324 ENSG00000008128 CDK11A
ENST00000598846 1 0.438800173996227 -0.0387267410656988 ENSG00000268575 RP1-283E3.8
ENST00000463652 1 0.0963407190011942 -0.273035931812895 ENSG00000008128 CDK11A
ENST00000358779 1 0.547078277292635 -0.0371332318677997 ENSG00000008128 CDK11A
ENST00000460465 1 0.547078277292635 -0.0371332318677997 ENSG00000008128 CDK11A
ENST00000404249 1 0.547078277292635 -0.0371332318677997 ENSG00000008128 CDK11A
ENST00000378633 1 0.547078277292635 -0.0371332318677997 ENSG00000008128 CDK11A
ENST00000357760 1 0.547078277292635 -0.0371332318677997 ENSG00000008128 CDK11A
ENST00000509982 1 0.688285221974663 -0.0249947991243324 ENSG00000008128 CDK11A
ENST00000378638 1 0.688285221974663 -0.0249947991243324 ENSG00000008128 CDK11A
ENST00000356937 1 0.87764134144329 -0.0104968981028621 ENSG00000008128 CDK11A
ENST00000478901 1 0.0332752934452665 -0.35569074240423 ENSG00000008128 CDK11A
ENST00000468397 1 0.199553958915323 -0.205714646990883 ENSG00000008128 CDK11A
ENST00000491311 1 0.276819037685329 -0.168665117292606 ENSG00000008128 CDK11A
ENST00000495016 1 0.471595683563309 -0.121711379787908 ENSG00000008128 CDK11A
ENST00000468800 1 0.861326618706474 0.0195363721067322 ENSG00000008128 CDK11A
ENST00000464748 1 0.594016998799354 0.0899056658024732 ENSG00000008128 CDK11A
ENST00000489300 1 0.490818488365596 0.106139951317466 ENSG00000008128 CDK11A
ENST00000492390 1 0.745073941047015 0.0361349928923345 ENSG00000008128 CDK11A
ENST00000474916 1 0.915499190782415 0.0121285429856584 ENSG00000008128 CDK11A
ENST00000378635 1 0.772136027600326 -0.0188854096946936 ENSG00000008128 CDK11A
ENST00000479362 1 0.651958389521377 -0.035708959001602 ENSG00000008128 CDK11A
ENST00000498810 1 0.894689863122803 -0.0131809693499255 ENSG00000008128 CDK11A
ENST00000487462 1 0.836328102782227 -0.0209151664471711 ENSG00000008128 CDK11A
ENST00000401096 1 0.549594039387368 -0.0598726913816586 ENSG00000008128 CDK11A
ENST00000577672 1 0.945173487749941 -0.00568133779978579 ENSG00000227775 RP1-283E3.4
ENST00000417099 1 0.7116876175955 0.0345327864474684 ENSG00000227775 RP1-283E3.4
ENST00000355439 1 0.901118392474897 -0.00923846890143823 ENSG00000215790 SLC35E2
ENST00000400924 1 0.808825122093604 -0.0179661290165447 ENSG00000215790 SLC35E2
ENST00000246421 1 0.783447178350583 -0.0258697610987324 ENSG00000215790 SLC35E2
ENST00000475229 1 0.903515179380123 -0.0152395226233648 ENSG00000215790 SLC35E2
ENST00000424604 1 0.516458503445072 -0.0770300297759764 ENSG00000227775 RP1-283E3.4
ENST00000418950 1 0.611803596367109 -0.0796286304841443 ENSG00000227775 RP1-283E3.4
ENST00000341426 1 0.770592102573007 -0.0145961282355968 ENSG00000008130 NADK
ENST00000341991 1 0.770592102573007 -0.0145961282355968 ENSG00000008130 NADK
ENST00000378625 1 0.789561750996135 -0.0132944428529031 ENSG00000008130 NADK
ENST00000344463 1 0.770620595688444 -0.014596617570136 ENSG00000008130 NADK
ENST00000342348 1 0.595907531871502 -0.0331629049281174 ENSG00000008130 NADK
ENST00000498806 1 0.632359342630072 0.051790406979461 ENSG00000008130 NADK
ENST00000469045 1 0.777784340030023 0.0212969912467103 ENSG00000008130 NADK
ENST00000480499 1 0.739183220370195 -0.0295312419477079 ENSG00000008130 NADK
ENST00000497747 1 0.537609740457179 0.0675176547124724 ENSG00000008130 NADK
ENST00000477235 1 0.910997756184829 -0.00899683166164233 ENSG00000008130 NADK
ENST00000489538 1 0.818635364395986 -0.0189578016417516 ENSG00000008130 NADK
ENST00000497615 1 0.532822142700258 0.0683466072746245 ENSG00000008130 NADK
ENST00000497186 1 0.747478403860516 0.0259121157053462 ENSG00000008130 NADK
ENST00000400922 1 0.817677566899242 -0.0195851686656584 ENSG00000008130 NADK
ENST00000492845 1 0.846480746598331 0.0122815410689895 ENSG00000008130 NADK
ENST00000492768 1 0.459631683674688 0.050148452353477 ENSG00000008130 NADK
ENST00000460602 1 0.416701779921003 0.0566776747873816 ENSG00000008130 NADK
ENST00000464373 1 0.513204029182425 0.0519980690592531 ENSG00000008130 NADK
ENST00000480542 1 0.783344922510568 0.0332205552142392 ENSG00000008130 NADK
ENST00000378609 1 0.69183381083694 0.00855946990364266 ENSG00000078369 GNB1
ENST00000461893 1 0.832957726373619 0.00764533499890903 ENSG00000078369 GNB1
ENST00000471354 1 0.575814103578779 0.0172715430938442 ENSG00000078369 GNB1
ENST00000439272 1 0.525423614104429 0.0211678251722786 ENSG00000078369 GNB1
ENST00000434686 1 0.517512544317283 0.0221589109264988 ENSG00000078369 GNB1
ENST00000437146 1 0.99192907021113 0.00048045569319054 ENSG00000078369 GNB1
ENST00000472614 1 0.471877346437432 0.0341454824731355 ENSG00000078369 GNB1
ENST00000607589 1 0.514338597063164 0.0444463142289732 ENSG00000078369 GNB1
ENST00000412228 1 0.304448609042949 0.154099489571283 ENSG00000231050 RP1-140A9.1
ENST00000307786 1 0.586610448384631 0.0970679686761979 ENSG00000169885 CALML6
ENST00000378604 1 0.636984250182967 0.0834906413985843 ENSG00000169885 CALML6
ENST00000482402 1 0.528815769916521 0.110975356138038 ENSG00000169885 CALML6
ENST00000462293 1 0.806337838091556 0.0417614169273107 ENSG00000169885 CALML6
ENST00000378602 1 0.995698955271251 -0.000451971161830243 ENSG00000178821 TMEM52
ENST00000310991 1 0.450747835015855 0.0728605012738728 ENSG00000178821 TMEM52
ENST00000378598 1 0.444207155238648 0.073191228057981 ENSG00000178821 TMEM52
ENST00000470931 1 0.438969252783481 0.0733713110473583 ENSG00000178821 TMEM52
ENST00000602604 1 0.172548645898093 0.112806088124652 ENSG00000178821 TMEM52
ENST00000416272 1 0.128739782404988 0.111169442429039 ENSG00000178821 TMEM52
ENST00000378567 1 0.0206191876076602 -0.247510021335925 ENSG00000067606 PRKCZ
ENST00000468310 1 0.860967290334529 -0.0307843361571277 ENSG00000067606 PRKCZ
ENST00000466651 1 0.963592381570062 -0.00750369317071862 ENSG00000067606 PRKCZ
ENST00000400921 1 0.0185663499197192 -0.252213648869829 ENSG00000067606 PRKCZ
ENST00000495347 1 0.861956495675363 -0.0305084932293555 ENSG00000067606 PRKCZ
ENST00000461106 1 0.02611156210832 -0.251149273450775 ENSG00000067606 PRKCZ
ENST00000461465 1 0.679818245885998 -0.0729379130288074 ENSG00000067606 PRKCZ
ENST00000470596 1 0.769378111294028 -0.0521923591434052 ENSG00000067606 PRKCZ
ENST00000496325 1 0.676167200081539 -0.0741130566277441 ENSG00000067606 PRKCZ
ENST00000481140 1 0.767452336652757 -0.0525214156084029 ENSG00000067606 PRKCZ
ENST00000482686 1 0.848165674326727 -0.0334904580986052 ENSG00000067606 PRKCZ
ENST00000400920 1 0.0167688953068266 -0.257845728908644 ENSG00000067606 PRKCZ
ENST00000486681 1 0.753446202738153 0.0557838879426196 ENSG00000067606 PRKCZ
ENST00000470986 1 0.941695149730402 0.012891433195763 ENSG00000067606 PRKCZ
ENST00000470511 1 0.844880242632863 -0.0339868942918607 ENSG00000067606 PRKCZ
ENST00000471018 1 0.890734694588156 0.0226430980577153 ENSG00000067606 PRKCZ
ENST00000466352 1 0.973203337568912 -0.00510486746409522 ENSG00000067606 PRKCZ
ENST00000497183 1 0.565581155105232 0.0973336470499582 ENSG00000067606 PRKCZ
ENST00000419838 1 0.894707886262041 0.0217936783986584 ENSG00000067606 PRKCZ
ENST00000606533 1 0.217848761504559 0.154616273359691 ENSG00000271806 RP5-892K4.1
ENST00000479263 1 0.0199834417742775 -0.254669552495499 ENSG00000067606 PRKCZ
ENST00000503672 1 0.372874150696278 0.139044290001645 ENSG00000067606 PRKCZ
ENST00000478770 1 0.0256718203365435 -0.261527041563774 ENSG00000067606 PRKCZ
ENST00000505322 1 0.0159272442266139 -0.269946537522914 ENSG00000067606 PRKCZ
ENST00000472017 1 0.953856921604124 -0.00899877901727212 ENSG00000067606 PRKCZ
ENST00000333854 1 0.506455955696133 -0.119029557420855 ENSG00000182873 RP11-181G12.2
ENST00000536678 1 0.523465603306255 -0.113998788591544 ENSG00000182873 RP11-181G12.2
ENST00000444529 1 0.722039534717018 -0.0638680683578601 ENSG00000182873 RP11-181G12.2
ENST00000469733 1 0.100304745442861 0.0883686643631092 ENSG00000162585 C1orf86
ENST00000414253 1 0.125715143998245 0.086289718012643 ENSG00000162585 C1orf86
ENST00000428120 1 0.125715143998245 0.086289718012643 ENSG00000162585 C1orf86
ENST00000400919 1 0.125715143998245 0.086289718012643 ENSG00000162585 C1orf86
ENST00000400918 1 0.0360710211344413 0.122113137746922 ENSG00000162585 C1orf86
ENST00000497675 1 0.0166755367667329 0.157422597959754 ENSG00000162585 C1orf86
ENST00000378543 1 0.0165660669307946 0.155749662635905 ENSG00000162585 C1orf86
ENST00000378546 1 0.0165660669307946 0.155749662635905 ENSG00000162585 C1orf86
ENST00000401813 1 0.0152264529765415 0.154315463332791 ENSG00000162585 C1orf86
ENST00000487186 1 0.0151874191959447 0.14425929774502 ENSG00000162585 C1orf86
ENST00000378545 1 0.018366481255787 0.153949820116528 ENSG00000162585 C1orf86
ENST00000476803 1 0.0247779782955927 0.147152664717004 ENSG00000162585 C1orf86
ENST00000440825 1 0.01618933987666 0.156095664091678 ENSG00000162585 C1orf86
ENST00000597060 1 0.738220382062121 -0.0415145118422671 ENSG00000269554 AL590822.2
ENST00000420515 1 0.00868959574314684 0.184456431063182 ENSG00000162585 C1orf86
ENST00000514625 1 0.982255276887063 0.00340594681144807 ENSG00000162585 C1orf86
ENST00000545087 1 0.70057777323352 0.0689185286687601 ENSG00000203301 AL590822.1
ENST00000420964 1 0.889523734704096 -0.0240831105777514 ENSG00000243558 RP11-181G12.5
ENST00000442483 1 0.960220365806179 0.00880920893308597 ENSG00000234396 RP11-181G12.4
ENST00000378536 1 0.682833960494374 -0.0145134264226058 ENSG00000157933 SKI
ENST00000508416 1 0.966561669597949 -0.00238367611478196 ENSG00000157933 SKI
ENST00000478223 1 0.738245948633911 -0.0203150616093472 ENSG00000157933 SKI
ENST00000507179 1 0.0838690850098505 0.170520396802013 ENSG00000157933 SKI
ENST00000378531 1 0.248415038569011 -0.091714537710531 ENSG00000116151 MORN1
ENST00000606372 1 0.175278879228527 -0.108156069250773 ENSG00000116151 MORN1
ENST00000602865 1 0.17467991433522 -0.238884873910541 ENSG00000269896 RP4-740C4.6
ENST00000417061 1 0.16910254241942 -0.171283466342814 ENSG00000238240 RP4-740C4.5
ENST00000378529 1 0.448231005165549 -0.0622027436021722 ENSG00000116151 MORN1
ENST00000607342 1 0.0326262209671417 -0.245123339960259 ENSG00000116151 MORN1
ENST00000607858 1 0.593720817575312 -0.0646274160296745 ENSG00000272420 RP4-740C4.7
ENST00000469374 1 0.624868562130973 -0.0522218650967923 ENSG00000116151 MORN1
ENST00000419785 1 0.949865206899454 -0.00769299351103812 ENSG00000116151 MORN1
ENST00000606642 1 0.174465820756961 -0.142769373244439 ENSG00000271921 RP4-740C4.9
ENST00000606280 1 0.235622704802912 0.178877820976937 ENSG00000271847 RP4-740C4.8
ENST00000378525 1 0.410925472258782 0.0906589189938621 ENSG00000116151 MORN1
ENST00000449373 1 0.478279661899749 0.0868149782047634 ENSG00000116151 MORN1
ENST00000317490 1 0.559545898086802 -0.0852607468406303 ENSG00000178642 AL513477.1
ENST00000607031 1 0.714178965898927 -0.0546490033999175 ENSG00000116151 MORN1
ENST00000475812 1 0.641155364867222 -0.0744073860048026 ENSG00000116151 MORN1
ENST00000494279 1 0.884006258790192 -0.0223342567193492 ENSG00000116151 MORN1
ENST00000378518 1 0.528689555936095 0.0209334024872634 ENSG00000157916 RER1
ENST00000605895 1 0.483532385617077 0.0213195356355858 ENSG00000157916 RER1
ENST00000378513 1 0.642027643552343 0.0148982000979422 ENSG00000157916 RER1
ENST00000306256 1 0.588999444619833 0.017919334202216 ENSG00000157916 RER1
ENST00000493207 1 0.542450212479746 0.0252470286467709 ENSG00000157916 RER1
ENST00000378512 1 0.646207651070325 0.0147150229308934 ENSG00000157916 RER1
ENST00000443438 1 0.611534738910465 0.0170588456860356 ENSG00000157916 RER1
ENST00000488353 1 0.529233551082936 0.0214342227443032 ENSG00000157916 RER1
ENST00000462129 1 0.719034044594355 0.0182843069924476 ENSG00000157916 RER1
ENST00000288774 1 0.419225682434085 0.0515225119306228 ENSG00000157911 PEX10
ENST00000447513 1 0.344145360786853 0.0603764341464019 ENSG00000157911 PEX10
ENST00000507596 1 0.313797269837566 0.0643179838856699 ENSG00000157911 PEX10
ENST00000510434 1 0.313580159565956 0.0935928381513484 ENSG00000157911 PEX10
ENST00000508384 1 0.845256921681315 -0.0211588156495787 ENSG00000157911 PEX10
ENST00000515760 1 0.821301055089496 0.0309024647113458 ENSG00000157911 PEX10
ENST00000502666 1 0.756566659092802 -0.0383116743334879 ENSG00000157911 PEX10
ENST00000504111 1 0.687220272811318 -0.0494650185881046 ENSG00000157911 PEX10
ENST00000514502 1 0.913015815881511 -0.0127753552747142 ENSG00000157911 PEX10
ENST00000609981 1 0.879757689040465 0.0238831092052188 ENSG00000149527 PLCH2
ENST00000449969 1 0.303597475343491 0.184712544147416 ENSG00000149527 PLCH2
ENST00000288766 1 0.303379295992755 0.182147654479305 ENSG00000149527 PLCH2
ENST00000419816 1 0.378503166957751 0.158081507627195 ENSG00000149527 PLCH2
ENST00000378488 1 0.378503166957751 0.158081507627195 ENSG00000149527 PLCH2
ENST00000378486 1 0.378503166957751 0.158081507627195 ENSG00000149527 PLCH2
ENST00000343889 1 0.327357048521963 0.175574952458218 ENSG00000149527 PLCH2
ENST00000278878 1 0.365127104307916 0.162110897882395 ENSG00000149527 PLCH2
ENST00000473964 1 0.37718527163099 0.149421396017733 ENSG00000149527 PLCH2
ENST00000462379 1 0.46123373912583 0.123780521328403 ENSG00000149527 PLCH2
ENST00000378466 1 0.0178441436818693 0.176129962551254 ENSG00000157881 PANK4
ENST00000435556 1 0.0178441436818693 0.176129962551254 ENSG00000157881 PANK4
ENST00000505228 1 0.0192480514034212 0.198237807949672 ENSG00000157881 PANK4
ENST00000502512 1 0.531564479438854 0.0768955185494177 ENSG00000157881 PANK4
ENST00000471361 1 0.460611947594537 0.10721886183988 ENSG00000157881 PANK4
ENST00000487804 1 0.237981191697306 0.189148362737095 ENSG00000157881 PANK4
ENST00000515423 1 0.856078330139902 0.027782214458976 ENSG00000157881 PANK4
ENST00000468002 1 0.21381183199911 0.154036547449526 ENSG00000157881 PANK4
ENST00000486396 1 0.012126858073178 0.253371934780256 ENSG00000157881 PANK4
ENST00000502770 1 0.0237968249396559 0.245723111928278 ENSG00000157881 PANK4
ENST00000491212 1 0.268105042496372 0.144141249894145 ENSG00000157881 PANK4
ENST00000514922 1 0.367389061823783 0.119383262833273 ENSG00000157881 PANK4
ENST00000606645 1 0.385058140181566 -0.107199007923248 ENSG00000272449 RP3-395M20.12
ENST00000416860 1 0.856092087111105 0.0248324253023619 ENSG00000238164 RP3-395M20.8
ENST00000452793 1 0.855439585442898 0.024832708687363 ENSG00000238164 RP3-395M20.8
ENST00000426449 1 0.892097074676718 -0.0238998027082669 ENSG00000157873 TNFRSF14
ENST00000434817 1 0.673165551370244 -0.0754648312104686 ENSG00000157873 TNFRSF14
ENST00000435221 1 0.673165551370244 -0.0754648312104686 ENSG00000157873 TNFRSF14
ENST00000451778 1 0.673165551370244 -0.0754648312104686 ENSG00000157873 TNFRSF14
ENST00000409119 1 0.785318779485807 -0.0483059556159011 ENSG00000157873 TNFRSF14
ENST00000355716 1 0.259558078845355 -0.202453509675149 ENSG00000157873 TNFRSF14
ENST00000475523 1 0.259348153158959 -0.202539546069229 ENSG00000157873 TNFRSF14
ENST00000442392 1 0.302330411595991 -0.175057050870309 ENSG00000157873 TNFRSF14
ENST00000482074 1 0.358127225803093 -0.152397289694887 ENSG00000157873 TNFRSF14
ENST00000496064 1 0.714356131573884 -0.063964956771764 ENSG00000157873 TNFRSF14
ENST00000463471 1 0.259659933496018 -0.202232964639191 ENSG00000157873 TNFRSF14
ENST00000466750 1 0.208034441948303 -0.224574709820453 ENSG00000157873 TNFRSF14
ENST00000471768 1 0.841061520976671 0.0308704814492412 ENSG00000157873 TNFRSF14
ENST00000463835 1 0.635990264496637 -0.0821273860368042 ENSG00000157873 TNFRSF14
ENST00000482602 1 0.708617774157481 -0.0649291944897387 ENSG00000157873 TNFRSF14
ENST00000480305 1 0.306165197787334 -0.165907417024815 ENSG00000157873 TNFRSF14
ENST00000424215 1 0.473110401425566 0.0974782250834596 ENSG00000228037 RP3-395M20.9
ENST00000493183 1 0.621425338701605 -0.0420519295666868 ENSG00000157870 FAM213B
ENST00000474659 1 0.802088970782341 -0.0213154885212284 ENSG00000157870 FAM213B
ENST00000419916 1 0.833190792700091 -0.0147043424647848 ENSG00000157870 FAM213B
ENST00000378424 1 0.833190792700091 -0.0147043424647848 ENSG00000157870 FAM213B
ENST00000537325 1 0.753026406344211 0.0260698707568537 ENSG00000157870 FAM213B
ENST00000378427 1 0.833190792700091 -0.0147043424647848 ENSG00000157870 FAM213B
ENST00000378425 1 0.833190792700091 -0.0147043424647848 ENSG00000157870 FAM213B
ENST00000464043 1 0.997833847631798 0.000232210039086285 ENSG00000157870 FAM213B
ENST00000444521 1 0.833190792700091 -0.0147043424647848 ENSG00000157870 FAM213B
ENST00000465233 1 0.165163682436316 -0.130625486485131 ENSG00000157870 FAM213B
ENST00000498083 1 0.121492316279178 -0.145246788272332 ENSG00000157870 FAM213B
ENST00000481683 1 0.569256235812017 -0.0500324020120187 ENSG00000157870 FAM213B
ENST00000484099 1 0.770035227151775 -0.0203757391018905 ENSG00000157870 FAM213B
ENST00000477045 1 0.0796465997764381 -0.166147280698845 ENSG00000157870 FAM213B
ENST00000476686 1 0.332304158873364 0.0820428094904526 ENSG00000157870 FAM213B
ENST00000471840 1 0.772895653792529 -0.0369172678402137 ENSG00000142606 MMEL1
ENST00000288709 1 0.739180998941557 -0.0423332525023146 ENSG00000142606 MMEL1
ENST00000378412 1 0.739135041622833 -0.0423251631311176 ENSG00000142606 MMEL1
ENST00000502556 1 0.70332843803904 0.0532404203136836 ENSG00000142606 MMEL1
ENST00000504800 1 0.70332843803904 0.0532404203136836 ENSG00000142606 MMEL1
ENST00000427302 1 0.413090013822357 -0.0740148687528705 ENSG00000237058 RP13-436F16.1
ENST00000579787 1 0.27861988825422 -0.181765552736241 ENSG00000215912 TTC34
ENST00000401094 1 0.117253406279015 -0.280943228832531 ENSG00000215912 TTC34
ENST00000401095 1 0.337758841126498 -0.150675323165034 ENSG00000215912 TTC34
ENST00000445317 1 0.964820128441318 -0.00396345340887495 ENSG00000177133 LINC00982
ENST00000321336 1 0.992384263938077 0.00074328368085716 ENSG00000177133 LINC00982
ENST00000511072 1 0.896383073268725 -0.0221674995496592 ENSG00000142611 PRDM16
ENST00000378398 1 0.794527984674192 -0.0439842229348407 ENSG00000142611 PRDM16
ENST00000441472 1 0.794527984674192 -0.0439842229348407 ENSG00000142611 PRDM16
ENST00000442529 1 0.794527984674192 -0.0439842229348407 ENSG00000142611 PRDM16
ENST00000607632 1 0.685547473624847 -0.0710339072947362 ENSG00000142611 PRDM16
ENST00000378391 1 0.797661659611599 -0.0433931209798579 ENSG00000142611 PRDM16
ENST00000514189 1 0.896576873941945 -0.022131013355814 ENSG00000142611 PRDM16
ENST00000270722 1 0.794650940704392 -0.0439715676865766 ENSG00000142611 PRDM16
ENST00000512462 1 0.921156145524376 -0.0175798961511875 ENSG00000142611 PRDM16
ENST00000463591 1 0.917603942013676 -0.0184793249924257 ENSG00000142611 PRDM16
ENST00000607061 1 0.51695183322526 -0.0768871540758323 ENSG00000272235 RP11-22L13.1
ENST00000509860 1 0.92163229337166 0.013220678264034 ENSG00000142611 PRDM16
ENST00000378389 1 0.744240268041889 0.0292295880966721 ENSG00000142611 PRDM16
ENST00000378378 1 0.355893166003242 -0.0663526661234431 ENSG00000130762 ARHGEF16
ENST00000294599 1 0.168908675659507 0.152238423615062 ENSG00000162591 MEGF6
ENST00000356575 1 0.247671016073253 0.125314315643169 ENSG00000162591 MEGF6
ENST00000494257 1 0.798710937849885 0.0455930533437506 ENSG00000162591 MEGF6
ENST00000485002 1 0.231556325709387 0.133033486092469 ENSG00000162591 MEGF6
ENST00000491842 1 0.165157280255086 0.246790739903305 ENSG00000162591 MEGF6
ENST00000475790 1 0.41707495123025 0.145630155660676 ENSG00000162591 MEGF6
ENST00000461795 1 0.139285797098731 0.249983628198504 ENSG00000162591 MEGF6
ENST00000435049 1 0.972790286344626 0.00611614401741565 ENSG00000238260 RP11-46F15.2
ENST00000378344 1 0.154862016594385 0.0655675843560931 ENSG00000158109 TPRG1L
ENST00000344579 1 0.154868587645435 0.0655661564043733 ENSG00000158109 TPRG1L
ENST00000378322 1 0.592079125702755 0.0480982983277906 ENSG00000116213 WRAP73
ENST00000270708 1 0.592079125702755 0.0480982983277906 ENSG00000116213 WRAP73
ENST00000471223 1 0.618522088788075 0.0556931171056378 ENSG00000116213 WRAP73
ENST00000424367 1 0.664250887905455 0.0410284545012563 ENSG00000116213 WRAP73
ENST00000497940 1 0.907856746426078 -0.0141896055299194 ENSG00000116213 WRAP73
ENST00000469643 1 0.443766525347285 -0.111697058909014 ENSG00000116213 WRAP73
ENST00000494884 1 0.471570665284928 -0.119520329472316 ENSG00000116213 WRAP73
ENST00000465916 1 0.969854090132763 -0.00396290335566876 ENSG00000116213 WRAP73
ENST00000419924 1 0.959547247933173 0.00549700882340259 ENSG00000116213 WRAP73
ENST00000479331 1 0.402043435814573 0.128831771011381 ENSG00000116213 WRAP73
ENST00000378295 1 0.824900558635111 0.0385832359381198 ENSG00000078900 TP73
ENST00000604074 1 0.824900558635111 0.0385832359381198 ENSG00000078900 TP73
ENST00000354437 1 0.127180301874015 0.1740218585946 ENSG00000078900 TP73
ENST00000346387 1 0.26090766201227 0.139350685064839 ENSG00000078900 TP73
ENST00000357733 1 0.26090766201227 0.139350685064839 ENSG00000078900 TP73
ENST00000603362 1 0.536366375963005 0.0639477855658154 ENSG00000078900 TP73
ENST00000604479 1 0.536366375963005 0.0639477855658154 ENSG00000078900 TP73
ENST00000378288 1 0.963199780858288 -0.0080176554233905 ENSG00000078900 TP73
ENST00000378285 1 0.226641865792347 0.130138992958935 ENSG00000078900 TP73
ENST00000378280 1 0.226641865792347 0.130138992958935 ENSG00000078900 TP73
ENST00000378290 1 0.526872096430975 0.0647208885278718 ENSG00000078900 TP73
ENST00000604566 1 0.301464268687901 0.100343424947487 ENSG00000078900 TP73
ENST00000418088 1 0.911628909985159 0.00820311420610119 ENSG00000227372 TP73-AS1
ENST00000452079 1 0.998768498293408 0.000110627046947644 ENSG00000227372 TP73-AS1
ENST00000419973 1 0.848098318564406 -0.0290801046840436 ENSG00000227372 TP73-AS1
ENST00000423764 1 0.818613222691355 0.0164579298707857 ENSG00000227372 TP73-AS1
ENST00000587071 1 0.581826676147187 -0.055759176434315 ENSG00000227372 TP73-AS1
ENST00000608600 1 0.95194370755627 0.00590802235219321 ENSG00000227372 TP73-AS1
ENST00000544565 1 0.604761516596923 -0.0611423147159758 ENSG00000227372 TP73-AS1
ENST00000294600 1 0.592638752417644 -0.0849060439153978 ENSG00000162592 CCDC27
ENST00000462521 1 0.592638752417644 -0.0849060439153978 ENSG00000162592 CCDC27
ENST00000444870 1 0.690513373640965 -0.071314603585138 ENSG00000235169 SMIM1
ENST00000452264 1 0.873047131066046 -0.0284154167547301 ENSG00000235169 SMIM1
ENST00000561886 1 0.374680193530516 -0.158566866214546 ENSG00000235169 SMIM1
ENST00000378251 1 0.39779715613056 0.0428754803160256 ENSG00000130764 LRRC47
ENST00000462356 1 0.549815300205492 0.0516027679539356 ENSG00000130764 LRRC47
ENST00000479239 1 0.980141518895597 -0.00234388861009214 ENSG00000130764 LRRC47
ENST00000581512 1 0.59043309086363 -0.0675467241058385 ENSG00000266075 RN7SL574P
ENST00000607459 1 0.228459066467048 0.124780358399639 ENSG00000272153 RP1-286D6.5
ENST00000378230 1 0.551287233583327 0.028246017393156 ENSG00000116198 CEP104
ENST00000484420 1 0.785277677249288 -0.0397608828767131 ENSG00000116198 CEP104
ENST00000438539 1 0.429771700838797 0.0674170393948531 ENSG00000116198 CEP104
ENST00000461667 1 0.347487485916901 0.0843743145570777 ENSG00000116198 CEP104
ENST00000495701 1 0.626488704260166 -0.06349669288681 ENSG00000116198 CEP104
ENST00000460038 1 0.752515921965651 0.0300331530175239 ENSG00000116198 CEP104
ENST00000494653 1 0.878003613894077 0.00980163722165697 ENSG00000116198 CEP104
ENST00000443466 1 0.335540384733261 -0.0870374870347334 ENSG00000116198 CEP104
ENST00000428079 1 0.948871838762405 0.00501795803777171 ENSG00000116198 CEP104
ENST00000494951 1 0.868013953924116 -0.0174409487827751 ENSG00000116198 CEP104
ENST00000378223 1 0.941402024608941 0.006408903762962 ENSG00000116198 CEP104
ENST00000378212 1 0.803099418251882 0.0276289993470351 ENSG00000169598 DFFB
ENST00000378209 1 0.905619911075406 -0.0104447750744934 ENSG00000169598 DFFB
ENST00000491998 1 0.905619911075406 -0.0104447750744934 ENSG00000169598 DFFB
ENST00000338895 1 0.652474743349534 0.0460692843504582 ENSG00000169598 DFFB
ENST00000341385 1 0.940919969352793 -0.0109907771130373 ENSG00000169598 DFFB
ENST00000468793 1 0.981050912331235 0.0021301726997801 ENSG00000169598 DFFB
ENST00000339350 1 0.959552064033486 0.00456977084102094 ENSG00000169598 DFFB
ENST00000477548 1 0.959552064033486 0.00456977084102094 ENSG00000169598 DFFB
ENST00000378206 1 0.995774382454609 -0.000478704265954832 ENSG00000169598 DFFB
ENST00000475969 1 0.961416572842896 0.00440126995510383 ENSG00000169598 DFFB
ENST00000481945 1 0.280164106355563 0.193596156776272 ENSG00000169598 DFFB
ENST00000461150 1 0.368106684433762 -0.136604913617313 ENSG00000169598 DFFB
ENST00000579705 1 0.757246388897793 0.0512935853644969 ENSG00000264428 AL691523.1
ENST00000486765 1 0.203460924741138 -0.0946766282442153 ENSG00000198912 C1orf174
ENST00000361605 1 0.203460924741138 -0.0946766282442153 ENSG00000198912 C1orf174
ENST00000474140 1 0.203460924741138 -0.0946766282442153 ENSG00000198912 C1orf174
ENST00000413332 1 0.180233287492749 0.221867060653054 ENSG00000236423 LINC01134
ENST00000442673 1 0.204289794962503 0.223758960280922 ENSG00000236423 LINC01134
ENST00000439488 1 0.199465900532496 0.228622127440109 ENSG00000236423 LINC01134
ENST00000478423 1 0.0824009035921001 -0.118751923254962 ENSG00000131697 NPHP4
ENST00000460696 1 0.566728063121095 0.0780406608096024 ENSG00000131697 NPHP4
ENST00000378161 1 0.568745701157274 0.074684201077017 ENSG00000131697 NPHP4
ENST00000489180 1 0.0854769781599045 -0.117547990835319 ENSG00000131697 NPHP4
ENST00000378156 1 0.0854769781599045 -0.117547990835319 ENSG00000131697 NPHP4
ENST00000378169 1 0.0546737635942204 -0.132499664850156 ENSG00000131697 NPHP4
ENST00000468253 1 0.955265589605378 -0.00918644552985178 ENSG00000131697 NPHP4
ENST00000506941 1 0.277162899265809 -0.193566791995342 ENSG00000131697 NPHP4
ENST00000470763 1 0.784232047929928 -0.042457711538172 ENSG00000131697 NPHP4
ENST00000466897 1 0.918751456607907 0.0153123075103142 ENSG00000131697 NPHP4
ENST00000378111 1 0.566553906915035 0.0520585850330541 ENSG00000069424 KCNAB2
ENST00000378097 1 0.347211272201637 0.0879509517364549 ENSG00000069424 KCNAB2
ENST00000493807 1 0.929914363829943 0.0132568274851832 ENSG00000069424 KCNAB2
ENST00000378092 1 0.370731156578526 0.0923560506055056 ENSG00000069424 KCNAB2
ENST00000478098 1 0.984881050233507 -0.00213329981136853 ENSG00000069424 KCNAB2
ENST00000445501 1 0.936916674318945 0.00894683806724695 ENSG00000069424 KCNAB2
ENST00000428161 1 0.191733043009333 0.167597928385239 ENSG00000069424 KCNAB2
ENST00000389632 1 0.206466843589294 0.162909221257935 ENSG00000069424 KCNAB2
ENST00000602612 1 0.142275958851115 0.180863766447446 ENSG00000069424 KCNAB2
ENST00000378087 1 0.361190718988494 0.0994613568007513 ENSG00000069424 KCNAB2
ENST00000341524 1 0.140591922466834 0.158140699579186 ENSG00000069424 KCNAB2
ENST00000352527 1 0.140591922466834 0.158140699579186 ENSG00000069424 KCNAB2
ENST00000435937 1 0.462462344970331 0.101592583788202 ENSG00000069424 KCNAB2
ENST00000164247 1 0.141970340720696 0.161417462803235 ENSG00000069424 KCNAB2
ENST00000459822 1 0.283560866895039 0.18676205564199 ENSG00000069424 KCNAB2
ENST00000594544 1 0.377799038934593 0.14071057203646 ENSG00000268332 AL035406.1
ENST00000472700 1 0.647244353624963 0.0665999479894828 ENSG00000069424 KCNAB2
ENST00000378083 1 0.311051395560043 0.113074326760201 ENSG00000069424 KCNAB2
ENST00000458166 1 0.526547510944129 0.0793668145290963 ENSG00000069424 KCNAB2
ENST00000462676 1 0.988745855698049 -0.00240341298913244 ENSG00000069424 KCNAB2
ENST00000481789 1 0.609491614957246 0.0881005135138214 ENSG00000069424 KCNAB2
ENST00000378021 1 0.039426639566087 -0.368820674145201 ENSG00000116254 CHD5
ENST00000262450 1 0.039426639566087 -0.368820674145201 ENSG00000116254 CHD5
ENST00000475121 1 0.670076448511711 0.030496243875707 ENSG00000116254 CHD5
ENST00000462991 1 0.0319663350513725 -0.368510206735996 ENSG00000116254 CHD5
ENST00000377999 1 0.363330287956648 -0.143975419373505 ENSG00000116254 CHD5
ENST00000496404 1 0.030884945409128 -0.385771864917124 ENSG00000116254 CHD5
ENST00000491020 1 0.955769954270614 -0.00538759315582056 ENSG00000116254 CHD5
ENST00000484532 1 0.236285600309147 -0.0408255322011994 ENSG00000116251 RPL22
ENST00000234875 1 0.276727955500566 -0.0371670902656024 ENSG00000116251 RPL22
ENST00000480661 1 0.300535861389121 -0.0394516734518228 ENSG00000116251 RPL22
ENST00000497965 1 0.283193198725489 -0.0409070875146441 ENSG00000116251 RPL22
ENST00000471204 1 0.286840649337272 -0.0402280064609037 ENSG00000116251 RPL22
ENST00000465387 1 0.281247601156154 -0.0412128178190191 ENSG00000116251 RPL22
ENST00000462296 1 0.320276508991926 -0.0383663395400937 ENSG00000116251 RPL22
ENST00000465335 1 0.33799865383237 -0.0367483144535475 ENSG00000116251 RPL22
ENST00000455744 1 0.750211845433074 -0.0546742718247157 ENSG00000226944 RP1-120G22.11
ENST00000466994 1 0.789291285421993 0.0374368436398445 ENSG00000158286 RNF207
ENST00000377948 1 0.670523531377337 0.0325955168776282 ENSG00000158286 RNF207
ENST00000484435 1 0.609721131058277 0.081405120833533 ENSG00000158286 RNF207
ENST00000377939 1 0.672165981741979 0.0324133195936886 ENSG00000158286 RNF207
ENST00000485539 1 0.242994765856674 0.170301376022003 ENSG00000158286 RNF207
ENST00000496676 1 0.531663435667499 0.0554246667500618 ENSG00000158286 RNF207
ENST00000463453 1 0.844869097727248 -0.0314276254649357 ENSG00000158286 RNF207
ENST00000496329 1 0.836577222045285 -0.0343601892509773 ENSG00000158286 RNF207
ENST00000492476 1 0.486134592559363 -0.097320197555989 ENSG00000158286 RNF207
ENST00000483336 1 0.28545297810106 -0.121084029267538 ENSG00000158286 RNF207
ENST00000343813 1 0.568382311391852 0.0195470692512034 ENSG00000116237 ICMT
ENST00000495791 1 0.215890958370532 0.0724015633546535 ENSG00000116237 ICMT
ENST00000489498 1 0.757457353155397 -0.012531617149592 ENSG00000116237 ICMT
ENST00000474756 1 0.617501595667209 0.0252696782733086 ENSG00000116237 ICMT
ENST00000362035 1 0.317527772501008 0.0992780122551831 ENSG00000116237 ICMT
ENST00000441724 1 0.543010955402948 -0.0677940751459978 ENSG00000225077 LINC00337
ENST00000429480 1 0.426970075339293 -0.0735901015842377 ENSG00000225077 LINC00337
ENST00000377893 1 0.00441094085390101 0.235418038281323 ENSG00000158292 GPR153
ENST00000608083 1 0.738372858025216 -0.0183979654537529 ENSG00000097021 ACOT7
ENST00000377845 1 0.944954531964985 -0.0041807417933119 ENSG00000097021 ACOT7
ENST00000377855 1 0.715962420609708 -0.0203063208972107 ENSG00000097021 ACOT7
ENST00000377860 1 0.738372858025216 -0.0183979654537529 ENSG00000097021 ACOT7
ENST00000418124 1 0.738372858025216 -0.0183979654537529 ENSG00000097021 ACOT7
ENST00000545482 1 0.738372858025216 -0.0183979654537529 ENSG00000097021 ACOT7
ENST00000361521 1 0.649885403760584 -0.0250825525116718 ENSG00000097021 ACOT7
ENST00000377842 1 0.90827453047542 -0.0070091812518911 ENSG00000097021 ACOT7
ENST00000473466 1 0.667393233115606 0.0287605091384135 ENSG00000097021 ACOT7
ENST00000481175 1 0.808945168827936 -0.0258657339379759 ENSG00000097021 ACOT7
ENST00000541130 1 0.61567789560262 0.0397632458912541 ENSG00000097021 ACOT7
ENST00000607670 1 0.438409573285355 -0.101181747114283 ENSG00000271746 RP1-202O8.3
ENST00000377837 1 0.460350324793735 -0.0631362172693805 ENSG00000069812 HES2
ENST00000377836 1 0.443803347933704 -0.061865430888845 ENSG00000069812 HES2
ENST00000377834 1 0.390727806844969 -0.0634398208993755 ENSG00000069812 HES2
ENST00000377828 1 0.0488230568322016 -0.306822916847186 ENSG00000187017 ESPN
ENST00000461727 1 0.0852369693740527 -0.263188003528075 ENSG00000187017 ESPN
ENST00000475228 1 0.427008464273616 -0.0991835776832366 ENSG00000187017 ESPN
ENST00000416731 1 0.0450682047601377 -0.310482704251594 ENSG00000187017 ESPN
ENST00000434576 1 0.257065746820161 -0.201390115722792 ENSG00000187017 ESPN
ENST00000477679 1 0.227393195993774 -0.155779357054434 ENSG00000187017 ESPN
ENST00000468561 1 0.371093681138774 -0.160138653006809 ENSG00000187017 ESPN
ENST00000356876 1 0.104395582951188 0.156864668824916 ENSG00000215788 TNFRSF25
ENST00000485036 1 0.109396085581266 0.154722803755949 ENSG00000215788 TNFRSF25
ENST00000480393 1 0.109396085581266 0.154722803755949 ENSG00000215788 TNFRSF25
ENST00000513135 1 0.120276952168291 0.150762356442313 ENSG00000215788 TNFRSF25
ENST00000473343 1 0.274520172296445 0.127476429417812 ENSG00000215788 TNFRSF25
ENST00000377782 1 0.109396085581266 0.154722803755949 ENSG00000215788 TNFRSF25
ENST00000351959 1 0.109244252358669 0.154726582349916 ENSG00000215788 TNFRSF25
ENST00000510563 1 0.10963405217623 0.155292631911089 ENSG00000215788 TNFRSF25
ENST00000502730 1 0.10963405217623 0.155292631911089 ENSG00000215788 TNFRSF25
ENST00000502588 1 0.10963405217623 0.155292631911089 ENSG00000215788 TNFRSF25
ENST00000414040 1 0.10963405217623 0.155292631911089 ENSG00000215788 TNFRSF25
ENST00000351748 1 0.10963405217623 0.155292631911089 ENSG00000215788 TNFRSF25
ENST00000348333 1 0.10963405217623 0.155292631911089 ENSG00000215788 TNFRSF25
ENST00000453260 1 0.312850883252984 0.125440183501297 ENSG00000215788 TNFRSF25
ENST00000475730 1 0.15874069901999 0.246737043652977 ENSG00000215788 TNFRSF25
ENST00000469691 1 0.495335277486079 0.0723547401059838 ENSG00000215788 TNFRSF25
ENST00000481401 1 0.187815236239901 0.139810536236903 ENSG00000215788 TNFRSF25
ENST00000461703 1 0.135801052368527 0.181507537638864 ENSG00000215788 TNFRSF25
ENST00000453341 1 0.0776035306775866 0.233919048938824 ENSG00000215788 TNFRSF25
ENST00000515145 1 0.305384992968846 0.164702134943596 ENSG00000215788 TNFRSF25
ENST00000377748 1 0.467664609630321 -0.0394050762795594 ENSG00000171680 PLEKHG5
ENST00000400913 1 0.549234929412037 -0.0332230488591084 ENSG00000171680 PLEKHG5
ENST00000489097 1 0.230795423845645 -0.0689950114235418 ENSG00000171680 PLEKHG5
ENST00000340850 1 0.44817174150001 -0.0420608434252017 ENSG00000171680 PLEKHG5
ENST00000487949 1 0.0710929589111436 -0.136498146690929 ENSG00000171680 PLEKHG5
ENST00000377725 1 0.396412808602852 -0.0483161773967265 ENSG00000171680 PLEKHG5
ENST00000377728 1 0.348072798002654 -0.0529158271000309 ENSG00000171680 PLEKHG5
ENST00000377732 1 0.412409672369699 -0.0459434935759042 ENSG00000171680 PLEKHG5
ENST00000400915 1 0.414236515321677 -0.0456605002186537 ENSG00000171680 PLEKHG5
ENST00000377740 1 0.410406652247999 -0.0459741723767807 ENSG00000171680 PLEKHG5
ENST00000377737 1 0.410406652247999 -0.0459741723767807 ENSG00000171680 PLEKHG5
ENST00000535355 1 0.473971680124842 -0.0408526189094659 ENSG00000171680 PLEKHG5
ENST00000537245 1 0.516016078179446 -0.037036515714786 ENSG00000171680 PLEKHG5
ENST00000544978 1 0.527484819018748 -0.0358571348305824 ENSG00000171680 PLEKHG5
ENST00000377705 1 0.29723313985976 0.0505007478248977 ENSG00000162408 NOL9
ENST00000464383 1 0.162635456083001 0.135614010929966 ENSG00000162408 NOL9
ENST00000462798 1 0.462085778790251 0.101979208997437 ENSG00000162408 NOL9
ENST00000517213 1 0.15601448914642 -0.112989893837843 ENSG00000253022 RNU6-731P
ENST00000456162 1 0.245463124125963 -0.200727071072784 ENSG00000229519 RP11-58A11.2
ENST00000460777 1 0.676786616470156 0.060483754802382 ENSG00000162408 NOL9
ENST00000464665 1 0.226256971186064 0.141276156994922 ENSG00000162408 NOL9
ENST00000333172 1 0.796596702731155 -0.0310497983163533 ENSG00000173662 TAS1R1
ENST00000328191 1 0.796596702731155 -0.0310497983163533 ENSG00000173662 TAS1R1
ENST00000351136 1 0.791658334659411 -0.0318277571467742 ENSG00000173662 TAS1R1
ENST00000411823 1 0.728679235828537 -0.0315602543714105 ENSG00000173662 TAS1R1
ENST00000415267 1 0.728679235828537 -0.0315602543714105 ENSG00000173662 TAS1R1
ENST00000319084 1 0.343630729977139 -0.107152257061578 ENSG00000204859 ZBTB48
ENST00000435905 1 0.322505950921077 -0.11293086745699 ENSG00000204859 ZBTB48
ENST00000377674 1 0.353009777057169 -0.0662605941310725 ENSG00000204859 ZBTB48
ENST00000488936 1 0.246599231508957 -0.086181332462851 ENSG00000204859 ZBTB48
ENST00000482360 1 0.338238013129081 -0.107883475417949 ENSG00000204859 ZBTB48
ENST00000498342 1 0.557405466768817 -0.0795531491817658 ENSG00000204859 ZBTB48
ENST00000466813 1 0.980544300989739 0.00363834493912243 ENSG00000204859 ZBTB48
ENST00000466941 1 0.759035927782839 0.0538991445196103 ENSG00000204859 ZBTB48
ENST00000377658 1 0.200146072779698 0.0608802907747402 ENSG00000162413 KLHL21
ENST00000377663 1 0.20208595368393 0.0603886719124909 ENSG00000162413 KLHL21
ENST00000467612 1 0.373317987500326 0.0541275957497422 ENSG00000162413 KLHL21
ENST00000496707 1 0.0738419951307942 0.131339014294717 ENSG00000162413 KLHL21
ENST00000463043 1 0.584496069059889 0.0369337338209767 ENSG00000162413 KLHL21
ENST00000377648 1 0.497118873218483 0.040651429358095 ENSG00000116273 PHF13
ENST00000495385 1 0.805911747393529 -0.0172208052382495 ENSG00000116273 PHF13
ENST00000054650 1 0.990166416111474 0.00129067771897999 ENSG00000041988 THAP3
ENST00000484676 1 0.238359273437063 -0.182841015517504 ENSG00000041988 THAP3
ENST00000307896 1 0.962663259741566 0.00493712978801405 ENSG00000041988 THAP3
ENST00000377627 1 0.529922729936095 -0.0405598471674114 ENSG00000041988 THAP3
ENST00000484669 1 0.989478949719312 0.00140037247392625 ENSG00000041988 THAP3
ENST00000487819 1 0.695549234595014 -0.0437064337614611 ENSG00000041988 THAP3
ENST00000472925 1 0.597981199343909 -0.0589981727122652 ENSG00000041988 THAP3
ENST00000480647 1 0.206951754774811 -0.181374615825077 ENSG00000041988 THAP3
ENST00000465508 1 0.50832217146417 -0.0414537410080151 ENSG00000007923 DNAJC11
ENST00000349363 1 0.151786484033401 -0.0677031811951077 ENSG00000007923 DNAJC11
ENST00000451196 1 0.151786484033401 -0.0677031811951077 ENSG00000007923 DNAJC11
ENST00000377577 1 0.185375133926643 -0.0589490101795483 ENSG00000007923 DNAJC11
ENST00000294401 1 0.159604501350207 -0.0636849822737603 ENSG00000007923 DNAJC11
ENST00000542246 1 0.109620111041577 -0.0789008045204 ENSG00000007923 DNAJC11
ENST00000377573 1 0.181166146030301 -0.0625178751264874 ENSG00000007923 DNAJC11
ENST00000472414 1 0.933729371951882 0.00659909354470386 ENSG00000007923 DNAJC11
ENST00000426784 1 0.212913027993354 -0.0643496639344845 ENSG00000007923 DNAJC11
ENST00000473993 1 0.184508786307058 -0.0694424558521705 ENSG00000007923 DNAJC11
ENST00000469318 1 0.123940246599144 -0.12043930443235 ENSG00000007923 DNAJC11
ENST00000485073 1 0.26356084525114 -0.072843443518829 ENSG00000007923 DNAJC11
ENST00000460594 1 0.353037962485486 -0.0625257608720391 ENSG00000007923 DNAJC11
ENST00000465911 1 0.294984963864079 -0.085928399582137 ENSG00000007923 DNAJC11
ENST00000442889 1 0.250824235966233 0.131294228230548 ENSG00000237436 RP11-312B8.1
ENST00000303635 1 0.0890512367122799 0.146238974875323 ENSG00000171735 CAMTA1
ENST00000490738 1 0.0671329224377854 0.162276706971214 ENSG00000171735 CAMTA1
ENST00000476163 1 0.0889028667901588 0.140913711839484 ENSG00000171735 CAMTA1
ENST00000473578 1 0.064602965319898 0.163856346731093 ENSG00000171735 CAMTA1
ENST00000557126 1 0.0862798295437007 0.143459290934352 ENSG00000171735 CAMTA1
ENST00000467404 1 0.0678378379148346 0.162184074853948 ENSG00000171735 CAMTA1
ENST00000439411 1 0.0940290537321642 0.143856944371256 ENSG00000171735 CAMTA1
ENST00000461311 1 0.104322841184349 0.136281474472413 ENSG00000171735 CAMTA1
ENST00000486138 1 0.0559446518042764 0.174843846999718 ENSG00000171735 CAMTA1
ENST00000482934 1 0.0579329065964065 0.168500343005497 ENSG00000171735 CAMTA1
ENST00000433407 1 0.960622424116897 -0.00339485088368028 ENSG00000227950 RP11-312B8.2
ENST00000470648 1 0.0702193905365081 0.187186285616641 ENSG00000171735 CAMTA1
ENST00000461580 1 0.0706595735717522 0.187113004444893 ENSG00000171735 CAMTA1
ENST00000472283 1 0.0203478287843626 0.303623441281306 ENSG00000171735 CAMTA1
ENST00000467267 1 0.765748322668499 -0.0390292712136487 ENSG00000171735 CAMTA1
ENST00000456701 1 0.668089821931131 0.038121853762918 ENSG00000237365 RP11-334N17.1
ENST00000457311 1 0.445665785039298 0.0738033016131835 ENSG00000237728 RP3-453P22.2
ENST00000495233 1 0.772064242571536 -0.0375661122472118 ENSG00000171735 CAMTA1
ENST00000490905 1 0.750207654825775 -0.0387541677589803 ENSG00000171735 CAMTA1
ENST00000476864 1 0.488083012090036 -0.0737231319977731 ENSG00000171735 CAMTA1
ENST00000054666 1 0.249409756472407 -0.0379640729854916 ENSG00000049245 VAMP3
ENST00000470357 1 0.604255660778356 -0.0212361249742986 ENSG00000049245 VAMP3
ENST00000602406 1 0.377386532963343 -0.158485023074687 ENSG00000269925 RP3-467L1.6
ENST00000487194 1 0.624967448831217 -0.0261316219767189 ENSG00000049245 VAMP3
ENST00000377541 1 0.0365378681554114 -0.344408317884448 ENSG00000049246 PER3
ENST00000377532 1 0.0124023045519693 -0.28166051297137 ENSG00000049246 PER3
ENST00000361923 1 0.0122081673882565 -0.281771298016749 ENSG00000049246 PER3
ENST00000473653 1 0.444479868986363 -0.134702864060004 ENSG00000049246 PER3
ENST00000602883 1 0.479897384644378 -0.101440055129118 ENSG00000049246 PER3
ENST00000463106 1 0.159006266830706 -0.25225264818683 ENSG00000049246 PER3
ENST00000451646 1 0.00509246178742383 -0.433465665830078 ENSG00000236266 RP3-467L1.4
ENST00000494684 1 0.215206386799805 0.222346568348689 ENSG00000049246 PER3
ENST00000377516 1 0.425326128003304 0.132908903011002 ENSG00000049247 UTS2
ENST00000377507 1 0.22123284771912 0.21698400194734 ENSG00000049249 TNFRSF9
ENST00000474475 1 0.602144473594104 -0.0672296948370264 ENSG00000049249 TNFRSF9
ENST00000492571 1 0.484685484254646 0.0933254588225079 ENSG00000049249 TNFRSF9
ENST00000493373 1 0.373566850193884 -0.0305358732134495 ENSG00000116288 PARK7
ENST00000460192 1 0.444916273400216 -0.0278439904364408 ENSG00000116288 PARK7
ENST00000338639 1 0.387636889274307 -0.0297305053123461 ENSG00000116288 PARK7
ENST00000493678 1 0.385671973825832 -0.0298304664963081 ENSG00000116288 PARK7
ENST00000377493 1 0.387637836972951 -0.0297306811223134 ENSG00000116288 PARK7
ENST00000465354 1 0.410335757337042 -0.0300340463581617 ENSG00000116288 PARK7
ENST00000377491 1 0.402073564204608 -0.0289453557770697 ENSG00000116288 PARK7
ENST00000377488 1 0.397834743559106 -0.0292260511762194 ENSG00000116288 PARK7
ENST00000497113 1 0.436688000537747 -0.0284291577059815 ENSG00000116288 PARK7
ENST00000469225 1 0.338539000931133 -0.0346563485530078 ENSG00000116288 PARK7
ENST00000363474 1 0.763101888566863 -0.0369113271140331 ENSG00000200344 Y_RNA
ENST00000474874 1 0.242703779064363 -0.0799792611890539 ENSG00000116285 ERRFI1
ENST00000377482 1 0.208375371616084 -0.0880513725285449 ENSG00000116285 ERRFI1
ENST00000467067 1 0.739892079989122 -0.0260988530590626 ENSG00000116285 ERRFI1
ENST00000469499 1 0.888333544830928 -0.0108012634422399 ENSG00000116285 ERRFI1
ENST00000487559 1 0.696250955712251 -0.0308945505431932 ENSG00000116285 ERRFI1
ENST00000445300 1 0.883263368524365 0.0260135194123179 ENSG00000238290 RP11-431K24.1
ENST00000452982 1 0.111021345079654 0.114707592720183 ENSG00000227634 RP11-431K24.3
ENST00000471889 1 0.701551713542248 -0.0630138828868211 ENSG00000162426 SLC45A1
ENST00000377479 1 0.701551713542248 -0.0630138828868211 ENSG00000162426 SLC45A1
ENST00000289877 1 0.804986725270502 -0.0409866928583757 ENSG00000162426 SLC45A1
ENST00000497660 1 0.598608922463432 -0.0913758267793453 ENSG00000162426 SLC45A1
ENST00000481265 1 0.182095030579768 -0.235535472387243 ENSG00000162426 SLC45A1
ENST00000337907 1 0.745773377944105 0.0149822468127057 ENSG00000142599 RERE
ENST00000377464 1 0.767655437114906 -0.011765419111378 ENSG00000142599 RERE
ENST00000467350 1 0.501957015455594 -0.0410428557972481 ENSG00000142599 RERE
ENST00000400907 1 0.640856680090491 0.0224845089803173 ENSG00000142599 RERE
ENST00000476556 1 0.476219156878962 -0.0315452826568909 ENSG00000142599 RERE
ENST00000400908 1 0.631341951511266 0.0241627980113136 ENSG00000142599 RERE
ENST00000505225 1 0.717496037367059 0.025828300296659 ENSG00000142599 RERE
ENST00000464367 1 0.364409065422725 -0.109768803917768 ENSG00000142599 RERE
ENST00000488215 1 0.256131364022808 -0.0618712878816074 ENSG00000142599 RERE
ENST00000460659 1 0.353585109089808 -0.0571769453409122 ENSG00000142599 RERE
ENST00000492766 1 0.34583761548314 -0.0578148940086352 ENSG00000142599 RERE
ENST00000465125 1 0.34551864049117 -0.0563904008223193 ENSG00000142599 RERE
ENST00000464972 1 0.255300752301351 0.0751153753891628 ENSG00000142599 RERE
ENST00000449895 1 0.0170301290397744 0.335931909037822 ENSG00000232912 RP5-1115A15.1
ENST00000444276 1 0.154157132755247 0.249875807859731 ENSG00000232912 RP5-1115A15.1
ENST00000480342 1 0.497911214472756 0.0460851325800812 ENSG00000142599 RERE
ENST00000507012 1 0.383804561428792 -0.0787655812318875 ENSG00000142599 RERE
ENST00000408156 1 0.1791018064351 -0.110200665574469 ENSG00000221083 SNORA77
ENST00000605785 1 0.152802773587414 -0.174628274927158 ENSG00000270282 RP5-1115A15.2
ENST00000469251 1 0.652988794898594 0.0408545532052925 ENSG00000142599 RERE
ENST00000514428 1 0.027671479624161 0.183949617371167 ENSG00000142599 RERE
ENST00000468247 1 0.604164857944836 -0.0395952989209448 ENSG00000142599 RERE
ENST00000437586 1 0.792302962028748 0.0428298631413265 ENSG00000234619 RPL7P11
ENST00000428803 1 0.992514203694682 -0.00164482045268908 ENSG00000224315 RPL7P7
ENST00000410579 1 0.767438096544116 0.0307299165512763 ENSG00000222511 Y_RNA
ENST00000445254 1 0.338773539043431 -0.160586339252121 ENSG00000226545 RP4-633I8.3
ENST00000433876 1 0.913329540934958 0.0186669280653109 ENSG00000228423 RP4-633I8.4
ENST00000234590 1 0.282018860331541 -0.0292661442357323 ENSG00000074800 ENO1
ENST00000464920 1 0.482422178324509 -0.0203346481323825 ENSG00000074800 ENO1
ENST00000497492 1 0.147406617147522 -0.0430321654322932 ENSG00000074800 ENO1
ENST00000486051 1 0.0475520299525912 -0.0615376476238632 ENSG00000074800 ENO1
ENST00000492343 1 0.073421299606942 -0.0582679931973961 ENSG00000074800 ENO1
ENST00000489867 1 0.0751617376865186 -0.0693361988863421 ENSG00000074800 ENO1
ENST00000414948 1 0.59428588056124 0.0820787870224959 ENSG00000236269 ENO1-IT1
ENST00000442636 1 0.895844164714136 0.0222592397099736 ENSG00000230679 ENO1-AS1
ENST00000377424 1 0.430466960413169 0.131343555717351 ENSG00000142583 SLC2A5
ENST00000536305 1 0.120132229576325 0.230060225755293 ENSG00000142583 SLC2A5
ENST00000535586 1 0.138108411902424 0.239342066321094 ENSG00000142583 SLC2A5
ENST00000487492 1 0.287083944370097 0.0954042389283373 ENSG00000142583 SLC2A5
ENST00000377414 1 0.395083895189758 0.125646681057818 ENSG00000142583 SLC2A5
ENST00000484798 1 0.293367259929484 0.153659517931746 ENSG00000142583 SLC2A5
ENST00000474145 1 0.295660549226956 0.153268855657936 ENSG00000142583 SLC2A5
ENST00000479813 1 0.295660549226956 0.153268855657936 ENSG00000142583 SLC2A5
ENST00000486632 1 0.58680272714526 0.0859035853597706 ENSG00000142583 SLC2A5
ENST00000487835 1 0.687093032778352 0.0633514833571831 ENSG00000142583 SLC2A5
ENST00000464985 1 0.667019871370452 0.0668517095821899 ENSG00000142583 SLC2A5
ENST00000473209 1 0.504687640751514 0.0843770597764384 ENSG00000142583 SLC2A5
ENST00000377411 1 0.98193518581055 -0.00240443612430127 ENSG00000180758 GPR157
ENST00000414642 1 0.693406607381863 -0.0560100892351269 ENSG00000180758 GPR157
ENST00000465853 1 0.11684432794479 -0.267339735563716 ENSG00000180758 GPR157
ENST00000466131 1 0.546826877132757 -0.0978240580570201 ENSG00000180758 GPR157
ENST00000385130 1 0.365256421487816 -0.142441573117218 ENSG00000207865 MIR34A
ENST00000437157 1 0.206086126974328 0.171486173643377 ENSG00000228526 RP3-510D11.1
ENST00000412639 1 0.43876260460336 0.105890909841926 ENSG00000234546 RP3-510D11.2
ENST00000377403 1 0.93820873716613 -0.00285199653465409 ENSG00000049239 H6PD
ENST00000602477 1 0.547178913895027 -0.0275099497728801 ENSG00000049239 H6PD
ENST00000495451 1 0.435842420332637 0.0359969712426342 ENSG00000049239 H6PD
ENST00000328089 1 0.740613945495127 0.0231783261516768 ENSG00000171621 SPSB1
ENST00000450402 1 0.682715729787626 0.0311332857375011 ENSG00000171621 SPSB1
ENST00000357898 1 0.77540678467194 0.0249752019982475 ENSG00000171621 SPSB1
ENST00000377399 1 0.715975973413599 0.0341336223363486 ENSG00000171621 SPSB1
ENST00000302692 1 0.694557057195227 -0.0299895432022402 ENSG00000171612 SLC25A33
ENST00000435277 1 0.198597909619376 0.211793403483791 ENSG00000231181 RP13-15M17.1
ENST00000377376 1 0.61818151430604 -0.0459326118981704 ENSG00000188807 TMEM201
ENST00000340381 1 0.53388482336657 -0.0574240211275742 ENSG00000188807 TMEM201
ENST00000340305 1 0.670446299749253 -0.0442548406077359 ENSG00000188807 TMEM201
ENST00000416541 1 0.595229154496473 -0.050025401101826 ENSG00000188807 TMEM201
ENST00000510900 1 0.510965777870653 0.11804806903496 ENSG00000188807 TMEM201
ENST00000508400 1 0.0944772360884878 -0.29300786491108 ENSG00000188807 TMEM201
ENST00000536656 1 0.117493724850137 0.119301432858272 ENSG00000171608 PIK3CD
ENST00000377346 1 0.145726062140908 0.133769193746692 ENSG00000171608 PIK3CD
ENST00000415330 1 0.0209091046025741 -0.401845245813753 ENSG00000231789 RP11-558F24.4
ENST00000484851 1 0.348965783798053 0.168161093822452 ENSG00000171608 PIK3CD
ENST00000361110 1 0.239274081292417 0.124032737018642 ENSG00000171608 PIK3CD
ENST00000481137 1 0.277605304649415 0.194945934323546 ENSG00000171608 PIK3CD
ENST00000479223 1 0.666436010676507 -0.0774152444174486 ENSG00000171608 PIK3CD
ENST00000543390 1 0.592548183277659 0.0815876235337921 ENSG00000171608 PIK3CD
ENST00000377298 1 0.806452293304251 0.00864444147771862 ENSG00000171603 CLSTN1
ENST00000377288 1 0.806452293304251 0.00864444147771862 ENSG00000171603 CLSTN1
ENST00000477264 1 0.810085085352453 0.0113931794597738 ENSG00000171603 CLSTN1
ENST00000435891 1 0.975208668475954 -0.00114853392256098 ENSG00000171603 CLSTN1
ENST00000361311 1 0.806536424549201 0.00863685408146786 ENSG00000171603 CLSTN1
ENST00000464286 1 0.67552689232818 -0.0226620307105132 ENSG00000171603 CLSTN1
ENST00000603781 1 0.313187530846658 0.074321155445237 ENSG00000271264 RP11-558F24.6
ENST00000377263 1 0.433712960994101 0.0461095803085463 ENSG00000178585 CTNNBIP1
ENST00000454104 1 0.241935984409609 0.121392406087082 ENSG00000223989 RP11-84A14.5
ENST00000537447 1 0.3618242760534 0.0687742420054945 ENSG00000178585 CTNNBIP1
ENST00000400904 1 0.740937393099441 0.0209214953657786 ENSG00000178585 CTNNBIP1
ENST00000377258 1 0.668291341893346 0.0321227107619029 ENSG00000178585 CTNNBIP1
ENST00000377256 1 0.787178595650703 -0.0249533866698132 ENSG00000178585 CTNNBIP1
ENST00000488540 1 0.689072321078741 0.0216996856562378 ENSG00000162441 LZIC
ENST00000377223 1 0.376529093280115 0.0481864518025705 ENSG00000162441 LZIC
ENST00000400903 1 0.252335113999777 0.0676516104069201 ENSG00000162441 LZIC
ENST00000541052 1 0.228005966437561 0.0729734459911118 ENSG00000162441 LZIC
ENST00000377213 1 0.270932996941225 0.06802254864749 ENSG00000162441 LZIC
ENST00000471853 1 0.126953576572818 0.185251547280745 ENSG00000162441 LZIC
ENST00000445884 1 0.0390049560868183 -0.295757365618837 ENSG00000228150 RP11-84A14.4
ENST00000403197 1 0.798303294884222 0.0219528836716601 ENSG00000173614 NMNAT1
ENST00000377205 1 0.358157335747583 0.0582160839875951 ENSG00000173614 NMNAT1
ENST00000462686 1 0.395553162863206 0.0639898105373967 ENSG00000173614 NMNAT1
ENST00000492735 1 0.557124301680293 -0.0583153164805315 ENSG00000173614 NMNAT1
ENST00000365545 1 0.279265190513308 -0.141541835474676 ENSG00000202415 RN7SKP269
ENST00000578045 1 0.665685793254597 -0.0371950549680878 ENSG00000265521 MIR5697
ENST00000496751 1 0.243821054903673 0.0916551625954399 ENSG00000173614 NMNAT1
ENST00000413148 1 0.281640529444487 0.114764735742243 ENSG00000241326 RP11-807G9.2
ENST00000315901 1 0.524962217333615 -0.0729073450790601 ENSG00000162444 RBP7
ENST00000294435 1 0.524962217333615 -0.0729073450790601 ENSG00000162444 RBP7
ENST00000253251 1 0.688859196348038 0.0163862440167575 ENSG00000130939 UBE4B
ENST00000377157 1 0.696744071909417 0.0163205486869543 ENSG00000130939 UBE4B
ENST00000377153 1 0.417460850332718 -0.0694987143415359 ENSG00000130939 UBE4B
ENST00000343090 1 0.843111926528421 0.00851866691128572 ENSG00000130939 UBE4B
ENST00000456484 1 0.989368193684223 -0.0014077559654038 ENSG00000224340 RP11-496H15.2
ENST00000416729 1 0.275540045349682 -0.157237165638576 ENSG00000233623 PGAM1P11
ENST00000462658 1 0.351198472592294 0.108200878743418 ENSG00000130939 UBE4B
ENST00000475795 1 0.74406399508499 0.0229598042229812 ENSG00000130939 UBE4B
ENST00000470736 1 0.949300444982091 0.00437296009200718 ENSG00000130939 UBE4B
ENST00000466379 1 0.685034786072112 -0.0287859472335709 ENSG00000130939 UBE4B
ENST00000488228 1 0.357238438201192 0.0795988183749772 ENSG00000130939 UBE4B
ENST00000364876 1 0.33014028911013 0.104259591568597 ENSG00000201746 RNU6-828P
ENST00000487244 1 0.739035758843467 0.0308027281976742 ENSG00000130939 UBE4B
ENST00000465408 1 0.61205215796974 -0.0628271195301485 ENSG00000130939 UBE4B
ENST00000377093 1 0.184727090022599 -0.0494578265835735 ENSG00000054523 KIF1B
ENST00000263934 1 0.152350168833839 -0.0493603130519194 ENSG00000054523 KIF1B
ENST00000377086 1 0.178490521209163 -0.0446370003647142 ENSG00000054523 KIF1B
ENST00000577266 1 0.704961656148014 0.033203698550755 ENSG00000264881 MIR1273D
ENST00000377083 1 0.191082826894604 -0.0510797845566128 ENSG00000054523 KIF1B
ENST00000377081 1 0.219143227893544 -0.0418787074575081 ENSG00000054523 KIF1B
ENST00000495136 1 0.448261325885192 -0.0993221274652881 ENSG00000054523 KIF1B
ENST00000497835 1 0.684019724797916 0.0375625245112146 ENSG00000054523 KIF1B
ENST00000362692 1 0.590052352756141 0.0629783823196792 ENSG00000199562 RNU6-37P
ENST00000584329 1 0.838076778362691 0.0312781858564371 ENSG00000264501 RN7SL731P
ENST00000465635 1 0.685396532668991 0.0473663150499878 ENSG00000054523 KIF1B
ENST00000483340 1 0.793662129082385 0.030674866248017 ENSG00000054523 KIF1B
ENST00000470616 1 0.933921044462244 -0.0129824775800845 ENSG00000054523 KIF1B
ENST00000579866 1 0.329875845784673 0.102855659260005 ENSG00000265945 RN7SL721P
ENST00000491493 1 0.485202493049854 -0.0339221645928832 ENSG00000142657 PGD
ENST00000487775 1 0.36039025586187 -0.074385779014166 ENSG00000142657 PGD
ENST00000541529 1 0.362643223919194 -0.0356528051269045 ENSG00000142657 PGD
ENST00000477958 1 0.371963246006859 -0.0475634338165672 ENSG00000142657 PGD
ENST00000270776 1 0.277751145789419 -0.0423416462123177 ENSG00000142657 PGD
ENST00000483936 1 0.292908949373024 -0.0444559635626019 ENSG00000142657 PGD
ENST00000538557 1 0.331029221965094 -0.0379787134993547 ENSG00000142657 PGD
ENST00000465632 1 0.569564076643011 -0.0301950703755241 ENSG00000142657 PGD
ENST00000460189 1 0.330798168935588 -0.0444519732481928 ENSG00000142657 PGD
ENST00000493288 1 0.43328901125624 -0.0473413902115788 ENSG00000142657 PGD
ENST00000498356 1 0.231620001968943 -0.0593026455005426 ENSG00000142657 PGD
ENST00000496718 1 0.700617127870687 -0.0222677130956262 ENSG00000142657 PGD
ENST00000607572 1 0.243531568586668 -0.139843592184173 ENSG00000271989 RP4-736L20.3
ENST00000400900 1 0.117055499428113 0.140186437148909 ENSG00000251503 APITD1-CORT
ENST00000602296 1 0.117055499428113 0.140186437148909 ENSG00000175279 APITD1
ENST00000602787 1 0.117055499428113 0.140186437148909 ENSG00000175279 APITD1
ENST00000470413 1 0.100193892257775 0.147740356855921 ENSG00000251503 APITD1-CORT
ENST00000309048 1 0.0413848824725604 0.192150432408037 ENSG00000175279 APITD1
ENST00000602486 1 0.936619340970048 -0.0112355132234167 ENSG00000175279 APITD1
ENST00000477755 1 0.09096329886019 0.166312487094845 ENSG00000175279 APITD1
ENST00000462462 1 0.00894330483488453 0.27874442516782 ENSG00000175279 APITD1
ENST00000465026 1 0.04394807300682 0.203650652403588 ENSG00000251503 APITD1-CORT
ENST00000602446 1 0.219525472549277 0.135480629717162 ENSG00000251503 APITD1-CORT
ENST00000464507 1 0.0259997549280917 0.296099259918069 ENSG00000175279 APITD1
ENST00000377049 1 0.478839357135016 -0.127026017692033 ENSG00000241563 CORT
ENST00000320498 1 0.461995196145202 -0.132068364092079 ENSG00000241563 CORT
ENST00000377038 1 0.475162163921424 0.0297214555748384 ENSG00000160049 DFFA
ENST00000424487 1 0.554238211087631 0.0643228265661183 ENSG00000203469 RP5-1113E3.3
ENST00000476658 1 0.745540833360815 0.0173038318046577 ENSG00000160049 DFFA
ENST00000377036 1 0.801032271173801 0.0137984876860408 ENSG00000160049 DFFA
ENST00000472851 1 0.669682099469716 -0.0298871852219709 ENSG00000142655 PEX14
ENST00000356607 1 0.0703981437390476 -0.0890363475500788 ENSG00000142655 PEX14
ENST00000538836 1 0.0514530981627542 -0.096211297623299 ENSG00000142655 PEX14
ENST00000491661 1 0.212631922582996 -0.0676154854047813 ENSG00000142655 PEX14
ENST00000492696 1 0.219957741509614 0.207750173701008 ENSG00000142655 PEX14
ENST00000461850 1 0.646305988201698 0.0577252960277337 ENSG00000243267 RN7SL614P
ENST00000377022 1 0.287781432338664 0.187238982573926 ENSG00000130940 CASZ1
ENST00000478524 1 0.352155803963503 0.0723035635357689 ENSG00000130940 CASZ1
ENST00000606802 1 0.0494854505963081 0.258271356539049 ENSG00000272078 RP4-734G22.3
ENST00000344008 1 0.302682393501682 0.1783101865291 ENSG00000130940 CASZ1
ENST00000496432 1 0.622814713557204 0.0798278752771922 ENSG00000130940 CASZ1
ENST00000492173 1 0.661956539860262 -0.0362191891954612 ENSG00000130940 CASZ1
ENST00000478728 1 0.680639081763743 0.0602610161272959 ENSG00000130940 CASZ1
ENST00000377004 1 0.602533042228358 -0.0357474087354024 ENSG00000175262 C1orf127
ENST00000377008 1 0.602533042228358 -0.0357474087354024 ENSG00000175262 C1orf127
ENST00000473118 1 0.117379069545439 -0.0866052249528032 ENSG00000120948 TARDBP
ENST00000240185 1 0.116462889823318 -0.0654057303384584 ENSG00000120948 TARDBP
ENST00000476201 1 0.171219447836184 -0.0793672299205571 ENSG00000120948 TARDBP
ENST00000472476 1 0.0895809992236433 -0.0905455914339367 ENSG00000120948 TARDBP
ENST00000439080 1 0.0710016372363895 -0.0836209323217131 ENSG00000120948 TARDBP
ENST00000473869 1 0.134609516560341 -0.0619407129282114 ENSG00000120948 TARDBP
ENST00000315091 1 0.110141758138256 -0.0666476287311405 ENSG00000120948 TARDBP
ENST00000477447 1 0.219942566264176 -0.0574869331526694 ENSG00000120948 TARDBP
ENST00000496840 1 0.3630825144519 -0.0471965530697087 ENSG00000120948 TARDBP
ENST00000480464 1 0.742768457128365 0.0382322731187235 ENSG00000120948 TARDBP
ENST00000400897 1 0.108035437453643 -0.191086750470798 ENSG00000009724 MASP2
ENST00000607145 1 0.369356368269464 -0.158658425769364 ENSG00000271895 RP4-635E18.8
ENST00000480221 1 0.602155742790102 0.0359910317947552 ENSG00000009724 MASP2
ENST00000400898 1 0.602155742790102 0.0359910317947552 ENSG00000009724 MASP2
ENST00000475189 1 0.213540693766099 0.0951586406281482 ENSG00000116649 SRM
ENST00000376957 1 0.224756203811595 0.0517780906038637 ENSG00000116649 SRM
ENST00000490101 1 0.308806930926079 0.0693546372711031 ENSG00000116649 SRM
ENST00000465788 1 0.508753747773197 0.0285207457444522 ENSG00000116649 SRM
ENST00000459997 1 0.326565010208085 0.0415651880655477 ENSG00000116649 SRM
ENST00000487300 1 0.46152999382819 0.0357164326843057 ENSG00000116649 SRM
ENST00000304457 1 0.185456355953724 -0.061719221479635 ENSG00000171824 EXOSC10
ENST00000376936 1 0.185456355953724 -0.061719221479635 ENSG00000171824 EXOSC10
ENST00000474216 1 0.324461116131423 -0.0597495878325218 ENSG00000171824 EXOSC10
ENST00000544779 1 0.185569902845322 -0.0617210573342174 ENSG00000171824 EXOSC10
ENST00000490565 1 0.20186880692225 0.181099182734088 ENSG00000171824 EXOSC10
ENST00000452378 1 0.271361659607173 0.0990566113040015 ENSG00000226849 RP4-635E18.7
ENST00000469634 1 0.324280677096441 0.0966084816719172 ENSG00000171824 EXOSC10
ENST00000478271 1 0.228738488264482 0.120220864958191 ENSG00000171824 EXOSC10
ENST00000470611 1 0.152036097746714 -0.12204376975903 ENSG00000171824 EXOSC10
ENST00000498576 1 0.123098399761965 -0.170551245251596 ENSG00000171824 EXOSC10
ENST00000472078 1 0.254082607792574 -0.135796660499446 ENSG00000171824 EXOSC10
ENST00000485606 1 0.179947445957464 -0.1499835716237 ENSG00000171824 EXOSC10
ENST00000460196 1 0.148814036837832 -0.127742113591069 ENSG00000171824 EXOSC10
ENST00000447600 1 0.21177941131873 -0.213949435318358 ENSG00000230337 RP4-635E18.6
ENST00000435388 1 0.211696896810139 -0.213964528604156 ENSG00000230337 RP4-635E18.6
ENST00000376838 1 0.161121911565421 -0.0841947795225424 ENSG00000198793 MTOR
ENST00000361445 1 0.164234514551427 -0.0536032628233348 ENSG00000198793 MTOR
ENST00000473471 1 0.567417265353523 0.0567156769205446 ENSG00000198793 MTOR
ENST00000490931 1 0.566787162550848 0.0539708938532162 ENSG00000198793 MTOR
ENST00000455339 1 0.838385341503709 0.0210103485449938 ENSG00000198793 MTOR
ENST00000495435 1 0.850471566551707 0.0196311498045169 ENSG00000198793 MTOR
ENST00000476768 1 0.78003262307706 0.0413713953199405 ENSG00000198793 MTOR
ENST00000445982 1 0.936568425208701 -0.0102068467246071 ENSG00000225602 MTOR-AS1
ENST00000420480 1 0.746692142034342 -0.0414771583661478 ENSG00000225602 MTOR-AS1
ENST00000607349 1 0.667514344961675 0.0346859767348435 ENSG00000271794 snoU13
ENST00000376819 1 0.164087191285015 -0.240099493347872 ENSG00000171819 ANGPTL7
ENST00000476934 1 0.0283019471939052 -0.360206248159146 ENSG00000171819 ANGPTL7
ENST00000384720 1 0.0223903087800505 -0.212075381978944 ENSG00000207451 RNU6-291P
ENST00000376810 1 0.0412071487197618 -0.153397711894931 ENSG00000120942 UBIAD1
ENST00000376804 1 0.0162539927330114 -0.182591420236091 ENSG00000120942 UBIAD1
ENST00000486588 1 0.0273432563679021 -0.183165190079852 ENSG00000120942 UBIAD1
ENST00000483738 1 0.0172206823498718 -0.196771168040878 ENSG00000120942 UBIAD1
ENST00000433562 1 0.816457717638883 0.0295889812596207 ENSG00000238199 UBE2V2P3
ENST00000294484 1 0.587015487890848 0.0626310435847984 ENSG00000204624 PTCHD2
ENST00000389575 1 0.587015487890848 0.0626310435847984 ENSG00000204624 PTCHD2
ENST00000354287 1 0.813472206232935 -0.0334230385858036 ENSG00000116661 FBXO2
ENST00000471501 1 0.905981398797457 -0.0189224921769447 ENSG00000116661 FBXO2
ENST00000466919 1 0.563818180156076 -0.092236710170929 ENSG00000116661 FBXO2
ENST00000465901 1 0.337665797834441 0.167319286779489 ENSG00000116661 FBXO2
ENST00000475961 1 0.971654516164048 0.00625638124451831 ENSG00000116661 FBXO2
ENST00000251546 1 0.0989770221556348 0.187576629720528 ENSG00000132879 FBXO44
ENST00000425796 1 0.272364877708881 0.147731665781691 ENSG00000132879 FBXO44
ENST00000376770 1 0.101309035556573 0.183109494322132 ENSG00000132879 FBXO44
ENST00000376768 1 0.5399073985698 0.0786736856257398 ENSG00000132879 FBXO44
ENST00000251547 1 0.101309035556573 0.183109494322132 ENSG00000132879 FBXO44
ENST00000376760 1 0.378157566508292 0.113938243632139 ENSG00000132879 FBXO44
ENST00000376762 1 0.110248792700558 0.181885678391761 ENSG00000132879 FBXO44
ENST00000475435 1 0.139156996191215 0.181960293505913 ENSG00000132879 FBXO44
ENST00000471895 1 0.239517219698947 0.151356675061578 ENSG00000132879 FBXO44
ENST00000376753 1 0.65214458243799 -0.066128554147431 ENSG00000116663 FBXO6
ENST00000474239 1 0.855883002616665 -0.0290131988985094 ENSG00000116663 FBXO6
ENST00000449067 1 0.881067935745341 -0.022766161761025 ENSG00000116663 FBXO6
ENST00000235310 1 0.74805013153629 -0.0277415887477711 ENSG00000116670 MAD2L2
ENST00000376692 1 0.768298784279707 -0.0254953301312739 ENSG00000116670 MAD2L2
ENST00000376672 1 0.727620559575636 -0.0300972065703434 ENSG00000116670 MAD2L2
ENST00000376669 1 0.690605056836896 -0.034403105411236 ENSG00000116670 MAD2L2
ENST00000376667 1 0.805159988318212 -0.0213186513323765 ENSG00000116670 MAD2L2
ENST00000445656 1 0.662879081342612 -0.0395056749988113 ENSG00000116670 MAD2L2
ENST00000456915 1 0.702002064540201 -0.0345483092752196 ENSG00000116670 MAD2L2
ENST00000376664 1 0.629965503399097 -0.0448091380333519 ENSG00000116670 MAD2L2
ENST00000376655 1 0.819210129443879 -0.0217521026465503 ENSG00000116670 MAD2L2
ENST00000294485 1 0.817461912130878 -0.0338747661253821 ENSG00000162490 DRAXIN
ENST00000376637 1 0.245691915847507 0.100679853782943 ENSG00000177674 AGTRAP
ENST00000476512 1 0.322473443009193 0.0882423461566097 ENSG00000177674 AGTRAP
ENST00000400895 1 0.293038942175331 0.0943401134347234 ENSG00000177674 AGTRAP
ENST00000494437 1 0.653499181224752 0.0504630256458046 ENSG00000177674 AGTRAP
ENST00000491346 1 0.275740693890006 0.0950153445795442 ENSG00000177674 AGTRAP
ENST00000376629 1 0.237944626316121 0.10242274955812 ENSG00000177674 AGTRAP
ENST00000376627 1 0.262173915167077 0.0972766949650232 ENSG00000177674 AGTRAP
ENST00000314340 1 0.237842531781067 0.102430544912092 ENSG00000177674 AGTRAP
ENST00000452018 1 0.283819332351399 0.0939711304999652 ENSG00000177674 AGTRAP
ENST00000510878 1 0.253539443194156 0.099028592791227 ENSG00000177674 AGTRAP
ENST00000476309 1 0.409943594690062 0.082186151715661 ENSG00000177674 AGTRAP
ENST00000514733 1 0.260130508468936 0.113959873672169 ENSG00000177674 AGTRAP
ENST00000513739 1 0.377765924956399 0.103273940696569 ENSG00000177674 AGTRAP
ENST00000471765 1 0.161603689872081 0.153488293541484 ENSG00000177674 AGTRAP
ENST00000433342 1 0.586061683246851 0.0498516084502827 ENSG00000215910 C1orf167
ENST00000312793 1 0.586112392489034 0.0498368184851092 ENSG00000215910 C1orf167
ENST00000444493 1 0.615368483537416 0.0465121992631874 ENSG00000215910 C1orf167
ENST00000449278 1 0.615322207841104 0.0465346554782336 ENSG00000215910 C1orf167
ENST00000475041 1 0.26425020525704 0.143671203441269 ENSG00000215910 C1orf167
ENST00000376592 1 0.650597564069167 0.0303262184602831 ENSG00000177000 MTHFR
ENST00000376583 1 0.681684387766764 0.0271559165353407 ENSG00000177000 MTHFR
ENST00000376590 1 0.997566780380791 -0.000205241988481152 ENSG00000177000 MTHFR
ENST00000482358 1 0.798564994657913 -0.0295078269059931 ENSG00000215910 C1orf167
ENST00000376585 1 0.849487925570047 -0.0142597556977386 ENSG00000177000 MTHFR
ENST00000418034 1 0.395109848693067 -0.10826686859356 ENSG00000177000 MTHFR
ENST00000413656 1 0.4651763156357 -0.109372806854745 ENSG00000177000 MTHFR
ENST00000423400 1 0.4725601407034 -0.106551537509259 ENSG00000177000 MTHFR
ENST00000431243 1 0.4725601407034 -0.106551537509259 ENSG00000177000 MTHFR
ENST00000376486 1 0.780802737069642 -0.0361792490393143 ENSG00000177000 MTHFR
ENST00000312413 1 0.284786576510237 0.0528344027611307 ENSG00000011021 CLCN6
ENST00000346436 1 0.284900900244233 0.052831806243051 ENSG00000011021 CLCN6
ENST00000376497 1 0.883333913489992 0.0148589630471932 ENSG00000011021 CLCN6
ENST00000376487 1 0.155697795868201 0.0770999693283207 ENSG00000011021 CLCN6
ENST00000376496 1 0.0497885805752467 0.108893650186399 ENSG00000011021 CLCN6
ENST00000376491 1 0.235968584805542 0.0867205769429985 ENSG00000011021 CLCN6
ENST00000376492 1 0.26289477372682 0.0783784815978071 ENSG00000011021 CLCN6
ENST00000376490 1 0.235968584805542 0.0867205769429985 ENSG00000011021 CLCN6
ENST00000494028 1 0.981036250719368 -0.00254873923740236 ENSG00000011021 CLCN6
ENST00000446542 1 0.721878500685965 -0.0362428292158335 ENSG00000242349 NPPA-AS1
ENST00000400892 1 0.963616767210209 0.00794205776232957 ENSG00000242349 NPPA-AS1
ENST00000376480 1 0.835801257716514 -0.0370946400894819 ENSG00000175206 NPPA
ENST00000376476 1 0.715647130801546 0.0652726871708604 ENSG00000175206 NPPA
ENST00000376468 1 0.388287520395358 0.152041762000896 ENSG00000120937 NPPB
ENST00000364931 1 0.7198815390851 0.0526305207435635 ENSG00000201801 RNU5E-4P
ENST00000376572 1 0.0134611942135187 0.119036422446432 ENSG00000116685 KIAA2013
ENST00000376576 1 0.0114978995127159 0.140144401291063 ENSG00000116685 KIAA2013
ENST00000485046 1 0.427727127909927 0.0376585092933544 ENSG00000083444 PLOD1
ENST00000449038 1 0.807029226266581 0.0125776420009909 ENSG00000083444 PLOD1
ENST00000358133 1 0.831988566998901 0.0109749155765537 ENSG00000083444 PLOD1
ENST00000376369 1 0.231550554193826 0.0565324141301484 ENSG00000083444 PLOD1
ENST00000429000 1 0.424766923652436 0.0380339528163103 ENSG00000083444 PLOD1
ENST00000196061 1 0.218133477025222 0.058252151553409 ENSG00000083444 PLOD1
ENST00000465920 1 0.134606359304534 0.0849549191669157 ENSG00000083444 PLOD1
ENST00000491536 1 0.231361605712822 0.0630503792116937 ENSG00000083444 PLOD1
ENST00000470133 1 0.116648305133094 0.0972082812895895 ENSG00000083444 PLOD1
ENST00000481933 1 0.48963465952382 0.03939048854304 ENSG00000083444 PLOD1
ENST00000444836 1 0.733841606593809 -0.0124706436346079 ENSG00000116688 MFN2
ENST00000490079 1 0.746366408192032 -0.021763977594821 ENSG00000116688 MFN2
ENST00000235329 1 0.733943395473705 -0.0124723633760414 ENSG00000116688 MFN2
ENST00000484391 1 0.539501524690535 -0.0407284821065475 ENSG00000116688 MFN2
ENST00000497302 1 0.829128541669738 -0.013763593757714 ENSG00000116688 MFN2
ENST00000412236 1 0.637043203972459 -0.0296666635477447 ENSG00000116688 MFN2
ENST00000478749 1 0.0455852273650656 -0.172557929433515 ENSG00000116691 MIIP
ENST00000235332 1 0.184912293029819 -0.11040194082874 ENSG00000116691 MIIP
ENST00000436478 1 0.184912293029819 -0.11040194082874 ENSG00000116691 MIIP
ENST00000466860 1 0.638536997018156 -0.0455299121071686 ENSG00000116691 MIIP
ENST00000498685 1 0.170530553103044 -0.138203488682706 ENSG00000116691 MIIP
ENST00000365591 1 0.850514404405821 -0.028680960785324 ENSG00000202461 Y_RNA
ENST00000492256 1 0.140630211133349 -0.220790983842007 ENSG00000116691 MIIP
ENST00000460823 1 0.789737437077093 -0.0339323701670212 ENSG00000116691 MIIP
ENST00000478299 1 0.0621263256263528 0.32879958155766 ENSG00000116691 MIIP
ENST00000263932 1 0.537889942223303 0.0999263373013443 ENSG00000120949 TNFRSF8
ENST00000417814 1 0.214899082628966 0.190527279915996 ENSG00000120949 TNFRSF8
ENST00000514649 1 0.214899082628966 0.190527279915996 ENSG00000120949 TNFRSF8
ENST00000413146 1 0.756581953337591 -0.0425947027323281 ENSG00000120949 TNFRSF8
ENST00000479933 1 0.756581953337591 -0.0425947027323281 ENSG00000120949 TNFRSF8
ENST00000536782 1 0.879256415505595 -0.0245991967653166 ENSG00000028137 TNFRSF1B
ENST00000376259 1 0.763852901592831 -0.0539133779028268 ENSG00000028137 TNFRSF1B
ENST00000492361 1 0.763852901592831 -0.0539133779028268 ENSG00000028137 TNFRSF1B
ENST00000489921 1 0.269732532378554 0.132779428114224 ENSG00000028137 TNFRSF1B
ENST00000356315 1 0.495437595578231 0.0222931270629165 ENSG00000048707 VPS13D
ENST00000358136 1 0.495437595578231 0.0222931270629165 ENSG00000048707 VPS13D
ENST00000476169 1 0.744418316187097 0.0458636917739121 ENSG00000048707 VPS13D
ENST00000489961 1 0.523741246362993 0.0738345134064411 ENSG00000048707 VPS13D
ENST00000011700 1 0.974302231120061 0.00120904636687481 ENSG00000048707 VPS13D
ENST00000460333 1 0.804598006344236 0.0130950563183491 ENSG00000048707 VPS13D
ENST00000487188 1 0.270784146018242 0.0889605668709093 ENSG00000048707 VPS13D
ENST00000469054 1 0.141299249077504 -0.200201590311942 ENSG00000048707 VPS13D
ENST00000496628 1 0.559642689677964 0.0279014098468715 ENSG00000048707 VPS13D
ENST00000466732 1 0.0552653456707041 0.301889382759378 ENSG00000048707 VPS13D
ENST00000476045 1 0.329305396649631 0.13454232264909 ENSG00000048707 VPS13D
ENST00000481484 1 0.248105152133752 0.167724530762229 ENSG00000048707 VPS13D
ENST00000543766 1 0.588335628424047 0.0325682606088516 ENSG00000048707 VPS13D
ENST00000471923 1 0.715983912673532 -0.0247099641291168 ENSG00000048707 VPS13D
ENST00000543710 1 0.331168894401336 -0.0822718597577819 ENSG00000048707 VPS13D
ENST00000473099 1 0.71540901608419 -0.0498163261577061 ENSG00000048707 VPS13D
ENST00000459326 1 0.386412468289946 0.102897113007935 ENSG00000239149 SNORA59A
ENST00000376223 1 0.277495741356044 0.138697622405558 ENSG00000162496 DHRS3
ENST00000464917 1 0.360376775592999 0.119856216524664 ENSG00000162496 DHRS3
ENST00000408413 1 0.972916859898062 -0.00360192627334659 ENSG00000221340 RNU6ATAC18P
ENST00000430996 1 0.813756302111819 0.0273163619888335 ENSG00000162496 DHRS3
ENST00000482265 1 0.481394113733441 0.0955428357699089 ENSG00000162496 DHRS3
ENST00000606790 1 0.0076276152335904 0.478394156214027 ENSG00000272482 RP11-474O21.5
ENST00000294489 1 0.860596642243958 0.0249786063491636 ENSG00000162493 PDPN
ENST00000376057 1 0.860596642243958 0.0249786063491636 ENSG00000162493 PDPN
ENST00000506205 1 0.637890894604266 0.0359770708150949 ENSG00000162493 PDPN
ENST00000510906 1 0.391354946024247 0.0979213861873388 ENSG00000162493 PDPN
ENST00000509009 1 0.397553601413695 0.0987751200474972 ENSG00000162493 PDPN
ENST00000376061 1 0.851473186467632 0.0254231360093036 ENSG00000162493 PDPN
ENST00000513143 1 0.667683990806126 0.0577996664645966 ENSG00000162493 PDPN
ENST00000487038 1 0.571152743560163 0.0633554187369863 ENSG00000162493 PDPN
ENST00000475043 1 0.585362063013414 -0.0681921026074907 ENSG00000162493 PDPN
ENST00000488631 1 0.585362063013414 -0.0681921026074907 ENSG00000162493 PDPN
ENST00000484063 1 0.511574798254174 0.0879615819121864 ENSG00000116731 PRDM2
ENST00000376048 1 0.0815297751970909 -0.0691387081210552 ENSG00000116731 PRDM2
ENST00000311066 1 0.0673230163936449 -0.0743448160301024 ENSG00000116731 PRDM2
ENST00000235372 1 0.0832852338531315 -0.0688521124237591 ENSG00000116731 PRDM2
ENST00000491134 1 0.0580262346421404 -0.0782797193536048 ENSG00000116731 PRDM2
ENST00000502727 1 0.0721442564192471 -0.133006850911523 ENSG00000116731 PRDM2
ENST00000502724 1 0.0812066968008045 -0.129800479046095 ENSG00000116731 PRDM2
ENST00000413440 1 0.0432646669758181 -0.0824804126275507 ENSG00000116731 PRDM2
ENST00000343137 1 0.0545643411399398 -0.078237715468855 ENSG00000116731 PRDM2
ENST00000491815 1 0.113945697546856 -0.116051609303849 ENSG00000116731 PRDM2
ENST00000503842 1 0.0575562744295626 -0.0752879727125254 ENSG00000116731 PRDM2
ENST00000407521 1 0.172907294100092 -0.0921709675559172 ENSG00000116731 PRDM2
ENST00000505823 1 0.0592943577835591 -0.0749234522176117 ENSG00000116731 PRDM2
ENST00000487453 1 0.128057862826917 -0.154725352154063 ENSG00000116731 PRDM2
ENST00000491547 1 0.506705594468521 -0.0516641208541375 ENSG00000189337 KAZN
ENST00000376030 1 0.816198398856317 -0.0169146576298568 ENSG00000189337 KAZN
ENST00000503743 1 0.528554485300348 -0.0497223142305953 ENSG00000189337 KAZN
ENST00000422387 1 0.868678876225051 -0.0121345935779265 ENSG00000189337 KAZN
ENST00000361144 1 0.919188974115679 -0.00748562927007112 ENSG00000189337 KAZN
ENST00000376028 1 0.253808296391879 -0.0981632211546315 ENSG00000189337 KAZN
ENST00000400798 1 0.776806670601401 -0.0211534610544903 ENSG00000189337 KAZN
ENST00000400797 1 0.442379108311313 -0.0635647606845876 ENSG00000189337 KAZN
ENST00000404665 1 0.613469571482075 -0.0836056665985218 ENSG00000175147 TMEM51-AS1
ENST00000310916 1 0.613469571482075 -0.0836056665985218 ENSG00000175147 TMEM51-AS1
ENST00000428417 1 0.429926541778395 0.0912373583245272 ENSG00000171729 TMEM51
ENST00000376014 1 0.430341890470663 0.0912163061329345 ENSG00000171729 TMEM51
ENST00000451326 1 0.500269381209771 0.0801677312303745 ENSG00000171729 TMEM51
ENST00000400796 1 0.421423136294599 0.093152057970662 ENSG00000171729 TMEM51
ENST00000434578 1 0.421423136294599 0.093152057970662 ENSG00000171729 TMEM51
ENST00000376008 1 0.421004158791507 0.0931734532168996 ENSG00000171729 TMEM51
ENST00000424792 1 0.836602779070608 0.0367828771034094 ENSG00000204464 C1orf195
ENST00000376005 1 0.897004062421245 -0.0227556889258567 ENSG00000204464 C1orf195
ENST00000400795 1 0.381817654022095 0.0911408294289849 ENSG00000215720 RP1-21O18.3
ENST00000417793 1 0.357178990073744 0.161863082292943 ENSG00000142621 FHAD1
ENST00000358897 1 0.357178990073744 0.161863082292943 ENSG00000142621 FHAD1
ENST00000375999 1 0.505103268813393 0.116459577121133 ENSG00000142621 FHAD1
ENST00000433640 1 0.309313558525589 0.0965010353108688 ENSG00000142621 FHAD1
ENST00000375998 1 0.353784498492041 0.162637240760486 ENSG00000142621 FHAD1
ENST00000375996 1 0.432050270717178 -0.117602702383635 ENSG00000142621 FHAD1
ENST00000375997 1 0.432050270717178 -0.117602702383635 ENSG00000142621 FHAD1
ENST00000524761 1 0.294019603094333 -0.152523657478485 ENSG00000142621 FHAD1
ENST00000375995 1 0.327153057805838 -0.144929643663961 ENSG00000142621 FHAD1
ENST00000401090 1 0.327153057805838 -0.144929643663961 ENSG00000142621 FHAD1
ENST00000459961 1 0.771312150891445 -0.0274986880843 ENSG00000142621 FHAD1
ENST00000428747 1 0.977718299451768 -0.00350702310578978 ENSG00000233485 RP3-467K16.2
ENST00000472131 1 0.664396118442018 -0.0333102055681627 ENSG00000142621 FHAD1
ENST00000471347 1 0.22139974824786 0.190356007625211 ENSG00000142621 FHAD1
ENST00000444385 1 0.46470488568435 0.0934642873633977 ENSG00000142621 FHAD1
ENST00000314740 1 0.164734135038623 0.187576904343045 ENSG00000142621 FHAD1
ENST00000529606 1 0.164734135038623 0.187576904343045 ENSG00000142621 FHAD1
ENST00000314668 1 0.154274513872533 0.189443179644833 ENSG00000142621 FHAD1
ENST00000532408 1 0.265701061462824 0.103802677174135 ENSG00000142621 FHAD1
ENST00000481324 1 0.346417370388631 0.10097452054255 ENSG00000142621 FHAD1
ENST00000477846 1 0.470470241091869 0.0712764044671252 ENSG00000142621 FHAD1
ENST00000495195 1 0.168435233314152 0.109405108041881 ENSG00000142621 FHAD1
ENST00000472086 1 0.14646970875972 0.106816258836227 ENSG00000142621 FHAD1
ENST00000427824 1 0.778944342931106 -0.033984862532537 ENSG00000228140 RP3-467K16.4
ENST00000375980 1 0.256905584166053 0.0595043435487839 ENSG00000142634 EFHD2
ENST00000445566 1 0.595497352887126 0.0322638468632346 ENSG00000142634 EFHD2
ENST00000375949 1 0.746700329482537 -0.0350621751705161 ENSG00000162438 CTRC
ENST00000375943 1 0.752514412647954 -0.0348990658680051 ENSG00000162438 CTRC
ENST00000476813 1 0.996119142626194 -0.000504639674335723 ENSG00000162438 CTRC
ENST00000483406 1 0.978753289131732 0.00213642041087469 ENSG00000162438 CTRC
ENST00000359621 1 0.67384392757965 0.0329474571265879 ENSG00000142615 CELA2A
ENST00000494280 1 0.861230797549476 0.0265154613181347 ENSG00000215704 CELA2B
ENST00000375910 1 0.1085240329488 0.287600974259536 ENSG00000215704 CELA2B
ENST00000422901 1 0.799753061809896 0.0321898712841339 ENSG00000215704 CELA2B
ENST00000488764 1 0.0420930171652139 0.35191045348618 ENSG00000215704 CELA2B
ENST00000546424 1 0.510795584257665 0.0632051305662131 ENSG00000132906 CASP9
ENST00000333868 1 0.803909136087488 0.0240898183804133 ENSG00000132906 CASP9
ENST00000348549 1 0.803808778610477 0.024097125686666 ENSG00000132906 CASP9
ENST00000400777 1 0.850407985385366 0.0183284243194091 ENSG00000132906 CASP9
ENST00000424908 1 0.0346209985180798 0.277397495069649 ENSG00000132906 CASP9
ENST00000375890 1 0.622865760717168 0.0506327714711687 ENSG00000132906 CASP9
ENST00000474305 1 0.667795476553792 0.0446143658536687 ENSG00000132906 CASP9
ENST00000447522 1 0.408647414981109 0.0921715855236613 ENSG00000132906 CASP9
ENST00000440484 1 0.98055861971137 -0.0029476991986008 ENSG00000132906 CASP9
ENST00000546969 1 0.269359056940592 -0.139718949156857 ENSG00000132906 CASP9
ENST00000469637 1 0.151281231493513 -0.234656404849207 ENSG00000132906 CASP9
ENST00000375849 1 0.296827026166144 -0.0468376668254483 ENSG00000116138 DNAJC16
ENST00000375847 1 0.458477335536207 -0.033872766469585 ENSG00000116138 DNAJC16
ENST00000475133 1 0.458477335536207 -0.033872766469585 ENSG00000116138 DNAJC16
ENST00000375838 1 0.919969298099312 0.00615780713325376 ENSG00000116138 DNAJC16
ENST00000483270 1 0.0225217785131466 -0.118897696558549 ENSG00000116138 DNAJC16
ENST00000472665 1 0.0580011966776884 -0.199215743178042 ENSG00000116138 DNAJC16
ENST00000606186 1 0.929642080048269 0.0124271351058088 ENSG00000272510 RP4-680D5.8
ENST00000479655 1 0.0116277172018758 -0.370668285251023 ENSG00000116138 DNAJC16
ENST00000490811 1 0.236265839679109 -0.143711897546139 ENSG00000116138 DNAJC16
ENST00000495523 1 0.503252432037172 -0.0512076357231313 ENSG00000116138 DNAJC16
ENST00000375826 1 0.35841925012264 -0.135396808542884 ENSG00000116771 AGMAT
ENST00000428945 1 0.18808012756764 -0.220494618936075 ENSG00000237301 RP4-680D5.2
ENST00000420030 1 0.212181316192437 0.165844973250854 ENSG00000235084 CHCHD2P6
ENST00000454346 1 0.212181316192437 0.165844973250854 ENSG00000235084 CHCHD2P6
ENST00000480945 1 0.558888410186424 0.0275409324913107 ENSG00000197312 DDI2
ENST00000486680 1 0.825805546105351 0.0206054091011603 ENSG00000197312 DDI2
ENST00000546927 1 0.40614603057309 0.101896780055853 ENSG00000197312 DDI2
ENST00000320153 1 0.605834832403859 -0.03359425554983 ENSG00000197312 DDI2
ENST00000483899 1 0.496694341482507 -0.0605948637018245 ENSG00000197312 DDI2
ENST00000548451 1 0.0746905550472852 0.233758225388719 ENSG00000197312 DDI2
ENST00000345034 1 0.639805775102094 -0.0369910041801671 ENSG00000215695 RSC1A1
ENST00000375799 1 0.140621323404984 0.0644700795680391 ENSG00000116786 PLEKHM2
ENST00000375793 1 0.140737865211447 0.0644702964806472 ENSG00000116786 PLEKHM2
ENST00000584345 1 0.215024596590301 0.207489645194702 ENSG00000264048 AL121992.1
ENST00000462455 1 0.575401227947602 0.042393945382257 ENSG00000116786 PLEKHM2
ENST00000453804 1 0.296241789071246 0.0528678168421973 ENSG00000237938 RP11-288I21.1
ENST00000477849 1 0.129189804224044 0.119181822022774 ENSG00000116786 PLEKHM2
ENST00000294454 1 0.422025607486167 0.142769115206457 ENSG00000162461 SLC25A34
ENST00000489568 1 0.0588418415219355 0.296467798722685 ENSG00000162461 SLC25A34
ENST00000465495 1 0.65431846561362 0.0601933580479266 ENSG00000162461 SLC25A34
ENST00000418525 1 0.862605969243629 -0.0302211938619707 ENSG00000224459 RP11-169K16.4
ENST00000375782 1 0.76000039205116 -0.0340009728172286 ENSG00000162460 TMEM82
ENST00000465575 1 0.999358867309181 5.55763429010504e-05 ENSG00000162460 TMEM82
ENST00000496928 1 0.494336468150504 0.0512483936592782 ENSG00000162458 FBLIM1
ENST00000508310 1 0.491382056884522 0.050949102807789 ENSG00000162458 FBLIM1
ENST00000510393 1 0.548436308512075 0.0437856049507405 ENSG00000162458 FBLIM1
ENST00000430076 1 0.466723421252409 0.0549117752018356 ENSG00000162458 FBLIM1
ENST00000375771 1 0.412663662916567 0.0352936123898609 ENSG00000162458 FBLIM1
ENST00000510929 1 0.436772824629909 0.0584259141841978 ENSG00000162458 FBLIM1
ENST00000502638 1 0.475888095146825 0.0529438218893129 ENSG00000162458 FBLIM1
ENST00000375766 1 0.401636027364535 0.0361453739438664 ENSG00000162458 FBLIM1
ENST00000400773 1 0.405214330688593 0.0359115578408344 ENSG00000162458 FBLIM1
ENST00000483633 1 0.324368925306253 0.0710792920602346 ENSG00000162458 FBLIM1
ENST00000502739 1 0.82684334978817 0.0142015161165345 ENSG00000162458 FBLIM1
ENST00000431771 1 0.258474096686913 0.0807901104807477 ENSG00000162458 FBLIM1
ENST00000441801 1 0.846595386374643 0.011431744769359 ENSG00000162458 FBLIM1
ENST00000332305 1 0.961484419530427 -0.00228963323439221 ENSG00000162458 FBLIM1
ENST00000514156 1 0.543844296064335 0.0389921724246036 ENSG00000162458 FBLIM1
ENST00000509138 1 0.380041179501051 0.0521275881450925 ENSG00000162458 FBLIM1
ENST00000431782 1 0.746321974914095 0.0329731247678699 ENSG00000224321 RP11-169K16.6
ENST00000538385 1 0.857366261033596 -0.0306610265596723 ENSG00000233954 RP11-169K16.7
ENST00000483273 1 0.856139365187164 -0.0309318742169737 ENSG00000233954 RP11-169K16.7
ENST00000395968 1 0.190257211680624 -0.202255451409618 ENSG00000178715 RP11-169K16.8
ENST00000321418 1 0.190257211680624 -0.202255451409618 ENSG00000178715 RP11-169K16.8
ENST00000535249 1 0.182004543321514 0.229844508574134 ENSG00000179743 RP11-169K16.9
ENST00000317122 1 0.253053565525686 0.146904499194596 ENSG00000179743 RP11-169K16.9
ENST00000375759 1 0.585929374183903 0.0219617712405468 ENSG00000065526 SPEN
ENST00000438066 1 0.115282210699961 0.115230031348599 ENSG00000065526 SPEN
ENST00000471538 1 0.0197406903954374 0.247004707618028 ENSG00000065526 SPEN
ENST00000442985 1 0.893822877283496 -0.00980642607071286 ENSG00000065526 SPEN
ENST00000604816 1 0.274774677790406 0.102989655679094 ENSG00000270620 RP1-134O19.3
ENST00000487496 1 0.936562031401493 0.0110980775217748 ENSG00000065526 SPEN
ENST00000462525 1 0.971751990890401 -0.00525896965922406 ENSG00000116809 ZBTB17
ENST00000440560 1 0.946899779660345 0.00971156307222631 ENSG00000116809 ZBTB17
ENST00000375743 1 0.504283041579089 0.0480302351587226 ENSG00000116809 ZBTB17
ENST00000537142 1 0.504283041579089 0.0480302351587226 ENSG00000116809 ZBTB17
ENST00000375733 1 0.504283041579089 0.0480302351587226 ENSG00000116809 ZBTB17
ENST00000444358 1 0.791026995769792 0.035243841156805 ENSG00000116809 ZBTB17
ENST00000488008 1 0.681009513457685 0.07316811055523 ENSG00000116809 ZBTB17
ENST00000471805 1 0.341345166950946 0.15564726657724 ENSG00000116809 ZBTB17
ENST00000472658 1 0.51155347984569 0.10949909530719 ENSG00000116809 ZBTB17
ENST00000474511 1 0.323069888413321 0.162688817241172 ENSG00000116809 ZBTB17
ENST00000487785 1 0.534681485603093 0.103960018923089 ENSG00000116809 ZBTB17
ENST00000448462 1 0.462523254696538 0.0578445334627646 ENSG00000116809 ZBTB17
ENST00000492834 1 0.873812112511881 0.0197223621629302 ENSG00000116809 ZBTB17
ENST00000490899 1 0.740258093358259 0.0384879821347196 ENSG00000116809 ZBTB17
ENST00000464719 1 0.292337812513886 0.148214243699268 ENSG00000116809 ZBTB17
ENST00000479282 1 0.36374112632153 0.0864062450166537 ENSG00000116809 ZBTB17
ENST00000494020 1 0.129454767286443 0.180814495795484 ENSG00000116809 ZBTB17
ENST00000416882 1 0.481552456001085 -0.0952752269133948 ENSG00000234607 RP11-5P18.1
ENST00000411503 1 0.470882386675695 -0.0785003224183889 ENSG00000173641 HSPB7
ENST00000442459 1 0.470882386675695 -0.0785003224183889 ENSG00000173641 HSPB7
ENST00000311890 1 0.407371896630373 -0.0898762690907177 ENSG00000173641 HSPB7
ENST00000375718 1 0.407192048716624 -0.0898869256651777 ENSG00000173641 HSPB7
ENST00000463576 1 0.831027943982316 0.0340940000210725 ENSG00000173641 HSPB7
ENST00000487046 1 0.894627749017417 -0.0196326371986194 ENSG00000173641 HSPB7
ENST00000406363 1 0.981100226975234 -0.00369613733326984 ENSG00000173641 HSPB7
ENST00000545268 1 0.405526088765665 -0.139255265361588 ENSG00000173641 HSPB7
ENST00000464764 1 0.814911212875089 0.0269836005297356 ENSG00000186510 CLCNKA
ENST00000375692 1 0.519738333872609 0.0668694031338208 ENSG00000186510 CLCNKA
ENST00000495784 1 0.64692291712867 0.0352471151614653 ENSG00000186510 CLCNKA
ENST00000420078 1 0.519738333872609 0.0668694031338208 ENSG00000186510 CLCNKA
ENST00000439316 1 0.520283615234092 0.0656463120935177 ENSG00000186510 CLCNKA
ENST00000331433 1 0.519738333872609 0.0668694031338208 ENSG00000186510 CLCNKA
ENST00000375679 1 0.614523532985477 -0.0361282804447404 ENSG00000184908 CLCNKB
ENST00000375667 1 0.614523532985477 -0.0361282804447404 ENSG00000184908 CLCNKB
ENST00000375662 1 0.637921840338297 0.0743447655416061 ENSG00000185519 FAM131C
ENST00000494078 1 0.889625326930005 0.0209088146656781 ENSG00000185519 FAM131C
ENST00000358432 1 0.109459019657037 -0.0818440266282999 ENSG00000142627 EPHA2
ENST00000462805 1 0.63421915588884 -0.0475842705197986 ENSG00000142627 EPHA2
ENST00000480202 1 0.547399314540677 -0.0460583551822084 ENSG00000142627 EPHA2
ENST00000461614 1 0.0316360491356722 -0.132633379455764 ENSG00000142627 EPHA2
ENST00000424774 1 0.651080226491866 -0.0446422273752127 ENSG00000227959 RP11-276H7.2
ENST00000426353 1 0.0656678799521671 -0.314311737750049 ENSG00000224621 RP11-276H7.3
ENST00000457809 1 0.628978807342194 0.0855366310006981 ENSG00000234166 ARHGEF19-AS1
ENST00000478117 1 0.900745949441372 0.0114613852363316 ENSG00000142632 ARHGEF19
ENST00000270747 1 0.820579987740412 0.0204887782328119 ENSG00000142632 ARHGEF19
ENST00000449495 1 0.56267085908876 -0.0763404783228663 ENSG00000142632 ARHGEF19
ENST00000478210 1 0.525373339253212 -0.0862000934112485 ENSG00000142632 ARHGEF19
ENST00000471928 1 0.751264197148838 -0.0481806224135184 ENSG00000142632 ARHGEF19
ENST00000441785 1 0.965429782549152 -0.00697036215853929 ENSG00000142632 ARHGEF19
ENST00000442385 1 0.0073690358062135 0.371589473931717 ENSG00000237276 ANO7P1
ENST00000475369 1 0.00405092030306891 0.448257254433975 ENSG00000237276 ANO7P1
ENST00000602586 1 0.108925522017912 0.275375843617502 ENSG00000237276 ANO7P1
ENST00000375605 1 0.964603624538109 0.00785996757763202 ENSG00000204377 C1orf134
ENST00000375599 1 0.824906195712573 0.0286431278598864 ENSG00000132881 RSG1
ENST00000434014 1 0.630994234451843 -0.0803019174758369 ENSG00000132881 RSG1
ENST00000375592 1 0.362702207850952 0.0549922443951989 ENSG00000037637 FBXO42
ENST00000456164 1 0.0512268775124648 0.232419637858392 ENSG00000037637 FBXO42
ENST00000444116 1 0.0464126323679974 0.236524004951315 ENSG00000037637 FBXO42
ENST00000478089 1 0.811835017385545 -0.0275866493284865 ENSG00000037637 FBXO42
ENST00000475078 1 0.304041313254011 -0.0674326298359333 ENSG00000055070 SZRD1
ENST00000401088 1 0.277253306863114 -0.0399873210654802 ENSG00000055070 SZRD1
ENST00000471507 1 0.148437190777156 -0.0799146322631107 ENSG00000055070 SZRD1
ENST00000401089 1 0.277411571863654 -0.0399891437746379 ENSG00000055070 SZRD1
ENST00000486763 1 0.0740824648359889 -0.102841041632002 ENSG00000055070 SZRD1
ENST00000476423 1 0.248556559046179 -0.0746195235512358 ENSG00000055070 SZRD1
ENST00000475554 1 0.0434691241957036 -0.114613630454457 ENSG00000055070 SZRD1
ENST00000375590 1 0.237711199933385 -0.0512324857816128 ENSG00000055070 SZRD1
ENST00000472351 1 0.164128808949474 -0.0768648270238246 ENSG00000055070 SZRD1
ENST00000492354 1 0.277525422580772 -0.0399881139376504 ENSG00000055070 SZRD1
ENST00000472461 1 0.0774098020159075 -0.0989824789807643 ENSG00000055070 SZRD1
ENST00000445689 1 0.491685756375893 0.112023014863259 ENSG00000226457 RP11-430L17.1
ENST00000491418 1 0.245265171165761 -0.0441768543374293 ENSG00000187144 SPATA21
ENST00000466212 1 0.490878827763853 -0.0275318504558992 ENSG00000187144 SPATA21
ENST00000335496 1 0.0195231633479246 -0.418623099362655 ENSG00000187144 SPATA21
ENST00000540400 1 0.0261238909374828 -0.398657273127117 ENSG00000187144 SPATA21
ENST00000375577 1 0.668053509979124 0.0306320069842597 ENSG00000187144 SPATA21
ENST00000337132 1 0.740828300821182 0.0137083760957198 ENSG00000157191 NECAP2
ENST00000504551 1 0.839622225575116 0.00936728160874124 ENSG00000157191 NECAP2
ENST00000406746 1 0.740828300821182 0.0137083760957198 ENSG00000157191 NECAP2
ENST00000457722 1 0.784198404852816 0.0125885021838372 ENSG00000157191 NECAP2
ENST00000486390 1 0.77390924016499 -0.0233832093980698 ENSG00000157191 NECAP2
ENST00000443980 1 0.740828300821182 0.0137083760957198 ENSG00000157191 NECAP2
ENST00000504858 1 0.692910922912765 0.0205588201585022 ENSG00000157191 NECAP2
ENST00000508680 1 0.839733368024337 0.0114146015811381 ENSG00000157191 NECAP2
ENST00000492095 1 0.740828300821182 0.0137083760957198 ENSG00000157191 NECAP2
ENST00000459640 1 0.743190104974332 0.0154830235483286 ENSG00000157191 NECAP2
ENST00000496239 1 0.740828300821182 0.0137083760957198 ENSG00000157191 NECAP2
ENST00000513161 1 0.839622225575116 0.00936728160874124 ENSG00000157191 NECAP2
ENST00000509727 1 0.329054936255216 -0.0986273632754647 ENSG00000157191 NECAP2
ENST00000457898 1 0.693436518621008 0.0496116157355061 ENSG00000226029 RP4-798A10.2
ENST00000263511 1 0.164517484390266 -0.0968344582310691 ENSG00000080947 CROCCP3
ENST00000591348 1 0.0730343334106778 -0.133653425807958 ENSG00000080947 CROCCP3
ENST00000420820 1 0.252512435645072 0.120056868399156 ENSG00000080947 CROCCP3
ENST00000591316 1 0.133728440153939 0.206235430977315 ENSG00000080947 CROCCP3
ENST00000590118 1 0.977987485403702 -0.00274410555340961 ENSG00000080947 CROCCP3
ENST00000589964 1 0.996417733642472 0.00044584022458998 ENSG00000080947 CROCCP3
ENST00000383925 1 0.576096942963162 -0.0830453719463852 ENSG00000206652 RNU1-1
ENST00000452795 1 0.980253299641801 -0.00258147660147229 ENSG00000224174 RP4-798A10.4
ENST00000415386 1 0.355787553068376 0.126042481450287 ENSG00000233421 U1
ENST00000430580 1 0.916036480191538 -0.00348806584863378 ENSG00000219481 NBPF1
ENST00000392963 1 0.164024844268814 -0.0511868552483946 ENSG00000219481 NBPF1
ENST00000420031 1 0.74679921914895 0.0238648690539092 ENSG00000219481 NBPF1
ENST00000432949 1 0.760304068136335 -0.0193878906038328 ENSG00000219481 NBPF1
ENST00000287968 1 0.182921612597588 -0.120220683300184 ENSG00000219481 NBPF1
ENST00000420513 1 0.932684031849146 -0.0044136009392809 ENSG00000219481 NBPF1
ENST00000599069 1 0.724304387910814 0.0184375954175858 ENSG00000219481 NBPF1
ENST00000599908 1 0.444566458315036 -0.0598971051673327 ENSG00000219481 NBPF1
ENST00000449853 1 0.120902108266517 0.105901683353557 ENSG00000219481 NBPF1
ENST00000607700 1 0.747043876489247 -0.0359712142228593 ENSG00000271732 RP5-1182A14.5
ENST00000540383 1 0.486112159720358 0.0472387426733384 ENSG00000215908 CROCCP2
ENST00000412962 1 0.25211965738768 0.0719778376558281 ENSG00000215908 CROCCP2
ENST00000362058 1 0.552055164158979 0.0471756242029056 ENSG00000215908 CROCCP2
ENST00000334429 1 0.27390753947912 -0.182612189017049 ENSG00000186301 MST1P2
ENST00000418421 1 0.412052387384479 -0.140241459071073 ENSG00000186301 MST1P2
ENST00000457982 1 0.377653790201266 -0.147908979765724 ENSG00000186301 MST1P2
ENST00000419267 1 0.793230495243269 -0.0342294680525088 ENSG00000236698 EIF1AXP1
ENST00000466256 1 0.215198905027337 0.0982233230030231 ENSG00000058453 CROCC
ENST00000455405 1 0.731744681747805 -0.0568413750208103 ENSG00000186715 MST1L
ENST00000389184 1 0.584322346247425 -0.0961678966301346 ENSG00000186715 MST1L
ENST00000442552 1 0.885800298751481 -0.0252679945006123 ENSG00000186715 MST1L
ENST00000544155 1 0.818466613921927 0.0305674784838046 ENSG00000186715 MST1L
ENST00000545160 1 0.77528776411204 -0.0348548291102912 ENSG00000186715 MST1L
ENST00000438002 1 0.947744921033546 -0.00860701604985554 ENSG00000228549 U1
ENST00000451828 1 0.948632671992455 -0.00828240229021079 ENSG00000228549 U1
ENST00000453554 1 0.948632671992455 -0.00828240229021079 ENSG00000228549 U1
ENST00000422124 1 0.1404898345881 0.262193857323274 ENSG00000238142 RP11-108M9.4
ENST00000457075 1 0.211995990636812 0.222018264761109 ENSG00000238142 RP11-108M9.4
ENST00000416869 1 0.211995990636812 0.222018264761109 ENSG00000238142 RP11-108M9.4
ENST00000453917 1 0.840584413927716 0.0358156887524338 ENSG00000235241 RP11-108M9.5
ENST00000384278 1 0.46112186634582 0.0688519284837847 ENSG00000207005 RNU1-2
ENST00000606899 1 0.176861365614313 -0.147714691752051 ENSG00000272426 RP11-108M9.6
ENST00000375541 1 0.2461206526065 0.0700935666759714 ENSG00000058453 CROCC
ENST00000445545 1 0.300107907656707 0.0720884666657116 ENSG00000058453 CROCC
ENST00000467938 1 0.397259832010075 0.0628626060694029 ENSG00000058453 CROCC
ENST00000492631 1 0.0746650635506251 0.178709292716985 ENSG00000058453 CROCC
ENST00000467715 1 0.0806284316016344 0.284054834171462 ENSG00000058453 CROCC
ENST00000494191 1 0.929844734874664 0.00863912286277283 ENSG00000058453 CROCC
ENST00000486318 1 0.910427657641374 0.012888112016567 ENSG00000058453 CROCC
ENST00000498688 1 0.826434270513913 -0.0281704594285567 ENSG00000058453 CROCC
ENST00000477773 1 0.103731838810725 -0.263872958559405 ENSG00000058453 CROCC
ENST00000497654 1 0.629600803190589 -0.0860129305840412 ENSG00000058453 CROCC
ENST00000465021 1 0.290894012982916 0.112618634902954 ENSG00000058453 CROCC
ENST00000465291 1 0.407675492035206 0.125797264781969 ENSG00000058453 CROCC
ENST00000375535 1 0.484567687980799 0.050349587154308 ENSG00000117122 MFAP2
ENST00000375534 1 0.565236672257618 0.0415884802962921 ENSG00000117122 MFAP2
ENST00000490075 1 0.489631677709744 0.0500142621070644 ENSG00000117122 MFAP2
ENST00000438542 1 0.494016410671055 0.049523569222979 ENSG00000117122 MFAP2
ENST00000476788 1 0.431515755996632 0.0578847331120999 ENSG00000117122 MFAP2
ENST00000478684 1 0.526352225234028 0.0482622791500613 ENSG00000117122 MFAP2
ENST00000492598 1 0.547405333795704 0.0461920613651796 ENSG00000117122 MFAP2
ENST00000446261 1 0.0881311728905732 0.0797299192779031 ENSG00000226526 RP1-37C10.3
ENST00000326735 1 0.0980607590717595 0.0787692384666039 ENSG00000159363 ATP13A2
ENST00000341676 1 0.0883459271782684 0.0800329012676956 ENSG00000159363 ATP13A2
ENST00000452699 1 0.0883459271782684 0.0800329012676956 ENSG00000159363 ATP13A2
ENST00000466561 1 0.77823150107222 0.0216972613971526 ENSG00000159363 ATP13A2
ENST00000502418 1 0.502987666511594 0.0580193008837042 ENSG00000159363 ATP13A2
ENST00000503552 1 0.971687867963563 0.00266428722272832 ENSG00000159363 ATP13A2
ENST00000463860 1 0.0361043224911824 0.172319572742142 ENSG00000159363 ATP13A2
ENST00000502860 1 0.103085701550164 0.146465758546475 ENSG00000159363 ATP13A2
ENST00000509392 1 0.0715491560744837 0.231200791379298 ENSG00000159363 ATP13A2
ENST00000506174 1 0.112234248687939 0.152183391747546 ENSG00000159363 ATP13A2
ENST00000510069 1 0.163823879823462 0.104418602437871 ENSG00000159363 ATP13A2
ENST00000511957 1 0.138452686858297 0.134510113762153 ENSG00000159363 ATP13A2
ENST00000508222 1 0.146350237901344 0.127675764385836 ENSG00000159363 ATP13A2
ENST00000509619 1 0.230799901196914 0.111907414987641 ENSG00000159363 ATP13A2
ENST00000375499 1 0.0829773527873683 0.0868543395291154 ENSG00000117118 SDHB
ENST00000485092 1 0.037648138105349 0.217342101532504 ENSG00000117118 SDHB
ENST00000475049 1 0.0393101856158196 0.215434917441152 ENSG00000117118 SDHB
ENST00000485515 1 0.207290525349537 0.0648729992590533 ENSG00000117118 SDHB
ENST00000491274 1 0.537162668474775 0.0334170720148247 ENSG00000117118 SDHB
ENST00000475506 1 0.581909359923592 0.0332542763478859 ENSG00000117118 SDHB
ENST00000463045 1 0.40577517939865 0.0481193974386605 ENSG00000117118 SDHB
ENST00000466613 1 0.214397155400526 0.0853463907240761 ENSG00000117118 SDHB
ENST00000375486 1 0.0878290015764247 -0.304624954989502 ENSG00000117115 PADI2
ENST00000479534 1 0.923699851708459 -0.0133451176298962 ENSG00000117115 PADI2
ENST00000466151 1 0.943405041522993 0.010931101167672 ENSG00000117115 PADI2
ENST00000444885 1 0.159971234799039 -0.248476371839783 ENSG00000117115 PADI2
ENST00000375481 1 0.145103165159384 -0.248102831066749 ENSG00000117115 PADI2
ENST00000412427 1 0.979956115631869 0.00363241725371644 ENSG00000204362 RP11-380J14.1
ENST00000375471 1 0.154339113804088 0.210796056992789 ENSG00000142623 PADI1
ENST00000483501 1 0.347836357132667 -0.0739172552852196 ENSG00000142623 PADI1
ENST00000537499 1 0.568539036136916 0.0988103317845218 ENSG00000142623 PADI1
ENST00000413717 1 0.157749176287147 0.237463784743225 ENSG00000142623 PADI1
ENST00000536552 1 0.21143856652693 0.205823643290282 ENSG00000142623 PADI1
ENST00000460293 1 0.0551589325788443 0.313218793415106 ENSG00000142623 PADI1
ENST00000375460 1 0.643530477986495 0.0607136173060143 ENSG00000142619 PADI3
ENST00000439577 1 0.769436095903741 0.0249094388361089 ENSG00000227751 RP1-20B21.4
ENST00000375436 1 0.617344924239774 0.0241291870545634 ENSG00000179051 RCC2
ENST00000474892 1 0.982816673668933 -0.00154919340983479 ENSG00000179051 RCC2
ENST00000375433 1 0.896623093028267 0.00705901373878877 ENSG00000179051 RCC2
ENST00000583469 1 0.860477509749124 -0.0258577982580068 ENSG00000266727 AC004824.1
ENST00000361221 1 0.719811114779974 -0.0216227300426256 ENSG00000074964 ARHGEF10L
ENST00000452522 1 0.719811114779974 -0.0216227300426256 ENSG00000074964 ARHGEF10L
ENST00000434513 1 0.653435529853991 -0.0279502870697402 ENSG00000074964 ARHGEF10L
ENST00000375415 1 0.766672990578149 -0.018857615078675 ENSG00000074964 ARHGEF10L
ENST00000375420 1 0.388480396994156 -0.073650468867316 ENSG00000074964 ARHGEF10L
ENST00000482892 1 0.565981359376716 -0.103082077782854 ENSG00000074964 ARHGEF10L
ENST00000469726 1 0.89935007615581 -0.00903364171440121 ENSG00000074964 ARHGEF10L
ENST00000375408 1 0.962704001301436 -0.00339106713742968 ENSG00000074964 ARHGEF10L
ENST00000167825 1 0.962704001301436 -0.00339106713742968 ENSG00000074964 ARHGEF10L
ENST00000475356 1 0.661972059604694 -0.0344219590555815 ENSG00000074964 ARHGEF10L
ENST00000482359 1 0.575958202816649 -0.0893093951699268 ENSG00000074964 ARHGEF10L
ENST00000466782 1 0.44251909998325 0.111520168981208 ENSG00000074964 ARHGEF10L
ENST00000495593 1 0.632545559468144 -0.0753133236843022 ENSG00000074964 ARHGEF10L
ENST00000375406 1 0.610397977366389 -0.035540147628934 ENSG00000117148 ACTL8
ENST00000494072 1 0.0407526123455601 -0.109412809254862 ENSG00000255275 RP13-279N23.2
ENST00000538309 1 0.591246830088383 -0.0428549104501985 ENSG00000159423 ALDH4A1
ENST00000538839 1 0.598796523215124 -0.0403170498100542 ENSG00000159423 ALDH4A1
ENST00000290597 1 0.598806934884008 -0.0403173883791853 ENSG00000159423 ALDH4A1
ENST00000375341 1 0.551918412834688 -0.0456040350927103 ENSG00000159423 ALDH4A1
ENST00000454547 1 0.987741086896772 0.00240448945546275 ENSG00000159423 ALDH4A1
ENST00000432718 1 0.501383453281279 -0.0738946046975478 ENSG00000159423 ALDH4A1
ENST00000455833 1 0.0316394803813408 -0.116158496618442 ENSG00000169991 IFFO2
ENST00000355609 1 0.112355716810584 -0.179376841636084 ENSG00000169991 IFFO2
ENST00000416166 1 0.0582594990449524 -0.128570039722988 ENSG00000169991 IFFO2
ENST00000606379 1 0.230814734141971 -0.177447435454112 ENSG00000272084 RP5-1126H10.2
ENST00000375254 1 0.97459396124018 0.00111810575231476 ENSG00000127481 UBR4
ENST00000375226 1 0.974593653819885 0.00111801382022549 ENSG00000127481 UBR4
ENST00000375267 1 0.974593653819885 0.00111801382022549 ENSG00000127481 UBR4
ENST00000375217 1 0.974593653819885 0.00111801382022549 ENSG00000127481 UBR4
ENST00000375225 1 0.902434616893962 -0.00970400177675755 ENSG00000127481 UBR4
ENST00000429347 1 0.929839875135138 0.00440885834472064 ENSG00000127481 UBR4
ENST00000375224 1 0.860900105812894 0.00814357293096436 ENSG00000127481 UBR4
ENST00000459947 1 0.990558615698551 -0.00110172134078975 ENSG00000127481 UBR4
ENST00000486515 1 0.635515356469591 -0.056893084125381 ENSG00000127481 UBR4
ENST00000543981 1 0.869270876393932 0.00805209682158254 ENSG00000127481 UBR4
ENST00000582644 1 0.841295703268795 0.0260542569133421 ENSG00000266098 AL137127.1
ENST00000492606 1 0.371649756726833 -0.0972371784479998 ENSG00000127481 UBR4
ENST00000467272 1 0.336081795453181 -0.0637816060385095 ENSG00000127481 UBR4
ENST00000483922 1 0.67606672270937 0.0439875517296089 ENSG00000127481 UBR4
ENST00000494503 1 0.259737550006395 0.0983742133081002 ENSG00000127481 UBR4
ENST00000466969 1 0.654242615178387 -0.0473083058848076 ENSG00000127481 UBR4
ENST00000375218 1 0.168530914648912 -0.0910274713225536 ENSG00000127481 UBR4
ENST00000425413 1 0.789157115759317 0.0131895220704035 ENSG00000127481 UBR4
ENST00000417040 1 0.779194716350501 -0.0118078012871668 ENSG00000127481 UBR4
ENST00000475973 1 0.938389980994453 -0.0066002239656317 ENSG00000127481 UBR4
ENST00000465036 1 0.844764325902696 -0.0180563997980349 ENSG00000127481 UBR4
ENST00000419533 1 0.472348534866541 -0.0337749481466515 ENSG00000127481 UBR4
ENST00000497018 1 0.410322189717533 0.0907668716180356 ENSG00000127481 UBR4
ENST00000437898 1 0.529308293786769 -0.023094463113169 ENSG00000230424 RP1-43E13.2
ENST00000477853 1 0.481268518441353 -0.025629066056331 ENSG00000127463 EMC1
ENST00000480380 1 0.0147747112876378 -0.106475526604335 ENSG00000127463 EMC1
ENST00000375199 1 0.574887932073718 -0.0207687972306683 ENSG00000127463 EMC1
ENST00000375208 1 0.947289366941206 -0.00244856596857933 ENSG00000127463 EMC1
ENST00000461353 1 0.198053568441351 -0.0675344565629926 ENSG00000127463 EMC1
ENST00000486405 1 0.942602654486916 0.00410833283460403 ENSG00000127463 EMC1
ENST00000486238 1 0.722685567704678 -0.0244890547325321 ENSG00000127463 EMC1
ENST00000494770 1 0.809882470091116 0.0131267436562334 ENSG00000127463 EMC1
ENST00000462505 1 0.424864704450423 -0.0566563295964854 ENSG00000127463 EMC1
ENST00000496654 1 0.066042665873353 -0.162970553348015 ENSG00000127463 EMC1
ENST00000467423 1 0.120529087563437 0.0953194309365518 ENSG00000127463 EMC1
ENST00000475079 1 0.573061696689886 -0.0303317200682052 ENSG00000127463 EMC1
ENST00000488681 1 0.390697977657582 -0.049757336954437 ENSG00000127463 EMC1
ENST00000356068 1 0.412382253801098 -0.047597030556706 ENSG00000127463 EMC1
ENST00000330263 1 0.44900439582921 0.0391546654577057 ENSG00000053372 MRTO4
ENST00000493700 1 0.652560291039235 -0.0382820071474605 ENSG00000053372 MRTO4
ENST00000479559 1 0.818981932055007 0.0205380748432106 ENSG00000053372 MRTO4
ENST00000457194 1 0.182990620635034 -0.206288996791905 ENSG00000211454 AKR7L
ENST00000420396 1 0.182990620635034 -0.206288996791905 ENSG00000211454 AKR7L
ENST00000429712 1 0.193017594978643 -0.18726597528683 ENSG00000211454 AKR7L
ENST00000361640 1 0.499770602850715 -0.113662497554482 ENSG00000162482 AKR7A3
ENST00000604801 1 0.670597040265397 -0.0763301681621854 ENSG00000270728 RP4-657E11.10
ENST00000235835 1 0.596667198446733 -0.0324949700885579 ENSG00000053371 AKR7A2
ENST00000330072 1 0.585013270353699 -0.033563385770579 ENSG00000053371 AKR7A2
ENST00000489286 1 0.876188496107487 -0.0104457973567518 ENSG00000053371 AKR7A2
ENST00000481966 1 0.20907339614151 -0.0928679312706015 ENSG00000053371 AKR7A2
ENST00000363533 1 0.0541580229803098 0.209451341718579 ENSG00000200403 RNU6-1099P
ENST00000492217 1 0.997365256841069 0.000270106669884412 ENSG00000053371 AKR7A2
ENST00000375155 1 0.338369679018184 0.0922132476308977 ENSG00000040487 PQLC2
ENST00000375153 1 0.338034298215549 0.0922462732603645 ENSG00000040487 PQLC2
ENST00000469076 1 0.338034298215549 0.0922462732603645 ENSG00000040487 PQLC2
ENST00000400548 1 0.338195293153261 0.0922300299032318 ENSG00000040487 PQLC2
ENST00000497827 1 0.456769730204479 0.0736961124560528 ENSG00000040487 PQLC2
ENST00000432465 1 0.195048692560471 -0.175388248199842 ENSG00000040487 PQLC2
ENST00000401084 1 0.323583520855568 -0.0251846841585727 ENSG00000077549 CAPZB
ENST00000264203 1 0.32575848107433 -0.0250858465254769 ENSG00000077549 CAPZB
ENST00000375144 1 0.434075450814701 -0.0206533109297757 ENSG00000077549 CAPZB
ENST00000375142 1 0.323727508061093 -0.0252144996975681 ENSG00000077549 CAPZB
ENST00000433834 1 0.289662053435958 -0.0272918289591522 ENSG00000077549 CAPZB
ENST00000264202 1 0.180239062823775 -0.0381336474904168 ENSG00000077549 CAPZB
ENST00000413711 1 0.0986360179372056 -0.0515809091336342 ENSG00000077549 CAPZB
ENST00000459967 1 0.141181423450563 -0.0530730661909003 ENSG00000077549 CAPZB
ENST00000457768 1 0.0321967667932829 -0.088380607924999 ENSG00000077549 CAPZB
ENST00000489607 1 0.0199458687684742 -0.0950422256338432 ENSG00000077549 CAPZB
ENST00000482808 1 0.0244654220956845 -0.0940870929950483 ENSG00000077549 CAPZB
ENST00000481521 1 0.0809455158465532 0.217623027448247 ENSG00000240490 RN7SL277P
ENST00000602662 1 0.667408782212416 0.0161684289758873 ENSG00000270136 MINOS1-NBL1
ENST00000486890 1 0.676853552871101 -0.0210182638236376 ENSG00000173436 MINOS1
ENST00000322753 1 0.915263820010243 0.00531510778009442 ENSG00000173436 MINOS1
ENST00000498067 1 0.937532371985359 0.00579499297498744 ENSG00000173436 MINOS1
ENST00000462646 1 0.558292728752503 -0.0297423004289755 ENSG00000173436 MINOS1
ENST00000467029 1 0.949050608999375 0.00324449304009912 ENSG00000173436 MINOS1
ENST00000481464 1 0.949293777006501 0.00322962759532679 ENSG00000173436 MINOS1
ENST00000498642 1 0.942222593956088 0.00367848295295695 ENSG00000173436 MINOS1
ENST00000479642 1 0.885091628151862 0.0102173127878653 ENSG00000173436 MINOS1
ENST00000602293 1 0.888555397583782 0.00611192775504255 ENSG00000270136 MINOS1-NBL1
ENST00000602384 1 0.891934962404755 0.00595852460177776 ENSG00000270136 MINOS1-NBL1
ENST00000602450 1 0.894404828482918 0.00578585772965395 ENSG00000270136 MINOS1-NBL1
ENST00000485362 1 0.942696022559318 0.00364817425781511 ENSG00000173436 MINOS1
ENST00000457263 1 0.332362162001272 0.17202301731352 ENSG00000226396 RPS14P3
ENST00000428975 1 0.959257159132241 0.00482023252975928 ENSG00000158747 NBL1
ENST00000289749 1 0.972883171200214 -0.00321081853465543 ENSG00000158747 NBL1
ENST00000451758 1 0.967233735243474 0.00389374031963732 ENSG00000158747 NBL1
ENST00000439664 1 0.966518465906419 0.00411929688411736 ENSG00000158747 NBL1
ENST00000375136 1 0.473548038626874 0.0447801119037268 ENSG00000158747 NBL1
ENST00000548815 1 0.473566146953279 0.0447842799482559 ENSG00000158747 NBL1
ENST00000425400 1 0.959085820973621 -0.00487871977238249 ENSG00000158747 NBL1
ENST00000439278 1 0.689397134839267 -0.0411995790364651 ENSG00000158747 NBL1
ENST00000427894 1 0.942246483105885 -0.00685402362673392 ENSG00000158747 NBL1
ENST00000289753 1 1 0 ENSG00000158748 HTR6
ENST00000294543 1 0.470224806001499 0.0638725364066032 ENSG00000162542 TMCO4
ENST00000375127 1 0.455289812700056 0.0660736461140926 ENSG00000162542 TMCO4
ENST00000489814 1 0.62427693795077 0.0650913962931118 ENSG00000162542 TMCO4
ENST00000375122 1 0.485187651019154 0.0617729873889138 ENSG00000162542 TMCO4
ENST00000494342 1 0.977598558031158 -0.0047816611473761 ENSG00000162542 TMCO4
ENST00000489135 1 0.897728758210246 0.0133977499424644 ENSG00000162542 TMCO4
ENST00000496528 1 0.738372188734054 0.0364673172638419 ENSG00000162542 TMCO4
ENST00000462171 1 0.916138474909201 -0.013842154041707 ENSG00000162542 TMCO4
ENST00000488449 1 0.333914602284916 0.139699891859957 ENSG00000162542 TMCO4
ENST00000375120 1 0.885938218260749 -0.00948986487562166 ENSG00000169914 OTUD3
ENST00000466697 1 0.447720287590513 -0.0995241005186544 ENSG00000169914 OTUD3
ENST00000481686 1 0.616008494021627 -0.0893232482433742 ENSG00000169914 OTUD3
ENST00000375078 1 0.209062160708766 -0.0940656881922741 ENSG00000162545 CAMK2N1
ENST00000489020 1 0.370377062887715 -0.0967635295794688 ENSG00000162545 CAMK2N1
ENST00000264198 1 0.983319415672829 0.00127645082787975 ENSG00000090432 MUL1
ENST00000332947 1 0.309027495502114 0.0707306338812414 ENSG00000183114 FAM43B
ENST00000375071 1 0.787574127734795 0.0448988931319316 ENSG00000158825 CDA
ENST00000461985 1 0.787574127734795 0.0448988931319316 ENSG00000158825 CDA
ENST00000321556 1 0.103879979136218 0.0696091614513816 ENSG00000158828 PINK1
ENST00000492302 1 0.103556721304321 0.0778282151941675 ENSG00000158828 PINK1
ENST00000451424 1 0.646141824307355 0.0190673060926543 ENSG00000117242 PINK1-AS
ENST00000400490 1 0.152534255299951 0.0724336757066731 ENSG00000158828 PINK1
ENST00000535128 1 0.748980484201973 -0.0319535403516481 ENSG00000257033 AL391357.1
ENST00000602624 1 0.110074655859981 0.0557066431028049 ENSG00000244038 DDOST
ENST00000375048 1 0.109024551107296 0.0558414075553998 ENSG00000244038 DDOST
ENST00000415136 1 0.10604243467293 0.0562365686571083 ENSG00000244038 DDOST
ENST00000475210 1 0.508572189979803 0.0371070618525042 ENSG00000244038 DDOST
ENST00000464364 1 0.0361868800220401 0.0748584354074614 ENSG00000244038 DDOST
ENST00000477229 1 0.0097661413663439 0.0985730715447363 ENSG00000244038 DDOST
ENST00000493818 1 0.28878299164065 0.128038399846874 ENSG00000117245 KIF17
ENST00000477167 1 0.650592815552061 0.0812546042108692 ENSG00000117245 KIF17
ENST00000490034 1 0.670902675095544 0.0717110606387842 ENSG00000117245 KIF17
ENST00000375044 1 0.989880592790081 -0.00202063275784318 ENSG00000117245 KIF17
ENST00000400463 1 0.88474192812886 -0.0229406948357623 ENSG00000117245 KIF17
ENST00000247986 1 0.884921728243873 -0.0229014418428057 ENSG00000117245 KIF17
ENST00000462858 1 0.775357342457929 -0.0505449580866702 ENSG00000117245 KIF17
ENST00000498225 1 0.396319841610461 -0.148978397495879 ENSG00000117245 KIF17
ENST00000463389 1 0.628029267998758 0.0661414437994828 ENSG00000117245 KIF17
ENST00000440621 1 0.637333100405799 -0.0328226079120148 ENSG00000235432 RP5-930J4.5
ENST00000375031 1 0.757890678686326 -0.0429564706387919 ENSG00000189410 SH2D5
ENST00000460804 1 0.794099803102337 -0.0365765403901295 ENSG00000189410 SH2D5
ENST00000444387 1 0.931429049978103 -0.0132344951356846 ENSG00000189410 SH2D5
ENST00000447746 1 0.669108717277297 -0.069923861637937 ENSG00000189410 SH2D5
ENST00000518294 1 0.694383676407989 -0.0636473461710391 ENSG00000189410 SH2D5
ENST00000517430 1 0.695875061864355 -0.0660816746301995 ENSG00000189410 SH2D5
ENST00000519434 1 0.425567665812889 -0.138819876919833 ENSG00000189410 SH2D5
ENST00000436642 1 0.0817069224679189 -0.139758444758866 ENSG00000233069 RP5-930J4.2
ENST00000312239 1 0.787519765729643 0.00775116649316717 ENSG00000127483 HP1BP3
ENST00000375003 1 0.813100543638356 0.00754785653827014 ENSG00000127483 HP1BP3
ENST00000413451 1 0.941323696800132 0.00466200252378511 ENSG00000203394 RP5-930J4.4
ENST00000488722 1 0.82885864067381 0.00912660773567593 ENSG00000127483 HP1BP3
ENST00000491748 1 0.0316793009783049 -0.14995129983905 ENSG00000127483 HP1BP3
ENST00000419948 1 0.779844588138138 0.0112372729352345 ENSG00000127483 HP1BP3
ENST00000438032 1 0.723716456655447 0.0121790427285139 ENSG00000127483 HP1BP3
ENST00000424732 1 0.787780664787505 0.00928839886369813 ENSG00000127483 HP1BP3
ENST00000417710 1 0.57961017664883 0.0229203589208167 ENSG00000127483 HP1BP3
ENST00000487117 1 0.724272097730207 0.0164115423528208 ENSG00000127483 HP1BP3
ENST00000375000 1 0.968441768153531 -0.00174843314744419 ENSG00000127483 HP1BP3
ENST00000437575 1 0.886163399944065 -0.00734797663537778 ENSG00000127483 HP1BP3
ENST00000419490 1 0.96392601406307 -0.00233477231714574 ENSG00000127483 HP1BP3
ENST00000414993 1 0.974812340806383 -0.00162854152552765 ENSG00000127483 HP1BP3
ENST00000443615 1 0.916500607201916 -0.00560668494641437 ENSG00000127483 HP1BP3
ENST00000264211 1 0.37182109014886 -0.0280435036735885 ENSG00000075151 EIF4G3
ENST00000400422 1 0.920355283212823 -0.0036426748811295 ENSG00000075151 EIF4G3
ENST00000602326 1 0.920355283212823 -0.0036426748811295 ENSG00000075151 EIF4G3
ENST00000374935 1 0.380692895895597 -0.0276085783611591 ENSG00000075151 EIF4G3
ENST00000537738 1 0.413010632852935 -0.0294263265315029 ENSG00000075151 EIF4G3
ENST00000374937 1 0.397862179414613 -0.0270186618149787 ENSG00000075151 EIF4G3
ENST00000536266 1 0.318937230297415 -0.0329988740766143 ENSG00000075151 EIF4G3
ENST00000435383 1 0.990790392106716 0.00074051758676104 ENSG00000075151 EIF4G3
ENST00000516105 1 0.231750144820846 0.10179862417438 ENSG00000251914 RNU7-200P
ENST00000496705 1 0.207063924538383 -0.0813912382806081 ENSG00000075151 EIF4G3
ENST00000374933 1 0.149786184485609 -0.0719377999115657 ENSG00000075151 EIF4G3
ENST00000544689 1 0.0822924138132493 -0.0868855087768019 ENSG00000075151 EIF4G3
ENST00000485722 1 0.961107604039857 -0.00598293530556233 ENSG00000075151 EIF4G3
ENST00000356916 1 0.759224614840857 0.0178060931784813 ENSG00000075151 EIF4G3
ENST00000374927 1 0.82818148717493 -0.0112521131932195 ENSG00000075151 EIF4G3
ENST00000438975 1 0.544335844700096 0.0393881748028614 ENSG00000075151 EIF4G3
ENST00000411888 1 0.403430664869568 0.0547198118591606 ENSG00000075151 EIF4G3
ENST00000476088 1 0.136657329992422 -0.162388216036006 ENSG00000075151 EIF4G3
ENST00000408881 1 0.534770805573996 -0.0643819124014121 ENSG00000221808 MIR1256
ENST00000420703 1 0.462959339209182 -0.100193686060884 ENSG00000233072 RPS15AP6
ENST00000463775 1 0.581202386344831 -0.0536512625727088 ENSG00000075151 EIF4G3
ENST00000431514 1 0.19003643041356 0.140296242161244 ENSG00000236073 RP11-487E1.2
ENST00000430808 1 0.198114170342689 -0.229350348172476 ENSG00000235112 HSPE1P27
ENST00000584440 1 0.034600178129617 0.365425790951391 ENSG00000266867 AL031005.1
ENST00000415912 1 0.356852212369247 -0.0356298009089062 ENSG00000117298 ECE1
ENST00000357071 1 0.331652060507645 -0.0393967740320876 ENSG00000117298 ECE1
ENST00000531334 1 0.110130503141135 -0.109461361635852 ENSG00000117298 ECE1
ENST00000374893 1 0.205105373500498 -0.0541161205794102 ENSG00000117298 ECE1
ENST00000436918 1 0.229141747616124 -0.0513535178310755 ENSG00000117298 ECE1
ENST00000264205 1 0.227966753560215 -0.052128942131762 ENSG00000117298 ECE1
ENST00000526194 1 0.249962778565565 -0.0540708546585787 ENSG00000117298 ECE1
ENST00000470394 1 0.248540370997337 -0.0839565105794761 ENSG00000117298 ECE1
ENST00000528294 1 0.854799253428465 0.0115066644043287 ENSG00000117298 ECE1
ENST00000473505 1 0.214660841013143 -0.081633668117863 ENSG00000117298 ECE1
ENST00000416959 1 0.894702046136733 -0.021236404275747 ENSG00000236936 RP3-329E20.2
ENST00000481130 1 0.181821781307602 -0.0990865114703684 ENSG00000117298 ECE1
ENST00000527991 1 0.273103130790104 -0.0794257898426931 ENSG00000117298 ECE1
ENST00000463334 1 0.204447610856678 -0.0826807973677591 ENSG00000117298 ECE1
ENST00000449034 1 0.0567284887196263 -0.340413306104267 ENSG00000231105 RP5-1071N3.1
ENST00000453025 1 0.659715806480866 -0.0784134325396891 ENSG00000227001 NBPF2P
ENST00000426482 1 0.671727551974013 -0.0757616032483754 ENSG00000227001 NBPF2P
ENST00000481504 1 0.447973592089867 -0.0720057345043868 ENSG00000187952 HS6ST1P1
ENST00000544728 1 0.447973592089867 -0.0720057345043868 ENSG00000187952 HS6ST1P1
ENST00000454000 1 0.81816202546159 0.0167126309714708 ENSG00000142794 NBPF3
ENST00000475869 1 0.418681573648412 0.0993264270066926 ENSG00000142794 NBPF3
ENST00000318220 1 0.807754946834927 0.0172446608018804 ENSG00000142794 NBPF3
ENST00000478653 1 0.318264902931351 0.097262609555419 ENSG00000142794 NBPF3
ENST00000318249 1 0.807754946834927 0.0172446608018804 ENSG00000142794 NBPF3
ENST00000485941 1 0.699571957013523 0.0444862119533132 ENSG00000142794 NBPF3
ENST00000342104 1 0.807754946834927 0.0172446608018804 ENSG00000142794 NBPF3
ENST00000486229 1 0.359311273997794 0.0692541134056461 ENSG00000142794 NBPF3
ENST00000434838 1 0.957031748823637 -0.00408224994553277 ENSG00000142794 NBPF3
ENST00000467103 1 0.823647194041933 0.0301044167551374 ENSG00000142794 NBPF3
ENST00000455962 1 0.995941586258679 -0.000896994617649736 ENSG00000176378 PFN1P10
ENST00000469876 1 0.22901722374331 -0.148484244084616 ENSG00000142794 NBPF3
ENST00000477050 1 0.0873192993880577 -0.22438191571974 ENSG00000142794 NBPF3
ENST00000539907 1 0.201479402656696 -0.182619252243462 ENSG00000162551 ALPL
ENST00000540617 1 0.201479402656696 -0.182619252243462 ENSG00000162551 ALPL
ENST00000374840 1 0.201479402656696 -0.182619252243462 ENSG00000162551 ALPL
ENST00000468526 1 0.49619342031379 0.0698878050853264 ENSG00000162551 ALPL
ENST00000374832 1 0.175368026204281 -0.189454559297111 ENSG00000162551 ALPL
ENST00000425315 1 0.109805175525071 -0.219070302599038 ENSG00000162551 ALPL
ENST00000374830 1 0.0589618037181841 -0.210972451302086 ENSG00000162551 ALPL
ENST00000374829 1 0.033508055590655 -0.208754139072477 ENSG00000162551 ALPL
ENST00000374761 1 0.798761461005185 0.0325761245343452 ENSG00000076864 RAP1GAP
ENST00000290101 1 0.81393551786907 -0.0329127624303385 ENSG00000076864 RAP1GAP
ENST00000374763 1 0.79538870021317 0.0327489763935308 ENSG00000076864 RAP1GAP
ENST00000471600 1 0.81393551786907 -0.0329127624303385 ENSG00000076864 RAP1GAP
ENST00000374765 1 0.736676814990371 -0.0542292558775174 ENSG00000076864 RAP1GAP
ENST00000495204 1 0.736625028698863 -0.0542223281513383 ENSG00000076864 RAP1GAP
ENST00000542643 1 0.736625028698863 -0.0542223281513383 ENSG00000076864 RAP1GAP
ENST00000359708 1 0.738690638407258 -0.0348791895742849 ENSG00000076864 RAP1GAP
ENST00000374757 1 0.737864451265412 -0.0346543574231765 ENSG00000076864 RAP1GAP
ENST00000317967 1 0.673960389707547 -0.0605540966730509 ENSG00000076864 RAP1GAP
ENST00000447293 1 0.668990967713612 -0.0373414897089924 ENSG00000076864 RAP1GAP
ENST00000482984 1 0.618894754332453 -0.0659530473113297 ENSG00000076864 RAP1GAP
ENST00000464457 1 0.988254611731385 -0.00206498005767324 ENSG00000076864 RAP1GAP
ENST00000400301 1 0.995203895999802 0.00021813076257246 ENSG00000090686 USP48
ENST00000308271 1 0.986596137519289 0.000608790398577651 ENSG00000090686 USP48
ENST00000374732 1 0.784053527727354 0.0124255837803623 ENSG00000090686 USP48
ENST00000479177 1 0.435722723427312 -0.0926713911350236 ENSG00000090686 USP48
ENST00000529637 1 0.897093627856783 -0.00481046741906095 ENSG00000090686 USP48
ENST00000464577 1 0.551596453936025 0.0387031897899141 ENSG00000090686 USP48
ENST00000471752 1 0.449414889672087 -0.0667098580706559 ENSG00000090686 USP48
ENST00000487880 1 0.6787635751992 0.0272208139083474 ENSG00000090686 USP48
ENST00000526044 1 0.195738207598386 0.076333653197676 ENSG00000090686 USP48
ENST00000534705 1 0.16526205362024 0.0829686281236526 ENSG00000090686 USP48
ENST00000421625 1 0.887636077432038 -0.00663347388682713 ENSG00000090686 USP48
ENST00000374730 1 0.644678918250062 0.0321980443533903 ENSG00000090686 USP48
ENST00000527823 1 0.202171916829163 -0.0977924477613019 ENSG00000090686 USP48
ENST00000532737 1 0.202321630331029 -0.0935411279629379 ENSG00000090686 USP48
ENST00000489108 1 0.231397746829929 -0.107010920982593 ENSG00000090686 USP48
ENST00000434488 1 0.380482743437712 -0.139250004461863 ENSG00000231978 RP11-132G19.3
ENST00000344642 1 0.477416948742103 0.0330462065242407 ENSG00000187942 LDLRAD2
ENST00000543870 1 0.586993986947047 0.0282996947997017 ENSG00000187942 LDLRAD2
ENST00000484271 1 0.127371694895537 -0.141472032554276 ENSG00000187942 LDLRAD2
ENST00000486901 1 0.654283925619135 0.0195876535702877 ENSG00000142798 HSPG2
ENST00000374695 1 0.786405282423565 0.0117183201467302 ENSG00000142798 HSPG2
ENST00000481644 1 0.715579186138235 0.0241813552136171 ENSG00000142798 HSPG2
ENST00000469378 1 0.464065150430489 0.0505109984510656 ENSG00000142798 HSPG2
ENST00000426143 1 0.783574790184278 0.0168855505655387 ENSG00000142798 HSPG2
ENST00000471322 1 0.535711843092986 0.0458119369309746 ENSG00000142798 HSPG2
ENST00000374676 1 0.619031725101266 0.0321535919405735 ENSG00000142798 HSPG2
ENST00000453796 1 0.474290256158941 0.0506975729148548 ENSG00000142798 HSPG2
ENST00000430507 1 0.53396704925792 0.035546202001119 ENSG00000142798 HSPG2
ENST00000493940 1 0.461071099890171 0.0469047789918739 ENSG00000142798 HSPG2
ENST00000427897 1 0.587132928706653 0.0414437449772707 ENSG00000142798 HSPG2
ENST00000498495 1 0.134616582404879 0.129269007901223 ENSG00000142798 HSPG2
ENST00000480900 1 0.129060676707334 0.106736812552151 ENSG00000142798 HSPG2
ENST00000412328 1 0.72571391181385 -0.019311087600642 ENSG00000142798 HSPG2
ENST00000374673 1 0.933923295553058 0.00468009130049282 ENSG00000142798 HSPG2
ENST00000439717 1 0.300187930999433 -0.0610533598808627 ENSG00000142798 HSPG2
ENST00000423231 1 0.228731236897567 -0.198685295301125 ENSG00000232037 RP11-26H16.1
ENST00000398929 1 0.101732992725944 -0.264957720843128 ENSG00000232037 RP11-26H16.1
ENST00000455966 1 0.740401155105955 -0.0374926964019173 ENSG00000228397 RP1-224A6.3
ENST00000434233 1 0.227969629859588 -0.158841940802474 ENSG00000218510 LINC00339
ENST00000420503 1 0.217297437434539 -0.165524087203444 ENSG00000218510 LINC00339
ENST00000404210 1 0.241495828488241 -0.156832917150819 ENSG00000218510 LINC00339
ENST00000416769 1 0.241495828488241 -0.156832917150819 ENSG00000218510 LINC00339
ENST00000452322 1 0.795006321712565 -0.0407658960490434 ENSG00000218510 LINC00339
ENST00000400259 1 0.618061354978621 -0.0126328098860453 ENSG00000070831 CDC42
ENST00000344548 1 0.621431426477972 -0.0125042877249402 ENSG00000070831 CDC42
ENST00000315554 1 0.273090184766071 -0.0361996930235363 ENSG00000070831 CDC42
ENST00000498236 1 0.309840107084751 -0.0336417833378037 ENSG00000070831 CDC42
ENST00000421089 1 0.524087299557932 -0.0202312147311118 ENSG00000070831 CDC42
ENST00000411827 1 0.408558848486473 -0.0277913593254044 ENSG00000070831 CDC42
ENST00000431803 1 0.944348141796434 0.00979575806342986 ENSG00000230068 CDC42-IT1
ENST00000604049 1 0.56439596446524 0.0990376382928833 ENSG00000271428 RP1-224A6.8
ENST00000606754 1 0.536942938480922 -0.110857285826884 ENSG00000271840 RP1-224A6.9
ENST00000290167 1 0.975521324892033 0.00442934939035737 ENSG00000162552 WNT4
ENST00000542383 1 0.992291552855969 -0.00146024507183344 ENSG00000162552 WNT4
ENST00000415567 1 0.822860304135586 0.0390716905837449 ENSG00000162552 WNT4
ENST00000441048 1 0.956088544034798 0.00933251220288965 ENSG00000162552 WNT4
ENST00000404138 1 0.439999152392939 0.0419056705773073 ENSG00000184677 ZBTB40
ENST00000400239 1 0.421092484353798 0.0643347605575505 ENSG00000184677 ZBTB40
ENST00000375647 1 0.439999152392939 0.0419056705773073 ENSG00000184677 ZBTB40
ENST00000374651 1 0.331819963716445 0.0583799601973678 ENSG00000184677 ZBTB40
ENST00000438551 1 0.709540694146135 0.0668104668105549 ENSG00000237200 ZBTB40-IT1
ENST00000544305 1 0.0845372430348856 0.096802861900091 ENSG00000133216 EPHB2
ENST00000374630 1 0.185289438291607 0.0651061059729261 ENSG00000133216 EPHB2
ENST00000400191 1 0.367960629340371 0.0383435706102306 ENSG00000133216 EPHB2
ENST00000374632 1 0.323197099379175 0.0431329328901491 ENSG00000133216 EPHB2
ENST00000374627 1 0.64176074883076 0.0252975621159458 ENSG00000133216 EPHB2
ENST00000465676 1 0.976290147218269 -0.00231395546478239 ENSG00000133216 EPHB2
ENST00000419644 1 0.499479454245845 0.0896083762626899 ENSG00000225952 RP11-69E9.1
ENST00000581187 1 0.874213368196086 -0.0273457076877091 ENSG00000264014 MIR4253
ENST00000490436 1 0.904107126941246 0.0175556340116035 ENSG00000133216 EPHB2
ENST00000610135 1 0.262080813382107 0.200460323905214 ENSG00000272796 RP1-74M1.3
ENST00000440767 1 0.733442232537028 -0.0368598440566229 ENSG00000227868 C1orf234
ENST00000566855 1 0.383751151110873 -0.101907242748997 ENSG00000227868 C1orf234
ENST00000356634 1 0.281644417365637 -0.042945691386406 ENSG00000004487 KDM1A
ENST00000400181 1 0.27806654937668 -0.0432424040305789 ENSG00000004487 KDM1A
ENST00000542151 1 0.281644417365637 -0.042945691386406 ENSG00000004487 KDM1A
ENST00000427154 1 0.819115708304085 -0.00759771784987594 ENSG00000240553 RP1-184J9.2
ENST00000481879 1 0.971332472896359 -0.00372353804963793 ENSG00000004487 KDM1A
ENST00000583845 1 0.0311380926941587 0.18881124833114 ENSG00000266802 MIR4419A
ENST00000465864 1 0.167098585676918 -0.0846798260255507 ENSG00000004487 KDM1A
ENST00000494920 1 0.236050510369605 -0.063976023539904 ENSG00000004487 KDM1A
ENST00000602503 1 0.274551047089933 -0.073266360395525 ENSG00000004487 KDM1A
ENST00000374623 1 0.369705426034176 0.0354735664613835 ENSG00000169641 LUZP1
ENST00000418342 1 0.957562076970656 0.00189188375919533 ENSG00000169641 LUZP1
ENST00000302291 1 0.962727012960282 0.00165316457084386 ENSG00000169641 LUZP1
ENST00000314174 1 0.631898962826183 -0.0210976500079899 ENSG00000169641 LUZP1
ENST00000471849 1 0.534149353923494 -0.0306499486358391 ENSG00000169641 LUZP1
ENST00000475164 1 0.501330173104 0.0445251691857989 ENSG00000169641 LUZP1
ENST00000450968 1 0.497321379829374 -0.121894046714986 ENSG00000229010 RP5-979D14.1
ENST00000384208 1 0.339722110826048 0.161692380689202 ENSG00000206935 RNU6-514P
ENST00000516769 1 0.548543445577879 -0.091239589460839 ENSG00000252578 RNU6-135P
ENST00000314113 1 0.650871968759677 0.0790387691808425 ENSG00000179546 HTR1D
ENST00000374619 1 0.752082549202737 -0.0559706270787921 ENSG00000179546 HTR1D
ENST00000566551 1 0.948416763758083 0.00746020147315333 ENSG00000261326 RP5-1057J7.6
ENST00000604481 1 0.13920301228448 -0.250861173230189 ENSG00000261326 RP5-1057J7.6
ENST00000464516 1 0.35468619379381 -0.102761399308196 ENSG00000125944 HNRNPR
ENST00000478691 1 0.252847542435507 -0.0348414203021457 ENSG00000125944 HNRNPR
ENST00000374616 1 0.246433711141669 -0.0365609283854267 ENSG00000125944 HNRNPR
ENST00000476660 1 0.134280422424697 -0.0685484738213659 ENSG00000125944 HNRNPR
ENST00000374612 1 0.246419859108261 -0.0365611707335458 ENSG00000125944 HNRNPR
ENST00000302271 1 0.246007030251793 -0.0365855315968974 ENSG00000125944 HNRNPR
ENST00000427764 1 0.274603091307212 -0.034775228065548 ENSG00000125944 HNRNPR
ENST00000606561 1 0.306664685440599 -0.0330784675887278 ENSG00000125944 HNRNPR
ENST00000426846 1 0.304915926862553 -0.0332360062720723 ENSG00000125944 HNRNPR
ENST00000463552 1 0.536196306005783 -0.0224891493511748 ENSG00000125944 HNRNPR
ENST00000470941 1 0.535244646126185 -0.0252060038769414 ENSG00000125944 HNRNPR
ENST00000476451 1 0.560052634066559 -0.0228782328415199 ENSG00000125944 HNRNPR
ENST00000490652 1 0.387067789900867 0.0520096415172181 ENSG00000125944 HNRNPR
ENST00000314011 1 0.816611431270221 -0.0205420957147329 ENSG00000125945 ZNF436
ENST00000374608 1 0.86697457133741 -0.0151319548998459 ENSG00000125945 ZNF436
ENST00000458053 1 0.972725695709616 -0.00539522924303101 ENSG00000249087 C1orf213
ENST00000454117 1 0.968431803215277 -0.00632136821251711 ENSG00000249087 C1orf213
ENST00000335648 1 0.967549074195478 -0.00651287314634057 ENSG00000249087 C1orf213
ENST00000518821 1 0.869424059622282 0.0265448876180512 ENSG00000249087 C1orf213
ENST00000437367 1 0.967317405380897 -0.00655794506088489 ENSG00000249087 C1orf213
ENST00000364535 1 0.753644529437252 0.0359151220405919 ENSG00000201405 Y_RNA
ENST00000518600 1 0.75092624803133 0.0569687068376461 ENSG00000249087 C1orf213
ENST00000605350 1 0.99422082280856 0.000540826469069421 ENSG00000271420 RP5-1057J7.7
ENST00000450454 1 0.632046627501138 -0.0592930046590451 ENSG00000204219 TCEA3
ENST00000476978 1 0.381051214178623 0.156230646263685 ENSG00000204219 TCEA3
ENST00000374601 1 0.543686037049145 -0.0926037804301306 ENSG00000204219 TCEA3
ENST00000461794 1 0.787400549536593 -0.0461527186574409 ENSG00000204219 TCEA3
ENST00000374602 1 0.775421079566894 -0.0500671054684608 ENSG00000204219 TCEA3
ENST00000445848 1 0.418378674083132 -0.0758225548181996 ENSG00000232482 RP4-654C18.1
ENST00000492271 1 0.589001136921851 -0.0934570171891658 ENSG00000204219 TCEA3
ENST00000495646 1 0.585917573105647 -0.0680204752310053 ENSG00000088280 ASAP3
ENST00000336689 1 0.142969868319159 -0.121489387809286 ENSG00000088280 ASAP3
ENST00000465372 1 0.688996517154306 0.0616545763885916 ENSG00000088280 ASAP3
ENST00000492982 1 0.255423554573372 -0.0974248253264095 ENSG00000088280 ASAP3
ENST00000437606 1 0.227538903784421 -0.102679511254507 ENSG00000088280 ASAP3
ENST00000484418 1 0.982525317966156 -0.00327120058134543 ENSG00000088280 ASAP3
ENST00000475814 1 0.462255916046794 -0.0994677832286593 ENSG00000088280 ASAP3
ENST00000530874 1 0.147203537948046 -0.237531801810755 ENSG00000088280 ASAP3
ENST00000478858 1 0.21433636284321 -0.13005065850379 ENSG00000088280 ASAP3
ENST00000608765 1 0.231040396136668 -0.145540823694204 ENSG00000088280 ASAP3
ENST00000449467 1 0.0804971528927048 -0.240283940251365 ENSG00000088280 ASAP3
ENST00000361729 1 0.913016686896155 0.0196185494012848 ENSG00000007968 E2F2
ENST00000487237 1 0.23897620538607 0.105754426192269 ENSG00000007968 E2F2
ENST00000451217 1 0.660453798793813 0.0565407129977091 ENSG00000235052 RP1-150O5.3
ENST00000374561 1 0.387814415270597 0.0560610485155803 ENSG00000117318 ID3
ENST00000463312 1 0.45002049845537 -0.0707100989809806 ENSG00000117318 ID3
ENST00000486541 1 0.235538399244532 0.0780927140538438 ENSG00000117318 ID3
ENST00000477916 1 0.660422830058672 -0.0714715638728793 ENSG00000197880 MDS2
ENST00000374555 1 0.972878026523877 -0.00291970236531248 ENSG00000197880 MDS2
ENST00000374550 1 0.981522760330182 0.000911423885304823 ENSG00000142676 RPL11
ENST00000467075 1 0.713717915969227 -0.0125653001256548 ENSG00000142676 RPL11
ENST00000482370 1 0.983625150177711 0.000808365256105244 ENSG00000142676 RPL11
ENST00000443624 1 0.988275467227873 -0.000579842915237738 ENSG00000142676 RPL11
ENST00000458455 1 0.990913202665112 0.000448633341173692 ENSG00000142676 RPL11
ENST00000366398 1 0.121729466941311 -0.277806914543016 ENSG00000203589 RP5-886K2.1
ENST00000466184 1 0.92104341570849 0.0175545304050034 ENSG00000244609 RN7SL532P
ENST00000418390 1 0.402774872449116 0.0309053479798409 ENSG00000011007 TCEB3
ENST00000609199 1 0.166053168233349 0.0557527703259396 ENSG00000011007 TCEB3
ENST00000487554 1 0.820065490935193 -0.0145214280920239 ENSG00000011007 TCEB3
ENST00000427796 1 0.725173492302146 -0.0215143175685114 ENSG00000236810 RP5-886K2.3
ENST00000447961 1 0.917277646952662 -0.0185853122170719 ENSG00000236810 RP5-886K2.3
ENST00000246151 1 0.317165312648446 0.0628149162310972 ENSG00000057757 PITHD1
ENST00000415372 1 0.726620810802428 -0.0346130944617298 ENSG00000057757 PITHD1
ENST00000374524 1 0.591197043274886 0.0388962207666842 ENSG00000057757 PITHD1
ENST00000374514 1 0.0664727898841126 0.095963559108115 ENSG00000011009 LYPLA2
ENST00000400061 1 0.0653999327786958 0.0962856167818158 ENSG00000011009 LYPLA2
ENST00000420982 1 0.0979739983238645 0.101386083089009 ENSG00000011009 LYPLA2
ENST00000374505 1 0.121781468570781 0.0904765826163933 ENSG00000011009 LYPLA2
ENST00000495365 1 0.099710431527416 0.0916967576233304 ENSG00000011009 LYPLA2
ENST00000374503 1 0.0711904135226262 0.0999891308701583 ENSG00000011009 LYPLA2
ENST00000374502 1 0.108281815593531 0.0897925735387792 ENSG00000011009 LYPLA2
ENST00000492577 1 0.0914666281910656 0.0998336497400473 ENSG00000011009 LYPLA2
ENST00000421070 1 0.0408341646658388 0.133985642742358 ENSG00000011009 LYPLA2
ENST00000374501 1 0.432099137155512 0.0560891170915515 ENSG00000011009 LYPLA2
ENST00000472213 1 0.597927503317352 0.042518299870952 ENSG00000011009 LYPLA2
ENST00000481736 1 0.345401443941551 -0.0625768173020309 ENSG00000117308 GALE
ENST00000374497 1 0.309864880630607 -0.0672271427798025 ENSG00000117308 GALE
ENST00000456977 1 0.499458749618762 -0.0669261156900376 ENSG00000117308 GALE
ENST00000459934 1 0.353868721710701 -0.0614519493330362 ENSG00000117308 GALE
ENST00000469556 1 0.738810615796629 -0.033464717876556 ENSG00000117308 GALE
ENST00000429356 1 0.418402665891372 -0.0578432660749969 ENSG00000117308 GALE
ENST00000418277 1 0.908641207907034 -0.0083849131280595 ENSG00000117308 GALE
ENST00000470949 1 0.51455294088908 -0.0537602984788556 ENSG00000117308 GALE
ENST00000425913 1 0.517638973662423 -0.0500950925316997 ENSG00000117308 GALE
ENST00000445705 1 0.546680028499889 -0.0500044393830267 ENSG00000117308 GALE
ENST00000467493 1 0.464596577418357 -0.0615752465832166 ENSG00000117308 GALE
ENST00000486382 1 0.249929545601413 -0.104445055327801 ENSG00000117308 GALE
ENST00000470383 1 0.24742594296003 -0.107124592390834 ENSG00000117308 GALE
ENST00000466250 1 0.267546157322415 -0.102428752051508 ENSG00000117308 GALE
ENST00000467070 1 0.206834444791846 -0.127580640843522 ENSG00000117308 GALE
ENST00000374490 1 0.925894725077365 -0.00574002572727662 ENSG00000117305 HMGCL
ENST00000374487 1 0.924031346758387 -0.00591197417645017 ENSG00000117305 HMGCL
ENST00000374483 1 0.924031346758387 -0.00591197417645017 ENSG00000117305 HMGCL
ENST00000436439 1 0.925894725077365 -0.00574002572727662 ENSG00000117305 HMGCL
ENST00000235958 1 0.937252104509571 -0.00485796531664029 ENSG00000117305 HMGCL
ENST00000509389 1 0.731464106740888 -0.0216218491768684 ENSG00000117305 HMGCL
ENST00000496907 1 0.388284489329544 -0.0859454546256212 ENSG00000117305 HMGCL
ENST00000513148 1 0.721181358634537 -0.0251148709888599 ENSG00000117305 HMGCL
ENST00000479458 1 0.695784683669113 0.0440969142988929 ENSG00000117305 HMGCL
ENST00000498698 1 0.643104739872868 -0.0466999858199087 ENSG00000117305 HMGCL
ENST00000374479 1 0.403786529871314 0.0773007596920461 ENSG00000179163 FUCA1
ENST00000374472 1 0.110945339301917 0.110533293677879 ENSG00000188822 CNR2
ENST00000536471 1 0.484571665293367 0.0689660293211146 ENSG00000188822 CNR2
ENST00000471915 1 0.00635488991118667 0.168492163323323 ENSG00000189266 PNRC2
ENST00000334351 1 0.0160288170435689 0.142980757762024 ENSG00000189266 PNRC2
ENST00000374468 1 0.0128992631665185 0.148450640282242 ENSG00000189266 PNRC2
ENST00000579103 1 0.0786615272714862 0.145219753501531 ENSG00000189266 PNRC2
ENST00000344989 1 0.698883705693086 0.0173783401222188 ENSG00000188529 SRSF10
ENST00000453840 1 0.69179322482199 0.0178151536434729 ENSG00000188529 SRSF10
ENST00000341154 1 0.698607420877162 0.0173809898817092 ENSG00000188529 SRSF10
ENST00000484146 1 0.676181572061915 0.0187233921422575 ENSG00000188529 SRSF10
ENST00000473858 1 0.676360640557313 0.0187220804647329 ENSG00000188529 SRSF10
ENST00000374452 1 0.669277812097134 0.0191578887784584 ENSG00000188529 SRSF10
ENST00000374453 1 0.66948307680832 0.0191577180937321 ENSG00000188529 SRSF10
ENST00000343255 1 0.691214324594116 0.0177826685172745 ENSG00000188529 SRSF10
ENST00000492112 1 0.67813511410877 0.0185883253717244 ENSG00000188529 SRSF10
ENST00000485841 1 0.846777882201906 0.00948484959146312 ENSG00000188529 SRSF10
ENST00000338597 1 0.974217880324604 0.00159165124403445 ENSG00000188529 SRSF10
ENST00000495785 1 0.795952340279057 0.0116667132050111 ENSG00000188529 SRSF10
ENST00000473754 1 0.971830981794374 0.00175981491366914 ENSG00000188529 SRSF10
ENST00000497214 1 0.745003755251868 0.0552354103320662 ENSG00000188529 SRSF10
ENST00000485292 1 0.689311928194749 -0.0282428188970775 ENSG00000188529 SRSF10
ENST00000469303 1 0.499361448750235 -0.0561464081582099 ENSG00000188529 SRSF10
ENST00000439239 1 0.702923536345938 0.0684823263286387 ENSG00000225315 RP11-293P20.2
ENST00000338909 1 0.652497936057166 -0.0745376041971524 ENSG00000142661 MYOM3
ENST00000374434 1 0.572475476948866 -0.101281958754651 ENSG00000142661 MYOM3
ENST00000330966 1 0.572475476948866 -0.101281958754651 ENSG00000142661 MYOM3
ENST00000448831 1 0.881683558723806 -0.0266740214156095 ENSG00000142661 MYOM3
ENST00000329601 1 0.625364393667404 -0.0871963333286559 ENSG00000142661 MYOM3
ENST00000429191 1 0.684500543655914 0.067704114941261 ENSG00000230703 RP11-293P20.4
ENST00000475306 1 0.475956116425675 -0.117610667125363 ENSG00000142661 MYOM3
ENST00000361548 1 0.683808160988931 0.0530298844907905 ENSG00000158055 GRHL3
ENST00000342072 1 0.683808160988931 0.0530298844907905 ENSG00000158055 GRHL3
ENST00000350501 1 0.155840096735532 0.192162161565337 ENSG00000158055 GRHL3
ENST00000530984 1 0.808679208844315 0.025778437904221 ENSG00000158055 GRHL3
ENST00000356046 1 0.860451553384497 0.0227657021262777 ENSG00000158055 GRHL3
ENST00000524724 1 0.95215996828928 -0.00621526628355343 ENSG00000158055 GRHL3
ENST00000236255 1 0.363291828319804 0.0977032358857818 ENSG00000158055 GRHL3
ENST00000528064 1 0.363291828319804 0.0977032358857818 ENSG00000158055 GRHL3
ENST00000374409 1 0.380737400677024 0.0884210149333655 ENSG00000001460 STPG1
ENST00000440416 1 0.627019747798613 0.051450378713226 ENSG00000001460 STPG1
ENST00000003583 1 0.512656735357459 0.0666256399891297 ENSG00000001460 STPG1
ENST00000468303 1 0.567541881430904 0.053919224285459 ENSG00000001460 STPG1
ENST00000337248 1 0.498117940461299 0.0688955273061322 ENSG00000001460 STPG1
ENST00000497384 1 0.794321278355903 0.0331057051482362 ENSG00000001460 STPG1
ENST00000438866 1 0.535063995621897 -0.102500546966085 ENSG00000001460 STPG1
ENST00000435187 1 0.900631560923316 0.0183595420488666 ENSG00000001460 STPG1
ENST00000483261 1 0.950357206939505 -0.0110265613798791 ENSG00000001460 STPG1
ENST00000498488 1 0.619573700431937 0.0601782506967416 ENSG00000001460 STPG1
ENST00000483528 1 0.672704313877912 0.0587116210827602 ENSG00000001460 STPG1
ENST00000475760 1 0.711089696749742 -0.0575371059029545 ENSG00000001460 STPG1
ENST00000492753 1 0.550082665702004 -0.100595446815833 ENSG00000001460 STPG1
ENST00000374399 1 0.565867504160735 -0.0420208399503916 ENSG00000001461 NIPAL3
ENST00000003912 1 0.526920302037901 -0.0371387715726783 ENSG00000001461 NIPAL3
ENST00000488155 1 0.322313964886828 -0.100548329793555 ENSG00000001461 NIPAL3
ENST00000358028 1 0.775501673341193 -0.0229145223676781 ENSG00000001461 NIPAL3
ENST00000339255 1 0.513393747964046 -0.0507574346785657 ENSG00000001461 NIPAL3
ENST00000475663 1 0.411427316048256 -0.0837884393759424 ENSG00000001461 NIPAL3
ENST00000428131 1 0.41232507689465 0.0694312029217906 ENSG00000001461 NIPAL3
ENST00000432012 1 0.14133611216427 -0.170704688133442 ENSG00000001461 NIPAL3
ENST00000374395 1 0.277259350378148 -0.0982859917958958 ENSG00000117602 RCAN3
ENST00000436717 1 0.242429943437726 -0.120135989872005 ENSG00000117602 RCAN3
ENST00000425530 1 0.350274906482111 -0.151462633115049 ENSG00000117602 RCAN3
ENST00000412742 1 0.09998303368152 -0.220411573092852 ENSG00000117602 RCAN3
ENST00000538532 1 0.0828227836893537 -0.231242622888651 ENSG00000117602 RCAN3
ENST00000374393 1 0.143902671744988 -0.198401929417517 ENSG00000117602 RCAN3
ENST00000482807 1 0.224846395707225 -0.190459512134298 ENSG00000117602 RCAN3
ENST00000577528 1 0.717409613100422 -0.0466489359385956 ENSG00000264443 RP4-594I10.3
ENST00000478890 1 0.531790504562586 -0.0383610600287176 ENSG00000133226 SRRM1
ENST00000593639 1 0.531324206478128 -0.0388105648658312 ENSG00000133226 SRRM1
ENST00000323848 1 0.345476050724138 -0.0378462338808428 ENSG00000133226 SRRM1
ENST00000466910 1 0.543872330190158 -0.0426665481001977 ENSG00000133226 SRRM1
ENST00000468822 1 0.407492300228735 -0.048626161377227 ENSG00000133226 SRRM1
ENST00000447431 1 0.208719158226479 -0.0517123003640619 ENSG00000133226 SRRM1
ENST00000600523 1 0.464454309624815 -0.0477328747474695 ENSG00000133226 SRRM1
ENST00000462710 1 0.529796529852478 -0.0380906611171705 ENSG00000133226 SRRM1
ENST00000374389 1 0.209752281710879 -0.0516885677855617 ENSG00000133226 SRRM1
ENST00000490543 1 0.529796529852478 -0.0380906611171705 ENSG00000133226 SRRM1
ENST00000479034 1 0.29008172836426 -0.0449347212797859 ENSG00000133226 SRRM1
ENST00000596378 1 0.431546803263041 -0.0340944125621886 ENSG00000133226 SRRM1
ENST00000494934 1 0.53210922708506 -0.0497951073536506 ENSG00000133226 SRRM1
ENST00000495561 1 0.282406267357672 -0.0888666718435115 ENSG00000133226 SRRM1
ENST00000537199 1 0.607649045094063 -0.028600726233148 ENSG00000133226 SRRM1
ENST00000485441 1 0.651559159053621 -0.0392570493818244 ENSG00000133226 SRRM1
ENST00000470243 1 0.06793091617609 -0.16611511115138 ENSG00000133226 SRRM1
ENST00000496882 1 0.443758501034501 -0.0545735068872584 ENSG00000133226 SRRM1
ENST00000461768 1 0.64357753220592 -0.0328580848881373 ENSG00000133226 SRRM1
ENST00000485541 1 0.340536594874748 -0.0770972530609548 ENSG00000133226 SRRM1
ENST00000488317 1 0.415104446921732 -0.0707527607127339 ENSG00000133226 SRRM1
ENST00000489130 1 0.306251061971237 -0.133918446657633 ENSG00000133226 SRRM1
ENST00000459464 1 0.526908426562373 -0.068714791202175 ENSG00000238986 snoU13
ENST00000474843 1 0.259981850258183 -0.106426495966543 ENSG00000133226 SRRM1
ENST00000374379 1 0.789705304541012 -0.00686792732660356 ENSG00000169504 CLIC4
ENST00000497755 1 0.900865585741142 -0.0050296397980768 ENSG00000169504 CLIC4
ENST00000488683 1 0.792621521943527 -0.00677675250668717 ENSG00000169504 CLIC4
ENST00000489758 1 0.622881200509106 0.0211985589710965 ENSG00000169504 CLIC4
ENST00000459588 1 0.276265809940679 0.163090490851555 ENSG00000238482 RNU6-1208P
ENST00000399916 1 0.339765720792075 0.114379035042325 ENSG00000020633 RUNX3
ENST00000308873 1 0.711940341913375 0.0338905810302352 ENSG00000020633 RUNX3
ENST00000338888 1 0.474165518816279 0.0846357687637243 ENSG00000020633 RUNX3
ENST00000540420 1 1 0 ENSG00000020633 RUNX3
ENST00000496967 1 1 0 ENSG00000020633 RUNX3
ENST00000479341 1 0.312542194594205 0.102029503170415 ENSG00000020633 RUNX3
ENST00000236273 1 0.295738128279453 -0.0517205808551012 ENSG00000117614 SYF2
ENST00000354361 1 0.279189559464298 -0.0537353167615466 ENSG00000117614 SYF2
ENST00000474160 1 0.104480260742145 -0.0984380507963879 ENSG00000117614 SYF2
ENST00000476231 1 0.0297081115924902 -0.14380862811424 ENSG00000117614 SYF2
ENST00000243189 1 0.803067514884107 -0.0139607032532219 ENSG00000117616 C1orf63
ENST00000569495 1 0.13652928269126 -0.117297689883526 ENSG00000117616 C1orf63
ENST00000498238 1 0.803121127726358 -0.0139593454935531 ENSG00000117616 C1orf63
ENST00000566395 1 0.653767469239611 -0.0262515591796616 ENSG00000117616 C1orf63
ENST00000565733 1 0.730588708586934 -0.0199450073448913 ENSG00000117616 C1orf63
ENST00000568254 1 0.803121127726358 -0.0139593454935531 ENSG00000117616 C1orf63
ENST00000473314 1 0.730052065215033 -0.0173018254090517 ENSG00000117616 C1orf63
ENST00000417642 1 0.803121127726358 -0.0139593454935531 ENSG00000117616 C1orf63
ENST00000570063 1 0.668955028582143 -0.0247481481732197 ENSG00000117616 C1orf63
ENST00000564223 1 0.863206864703872 0.0171910872234782 ENSG00000117616 C1orf63
ENST00000475766 1 0.473676893406276 -0.0428480139593005 ENSG00000117616 C1orf63
ENST00000491378 1 0.950956163274967 -0.00470817834235873 ENSG00000117616 C1orf63
ENST00000431849 1 0.894912511517552 0.00863263540768218 ENSG00000117616 C1orf63
ENST00000568212 1 0.951293703098558 0.00418497216629721 ENSG00000117616 C1orf63
ENST00000568701 1 0.504782070910993 0.0454911197335449 ENSG00000117616 C1orf63
ENST00000561867 1 0.885127709099107 -0.00888490888908918 ENSG00000117616 C1orf63
ENST00000568996 1 0.886244724428359 -0.00878987919434395 ENSG00000117616 C1orf63
ENST00000607698 1 0.567806810065205 0.0701110743009096 ENSG00000272432 RP3-465N24.6
ENST00000450820 1 0.802424598116748 0.0351548864537761 ENSG00000117616 C1orf63
ENST00000566714 1 0.365799068531567 -0.152868964619861 ENSG00000261349 RP3-465N24.5
ENST00000564398 1 0.823345655658841 -0.0349427497911985 ENSG00000187010 RHD
ENST00000328664 1 0.28104003822832 -0.134218416515264 ENSG00000187010 RHD
ENST00000454452 1 0.232561314254387 -0.151612575607554 ENSG00000187010 RHD
ENST00000342055 1 0.232573462203703 -0.151612167437989 ENSG00000187010 RHD
ENST00000423810 1 0.232573462203703 -0.151612167437989 ENSG00000187010 RHD
ENST00000568195 1 0.232573462203703 -0.151612167437989 ENSG00000187010 RHD
ENST00000417538 1 0.232573462203703 -0.151612167437989 ENSG00000187010 RHD
ENST00000357542 1 0.232573462203703 -0.151612167437989 ENSG00000187010 RHD
ENST00000423253 1 0.150035362044321 -0.184405981960335 ENSG00000187010 RHD
ENST00000414693 1 0.834989614446396 0.0295593885228476 ENSG00000224183 SDHDP6
ENST00000568399 1 0.713068581856572 -0.0456611543823154 ENSG00000117616 C1orf63
ENST00000562018 1 0.575009783181625 -0.0699693818242585 ENSG00000117616 C1orf63
ENST00000567741 1 0.533283174271571 -0.0776571111793203 ENSG00000117616 C1orf63
ENST00000566599 1 0.764360238259383 -0.0491257138800638 ENSG00000117616 C1orf63
ENST00000564413 1 0.768441924135503 0.0528569465655489 ENSG00000117616 C1orf63
ENST00000570165 1 0.877619157789381 -0.0275884277616226 ENSG00000259984 RP11-335G20.7
ENST00000374358 1 0.291641804046836 0.0373457900671303 ENSG00000183726 TMEM50A
ENST00000498135 1 0.108651110931429 0.0616011263923472 ENSG00000183726 TMEM50A
ENST00000491936 1 0.147141892428102 0.0524470990689958 ENSG00000183726 TMEM50A
ENST00000480937 1 0.117274834664531 0.0562795464265162 ENSG00000183726 TMEM50A
ENST00000468704 1 0.101646839016725 0.0659477736849487 ENSG00000183726 TMEM50A
ENST00000487234 1 0.175037881335587 0.0828817410657911 ENSG00000183726 TMEM50A
ENST00000459565 1 0.430477379235737 0.114019925250743 ENSG00000238889 snoU13
ENST00000294413 1 0.401914529901027 -0.0960989795329529 ENSG00000188672 RHCE
ENST00000374352 1 0.431021469073875 -0.0938238721540816 ENSG00000188672 RHCE
ENST00000243186 1 0.318970068473918 -0.115078330228805 ENSG00000188672 RHCE
ENST00000413854 1 0.318970068473918 -0.115078330228805 ENSG00000188672 RHCE
ENST00000425135 1 0.318970068473918 -0.115078330228805 ENSG00000188672 RHCE
ENST00000455194 1 0.318970068473918 -0.115078330228805 ENSG00000188672 RHCE
ENST00000340849 1 0.962247202363564 -0.00625277804699087 ENSG00000188672 RHCE
ENST00000349320 1 0.82924740868135 -0.0270429899714205 ENSG00000188672 RHCE
ENST00000527747 1 0.667144657389581 0.066724359486167 ENSG00000188672 RHCE
ENST00000346452 1 0.838741427222843 -0.0298163309318351 ENSG00000188672 RHCE
ENST00000349438 1 0.796440748743354 -0.0377945055825738 ENSG00000188672 RHCE
ENST00000527187 1 0.237889712437004 -0.190451854003391 ENSG00000188672 RHCE
ENST00000533771 1 0.183132873176668 -0.216608255402132 ENSG00000188672 RHCE
ENST00000541879 1 0.709803112477617 -0.0613941128484025 ENSG00000238084 RP3-469D22.1
ENST00000419297 1 0.71066095459201 -0.0610567311594319 ENSG00000238084 RP3-469D22.1
ENST00000495048 1 0.667719491267701 -0.0761916745057532 ENSG00000188672 RHCE
ENST00000399763 1 0.78227247412589 -0.0114157690158346 ENSG00000204178 TMEM57
ENST00000399766 1 0.78227247412589 -0.0114157690158346 ENSG00000204178 TMEM57
ENST00000374343 1 0.790791474051406 -0.0109562917556354 ENSG00000204178 TMEM57
ENST00000470035 1 0.697654945789158 0.0300411860206775 ENSG00000204178 TMEM57
ENST00000374338 1 0.664759500258348 0.0240818231275454 ENSG00000157978 LDLRAP1
ENST00000485476 1 0.698490084490732 -0.0361826040775683 ENSG00000157978 LDLRAP1
ENST00000488127 1 0.247452533665074 0.0697484751288166 ENSG00000157978 LDLRAP1
ENST00000462394 1 0.850034480107956 0.0227954110002242 ENSG00000157978 LDLRAP1
ENST00000484476 1 0.221579294666087 0.12113076714415 ENSG00000157978 LDLRAP1
ENST00000474283 1 0.404819169592262 0.0742660948417404 ENSG00000157978 LDLRAP1
ENST00000470950 1 0.734322173513838 0.0327155172881017 ENSG00000157978 LDLRAP1
ENST00000412797 1 0.652294008658185 0.0608222985235119 ENSG00000225643 RP11-70P17.1
ENST00000374332 1 0.937490675208191 0.0138731399645866 ENSG00000117643 MAN1C1
ENST00000263979 1 0.849038904851835 0.03389471054407 ENSG00000117643 MAN1C1
ENST00000436991 1 0.958951039444428 -0.00392282657577562 ENSG00000233478 RP1-187B23.1
ENST00000473891 1 0.918088484679928 -0.0177957993414409 ENSG00000117643 MAN1C1
ENST00000374329 1 0.925969235338962 -0.0165645610749974 ENSG00000117643 MAN1C1
ENST00000496532 1 0.427148462942969 0.120113403519197 ENSG00000117643 MAN1C1
ENST00000475314 1 0.709258251356188 0.0562824728258603 ENSG00000117643 MAN1C1
ENST00000487493 1 0.381425381285158 0.122507752365188 ENSG00000117643 MAN1C1
ENST00000354177 1 0.270582891130375 0.0357561030010901 ENSG00000162430 SEPN1
ENST00000361547 1 0.270582891130375 0.0357561030010901 ENSG00000162430 SEPN1
ENST00000374315 1 0.270582891130375 0.0357561030010901 ENSG00000162430 SEPN1
ENST00000559265 1 0.248772159952435 0.0398877618383554 ENSG00000255054 RP1-317E23.6
ENST00000494537 1 0.473090210844779 0.0402985423167683 ENSG00000162430 SEPN1
ENST00000527604 1 0.440027760874118 0.0286150420063807 ENSG00000255054 RP1-317E23.6
ENST00000442055 1 0.968937010869673 0.00212069886692734 ENSG00000228172 RP1-317E23.3
ENST00000453649 1 0.989169082466121 0.000739300767893263 ENSG00000228172 RP1-317E23.3
ENST00000424294 1 0.625332009633831 0.0308514063836516 ENSG00000117640 MTFR1L
ENST00000536896 1 0.663384002573632 -0.0691934383179614 ENSG00000223474 AL020996.1
ENST00000374303 1 0.958089273052046 -0.00283825507961769 ENSG00000117640 MTFR1L
ENST00000533762 1 0.622073214393674 0.0321754353438379 ENSG00000117640 MTFR1L
ENST00000529116 1 0.646989207800614 0.0296276985483166 ENSG00000117640 MTFR1L
ENST00000474295 1 0.96785410648157 -0.00217830987371628 ENSG00000117640 MTFR1L
ENST00000488327 1 0.690740634324119 0.0253202284681647 ENSG00000117640 MTFR1L
ENST00000472643 1 0.662557174590392 0.026469889146091 ENSG00000117640 MTFR1L
ENST00000494293 1 0.506723460036308 0.0472589120240217 ENSG00000117640 MTFR1L
ENST00000469815 1 0.984918833279563 -0.00105418817923102 ENSG00000117640 MTFR1L
ENST00000526894 1 0.662557174590392 0.026469889146091 ENSG00000117640 MTFR1L
ENST00000478284 1 0.683279585515297 0.0257114111949211 ENSG00000117640 MTFR1L
ENST00000524618 1 0.931169686250874 -0.00484568662309211 ENSG00000117640 MTFR1L
ENST00000374307 1 0.96785410648157 -0.00217830987371628 ENSG00000117640 MTFR1L
ENST00000528624 1 0.401104298595058 0.0574815183595492 ENSG00000117640 MTFR1L
ENST00000525713 1 0.520844974996037 0.0420677044166747 ENSG00000117640 MTFR1L
ENST00000374301 1 0.95659775860125 0.00294556599609315 ENSG00000117640 MTFR1L
ENST00000464008 1 0.492574926728067 0.0422150953942711 ENSG00000117640 MTFR1L
ENST00000526158 1 0.58620631438036 0.0348138032459537 ENSG00000117640 MTFR1L
ENST00000530599 1 0.718511715552813 0.0234325537899904 ENSG00000117640 MTFR1L
ENST00000374300 1 0.964486931072842 -0.00241956084703912 ENSG00000117640 MTFR1L
ENST00000466284 1 0.950427652457648 0.00344744031991864 ENSG00000117640 MTFR1L
ENST00000531361 1 0.778609217608498 0.01811888228229 ENSG00000117640 MTFR1L
ENST00000497956 1 0.626118232269932 -0.0322836671353936 ENSG00000117640 MTFR1L
ENST00000606617 1 0.732791087909092 -0.0331852615908434 ENSG00000272478 RP1-317E23.7
ENST00000538789 1 0.412014776552594 -0.0628556329891322 ENSG00000127423 AUNIP
ENST00000481602 1 0.680988990332245 0.0720556891967108 ENSG00000127423 AUNIP
ENST00000374298 1 0.620677528478988 -0.0829143953469392 ENSG00000127423 AUNIP
ENST00000455431 1 0.917672598475573 0.00784048623518639 ENSG00000236528 RP1-125I3.2
ENST00000374296 1 0.786119949717067 -0.0178020651758273 ENSG00000182749 PAQR7
ENST00000513116 1 0.355327593364619 0.165960826329461 ENSG00000117632 STMN1
ENST00000426559 1 0.639476425081957 -0.0297176865718139 ENSG00000117632 STMN1
ENST00000455785 1 0.564442491584591 -0.0367947241167632 ENSG00000117632 STMN1
ENST00000399728 1 0.561225542010802 -0.0370818437513873 ENSG00000117632 STMN1
ENST00000465604 1 0.582666920171324 -0.0348909906242489 ENSG00000117632 STMN1
ENST00000357865 1 0.58116989917665 -0.0349863230209499 ENSG00000117632 STMN1
ENST00000374291 1 0.521639404581687 -0.0406820866490847 ENSG00000117632 STMN1
ENST00000485226 1 0.548701607788522 -0.0406664380140326 ENSG00000117632 STMN1
ENST00000446334 1 0.722850171392969 -0.0249431667171476 ENSG00000117632 STMN1
ENST00000580971 1 0.211069395236921 0.126603167482854 ENSG00000264021 MIR3917
ENST00000374282 1 0.408278343901093 -0.0726771272094148 ENSG00000158006 PAFAH2
ENST00000374284 1 0.220248810021495 -0.112837840296631 ENSG00000158006 PAFAH2
ENST00000493892 1 0.90079838003702 0.0154873339348025 ENSG00000158006 PAFAH2
ENST00000464540 1 0.90079838003702 0.0154873339348025 ENSG00000158006 PAFAH2
ENST00000476611 1 0.734307294511942 -0.0560506682331759 ENSG00000158006 PAFAH2
ENST00000439092 1 0.81509757254049 0.0305512542645237 ENSG00000158006 PAFAH2
ENST00000441420 1 0.615085119997362 0.0663973122220077 ENSG00000158006 PAFAH2
ENST00000481377 1 0.694159068031538 0.0704917538586416 ENSG00000158008 EXTL1
ENST00000374280 1 0.885660019382949 0.0257234695423096 ENSG00000158008 EXTL1
ENST00000484339 1 0.922397920059897 0.0154443076127983 ENSG00000158008 EXTL1
ENST00000470037 1 0.98344554802341 -0.00259079647918306 ENSG00000158008 EXTL1
ENST00000444713 1 0.157399708431058 -0.214725632269479 ENSG00000175087 PDIK1L
ENST00000374271 1 0.492906462867298 -0.0761188840278491 ENSG00000175087 PDIK1L
ENST00000374269 1 0.469922572336273 -0.0895287617629424 ENSG00000175087 PDIK1L
ENST00000374266 1 0.809931377190442 -0.025383033747354 ENSG00000142684 ZNF593
ENST00000270812 1 0.810024386934378 -0.0253762084081397 ENSG00000142684 ZNF593
ENST00000407889 1 0.783287966114962 -0.0292553342760811 ENSG00000236782 RP11-96L14.7
ENST00000414762 1 0.723410570310443 -0.038576394916983 ENSG00000236782 RP11-96L14.7
ENST00000433939 1 0.7942095606767 -0.0282844212042839 ENSG00000236782 RP11-96L14.7
ENST00000444682 1 0.843645166752278 -0.0215729149172213 ENSG00000236782 RP11-96L14.7
ENST00000448923 1 0.308081617214924 -0.12536831060282 ENSG00000236782 RP11-96L14.7
ENST00000361530 1 0.373818928268616 0.15942975235869 ENSG00000142675 CNKSR1
ENST00000481077 1 0.441233088775321 0.128423884893992 ENSG00000142675 CNKSR1
ENST00000480348 1 0.636410199269539 0.0763610876792782 ENSG00000142675 CNKSR1
ENST00000465415 1 0.106500530856034 0.237134198575827 ENSG00000142675 CNKSR1
ENST00000374253 1 0.325392287620779 0.176412388580932 ENSG00000142675 CNKSR1
ENST00000525687 1 0.492657734530029 0.118580959449389 ENSG00000142675 CNKSR1
ENST00000482227 1 0.325392287620779 0.176412388580932 ENSG00000142675 CNKSR1
ENST00000531191 1 0.442360978883611 0.137949548679121 ENSG00000142675 CNKSR1
ENST00000524529 1 0.769644924531004 0.0350815227150034 ENSG00000142675 CNKSR1
ENST00000531150 1 0.459664606291229 -0.0960307125909915 ENSG00000142675 CNKSR1
ENST00000528001 1 0.469253782061327 -0.095497150492803 ENSG00000142675 CNKSR1
ENST00000528281 1 0.86935244983396 0.028592049032052 ENSG00000142675 CNKSR1
ENST00000480617 1 0.78952718827316 0.0330347895890425 ENSG00000142675 CNKSR1
ENST00000484874 1 0.803045886252737 0.0320076983421069 ENSG00000142675 CNKSR1
ENST00000428812 1 0.998001599127851 0.000211155744873073 ENSG00000236155 RP11-231P20.2
ENST00000451482 1 0.692135961778908 0.0370335293737218 ENSG00000236155 RP11-231P20.2
ENST00000451429 1 0.728946924317795 -0.0321167291801136 ENSG00000130695 CEP85
ENST00000476272 1 0.740866223845897 0.0291821276512729 ENSG00000130695 CEP85
ENST00000252992 1 0.740866223845897 0.0291821276512729 ENSG00000130695 CEP85
ENST00000480446 1 0.744990801320047 0.0580489762538284 ENSG00000130695 CEP85
ENST00000453146 1 0.191702779970152 0.132377286385111 ENSG00000130695 CEP85
ENST00000603670 1 0.432703322374844 0.071508609580434 ENSG00000270733 RP11-231P20.5
ENST00000469609 1 0.530325797287244 0.0704086680618179 ENSG00000130695 CEP85
ENST00000468163 1 0.380742737211034 0.146216520166915 ENSG00000130695 CEP85
ENST00000491670 1 0.471962252457085 0.105470284571919 ENSG00000130695 CEP85
ENST00000270792 1 0.868102515873233 0.00662548555230278 ENSG00000142669 SH3BGRL3
ENST00000319041 1 0.870761829876809 0.00650527009853628 ENSG00000142669 SH3BGRL3
ENST00000314675 1 0.885251940298381 0.00699192798473532 ENSG00000158062 UBXN11
ENST00000472155 1 0.889064298464825 0.0140832275738389 ENSG00000158062 UBXN11
ENST00000374223 1 0.864246475082009 0.0172358022782296 ENSG00000158062 UBXN11
ENST00000475591 1 0.864878465919055 0.0171749398360045 ENSG00000158062 UBXN11
ENST00000357089 1 0.864878465919055 0.0171749398360045 ENSG00000158062 UBXN11
ENST00000494942 1 0.864878465919055 0.0171749398360045 ENSG00000158062 UBXN11
ENST00000374221 1 0.864878465919055 0.0171749398360045 ENSG00000158062 UBXN11
ENST00000374217 1 0.912234906675814 0.0111134377426348 ENSG00000158062 UBXN11
ENST00000374222 1 0.912234906675814 0.0111134377426348 ENSG00000158062 UBXN11
ENST00000496466 1 0.849008109060584 0.0203465573591276 ENSG00000158062 UBXN11
ENST00000535108 1 0.757086428568754 0.0353927760741649 ENSG00000158062 UBXN11
ENST00000436301 1 0.900656980260545 0.0145258958304511 ENSG00000158062 UBXN11
ENST00000374215 1 0.946804804080685 0.00795469457696517 ENSG00000158062 UBXN11
ENST00000452980 1 0.688659108568468 0.0501412200037217 ENSG00000158062 UBXN11
ENST00000442942 1 0.594844976529425 0.0670273273044867 ENSG00000158062 UBXN11
ENST00000450041 1 0.885723573357531 0.0195398324869403 ENSG00000158062 UBXN11
ENST00000423664 1 0.886677647599641 0.0193845275804089 ENSG00000158062 UBXN11
ENST00000421827 1 0.505825783523491 -0.0981386704450302 ENSG00000158062 UBXN11
ENST00000308182 1 0.332004585623146 0.0735230996545063 ENSG00000176092 AIM1L
ENST00000527815 1 0.332004585623146 0.0735230996545063 ENSG00000176092 AIM1L
ENST00000326279 1 0.68288369426729 -0.040936638990867 ENSG00000131914 LIN28A
ENST00000254231 1 0.68288369426729 -0.040936638990867 ENSG00000131914 LIN28A
ENST00000434391 1 0.780030812011783 0.0103563544061494 ENSG00000117682 DHDDS
ENST00000427245 1 0.432833351663868 -0.0378320683505779 ENSG00000117682 DHDDS
ENST00000527611 1 0.322686039453883 -0.061493823260638 ENSG00000117682 DHDDS
ENST00000374186 1 0.373434967754993 -0.0452211469389625 ENSG00000117682 DHDDS
ENST00000525682 1 0.972364241001628 -0.00142288658083993 ENSG00000117682 DHDDS
ENST00000236342 1 0.949599885596386 0.00257544155356321 ENSG00000117682 DHDDS
ENST00000526219 1 0.956231102256403 -0.00225216816483075 ENSG00000117682 DHDDS
ENST00000374185 1 0.504129999475115 -0.0321508942420956 ENSG00000117682 DHDDS
ENST00000487944 1 0.460947490917799 -0.0419884053423954 ENSG00000117682 DHDDS
ENST00000360009 1 0.780030812011783 0.0103563544061494 ENSG00000117682 DHDDS
ENST00000533087 1 0.611596315008856 -0.0244512866797952 ENSG00000117682 DHDDS
ENST00000531312 1 0.449364713738926 -0.0365379007699876 ENSG00000117682 DHDDS
ENST00000525165 1 0.519642873879918 -0.0310762160592014 ENSG00000117682 DHDDS
ENST00000525546 1 0.371683185580715 -0.0464235990216141 ENSG00000117682 DHDDS
ENST00000528557 1 0.345046133136216 -0.0480309035694471 ENSG00000117682 DHDDS
ENST00000525326 1 0.378175354934581 -0.0460306850727868 ENSG00000117682 DHDDS
ENST00000526278 1 0.433979203168099 -0.0377802879962669 ENSG00000117682 DHDDS
ENST00000436153 1 0.551547846664389 -0.0286726035052394 ENSG00000117682 DHDDS
ENST00000529688 1 0.449070686721668 -0.0365417823835528 ENSG00000117682 DHDDS
ENST00000530781 1 0.351058240938701 -0.0542081134677979 ENSG00000117682 DHDDS
ENST00000531955 1 0.684472617030516 -0.0220697384106206 ENSG00000117682 DHDDS
ENST00000525410 1 0.869508501630551 -0.00848276057935456 ENSG00000117682 DHDDS
ENST00000430232 1 0.626518822377606 0.0230663410046333 ENSG00000117682 DHDDS
ENST00000431933 1 0.246959572517017 0.055406406132294 ENSG00000117682 DHDDS
ENST00000416052 1 0.344741195178377 0.0682148884138215 ENSG00000117682 DHDDS
ENST00000446498 1 0.215202123242866 0.215080394692725 ENSG00000223583 RP3-476K8.4
ENST00000423060 1 0.746840987723582 -0.0481026064410616 ENSG00000225891 RP3-476K8.3
ENST00000468388 1 0.33516257216276 -0.0506665268247883 ENSG00000198830 HMGN2
ENST00000479815 1 0.354900939990551 -0.0414379704007311 ENSG00000198830 HMGN2
ENST00000460563 1 0.319550133991692 -0.0428667688497741 ENSG00000198830 HMGN2
ENST00000464888 1 0.374174829039753 -0.0403504144894932 ENSG00000198830 HMGN2
ENST00000463817 1 0.378839298983932 -0.0370143356297918 ENSG00000198830 HMGN2
ENST00000467700 1 0.396023462371199 -0.0353883590834204 ENSG00000198830 HMGN2
ENST00000361427 1 0.313470195404712 -0.0419227353717124 ENSG00000198830 HMGN2
ENST00000466194 1 0.415187073108685 -0.0345630837911065 ENSG00000198830 HMGN2
ENST00000493418 1 0.381164242199591 -0.0382848097480556 ENSG00000198830 HMGN2
ENST00000525525 1 0.352640751791116 -0.160632934779755 ENSG00000117676 RPS6KA1
ENST00000526040 1 0.587321153773815 -0.0972380124357034 ENSG00000117676 RPS6KA1
ENST00000374168 1 0.0586363646692564 -0.299899112039091 ENSG00000117676 RPS6KA1
ENST00000524436 1 0.864521960531272 -0.030612405024451 ENSG00000117676 RPS6KA1
ENST00000374166 1 0.0586363646692564 -0.299899112039091 ENSG00000117676 RPS6KA1
ENST00000526792 1 0.12752015420524 -0.246140896985184 ENSG00000117676 RPS6KA1
ENST00000529454 1 0.724425988677977 -0.0631863037810018 ENSG00000117676 RPS6KA1
ENST00000374162 1 0.127368922883383 -0.246172882782248 ENSG00000117676 RPS6KA1
ENST00000530003 1 0.0530240248214811 -0.314590090413302 ENSG00000117676 RPS6KA1
ENST00000366866 1 0.781633118994582 -0.0493140415048769 ENSG00000117676 RPS6KA1
ENST00000531113 1 0.11018598355003 -0.269289603757265 ENSG00000117676 RPS6KA1
ENST00000374163 1 0.077796748442895 -0.288061023249356 ENSG00000117676 RPS6KA1
ENST00000530607 1 0.802395904365904 0.0423537545912851 ENSG00000117676 RPS6KA1
ENST00000531382 1 0.153146861546072 -0.237089233869045 ENSG00000117676 RPS6KA1
ENST00000525582 1 0.783524967639857 -0.0380305553381505 ENSG00000117676 RPS6KA1
ENST00000527264 1 0.917791274248056 0.0183039754479025 ENSG00000117676 RPS6KA1
ENST00000474934 1 0.624873966562528 -0.0808101088151171 ENSG00000117676 RPS6KA1
ENST00000488985 1 0.0358896215430394 -0.286372991552887 ENSG00000117676 RPS6KA1
ENST00000403732 1 0.240553841699569 -0.2106022747113 ENSG00000117676 RPS6KA1
ENST00000530305 1 0.215949629237502 -0.174533399091901 ENSG00000117676 RPS6KA1
ENST00000438977 1 0.232536736774414 -0.201289793275615 ENSG00000117676 RPS6KA1
ENST00000569378 1 0.871066262925135 -0.0290261639007097 ENSG00000260063 RP5-968P14.2
ENST00000324856 1 0.807539574662175 -0.00967563770882274 ENSG00000117713 ARID1A
ENST00000457599 1 0.857664026574066 -0.0073705805396326 ENSG00000117713 ARID1A
ENST00000524572 1 0.912851571621797 0.0137953680906896 ENSG00000117713 ARID1A
ENST00000374152 1 0.866001081797611 -0.00716923255848659 ENSG00000117713 ARID1A
ENST00000578818 1 0.964542424157593 -0.00566676078660791 ENSG00000266138 RN7SL501P
ENST00000430291 1 0.164039274354689 -0.127262587533949 ENSG00000117713 ARID1A
ENST00000430799 1 0.989183569057893 0.000716338044075366 ENSG00000117713 ARID1A
ENST00000466382 1 0.935417880923838 0.00457637743190799 ENSG00000117713 ARID1A
ENST00000540690 1 0.976552626351135 0.00165867713680742 ENSG00000117713 ARID1A
ENST00000532781 1 0.977957751743267 -0.0016880415153871 ENSG00000117713 ARID1A
ENST00000430292 1 0.173885748406972 0.156808799253221 ENSG00000060642 PIGV
ENST00000472757 1 0.134409731472217 0.143294606160797 ENSG00000060642 PIGV
ENST00000078527 1 0.104414110305665 0.148482103370679 ENSG00000060642 PIGV
ENST00000431541 1 0.120773021218041 0.182750273626925 ENSG00000060642 PIGV
ENST00000449950 1 0.142289453187223 0.134649064900664 ENSG00000060642 PIGV
ENST00000374145 1 0.132596768135269 0.137647580000553 ENSG00000060642 PIGV
ENST00000455364 1 0.486965297947628 0.084268760558018 ENSG00000060642 PIGV
ENST00000477476 1 0.977685600098179 0.00252147325149413 ENSG00000241188 RN7SL165P
ENST00000374142 1 0.975805800941751 0.00160033497459397 ENSG00000204160 ZDHHC18
ENST00000374141 1 0.298075045269544 -0.0800416763028578 ENSG00000204160 ZDHHC18
ENST00000534643 1 0.447113428202756 -0.0707420617938655 ENSG00000204160 ZDHHC18
ENST00000488397 1 0.87170166803696 -0.00954084886179684 ENSG00000204160 ZDHHC18
ENST00000478902 1 0.264178409954318 -0.145806064551692 ENSG00000204160 ZDHHC18
ENST00000339276 1 0.387411824730107 -0.0733761442255976 ENSG00000175793 SFN
ENST00000374135 1 0.225427783747246 -0.0650125171839117 ENSG00000142751 GPN2
ENST00000448791 1 0.527563009334417 -0.0612084510311776 ENSG00000226698 RP1-50O24.6
ENST00000374133 1 0.0638410486238942 -0.147308104836913 ENSG00000142751 GPN2
ENST00000477418 1 0.0860563054396096 -0.137300419096602 ENSG00000142751 GPN2
ENST00000431781 1 0.766376920148946 0.0236504820865606 ENSG00000142751 GPN2
ENST00000461282 1 0.429646792306709 -0.103396767674941 ENSG00000142751 GPN2
ENST00000445019 1 0.160119791611282 0.187416889203065 ENSG00000198746 GPATCH3
ENST00000361720 1 0.159012168104562 0.145617345996103 ENSG00000198746 GPATCH3
ENST00000450844 1 0.484739410777735 0.101239871266199 ENSG00000198746 GPATCH3
ENST00000435827 1 0.874036938573534 -0.00775427524414079 ENSG00000090273 NUDC
ENST00000321265 1 0.912549497221328 0.00414378818741768 ENSG00000090273 NUDC
ENST00000452707 1 0.910055167742824 -0.0057657226492603 ENSG00000090273 NUDC
ENST00000484772 1 0.674019434853851 0.0241915786452554 ENSG00000090273 NUDC
ENST00000320567 1 0.625906177301798 -0.0683283586098348 ENSG00000175707 C1orf172
ENST00000522111 1 0.128129266504849 -0.094992046930272 ENSG00000253368 TRNP1
ENST00000531285 1 0.192094311072247 -0.107436899939026 ENSG00000253368 TRNP1
ENST00000289166 1 0.171149400850928 0.197194108979884 ENSG00000158246 FAM46B
ENST00000374089 1 0.0675548350880966 0.128673690906089 ENSG00000090020 SLC9A1
ENST00000263980 1 0.113988111162815 0.0948707086042865 ENSG00000090020 SLC9A1
ENST00000490329 1 0.234318910494903 0.116983179032433 ENSG00000090020 SLC9A1
ENST00000545949 1 0.215046543093482 0.0821741321319942 ENSG00000090020 SLC9A1
ENST00000447808 1 0.265450758700442 0.0995471033326278 ENSG00000090020 SLC9A1
ENST00000374086 1 0.404050290849093 0.0588414575378769 ENSG00000090020 SLC9A1
ENST00000374084 1 0.398229190164004 0.0657219568818587 ENSG00000090020 SLC9A1
ENST00000446783 1 0.700510428224687 -0.034012350934977 ENSG00000214973 CHCHD3P3
ENST00000449818 1 0.835248644618842 -0.0373537738311387 ENSG00000225159 NPM1P39
ENST00000319394 1 0.113925527199222 0.0855676384916609 ENSG00000142784 WDTC1
ENST00000361771 1 0.126772014721559 0.0828260235747918 ENSG00000142784 WDTC1
ENST00000447062 1 0.107615114359583 0.0927269998987574 ENSG00000142784 WDTC1
ENST00000491239 1 0.0720248576702422 0.107239685131146 ENSG00000142784 WDTC1
ENST00000472249 1 0.1279161483637 0.151904263178348 ENSG00000142784 WDTC1
ENST00000428741 1 0.661495667028773 -0.0358689938043513 ENSG00000243659 RP11-4K3__A.3
ENST00000374076 1 0.585590493863745 0.0341239208860289 ENSG00000186501 TMEM222
ENST00000464720 1 0.585714750253222 0.0341240825388054 ENSG00000186501 TMEM222
ENST00000608611 1 0.585714750253222 0.0341240825388054 ENSG00000186501 TMEM222
ENST00000466759 1 0.580527057462374 -0.0464768790404916 ENSG00000186501 TMEM222
ENST00000486082 1 0.788810738725003 0.0191167170143816 ENSG00000186501 TMEM222
ENST00000464813 1 0.848783694766721 -0.0141644431914864 ENSG00000186501 TMEM222
ENST00000478104 1 0.81380064585398 0.0153793610856544 ENSG00000186501 TMEM222
ENST00000498220 1 0.944449643069649 -0.00512346325748931 ENSG00000186501 TMEM222
ENST00000384161 1 0.985296887803259 -0.00269644432361211 ENSG00000206888 RNU6-48P
ENST00000486001 1 0.697177868163337 -0.0641646880574347 ENSG00000241547 RP11-4K3__A.5
ENST00000471456 1 0.190495693123389 0.100845359855452 ENSG00000186501 TMEM222
ENST00000470223 1 0.252108923881931 0.0894060076636085 ENSG00000186501 TMEM222
ENST00000318074 1 0.862767798267322 0.0309733047277512 ENSG00000142765 SYTL1
ENST00000483926 1 0.862767798267322 0.0309733047277512 ENSG00000142765 SYTL1
ENST00000473280 1 0.846468963887519 0.0237149630367373 ENSG00000142765 SYTL1
ENST00000543823 1 0.765723541920719 0.0532599605571284 ENSG00000142765 SYTL1
ENST00000490170 1 0.831392592816267 0.037713050085676 ENSG00000142765 SYTL1
ENST00000496001 1 0.851145553892577 0.0277824052842075 ENSG00000142765 SYTL1
ENST00000485269 1 0.684905490745263 0.0583629643589632 ENSG00000142765 SYTL1
ENST00000475199 1 0.629294145696091 0.0783542985181749 ENSG00000142765 SYTL1
ENST00000486046 1 0.19106534704869 -0.199195040571227 ENSG00000142733 MAP3K6
ENST00000472410 1 0.920340607601436 0.00779330333383035 ENSG00000142733 MAP3K6
ENST00000374040 1 0.981544656955774 0.00164728763180883 ENSG00000142733 MAP3K6
ENST00000493901 1 0.997727508428698 0.000202656106662259 ENSG00000142733 MAP3K6
ENST00000470890 1 0.035824176177323 -0.287420527168502 ENSG00000142733 MAP3K6
ENST00000357582 1 0.921233747832984 -0.00705691591923141 ENSG00000142733 MAP3K6
ENST00000476509 1 0.300304372294808 -0.161927737623904 ENSG00000142733 MAP3K6
ENST00000495230 1 0.466236616326159 0.124846093313822 ENSG00000142733 MAP3K6
ENST00000270879 1 0.663879137955999 -0.0646240802462447 ENSG00000142748 FCN3
ENST00000354982 1 0.663879137955999 -0.0646240802462447 ENSG00000142748 FCN3
ENST00000498393 1 0.999498351937333 4.68512279358232e-05 ENSG00000142748 FCN3
ENST00000374024 1 0.939043471143612 0.0121976265217984 ENSG00000181773 GPR3
ENST00000430629 1 0.498329697970114 -0.022427238300876 ENSG00000158195 WASF2
ENST00000536657 1 0.484594964197143 0.0346965144604102 ENSG00000158195 WASF2
ENST00000492975 1 0.19803686124575 -0.228850945304841 ENSG00000241169 RP4-752I6.1
ENST00000443579 1 0.581219689624473 0.0929859472340161 ENSG00000237429 RP1-159A19.4
ENST00000247087 1 0.970151700258751 0.00189695613965284 ENSG00000126705 AHDC1
ENST00000374011 1 0.970238661979129 0.0018829857068902 ENSG00000126705 AHDC1
ENST00000487743 1 0.0990573331265328 0.274650902380409 ENSG00000126705 AHDC1
ENST00000490295 1 0.98171382628203 0.00146133089792263 ENSG00000126705 AHDC1
ENST00000480033 1 0.771992591619119 0.0213243207989782 ENSG00000126705 AHDC1
ENST00000433132 1 0.116877057719168 -0.20739302883966 ENSG00000235912 RP1-159A19.3
ENST00000361157 1 0.708201374927479 0.0666050650309931 ENSG00000126709 IFI6
ENST00000339145 1 0.708319374249245 0.0665746284450293 ENSG00000126709 IFI6
ENST00000362020 1 0.708319374249245 0.0665746284450293 ENSG00000126709 IFI6
ENST00000373954 1 0.947952680510504 -0.00607513622278731 ENSG00000009780 FAM76A
ENST00000419687 1 0.869591882537116 -0.0167762044450313 ENSG00000009780 FAM76A
ENST00000373949 1 0.95936983304908 0.00506029922832696 ENSG00000009780 FAM76A
ENST00000530324 1 0.989771746946796 -0.00141467245419515 ENSG00000009780 FAM76A
ENST00000234549 1 0.789461845750679 -0.0288383036033991 ENSG00000009780 FAM76A
ENST00000010299 1 0.789461845750679 -0.0288383036033991 ENSG00000009780 FAM76A
ENST00000446554 1 0.243583525446907 0.127206272388298 ENSG00000231344 RP3-426I6.2
ENST00000425462 1 0.223851874764963 -0.138938380124924 ENSG00000230833 RPEP3
ENST00000446647 1 0.640303278978744 0.0611202145592567 ENSG00000009780 FAM76A
ENST00000373943 1 0.790009098340235 0.0110942438999461 ENSG00000117758 STX12
ENST00000440806 1 0.750767322228458 -0.0172957599454703 ENSG00000117758 STX12
ENST00000468761 1 0.636993382648134 -0.0319969750102426 ENSG00000117758 STX12
ENST00000602607 1 0.449618519886959 -0.120285202256036 ENSG00000269971 RP3-426I6.5
ENST00000481874 1 0.519500650717896 -0.0578658714169743 ENSG00000117758 STX12
ENST00000472285 1 0.666189019186515 -0.0357536863970145 ENSG00000117758 STX12
ENST00000602843 1 0.386405723290556 -0.127642375894911 ENSG00000270031 RP3-426I6.6
ENST00000411130 1 0.608246602636325 0.0358158005405859 ENSG00000223062 RNU6-1245P
ENST00000311772 1 0.744207198043495 0.0151537316428624 ENSG00000117751 PPP1R8
ENST00000236412 1 0.771215904730743 0.0135111758704271 ENSG00000117751 PPP1R8
ENST00000373931 1 0.744205807920044 0.0151565130157326 ENSG00000117751 PPP1R8
ENST00000431586 1 0.460897078521091 0.0428513423601305 ENSG00000117751 PPP1R8
ENST00000517138 1 0.464873350272506 0.0959899481421204 ENSG00000252947 SCARNA1
ENST00000486634 1 0.428541912918317 0.0475203929586626 ENSG00000117751 PPP1R8
ENST00000601459 1 0.576231919330887 0.057078348484901 ENSG00000268552 AL109927.1
ENST00000328928 1 0.124472292477866 0.243785937304319 ENSG00000130775 THEMIS2
ENST00000373925 1 0.124472292477866 0.243785937304319 ENSG00000130775 THEMIS2
ENST00000373927 1 0.122244025479079 0.244670121806632 ENSG00000130775 THEMIS2
ENST00000427466 1 0.697523266218496 0.06964262172847 ENSG00000130775 THEMIS2
ENST00000442118 1 0.193725446130306 0.230400618359282 ENSG00000130775 THEMIS2
ENST00000467258 1 0.306867691572371 0.170404272033375 ENSG00000130775 THEMIS2
ENST00000373921 1 0.124472292477866 0.243785937304319 ENSG00000130775 THEMIS2
ENST00000466068 1 0.257078442979538 0.1992911644888 ENSG00000130775 THEMIS2
ENST00000482828 1 0.546177736245643 0.108360125928691 ENSG00000130775 THEMIS2
ENST00000456990 1 0.113689490573269 0.268548908466614 ENSG00000130775 THEMIS2
ENST00000492877 1 0.256771400064553 0.202908362909674 ENSG00000130775 THEMIS2
ENST00000373912 1 0.250258041205825 0.0732036432052196 ENSG00000117748 RPA2
ENST00000419958 1 0.266214174809212 0.0927628410454241 ENSG00000117748 RPA2
ENST00000373909 1 0.205333751283025 0.0830789399805497 ENSG00000117748 RPA2
ENST00000313433 1 0.150653022991782 0.100627712003403 ENSG00000117748 RPA2
ENST00000444045 1 0.565768686044338 0.0487677575988973 ENSG00000117748 RPA2
ENST00000373894 1 0.201505509621221 -0.153914695021921 ENSG00000130768 SMPDL3B
ENST00000548116 1 0.201505509621221 -0.153914695021921 ENSG00000130768 SMPDL3B
ENST00000411604 1 0.172804941874432 -0.141853204360207 ENSG00000130768 SMPDL3B
ENST00000373888 1 0.126094599345388 -0.167755972006317 ENSG00000130768 SMPDL3B
ENST00000466793 1 0.30637410918771 -0.0758488489042115 ENSG00000130768 SMPDL3B
ENST00000549094 1 0.201505509621221 -0.153914695021921 ENSG00000130768 SMPDL3B
ENST00000448015 1 0.2502224056763 -0.204854589015785 ENSG00000227050 RP11-460I13.2
ENST00000373884 1 0.471154140834095 -0.0677052107658746 ENSG00000158156 XKR8
ENST00000481387 1 0.783378507904602 -0.0390435067000015 ENSG00000158156 XKR8
ENST00000373871 1 0.708809667481742 -0.0164746454443298 ENSG00000158161 EYA3
ENST00000436342 1 0.708809667481742 -0.0164746454443298 ENSG00000158161 EYA3
ENST00000373864 1 0.302552872790187 -0.0542399752939155 ENSG00000158161 EYA3
ENST00000540618 1 0.364823566846334 -0.048184801308084 ENSG00000158161 EYA3
ENST00000545175 1 0.364218650710818 -0.048181583070801 ENSG00000158161 EYA3
ENST00000373863 1 0.485211998706331 -0.037909994441998 ENSG00000158161 EYA3
ENST00000495923 1 0.0302645588740413 -0.189239659684277 ENSG00000158161 EYA3
ENST00000471498 1 0.419954832847642 -0.0461883789671591 ENSG00000158161 EYA3
ENST00000426041 1 0.536978435153555 0.0699324511552518 ENSG00000238231 RP11-460I13.6
ENST00000468665 1 0.927909808962127 -0.00781615113483062 ENSG00000158161 EYA3
ENST00000476501 1 0.0360483958421075 0.348784928065302 ENSG00000240750 RN7SL559P
ENST00000543748 1 0.184051667118353 -0.180510274612606 ENSG00000228589 SPCS2P4
ENST00000436160 1 0.265612235571223 -0.151861157277437 ENSG00000228589 SPCS2P4
ENST00000373857 1 0.513705095275178 -0.113200298631257 ENSG00000169403 PTAFR
ENST00000539896 1 0.536514996964917 -0.110665604237702 ENSG00000169403 PTAFR
ENST00000305392 1 0.432952530750311 -0.140587433919983 ENSG00000169403 PTAFR
ENST00000603289 1 0.816977174854679 -0.0105763869354734 ENSG00000126698 DNAJC8
ENST00000321830 1 0.317056019869025 0.176563008635624 ENSG00000215902 AL353354.1
ENST00000263697 1 0.679275845008272 -0.0177324252181046 ENSG00000126698 DNAJC8
ENST00000596102 1 0.840473657517775 -0.0157909188198223 ENSG00000269804 AL353354.2
ENST00000489277 1 0.679275845008272 -0.0177324252181046 ENSG00000126698 DNAJC8
ENST00000470967 1 0.555509736203215 -0.0352663838123264 ENSG00000126698 DNAJC8
ENST00000482674 1 0.7704733796654 -0.0204288260043668 ENSG00000126698 DNAJC8
ENST00000488868 1 0.812299441009352 -0.0166034177047488 ENSG00000126698 DNAJC8
ENST00000497986 1 0.223001572399887 0.056512861507292 ENSG00000130770 ATPIF1
ENST00000335514 1 0.223359768560754 0.0565098413185851 ENSG00000130770 ATPIF1
ENST00000468425 1 0.213204276716552 0.0572611689267298 ENSG00000130770 ATPIF1
ENST00000465645 1 0.223359768560754 0.0565098413185851 ENSG00000130770 ATPIF1
ENST00000604716 1 0.897725984565127 0.0187735927142847 ENSG00000270605 RP5-1092A3.4
ENST00000253063 1 0.882746118455902 -0.0124802594379556 ENSG00000130766 SESN2
ENST00000479574 1 0.744014189814189 0.0292608118908693 ENSG00000130772 MED18
ENST00000373842 1 0.831944069915035 0.0167388736474839 ENSG00000130772 MED18
ENST00000398997 1 0.831944069915035 0.0167388736474839 ENSG00000130772 MED18
ENST00000475655 1 0.844181440533922 0.0224206978490758 ENSG00000130772 MED18
ENST00000474683 1 0.625837505191257 0.0535921227639786 ENSG00000130772 MED18
ENST00000373839 1 0.852316209717704 -0.00813682501969503 ENSG00000204138 PHACTR4
ENST00000463428 1 0.686298394667524 -0.0268922411388173 ENSG00000204138 PHACTR4
ENST00000493669 1 0.729662265392993 -0.0168544062530176 ENSG00000204138 PHACTR4
ENST00000384052 1 0.442545933684288 0.0983596499110886 ENSG00000206779 Y_RNA
ENST00000373836 1 0.794095691870835 -0.0123973157181001 ENSG00000204138 PHACTR4
ENST00000438601 1 0.781389256820134 -0.0418039100015868 ENSG00000229820 RP1-308E4.1
ENST00000408289 1 0.415125570959492 -0.0735772294244015 ENSG00000221216 RNU6ATAC27P
ENST00000398958 1 0.622068394423129 0.0272479650608444 ENSG00000180198 RCC1
ENST00000413987 1 0.567679193834936 0.0319432845265133 ENSG00000242125 SNHG3
ENST00000427469 1 0.741455612094985 0.0188668622309924 ENSG00000180198 RCC1
ENST00000447507 1 0.972989833759369 -0.00225491859779884 ENSG00000242125 SNHG3
ENST00000434290 1 0.724795185080379 0.0200081418526883 ENSG00000180198 RCC1
ENST00000373833 1 0.607081850820932 0.0284445701739643 ENSG00000180198 RCC1
ENST00000437681 1 0.484113143369038 0.0411466398561459 ENSG00000242125 SNHG3
ENST00000364938 1 0.8986640509424 -0.0190129301771883 ENSG00000242125 SNHG3
ENST00000363217 1 0.763374557703119 -0.051530453740746 ENSG00000200087 SNORA73B
ENST00000419074 1 0.987130940355404 -0.00132680013017051 ENSG00000180198 RCC1
ENST00000459072 1 0.0986214643359596 0.197001686423913 ENSG00000238821 snoU13
ENST00000373832 1 0.468097451652961 0.0588485374205213 ENSG00000180198 RCC1
ENST00000373831 1 0.273957345292147 0.0988594193396493 ENSG00000180198 RCC1
ENST00000411533 1 0.368572422520401 0.08643509988786 ENSG00000180198 RCC1
ENST00000486790 1 0.626698268543564 0.0625995961822936 ENSG00000180198 RCC1
ENST00000430407 1 0.599725952913222 0.0511736003349228 ENSG00000180198 RCC1
ENST00000447051 1 0.191313736283994 -0.21262388494853 ENSG00000231468 PRDX3P2
ENST00000429051 1 0.806100912385536 0.0265476129682807 ENSG00000180198 RCC1
ENST00000478232 1 0.0604788340764568 0.248255439334536 ENSG00000180198 RCC1
ENST00000373830 1 0.882917663660905 0.0109499820421231 ENSG00000180098 TRNAU1AP
ENST00000495995 1 0.0330614808170394 0.223586941039029 ENSG00000180098 TRNAU1AP
ENST00000411406 1 0.593757384182713 -0.0766134863550193 ENSG00000180098 TRNAU1AP
ENST00000480930 1 0.645753971480697 0.0343863587055061 ENSG00000180098 TRNAU1AP
ENST00000491577 1 0.697739423381543 0.0290452290027257 ENSG00000180098 TRNAU1AP
ENST00000464880 1 0.773705090435668 0.0362287765228354 ENSG00000180098 TRNAU1AP
ENST00000497790 1 0.889965619562054 -0.0177555164665697 ENSG00000180098 TRNAU1AP
ENST00000495215 1 0.257187991656336 0.105775218918784 ENSG00000180098 TRNAU1AP
ENST00000464093 1 0.039646646426084 0.227644955901363 ENSG00000180098 TRNAU1AP
ENST00000484775 1 0.742100268918072 0.0259842989961658 ENSG00000180098 TRNAU1AP
ENST00000464612 1 0.359448934679172 -0.0888981517772846 ENSG00000197989 SNHG12
ENST00000475441 1 0.346346837710005 -0.0880556861057303 ENSG00000197989 SNHG12
ENST00000531126 1 0.877218716121172 -0.0131891713779996 ENSG00000197989 SNHG12
ENST00000461448 1 0.877218716121172 -0.0131891713779996 ENSG00000197989 SNHG12
ENST00000470977 1 0.877218716121172 -0.0131891713779996 ENSG00000197989 SNHG12
ENST00000474814 1 0.877218716121172 -0.0131891713779996 ENSG00000197989 SNHG12
ENST00000481368 1 0.7665825392242 -0.026751659179698 ENSG00000197989 SNHG12
ENST00000481220 1 0.877218716121172 -0.0131891713779996 ENSG00000197989 SNHG12
ENST00000488745 1 0.929198912584691 -0.00756588180925261 ENSG00000197989 SNHG12
ENST00000483436 1 0.8771920880854 -0.0131918009482008 ENSG00000197989 SNHG12
ENST00000408612 1 0.712378967117369 -0.0587843112828284 ENSG00000221539 SNORD99
ENST00000384581 1 0.921443023803985 0.0129315183018682 ENSG00000197989 SNHG12
ENST00000464115 1 0.401208434185729 0.0937507882936418 ENSG00000197989 SNHG12
ENST00000461832 1 0.401208434185729 0.0937507882936418 ENSG00000197989 SNHG12
ENST00000384584 1 0.674398670030817 -0.0747194845284267 ENSG00000197989 SNHG12
ENST00000384342 1 0.449783185055841 0.134899903974294 ENSG00000197989 SNHG12
ENST00000471683 1 0.152261599588222 -0.100502296679328 ENSG00000120656 TAF12
ENST00000373826 1 0.0526881698939991 -0.347375463888836 ENSG00000188060 RAB42
ENST00000465518 1 0.0190233939367807 -0.398247320049402 ENSG00000188060 RAB42
ENST00000373824 1 0.641783525172004 -0.0259479916952137 ENSG00000120656 TAF12
ENST00000263974 1 0.641630604545962 -0.025943718433131 ENSG00000120656 TAF12
ENST00000495422 1 0.884041410521484 -0.00872484565558206 ENSG00000120656 TAF12
ENST00000420776 1 0.478701552982371 -0.124961390101728 ENSG00000229388 RP11-442N24__B.1
ENST00000427804 1 0.868009381721546 0.0246037051599384 ENSG00000229388 RP11-442N24__B.1
ENST00000602813 1 0.0324536270620056 -0.365442294271516 ENSG00000270103 RNU11
ENST00000387069 1 0.0324536270620056 -0.365442294271516 ENSG00000270103 RNU11
ENST00000373816 1 0.400037032727632 -0.0535306574838674 ENSG00000162419 GMEB1
ENST00000361872 1 0.572265468270351 -0.0419802301459816 ENSG00000162419 GMEB1
ENST00000294409 1 0.57135846223897 -0.042019428244096 ENSG00000162419 GMEB1
ENST00000480454 1 0.756838068980515 -0.0250014204832896 ENSG00000162419 GMEB1
ENST00000516968 1 0.294868276711404 0.105548906274353 ENSG00000252777 SCARNA24
ENST00000474884 1 0.644572068708092 0.0290091630063127 ENSG00000198492 YTHDF2
ENST00000542507 1 0.394203389323863 0.0327939741262771 ENSG00000198492 YTHDF2
ENST00000373812 1 0.399177500525608 0.0324758565638327 ENSG00000198492 YTHDF2
ENST00000541996 1 0.403331695086992 0.0321813433465039 ENSG00000198492 YTHDF2
ENST00000478283 1 0.617158167700475 0.0200992439152144 ENSG00000198492 YTHDF2
ENST00000496288 1 0.727940142981385 0.02140706824743 ENSG00000198492 YTHDF2
ENST00000475796 1 0.756998212807154 0.0267902489548975 ENSG00000198492 YTHDF2
ENST00000476976 1 0.812887125542213 0.0165240138078106 ENSG00000198492 YTHDF2
ENST00000468863 1 0.917917091186201 -0.00757205161489573 ENSG00000198492 YTHDF2
ENST00000234961 1 0.657570211106378 0.0344613054551575 ENSG00000116329 OPRD1
ENST00000443593 1 0.762181689856248 0.0338827893337748 ENSG00000226852 RP1-212P9.2
ENST00000418471 1 0.256375966916719 0.106335929011457 ENSG00000233427 RP1-212P9.3
ENST00000343067 1 0.533569377955941 0.035881207127452 ENSG00000159023 EPB41
ENST00000356093 1 0.533569377955941 0.035881207127452 ENSG00000159023 EPB41
ENST00000398863 1 0.533569377955941 0.035881207127452 ENSG00000159023 EPB41
ENST00000482464 1 0.330294131658159 0.097875908481653 ENSG00000159023 EPB41
ENST00000373800 1 0.34455763008951 0.0633271838841365 ENSG00000159023 EPB41
ENST00000349460 1 0.34455763008951 0.0633271838841365 ENSG00000159023 EPB41
ENST00000347529 1 0.34455763008951 0.0633271838841365 ENSG00000159023 EPB41
ENST00000373798 1 0.521051891629326 0.0366839302003152 ENSG00000159023 EPB41
ENST00000373797 1 0.42529639324182 0.0672532074783342 ENSG00000159023 EPB41
ENST00000425821 1 0.355568493255187 0.0697187076604148 ENSG00000225616 RP4-604A21.1
ENST00000488277 1 0.261651129520957 0.104856589370165 ENSG00000159023 EPB41
ENST00000490308 1 0.418603043450823 0.0786481427690533 ENSG00000159023 EPB41
ENST00000460378 1 0.471222929354613 -0.0684557171938867 ENSG00000159023 EPB41
ENST00000462032 1 0.0853369206729297 -0.298019766603305 ENSG00000159023 EPB41
ENST00000521452 1 0.554121757684009 0.0671758994483291 ENSG00000253304 TMEM200B
ENST00000420504 1 0.40658239569205 0.0979029480278793 ENSG00000253304 TMEM200B
ENST00000413004 1 0.666005460942459 0.0768110910518946 ENSG00000225750 RP11-242O24.3
ENST00000373795 1 0.452858956389184 0.0270588648631574 ENSG00000116350 SRSF4
ENST00000546138 1 0.407916493055393 0.0302573278055999 ENSG00000116350 SRSF4
ENST00000466448 1 0.428060827221312 0.0287137172282502 ENSG00000116350 SRSF4
ENST00000450108 1 0.340109471860663 0.143529380659223 ENSG00000227637 RP11-242O24.5
ENST00000497015 1 0.217928757911109 0.0807045085938543 ENSG00000116350 SRSF4
ENST00000605204 1 0.40383391973807 0.032961056794836 ENSG00000116350 SRSF4
ENST00000477193 1 0.303792600428506 0.0922247194837524 ENSG00000116350 SRSF4
ENST00000489898 1 0.459947663104411 0.0697432656338638 ENSG00000116350 SRSF4
ENST00000472353 1 0.4552145401746 0.0465699643989542 ENSG00000116350 SRSF4
ENST00000373791 1 0.633077127543385 -0.0334679341366508 ENSG00000116353 MECR
ENST00000475773 1 0.818184382195374 -0.0232073813019546 ENSG00000116353 MECR
ENST00000483435 1 0.613051572290028 -0.0534640080649847 ENSG00000116353 MECR
ENST00000263702 1 0.606035698210232 -0.0366182954405713 ENSG00000116353 MECR
ENST00000473030 1 0.546581098753308 -0.0490019425958438 ENSG00000116353 MECR
ENST00000463412 1 0.693249435832997 -0.0331951822851627 ENSG00000116353 MECR
ENST00000453185 1 0.342954723260996 -0.0946199529084993 ENSG00000116353 MECR
ENST00000478505 1 0.46779243228783 -0.0590287981565609 ENSG00000116353 MECR
ENST00000490529 1 0.586624152691857 -0.0402733809531185 ENSG00000116353 MECR
ENST00000464511 1 0.127039437065682 0.227848264627371 ENSG00000116353 MECR
ENST00000463052 1 0.877714484867094 -0.0135356230427026 ENSG00000116353 MECR
ENST00000489248 1 0.58243813709852 -0.0489529145712029 ENSG00000116353 MECR
ENST00000475861 1 0.536838094778394 -0.0553408547440148 ENSG00000116353 MECR
ENST00000474946 1 0.482207607695033 -0.0657888149456347 ENSG00000116353 MECR
ENST00000464915 1 0.730146502944949 -0.0428804260330298 ENSG00000116353 MECR
ENST00000482610 1 0.754381962668526 -0.0342191694163328 ENSG00000116353 MECR
ENST00000484012 1 0.754136784693465 -0.0364381478253513 ENSG00000116353 MECR
ENST00000493928 1 0.435992123949636 -0.103090835607738 ENSG00000116353 MECR
ENST00000427046 1 0.834320176546454 -0.033823149206038 ENSG00000237934 RP11-467D18.2
ENST00000345512 1 0.0971922670206176 -0.0995021257376849 ENSG00000060656 PTPRU
ENST00000373779 1 0.0704488784196463 -0.103459696572767 ENSG00000060656 PTPRU
ENST00000323874 1 0.0704488784196463 -0.103459696572767 ENSG00000060656 PTPRU
ENST00000356870 1 0.0704488784196463 -0.103459696572767 ENSG00000060656 PTPRU
ENST00000428026 1 0.0704488784196463 -0.103459696572767 ENSG00000060656 PTPRU
ENST00000460170 1 0.070228250399004 -0.103473042369839 ENSG00000060656 PTPRU
ENST00000408623 1 0.996883575592234 0.000319556091323684 ENSG00000221550 AL645859.1
ENST00000527027 1 0.406379248193544 0.115587496796464 ENSG00000060656 PTPRU
ENST00000415600 1 0.128390578963321 -0.139191515897872 ENSG00000060656 PTPRU
ENST00000531385 1 0.138352006476648 -0.183621894602728 ENSG00000060656 PTPRU
ENST00000526080 1 0.370799739467843 -0.153827977506784 ENSG00000060656 PTPRU
ENST00000493601 1 0.0286386324074666 -0.232879196640038 ENSG00000060656 PTPRU
ENST00000465525 1 0.00449460412014437 -0.289098964032976 ENSG00000060656 PTPRU
ENST00000492954 1 0.034185733089113 -0.284773706191958 ENSG00000060656 PTPRU
ENST00000417651 1 0.990508641633153 0.00158185708952466 ENSG00000230523 RP3-437I16.1
ENST00000373765 1 0.831002388417282 0.0372085120123457 ENSG00000162510 MATN1
ENST00000494561 1 0.995533202771992 0.000548346371515182 ENSG00000162510 MATN1
ENST00000477320 1 0.850932765516407 -0.0302742668017019 ENSG00000162510 MATN1
ENST00000414532 1 0.250974648808238 -0.192057496341261 ENSG00000186056 MATN1-AS1
ENST00000454613 1 0.2792936404197 -0.180776546086265 ENSG00000186056 MATN1-AS1
ENST00000414763 1 0.575443976698143 -0.100411226140317 ENSG00000186056 MATN1-AS1
ENST00000443076 1 0.268344381877949 -0.160513983021815 ENSG00000186056 MATN1-AS1
ENST00000294507 1 0.796876567705839 -0.0234519294767612 ENSG00000162511 LAPTM5
ENST00000430320 1 0.986407577807594 -0.00243809012299451 ENSG00000223382 RP1-65J11.1
ENST00000438790 1 0.987220627260105 -0.00209961694734767 ENSG00000223382 RP1-65J11.1
ENST00000336798 1 0.858635301519742 0.00687058300150104 ENSG00000162512 SDC3
ENST00000339394 1 0.974331384124966 -0.00181354979890434 ENSG00000162512 SDC3
ENST00000471567 1 0.897346523670308 0.0114702430375516 ENSG00000162512 SDC3
ENST00000487984 1 0.544131625184234 0.0884986345550659 ENSG00000162512 SDC3
ENST00000424085 1 0.183766935876247 -0.0429567500097619 ENSG00000134644 PUM1
ENST00000257075 1 0.183794614773512 -0.0429569446221652 ENSG00000134644 PUM1
ENST00000373747 1 0.183622579618398 -0.042955304948006 ENSG00000134644 PUM1
ENST00000525843 1 0.236866292194056 -0.0384091241036298 ENSG00000134644 PUM1
ENST00000426105 1 0.209710404972841 -0.0419720160192595 ENSG00000134644 PUM1
ENST00000440538 1 0.209747883298874 -0.0419847245333988 ENSG00000134644 PUM1
ENST00000498419 1 0.594023052347325 -0.0214353778093535 ENSG00000134644 PUM1
ENST00000373741 1 0.21144558302064 -0.0417850944123497 ENSG00000134644 PUM1
ENST00000423018 1 0.212491690193478 -0.0417910617285618 ENSG00000134644 PUM1
ENST00000373742 1 0.201539826296152 -0.0425876524903437 ENSG00000134644 PUM1
ENST00000530669 1 0.716350991605562 -0.0238313460647499 ENSG00000134644 PUM1
ENST00000363284 1 0.0903675110457677 -0.176869807777714 ENSG00000200154 SNORD103A
ENST00000529846 1 0.265383642123717 -0.0699290405510054 ENSG00000134644 PUM1
ENST00000525997 1 0.271768316015396 -0.0690310241221924 ENSG00000134644 PUM1
ENST00000527498 1 0.808055726363526 0.0154997685632798 ENSG00000134644 PUM1
ENST00000365237 1 0.521567158812396 -0.0979155556586449 ENSG00000202107 SNORD103B
ENST00000498627 1 0.68322500786295 0.0549490563199648 ENSG00000134644 PUM1
ENST00000471894 1 0.579520649456595 0.0501238151933992 ENSG00000134644 PUM1
ENST00000490546 1 0.928205226913221 -0.0076674247885113 ENSG00000134644 PUM1
ENST00000532678 1 0.768497453754616 -0.0165219227849876 ENSG00000134644 PUM1
ENST00000363311 1 0.632365525342926 -0.0671848024291322 ENSG00000200181 SNORD85
ENST00000526128 1 0.886987612795073 -0.013914150327663 ENSG00000134644 PUM1
ENST00000526215 1 0.134780645031619 -0.0652089210586109 ENSG00000134644 PUM1
ENST00000525948 1 0.304324920402065 -0.0450762910912432 ENSG00000134644 PUM1
ENST00000480602 1 0.192048493564652 -0.0626770699268114 ENSG00000134644 PUM1
ENST00000524516 1 0.193511809629877 -0.0758820435872778 ENSG00000134644 PUM1
ENST00000417263 1 0.202275097453298 0.204625193772151 ENSG00000237329 RP11-201O14.1
ENST00000429616 1 0.976061987916644 -0.00360999521052335 ENSG00000232768 RP11-201O14.2
ENST00000531867 1 0.1067052484857 -0.127614403836794 ENSG00000134644 PUM1
ENST00000373736 1 0.27209547431323 -0.175043160583929 ENSG00000084628 NKAIN1
ENST00000263693 1 0.979788537115608 0.00311320579350138 ENSG00000084628 NKAIN1
ENST00000528449 1 0.685219831190565 0.0395823213853269 ENSG00000084628 NKAIN1
ENST00000398657 1 0.387656880233791 -0.0927273439627848 ENSG00000084628 NKAIN1
ENST00000526106 1 0.0302955533582843 -0.173004838018691 ENSG00000084628 NKAIN1
ENST00000530145 1 0.0252610878366662 -0.180688003320912 ENSG00000084628 NKAIN1
ENST00000263694 1 0.491507909823108 -0.0366851392430066 ENSG00000060688 SNRNP40
ENST00000486941 1 0.756464533149273 -0.0330990512179145 ENSG00000060688 SNRNP40
ENST00000489853 1 0.685753737741871 -0.0292317901453757 ENSG00000060688 SNRNP40
ENST00000373720 1 0.660524447784847 -0.0374929506671706 ENSG00000060688 SNRNP40
ENST00000491106 1 0.861926920248257 -0.0210864140002967 ENSG00000060688 SNRNP40
ENST00000446633 1 0.512239716369271 -0.0350747627709592 ENSG00000060688 SNRNP40
ENST00000452686 1 0.276086693173218 -0.158854702691013 ENSG00000229447 RP11-490K7.4
ENST00000474025 1 0.51455868265109 -0.0588956659425052 ENSG00000060688 SNRNP40
ENST00000463988 1 0.922347555839554 -0.00873173397641175 ENSG00000060688 SNRNP40
ENST00000344147 1 0.43311742365306 0.044874578035984 ENSG00000121766 ZCCHC17
ENST00000479629 1 0.585884082856962 0.0369581810934273 ENSG00000121766 ZCCHC17
ENST00000373714 1 0.43311742365306 0.044874578035984 ENSG00000121766 ZCCHC17
ENST00000546109 1 0.421201016995054 0.0495146125455039 ENSG00000121766 ZCCHC17
ENST00000422613 1 0.46054858708814 0.0435336971864358 ENSG00000121766 ZCCHC17
ENST00000490049 1 0.639691441787777 0.036056757492402 ENSG00000121766 ZCCHC17
ENST00000430143 1 0.254603481945992 0.0965856802936698 ENSG00000229044 RP11-266K22.2
ENST00000373713 1 0.278010056325699 0.119965777758566 ENSG00000121769 FABP3
ENST00000497275 1 0.836858278771564 0.0235181915273588 ENSG00000121769 FABP3
ENST00000498148 1 0.336192985753531 0.106756561503104 ENSG00000121769 FABP3
ENST00000482018 1 0.44311435848462 0.0869855131781801 ENSG00000121769 FABP3
ENST00000373710 1 0.651784339197245 0.0475173587494545 ENSG00000168528 SERINC2
ENST00000536859 1 0.656768069017822 0.0471460023783984 ENSG00000168528 SERINC2
ENST00000487207 1 0.320807640262589 0.119911930589004 ENSG00000168528 SERINC2
ENST00000373709 1 0.670520241827427 0.0449832227563988 ENSG00000168528 SERINC2
ENST00000536384 1 0.765532273494105 0.0316060162300732 ENSG00000168528 SERINC2
ENST00000491976 1 0.765532273494105 0.0316060162300732 ENSG00000168528 SERINC2
ENST00000596131 1 0.570222622231224 -0.0979806909060451 ENSG00000268950 AC114494.1
ENST00000435872 1 0.794292709963702 0.0354760322854546 ENSG00000229167 RP11-73M7.1
ENST00000441210 1 0.210252013109346 0.171827005925471 ENSG00000142910 TINAGL1
ENST00000457433 1 0.323239208663601 0.121970470701369 ENSG00000142910 TINAGL1
ENST00000271064 1 0.320273158244392 0.122694757969622 ENSG00000142910 TINAGL1
ENST00000537531 1 0.386965693888458 0.116413580880445 ENSG00000142910 TINAGL1
ENST00000461030 1 0.387732828426185 0.116326961691322 ENSG00000142910 TINAGL1
ENST00000466998 1 0.128832323592014 0.221100223843522 ENSG00000142910 TINAGL1
ENST00000478398 1 0.323716241935541 0.13122406858341 ENSG00000142910 TINAGL1
ENST00000481165 1 0.329329957889611 0.12133316949099 ENSG00000142910 TINAGL1
ENST00000468635 1 0.562057328016336 0.0788730802334799 ENSG00000142910 TINAGL1
ENST00000498429 1 0.391141279723081 0.116228378148361 ENSG00000142910 TINAGL1
ENST00000463112 1 0.320882167949149 0.128286710205619 ENSG00000142910 TINAGL1
ENST00000480586 1 0.0413105268897829 0.2880410181584 ENSG00000142910 TINAGL1
ENST00000485464 1 0.237863391746175 0.173851598364903 ENSG00000121764 HCRTR1
ENST00000468521 1 0.227401474958525 0.208221060053983 ENSG00000121764 HCRTR1
ENST00000403528 1 0.344113527619443 0.161872804437574 ENSG00000121764 HCRTR1
ENST00000373706 1 0.39150757389681 0.144675862261324 ENSG00000121764 HCRTR1
ENST00000373705 1 0.181810559672774 0.0903819021415484 ENSG00000121764 HCRTR1
ENST00000373703 1 0.304693581957622 0.0544210539370714 ENSG00000162517 PEF1
ENST00000461006 1 0.281116259271265 0.0741357651011747 ENSG00000162517 PEF1
ENST00000478502 1 0.156643370666748 0.0826862302240715 ENSG00000162517 PEF1
ENST00000489164 1 0.493431574727496 0.0452392150963881 ENSG00000162517 PEF1
ENST00000492061 1 0.802806226517656 0.0184598238427769 ENSG00000162517 PEF1
ENST00000496805 1 0.638653386552385 0.0358562057686313 ENSG00000162517 PEF1
ENST00000472443 1 0.549640205752833 0.0463125412697407 ENSG00000162517 PEF1
ENST00000471219 1 0.62188756445164 0.0444544625206192 ENSG00000162517 PEF1
ENST00000440872 1 0.796989730320674 0.0207488995911222 ENSG00000162517 PEF1
ENST00000609625 1 0.662803348953834 0.0495549542667511 ENSG00000235790 RP11-73M7.6
ENST00000609549 1 0.662803348953834 0.0495549542667511 ENSG00000235790 RP11-73M7.6
ENST00000610043 1 0.674943448458466 0.0477959111148224 ENSG00000235790 RP11-73M7.6
ENST00000581333 1 0.367079234199886 -0.160681447167849 ENSG00000264078 RP11-73M7.9
ENST00000608332 1 0.682737931409402 0.0466411020802211 ENSG00000235790 RP11-73M7.6
ENST00000585660 1 0.680847580614599 0.0471270704682676 ENSG00000235790 RP11-73M7.6
ENST00000591592 1 0.681288867806167 0.0470209514055784 ENSG00000235790 RP11-73M7.6
ENST00000608246 1 0.668670232727524 0.0489011306602628 ENSG00000235790 RP11-73M7.6
ENST00000608888 1 0.669178840369394 0.0488909027690918 ENSG00000235790 RP11-73M7.6
ENST00000607926 1 0.669172421632748 0.048894210969655 ENSG00000235790 RP11-73M7.6
ENST00000610216 1 0.669172421632748 0.048894210969655 ENSG00000235790 RP11-73M7.6
ENST00000585413 1 0.669490139474824 0.04888110584856 ENSG00000235790 RP11-73M7.6
ENST00000609033 1 0.676023987257153 0.0479055079917687 ENSG00000235790 RP11-73M7.6
ENST00000589462 1 0.66957484126535 0.0488733122010544 ENSG00000235790 RP11-73M7.6
ENST00000593188 1 0.669538344903942 0.0488771384904118 ENSG00000235790 RP11-73M7.6
ENST00000609373 1 0.679894779494704 0.0473050714541168 ENSG00000235790 RP11-73M7.6
ENST00000587445 1 0.66957484126535 0.0488733122010544 ENSG00000235790 RP11-73M7.6
ENST00000591929 1 0.672584781655734 0.0484490882590586 ENSG00000235790 RP11-73M7.6
ENST00000609338 1 0.667114881601849 0.0492798616052726 ENSG00000235790 RP11-73M7.6
ENST00000373672 1 0.560503987974228 0.0615222165545815 ENSG00000084636 COL16A1
ENST00000271069 1 0.560906014924987 0.0614536356384688 ENSG00000084636 COL16A1
ENST00000488128 1 0.60402963038582 0.0568919206457501 ENSG00000084636 COL16A1
ENST00000488897 1 0.584539769783592 0.0619082516636845 ENSG00000084636 COL16A1
ENST00000461217 1 0.77201416699576 0.0358054718866958 ENSG00000084636 COL16A1
ENST00000445166 1 0.59985864372503 0.0629590184686898 ENSG00000235790 RP11-73M7.6
ENST00000440437 1 0.549191985290114 0.0687261833214526 ENSG00000084636 COL16A1
ENST00000588288 1 0.577370258960204 0.0649334509442502 ENSG00000235790 RP11-73M7.6
ENST00000466829 1 0.548932178014779 0.0720155967642702 ENSG00000084636 COL16A1
ENST00000470799 1 0.439365867404557 0.0890416069861387 ENSG00000084636 COL16A1
ENST00000482910 1 0.417410847879986 0.0928405772964395 ENSG00000084636 COL16A1
ENST00000468459 1 0.717318322704487 0.0433373093475625 ENSG00000084636 COL16A1
ENST00000479100 1 0.684225061123865 0.0486762546475327 ENSG00000084636 COL16A1
ENST00000458715 1 0.689338615512212 0.0466577581451217 ENSG00000084636 COL16A1
ENST00000373668 1 0.576378993452513 0.0600214100130835 ENSG00000084636 COL16A1
ENST00000474000 1 0.646068973974214 0.0542437611782804 ENSG00000084636 COL16A1
ENST00000482478 1 0.68783056977074 0.0477555570936319 ENSG00000084636 COL16A1
ENST00000529928 1 0.83498279743258 0.0247192979521128 ENSG00000084636 COL16A1
ENST00000373667 1 0.398062798806319 0.095821743181277 ENSG00000084636 COL16A1
ENST00000532877 1 0.556739154568837 0.067246899673924 ENSG00000084636 COL16A1
ENST00000465239 1 0.354732557951344 0.12952324126512 ENSG00000121753 BAI2
ENST00000398556 1 0.23640199753135 0.0903036242063297 ENSG00000121753 BAI2
ENST00000398547 1 0.219967748396812 0.0930733463433464 ENSG00000121753 BAI2
ENST00000373655 1 0.232702580163253 0.0904003402035199 ENSG00000121753 BAI2
ENST00000373658 1 0.232702580163253 0.0904003402035199 ENSG00000121753 BAI2
ENST00000398542 1 0.235482402865657 0.0898497207133088 ENSG00000121753 BAI2
ENST00000465256 1 0.554761736979989 0.0619838027569166 ENSG00000121753 BAI2
ENST00000257070 1 0.232702580163253 0.0904003402035199 ENSG00000121753 BAI2
ENST00000530999 1 0.514209845833174 0.0762768046207388 ENSG00000121753 BAI2
ENST00000525655 1 0.591182809137575 0.0606594659876959 ENSG00000121753 BAI2
ENST00000527361 1 0.319220576491022 0.0769918798566466 ENSG00000121753 BAI2
ENST00000440175 1 0.309382637770421 0.0859264572034337 ENSG00000121753 BAI2
ENST00000398538 1 0.307742604614071 0.0782041424072391 ENSG00000121753 BAI2
ENST00000484002 1 0.942189460159676 -0.00952027876912172 ENSG00000121753 BAI2
ENST00000466109 1 0.331610188848113 0.1727095903741 ENSG00000121753 BAI2
ENST00000420125 1 0.17557725867761 0.132323740269076 ENSG00000121753 BAI2
ENST00000530134 1 0.364150597326505 0.0951749144747218 ENSG00000121753 BAI2
ENST00000533175 1 0.155318789614716 0.146834748070459 ENSG00000121753 BAI2
ENST00000468430 1 0.0787542045376629 0.313184501416156 ENSG00000121753 BAI2
ENST00000473952 1 0.490599113888121 0.089621021147502 ENSG00000121753 BAI2
ENST00000436464 1 0.32148818967911 0.172432859980151 ENSG00000121753 BAI2
ENST00000581063 1 0.41440383243111 -0.0765629420386123 ENSG00000266580 MIR4254
ENST00000527035 1 0.934397652214891 -0.00592491991359073 ENSG00000254545 RP11-84A19.3
ENST00000257100 1 0.382017570752534 0.0437582464104457 ENSG00000134668 SPOCD1
ENST00000373648 1 0.381951922963797 0.0437566817814917 ENSG00000134668 SPOCD1
ENST00000360482 1 0.381951922963797 0.0437566817814917 ENSG00000134668 SPOCD1
ENST00000473361 1 0.363171353661446 0.0456686567228278 ENSG00000134668 SPOCD1
ENST00000452755 1 0.370502947077846 0.0450997974368264 ENSG00000134668 SPOCD1
ENST00000533231 1 0.375550550082932 0.0443782903647793 ENSG00000134668 SPOCD1
ENST00000528579 1 0.215818643609318 0.0630592501966731 ENSG00000134668 SPOCD1
ENST00000532604 1 0.246375509156736 0.0600394590403766 ENSG00000134668 SPOCD1
ENST00000531039 1 0.294562185432766 0.0554260312983177 ENSG00000134668 SPOCD1
ENST00000468720 1 0.270825271599747 0.0589334869946978 ENSG00000134668 SPOCD1
ENST00000485944 1 0.301883391593478 0.0548890572475274 ENSG00000134668 SPOCD1
ENST00000460061 1 0.281958731246784 0.0576862346814975 ENSG00000134668 SPOCD1
ENST00000529396 1 0.827515508390136 -0.0391292633230395 ENSG00000134668 SPOCD1
ENST00000528791 1 0.828180013967004 -0.0389785956718605 ENSG00000134668 SPOCD1
ENST00000525930 1 0.898996901044228 0.0226310325929007 ENSG00000134668 SPOCD1
ENST00000453837 1 0.169737257428376 0.1400869179737 ENSG00000203620 RP11-84A19.2
ENST00000602889 1 0.512457319997841 0.0188829942574348 ENSG00000269967 RP11-84A19.4
ENST00000602725 1 0.606794708617657 0.0149946342137025 ENSG00000184007 PTP4A2
ENST00000344035 1 0.490718137061693 0.0194622879518783 ENSG00000184007 PTP4A2
ENST00000356536 1 0.285816314051465 0.0332995387097422 ENSG00000184007 PTP4A2
ENST00000457805 1 0.237334466045632 0.0385699936365152 ENSG00000184007 PTP4A2
ENST00000489313 1 0.413461722489643 0.0359900753706827 ENSG00000184007 PTP4A2
ENST00000602683 1 0.101666813606068 0.0565044031625351 ENSG00000184007 PTP4A2
ENST00000470404 1 0.0772253081194167 0.0608379090578816 ENSG00000184007 PTP4A2
ENST00000532001 1 0.159157266486681 0.0483133556457913 ENSG00000184007 PTP4A2
ENST00000528253 1 0.330202873502057 0.0352668170221893 ENSG00000184007 PTP4A2
ENST00000391369 1 0.459210304659353 0.113792210843591 ENSG00000212673 AL136115.1
ENST00000484483 1 0.211338715451552 0.0595907700524146 ENSG00000184007 PTP4A2
ENST00000468531 1 0.430580371699123 0.0303007596224775 ENSG00000184007 PTP4A2
ENST00000534796 1 0.31535531780115 0.0406865941541004 ENSG00000184007 PTP4A2
ENST00000532289 1 0.285004513206273 0.0461402351718661 ENSG00000184007 PTP4A2
ENST00000526960 1 0.253591892244795 0.0487247482805452 ENSG00000184007 PTP4A2
ENST00000524384 1 0.809770962634873 0.0111043073026126 ENSG00000184007 PTP4A2
ENST00000528840 1 0.934342066844649 0.00379613119357291 ENSG00000184007 PTP4A2
ENST00000494444 1 0.940362967180194 0.00346349695449729 ENSG00000184007 PTP4A2
ENST00000529477 1 0.77038156994342 0.0131385652648931 ENSG00000184007 PTP4A2
ENST00000533408 1 0.979400813267889 -0.00134502763383009 ENSG00000184007 PTP4A2
ENST00000475464 1 0.729121062048757 0.0206500814851638 ENSG00000184007 PTP4A2
ENST00000447478 1 0.414199445015536 -0.137967467670971 ENSG00000228634 RP4-534N18.2
ENST00000327300 1 0.761538043777346 -0.010599630358046 ENSG00000121774 KHDRBS1
ENST00000307714 1 0.77759951123649 -0.00985597847402311 ENSG00000121774 KHDRBS1
ENST00000492989 1 0.690559192374868 0.0160083794590467 ENSG00000121774 KHDRBS1
ENST00000484270 1 0.790427610777687 -0.00886675063146572 ENSG00000121774 KHDRBS1
ENST00000366152 1 0.318224635719514 0.0792614194613815 ENSG00000203325 RP11-277A4.4
ENST00000487305 1 0.720717814247795 0.026225272243005 ENSG00000121775 TMEM39B
ENST00000336294 1 0.668404543107254 0.0312297655257993 ENSG00000121775 TMEM39B
ENST00000438825 1 0.645233790654228 0.043146930877621 ENSG00000121775 TMEM39B
ENST00000441402 1 0.668715987696886 0.0312121940373748 ENSG00000121775 TMEM39B
ENST00000472503 1 0.349118464445314 0.0825903561245562 ENSG00000121775 TMEM39B
ENST00000456834 1 0.742425917812234 0.0255768830792955 ENSG00000121775 TMEM39B
ENST00000468135 1 0.668552956490676 0.0312183179294473 ENSG00000121775 TMEM39B
ENST00000466321 1 0.626676904983665 0.0457220074634963 ENSG00000121775 TMEM39B
ENST00000373634 1 0.654967339042326 0.032651071972576 ENSG00000121775 TMEM39B
ENST00000427288 1 0.764761565519124 0.0227143724580788 ENSG00000121775 TMEM39B
ENST00000476968 1 0.677035154475764 0.0303452792489552 ENSG00000121775 TMEM39B
ENST00000498613 1 0.843064606042324 0.0213740261131087 ENSG00000121775 TMEM39B
ENST00000577515 1 0.476141973107463 -0.0747732891487289 ENSG00000266203 MIR5585
ENST00000373625 1 0.950278390527117 -0.00214536530361692 ENSG00000025800 KPNA6
ENST00000471599 1 0.613983470754567 -0.0188501176325158 ENSG00000025800 KPNA6
ENST00000537234 1 0.810724135757835 -0.00976430986801473 ENSG00000025800 KPNA6
ENST00000469790 1 0.685908411861955 0.0259076011863588 ENSG00000025800 KPNA6
ENST00000545542 1 0.519410425015084 -0.0299140465331722 ENSG00000025800 KPNA6
ENST00000446515 1 0.226870280145213 -0.0683144445485551 ENSG00000025800 KPNA6
ENST00000515055 1 0.818219959685623 0.00938945414308767 ENSG00000250135 RP4-622L5.2
ENST00000373610 1 0.822661610027301 -0.00685346119346588 ENSG00000084652 TXLNA
ENST00000373609 1 0.821962518255399 -0.00688049574095052 ENSG00000084652 TXLNA
ENST00000373602 1 0.631487011917423 -0.0453250348556355 ENSG00000160050 CCDC28B
ENST00000469003 1 0.745339680266157 -0.0401992720403688 ENSG00000160050 CCDC28B
ENST00000421922 1 0.569475907626223 -0.0539194250311188 ENSG00000160050 CCDC28B
ENST00000461819 1 0.568795989014207 -0.0539146033666457 ENSG00000160050 CCDC28B
ENST00000483009 1 0.588529114382411 -0.052790413683876 ENSG00000160050 CCDC28B
ENST00000373604 1 0.870459123229723 0.0223074993334424 ENSG00000224066 RP4-622L5.7
ENST00000421616 1 0.605080696035163 -0.0869150795423912 ENSG00000224066 RP4-622L5.7
ENST00000537469 1 0.372547646849915 -0.121512086935631 ENSG00000160051 IQCC
ENST00000291358 1 0.399144104702989 -0.115164841075845 ENSG00000160051 IQCC
ENST00000409358 1 0.427518870544828 0.0860905105837964 ENSG00000222046 DCDC2B
ENST00000487056 1 0.446710538208442 0.0825130927982892 ENSG00000222046 DCDC2B
ENST00000466796 1 0.233762579700879 0.0939135864327901 ENSG00000160055 TMEM234
ENST00000491434 1 0.416155359519861 0.0599375306590925 ENSG00000160055 TMEM234
ENST00000489170 1 0.416418833733562 0.0599322133034061 ENSG00000160055 TMEM234
ENST00000495091 1 0.384621656413834 0.13085008743991 ENSG00000160055 TMEM234
ENST00000461402 1 0.416418833733562 0.0599322133034061 ENSG00000160055 TMEM234
ENST00000483001 1 0.600462166195097 0.040914336946825 ENSG00000160055 TMEM234
ENST00000545122 1 0.70236563035497 0.0299299843871831 ENSG00000160055 TMEM234
ENST00000309777 1 0.663956488121297 0.0342374247398247 ENSG00000160055 TMEM234
ENST00000373593 1 0.663884142334655 0.03422497856417 ENSG00000160055 TMEM234
ENST00000344461 1 0.679746555275037 0.0324849953680627 ENSG00000160055 TMEM234
ENST00000484490 1 0.812516067616452 0.01865489210091 ENSG00000160055 TMEM234
ENST00000485689 1 0.676498764884423 0.0490332004226436 ENSG00000160055 TMEM234
ENST00000487174 1 0.796154944865808 0.0211633466391332 ENSG00000160055 TMEM234
ENST00000355082 1 0.142566343930465 -0.0620155571295203 ENSG00000084623 EIF3I
ENST00000373586 1 0.384800819792658 -0.0270934794797613 ENSG00000084623 EIF3I
ENST00000489353 1 0.111920164366051 -0.0657247697674776 ENSG00000084623 EIF3I
ENST00000471486 1 0.58936995297549 -0.0183405930677158 ENSG00000084623 EIF3I
ENST00000483517 1 0.546114604781189 -0.0200857272449602 ENSG00000084623 EIF3I
ENST00000474371 1 0.593908863815039 -0.0171687843333837 ENSG00000084623 EIF3I
ENST00000423995 1 0.389198830455495 -0.0949523645541156 ENSG00000220785 MTMR9LP
ENST00000403496 1 0.245723655570066 -0.12941332089815 ENSG00000220785 MTMR9LP
ENST00000441044 1 0.161646653027378 -0.144265810161666 ENSG00000220785 MTMR9LP
ENST00000426597 1 0.196135728303261 -0.13379655290071 ENSG00000220785 MTMR9LP
ENST00000373582 1 0.954822569177565 -0.0101121559642592 ENSG00000183615 FAM167B
ENST00000336890 1 0.644842037125569 -0.0374243042380087 ENSG00000182866 LCK
ENST00000482949 1 0.617382510232296 -0.0365611317263183 ENSG00000182866 LCK
ENST00000495610 1 0.644367402314503 -0.0365402660541043 ENSG00000182866 LCK
ENST00000355928 1 0.617382510232296 -0.0365611317263183 ENSG00000182866 LCK
ENST00000476457 1 0.617382510232296 -0.0365611317263183 ENSG00000182866 LCK
ENST00000469765 1 0.644842037125569 -0.0374243042380087 ENSG00000182866 LCK
ENST00000373548 1 0.239165890374451 -0.0506037019459405 ENSG00000116478 HDAC1
ENST00000481281 1 0.894310240508766 0.00804762253684673 ENSG00000116478 HDAC1
ENST00000463172 1 0.607260145870896 0.0323725232958114 ENSG00000116478 HDAC1
ENST00000428704 1 0.610548435516898 -0.0284663073289673 ENSG00000116478 HDAC1
ENST00000472928 1 0.870584755596225 0.00985575018079391 ENSG00000116478 HDAC1
ENST00000373541 1 0.229025084596937 -0.051824313589607 ENSG00000116478 HDAC1
ENST00000490081 1 0.0499563805962558 -0.102214528618181 ENSG00000116478 HDAC1
ENST00000482310 1 0.0294011025277513 -0.113923431645817 ENSG00000116478 HDAC1
ENST00000476391 1 0.112235416884465 -0.0891445626829263 ENSG00000116478 HDAC1
ENST00000484305 1 0.633053208256065 -0.0371677006742328 ENSG00000116478 HDAC1
ENST00000471488 1 0.308462405951878 -0.082302272621038 ENSG00000116478 HDAC1
ENST00000329421 1 0.304359728432146 0.0555960270298568 ENSG00000175130 MARCKSL1
ENST00000448134 1 0.0384936633092069 -0.249752680665981 ENSG00000233775 RP4-811H24.9
ENST00000421153 1 0.771163766785265 -0.0494095770362589 ENSG00000162526 TSSK3
ENST00000574792 1 0.915423183019731 0.0181788198614714 ENSG00000162526 TSSK3
ENST00000574315 1 0.667166527277758 -0.0519638755957323 ENSG00000162526 TSSK3
ENST00000432622 1 0.459984371605324 -0.12878145585924 ENSG00000225828 FAM229A
ENST00000416512 1 0.988035890508208 -0.00245247469985778 ENSG00000225828 FAM229A
ENST00000428500 1 0.686582713976185 0.0570616830533304 ENSG00000225828 FAM229A
ENST00000415596 1 0.953193352258007 0.0097453846505126 ENSG00000225828 FAM229A
ENST00000373534 1 0.762587603480955 0.0514133807965297 ENSG00000162526 TSSK3
ENST00000455895 1 0.451635304953035 0.034409557004124 ENSG00000160058 BSDC1
ENST00000413080 1 0.45163285244726 0.034409715635613 ENSG00000160058 BSDC1
ENST00000444377 1 0.447264890653971 0.0347448456206193 ENSG00000160058 BSDC1
ENST00000341071 1 0.439065092199048 0.0353995333200498 ENSG00000160058 BSDC1
ENST00000526031 1 0.684515741546095 0.0195443180777455 ENSG00000160058 BSDC1
ENST00000419121 1 0.689642249600996 0.01922685024997 ENSG00000160058 BSDC1
ENST00000446293 1 0.716753392932754 0.0178030470792378 ENSG00000160058 BSDC1
ENST00000463967 1 0.168158293942989 -0.124942251359121 ENSG00000160058 BSDC1
ENST00000373520 1 0.478252673517743 0.0362429034024097 ENSG00000160058 BSDC1
ENST00000449308 1 0.38730533875028 0.0464958358247459 ENSG00000160058 BSDC1
ENST00000527513 1 0.183742013459695 0.0761147934931835 ENSG00000160058 BSDC1
ENST00000527163 1 0.190751669455686 0.0761503867728083 ENSG00000160058 BSDC1
ENST00000530485 1 0.0264957021022056 0.136336408046064 ENSG00000160058 BSDC1
ENST00000474414 1 0.0277358772978524 0.140979171445464 ENSG00000160058 BSDC1
ENST00000530876 1 0.0105479622682675 0.169967727386489 ENSG00000160058 BSDC1
ENST00000530753 1 0.00997876394425686 0.173197391689229 ENSG00000160058 BSDC1
ENST00000533084 1 0.0120490245926465 0.17514228018765 ENSG00000160058 BSDC1
ENST00000531222 1 0.0225352900902131 0.169026608844354 ENSG00000160058 BSDC1
ENST00000444107 1 0.996852166924792 0.000273789049058126 ENSG00000224333 GAPDHP20
ENST00000480336 1 0.182714192702887 -0.130284737706098 ENSG00000254553 RP1-27O5.3
ENST00000609129 1 0.327134052005189 -0.100824772732187 ENSG00000273274 ZBTB8B
ENST00000373510 1 0.348756301670681 -0.0724368440814952 ENSG00000160062 ZBTB8A
ENST00000316459 1 0.316980591656176 -0.0975638120568781 ENSG00000160062 ZBTB8A
ENST00000341885 1 0.28230445073648 -0.0476946415334005 ENSG00000176261 ZBTB8OS
ENST00000468695 1 0.344220077731402 -0.0474634610169003 ENSG00000176261 ZBTB8OS
ENST00000492007 1 0.370429961117656 -0.045061298763762 ENSG00000176261 ZBTB8OS
ENST00000373506 1 0.288177631391745 -0.0536000934893017 ENSG00000176261 ZBTB8OS
ENST00000467652 1 0.681683695160593 -0.0372362766105361 ENSG00000176261 ZBTB8OS
ENST00000498691 1 0.971556249068832 -0.00240246959646109 ENSG00000176261 ZBTB8OS
ENST00000478041 1 0.333139643968201 -0.0491154025637926 ENSG00000176261 ZBTB8OS
ENST00000473294 1 0.312937697502514 -0.051155150689209 ENSG00000176261 ZBTB8OS
ENST00000436661 1 0.306126986082257 -0.0518709256530145 ENSG00000176261 ZBTB8OS
ENST00000373501 1 0.305976394890459 -0.0518721970594066 ENSG00000176261 ZBTB8OS
ENST00000476493 1 0.312649198222604 -0.0511725855628076 ENSG00000176261 ZBTB8OS
ENST00000465588 1 0.333386544212865 -0.0491343234347535 ENSG00000176261 ZBTB8OS
ENST00000483138 1 0.21248184609545 -0.0672344681153411 ENSG00000176261 ZBTB8OS
ENST00000479075 1 0.233474494779343 -0.0667365054852701 ENSG00000176261 ZBTB8OS
ENST00000473383 1 0.822877462410345 -0.0180978357257831 ENSG00000176261 ZBTB8OS
ENST00000466361 1 0.421309297950191 -0.0482349863624394 ENSG00000176261 ZBTB8OS
ENST00000363721 1 0.649805013473327 0.0693261798750274 ENSG00000200591 Y_RNA
ENST00000414241 1 0.982888600686244 0.000871516180451909 ENSG00000162521 RBBP4
ENST00000373493 1 0.709147169300812 -0.0125910551460347 ENSG00000162521 RBBP4
ENST00000527118 1 0.728336752137388 0.0188490100874208 ENSG00000162521 RBBP4
ENST00000401893 1 0.825499673355767 0.0127888050656675 ENSG00000162521 RBBP4
ENST00000524393 1 0.641183906637062 0.0251916793937514 ENSG00000162521 RBBP4
ENST00000526193 1 0.726608539981122 0.0186080716938779 ENSG00000162521 RBBP4
ENST00000492348 1 0.948663792923651 -0.00253018638952587 ENSG00000162521 RBBP4
ENST00000544435 1 0.948663792923651 -0.00253018638952587 ENSG00000162521 RBBP4
ENST00000525506 1 0.626502307587688 0.0323071112298843 ENSG00000162521 RBBP4
ENST00000465780 1 0.555917754166273 0.0411825435698789 ENSG00000162521 RBBP4
ENST00000373485 1 0.938342766154983 -0.00292796719699678 ENSG00000162521 RBBP4
ENST00000477563 1 0.733854519601697 0.0200962758985963 ENSG00000162521 RBBP4
ENST00000458695 1 0.839180882619025 0.00829395617343389 ENSG00000162521 RBBP4
ENST00000490500 1 0.191844083738175 0.0901470608431008 ENSG00000162521 RBBP4
ENST00000445722 1 0.212200300806013 0.0765962756191114 ENSG00000162521 RBBP4
ENST00000475321 1 0.430727590165372 -0.0495690073295853 ENSG00000162521 RBBP4
ENST00000531983 1 0.734149304538646 0.0301095032911646 ENSG00000162521 RBBP4
ENST00000463378 1 0.359866089560045 -0.0514927916824413 ENSG00000162521 RBBP4
ENST00000460669 1 0.723750318861011 -0.0170423691671359 ENSG00000162521 RBBP4
ENST00000482190 1 0.692453281461394 -0.0191851172145371 ENSG00000162521 RBBP4
ENST00000373484 1 0.765949090403153 0.0136016911076778 ENSG00000162520 SYNC
ENST00000409190 1 0.698440041843779 0.0213054579986344 ENSG00000162520 SYNC
ENST00000417633 1 0.564189053574677 0.0521134350910742 ENSG00000162520 SYNC
ENST00000426909 1 0.631005401002189 0.0454438222390305 ENSG00000162520 SYNC
ENST00000421619 1 0.608967544933541 0.0676449461720112 ENSG00000224409 RP11-114B7.6
ENST00000401073 1 0.267942004658128 -0.130863341403919 ENSG00000162522 KIAA1522
ENST00000468130 1 0.542675956339104 -0.10704269443607 ENSG00000162522 KIAA1522
ENST00000373481 1 0.195244157789549 -0.165853470563573 ENSG00000162522 KIAA1522
ENST00000294521 1 0.477378693201008 -0.112939755906128 ENSG00000162522 KIAA1522
ENST00000373480 1 0.242787922424518 -0.152858943133637 ENSG00000162522 KIAA1522
ENST00000469100 1 0.905320810271342 -0.00588053459816165 ENSG00000134684 YARS
ENST00000373477 1 0.597010097118095 -0.0191525433289658 ENSG00000134684 YARS
ENST00000490826 1 0.84274270908208 -0.0101513352184041 ENSG00000134684 YARS
ENST00000487404 1 0.885115907706588 -0.00695082062233832 ENSG00000134684 YARS
ENST00000478828 1 0.483482312693151 0.0342482568352282 ENSG00000134684 YARS
ENST00000481895 1 0.467946775390819 -0.0307134645135104 ENSG00000134684 YARS
ENST00000466052 1 0.664689552662772 -0.0254921002023746 ENSG00000134684 YARS
ENST00000470377 1 0.806010554298527 0.0149251701551876 ENSG00000134684 YARS
ENST00000472692 1 0.830293578826218 0.0152767848990105 ENSG00000134684 YARS
ENST00000530710 1 0.726141645976998 -0.0253824352367817 ENSG00000116497 S100PBP
ENST00000373476 1 0.0939838975156929 -0.0938334251832258 ENSG00000116497 S100PBP
ENST00000373475 1 0.0946365012321742 -0.0904307012510544 ENSG00000116497 S100PBP
ENST00000529027 1 0.28767051846146 -0.0997296486573632 ENSG00000116497 S100PBP
ENST00000531123 1 0.770285406445546 -0.0186709959771146 ENSG00000116497 S100PBP
ENST00000398243 1 0.991435151237717 -0.000762956801526636 ENSG00000116497 S100PBP
ENST00000356689 1 0.876579198006072 0.0106287018266336 ENSG00000116497 S100PBP
ENST00000526230 1 0.581493972737298 -0.0464419625821336 ENSG00000116497 S100PBP
ENST00000531256 1 0.549156602937924 -0.0494676889611535 ENSG00000116497 S100PBP
ENST00000477248 1 0.541584816473444 -0.0843443478030241 ENSG00000116497 S100PBP
ENST00000482212 1 0.607253658771983 -0.0431738148805241 ENSG00000116497 S100PBP
ENST00000474103 1 0.154751367166847 0.24534336733558 ENSG00000116497 S100PBP
ENST00000530552 1 0.0668151997406024 -0.244337814509805 ENSG00000116497 S100PBP
ENST00000525203 1 0.319304830930381 -0.12571630371746 ENSG00000116497 S100PBP
ENST00000524535 1 0.243140051304764 -0.149151387912993 ENSG00000116497 S100PBP
ENST00000527692 1 0.939996918237141 -0.0118622069100539 ENSG00000116497 S100PBP
ENST00000475486 1 0.940081235798244 -0.0118339239630386 ENSG00000116497 S100PBP
ENST00000483143 1 0.511281943400542 0.087932607870539 ENSG00000160097 FNDC5
ENST00000481487 1 0.0969237477266227 0.292063762416817 ENSG00000160097 FNDC5
ENST00000373471 1 0.545556821443222 0.10849226866828 ENSG00000160097 FNDC5
ENST00000609187 1 0.545556821443222 0.10849226866828 ENSG00000160097 FNDC5
ENST00000497068 1 0.0686696973687665 0.286211501790479 ENSG00000160097 FNDC5
ENST00000496770 1 0.536795786206009 -0.106546670213236 ENSG00000160097 FNDC5
ENST00000470166 1 0.584814078843299 -0.0680778007964723 ENSG00000121905 HPCA
ENST00000480118 1 0.572530736770015 -0.0681930255059318 ENSG00000121905 HPCA
ENST00000373467 1 0.908802488936141 0.0190513808914092 ENSG00000121905 HPCA
ENST00000459874 1 0.579974201402585 -0.0683816643470702 ENSG00000121905 HPCA
ENST00000470896 1 0.830957578552682 0.0199459157360658 ENSG00000121905 HPCA
ENST00000482771 1 0.498636785339242 0.0946759827116615 ENSG00000121900 TMEM54
ENST00000329151 1 0.798674414970515 0.0241346840123171 ENSG00000121900 TMEM54
ENST00000373463 1 0.76138822907064 0.0287288602875388 ENSG00000121900 TMEM54
ENST00000474144 1 0.761052158929818 0.028746640022145 ENSG00000121900 TMEM54
ENST00000475208 1 0.803058373070984 0.0237644120881514 ENSG00000121900 TMEM54
ENST00000463914 1 0.385090338203167 0.100356524516123 ENSG00000121900 TMEM54
ENST00000373456 1 0.937387983602207 0.00792055034840029 ENSG00000116514 RNF19B
ENST00000356990 1 0.937387784774779 0.00791886562632317 ENSG00000116514 RNF19B
ENST00000235150 1 0.951467092647045 0.00613808441688623 ENSG00000116514 RNF19B
ENST00000594612 1 0.319881703562916 -0.0723507608899299 ENSG00000267885 FKSG48
ENST00000395888 1 0.635737798883089 0.0372485861274654 ENSG00000217644 RP4-803A2.1
ENST00000401937 1 0.635737798883089 0.0372485861274654 ENSG00000217644 RP4-803A2.1
ENST00000447420 1 0.476128597549111 -0.115565467987071 ENSG00000239670 RP4-803A2.2
ENST00000427524 1 0.575218230206077 0.017331586575907 ENSG00000236065 RP1-117O3.2
ENST00000373449 1 0.517152665402526 0.0210578451055347 ENSG00000004455 AK2
ENST00000548033 1 0.644355590321991 0.0161070413357622 ENSG00000004455 AK2
ENST00000482191 1 0.595242739485649 -0.0310553987345792 ENSG00000004455 AK2
ENST00000491241 1 0.662258365172048 0.0240239648650629 ENSG00000004455 AK2
ENST00000467905 1 0.287672216435581 0.0406429491548098 ENSG00000004455 AK2
ENST00000354858 1 0.273325304313016 0.043083663025163 ENSG00000004455 AK2
ENST00000480134 1 0.273325304313016 0.043083663025163 ENSG00000004455 AK2
ENST00000550338 1 0.367238112423353 0.0358481859373039 ENSG00000004455 AK2
ENST00000469238 1 0.591291229528435 0.0239891141432253 ENSG00000004455 AK2
ENST00000466029 1 0.549727454502024 0.0266102479458571 ENSG00000004455 AK2
ENST00000487289 1 0.219266662469408 0.0510114975093373 ENSG00000004455 AK2
ENST00000548559 1 0.131036276815824 0.0654150855820739 ENSG00000004455 AK2
ENST00000551979 1 0.391240673189472 0.0445737226458467 ENSG00000004455 AK2
ENST00000478635 1 0.503048335969884 0.0759524818113785 ENSG00000142920 ADC
ENST00000358680 1 0.608127392074077 0.052993320348885 ENSG00000142920 ADC
ENST00000294517 1 0.130829616820417 0.137902412915498 ENSG00000142920 ADC
ENST00000481886 1 0.131234659476711 0.137860472347095 ENSG00000142920 ADC
ENST00000475935 1 0.131234659476711 0.137860472347095 ENSG00000142920 ADC
ENST00000462920 1 0.346438336586122 0.111991939525911 ENSG00000142920 ADC
ENST00000471119 1 0.131234659476711 0.137860472347095 ENSG00000142920 ADC
ENST00000495135 1 0.299984218664644 0.163786970875631 ENSG00000142920 ADC
ENST00000477570 1 0.342284404565989 0.10141553701614 ENSG00000142920 ADC
ENST00000483027 1 0.460242619118207 0.0811585831256195 ENSG00000142920 ADC
ENST00000492420 1 0.597803325382903 0.0593262561016387 ENSG00000142920 ADC
ENST00000398167 1 0.131234659476711 0.137860472347095 ENSG00000142920 ADC
ENST00000373443 1 0.131234659476711 0.137860472347095 ENSG00000142920 ADC
ENST00000497710 1 0.346453965790836 0.111973612784222 ENSG00000142920 ADC
ENST00000473089 1 0.342284404565989 0.10141553701614 ENSG00000142920 ADC
ENST00000484656 1 0.156669888264589 0.135046761449219 ENSG00000142920 ADC
ENST00000373440 1 0.626843673500557 0.0533431945066568 ENSG00000142920 ADC
ENST00000373441 1 0.142667394046555 0.139580015995322 ENSG00000142920 ADC
ENST00000478204 1 0.141797805437706 0.138944109926456 ENSG00000142920 ADC
ENST00000497280 1 0.663943757236256 -0.077597308565545 ENSG00000142920 ADC
ENST00000492521 1 0.521243199516179 0.115147435478857 ENSG00000142920 ADC
ENST00000291416 1 0.133886027300231 0.131667692653466 ENSG00000116525 TRIM62
ENST00000543586 1 0.524205384984917 0.064160176876139 ENSG00000116525 TRIM62
ENST00000485148 1 0.0413277608258399 0.230004892655242 ENSG00000116525 TRIM62
ENST00000486583 1 0.0434309481735393 0.357354883834844 ENSG00000116525 TRIM62
ENST00000483388 1 0.385424375334385 0.0738740862498475 ENSG00000160094 ZNF362
ENST00000539719 1 0.760747113850437 -0.0206533486481625 ENSG00000160094 ZNF362
ENST00000490959 1 0.527012850505434 0.0585116152287435 ENSG00000160094 ZNF362
ENST00000602618 1 0.182829253191788 0.204863763998118 ENSG00000270115 RP11-415J8.7
ENST00000373428 1 0.372150203825686 -0.0716336151247819 ENSG00000160094 ZNF362
ENST00000477934 1 0.587570169235221 0.09200546160706 ENSG00000160094 ZNF362
ENST00000543783 1 0.0978330703506577 -0.187336870916925 ENSG00000256142 AL513327.1
ENST00000330379 1 0.418316818496931 -0.128879075094643 ENSG00000184389 A3GALT2
ENST00000442999 1 0.889835456956072 0.0247369874030791 ENSG00000184389 A3GALT2
ENST00000588828 1 0.00653817596335424 0.146061512655257 ENSG00000225313 RP11-415J8.3
ENST00000457957 1 0.00680702972835713 0.144905094253671 ENSG00000225313 RP11-415J8.3
ENST00000587696 1 0.00604635672691599 0.148585893880572 ENSG00000225313 RP11-415J8.3
ENST00000431992 1 0.146859839387316 0.0569856182974553 ENSG00000134686 PHC2
ENST00000485928 1 0.209335693662567 0.0478731590960349 ENSG00000134686 PHC2
ENST00000373418 1 0.204855713369834 0.0483158368624641 ENSG00000134686 PHC2
ENST00000373422 1 0.227554271494407 0.0466610839519441 ENSG00000134686 PHC2
ENST00000257118 1 0.146851486470179 0.0569856380962753 ENSG00000134686 PHC2
ENST00000419414 1 0.22385276705051 0.0543226191215251 ENSG00000134686 PHC2
ENST00000467894 1 0.423102714195802 0.03285797628055 ENSG00000134686 PHC2
ENST00000373416 1 0.493057193434415 0.0300465221294479 ENSG00000134686 PHC2
ENST00000486897 1 0.822433903985129 0.0100981647903938 ENSG00000134686 PHC2
ENST00000493483 1 0.783942276665831 0.0122224341534945 ENSG00000134686 PHC2
ENST00000473158 1 0.615311545486202 -0.0299386061119094 ENSG00000134686 PHC2
ENST00000583214 1 0.996275992616472 -0.00050799891067277 ENSG00000266239 MIR3605
ENST00000410180 1 0.0513132983367423 -0.340993542248686 ENSG00000222112 RN7SKP16
ENST00000432703 1 0.818733412027842 0.028078133507764 ENSG00000233246 RP11-415J8.5
ENST00000459964 1 0.395335264240883 0.137814682665623 ENSG00000134686 PHC2
ENST00000468406 1 0.0963008878800329 0.157595448488072 ENSG00000134686 PHC2
ENST00000484692 1 0.604087012522258 0.0390975392176398 ENSG00000134686 PHC2
ENST00000361328 1 0.766335119254686 -0.0238838809065455 ENSG00000121903 ZSCAN20
ENST00000373413 1 0.686222260221511 0.0393864216574438 ENSG00000121903 ZSCAN20
ENST00000480917 1 0.972749942992939 -0.00378128367255367 ENSG00000121903 ZSCAN20
ENST00000424879 1 0.732782661529512 -0.0343478513015306 ENSG00000235907 RP4-580O19.2
ENST00000241312 1 0.788870131656862 -0.0203628657214549 ENSG00000121904 CSMD2
ENST00000373381 1 0.790208874734215 -0.0202269438725423 ENSG00000121904 CSMD2
ENST00000465819 1 0.113868466142169 -0.262621480540731 ENSG00000121904 CSMD2
ENST00000373380 1 0.906398067449937 0.0111915488722992 ENSG00000121904 CSMD2
ENST00000489419 1 0.501588450581198 -0.110819046509091 ENSG00000121904 CSMD2
ENST00000373377 1 0.98702562110918 -0.00213785842009983 ENSG00000121904 CSMD2
ENST00000373388 1 0.851937769547402 0.0181299463663943 ENSG00000121904 CSMD2
ENST00000338325 1 0.653782563451995 -0.0444404400891933 ENSG00000121904 CSMD2
ENST00000471438 1 0.805223992194925 -0.0268743196546085 ENSG00000121904 CSMD2
ENST00000432666 1 0.502737149865072 -0.0784359010073961 ENSG00000227000 HSPD1P14
ENST00000519684 1 0.463595203227365 0.115186528680988 ENSG00000176256 HMGB4
ENST00000522796 1 0.463595203227365 0.115186528680988 ENSG00000176256 HMGB4
ENST00000458277 1 0.533513553057812 -0.0674741674436458 ENSG00000176256 HMGB4
ENST00000425537 1 0.48796889395784 0.0656858292096469 ENSG00000176256 HMGB4
ENST00000425631 1 0.492145663205923 -0.119154541552471 ENSG00000231163 RP5-1007G16.1
ENST00000434181 1 0.305440959966904 -0.166153343087446 ENSG00000231163 RP5-1007G16.1
ENST00000432447 1 0.300138082316234 -0.167709370282039 ENSG00000231163 RP5-1007G16.1
ENST00000414868 1 0.302279610646644 -0.167355334216417 ENSG00000231163 RP5-1007G16.1
ENST00000438719 1 0.196617920296018 -0.200077847034816 ENSG00000231163 RP5-1007G16.1
ENST00000431046 1 0.938069274406403 -0.0139061033871725 ENSG00000231163 RP5-1007G16.1
ENST00000373374 1 0.244366846030984 0.101546885626064 ENSG00000142698 C1orf94
ENST00000488417 1 0.324785138982574 0.0714842786457387 ENSG00000142698 C1orf94
ENST00000426886 1 0.951643367467021 0.00333557761593557 ENSG00000163866 SMIM12
ENST00000338513 1 0.486706264901033 0.0956382704705627 ENSG00000189280 GJB5
ENST00000339480 1 0.271156966851806 -0.097300416280619 ENSG00000189433 GJB4
ENST00000542839 1 0.913927990412162 -0.019197167322602 ENSG00000255811 RP1-34M23.5
ENST00000373366 1 0.841087971096 0.0283172313448276 ENSG00000188910 GJB3
ENST00000373362 1 0.679917940263939 0.0571359013786942 ENSG00000188910 GJB3
ENST00000342280 1 0.196831326084456 -0.182150451780529 ENSG00000187513 GJA4
ENST00000450137 1 0.320370489586823 -0.131212676298616 ENSG00000187513 GJA4
ENST00000429293 1 0.129559114642047 -0.267016590234654 ENSG00000230163 RP5-997D16.2
ENST00000521580 1 0.923171710785777 0.00578465030818505 ENSG00000163866 SMIM12
ENST00000446026 1 0.930417804159367 0.00596181223215206 ENSG00000163866 SMIM12
ENST00000456842 1 0.978073475406467 0.0018759877996897 ENSG00000163866 SMIM12
ENST00000423898 1 0.904144534280731 -0.0084419620302927 ENSG00000163866 SMIM12
ENST00000417239 1 0.657780366589947 -0.0381818215654404 ENSG00000163866 SMIM12
ENST00000235180 1 0.370705456499551 0.102864024310139 ENSG00000116544 DLGAP3
ENST00000373347 1 0.180483882607434 0.165841787232036 ENSG00000116544 DLGAP3
ENST00000417456 1 0.994281280196835 0.000512134017957622 ENSG00000241014 RP11-244H3.1
ENST00000311990 1 0.298145519720729 -0.136447677544901 ENSG00000241014 RP11-244H3.1
ENST00000487874 1 0.736811051330156 -0.0153355011395249 ENSG00000271741 RP11-244H3.4
ENST00000373337 1 0.279581868790917 0.0920537054451371 ENSG00000243749 ZMYM6NB
ENST00000373340 1 0.420090317817733 -0.039766389994141 ENSG00000163867 ZMYM6
ENST00000493328 1 0.416470808129797 -0.0438855918871048 ENSG00000163867 ZMYM6
ENST00000357182 1 0.342550687383684 -0.050948021089615 ENSG00000163867 ZMYM6
ENST00000466345 1 0.720498201463475 -0.0405962584876389 ENSG00000163867 ZMYM6
ENST00000472971 1 0.15245592076095 -0.204809920507134 ENSG00000163867 ZMYM6
ENST00000415531 1 0.943195513217727 0.00514026461808805 ENSG00000163867 ZMYM6
ENST00000317538 1 0.576970746343737 0.0432609636298621 ENSG00000163867 ZMYM6
ENST00000460607 1 0.592854352630107 0.0415169395799142 ENSG00000163867 ZMYM6
ENST00000373333 1 0.283550078093149 0.0890516084554261 ENSG00000163867 ZMYM6
ENST00000471566 1 0.098225065404063 0.177483205018361 ENSG00000163867 ZMYM6
ENST00000428087 1 0.591263450740168 -0.0396576321097143 ENSG00000233940 RP11-248I9.2
ENST00000417119 1 0.849827520473086 -0.0138311570959416 ENSG00000197056 ZMYM1
ENST00000359858 1 0.764943723390897 -0.0192785473733422 ENSG00000197056 ZMYM1
ENST00000466390 1 0.665750799453167 0.0470252380141779 ENSG00000197056 ZMYM1
ENST00000488455 1 0.790667504032087 -0.0179582553774585 ENSG00000197056 ZMYM1
ENST00000475654 1 0.906088335686182 -0.00886538862335617 ENSG00000197056 ZMYM1
ENST00000373329 1 0.764943723390897 -0.0192785473733422 ENSG00000197056 ZMYM1
ENST00000373330 1 0.765110080337771 -0.0192741006395362 ENSG00000197056 ZMYM1
ENST00000476269 1 0.549726562912347 -0.091607363646307 ENSG00000197056 ZMYM1
ENST00000463393 1 0.639648024994598 0.0658382947550167 ENSG00000197056 ZMYM1
ENST00000471991 1 0.0465284220535462 0.304021199369204 ENSG00000116560 SFPQ
ENST00000468598 1 0.832872795930137 0.0123547899862959 ENSG00000116560 SFPQ
ENST00000460428 1 0.281635583101868 -0.0371499984380174 ENSG00000116560 SFPQ
ENST00000470472 1 0.370541224681973 -0.0301495393410813 ENSG00000116560 SFPQ
ENST00000466745 1 0.617746884840879 0.0335577788530958 ENSG00000116560 SFPQ
ENST00000466213 1 0.630473053734658 0.0320442932153452 ENSG00000116560 SFPQ
ENST00000490668 1 0.826468197336066 -0.0117649614143292 ENSG00000116560 SFPQ
ENST00000485365 1 0.924865710249167 -0.00489897769534427 ENSG00000116560 SFPQ
ENST00000485454 1 0.251352626679697 0.147912228063356 ENSG00000116560 SFPQ
ENST00000357214 1 0.202198083343893 -0.0425504267272568 ENSG00000116560 SFPQ
ENST00000373297 1 0.552346890728105 -0.0183756342975459 ENSG00000146463 ZMYM4
ENST00000314607 1 0.552346890728105 -0.0183756342975459 ENSG00000146463 ZMYM4
ENST00000441447 1 0.828617404043682 0.0150777973809494 ENSG00000146463 ZMYM4
ENST00000475222 1 0.751751258106402 0.0328097549983948 ENSG00000240374 RN7SL503P
ENST00000364672 1 0.797853194630928 0.032020108146558 ENSG00000201542 SNORA62
ENST00000434805 1 0.683119142798927 -0.0718666315024122 ENSG00000229994 RPL5P4
ENST00000432683 1 0.852392208011427 0.0138818196469544 ENSG00000227409 ZMYM4-AS1
ENST00000457946 1 0.30581937676732 -0.0362391795997043 ENSG00000146463 ZMYM4
ENST00000482131 1 0.533960120233768 -0.0556127687923153 ENSG00000146463 ZMYM4
ENST00000470175 1 0.298370180167474 -0.0990460338618392 ENSG00000146463 ZMYM4
ENST00000492456 1 0.539689387850736 -0.0637619799428202 ENSG00000146463 ZMYM4
ENST00000365259 1 0.12811180741554 0.11090614802409 ENSG00000202129 RNY5P1
ENST00000325722 1 0.851346316308011 -0.00654545901858406 ENSG00000142687 KIAA0319L
ENST00000373266 1 0.325555241708788 0.0449758603884153 ENSG00000142687 KIAA0319L
ENST00000426982 1 0.430329576245026 -0.0282720099964747 ENSG00000142687 KIAA0319L
ENST00000461312 1 0.87072851639835 -0.0108267878822828 ENSG00000142687 KIAA0319L
ENST00000485551 1 0.525432996820183 -0.0293164941608191 ENSG00000142687 KIAA0319L
ENST00000473423 1 0.518057913637184 0.0715303689899292 ENSG00000142687 KIAA0319L
ENST00000473844 1 0.395105431109285 0.0714471393414931 ENSG00000142687 KIAA0319L
ENST00000474856 1 0.775487451055472 0.0289692997276314 ENSG00000142687 KIAA0319L
ENST00000492544 1 0.576664707416595 0.0512301665833263 ENSG00000142687 KIAA0319L
ENST00000440579 1 0.260705684294746 -0.0497717952625693 ENSG00000142687 KIAA0319L
ENST00000467109 1 0.92753109812032 0.0107119962444018 ENSG00000142687 KIAA0319L
ENST00000431916 1 0.269105630876136 -0.070168132573056 ENSG00000142687 KIAA0319L
ENST00000482929 1 0.284466199994102 -0.0573476790159044 ENSG00000142687 KIAA0319L
ENST00000478463 1 0.330309874190497 -0.0561791113223849 ENSG00000142687 KIAA0319L
ENST00000470388 1 0.330522390965776 -0.0561730559230512 ENSG00000142687 KIAA0319L
ENST00000492888 1 0.372907675057216 -0.057766537666534 ENSG00000142687 KIAA0319L
ENST00000469892 1 0.442017149550207 -0.0513997660880589 ENSG00000142687 KIAA0319L
ENST00000494948 1 0.531311152047079 -0.0466707234815165 ENSG00000142687 KIAA0319L
ENST00000442276 1 0.710142709225682 0.0551773636434847 ENSG00000236274 RP4-728D4.3
ENST00000476329 1 0.997292760108772 -0.000317850334074794 ENSG00000142687 KIAA0319L
ENST00000473465 1 0.798090456814047 0.0455102832943753 ENSG00000142687 KIAA0319L
ENST00000373253 1 0.509823551716077 0.0344507667882193 ENSG00000020129 NCDN
ENST00000356090 1 0.478623652370692 0.0371625783820291 ENSG00000020129 NCDN
ENST00000373243 1 0.478999037561074 0.0371527908489296 ENSG00000020129 NCDN
ENST00000459931 1 0.997818144240185 -0.000221495013113811 ENSG00000020129 NCDN
ENST00000437806 1 0.474559136201092 -0.0630781302343112 ENSG00000020129 NCDN
ENST00000423723 1 0.283299704787836 0.0763792283042928 ENSG00000020129 NCDN
ENST00000425881 1 0.656496808223106 0.0797862959521086 ENSG00000239636 RP4-728D4.2
ENST00000444348 1 0.854209915889171 0.0323688148831902 ENSG00000239636 RP4-728D4.2
ENST00000373235 1 0.322590369265907 -0.14938745743198 ENSG00000116819 TFAP2E
ENST00000373237 1 0.787499094073484 -0.0121887135398896 ENSG00000126067 PSMB2
ENST00000270815 1 0.640114239009701 -0.0267976600607732 ENSG00000142686 C1orf216
ENST00000503824 1 0.502793525942989 0.102055007720487 ENSG00000142686 C1orf216
ENST00000453178 1 0.531090350098973 -0.08366781852161 ENSG00000142686 C1orf216
ENST00000251195 1 0.492569116863388 -0.0658730199656781 ENSG00000092853 CLSPN
ENST00000466308 1 0.330794858116523 -0.165543987982339 ENSG00000092853 CLSPN
ENST00000318121 1 0.374771675845298 -0.0890645555023895 ENSG00000092853 CLSPN
ENST00000373220 1 0.374771675845298 -0.0890645555023895 ENSG00000092853 CLSPN
ENST00000520551 1 0.374771675845298 -0.0890645555023895 ENSG00000092853 CLSPN
ENST00000373226 1 0.886246075063513 0.0237500371309158 ENSG00000232335 RP11-435D7.3
ENST00000517467 1 0.225717552528117 -0.216810819578971 ENSG00000092853 CLSPN
ENST00000373210 1 0.137319332825096 -0.0832270104519064 ENSG00000134698 AGO4
ENST00000488778 1 0.306482338299186 -0.153307434006129 ENSG00000134698 AGO4
ENST00000496257 1 0.890931115079311 -0.0185770839728507 ENSG00000134698 AGO4
ENST00000373206 1 0.352261285457886 -0.0570492922086327 ENSG00000092847 AGO1
ENST00000373204 1 0.151053946796829 -0.0731646338710234 ENSG00000092847 AGO1
ENST00000606838 1 0.726546858572724 -0.0552526313771673 ENSG00000271914 RP4-789D17.5
ENST00000324350 1 0.509635137254635 -0.0512247240508189 ENSG00000126070 AGO3
ENST00000373191 1 0.858644362591345 0.00899470498658369 ENSG00000126070 AGO3
ENST00000397828 1 0.749987970674034 -0.0243524779941982 ENSG00000126070 AGO3
ENST00000246314 1 0.651822876573978 -0.0250583196064045 ENSG00000126070 AGO3
ENST00000491443 1 0.294860809977618 0.0962543924998223 ENSG00000126070 AGO3
ENST00000466576 1 0.954901382094993 0.00544619928962595 ENSG00000271554 RP4-665N4.8
ENST00000479395 1 0.0293887656323847 0.360582537660178 ENSG00000271554 RP4-665N4.8
ENST00000471099 1 0.526289422404538 0.0795293642435261 ENSG00000126070 AGO3
ENST00000207457 1 0.315803274839703 0.130253134043135 ENSG00000092850 TEKT2
ENST00000469024 1 0.315803274839703 0.130253134043135 ENSG00000092850 TEKT2
ENST00000373178 1 0.368592530745868 0.0569710462423609 ENSG00000116863 ADPRHL2
ENST00000303143 1 0.707744479604106 -0.0349503314201164 ENSG00000171812 COL8A2
ENST00000397799 1 0.620019428100292 -0.0448643108280723 ENSG00000171812 COL8A2
ENST00000481785 1 0.95039069056246 -0.00732166364453459 ENSG00000171812 COL8A2
ENST00000373166 1 0.737101582250699 -0.0146176414066168 ENSG00000054116 TRAPPC3
ENST00000462715 1 0.47208259534462 -0.0337741425725138 ENSG00000054116 TRAPPC3
ENST00000373163 1 0.799561831449289 -0.0112546666748498 ENSG00000054116 TRAPPC3
ENST00000373162 1 0.96396140065433 -0.00201370011926896 ENSG00000054116 TRAPPC3
ENST00000469757 1 0.944477937780629 -0.00333565089286366 ENSG00000054116 TRAPPC3
ENST00000373159 1 0.985260591656587 0.000969445095315923 ENSG00000054116 TRAPPC3
ENST00000497251 1 0.872293564921465 -0.00887109326212195 ENSG00000054116 TRAPPC3
ENST00000429533 1 0.15864632614285 0.0600259792210656 ENSG00000116871 MAP7D1
ENST00000316156 1 0.289910390467631 0.0363114940131193 ENSG00000116871 MAP7D1
ENST00000527764 1 0.829386185719433 0.0122509208145367 ENSG00000116871 MAP7D1
ENST00000373150 1 0.291965545298608 0.0362249636147591 ENSG00000116871 MAP7D1
ENST00000373151 1 0.291885032435976 0.0362241745345247 ENSG00000116871 MAP7D1
ENST00000530729 1 0.283815333194267 0.0530810188036347 ENSG00000116871 MAP7D1
ENST00000462118 1 0.056082311362827 0.108688550465411 ENSG00000116871 MAP7D1
ENST00000474796 1 0.0349126242627775 0.102634356279621 ENSG00000116871 MAP7D1
ENST00000530975 1 0.716981121788705 0.0193972237398085 ENSG00000116871 MAP7D1
ENST00000487131 1 0.352467253063902 0.045088773684182 ENSG00000116871 MAP7D1
ENST00000373148 1 0.63129894462874 0.0203026392841419 ENSG00000116871 MAP7D1
ENST00000532131 1 0.753557651768092 -0.0149504704186396 ENSG00000116871 MAP7D1
ENST00000487114 1 0.829788411911419 0.0110888991934355 ENSG00000116871 MAP7D1
ENST00000354618 1 0.954920703252828 0.00174381230116507 ENSG00000054118 THRAP3
ENST00000469141 1 0.892306175868016 -0.00443173847084748 ENSG00000054118 THRAP3
ENST00000478853 1 0.352150149082288 0.0653809423639485 ENSG00000054118 THRAP3
ENST00000447495 1 0.23654679895343 0.177978828943244 ENSG00000231849 UBE2V2P4
ENST00000466743 1 0.282895912793577 -0.0816191265886562 ENSG00000054118 THRAP3
ENST00000373139 1 0.468078935554677 0.0883694595406972 ENSG00000214193 SH3D21
ENST00000453908 1 0.79280038207443 0.0273550249194257 ENSG00000214193 SH3D21
ENST00000426732 1 0.79280038207443 0.0273550249194257 ENSG00000214193 SH3D21
ENST00000312808 1 0.791460663969683 0.0276397086094263 ENSG00000214193 SH3D21
ENST00000505871 1 0.761927250111392 0.0317257557111609 ENSG00000214193 SH3D21
ENST00000480549 1 0.659379902390844 0.0290744687154426 ENSG00000214193 SH3D21
ENST00000496636 1 0.213779887053948 0.191284714892987 ENSG00000214193 SH3D21
ENST00000508854 1 0.160675188229462 -0.221183487575062 ENSG00000214193 SH3D21
ENST00000474766 1 0.631427567954445 0.0326641892362213 ENSG00000214193 SH3D21
ENST00000270824 1 0.473506510286078 0.0511644768527838 ENSG00000142694 EVA1B
ENST00000490466 1 0.449417925758567 0.055113441381994 ENSG00000142694 EVA1B
ENST00000373137 1 0.427254671561521 -0.0777356740937087 ENSG00000116883 RP11-268J15.5
ENST00000359297 1 0.313643426440573 0.0508179385249837 ENSG00000196182 STK40
ENST00000373129 1 0.161299264931123 0.0581615449025223 ENSG00000196182 STK40
ENST00000373130 1 0.161299264931123 0.0581615449025223 ENSG00000196182 STK40
ENST00000373132 1 0.161299264931123 0.0581615449025223 ENSG00000196182 STK40
ENST00000460417 1 0.821108504749713 0.0171216181431863 ENSG00000196182 STK40
ENST00000473733 1 0.348266193059849 0.0780557737446837 ENSG00000196182 STK40
ENST00000482458 1 0.230925566161234 0.065303047727629 ENSG00000196182 STK40
ENST00000460017 1 0.150681655831894 0.10479908114854 ENSG00000196182 STK40
ENST00000476041 1 0.470085925283866 0.0560644449601757 ENSG00000181817 LSM10
ENST00000315732 1 0.436043562498495 0.0621362017237588 ENSG00000181817 LSM10
ENST00000489912 1 0.504004468216443 0.0572229112291464 ENSG00000181817 LSM10
ENST00000468441 1 0.451528363259247 -0.120072044955384 ENSG00000116885 OSCP1
ENST00000495222 1 0.268399653393774 -0.167965734901115 ENSG00000116885 OSCP1
ENST00000235532 1 0.183512957152346 -0.163620791322439 ENSG00000116885 OSCP1
ENST00000356637 1 0.183512957152346 -0.163620791322439 ENSG00000116885 OSCP1
ENST00000471369 1 0.465550047466397 -0.130958817768184 ENSG00000116885 OSCP1
ENST00000433045 1 0.223995242484323 -0.153085375139247 ENSG00000116885 OSCP1
ENST00000445843 1 0.155140161255711 -0.175931397117557 ENSG00000116885 OSCP1
ENST00000315643 1 0.0827471785217467 -0.214883399067471 ENSG00000116885 OSCP1
ENST00000364578 1 0.389590664270415 0.0681238365105266 ENSG00000201448 SNORA63
ENST00000475160 1 0.270322059549302 -0.186538495228686 ENSG00000116885 OSCP1
ENST00000525869 1 0.878273188377531 -0.0273731572815755 ENSG00000116885 OSCP1
ENST00000528112 1 0.771208556071117 -0.0429168718623839 ENSG00000116885 OSCP1
ENST00000354267 1 0.508184768972646 -0.104192807181758 ENSG00000116885 OSCP1
ENST00000524789 1 0.817616600188295 -0.0401746999485106 ENSG00000116885 OSCP1
ENST00000373116 1 0.920383589356394 0.0059379490260029 ENSG00000116898 MRPS15
ENST00000488606 1 0.913666195232181 -0.00882787423215851 ENSG00000116898 MRPS15
ENST00000477040 1 0.955164269152368 0.005354469718288 ENSG00000116898 MRPS15
ENST00000462067 1 0.920322193899437 0.00594427195415085 ENSG00000116898 MRPS15
ENST00000424989 1 0.202199893359486 0.161303540780797 ENSG00000233621 LINC01137
ENST00000373087 1 0.0527800776722606 0.227503627320993 ENSG00000163874 ZC3H12A
ENST00000472312 1 0.471834540578052 0.112380208672554 ENSG00000163874 ZC3H12A
ENST00000471012 1 0.668939062639113 0.0673026570798325 ENSG00000163874 ZC3H12A
ENST00000373075 1 0.698263000954087 -0.0200057796579132 ENSG00000163875 MEAF6
ENST00000296214 1 0.845942671466488 -0.0101580373074519 ENSG00000163875 MEAF6
ENST00000373074 1 0.894612891640934 -0.00686824482883142 ENSG00000163875 MEAF6
ENST00000475828 1 0.84314215253541 -0.0103236118414484 ENSG00000163875 MEAF6
ENST00000487788 1 0.853027035995594 -0.00968211161605934 ENSG00000163875 MEAF6
ENST00000373073 1 0.549509483797997 -0.0327849652035955 ENSG00000163875 MEAF6
ENST00000487792 1 0.352380618145157 -0.0518351089188443 ENSG00000163875 MEAF6
ENST00000448519 1 0.937263824281958 -0.00459839164754625 ENSG00000163875 MEAF6
ENST00000580821 1 0.978908806871984 -0.00451970257194553 ENSG00000263675 MIR5581
ENST00000485039 1 0.689890163765614 0.0271576857017993 ENSG00000163875 MEAF6
ENST00000296215 1 0.570602275317979 -0.0403745036349296 ENSG00000163877 SNIP1
ENST00000468040 1 0.736065552698252 -0.0378004700123947 ENSG00000163877 SNIP1
ENST00000437933 1 0.510477996157785 -0.090722590315916 ENSG00000232273 FTH1P1
ENST00000493916 1 0.894160550850666 0.0198929137922947 ENSG00000163877 SNIP1
ENST00000296218 1 0.00271938481012648 -0.346425298014416 ENSG00000163879 DNALI1
ENST00000490312 1 0.021509443690578 -0.387243296545781 ENSG00000163879 DNALI1
ENST00000466723 1 0.00682479393002709 -0.379199137133091 ENSG00000163879 DNALI1
ENST00000541606 1 0.00475366586356826 -0.361789619292677 ENSG00000163879 DNALI1
ENST00000497858 1 0.0222373660990413 -0.298115944697421 ENSG00000163879 DNALI1
ENST00000467277 1 0.15762403686113 -0.230968626819015 ENSG00000163879 DNALI1
ENST00000490029 1 0.319144263195699 -0.10765972846531 ENSG00000134697 GNL2
ENST00000373062 1 0.981400850726587 0.00100701670162142 ENSG00000134697 GNL2
ENST00000462812 1 0.24363109754787 -0.0720265974571541 ENSG00000134697 GNL2
ENST00000479255 1 0.0453536115388726 -0.192316403074862 ENSG00000134697 GNL2
ENST00000538069 1 0.357170864627907 0.0703564956295597 ENSG00000134697 GNL2
ENST00000469191 1 0.191059783605232 0.129736400180175 ENSG00000134697 GNL2
ENST00000489146 1 0.817330372754784 0.0233228305856771 ENSG00000134697 GNL2
ENST00000463351 1 0.669778848121761 0.0329599363071667 ENSG00000134697 GNL2
ENST00000488496 1 0.385213335880995 0.0793060613544227 ENSG00000134697 GNL2
ENST00000358011 1 0.103598872456256 -0.126917533398768 ENSG00000116922 C1orf109
ENST00000494120 1 0.0712877804644444 -0.136896721032004 ENSG00000116922 C1orf109
ENST00000609516 1 0.211712590376435 -0.129929164023251 ENSG00000116922 C1orf109
ENST00000464178 1 0.307212537662362 -0.100123193389614 ENSG00000116922 C1orf109
ENST00000464085 1 0.244391257179827 -0.107778764494651 ENSG00000116922 C1orf109
ENST00000491981 1 0.147062651332519 -0.13006704182722 ENSG00000116922 C1orf109
ENST00000461359 1 0.157838830566955 -0.141616176533669 ENSG00000116922 C1orf109
ENST00000477060 1 0.0934067626662474 -0.162177904838203 ENSG00000116922 C1orf109
ENST00000486637 1 0.232754645904029 -0.124052651560359 ENSG00000116922 C1orf109
ENST00000491797 1 0.317286891516488 -0.119720758304404 ENSG00000116922 C1orf109
ENST00000488137 1 0.228662723433532 -0.139481366877617 ENSG00000116922 C1orf109
ENST00000472584 1 0.469732474663696 -0.0908076510289075 ENSG00000116922 C1orf109
ENST00000498448 1 0.195169307582797 -0.228325903656174 ENSG00000116922 C1orf109
ENST00000373055 1 0.719178886734042 -0.0379640132548025 ENSG00000134690 CDCA8
ENST00000327331 1 0.719178886734042 -0.0379640132548025 ENSG00000134690 CDCA8
ENST00000373045 1 0.575827164224112 0.0997597501358953 ENSG00000185090 MANEAL
ENST00000397631 1 0.575827164224112 0.0997597501358953 ENSG00000185090 MANEAL
ENST00000532512 1 0.443288133019639 -0.124564308589333 ENSG00000185090 MANEAL
ENST00000525897 1 0.587467561596035 -0.0930834902864449 ENSG00000185090 MANEAL
ENST00000329006 1 0.47202532040361 0.126869492007174 ENSG00000185090 MANEAL
ENST00000433474 1 0.25712871908887 0.194744577495151 ENSG00000233728 RP11-109P14.9
ENST00000373044 1 0.0673977884514025 0.124166379288003 ENSG00000196449 YRDC
ENST00000373043 1 0.503169115347379 0.0438910604475993 ENSG00000197982 C1orf122
ENST00000419397 1 0.167419126838625 0.0985264364703529 ENSG00000197982 C1orf122
ENST00000468084 1 0.432026025891456 0.0516805906773887 ENSG00000197982 C1orf122
ENST00000373042 1 0.964246879277158 0.00298050183383496 ENSG00000197982 C1orf122
ENST00000446260 1 0.964735989197759 0.00296277692718637 ENSG00000197982 C1orf122
ENST00000373036 1 0.335939765533737 0.0463559882766458 ENSG00000188786 MTF1
ENST00000448796 1 0.5564856465544 0.0875026095720949 ENSG00000230610 AL929472.1
ENST00000447422 1 0.819182997151414 -0.0320443860285467 ENSG00000235673 RP11-109P14.8
ENST00000468190 1 0.948629522238254 0.00860022470329741 ENSG00000188786 MTF1
ENST00000419993 1 0.798803662738759 0.0368813271091142 ENSG00000230955 RP11-109P14.10
ENST00000373027 1 0.640695275128996 -0.0278668888659475 ENSG00000204084 INPP5B
ENST00000373023 1 0.253711996340071 -0.0632544224597034 ENSG00000204084 INPP5B
ENST00000373026 1 0.216818897149301 -0.071581180713855 ENSG00000204084 INPP5B
ENST00000373024 1 0.186570475152877 -0.0767924417444732 ENSG00000204084 INPP5B
ENST00000487328 1 0.31014914996674 -0.180462956430264 ENSG00000204084 INPP5B
ENST00000470364 1 0.53340599682763 -0.0817462509432352 ENSG00000204084 INPP5B
ENST00000474758 1 0.624017067181869 -0.0657445913211593 ENSG00000204084 INPP5B
ENST00000458109 1 0.708390414216231 0.0362620163051256 ENSG00000204084 INPP5B
ENST00000516639 1 0.796418685960236 0.0432152681672694 ENSG00000252448 SNORA63
ENST00000410350 1 0.00643414490485857 0.364631448244142 ENSG00000222282 RNU6-584P
ENST00000467066 1 0.0521497092178888 0.274938994452887 ENSG00000204084 INPP5B
ENST00000373021 1 0.0387024479667452 -0.223676470663553 ENSG00000204084 INPP5B
ENST00000491406 1 0.113776256322657 -0.212425950627854 ENSG00000204084 INPP5B
ENST00000373019 1 0.46709054764142 -0.0275479105651332 ENSG00000183431 SF3A3
ENST00000448721 1 0.220887994771827 -0.0460123982291175 ENSG00000183431 SF3A3
ENST00000487062 1 0.914380753614608 -0.00950404967401049 ENSG00000183431 SF3A3
ENST00000460925 1 0.765525364112483 -0.0204571609702474 ENSG00000183431 SF3A3
ENST00000489537 1 0.221596859031587 -0.0554790270616116 ENSG00000183431 SF3A3
ENST00000461869 1 0.133880767394059 -0.0657001476773952 ENSG00000183431 SF3A3
ENST00000470585 1 0.119126856006486 -0.0693322732578328 ENSG00000183431 SF3A3
ENST00000488934 1 0.97516474790632 0.00278421665343506 ENSG00000183431 SF3A3
ENST00000462258 1 0.0972172586407325 -0.0798088644397042 ENSG00000183431 SF3A3
ENST00000391239 1 0.313167998233871 -0.133164062424062 ENSG00000212541 RNU6-510P
ENST00000485803 1 0.506714622930696 -0.04546932018597 ENSG00000183386 FHL3
ENST00000373016 1 0.506714622930696 -0.04546932018597 ENSG00000183386 FHL3
ENST00000475084 1 0.657777519180863 -0.0309311019949095 ENSG00000183386 FHL3
ENST00000477194 1 0.775652776679709 -0.0204273695643193 ENSG00000183386 FHL3
ENST00000483132 1 0.656326118262778 0.0454734540190467 ENSG00000183386 FHL3
ENST00000483182 1 0.934544618643181 -0.00479746726460122 ENSG00000183520 UTP11L
ENST00000486563 1 0.202362753442395 0.0942067486845954 ENSG00000183520 UTP11L
ENST00000373014 1 0.601612084686386 -0.0264022223749533 ENSG00000183520 UTP11L
ENST00000537711 1 0.967490767282209 0.00211119190150134 ENSG00000183520 UTP11L
ENST00000488453 1 0.480391784029228 -0.040298648474066 ENSG00000183520 UTP11L
ENST00000373012 1 0.577936251296835 0.0675491569638961 ENSG00000185668 POU3F1
ENST00000432922 1 0.70872024695998 -0.0609641409512933 ENSG00000224592 RP5-884C9.2
ENST00000428151 1 0.953268612591116 -0.00965779364799984 ENSG00000224592 RP5-884C9.2
ENST00000424719 1 0.312536426452655 -0.074731139633971 ENSG00000223589 RP5-884C9.3
ENST00000442006 1 0.181658171385516 0.231371911966887 ENSG00000215895 RP11-334L9.1
ENST00000373001 1 0.127698518945683 -0.0914751939413468 ENSG00000116954 RRAGC
ENST00000474456 1 0.259544378323153 -0.105951926766077 ENSG00000116954 RRAGC
ENST00000493015 1 0.409992938751005 -0.061763224668321 ENSG00000116954 RRAGC
ENST00000496778 1 0.708727553708461 0.0381490884471947 ENSG00000116954 RRAGC
ENST00000433671 1 0.554799550693074 0.0343430108755933 ENSG00000228436 RP5-864K19.4
ENST00000456813 1 0.980746640740857 0.00144539058955127 ENSG00000228436 RP5-864K19.4
ENST00000397572 1 0.933217505466935 -0.00523882094644228 ENSG00000214114 MYCBP
ENST00000494695 1 0.303471669595316 -0.0760849172139616 ENSG00000214114 MYCBP
ENST00000495043 1 0.251268490667807 -0.0860707171197057 ENSG00000214114 MYCBP
ENST00000489803 1 0.36052318669618 -0.070204919049406 ENSG00000214114 MYCBP
ENST00000454994 1 0.360553855175689 -0.0702026211600992 ENSG00000131233 GJA9
ENST00000489575 1 0.3496150836518 -0.0718256895935551 ENSG00000214114 MYCBP
ENST00000465771 1 0.646694624251756 -0.0380470830058982 ENSG00000214114 MYCBP
ENST00000462027 1 0.813493240498272 -0.0220318126839599 ENSG00000214114 MYCBP
ENST00000443161 1 0.494260492054642 0.12261951325206 ENSG00000228436 RP5-864K19.4
ENST00000357771 1 0.823034801073541 -0.0371708262353405 ENSG00000131233 GJA9
ENST00000360786 1 0.721002785966871 0.0640763716268404 ENSG00000131233 GJA9
ENST00000372990 1 0.0315812586786387 0.267242840336817 ENSG00000158315 RHBDL2
ENST00000289248 1 0.0108841471608101 0.329981164738172 ENSG00000158315 RHBDL2
ENST00000538156 1 0.0109497121481685 0.329979017895234 ENSG00000158315 RHBDL2
ENST00000372985 1 0.0125140123370345 0.321775419245972 ENSG00000158315 RHBDL2
ENST00000540558 1 0.57705014240213 0.0940241461175215 ENSG00000158315 RHBDL2
ENST00000432648 1 0.804765355976189 0.00888778326363531 ENSG00000174574 AKIRIN1
ENST00000446189 1 0.605038629673381 0.0196282192993295 ENSG00000174574 AKIRIN1
ENST00000372984 1 0.498186414106308 0.0253526949401588 ENSG00000174574 AKIRIN1
ENST00000531822 1 0.938013209129109 0.00348507225000331 ENSG00000174574 AKIRIN1
ENST00000372967 1 0.439052396859553 0.0300426926333511 ENSG00000168653 NDUFS5
ENST00000372969 1 0.439052396859553 0.0300426926333511 ENSG00000168653 NDUFS5
ENST00000484793 1 0.834795617382195 0.0338623292333132 ENSG00000127603 MACF1
ENST00000602421 1 0.945983286151659 0.0107661807968084 ENSG00000127603 MACF1
ENST00000545844 1 0.272800356741517 -0.0436209516388652 ENSG00000127603 MACF1
ENST00000567887 1 0.272033162883836 -0.043688822896246 ENSG00000127603 MACF1
ENST00000372915 1 0.272218850865849 -0.0436632398998947 ENSG00000127603 MACF1
ENST00000539005 1 0.272169435397207 -0.0436781261017772 ENSG00000127603 MACF1
ENST00000317713 1 0.272169435397207 -0.0436781261017772 ENSG00000127603 MACF1
ENST00000361689 1 0.272231960710371 -0.0436632421339352 ENSG00000127603 MACF1
ENST00000524432 1 0.672200996559041 -0.0173168423170949 ENSG00000127603 MACF1
ENST00000467673 1 0.501111014127327 0.0457535410248066 ENSG00000127603 MACF1
ENST00000383927 1 0.704336911206062 0.0581130499644957 ENSG00000206654 RNU6-608P
ENST00000410446 1 0.85074483393873 -0.0324165219384768 ENSG00000222378 RNA5SP44
ENST00000564288 1 0.255586987892357 -0.0493328444842627 ENSG00000127603 MACF1
ENST00000494012 1 0.773729658045042 0.0184333235137859 ENSG00000127603 MACF1
ENST00000536367 1 0.495962449317157 0.0374238545363749 ENSG00000127603 MACF1
ENST00000602528 1 0.814255980884907 -0.0359262672607124 ENSG00000270040 RP11-416A14.1
ENST00000480624 1 0.140916870709934 0.0931489745815945 ENSG00000127603 MACF1
ENST00000469366 1 0.265711534995663 0.0799802299691068 ENSG00000127603 MACF1
ENST00000289890 1 0.465745905298284 0.0657949159856272 ENSG00000226438 RP11-420K8.1
ENST00000496804 1 0.349393606640831 -0.0497082398816625 ENSG00000127603 MACF1
ENST00000530262 1 0.340022229543354 -0.048272021595679 ENSG00000127603 MACF1
ENST00000485063 1 0.55203107506958 -0.0431811152864113 ENSG00000127603 MACF1
ENST00000472385 1 0.0974926606795547 -0.117145026416291 ENSG00000127603 MACF1
ENST00000484393 1 0.157323584896665 -0.113384376258814 ENSG00000127603 MACF1
ENST00000476350 1 0.324576451604034 -0.0502947490823437 ENSG00000127603 MACF1
ENST00000372925 1 0.231519802558859 -0.0526689566196733 ENSG00000127603 MACF1
ENST00000406997 1 0.581122422446309 -0.0900785275543898 ENSG00000217897 HSPE1P8
ENST00000528611 1 0.34983978284313 -0.0820840046765464 ENSG00000127603 MACF1
ENST00000289893 1 0.243387787424804 -0.0513204177974233 ENSG00000127603 MACF1
ENST00000530275 1 0.869247194136927 0.00913256717971647 ENSG00000255103 KIAA0754
ENST00000482035 1 0.417725970415513 -0.0417769293152431 ENSG00000127603 MACF1
ENST00000473843 1 0.612714246687406 -0.0330244595498564 ENSG00000127603 MACF1
ENST00000469490 1 0.788398895007527 0.0148047126570248 ENSG00000127603 MACF1
ENST00000487656 1 0.602105407574077 -0.0403996901558974 ENSG00000127603 MACF1
ENST00000360115 1 0.0267239858258323 -0.100502706518006 ENSG00000127603 MACF1
ENST00000497964 1 0.187585645073473 -0.074230150516686 ENSG00000127603 MACF1
ENST00000446276 1 0.0147221678964997 -0.112043791475424 ENSG00000127603 MACF1
ENST00000442046 1 0.0139914395047654 -0.114700943170493 ENSG00000127603 MACF1
ENST00000422234 1 0.0273001100873014 -0.122094571097705 ENSG00000127603 MACF1
ENST00000462496 1 0.0263801556108578 -0.121550941947217 ENSG00000127603 MACF1
ENST00000462103 1 0.0201816935821546 -0.159664139618576 ENSG00000127603 MACF1
ENST00000496360 1 0.0128519970573722 -0.128336600740175 ENSG00000127603 MACF1
ENST00000497807 1 0.00890804391709362 -0.130358549950078 ENSG00000127603 MACF1
ENST00000331593 1 0.912930028910518 -0.0168483610689453 ENSG00000183682 BMP8A
ENST00000447263 1 0.211645949939655 0.200195793169293 ENSG00000237624 OXCT2P1
ENST00000441741 1 0.978755365143799 -0.00472425223585883 ENSG00000182109 RP11-69E11.4
ENST00000331856 1 0.670152914909244 -0.0738878936050692 ENSG00000182109 RP11-69E11.4
ENST00000458207 1 0.653270828794627 -0.0530228201358957 ENSG00000182109 RP11-69E11.4
ENST00000450157 1 0.572249648156174 -0.0613047386750502 ENSG00000182109 RP11-69E11.4
ENST00000431553 1 0.592784396737676 -0.0578062733228227 ENSG00000182109 RP11-69E11.4
ENST00000417869 1 0.712997920633883 -0.0384820409669013 ENSG00000182109 RP11-69E11.4
ENST00000440190 1 0.599108000777226 -0.0529310960828796 ENSG00000182109 RP11-69E11.4
ENST00000427240 1 0.354123345312486 -0.0831414275912355 ENSG00000243970 PPIEL
ENST00000482028 1 0.119339567747171 -0.110781097463851 ENSG00000090621 PABPC4
ENST00000372856 1 0.291455305032979 -0.0290154688438256 ENSG00000090621 PABPC4
ENST00000372857 1 0.291660863261711 -0.0290096821165478 ENSG00000090621 PABPC4
ENST00000372858 1 0.151430293506091 -0.0410148988007809 ENSG00000090621 PABPC4
ENST00000372862 1 0.157536271464213 -0.0405876837078973 ENSG00000090621 PABPC4
ENST00000468476 1 0.151915513139705 -0.0750492447803389 ENSG00000090621 PABPC4
ENST00000437136 1 0.100568989972037 -0.0858615413709159 ENSG00000090621 PABPC4
ENST00000492468 1 0.164152276999261 -0.0741437773937632 ENSG00000090621 PABPC4
ENST00000530186 1 0.338185406817836 -0.0667228485908662 ENSG00000090621 PABPC4
ENST00000421687 1 0.116405921787758 -0.0477080549692606 ENSG00000090621 PABPC4
ENST00000484555 1 0.730871761098023 -0.0263902426628647 ENSG00000090621 PABPC4
ENST00000525045 1 0.383544232265561 -0.0471387656401936 ENSG00000090621 PABPC4
ENST00000527718 1 0.426118972459011 -0.0304131604320595 ENSG00000090621 PABPC4
ENST00000477556 1 0.664738258337535 -0.0333113752973587 ENSG00000090621 PABPC4
ENST00000461578 1 0.848605956331121 -0.0158948025850863 ENSG00000090621 PABPC4
ENST00000483770 1 0.60697949270991 -0.0328451084436048 ENSG00000090621 PABPC4
ENST00000525669 1 0.565836079951541 -0.0224751518573549 ENSG00000090621 PABPC4
ENST00000470443 1 0.247529124468801 -0.0370122614144416 ENSG00000090621 PABPC4
ENST00000415255 1 0.289927065975648 -0.0338879728642111 ENSG00000228060 RP11-69E11.8
ENST00000513632 1 0.479071047935601 -0.0321935904498914 ENSG00000090621 PABPC4
ENST00000364587 1 0.127117424815899 -0.252372511901834 ENSG00000201457 SNORA55
ENST00000525751 1 0.963576485340346 -0.0017771897456181 ENSG00000090621 PABPC4
ENST00000474378 1 0.293277181125308 -0.0393578848188516 ENSG00000090621 PABPC4
ENST00000529216 1 0.950751422956085 -0.00250594919909574 ENSG00000090621 PABPC4
ENST00000492519 1 0.509308505790721 0.0332422905905146 ENSG00000090621 PABPC4
ENST00000451091 1 0.392984236816823 -0.0376090116426802 ENSG00000090621 PABPC4
ENST00000531243 1 0.406153971058347 0.043641406989045 ENSG00000090621 PABPC4
ENST00000372852 1 0.113434232385449 -0.153755548525683 ENSG00000163909 HEYL
ENST00000535435 1 0.998647779913678 -0.000112593022140728 ENSG00000163909 HEYL
ENST00000470018 1 0.454968843459928 -0.0513418298273798 ENSG00000084072 PPIE
ENST00000485507 1 0.35280711769117 -0.0747176845754902 ENSG00000084072 PPIE
ENST00000324379 1 0.567074792959692 -0.032394939100386 ENSG00000084072 PPIE
ENST00000356511 1 0.486846063008108 -0.0384972957332998 ENSG00000084072 PPIE
ENST00000456578 1 0.377168333676973 -0.0728468158475219 ENSG00000084072 PPIE
ENST00000495526 1 0.557247474738742 -0.0332440660443114 ENSG00000084072 PPIE
ENST00000482751 1 0.557247474738742 -0.0332440660443114 ENSG00000084072 PPIE
ENST00000372830 1 0.486846063008108 -0.0384972957332998 ENSG00000084072 PPIE
ENST00000497370 1 0.361568898805764 -0.0541844359140952 ENSG00000084072 PPIE
ENST00000372835 1 0.536248020038604 -0.0351904939077611 ENSG00000084072 PPIE
ENST00000470213 1 0.370063662160886 -0.0532614193834744 ENSG00000084072 PPIE
ENST00000474804 1 0.418215498308389 -0.049857407614026 ENSG00000084072 PPIE
ENST00000475350 1 0.557247474738742 -0.0332440660443114 ENSG00000084072 PPIE
ENST00000480169 1 0.486169918335383 -0.0468862307287972 ENSG00000084072 PPIE
ENST00000372827 1 0.747043578368145 0.0578057441661122 ENSG00000116985 BMP8B
ENST00000467741 1 0.214786020691444 0.129179205118667 ENSG00000084072 PPIE
ENST00000397360 1 0.735824870784674 0.0555915422956392 ENSG00000116985 BMP8B
ENST00000327582 1 0.0463978462844621 -0.209616777316839 ENSG00000198754 OXCT2
ENST00000441669 1 0.708255603302599 -0.022278110253263 ENSG00000043514 TRIT1
ENST00000462797 1 0.708255603302599 -0.022278110253263 ENSG00000043514 TRIT1
ENST00000316891 1 0.708255603302599 -0.022278110253263 ENSG00000043514 TRIT1
ENST00000372818 1 0.708255603302599 -0.022278110253263 ENSG00000043514 TRIT1
ENST00000495175 1 0.862838629512412 -0.0105093156232569 ENSG00000043514 TRIT1
ENST00000491865 1 0.875617662423279 -0.00953627743321731 ENSG00000043514 TRIT1
ENST00000537223 1 0.941352430138881 -0.00468705866395208 ENSG00000043514 TRIT1
ENST00000537440 1 0.941352430138881 -0.00468705866395208 ENSG00000043514 TRIT1
ENST00000541099 1 0.941352430138881 -0.00468705866395208 ENSG00000043514 TRIT1
ENST00000545233 1 0.941352430138881 -0.00468705866395208 ENSG00000043514 TRIT1
ENST00000465417 1 0.767891363712544 0.0286033301715003 ENSG00000043514 TRIT1
ENST00000492612 1 0.947259492164842 0.00451970250396883 ENSG00000043514 TRIT1
ENST00000467774 1 0.664511467525967 -0.0623749990734805 ENSG00000043514 TRIT1
ENST00000489945 1 0.794105774747224 -0.0185952406524004 ENSG00000043514 TRIT1
ENST00000486825 1 0.783292232022306 -0.0196730121856116 ENSG00000043514 TRIT1
ENST00000469476 1 0.343613477721533 -0.0832166318055379 ENSG00000043514 TRIT1
ENST00000544981 1 0.764852622148432 -0.0238002177763418 ENSG00000043514 TRIT1
ENST00000462243 1 0.451863071451401 -0.084944432654924 ENSG00000043514 TRIT1
ENST00000365352 1 0.0616771003846016 0.248638421826013 ENSG00000202222 Y_RNA
ENST00000397332 1 0.193666320396359 0.227576296896051 ENSG00000116990 MYCL
ENST00000372816 1 0.487924949967506 0.123796795259957 ENSG00000116990 MYCL
ENST00000418255 1 0.60245450506853 0.0910614042508568 ENSG00000236546 RP1-118J21.5
ENST00000372815 1 0.102198230391289 0.241588912167182 ENSG00000116990 MYCL
ENST00000429311 1 0.102198230391289 0.241588912167182 ENSG00000116990 MYCL
ENST00000450953 1 0.597555872868986 0.0680317807635439 ENSG00000116990 MYCL
ENST00000372811 1 0.871484357200977 -0.0112441981214683 ENSG00000168389 MFSD2A
ENST00000420632 1 0.841494524711389 -0.0140983465299362 ENSG00000168389 MFSD2A
ENST00000434861 1 0.908818343916538 -0.00917980602168687 ENSG00000168389 MFSD2A
ENST00000372809 1 0.871484357200977 -0.0112441981214683 ENSG00000168389 MFSD2A
ENST00000483824 1 0.871484357200977 -0.0112441981214683 ENSG00000168389 MFSD2A
ENST00000469745 1 0.835606192240698 -0.0172315532928671 ENSG00000168389 MFSD2A
ENST00000438210 1 0.318255321906924 0.176727331617582 ENSG00000228477 RP3-342P20.2
ENST00000480630 1 0.838688277981904 -0.0183985458046229 ENSG00000168389 MFSD2A
ENST00000491515 1 0.72374950975972 -0.042469085972744 ENSG00000168389 MFSD2A
ENST00000459917 1 0.80948898094335 0.0325631907790165 ENSG00000168389 MFSD2A
ENST00000481612 1 0.835224774404402 0.0288802386645485 ENSG00000168389 MFSD2A
ENST00000372797 1 0.858992567061048 -0.0050728138919126 ENSG00000131236 CAP1
ENST00000372802 1 0.86727328111156 -0.00477551139800884 ENSG00000131236 CAP1
ENST00000449311 1 0.771863440638535 -0.0103543460309315 ENSG00000131236 CAP1
ENST00000421589 1 0.810770911520333 -0.00848867116297318 ENSG00000131236 CAP1
ENST00000414893 1 0.672963760323939 -0.0143490969747011 ENSG00000131236 CAP1
ENST00000414281 1 0.803760910336396 -0.00880620750379874 ENSG00000131236 CAP1
ENST00000420216 1 0.774149576867207 -0.010205258866481 ENSG00000131236 CAP1
ENST00000372792 1 0.842535797790815 -0.00601210056138649 ENSG00000131236 CAP1
ENST00000372798 1 0.856511886313572 -0.00541299736097956 ENSG00000131236 CAP1
ENST00000340450 1 0.849379916654616 -0.00541748749970132 ENSG00000131236 CAP1
ENST00000372805 1 0.846567825916546 -0.0055724030086498 ENSG00000131236 CAP1
ENST00000435719 1 0.800887499262296 -0.00868215337080566 ENSG00000131236 CAP1
ENST00000427843 1 0.758428235238123 -0.0108891588964403 ENSG00000131236 CAP1
ENST00000417287 1 0.74491143868636 -0.0115509348390835 ENSG00000131236 CAP1
ENST00000424977 1 0.808703485605565 -0.00857243926221718 ENSG00000131236 CAP1
ENST00000446031 1 0.610481200156107 -0.0216823666969112 ENSG00000131236 CAP1
ENST00000479759 1 0.774569804089412 0.00920469461727537 ENSG00000131236 CAP1
ENST00000461993 1 0.985299619699568 0.000581523507604411 ENSG00000131236 CAP1
ENST00000494114 1 0.398510564958894 0.0323759420136244 ENSG00000131236 CAP1
ENST00000433473 1 0.881198278618323 -0.00710517131599971 ENSG00000131238 PPT1
ENST00000529905 1 0.965604185599153 -0.0020367117277136 ENSG00000131238 PPT1
ENST00000530704 1 0.92150881118142 -0.00549073400507606 ENSG00000131238 PPT1
ENST00000372775 1 0.426014707341856 -0.0552485266549039 ENSG00000131238 PPT1
ENST00000449045 1 0.876046879770383 -0.00872796828310003 ENSG00000131238 PPT1
ENST00000439754 1 0.509930963462475 -0.0405829895939966 ENSG00000131238 PPT1
ENST00000530076 1 0.534615514865336 -0.0437020247624862 ENSG00000131238 PPT1
ENST00000527311 1 0.890869777223196 -0.00806754331459712 ENSG00000131238 PPT1
ENST00000372779 1 0.939867091303236 -0.0047207043350852 ENSG00000131238 PPT1
ENST00000526547 1 0.566489672472096 0.0472535948622635 ENSG00000131238 PPT1
ENST00000372771 1 0.603422974849905 0.031005825882703 ENSG00000117000 RLF
ENST00000384777 1 0.632915633955748 0.0621659256746864 ENSG00000207508 RNU6-1237P
ENST00000468258 1 0.758534036467252 -0.0363684074768686 ENSG00000188800 TMCO2
ENST00000372766 1 0.360126265362286 -0.0725393036460065 ENSG00000188800 TMCO2
ENST00000567508 1 0.759613848305649 0.0512946179560454 ENSG00000259943 RP1-39G22.7
ENST00000372759 1 0.136935229044697 -0.0600403322654572 ENSG00000084073 ZMPSTE24
ENST00000479131 1 0.250727829010454 -0.0766437505619829 ENSG00000084073 ZMPSTE24
ENST00000472583 1 0.288925513190026 -0.0645841540484167 ENSG00000084073 ZMPSTE24
ENST00000447743 1 0.636281288913373 0.0839348103489492 ENSG00000231296 RP1-39G22.4
ENST00000474142 1 0.337403198515331 -0.0652195540507043 ENSG00000084073 ZMPSTE24
ENST00000372748 1 0.411232649169906 0.134958639762035 ENSG00000049089 COL9A2
ENST00000482722 1 0.407256072781829 0.135798747527885 ENSG00000049089 COL9A2
ENST00000466267 1 0.372366007200426 0.101180073487383 ENSG00000049089 COL9A2
ENST00000427563 1 0.284226965169815 0.1071304572738 ENSG00000049089 COL9A2
ENST00000488463 1 0.275425906797688 0.134651635165004 ENSG00000049089 COL9A2
ENST00000417105 1 0.363514111024492 0.104385761033765 ENSG00000049089 COL9A2
ENST00000496215 1 0.479316928026574 0.0721651522446736 ENSG00000049089 COL9A2
ENST00000372736 1 0.484195822697243 0.0720253765205505 ENSG00000049089 COL9A2
ENST00000461118 1 0.27080521219125 0.107683062891439 ENSG00000049089 COL9A2
ENST00000490132 1 0.62308718616758 0.0361053383113305 ENSG00000049089 COL9A2
ENST00000435168 1 0.559680146033501 -0.0346792811590667 ENSG00000084070 SMAP2
ENST00000372718 1 0.725767389601945 0.0172075798285532 ENSG00000084070 SMAP2
ENST00000372708 1 0.671166705185372 0.0218491909136598 ENSG00000084070 SMAP2
ENST00000539317 1 0.586905262859353 0.0336990613434142 ENSG00000084070 SMAP2
ENST00000487871 1 0.95570998802743 0.00699149803788574 ENSG00000084070 SMAP2
ENST00000469416 1 0.792932510515103 0.0243341291949375 ENSG00000187801 ZFP69B
ENST00000361584 1 0.792851789498469 0.0243222226772495 ENSG00000187801 ZFP69B
ENST00000484445 1 0.792851789498469 0.0243222226772495 ENSG00000187801 ZFP69B
ENST00000411995 1 0.792749552323866 0.0243393480971974 ENSG00000187801 ZFP69B
ENST00000565390 1 0.168839559753524 -0.175156923398021 ENSG00000260920 RP1-228H13.5
ENST00000372706 1 0.16469655385319 0.147330872027762 ENSG00000187815 ZFP69
ENST00000372705 1 0.156736676581332 0.151712585327021 ENSG00000187815 ZFP69
ENST00000482712 1 0.422703087419501 0.142576211633448 ENSG00000187815 ZFP69
ENST00000450713 1 0.962076426531388 0.00500447581389815 ENSG00000238287 RP11-656D10.3
ENST00000358527 1 0.581701699810244 0.0566137209085001 ENSG00000164002 EXO5
ENST00000372703 1 0.581701699810244 0.0566137209085001 ENSG00000164002 EXO5
ENST00000420209 1 0.624580427440766 -0.0550606786626613 ENSG00000164002 EXO5
ENST00000296380 1 0.800441764902287 0.025640905211358 ENSG00000164002 EXO5
ENST00000432259 1 0.639303018174318 -0.0576988079443212 ENSG00000164002 EXO5
ENST00000418186 1 0.624376252258353 -0.0550984840221696 ENSG00000164002 EXO5
ENST00000415550 1 0.777866087141726 -0.0340952749501797 ENSG00000164002 EXO5
ENST00000443729 1 0.821991682828848 -0.024844412466096 ENSG00000164002 EXO5
ENST00000419161 1 0.821991682828848 -0.024844412466096 ENSG00000164002 EXO5
ENST00000471429 1 0.564530665011323 -0.0810478923319885 ENSG00000164002 EXO5
ENST00000453437 1 0.479128976504378 0.102111426368752 ENSG00000227278 RP11-656D10.5
ENST00000437060 1 0.765602211809241 0.0488538046189509 ENSG00000238186 RP11-656D10.6
ENST00000372699 1 0.604163036239604 -0.0717663286005009 ENSG00000117010 ZNF684
ENST00000465152 1 0.143358544533058 -0.216946624159636 ENSG00000117010 ZNF684
ENST00000372696 1 0.076119649525707 -0.270973227560851 ENSG00000117010 ZNF684
ENST00000372697 1 0.076119649525707 -0.270973227560851 ENSG00000117010 ZNF684
ENST00000493756 1 0.538640222640386 -0.0860862938633781 ENSG00000117010 ZNF684
ENST00000472043 1 0.967459278844952 -0.00732724776102656 ENSG00000117010 ZNF684
ENST00000372684 1 0.772240169238959 -0.0359366885196867 ENSG00000117016 RIMS3
ENST00000372683 1 0.989705924719849 -0.00138920011397498 ENSG00000117016 RIMS3
ENST00000440100 1 0.594406609891422 -0.095338459538208 ENSG00000237899 RP4-739H11.3
ENST00000606277 1 0.94872961891658 -0.0097750051407397 ENSG00000272145 NFYC-AS1
ENST00000467203 1 0.645697243809212 0.0305593491833412 ENSG00000066136 NFYC
ENST00000424419 1 0.874112832221151 0.00969250909923233 ENSG00000066136 NFYC
ENST00000427410 1 0.924618380183131 0.00545462826635613 ENSG00000066136 NFYC
ENST00000447388 1 0.800995687803183 0.0140283886034349 ENSG00000066136 NFYC
ENST00000425457 1 0.85812825206471 0.0102710683264746 ENSG00000066136 NFYC
ENST00000453631 1 0.552904478185317 0.0404413602572704 ENSG00000066136 NFYC
ENST00000456393 1 0.824565395045258 0.0123014344812531 ENSG00000066136 NFYC
ENST00000372654 1 0.96859862925245 -0.00228707055198208 ENSG00000066136 NFYC
ENST00000534399 1 0.61775132588243 0.0381501187250932 ENSG00000066136 NFYC
ENST00000372653 1 0.997789725851749 -0.000161732300381077 ENSG00000066136 NFYC
ENST00000372669 1 0.937663991327075 -0.00486240308036475 ENSG00000066136 NFYC
ENST00000372652 1 0.913087477839437 0.00686177876103466 ENSG00000066136 NFYC
ENST00000372651 1 0.993647464614983 -0.000532320285749978 ENSG00000066136 NFYC
ENST00000531464 1 0.446612378831351 0.0860433121630614 ENSG00000066136 NFYC
ENST00000440226 1 0.650619229543379 -0.0320469751547711 ENSG00000066136 NFYC
ENST00000525290 1 0.823460536581653 0.0212995989908598 ENSG00000066136 NFYC
ENST00000530965 1 0.705340744654688 0.0385411504130558 ENSG00000066136 NFYC
ENST00000416859 1 0.886419971947694 -0.0121807888749395 ENSG00000066136 NFYC
ENST00000308733 1 0.930933925460705 -0.00591902573207443 ENSG00000066136 NFYC
ENST00000414185 1 0.631080849965645 -0.0382318495095882 ENSG00000066136 NFYC
ENST00000385227 1 0.0445165144636814 0.178220138048779 ENSG00000207962 MIR30C1
ENST00000525349 1 0.0736146525820213 -0.206439260057324 ENSG00000066136 NFYC
ENST00000483091 1 0.9917880734298 0.00164740286238794 ENSG00000066136 NFYC
ENST00000488635 1 0.795819410141404 -0.0313773115137933 ENSG00000066136 NFYC
ENST00000496608 1 0.80797622395555 0.026684039287569 ENSG00000066136 NFYC
ENST00000347132 1 0.757648083938623 0.0469092779132669 ENSG00000117013 KCNQ4
ENST00000509682 1 0.599793347632268 0.0782176245308348 ENSG00000117013 KCNQ4
ENST00000443478 1 0.787907240427831 0.031549180596622 ENSG00000117013 KCNQ4
ENST00000506017 1 0.604431614272391 0.0630818094102449 ENSG00000117013 KCNQ4
ENST00000372638 1 0.149594400332029 0.245003964322635 ENSG00000179862 CITED4
ENST00000372621 1 0.613767967464248 0.0218875520444707 ENSG00000171793 CTPS1
ENST00000541520 1 0.655504729245579 0.019518464913154 ENSG00000171793 CTPS1
ENST00000470271 1 0.647265204893885 0.0265598004334564 ENSG00000171793 CTPS1
ENST00000475060 1 0.500893919146152 0.0431579115657074 ENSG00000171793 CTPS1
ENST00000479480 1 0.486760387633336 0.0369888614661434 ENSG00000171793 CTPS1
ENST00000543104 1 0.44243615984436 0.0389100762725047 ENSG00000171793 CTPS1
ENST00000372616 1 0.632246063897988 0.0215659392905523 ENSG00000171793 CTPS1
ENST00000480420 1 0.756735924290583 0.0178989370048799 ENSG00000171793 CTPS1
ENST00000463285 1 0.973889199360143 -0.00199943821341969 ENSG00000171793 CTPS1
ENST00000486889 1 0.925058415592707 0.00647453671902595 ENSG00000171793 CTPS1
ENST00000497210 1 0.995710554747136 0.000395110106033357 ENSG00000171793 CTPS1
ENST00000464283 1 0.592088626655183 0.0292184281247515 ENSG00000171793 CTPS1
ENST00000463423 1 0.502326828621778 0.0365777350588035 ENSG00000171793 CTPS1
ENST00000498694 1 0.872014133426614 -0.00886843862436669 ENSG00000171793 CTPS1
ENST00000302946 1 0.990911446439764 -0.00107022377540587 ENSG00000171790 SLFNL1
ENST00000372613 1 0.969253785998726 0.00362678972515356 ENSG00000171790 SLFNL1
ENST00000397197 1 0.969253785998726 0.00362678972515356 ENSG00000171790 SLFNL1
ENST00000439569 1 0.969253785998726 0.00362678972515356 ENSG00000171790 SLFNL1
ENST00000372611 1 0.946360524791535 0.00631014906226464 ENSG00000171790 SLFNL1
ENST00000359345 1 0.78528777263092 0.024401359794136 ENSG00000171790 SLFNL1
ENST00000456518 1 0.863572903039631 0.00976636078199206 ENSG00000010803 SCMH1
ENST00000397174 1 0.849560877014854 0.0106776912464009 ENSG00000010803 SCMH1
ENST00000402904 1 0.849560877014854 0.0106776912464009 ENSG00000010803 SCMH1
ENST00000361191 1 0.853452513222269 0.0103965270583098 ENSG00000010803 SCMH1
ENST00000361705 1 0.853452513222269 0.0103965270583098 ENSG00000010803 SCMH1
ENST00000397171 1 0.853452513222269 0.0103965270583098 ENSG00000010803 SCMH1
ENST00000372597 1 0.856268098549001 -0.00876672478370525 ENSG00000010803 SCMH1
ENST00000372596 1 0.856268098549001 -0.00876672478370525 ENSG00000010803 SCMH1
ENST00000337495 1 0.856268098549001 -0.00876672478370525 ENSG00000010803 SCMH1
ENST00000326197 1 0.857540249649446 0.0101599119083594 ENSG00000010803 SCMH1
ENST00000372595 1 0.808120651184662 0.0134941910819097 ENSG00000010803 SCMH1
ENST00000472037 1 0.735854992392939 -0.0231621624098366 ENSG00000010803 SCMH1
ENST00000460215 1 0.449156031943975 -0.0531690752945351 ENSG00000010803 SCMH1
ENST00000498793 1 0.3848982979752 -0.0599138505936596 ENSG00000010803 SCMH1
ENST00000489421 1 0.899769662411592 0.0103512703740706 ENSG00000010803 SCMH1
ENST00000482530 1 0.742320545339751 0.0302329366627697 ENSG00000010803 SCMH1
ENST00000401064 1 0.805277442597429 0.0430998063408718 ENSG00000215893 RP4-635E8.1
ENST00000488592 1 0.544705414022482 0.0488664440257797 ENSG00000010803 SCMH1
ENST00000425554 1 0.975864452587543 -0.00495545553137832 ENSG00000235358 RP11-399E6.1
ENST00000445073 1 0.929673111231971 -0.0141544390826869 ENSG00000235358 RP11-399E6.1
ENST00000422305 1 0.178859782184843 -0.218378439307406 ENSG00000235358 RP11-399E6.1
ENST00000427711 1 0.638661175300433 -0.0329123935327663 ENSG00000213987 RP11-399E6.2
ENST00000372591 1 0.503726649240516 0.0870510259161401 ENSG00000204060 FOXO6
ENST00000372583 1 0.884868787144607 -0.00783575407815213 ENSG00000127124 HIVEP3
ENST00000372584 1 0.875605540715163 -0.00848716985017626 ENSG00000127124 HIVEP3
ENST00000247584 1 0.388084793266902 -0.0557509397268266 ENSG00000127124 HIVEP3
ENST00000460604 1 0.292694825738703 -0.0817210130994212 ENSG00000127124 HIVEP3
ENST00000429157 1 0.391664715810328 -0.0555243912188621 ENSG00000127124 HIVEP3
ENST00000440249 1 0.464958320947351 0.0978604676180912 ENSG00000230881 RP11-486B10.3
ENST00000434240 1 0.773543308628704 0.0514966609341342 ENSG00000230638 RP11-486B10.4
ENST00000455975 1 0.784903971768652 0.0488558706378247 ENSG00000230638 RP11-486B10.4
ENST00000491442 1 0.522986354792941 0.0411512752053532 ENSG00000127124 HIVEP3
ENST00000489103 1 0.764355715581482 0.0166660047412187 ENSG00000127124 HIVEP3
ENST00000479350 1 0.716671692382111 0.0335350303580001 ENSG00000127124 HIVEP3
ENST00000372571 1 0.132958821266892 -0.0852652393935424 ENSG00000198815 FOXJ3
ENST00000372572 1 0.363984649984476 -0.0374671198123143 ENSG00000198815 FOXJ3
ENST00000372573 1 0.362686100438827 -0.0374832917741032 ENSG00000198815 FOXJ3
ENST00000361346 1 0.342807167033952 -0.0391645618368433 ENSG00000198815 FOXJ3
ENST00000361776 1 0.342807167033952 -0.0391645618368433 ENSG00000198815 FOXJ3
ENST00000545068 1 0.420622380353319 -0.0330044942515008 ENSG00000198815 FOXJ3
ENST00000445886 1 0.880382672214676 0.00914050867139487 ENSG00000198815 FOXJ3
ENST00000422278 1 0.111947618394824 0.187142750174868 ENSG00000198815 FOXJ3
ENST00000454417 1 0.956901146660289 -0.00699823884483426 ENSG00000198815 FOXJ3
ENST00000436207 1 0.0512303193624956 0.347697464689528 ENSG00000227527 RP11-223A3.1
ENST00000431473 1 0.404886791975138 0.0689418365447848 ENSG00000177181 RIMKLA
ENST00000372565 1 0.0897637480451248 0.260925629838287 ENSG00000066185 ZMYND12
ENST00000433602 1 0.0879987520135825 0.261761963908564 ENSG00000066185 ZMYND12
ENST00000475426 1 0.647522173943694 0.0354990527760171 ENSG00000066185 ZMYND12
ENST00000461083 1 0.0376951431698839 0.249480816404087 ENSG00000066185 ZMYND12
ENST00000372562 1 0.266992246564461 -0.080842028682078 ENSG00000127125 PPCS
ENST00000455780 1 0.322465344618557 -0.0712434026366775 ENSG00000127125 PPCS
ENST00000372560 1 0.42191774230208 0.0883072154731722 ENSG00000127125 PPCS
ENST00000472013 1 0.312536324061471 -0.0727412482786746 ENSG00000127125 PPCS
ENST00000372561 1 0.322420825338146 -0.0712485122927776 ENSG00000127125 PPCS
ENST00000372556 1 0.322420825338146 -0.0712485122927776 ENSG00000127125 PPCS
ENST00000471420 1 0.539897038146065 -0.0445414903584136 ENSG00000127125 PPCS
ENST00000482168 1 0.304190290865699 -0.086419859468557 ENSG00000127125 PPCS
ENST00000469615 1 0.086361704177664 -0.142296587026073 ENSG00000127125 PPCS
ENST00000475614 1 0.925225055755123 -0.0163409186404946 ENSG00000186409 CCDC30
ENST00000428554 1 0.919784607563356 0.0136638424351015 ENSG00000186409 CCDC30
ENST00000477155 1 0.919784607563356 0.0136638424351015 ENSG00000186409 CCDC30
ENST00000468651 1 0.982293563642434 0.00398303735665058 ENSG00000186409 CCDC30
ENST00000492422 1 0.697339866338794 -0.0698377968856594 ENSG00000186409 CCDC30
ENST00000462063 1 0.541259750611423 -0.106791710041337 ENSG00000186409 CCDC30
ENST00000495044 1 0.825259790867712 0.0392222202162662 ENSG00000186409 CCDC30
ENST00000507855 1 0.934729406690846 0.0125344153629775 ENSG00000186409 CCDC30
ENST00000509712 1 0.428566419779338 0.134090904883275 ENSG00000186409 CCDC30
ENST00000471390 1 0.87890012467758 -0.0248321563646397 ENSG00000186409 CCDC30
ENST00000342022 1 0.875803250860325 -0.025517049329051 ENSG00000186409 CCDC30
ENST00000340612 1 0.843168391131544 -0.032387500945222 ENSG00000186409 CCDC30
ENST00000514642 1 0.681000649700352 0.0692994636513753 ENSG00000186409 CCDC30
ENST00000390640 1 0.633592741160866 -0.0785958870701594 ENSG00000186409 CCDC30
ENST00000471699 1 0.683506706779412 0.0701632603846561 ENSG00000186409 CCDC30
ENST00000304979 1 0.697503045849832 -0.0257926607215831 ENSG00000171960 PPIH
ENST00000372550 1 0.426247227518538 0.0622787562380893 ENSG00000171960 PPIH
ENST00000440068 1 0.35373392943387 0.0729286769787713 ENSG00000171960 PPIH
ENST00000372549 1 0.260838055630063 0.104613716238647 ENSG00000171960 PPIH
ENST00000455203 1 0.295280307113659 0.0848649145112002 ENSG00000171960 PPIH
ENST00000436387 1 0.279635431717005 0.103984076950593 ENSG00000171960 PPIH
ENST00000461351 1 0.118374552931665 -0.127520884903111 ENSG00000171960 PPIH
ENST00000414339 1 0.763147128511096 -0.0487779633401681 ENSG00000234917 RP5-994D16.3
ENST00000321358 1 0.9920202068579 -0.000319330247561783 ENSG00000065978 YBX1
ENST00000332220 1 0.972743129240795 0.0011591946533865 ENSG00000065978 YBX1
ENST00000436427 1 0.992672502980178 -0.00030523761494519 ENSG00000065978 YBX1
ENST00000467957 1 0.856496297734144 0.00657414427004701 ENSG00000065978 YBX1
ENST00000397054 1 0.548859150237383 0.0311446203741494 ENSG00000117385 LEPRE1
ENST00000460031 1 0.544231974851545 0.03151304540389 ENSG00000117385 LEPRE1
ENST00000236040 1 0.547212205063954 0.0312764635006818 ENSG00000117385 LEPRE1
ENST00000495874 1 0.547212205063954 0.0312764635006818 ENSG00000117385 LEPRE1
ENST00000296388 1 0.547212205063954 0.0312764635006818 ENSG00000117385 LEPRE1
ENST00000462474 1 0.646522452475167 0.0307003469024922 ENSG00000117385 LEPRE1
ENST00000472802 1 0.706375352529961 0.0271679996951702 ENSG00000117385 LEPRE1
ENST00000431412 1 0.548183695107006 0.0327444145704585 ENSG00000117385 LEPRE1
ENST00000460831 1 0.167288572379519 0.101507079216935 ENSG00000117385 LEPRE1
ENST00000481465 1 0.387604086510988 0.0542261398927006 ENSG00000117385 LEPRE1
ENST00000447502 1 0.938639593392615 0.00459939083524984 ENSG00000117385 LEPRE1
ENST00000463465 1 0.882771902503441 -0.00808139203586422 ENSG00000117385 LEPRE1
ENST00000372526 1 0.548140160037541 0.038203152223452 ENSG00000117385 LEPRE1
ENST00000492956 1 0.594503165328967 0.035131429500468 ENSG00000117385 LEPRE1
ENST00000372525 1 0.815925452859272 -0.0210384119919467 ENSG00000164008 C1orf50
ENST00000464081 1 0.987283814856568 -0.00123680129030964 ENSG00000164008 C1orf50
ENST00000603943 1 0.942566481051237 0.00567283155942925 ENSG00000164008 C1orf50
ENST00000536543 1 0.968283054561801 -0.00308333201854636 ENSG00000164008 C1orf50
ENST00000468913 1 0.841760634500008 -0.0229193245865952 ENSG00000164008 C1orf50
ENST00000494155 1 0.653499562988839 -0.0672439923458789 ENSG00000164008 C1orf50
ENST00000447572 1 0.390427615529331 -0.149998618996326 ENSG00000228452 RP5-994D16.9
ENST00000421630 1 0.25864364246361 -0.180738705282746 ENSG00000164008 C1orf50
ENST00000438946 1 0.995327189952927 0.000631733029063893 ENSG00000164008 C1orf50
ENST00000605272 1 0.997213575325491 0.000317114058725574 ENSG00000164008 C1orf50
ENST00000372522 1 0.456251889687812 0.0877463217173157 ENSG00000177868 CCDC23
ENST00000372521 1 0.322117379877901 0.112024502719557 ENSG00000177868 CCDC23
ENST00000537227 1 0.306356136320802 0.114669594547261 ENSG00000177868 CCDC23
ENST00000497437 1 0.155225876403792 0.167201550654426 ENSG00000177868 CCDC23
ENST00000487556 1 0.356456948285607 0.0560000371382434 ENSG00000164010 ERMAP
ENST00000372517 1 0.356456948285607 0.0560000371382434 ENSG00000164010 ERMAP
ENST00000470938 1 0.80908594344274 -0.039330762341297 ENSG00000164010 ERMAP
ENST00000372514 1 0.386388083616277 0.0589775201201645 ENSG00000164010 ERMAP
ENST00000328249 1 0.634603098941532 0.0352046527349271 ENSG00000164010 ERMAP
ENST00000414798 1 0.394110116785007 0.0671947169457178 ENSG00000228192 RP11-342M1.3
ENST00000416809 1 0.575348703816685 0.0457157764595062 ENSG00000228192 RP11-342M1.3
ENST00000425076 1 0.516011337948931 0.0565838490255137 ENSG00000228192 RP11-342M1.3
ENST00000444563 1 0.516011337948931 0.0565838490255137 ENSG00000228192 RP11-342M1.3
ENST00000372508 1 0.195055409434965 -0.130533409238969 ENSG00000164011 ZNF691
ENST00000372507 1 0.195055409434965 -0.130533409238969 ENSG00000164011 ZNF691
ENST00000372506 1 0.195055409434965 -0.130533409238969 ENSG00000164011 ZNF691
ENST00000397044 1 0.0538955444936772 -0.199715966727935 ENSG00000164011 ZNF691
ENST00000372504 1 0.195055409434965 -0.130533409238969 ENSG00000164011 ZNF691
ENST00000397034 1 0.0400713279713132 -0.254158534935394 ENSG00000164011 ZNF691
ENST00000372503 1 0.0173845610996564 -0.289961033796459 ENSG00000164011 ZNF691
ENST00000372502 1 0.787685171324249 -0.0366835397409101 ENSG00000164011 ZNF691
ENST00000426263 1 0.00777281155245413 0.153431969737789 ENSG00000117394 SLC2A1
ENST00000475162 1 0.00615772580263781 0.168677756786525 ENSG00000117394 SLC2A1
ENST00000439722 1 0.021288364495887 0.193377349262616 ENSG00000117394 SLC2A1
ENST00000415851 1 0.0279680905065089 0.176157261439795 ENSG00000117394 SLC2A1
ENST00000372500 1 0.09477951742698 0.151044574236613 ENSG00000117394 SLC2A1
ENST00000460369 1 0.127697797335696 0.202957154250307 ENSG00000117394 SLC2A1
ENST00000431759 1 0.979811494954871 -0.00376890031702726 ENSG00000227533 SLC2A1-AS1
ENST00000416689 1 0.989595449628859 0.00213083878361316 ENSG00000227533 SLC2A1-AS1
ENST00000410048 1 0.717773928491108 -0.0372585697065865 ENSG00000186973 FAM183A
ENST00000409337 1 0.978469555733851 -0.00248602141022618 ENSG00000186973 FAM183A
ENST00000410025 1 0.978453438209206 -0.00245388694788181 ENSG00000186973 FAM183A
ENST00000409396 1 0.978453438209206 -0.00245388694788181 ENSG00000186973 FAM183A
ENST00000335282 1 0.978903895134265 -0.00237741668022846 ENSG00000186973 FAM183A
ENST00000481753 1 1 0 ENSG00000186973 FAM183A
ENST00000431635 1 0.900965054859404 0.005402500426208 ENSG00000117395 EBNA1BP2
ENST00000236051 1 0.878742868550909 0.00663319712222709 ENSG00000117395 EBNA1BP2
ENST00000463906 1 0.796071438579776 0.013001582572773 ENSG00000117395 EBNA1BP2
ENST00000491223 1 0.917261356882513 0.00562756254747234 ENSG00000117395 EBNA1BP2
ENST00000472982 1 0.774868137376161 0.0158314222501193 ENSG00000117395 EBNA1BP2
ENST00000483082 1 0.819015581703315 0.0126437625404252 ENSG00000117395 EBNA1BP2
ENST00000461557 1 0.771825726072971 0.0164723988890299 ENSG00000117395 EBNA1BP2
ENST00000372492 1 0.441413180387884 -0.0802525736972651 ENSG00000243710 WDR65
ENST00000528956 1 0.319745020728644 0.163806747098223 ENSG00000243710 WDR65
ENST00000529956 1 0.768586453145689 -0.0388528810623992 ENSG00000243710 WDR65
ENST00000525227 1 0.325651691970594 -0.110712688160636 ENSG00000243710 WDR65
ENST00000533339 1 0.471299204472886 0.113672526381039 ENSG00000243710 WDR65
ENST00000466927 1 0.461936021475109 0.127512568446256 ENSG00000117395 EBNA1BP2
ENST00000474566 1 0.534441210779975 0.108857974878566 ENSG00000117395 EBNA1BP2
ENST00000428122 1 0.171974197487039 0.104413054996151 ENSG00000243710 WDR65
ENST00000372476 1 0.557566471727583 -0.103810730328601 ENSG00000066056 TIE1
ENST00000538015 1 0.512766693539767 0.116418991379402 ENSG00000066056 TIE1
ENST00000441333 1 0.391891248065881 0.152938287264589 ENSG00000066056 TIE1
ENST00000485125 1 0.034486381718047 0.335547858618861 ENSG00000066056 TIE1
ENST00000480269 1 0.392395430978984 -0.136603136748717 ENSG00000066056 TIE1
ENST00000433781 1 0.243472045543251 -0.20946099346625 ENSG00000066056 TIE1
ENST00000488437 1 0.230780320007708 -0.198785661247255 ENSG00000066056 TIE1
ENST00000471187 1 0.270147677982941 -0.159461447309821 ENSG00000066056 TIE1
ENST00000461061 1 0.254867221998546 -0.178422783539948 ENSG00000066056 TIE1
ENST00000473014 1 0.267821420002223 -0.191478514232894 ENSG00000066056 TIE1
ENST00000492599 1 0.584719050638738 -0.0721712295629502 ENSG00000066056 TIE1
ENST00000492874 1 0.0110132316571807 -0.314614216287999 ENSG00000066056 TIE1
ENST00000372470 1 0.31444397273692 -0.175656810849513 ENSG00000117400 MPL
ENST00000413998 1 0.42508347355161 -0.12574070063781 ENSG00000117400 MPL
ENST00000424948 1 0.365110867137998 0.162607208079797 ENSG00000234694 RP1-92O14.3
ENST00000310955 1 0.950899478807815 -0.00555840749806685 ENSG00000117399 CDC20
ENST00000372462 1 0.95080654548405 -0.00557180013551552 ENSG00000117399 CDC20
ENST00000478882 1 0.572634846581354 -0.0608394246085654 ENSG00000117399 CDC20
ENST00000482046 1 0.547026710602985 -0.0706396075097052 ENSG00000117399 CDC20
ENST00000372458 1 0.528495636711002 -0.0267712997479913 ENSG00000066322 ELOVL1
ENST00000413844 1 0.532657984335042 -0.0265011324462257 ENSG00000066322 ELOVL1
ENST00000468865 1 0.929385762005102 0.00428737334810438 ENSG00000066322 ELOVL1
ENST00000464204 1 0.634236046763987 -0.0208359710821292 ENSG00000066322 ELOVL1
ENST00000470968 1 0.679870668965585 -0.0180807643076595 ENSG00000066322 ELOVL1
ENST00000487209 1 0.716067015919093 -0.0161989149726317 ENSG00000066322 ELOVL1
ENST00000470769 1 0.90004421759168 -0.00567160385903768 ENSG00000066322 ELOVL1
ENST00000497569 1 0.989328340429039 0.000599762439708396 ENSG00000066322 ELOVL1
ENST00000482302 1 0.936747006052725 -0.00360641479301547 ENSG00000066322 ELOVL1
ENST00000497050 1 0.936083359390296 -0.00367587760015662 ENSG00000066322 ELOVL1
ENST00000478481 1 0.623232283003597 0.0281944251571312 ENSG00000066322 ELOVL1
ENST00000479439 1 0.369287011683181 -0.047334561938709 ENSG00000066322 ELOVL1
ENST00000465321 1 0.346605158366084 -0.048792127790541 ENSG00000066322 ELOVL1
ENST00000479686 1 0.420233898545632 -0.0432355145176688 ENSG00000066322 ELOVL1
ENST00000496932 1 0.279692763068732 -0.0563900117512043 ENSG00000066322 ELOVL1
ENST00000290663 1 0.843741590156641 -0.00796941476839744 ENSG00000159479 MED8
ENST00000372457 1 0.8351870439727 -0.00842948006001416 ENSG00000159479 MED8
ENST00000372455 1 0.987450597774206 -0.000668075183529098 ENSG00000159479 MED8
ENST00000436713 1 0.783355195898689 -0.0131424738952417 ENSG00000229431 RP1-92O14.6
ENST00000460803 1 0.174714652380854 -0.0953189457677435 ENSG00000159479 MED8
ENST00000473560 1 0.775557962108253 0.0141852964886562 ENSG00000159479 MED8
ENST00000310739 1 0.228734053472483 0.109014004479414 ENSG00000198198 SZT2
ENST00000372450 1 0.228734053472483 0.109014004479414 ENSG00000198198 SZT2
ENST00000357658 1 0.18707513810248 0.10277412758975 ENSG00000198198 SZT2
ENST00000406439 1 0.710596302499759 0.0273641945495692 ENSG00000198198 SZT2
ENST00000562955 1 0.563574284554249 0.0229899678295992 ENSG00000198198 SZT2
ENST00000470139 1 0.438489242446947 0.0599274715305709 ENSG00000198198 SZT2
ENST00000372442 1 0.604859573637741 0.0235377915043899 ENSG00000198198 SZT2
ENST00000478140 1 0.0494530820812495 0.29620472892653 ENSG00000198198 SZT2
ENST00000470897 1 0.984919419650026 -0.00312148840922495 ENSG00000198198 SZT2
ENST00000471177 1 0.399953283307833 0.122594623437609 ENSG00000198198 SZT2
ENST00000460536 1 0.872323484178517 0.00856970284806684 ENSG00000198198 SZT2
ENST00000396885 1 0.696802589861018 -0.051043109298557 ENSG00000229372 SZT2-AS1
ENST00000583037 1 0.0808554741586054 0.0906780198248354 ENSG00000178922 HYI
ENST00000483618 1 0.744778610860111 -0.0321035786193071 ENSG00000178922 HYI
ENST00000372425 1 0.0808554741586054 0.0906780198248354 ENSG00000178922 HYI
ENST00000372433 1 0.136661583621848 0.077241529814602 ENSG00000178922 HYI
ENST00000372434 1 0.0785071098066804 0.0919289045094639 ENSG00000178922 HYI
ENST00000470662 1 0.145799736051183 0.0768272240824357 ENSG00000178922 HYI
ENST00000487366 1 0.123203090629188 0.0813639632799842 ENSG00000178922 HYI
ENST00000372430 1 0.122334772972571 0.0808705727764623 ENSG00000178922 HYI
ENST00000372432 1 0.0755900608950745 0.0926679281834625 ENSG00000178922 HYI
ENST00000372427 1 0.0745961130210129 0.0933634624428989 ENSG00000178922 HYI
ENST00000372426 1 0.119652803463849 0.082302593655229 ENSG00000178922 HYI
ENST00000486909 1 0.096965604110708 0.0870509689721545 ENSG00000178922 HYI
ENST00000496142 1 0.279642049902056 0.0861774567627853 ENSG00000178922 HYI
ENST00000469587 1 0.050799429303241 0.151698519787691 ENSG00000178922 HYI
ENST00000444386 1 0.928442247630715 -0.0146525076515966 ENSG00000229348 HYI-AS1
ENST00000496043 1 0.218585088297337 0.0656171445380433 ENSG00000142949 PTPRF
ENST00000481019 1 0.277570706047251 0.0579937614980617 ENSG00000142949 PTPRF
ENST00000359947 1 0.236157507707129 0.0417737328477781 ENSG00000142949 PTPRF
ENST00000438120 1 0.274204737772469 0.04006995445853 ENSG00000142949 PTPRF
ENST00000436724 1 0.230183243306135 0.0522182737890882 ENSG00000142949 PTPRF
ENST00000372405 1 0.24028939363177 0.0530510730909716 ENSG00000142949 PTPRF
ENST00000372413 1 0.259459793870453 0.0404518587283187 ENSG00000142949 PTPRF
ENST00000372414 1 0.259459793870453 0.0404518587283187 ENSG00000142949 PTPRF
ENST00000437607 1 0.37569227141897 0.0420440354538208 ENSG00000142949 PTPRF
ENST00000467464 1 0.402880048273499 0.0538601827933858 ENSG00000142949 PTPRF
ENST00000412568 1 0.413046059403209 0.0324289199296806 ENSG00000142949 PTPRF
ENST00000429895 1 0.341129129151337 0.0355001253393867 ENSG00000142949 PTPRF
ENST00000414879 1 0.479007124720454 0.0271165759319472 ENSG00000142949 PTPRF
ENST00000422171 1 0.479007124720454 0.0271165759319472 ENSG00000142949 PTPRF
ENST00000496447 1 0.276145212960892 0.0394323392597873 ENSG00000142949 PTPRF
ENST00000372407 1 0.298514353760256 0.0381124126162642 ENSG00000142949 PTPRF
ENST00000463041 1 0.0669946879444969 0.153487505750513 ENSG00000142949 PTPRF
ENST00000477970 1 0.312141583816346 0.0416604799925441 ENSG00000142949 PTPRF
ENST00000372396 1 0.0398573111936338 -0.0911822369214001 ENSG00000066135 KDM4A
ENST00000463151 1 0.124825966702617 -0.0989794881627936 ENSG00000066135 KDM4A
ENST00000485249 1 0.121140243874485 -0.110505573217456 ENSG00000066135 KDM4A
ENST00000472265 1 0.0814534493083845 -0.215744052750436 ENSG00000066135 KDM4A
ENST00000481296 1 0.884271296533738 0.0172644254781464 ENSG00000066135 KDM4A
ENST00000398804 1 0.765095255577748 0.0198833059630995 ENSG00000236200 KDM4A-AS1
ENST00000439057 1 0.726372260040204 0.0236686536384027 ENSG00000236200 KDM4A-AS1
ENST00000434346 1 0.764195303047608 -0.0265224363415597 ENSG00000236200 KDM4A-AS1
ENST00000453015 1 0.712136143228257 -0.0309624368178061 ENSG00000236200 KDM4A-AS1
ENST00000418149 1 0.589331339941323 0.0406299890212798 ENSG00000236200 KDM4A-AS1
ENST00000532911 1 0.132423878165718 0.0943845937285974 ENSG00000126091 ST3GAL3
ENST00000489897 1 0.700493734798613 0.0198342367267113 ENSG00000126091 ST3GAL3
ENST00000372374 1 0.890018887054117 0.00683024995458273 ENSG00000126091 ST3GAL3
ENST00000372375 1 0.890018887054117 0.00683024995458273 ENSG00000126091 ST3GAL3
ENST00000545417 1 0.890018887054117 0.00683024995458273 ENSG00000126091 ST3GAL3
ENST00000372377 1 0.890018887054117 0.00683024995458273 ENSG00000126091 ST3GAL3
ENST00000361392 1 0.890018887054117 0.00683024995458273 ENSG00000126091 ST3GAL3
ENST00000361400 1 0.890018887054117 0.00683024995458273 ENSG00000126091 ST3GAL3
ENST00000353126 1 0.890018887054117 0.00683024995458273 ENSG00000126091 ST3GAL3
ENST00000530154 1 0.623325486155682 0.0260253937521996 ENSG00000126091 ST3GAL3
ENST00000262915 1 0.890018887054117 0.00683024995458273 ENSG00000126091 ST3GAL3
ENST00000330208 1 0.890018887054117 0.00683024995458273 ENSG00000126091 ST3GAL3
ENST00000335430 1 0.890018887054117 0.00683024995458273 ENSG00000126091 ST3GAL3
ENST00000351035 1 0.890018887054117 0.00683024995458273 ENSG00000126091 ST3GAL3
ENST00000479383 1 0.15612666748148 0.0905160075833648 ENSG00000126091 ST3GAL3
ENST00000347631 1 0.695781851438464 0.0201650385600791 ENSG00000126091 ST3GAL3
ENST00000484868 1 0.163295393075192 0.101801607332075 ENSG00000126091 ST3GAL3
ENST00000461066 1 0.156089049461226 0.0905088816036099 ENSG00000126091 ST3GAL3
ENST00000437753 1 0.978077857935584 -0.00352389882149148 ENSG00000229444 RP11-184I16.4
ENST00000516392 1 0.682495837843007 -0.0390739130013669 ENSG00000252201 RNU6-1058P
ENST00000533997 1 0.526600974891269 0.0331816834847198 ENSG00000126091 ST3GAL3
ENST00000469715 1 0.526600974891269 0.0331816834847198 ENSG00000126091 ST3GAL3
ENST00000490541 1 0.526600974891269 0.0331816834847198 ENSG00000126091 ST3GAL3
ENST00000528371 1 0.526600974891269 0.0331816834847198 ENSG00000126091 ST3GAL3
ENST00000530581 1 0.526600974891269 0.0331816834847198 ENSG00000126091 ST3GAL3
ENST00000531816 1 0.526600974891269 0.0331816834847198 ENSG00000126091 ST3GAL3
ENST00000531993 1 0.526600974891269 0.0331816834847198 ENSG00000126091 ST3GAL3
ENST00000533212 1 0.526600974891269 0.0331816834847198 ENSG00000126091 ST3GAL3
ENST00000533933 1 0.526600974891269 0.0331816834847198 ENSG00000126091 ST3GAL3
ENST00000372369 1 0.526600974891269 0.0331816834847198 ENSG00000126091 ST3GAL3
ENST00000372372 1 0.526600974891269 0.0331816834847198 ENSG00000126091 ST3GAL3
ENST00000372368 1 0.526600974891269 0.0331816834847198 ENSG00000126091 ST3GAL3
ENST00000372367 1 0.526600974891269 0.0331816834847198 ENSG00000126091 ST3GAL3
ENST00000372366 1 0.526600974891269 0.0331816834847198 ENSG00000126091 ST3GAL3
ENST00000372365 1 0.526600974891269 0.0331816834847198 ENSG00000126091 ST3GAL3
ENST00000361746 1 0.526600974891269 0.0331816834847198 ENSG00000126091 ST3GAL3
ENST00000332628 1 0.526600974891269 0.0331816834847198 ENSG00000126091 ST3GAL3
ENST00000531451 1 0.512104696648806 0.0343305231418139 ENSG00000126091 ST3GAL3
ENST00000372362 1 0.512104696648806 0.0343305231418139 ENSG00000126091 ST3GAL3
ENST00000361812 1 0.512104696648806 0.0343305231418139 ENSG00000126091 ST3GAL3
ENST00000427515 1 0.982234084742217 -0.00369665368720694 ENSG00000233674 RP11-184I16.3
ENST00000461375 1 0.719486084891071 -0.0210432521805735 ENSG00000126091 ST3GAL3
ENST00000419974 1 0.981607970699038 -0.00400859218539442 ENSG00000224751 SHMT1P1
ENST00000490502 1 0.56934089356431 -0.0437306446616151 ENSG00000126091 ST3GAL3
ENST00000495482 1 0.878214580824875 -0.0172138507859513 ENSG00000126091 ST3GAL3
ENST00000414809 1 0.562188635056412 0.0929883859956666 ENSG00000117407 ARTN
ENST00000372359 1 0.562188635056412 0.0929883859956666 ENSG00000117407 ARTN
ENST00000477048 1 0.906803757854992 0.0176426838684162 ENSG00000117407 ARTN
ENST00000471394 1 0.902990750329983 0.0184063759833939 ENSG00000117407 ARTN
ENST00000498139 1 0.649269943067109 0.0715086930846938 ENSG00000117407 ARTN
ENST00000491846 1 0.763268086584832 0.0449578716159237 ENSG00000117407 ARTN
ENST00000479128 1 0.886650282648834 0.0204325519660875 ENSG00000117407 ARTN
ENST00000472435 1 0.886650282648834 0.0204325519660875 ENSG00000117407 ARTN
ENST00000474592 1 0.869747696074996 0.022892242802515 ENSG00000117407 ARTN
ENST00000372354 1 0.460510216484899 0.0893774193456327 ENSG00000117407 ARTN
ENST00000438616 1 0.170118569491497 0.137846506880488 ENSG00000117407 ARTN
ENST00000446167 1 0.88498027773999 0.023938179419004 ENSG00000237950 RP11-7O11.3
ENST00000445226 1 0.883485743773836 0.0241760543545282 ENSG00000237950 RP11-7O11.3
ENST00000412378 1 0.778821144292866 0.047760484456379 ENSG00000237950 RP11-7O11.3
ENST00000372343 1 0.273530723317591 0.0620011225449826 ENSG00000117408 IPO13
ENST00000489061 1 0.367368787524169 0.108903732342502 ENSG00000117408 IPO13
ENST00000489773 1 0.128292152288115 0.1288951135614 ENSG00000117408 IPO13
ENST00000492152 1 0.382687942046366 0.0939145244578427 ENSG00000117408 IPO13
ENST00000480902 1 0.507589904539166 -0.0949877757343718 ENSG00000117408 IPO13
ENST00000372339 1 0.321630576262322 -0.118870248182883 ENSG00000117408 IPO13
ENST00000486876 1 0.896103683590803 -0.0186839211440861 ENSG00000117408 IPO13
ENST00000471934 1 0.684643576279131 -0.0427467028677575 ENSG00000132768 DPH2
ENST00000476260 1 0.718948052333944 -0.0352424037394134 ENSG00000132768 DPH2
ENST00000255108 1 0.485386178434922 -0.0499332794296854 ENSG00000132768 DPH2
ENST00000412950 1 0.34576101600317 -0.0724150679108923 ENSG00000132768 DPH2
ENST00000524776 1 0.34576101600317 -0.0724150679108923 ENSG00000132768 DPH2
ENST00000495421 1 0.499614627748431 -0.0483331385131867 ENSG00000132768 DPH2
ENST00000530988 1 0.815336591233075 -0.0250636951231524 ENSG00000132768 DPH2
ENST00000527567 1 0.735644993453818 -0.034733434153246 ENSG00000132768 DPH2
ENST00000492306 1 0.744399721045753 -0.0319044355901457 ENSG00000132768 DPH2
ENST00000490861 1 0.72000425034573 -0.0342511607928681 ENSG00000132768 DPH2
ENST00000396758 1 0.499619040605669 -0.0483357617680991 ENSG00000132768 DPH2
ENST00000477294 1 0.838404602214243 -0.0207637844120967 ENSG00000132768 DPH2
ENST00000529729 1 0.360604538396439 -0.0855339745371636 ENSG00000132768 DPH2
ENST00000532140 1 0.684376531596133 -0.0417809944065441 ENSG00000132768 DPH2
ENST00000534786 1 0.633766365350363 -0.0502427643204634 ENSG00000132768 DPH2
ENST00000534655 1 0.749637434767086 -0.0406960914462347 ENSG00000132768 DPH2
ENST00000459879 1 0.292754926930866 -0.105401645097328 ENSG00000132768 DPH2
ENST00000527319 1 0.435124580789752 -0.0807962951058718 ENSG00000132768 DPH2
ENST00000472505 1 0.052515256136928 0.130823817266395 ENSG00000117410 ATP6V0B
ENST00000472174 1 0.0392987176679427 0.127277536553125 ENSG00000117410 ATP6V0B
ENST00000532642 1 0.0385651888360203 0.12770226362129 ENSG00000117410 ATP6V0B
ENST00000236067 1 0.0385405197358453 0.127701960820809 ENSG00000117410 ATP6V0B
ENST00000471859 1 0.0604645752291283 0.116328958508348 ENSG00000117410 ATP6V0B
ENST00000472277 1 0.0591234271011895 0.123652156738795 ENSG00000117410 ATP6V0B
ENST00000461670 1 0.0547428762410572 0.129902388549616 ENSG00000117410 ATP6V0B
ENST00000468183 1 0.0384994750791091 0.127702508346522 ENSG00000117410 ATP6V0B
ENST00000473485 1 0.0384994750791091 0.127702508346522 ENSG00000117410 ATP6V0B
ENST00000496131 1 0.0432276515976571 0.134522642369882 ENSG00000117410 ATP6V0B
ENST00000498208 1 0.0662504914773281 0.125814732131875 ENSG00000117410 ATP6V0B
ENST00000532072 1 0.0341537670867279 0.144061703585578 ENSG00000117410 ATP6V0B
ENST00000498664 1 0.0424387706490474 0.122175957452466 ENSG00000117410 ATP6V0B
ENST00000498543 1 0.270633562379811 0.0861830314057686 ENSG00000117411 B4GALT2
ENST00000372324 1 0.930302997309627 -0.00366109738445006 ENSG00000117411 B4GALT2
ENST00000497866 1 0.135782183736845 0.0974273392900197 ENSG00000117411 B4GALT2
ENST00000434555 1 0.576913106955182 -0.0234212542791189 ENSG00000117411 B4GALT2
ENST00000356836 1 0.558944527355612 -0.0248928763870972 ENSG00000117411 B4GALT2
ENST00000309519 1 0.809003175131354 0.0106821951001667 ENSG00000117411 B4GALT2
ENST00000485678 1 0.941343504377693 0.00420893281968088 ENSG00000117411 B4GALT2
ENST00000481924 1 0.581046252236983 0.0417143589324302 ENSG00000117411 B4GALT2
ENST00000486064 1 0.976637628525011 -0.00327857348500084 ENSG00000159214 CCDC24
ENST00000372307 1 0.69988399648033 -0.0371262829220841 ENSG00000196517 SLC6A9
ENST00000372318 1 0.965373652971851 0.00487687887505543 ENSG00000159214 CCDC24
ENST00000460543 1 0.883994244781726 -0.017506619347714 ENSG00000159214 CCDC24
ENST00000463846 1 0.965434444170414 0.0048690094755369 ENSG00000159214 CCDC24
ENST00000490563 1 0.965434444170414 0.0048690094755369 ENSG00000159214 CCDC24
ENST00000490064 1 0.841756764999332 -0.0230601428373876 ENSG00000159214 CCDC24
ENST00000486504 1 0.923939908784455 -0.0109492111494958 ENSG00000159214 CCDC24
ENST00000485811 1 0.9504982348261 0.0072924066516877 ENSG00000159214 CCDC24
ENST00000372306 1 0.837373222352961 -0.0197680350409435 ENSG00000196517 SLC6A9
ENST00000466180 1 0.786372064826536 -0.0314893132618248 ENSG00000159214 CCDC24
ENST00000479055 1 0.798796450856172 -0.0308903839205997 ENSG00000159214 CCDC24
ENST00000472562 1 0.609740128777088 0.0912462333212637 ENSG00000159214 CCDC24
ENST00000372310 1 0.893453469334739 -0.0177104278006826 ENSG00000196517 SLC6A9
ENST00000475075 1 0.885212733703785 -0.0191562590594959 ENSG00000196517 SLC6A9
ENST00000357730 1 0.867571478828603 -0.0232139284149534 ENSG00000196517 SLC6A9
ENST00000360584 1 0.867571478828603 -0.0232139284149534 ENSG00000196517 SLC6A9
ENST00000537678 1 0.972003186972587 0.00456405632114541 ENSG00000196517 SLC6A9
ENST00000492434 1 0.887571268045537 -0.0201581305691453 ENSG00000196517 SLC6A9
ENST00000528803 1 0.866669680736166 -0.0263830705804117 ENSG00000196517 SLC6A9
ENST00000489764 1 0.968412138921988 0.00577653204641936 ENSG00000196517 SLC6A9
ENST00000466926 1 0.892470872784797 0.0197132481282189 ENSG00000196517 SLC6A9
ENST00000533007 1 0.550729658206603 0.107070485301559 ENSG00000196517 SLC6A9
ENST00000607988 1 0.411982047598417 -0.147262937222714 ENSG00000230615 RP5-1198O20.4
ENST00000609636 1 0.964307180480063 -0.00696393803421212 ENSG00000230615 RP5-1198O20.4
ENST00000610167 1 0.964307180480063 -0.00696393803421212 ENSG00000230615 RP5-1198O20.4
ENST00000609472 1 0.341022845556016 -0.102316251946907 ENSG00000230615 RP5-1198O20.4
ENST00000434244 1 0.217647207428739 -0.207957163275526 ENSG00000230615 RP5-1198O20.4
ENST00000431800 1 0.352576321852469 -0.166860177137238 ENSG00000230615 RP5-1198O20.4
ENST00000437643 1 0.409217261380213 -0.148115641832016 ENSG00000230615 RP5-1198O20.4
ENST00000453688 1 0.440159812893489 -0.138239701416117 ENSG00000230615 RP5-1198O20.4
ENST00000447959 1 0.326706368676579 -0.175727383924431 ENSG00000230615 RP5-1198O20.4
ENST00000609027 1 0.382548935337552 -0.15652195593007 ENSG00000230615 RP5-1198O20.4
ENST00000604727 1 0.357142054117612 -0.0705698994077209 ENSG00000271647 KRT8P47
ENST00000372299 1 0.334720962808098 0.123504273899266 ENSG00000171872 KLF17
ENST00000476802 1 0.387345707026093 0.100305429644508 ENSG00000171872 KLF17
ENST00000402743 1 0.715823615863424 0.0341146907546075 ENSG00000233514 RP11-570P14.1
ENST00000361745 1 0.325146532156947 -0.059422106244688 ENSG00000178028 DMAP1
ENST00000446292 1 0.41884052571382 -0.0504618493174696 ENSG00000178028 DMAP1
ENST00000440641 1 0.371483476420068 -0.0596879715727476 ENSG00000178028 DMAP1
ENST00000436069 1 0.700303759525146 -0.0404678810933968 ENSG00000178028 DMAP1
ENST00000437511 1 0.584406410411068 -0.0350870952583925 ENSG00000178028 DMAP1
ENST00000475794 1 0.751877817589791 -0.0307274577511513 ENSG00000178028 DMAP1
ENST00000471829 1 0.265151870741667 -0.0778399680943606 ENSG00000178028 DMAP1
ENST00000487922 1 0.28674892216274 -0.075599143488429 ENSG00000178028 DMAP1
ENST00000315913 1 0.333101782296065 -0.0584498692195219 ENSG00000178028 DMAP1
ENST00000372289 1 0.333101782296065 -0.0584498692195219 ENSG00000178028 DMAP1
ENST00000463950 1 0.771468105184183 -0.0317033995845942 ENSG00000178028 DMAP1
ENST00000372290 1 0.291837842809142 -0.0784128845005313 ENSG00000178028 DMAP1
ENST00000488433 1 0.326066821382165 -0.0660927210128351 ENSG00000178028 DMAP1
ENST00000483741 1 0.931706249061483 -0.00916203606633042 ENSG00000178028 DMAP1
ENST00000494092 1 0.219252280284197 -0.158476277826553 ENSG00000178028 DMAP1
ENST00000372257 1 0.714417262871542 -0.0182761403303684 ENSG00000117419 ERI3
ENST00000372259 1 0.802177529560295 -0.013353492133607 ENSG00000117419 ERI3
ENST00000456170 1 0.814343247739737 -0.0125114406853638 ENSG00000117419 ERI3
ENST00000537474 1 0.93269167714408 -0.00426957116901606 ENSG00000117419 ERI3
ENST00000489710 1 0.668776220977206 -0.0265558321293506 ENSG00000117419 ERI3
ENST00000479101 1 0.559567922319694 -0.0361971791268961 ENSG00000117419 ERI3
ENST00000462341 1 0.340160077742026 -0.057660197941162 ENSG00000117419 ERI3
ENST00000414156 1 0.790673782183489 -0.0472825436153492 ENSG00000233602 ERI3-IT1
ENST00000452396 1 0.881549525691888 -0.00873959137495826 ENSG00000117419 ERI3
ENST00000495828 1 0.947121056558436 0.00416069789419283 ENSG00000117419 ERI3
ENST00000457571 1 0.839519909199438 0.0131353149700928 ENSG00000117419 ERI3
ENST00000516337 1 0.974979277825993 -0.00229170166215889 ENSG00000252146 AL390776.1
ENST00000355387 1 0.219514765844399 -0.0668247320588114 ENSG00000187147 RNF220
ENST00000361799 1 0.219514765844399 -0.0668247320588114 ENSG00000187147 RNF220
ENST00000372247 1 0.219476535244662 -0.0668276531087752 ENSG00000187147 RNF220
ENST00000443020 1 0.195903787062883 -0.0772633106386023 ENSG00000187147 RNF220
ENST00000496262 1 0.607883333797274 -0.0350646983960082 ENSG00000187147 RNF220
ENST00000453863 1 0.286401761066399 -0.0919393249759771 ENSG00000187147 RNF220
ENST00000335497 1 0.195715014034389 -0.0824662067937203 ENSG00000187147 RNF220
ENST00000440132 1 0.211158617277401 -0.0777402158010891 ENSG00000187147 RNF220
ENST00000474064 1 0.202406439564457 -0.0694893725516639 ENSG00000187147 RNF220
ENST00000471494 1 0.255765559430729 -0.0791446346167566 ENSG00000187147 RNF220
ENST00000488865 1 0.328359327052157 -0.0822124023389584 ENSG00000187147 RNF220
ENST00000497469 1 0.301605846472053 -0.076714853558515 ENSG00000187147 RNF220
ENST00000475378 1 0.165410769276329 -0.087584851436974 ENSG00000187147 RNF220
ENST00000484745 1 0.205953354335664 -0.0722034251885673 ENSG00000187147 RNF220
ENST00000372242 1 0.34268812682121 -0.0519262153088171 ENSG00000126106 TMEM53
ENST00000372243 1 0.34268812682121 -0.0519262153088171 ENSG00000126106 TMEM53
ENST00000372244 1 0.34268812682121 -0.0519262153088171 ENSG00000126106 TMEM53
ENST00000495630 1 0.202596136132874 -0.0703257817285177 ENSG00000126106 TMEM53
ENST00000474394 1 0.141471641790715 -0.109217447772897 ENSG00000187147 RNF220
ENST00000480686 1 0.28565348401871 -0.0736819865581693 ENSG00000187147 RNF220
ENST00000474956 1 0.36089949976756 -0.0766609606204086 ENSG00000187147 RNF220
ENST00000476724 1 0.67244900311203 0.0657760194699896 ENSG00000126106 TMEM53
ENST00000468117 1 0.672082449393229 0.0658413351575652 ENSG00000126106 TMEM53
ENST00000372237 1 0.672082449393229 0.0658413351575652 ENSG00000126106 TMEM53
ENST00000372235 1 0.886037437189516 -0.0227428414305371 ENSG00000126106 TMEM53
ENST00000420706 1 0.9216007574391 -0.0161073881108279 ENSG00000126106 TMEM53
ENST00000424484 1 0.383949384591311 -0.133726980545005 ENSG00000198520 C1orf228
ENST00000455805 1 0.31685316259627 -0.1622684102374 ENSG00000198520 C1orf228
ENST00000458657 1 0.403392104265288 -0.128740789381291 ENSG00000198520 C1orf228
ENST00000418644 1 0.56989991504548 -0.0943997404293222 ENSG00000198520 C1orf228
ENST00000441519 1 0.31685316259627 -0.1622684102374 ENSG00000198520 C1orf228
ENST00000357508 1 0.402308547921063 -0.128922163456457 ENSG00000198520 C1orf228
ENST00000535358 1 0.403392104265288 -0.128740789381291 ENSG00000198520 C1orf228
ENST00000445071 1 0.578402108200089 -0.0919476977473342 ENSG00000198520 C1orf228
ENST00000453711 1 0.569369611301887 -0.0945733509080607 ENSG00000198520 C1orf228
ENST00000421398 1 0.320916294491872 -0.152443369973054 ENSG00000198520 C1orf228
ENST00000444751 1 0.320503650168359 -0.152516132056759 ENSG00000198520 C1orf228
ENST00000434068 1 0.487475924935551 -0.123276765229168 ENSG00000198520 C1orf228
ENST00000434520 1 0.443887306153204 -0.137249040920363 ENSG00000198520 C1orf228
ENST00000362507 1 0.197581418512636 0.104172948224621 ENSG00000199377 RNU5F-1
ENST00000427321 1 0.609091946835218 0.0349551430212483 ENSG00000198520 C1orf228
ENST00000418779 1 0.44628760630901 0.0709410315441612 ENSG00000198520 C1orf228
ENST00000568406 1 0.429259545173932 0.0706176266166753 ENSG00000198520 C1orf228
ENST00000452259 1 0.271345552796943 -0.125037181964707 ENSG00000142945 KIF2C
ENST00000372224 1 0.0330904384467605 -0.195520417012098 ENSG00000142945 KIF2C
ENST00000493027 1 0.282597416955445 -0.122039158388274 ENSG00000142945 KIF2C
ENST00000372218 1 0.0330904384467605 -0.195520417012098 ENSG00000142945 KIF2C
ENST00000455186 1 0.425266183006599 -0.0937451815209565 ENSG00000142945 KIF2C
ENST00000372222 1 0.0333062370571853 -0.204170317365441 ENSG00000142945 KIF2C
ENST00000480574 1 0.599101132206896 -0.0828092986348669 ENSG00000142945 KIF2C
ENST00000372217 1 0.0276203686894532 -0.206637471780124 ENSG00000142945 KIF2C
ENST00000440985 1 0.162014601826532 -0.21256528323714 ENSG00000225721 RP11-269F19.2
ENST00000428791 1 0.0107771010323474 -0.221582832540323 ENSG00000225721 RP11-269F19.2
ENST00000423289 1 0.332798616864837 -0.153122941679273 ENSG00000142945 KIF2C
ENST00000472235 1 0.0374366894893762 -0.298454761504363 ENSG00000142945 KIF2C
ENST00000497035 1 0.432623096955952 0.0271741570685979 ENSG00000142937 RPS8
ENST00000396651 1 0.463249446423482 0.0252424203138094 ENSG00000142937 RPS8
ENST00000372209 1 0.463287189432766 0.0252550790726025 ENSG00000142937 RPS8
ENST00000470475 1 0.26133016320317 0.0437474732677294 ENSG00000142937 RPS8
ENST00000485390 1 0.463846801751579 0.0252179520333561 ENSG00000142937 RPS8
ENST00000581525 1 0.100262860634955 -0.287581718782705 ENSG00000264294 SNORD55
ENST00000364043 1 0.861165915207782 -0.0304658554567815 ENSG00000200913 SNORD46
ENST00000464658 1 0.414744320254011 0.0266733055909876 ENSG00000142937 RPS8
ENST00000484599 1 0.383483351954817 0.0286232689392965 ENSG00000142937 RPS8
ENST00000365161 1 0.830633687174721 0.0374669798690363 ENSG00000202031 SNORD38A
ENST00000474582 1 0.973580389907129 -0.0014179973511395 ENSG00000142937 RPS8
ENST00000384690 1 0.532669111599628 -0.109758907774355 ENSG00000207421 SNORD38B
ENST00000455333 1 0.797830990660955 0.0309447886092072 ENSG00000234093 RPS15AP11
ENST00000594193 1 0.979074803530727 -0.00314188760857789 ENSG00000234093 RPS15AP11
ENST00000372207 1 0.186068922939632 -0.204814634788424 ENSG00000142959 BEST4
ENST00000372201 1 0.592473825908916 0.034684666721871 ENSG00000173846 PLK3
ENST00000465443 1 0.593000257734716 0.034684336871788 ENSG00000173846 PLK3
ENST00000476731 1 0.595342584524633 0.0490682649646314 ENSG00000173846 PLK3
ENST00000492398 1 0.699247252678089 0.0292696554788854 ENSG00000173846 PLK3
ENST00000461358 1 0.55306121367934 -0.0532580521329503 ENSG00000173846 PLK3
ENST00000461769 1 0.429835913743227 0.0765140736000944 ENSG00000173846 PLK3
ENST00000493100 1 0.0331755438706223 0.193241463179604 ENSG00000173846 PLK3
ENST00000339355 1 0.652801329465456 0.0641277812902562 ENSG00000188396 TCTEX1D4
ENST00000372200 1 0.989409601385562 -0.00163936566094784 ENSG00000188396 TCTEX1D4
ENST00000450269 1 0.503813135801587 -0.0484246633129142 ENSG00000222009 BTBD19
ENST00000453418 1 0.503813135801587 -0.0484246633129142 ENSG00000222009 BTBD19
ENST00000409335 1 0.557573164620511 -0.0430715006565862 ENSG00000222009 BTBD19
ENST00000439563 1 0.357144194829469 -0.0679887399488823 ENSG00000222009 BTBD19
ENST00000485668 1 0.756603605917639 -0.0206276589656083 ENSG00000222009 BTBD19
ENST00000482715 1 0.714513437360281 -0.0278393607153333 ENSG00000222009 BTBD19
ENST00000475105 1 0.526894914329106 -0.0551222391625702 ENSG00000222009 BTBD19
ENST00000495433 1 0.571255237220615 0.0509312711412371 ENSG00000222009 BTBD19
ENST00000489976 1 0.970856510530762 0.00435386379948644 ENSG00000222009 BTBD19
ENST00000464114 1 0.598002140101996 -0.0649892386045491 ENSG00000222009 BTBD19
ENST00000438067 1 0.475392137527452 -0.127012963989828 ENSG00000117425 PTCH2
ENST00000447098 1 0.614363017089529 -0.0856335020931966 ENSG00000117425 PTCH2
ENST00000365574 1 0.97590914094797 -0.00412277201719063 ENSG00000202444 RNU5E-6P
ENST00000372192 1 0.672593797554037 -0.0741204746048514 ENSG00000117425 PTCH2
ENST00000447970 1 0.992048023846124 -0.00103761095973742 ENSG00000226499 RP5-882O7.1
ENST00000439363 1 0.497502866628797 0.0417084276867757 ENSG00000070785 EIF2B3
ENST00000360403 1 0.332243002064779 0.0516558628733289 ENSG00000070785 EIF2B3
ENST00000486491 1 0.258429599886302 0.118486123244415 ENSG00000070785 EIF2B3
ENST00000372183 1 0.306267811250007 0.0597766057242335 ENSG00000070785 EIF2B3
ENST00000480675 1 0.445567574078097 0.0597346746212212 ENSG00000070785 EIF2B3
ENST00000477953 1 0.446299811080703 0.0599872676481822 ENSG00000070785 EIF2B3
ENST00000517230 1 0.633017787982699 -0.0383988459072253 ENSG00000253039 RNA5SP47
ENST00000372182 1 0.441530889355085 0.0647855397422972 ENSG00000070785 EIF2B3
ENST00000428976 1 0.991278995319338 -0.00125140489876918 ENSG00000229815 CCNB1IP1P1
ENST00000487532 1 0.536731820674975 0.0570321580451991 ENSG00000070785 EIF2B3
ENST00000497010 1 0.397490175668959 0.0814716919522643 ENSG00000070785 EIF2B3
ENST00000372168 1 0.786716836024321 -0.0210118337408756 ENSG00000126107 HECTD3
ENST00000372172 1 0.978665807299039 -0.00156300357846532 ENSG00000126107 HECTD3
ENST00000486132 1 0.956157794511656 -0.00476227687169117 ENSG00000126107 HECTD3
ENST00000486296 1 0.548307579968195 -0.0539565078915835 ENSG00000126107 HECTD3
ENST00000466423 1 0.558509196764462 -0.0511440674402862 ENSG00000126107 HECTD3
ENST00000487488 1 0.171416317744204 -0.159271903633826 ENSG00000126107 HECTD3
ENST00000484564 1 0.580978303794685 -0.0787419116077423 ENSG00000126107 HECTD3
ENST00000246337 1 0.506048114530785 0.0343910062800993 ENSG00000126088 UROD
ENST00000491773 1 0.45318889423411 0.045121237848983 ENSG00000126088 UROD
ENST00000463092 1 0.374755647292968 0.053128521984718 ENSG00000126088 UROD
ENST00000461035 1 0.334675095078806 0.0635945355796916 ENSG00000126088 UROD
ENST00000491300 1 0.41919416097187 0.0434578518720934 ENSG00000126088 UROD
ENST00000434478 1 0.395884591396844 0.0470747752929885 ENSG00000126088 UROD
ENST00000494399 1 0.512156043754513 0.0339061913132086 ENSG00000126088 UROD
ENST00000460334 1 0.438000081899483 0.044586442067439 ENSG00000126088 UROD
ENST00000462688 1 0.417688480754159 0.0435379083924395 ENSG00000126088 UROD
ENST00000460906 1 0.407686863955911 0.0475765930703561 ENSG00000126088 UROD
ENST00000490385 1 0.421813682204843 0.0461732003282868 ENSG00000126088 UROD
ENST00000469548 1 0.605265936984219 0.0275942503957618 ENSG00000126088 UROD
ENST00000486699 1 0.59779103028969 0.0281601834705611 ENSG00000126088 UROD
ENST00000478467 1 0.597738735176075 0.028112090881921 ENSG00000126088 UROD
ENST00000428106 1 0.600567955484665 0.0279325099385439 ENSG00000126088 UROD
ENST00000496439 1 0.485462674492753 0.0397478314739559 ENSG00000126088 UROD
ENST00000473012 1 0.502252103341226 0.0388854566020411 ENSG00000126088 UROD
ENST00000472254 1 0.559746298638406 -0.0508680340883777 ENSG00000126088 UROD
ENST00000466193 1 0.591877852626383 -0.0539052782739931 ENSG00000126088 UROD
ENST00000465678 1 0.649042053670325 -0.0460570114789248 ENSG00000126088 UROD
ENST00000359600 1 0.00212459130504686 0.550946558947151 ENSG00000162415 ZSWIM5
ENST00000464588 1 0.0347359789727782 0.376597019407959 ENSG00000162415 ZSWIM5
ENST00000334815 1 0.911841549857217 0.0192066753304405 ENSG00000186603 HPDL
ENST00000528332 1 0.625073491786145 -0.0499327000320023 ENSG00000132781 MUTYH
ENST00000529984 1 0.625073491786145 -0.0499327000320023 ENSG00000132781 MUTYH
ENST00000372110 1 0.623478050462465 -0.0502077581768966 ENSG00000132781 MUTYH
ENST00000372115 1 0.599449664117 -0.0537010611641279 ENSG00000132781 MUTYH
ENST00000481571 1 0.623478050462465 -0.0502077581768966 ENSG00000132781 MUTYH
ENST00000372098 1 0.623478050462465 -0.0502077581768966 ENSG00000132781 MUTYH
ENST00000355498 1 0.516428698002997 -0.0686614209843478 ENSG00000132781 MUTYH
ENST00000475516 1 0.492937442325774 -0.0725909158245663 ENSG00000132781 MUTYH
ENST00000485271 1 0.120034452736793 -0.278946854373572 ENSG00000132781 MUTYH
ENST00000372104 1 0.469100090673942 -0.0769741680512337 ENSG00000132781 MUTYH
ENST00000448481 1 0.469100090673942 -0.0769741680512337 ENSG00000132781 MUTYH
ENST00000456914 1 0.468905603256267 -0.0770104422343743 ENSG00000132781 MUTYH
ENST00000354383 1 0.492937442325774 -0.0725909158245663 ENSG00000132781 MUTYH
ENST00000488731 1 0.514797040757628 -0.0691551065113425 ENSG00000132781 MUTYH
ENST00000372100 1 0.516312175678928 -0.0686707463788396 ENSG00000132781 MUTYH
ENST00000450313 1 0.599396556117949 -0.0537059603537832 ENSG00000132781 MUTYH
ENST00000531105 1 0.448983234864061 -0.0797494157847312 ENSG00000132781 MUTYH
ENST00000467459 1 0.0840738754346596 -0.266450719032864 ENSG00000132781 MUTYH
ENST00000482094 1 0.225032670793798 -0.20479216345286 ENSG00000132781 MUTYH
ENST00000529892 1 0.17387545525475 -0.222654868355208 ENSG00000132781 MUTYH
ENST00000533178 1 0.421881355886261 -0.096262546909863 ENSG00000132781 MUTYH
ENST00000528013 1 0.514231643190371 -0.0694598225753167 ENSG00000132781 MUTYH
ENST00000412971 1 0.903149313483349 0.0132604864908524 ENSG00000132781 MUTYH
ENST00000462388 1 0.76946597445504 -0.0476815222704401 ENSG00000132781 MUTYH
ENST00000466231 1 0.600878762499973 -0.0939345743725821 ENSG00000132781 MUTYH
ENST00000470256 1 0.85761573151238 0.0207119674898942 ENSG00000132781 MUTYH
ENST00000461495 1 0.753834873231156 0.0346963790710422 ENSG00000132781 MUTYH
ENST00000435155 1 0.855473203451011 0.0211127368070296 ENSG00000132781 MUTYH
ENST00000467940 1 0.750528805472064 0.0353459909937007 ENSG00000132781 MUTYH
ENST00000478796 1 0.671175065155989 -0.0668675120088782 ENSG00000132781 MUTYH
ENST00000525160 1 0.930726138961912 0.00981009786726077 ENSG00000132781 MUTYH
ENST00000479746 1 0.877864771566787 -0.018410378633079 ENSG00000132781 MUTYH
ENST00000492494 1 0.912122014971372 -0.0132369927173912 ENSG00000132781 MUTYH
ENST00000483642 1 0.926684501918716 0.0105769334583821 ENSG00000132781 MUTYH
ENST00000481139 1 0.69934696535183 0.0451587841351539 ENSG00000132781 MUTYH
ENST00000485484 1 0.698024302466668 0.0482203358111419 ENSG00000132781 MUTYH
ENST00000476789 1 0.518247658016119 0.0765160449090533 ENSG00000132781 MUTYH
ENST00000462387 1 0.569413885920457 0.0681244211283667 ENSG00000132781 MUTYH
ENST00000474703 1 0.75604623135102 0.0394795494131997 ENSG00000132781 MUTYH
ENST00000483127 1 0.88551993781179 0.0193052377403809 ENSG00000132781 MUTYH
ENST00000534453 1 0.702721236232179 0.0537924893279969 ENSG00000132781 MUTYH
ENST00000372090 1 0.670027132848553 -0.0516109186699842 ENSG00000132773 TOE1
ENST00000477731 1 0.744556522902349 -0.0456460818057927 ENSG00000132773 TOE1
ENST00000539779 1 0.70243857610246 -0.0476931218419863 ENSG00000132773 TOE1
ENST00000471337 1 0.713663762447343 -0.0504503405105676 ENSG00000132773 TOE1
ENST00000495703 1 0.640460283590735 -0.0584745706503181 ENSG00000132773 TOE1
ENST00000460057 1 0.663488672243465 -0.0690184903226108 ENSG00000132773 TOE1
ENST00000372084 1 0.872992078038573 0.024969147290209 ENSG00000070759 TESK2
ENST00000372086 1 0.849040150718508 0.0286982369778294 ENSG00000070759 TESK2
ENST00000341771 1 0.849040150718508 0.0286982369778294 ENSG00000070759 TESK2
ENST00000486676 1 0.919128207712579 0.0152857193873767 ENSG00000070759 TESK2
ENST00000538496 1 0.807702147301712 0.0374642077884102 ENSG00000070759 TESK2
ENST00000493974 1 0.567387160037075 0.102584833062865 ENSG00000070759 TESK2
ENST00000451835 1 0.570125339713779 0.0992234710915583 ENSG00000070759 TESK2
ENST00000415578 1 0.0667990470475697 0.321732934666674 ENSG00000236624 CCDC163P
ENST00000515561 1 0.0667990470475697 0.321732934666674 ENSG00000236624 CCDC163P
ENST00000502793 1 0.108307705258239 0.287706622511467 ENSG00000236624 CCDC163P
ENST00000490551 1 0.0355943543353074 0.371858947160723 ENSG00000236624 CCDC163P
ENST00000432082 1 0.0346542609493542 0.378375877331757 ENSG00000236624 CCDC163P
ENST00000514299 1 0.0346542609493542 0.378375877331757 ENSG00000236624 CCDC163P
ENST00000486476 1 0.128954848217073 0.272449061604581 ENSG00000236624 CCDC163P
ENST00000488405 1 0.233197172047946 0.21280678428098 ENSG00000236624 CCDC163P
ENST00000401061 1 0.179579179099783 -0.118138332034187 ENSG00000132763 MMACHC
ENST00000477188 1 0.899719504058588 -0.0194278436790758 ENSG00000132763 MMACHC
ENST00000262746 1 0.320603630516143 -0.0398732027295117 ENSG00000117450 PRDX1
ENST00000319248 1 0.320609646346754 -0.0398736149103336 ENSG00000117450 PRDX1
ENST00000372079 1 0.321719357645852 -0.0397859211847075 ENSG00000117450 PRDX1
ENST00000447184 1 0.327177819928807 -0.0400763855743545 ENSG00000117450 PRDX1
ENST00000424390 1 0.324387053274229 -0.0402965725077781 ENSG00000117450 PRDX1
ENST00000483583 1 0.326967924939193 -0.0422891948696618 ENSG00000117450 PRDX1
ENST00000372070 1 0.877711236229669 -0.00759765348701159 ENSG00000117448 AKR1A1
ENST00000434299 1 0.953342891119533 -0.00336836821705312 ENSG00000117448 AKR1A1
ENST00000496999 1 0.911661597101234 -0.00699239078879434 ENSG00000117448 AKR1A1
ENST00000476957 1 0.673387637283738 0.0220291756881735 ENSG00000117448 AKR1A1
ENST00000481885 1 0.667602532817698 0.025994047619105 ENSG00000117448 AKR1A1
ENST00000351829 1 0.950770369364487 0.00311613036783173 ENSG00000117448 AKR1A1
ENST00000471651 1 0.793791866700854 0.0166515385797702 ENSG00000117448 AKR1A1
ENST00000497973 1 0.34597663258422 -0.0551154759110333 ENSG00000117448 AKR1A1
ENST00000473038 1 0.8478276717523 0.0136543584413121 ENSG00000117448 AKR1A1
ENST00000495913 1 0.920284974246893 0.00726063078236701 ENSG00000117448 AKR1A1
ENST00000487654 1 0.480688144201636 -0.0569910119752152 ENSG00000117448 AKR1A1
ENST00000475919 1 0.256710691039002 -0.113690864304606 ENSG00000117448 AKR1A1
ENST00000475985 1 0.0203511561934194 -0.284800069421185 ENSG00000117448 AKR1A1
ENST00000437901 1 0.680375079615265 -0.0216322263527038 ENSG00000132780 NASP
ENST00000437362 1 0.679824963049006 -0.0216711304576537 ENSG00000132780 NASP
ENST00000464190 1 0.835496397678194 0.0149749197682793 ENSG00000132780 NASP
ENST00000528084 1 0.989549180806558 0.00103501216343851 ENSG00000132780 NASP
ENST00000527359 1 0.752251379303791 -0.0165599190303076 ENSG00000132780 NASP
ENST00000525515 1 0.642149362032558 -0.0256139870285855 ENSG00000132780 NASP
ENST00000453748 1 0.853405176295372 -0.00969587569359541 ENSG00000132780 NASP
ENST00000402363 1 0.82377114544447 -0.0108603046265339 ENSG00000132780 NASP
ENST00000537798 1 0.823776639049525 -0.0108606010863417 ENSG00000132780 NASP
ENST00000527470 1 0.77124325094717 -0.018342175400862 ENSG00000132780 NASP
ENST00000529333 1 0.784050242820924 -0.0174836023088779 ENSG00000132780 NASP
ENST00000531532 1 0.830366384019303 -0.0181743172677979 ENSG00000132780 NASP
ENST00000530840 1 0.233171706559316 -0.14308549040068 ENSG00000132780 NASP
ENST00000528238 1 0.754846917136994 -0.0155717367967962 ENSG00000132780 NASP
ENST00000534101 1 0.694331437901188 -0.0247406177273953 ENSG00000132780 NASP
ENST00000350030 1 0.788607227660233 -0.0129288689990726 ENSG00000132780 NASP
ENST00000470768 1 0.686611772391169 -0.0245774256746159 ENSG00000132780 NASP
ENST00000372052 1 0.823812923446053 -0.0108572745229092 ENSG00000132780 NASP
ENST00000351223 1 0.823812923446053 -0.0108572745229092 ENSG00000132780 NASP
ENST00000530073 1 0.468714975296791 0.0404337763495429 ENSG00000132780 NASP
ENST00000481782 1 0.538553539223913 0.0358396199134334 ENSG00000132780 NASP
ENST00000531612 1 0.493685011567574 0.0420251350189166 ENSG00000132780 NASP
ENST00000527932 1 0.924518363437627 0.00740696734731092 ENSG00000132780 NASP
ENST00000534450 1 0.789538588688147 0.0199429014660173 ENSG00000132780 NASP
ENST00000472408 1 0.587291466657206 0.0864167758410294 ENSG00000132780 NASP
ENST00000491755 1 0.835016364093076 0.0368710547994719 ENSG00000159588 CCDC17
ENST00000482416 1 0.835016364093076 0.0368710547994719 ENSG00000159588 CCDC17
ENST00000372044 1 0.904422384799465 0.0212900438227199 ENSG00000159588 CCDC17
ENST00000421127 1 0.705938859694218 0.0666931473681604 ENSG00000159588 CCDC17
ENST00000343901 1 0.705536822506137 0.0667279474158779 ENSG00000159588 CCDC17
ENST00000528266 1 0.705076870348212 0.0668497346938832 ENSG00000159588 CCDC17
ENST00000445048 1 0.765000390759668 0.053098029936113 ENSG00000159588 CCDC17
ENST00000479529 1 0.833665380660811 0.0372524560274076 ENSG00000159588 CCDC17
ENST00000464739 1 0.743668085972221 0.0584472236340109 ENSG00000159588 CCDC17
ENST00000525599 1 0.240215420961429 0.20573433581138 ENSG00000159588 CCDC17
ENST00000479235 1 0.591716792054375 0.0349778570037261 ENSG00000159592 GPBP1L1
ENST00000290795 1 0.931182669309759 0.00323003294643695 ENSG00000159592 GPBP1L1
ENST00000355105 1 0.931200590798446 0.00322754278215358 ENSG00000159592 GPBP1L1
ENST00000467032 1 0.794565390194957 0.0228561971965823 ENSG00000159592 GPBP1L1
ENST00000487436 1 0.904544277048108 0.010116220539257 ENSG00000159592 GPBP1L1
ENST00000468724 1 0.838345572586651 -0.0177246764025039 ENSG00000159592 GPBP1L1
ENST00000498128 1 0.923936523843962 -0.00640958130046488 ENSG00000159592 GPBP1L1
ENST00000432472 1 0.358580309665292 0.160442733480201 ENSG00000225447 RPS15AP10
ENST00000437848 1 0.263404306348063 0.197686918368131 ENSG00000234329 RP11-767N6.2
ENST00000496278 1 0.398785355613881 0.0846757360428442 ENSG00000159592 GPBP1L1
ENST00000495616 1 0.270366615844404 -0.132089558300259 ENSG00000159592 GPBP1L1
ENST00000488278 1 0.624989220115343 0.0259087700646081 ENSG00000159592 GPBP1L1
ENST00000480941 1 0.621961701000534 0.0263028502478423 ENSG00000159592 GPBP1L1
ENST00000480083 1 0.6083228293429 0.0274269497631475 ENSG00000159592 GPBP1L1
ENST00000493083 1 0.624315191187049 0.0273160806681138 ENSG00000159592 GPBP1L1
ENST00000460859 1 0.676569790220618 0.0239938664897982 ENSG00000159592 GPBP1L1
ENST00000372025 1 0.777621115434283 0.0209956682834554 ENSG00000159596 TMEM69
ENST00000496366 1 0.717207369809635 0.0280418566896426 ENSG00000159596 TMEM69
ENST00000359942 1 0.0791497425072772 -0.10289348904826 ENSG00000197429 IPP
ENST00000430643 1 0.144366243556846 -0.192802225294941 ENSG00000230896 RP11-767N6.7
ENST00000461718 1 0.501645617163906 0.0840099146452389 ENSG00000197429 IPP
ENST00000495072 1 0.571583503649609 -0.0437989440766929 ENSG00000197429 IPP
ENST00000396478 1 0.184154939282733 -0.0902781046696158 ENSG00000197429 IPP
ENST00000470809 1 0.0764306787484172 0.140385195664689 ENSG00000086015 MAST2
ENST00000372009 1 0.503860976595394 0.0251429824344891 ENSG00000086015 MAST2
ENST00000361297 1 0.507704924730479 0.0249012167088338 ENSG00000086015 MAST2
ENST00000413187 1 0.540040199109482 0.070393282285224 ENSG00000232467 TMA16P2
ENST00000372008 1 0.331298210131282 0.0402142383678636 ENSG00000086015 MAST2
ENST00000482881 1 0.936816874132109 0.0043607149380251 ENSG00000086015 MAST2
ENST00000488619 1 0.556658885438486 -0.076951466158227 ENSG00000086015 MAST2
ENST00000467367 1 0.642033840723137 0.0444541547986654 ENSG00000086015 MAST2
ENST00000498668 1 0.472260672102345 -0.0982769151957665 ENSG00000086015 MAST2
ENST00000477968 1 0.226512726970706 0.119201447025217 ENSG00000086015 MAST2
ENST00000492813 1 0.81688367071769 0.0287553917718859 ENSG00000086015 MAST2
ENST00000262741 1 0.361016668818886 0.0741848178744765 ENSG00000117461 PIK3R3
ENST00000372006 1 0.361007425031895 0.0741811107729235 ENSG00000117461 PIK3R3
ENST00000340332 1 0.361373750224869 0.0741762033194046 ENSG00000117461 PIK3R3
ENST00000354242 1 0.361373750224869 0.0741762033194046 ENSG00000117461 PIK3R3
ENST00000420542 1 0.361373750224869 0.0741762033194046 ENSG00000117461 PIK3R3
ENST00000488808 1 0.820323329573641 0.0280140413177205 ENSG00000117461 PIK3R3
ENST00000540385 1 0.879452382077413 0.0143578005347451 ENSG00000117461 PIK3R3
ENST00000423209 1 0.834459666996139 0.0196779168399966 ENSG00000117461 PIK3R3
ENST00000450004 1 0.771207860582108 -0.0360424382653998 ENSG00000226957 RP4-533D7.4
ENST00000493202 1 0.685970482020605 0.0421783609862374 ENSG00000117461 PIK3R3
ENST00000425892 1 0.570679831073736 0.0594282762597053 ENSG00000117461 PIK3R3
ENST00000426289 1 0.348624669036123 -0.0759153046283447 ENSG00000233114 RP4-533D7.3
ENST00000452785 1 0.42403623571339 -0.0746514409716337 ENSG00000227857 RP4-533D7.5
ENST00000498443 1 0.253720158116 -0.190556956182973 ENSG00000117472 TSPAN1
ENST00000372003 1 0.292308467828148 -0.182074189039619 ENSG00000117472 TSPAN1
ENST00000482928 1 0.678325315519186 -0.0637875390114356 ENSG00000117472 TSPAN1
ENST00000469330 1 0.678325315519186 -0.0637875390114356 ENSG00000117472 TSPAN1
ENST00000475163 1 0.262988312394629 -0.190091901074771 ENSG00000117472 TSPAN1
ENST00000482143 1 0.382368333575171 -0.128007913788238 ENSG00000117472 TSPAN1
ENST00000464786 1 0.118497911930098 -0.254388530889543 ENSG00000117472 TSPAN1
ENST00000472170 1 0.478660086095565 -0.0984286321348073 ENSG00000117472 TSPAN1
ENST00000470318 1 0.255667378959112 -0.16445079445597 ENSG00000117472 TSPAN1
ENST00000396420 1 0.782193381934544 -0.0104638607773189 ENSG00000085998 POMGNT1
ENST00000371984 1 0.792147818548963 -0.0102448654933113 ENSG00000085998 POMGNT1
ENST00000371992 1 0.78960641736327 -0.0100933738917377 ENSG00000085998 POMGNT1
ENST00000475642 1 0.308943878551011 -0.0802012432971452 ENSG00000085998 POMGNT1
ENST00000535522 1 0.761677802442913 -0.0123570567454318 ENSG00000085998 POMGNT1
ENST00000371986 1 0.792093096918815 -0.0102453757266155 ENSG00000085998 POMGNT1
ENST00000480972 1 0.285640464719967 -0.0908953037879678 ENSG00000085998 POMGNT1
ENST00000485714 1 0.948364009890785 -0.00378396381234198 ENSG00000085998 POMGNT1
ENST00000463030 1 0.368157385831883 0.0995290245141744 ENSG00000085998 POMGNT1
ENST00000477114 1 0.671204800744947 0.033201772297316 ENSG00000085998 POMGNT1
ENST00000497439 1 0.829589893950438 0.0127022809999853 ENSG00000085998 POMGNT1
ENST00000489985 1 0.894282192830107 -0.00899595601986915 ENSG00000085998 POMGNT1
ENST00000371980 1 0.521225090723377 -0.0925867243292436 ENSG00000171357 LURAP1
ENST00000463715 1 0.548690931591917 0.0975602626154237 ENSG00000085999 RAD54L
ENST00000442598 1 0.303317406994918 -0.102420257069068 ENSG00000085999 RAD54L
ENST00000493985 1 0.543883269410575 0.0992098991017267 ENSG00000085999 RAD54L
ENST00000371975 1 0.290275547044348 -0.105290300048055 ENSG00000085999 RAD54L
ENST00000469835 1 0.932518823183341 0.014170545389787 ENSG00000085999 RAD54L
ENST00000493032 1 0.394698289493204 0.142944387647097 ENSG00000085999 RAD54L
ENST00000487700 1 0.671015549863222 0.0678973672214946 ENSG00000085999 RAD54L
ENST00000472889 1 0.911295284549092 -0.0191709916617314 ENSG00000085999 RAD54L
ENST00000473251 1 0.794313136279387 0.0421566687458067 ENSG00000085999 RAD54L
ENST00000496156 1 0.150419513557182 -0.0775838039066537 ENSG00000132128 LRRC41
ENST00000476687 1 0.97661215374966 -0.00465382538729394 ENSG00000085999 RAD54L
ENST00000488942 1 0.0477772605168311 -0.246612393956297 ENSG00000085999 RAD54L
ENST00000459678 1 0.0359849021188037 -0.282312396874545 ENSG00000085999 RAD54L
ENST00000343304 1 0.293742054708796 -0.0385886034861172 ENSG00000132128 LRRC41
ENST00000472710 1 0.321955185527647 -0.0394016271954014 ENSG00000132128 LRRC41
ENST00000498402 1 0.370295350780537 -0.0405434772743314 ENSG00000132128 LRRC41
ENST00000469150 1 0.84830954186109 0.0141206758666173 ENSG00000132128 LRRC41
ENST00000311672 1 0.240875822251341 0.0439757968790601 ENSG00000173660 UQCRH
ENST00000489056 1 0.242582704106816 0.0438122165196226 ENSG00000173660 UQCRH
ENST00000486951 1 0.151496190124381 0.0562871024540182 ENSG00000173660 UQCRH
ENST00000496387 1 0.242603195190516 0.0438121394722166 ENSG00000173660 UQCRH
ENST00000460947 1 0.158884301571934 0.0577346657767869 ENSG00000173660 UQCRH
ENST00000474844 1 0.013081742526885 -0.181449338216567 ENSG00000117481 NSUN4
ENST00000307089 1 0.0443783043778666 -0.131338544289781 ENSG00000117481 NSUN4
ENST00000486270 1 0.01607365049154 -0.187057419716809 ENSG00000117481 NSUN4
ENST00000536062 1 0.0115949063110822 -0.186078220151414 ENSG00000117481 NSUN4
ENST00000469918 1 0.0548451453381905 -0.170637151618191 ENSG00000117481 NSUN4
ENST00000472157 1 0.921351652400317 0.0149691982348387 ENSG00000117481 NSUN4
ENST00000471871 1 0.00952464635410239 -0.191083098476523 ENSG00000117481 NSUN4
ENST00000537428 1 0.00938363871347834 -0.192275968947065 ENSG00000117481 NSUN4
ENST00000498008 1 0.00484874895905285 -0.210876126244067 ENSG00000117481 NSUN4
ENST00000495427 1 0.00508399668323758 -0.210834741870051 ENSG00000117481 NSUN4
ENST00000475281 1 0.0489590971770395 -0.244072908881683 ENSG00000117481 NSUN4
ENST00000457027 1 0.705507779025719 0.0356142208555825 ENSG00000225779 RP4-603I14.3
ENST00000243167 1 0.790429848703871 0.0476938938561543 ENSG00000117480 FAAH
ENST00000468718 1 0.475100983701366 0.111098920630376 ENSG00000117480 FAAH
ENST00000493735 1 0.3742630598435 0.150532149738386 ENSG00000117480 FAAH
ENST00000484697 1 0.837031798058618 -0.0362036552598891 ENSG00000117480 FAAH
ENST00000489366 1 0.637896153995995 0.0627555296437657 ENSG00000117480 FAAH
ENST00000493636 1 0.39842505698746 -0.127862197047107 ENSG00000117480 FAAH
ENST00000446499 1 0.878614139016711 -0.0179898230360036 ENSG00000232022 RP5-1109J22.1
ENST00000429784 1 0.681291214781062 0.0491077457324887 ENSG00000232022 RP5-1109J22.1
ENST00000455247 1 0.96717709058749 -0.00442519564002286 ENSG00000225667 LINC00505
ENST00000602433 1 0.0598437039458738 0.171855672972778 ENSG00000269956 MKNK1-AS1
ENST00000342571 1 0.947007376784982 -0.00454139702137231 ENSG00000079277 MKNK1
ENST00000371946 1 0.674090204011675 0.0229683701163919 ENSG00000079277 MKNK1
ENST00000341183 1 0.67394897630391 0.0229753206418404 ENSG00000079277 MKNK1
ENST00000371944 1 0.947007376784982 -0.00454139702137231 ENSG00000079277 MKNK1
ENST00000371945 1 0.674090204011675 0.0229683701163919 ENSG00000079277 MKNK1
ENST00000524749 1 0.0439452091547051 0.224844743326276 ENSG00000079277 MKNK1
ENST00000528077 1 0.990818335441585 -0.000650485638266949 ENSG00000079277 MKNK1
ENST00000428112 1 0.742487952798652 -0.0190279847554248 ENSG00000079277 MKNK1
ENST00000532897 1 0.337912445994005 0.102627978161572 ENSG00000079277 MKNK1
ENST00000530528 1 0.231775389519653 0.178139027676478 ENSG00000079277 MKNK1
ENST00000531355 1 0.76700067764816 -0.017328548584594 ENSG00000079277 MKNK1
ENST00000470237 1 0.312058071308963 0.130748552682131 ENSG00000079277 MKNK1
ENST00000524417 1 0.291036857914577 0.160701154341886 ENSG00000079277 MKNK1
ENST00000460098 1 0.82566819236079 0.0318187534853765 ENSG00000079277 MKNK1
ENST00000532783 1 0.113702053340722 -0.1393734606544 ENSG00000079277 MKNK1
ENST00000496619 1 0.587103827288698 -0.0337720479024871 ENSG00000079277 MKNK1
ENST00000528237 1 0.0835001819936698 -0.153390006735137 ENSG00000079277 MKNK1
ENST00000526513 1 0.486975307297115 -0.044312695808126 ENSG00000079277 MKNK1
ENST00000484301 1 0.235800592643476 -0.0811337217822808 ENSG00000079277 MKNK1
ENST00000545730 1 0.430862599907876 -0.0443992730854537 ENSG00000079277 MKNK1
ENST00000486716 1 0.460975464648153 -0.0528334329285939 ENSG00000079277 MKNK1
ENST00000480531 1 0.121366450978607 -0.176894043757768 ENSG00000079277 MKNK1
ENST00000529170 1 0.789156629704788 -0.01932161888586 ENSG00000079277 MKNK1
ENST00000531769 1 0.437274468034128 -0.0455520615605915 ENSG00000079277 MKNK1
ENST00000465783 1 0.523114390446897 -0.0498611759163524 ENSG00000079277 MKNK1
ENST00000474868 1 0.522930942077455 -0.0498850455189138 ENSG00000079277 MKNK1
ENST00000532110 1 0.656769552582482 -0.0348123487452503 ENSG00000079277 MKNK1
ENST00000477883 1 0.528831866036719 -0.103539314254838 ENSG00000079277 MKNK1
ENST00000525888 1 0.598575033324175 0.0424262951716389 ENSG00000079277 MKNK1
ENST00000468852 1 0.152944473677894 0.199395402769041 ENSG00000079277 MKNK1
ENST00000319928 1 0.275685100929698 -0.0946441534369428 ENSG00000142961 MOB3C
ENST00000271139 1 0.152297927366372 -0.126705082461504 ENSG00000142961 MOB3C
ENST00000371940 1 0.116089658960406 -0.137482721940281 ENSG00000142961 MOB3C
ENST00000477318 1 0.529495208564403 -0.0686110523089834 ENSG00000142961 MOB3C
ENST00000576409 1 0.417839706824808 0.0460345896172782 ENSG00000123472 ATPAF1
ENST00000371937 1 0.401510818442094 0.0477395773477394 ENSG00000123472 ATPAF1
ENST00000574428 1 0.401510818442094 0.0477395773477394 ENSG00000123472 ATPAF1
ENST00000492233 1 0.865094646723216 -0.012765845383688 ENSG00000123472 ATPAF1
ENST00000526821 1 0.876904776869499 0.010064110763878 ENSG00000123472 ATPAF1
ENST00000542495 1 0.843624281287079 0.0130735492481044 ENSG00000123472 ATPAF1
ENST00000529214 1 0.843624281287079 0.0130735492481044 ENSG00000123472 ATPAF1
ENST00000329231 1 0.237069335424317 0.0715868494174184 ENSG00000123472 ATPAF1
ENST00000534216 1 0.163673302942888 0.106142669900138 ENSG00000123472 ATPAF1
ENST00000532925 1 0.338647048586092 0.0690934581477743 ENSG00000123472 ATPAF1
ENST00000474020 1 0.426584073972299 0.0778334263223489 ENSG00000123472 ATPAF1
ENST00000487193 1 0.461613162974363 0.0673126724932307 ENSG00000123472 ATPAF1
ENST00000544071 1 0.955745653588427 -0.00228454725152576 ENSG00000159658 EFCAB14
ENST00000525633 1 0.149156683877551 0.128241168408696 ENSG00000123472 ATPAF1
ENST00000460928 1 0.383184880091241 0.123649803439038 ENSG00000123472 ATPAF1
ENST00000419476 1 0.166988722675934 0.108123170059359 ENSG00000233647 RP11-8J9.1
ENST00000564071 1 0.112455213467142 0.280799503083523 ENSG00000186118 TEX38
ENST00000569393 1 0.856761660342918 -0.0283145499509172 ENSG00000186118 TEX38
ENST00000334122 1 0.858086830949535 -0.0279513907401677 ENSG00000186118 TEX38
ENST00000415500 1 0.990004477623849 0.0019388068841262 ENSG00000186118 TEX38
ENST00000564373 1 0.837306208961633 0.0314755451178451 ENSG00000186118 TEX38
ENST00000442839 1 0.722663777576523 0.0184338925687127 ENSG00000228237 EFCAB14-AS1
ENST00000418985 1 0.727243932368676 0.0180835753221937 ENSG00000228237 EFCAB14-AS1
ENST00000371933 1 0.710024410659078 -0.0161858208116744 ENSG00000159658 EFCAB14
ENST00000479745 1 0.45309624258963 0.046026847157708 ENSG00000159658 EFCAB14
ENST00000487741 1 0.487203685603842 0.0430535457322058 ENSG00000159658 EFCAB14
ENST00000481623 1 0.147465782960836 0.103626177170792 ENSG00000159658 EFCAB14
ENST00000459797 1 0.27665660641488 0.123152907735348 ENSG00000159658 EFCAB14
ENST00000484461 1 0.904518496626097 -0.00778835645372418 ENSG00000159658 EFCAB14
ENST00000538609 1 0.51791674791738 0.0706160285077384 ENSG00000186377 CYP4X1
ENST00000371901 1 0.51071472844017 0.0709494532912902 ENSG00000186377 CYP4X1
ENST00000334194 1 0.56592866397162 0.102900300060116 ENSG00000186160 CYP4Z1
ENST00000444042 1 0.430653970492241 0.13136637650426 ENSG00000225506 CYP4A22-AS1
ENST00000471598 1 0.973633846757987 -0.00244991174779902 ENSG00000186160 CYP4Z1
ENST00000485117 1 0.700967614307591 0.0490850149991801 ENSG00000162365 CYP4A22
ENST00000490948 1 0.700967614307591 0.0490850149991801 ENSG00000162365 CYP4A22
ENST00000371890 1 0.699455673089039 0.0502746828828383 ENSG00000162365 CYP4A22
ENST00000294337 1 0.548141927724331 0.0727684323467299 ENSG00000162365 CYP4A22
ENST00000371891 1 0.851344406757737 0.0251734541948597 ENSG00000162365 CYP4A22
ENST00000429328 1 0.640791080586323 0.0353583264839045 ENSG00000224805 LINC00853
ENST00000337817 1 0.299399334829241 -0.0818661572564449 ENSG00000123473 STIL
ENST00000360380 1 0.299399334829241 -0.0818661572564449 ENSG00000123473 STIL
ENST00000371877 1 0.299444122666991 -0.0818610618859673 ENSG00000123473 STIL
ENST00000243182 1 0.451803563231505 -0.0606505324845905 ENSG00000123473 STIL
ENST00000396221 1 0.451803563231505 -0.0606505324845905 ENSG00000123473 STIL
ENST00000447475 1 0.265854811609195 -0.0984094911174841 ENSG00000123473 STIL
ENST00000418131 1 0.700238395059864 -0.0439036354207571 ENSG00000123473 STIL
ENST00000436811 1 0.63030893117198 -0.0645976069566428 ENSG00000123473 STIL
ENST00000433827 1 0.155174903661107 -0.251510740902296 ENSG00000123473 STIL
ENST00000413565 1 0.426920669948091 -0.141770779256804 ENSG00000123473 STIL
ENST00000371873 1 0.279062512919681 0.0362395622885709 ENSG00000162368 CMPK1
ENST00000371871 1 0.103908073410923 0.059375349550988 ENSG00000162368 CMPK1
ENST00000471289 1 0.144489321295973 0.123931773910382 ENSG00000162368 CMPK1
ENST00000450808 1 0.0974228314173192 0.060814959137875 ENSG00000162368 CMPK1
ENST00000371870 1 0.0401463306781758 0.0905968589293224 ENSG00000162368 CMPK1
ENST00000420876 1 0.879991222388422 -0.0254727301936505 ENSG00000225762 RP11-511I2.2
ENST00000445551 1 0.212357482982232 -0.222957948873104 ENSG00000237424 FOXD2-AS1
ENST00000334793 1 0.977239160294103 -0.00450253211927901 ENSG00000186564 FOXD2
ENST00000606738 1 0.237868598464975 0.195323964248325 ENSG00000269113 TRABD2B
ENST00000438589 1 0.578612926864078 0.0362120490708669 ENSG00000223814 RP11-543D5.2
ENST00000435576 1 0.317859919838419 0.161841712759964 ENSG00000269113 TRABD2B
ENST00000604015 1 0.667171235383019 0.0337863937483529 ENSG00000242267 SKINTL
ENST00000452503 1 0.634763655745805 -0.0647369542185001 ENSG00000242267 SKINTL
ENST00000425816 1 0.206810097296553 0.210446584637674 ENSG00000117834 SLC5A9
ENST00000533824 1 0.206810097296553 0.210446584637674 ENSG00000117834 SLC5A9
ENST00000438567 1 0.168805337509766 0.232799757010708 ENSG00000117834 SLC5A9
ENST00000236495 1 0.168805337509766 0.232799757010708 ENSG00000117834 SLC5A9
ENST00000493837 1 0.168805337509766 0.232799757010708 ENSG00000117834 SLC5A9
ENST00000420136 1 0.939536159018769 -0.0107993389912115 ENSG00000117834 SLC5A9
ENST00000441260 1 0.939536159018769 -0.0107993389912115 ENSG00000117834 SLC5A9
ENST00000527929 1 0.43244894905281 -0.0627200662345466 ENSG00000117834 SLC5A9
ENST00000525901 1 0.392357154466855 0.0994633678083376 ENSG00000117834 SLC5A9
ENST00000532322 1 0.0642970387642647 0.265782425133396 ENSG00000117834 SLC5A9
ENST00000471020 1 0.0716905617452795 0.265422706706025 ENSG00000117834 SLC5A9
ENST00000371847 1 0.915134709647312 0.0102070879265473 ENSG00000132122 SPATA6
ENST00000371843 1 0.82945867875077 0.0213128424566517 ENSG00000132122 SPATA6
ENST00000603831 1 0.750315454465345 -0.0362542897353756 ENSG00000132122 SPATA6
ENST00000396199 1 0.980222428474119 -0.00249414539629441 ENSG00000132122 SPATA6
ENST00000371841 1 0.514216218800839 -0.077621420770075 ENSG00000132122 SPATA6
ENST00000490850 1 0.636967852803238 -0.0555716205152544 ENSG00000132122 SPATA6
ENST00000452549 1 0.300530114107583 0.106999196203907 ENSG00000224986 PPP1R8P1
ENST00000487629 1 0.873320983828563 -0.0279644991474575 ENSG00000132122 SPATA6
ENST00000463938 1 0.812506858392883 0.0303832856209681 ENSG00000132122 SPATA6
ENST00000487543 1 0.876590171899622 0.0199893963110692 ENSG00000132122 SPATA6
ENST00000465990 1 0.478561395966319 -0.109357440029334 ENSG00000132122 SPATA6
ENST00000471975 1 0.479367590874596 -0.104383322377717 ENSG00000132122 SPATA6
ENST00000412769 1 0.407281846109535 -0.125565111499973 ENSG00000235105 RP11-329A14.1
ENST00000371839 1 0.519133649798505 0.105158493553384 ENSG00000186094 AGBL4
ENST00000416121 1 0.360735716260581 0.121801578113636 ENSG00000186094 AGBL4
ENST00000371838 1 0.633555181292834 0.0770726313609842 ENSG00000186094 AGBL4
ENST00000371833 1 0.668323054576867 -0.0384468089056517 ENSG00000162373 BEND5
ENST00000476079 1 0.648473799046685 -0.0391783617399157 ENSG00000162373 BEND5
ENST00000463562 1 0.668323054576867 -0.0384468089056517 ENSG00000162373 BEND5
ENST00000476096 1 0.660082377957394 -0.038837011674511 ENSG00000162373 BEND5
ENST00000371836 1 0.584089308170597 0.0836772216694855 ENSG00000186094 AGBL4
ENST00000396153 1 0.779326099037892 0.0139140273842333 ENSG00000185104 FAF1
ENST00000371778 1 0.744932457080366 0.0161826060210276 ENSG00000185104 FAF1
ENST00000545823 1 0.862322550656994 -0.0101176105116055 ENSG00000185104 FAF1
ENST00000494400 1 0.899574739524533 0.00660388719727361 ENSG00000185104 FAF1
ENST00000424664 1 0.494434852028992 0.105765986298382 ENSG00000225767 RP5-850O15.3
ENST00000472808 1 0.557875675390062 -0.0504098777453991 ENSG00000185104 FAF1
ENST00000384465 1 0.317536784265303 -0.0669141695448927 ENSG00000207194 RNU6-1026P
ENST00000487898 1 0.793676204098751 0.0172753481432389 ENSG00000185104 FAF1
ENST00000517016 1 0.985949646181844 -0.00154894942345667 ENSG00000252825 RNU6-1253P
ENST00000453979 1 0.657332116821333 0.0708056460797685 ENSG00000230585 PHBP12
ENST00000381143 1 0.208911494432534 -0.145788589178335 ENSG00000237130 MRPS6P2
ENST00000262662 1 0.281802869074478 -0.127960098074824 ENSG00000123080 CDKN2C
ENST00000396148 1 0.223540174453867 -0.145378568360041 ENSG00000123080 CDKN2C
ENST00000371761 1 0.71964428923559 -0.0506680423493459 ENSG00000123080 CDKN2C
ENST00000366181 1 0.23131122758113 0.201887666914395 ENSG00000203356 RP11-296A18.3
ENST00000242719 1 0.801362877540606 0.00823617483181279 ENSG00000123091 RNF11
ENST00000494873 1 0.475858728584828 -0.0282375881440756 ENSG00000123091 RNF11
ENST00000602152 1 0.0773131862286287 -0.271846212123946 ENSG00000233406 RP11-296A18.5
ENST00000480705 1 0.0162062485625914 -0.37551839580046 ENSG00000233406 RP11-296A18.5
ENST00000422306 1 0.448956570264544 0.118434163229717 ENSG00000236434 RP11-296A18.6
ENST00000486691 1 0.689678108929601 -0.0190602715611644 ENSG00000123091 RNF11
ENST00000447632 1 0.578956452863692 0.0984609082692857 ENSG00000085831 TTC39A
ENST00000413473 1 0.322273667308539 0.174509714440521 ENSG00000085831 TTC39A
ENST00000530004 1 0.965989117885367 0.00765806613790136 ENSG00000085831 TTC39A
ENST00000262675 1 0.789312923666048 0.0476129921683853 ENSG00000085831 TTC39A
ENST00000451380 1 0.78967729546063 0.0475258478283605 ENSG00000085831 TTC39A
ENST00000371750 1 0.634498841730697 0.084867750549449 ENSG00000085831 TTC39A
ENST00000534098 1 0.855532640356442 -0.0326641893749468 ENSG00000085831 TTC39A
ENST00000525906 1 0.836588847424015 -0.0341700014338104 ENSG00000085831 TTC39A
ENST00000431927 1 0.65722698174485 0.0713735985731268 ENSG00000085831 TTC39A
ENST00000371747 1 0.322377257548271 0.168386408882266 ENSG00000085831 TTC39A
ENST00000262676 1 0.281158696477511 0.178189764341406 ENSG00000085831 TTC39A
ENST00000524442 1 0.979407874420863 -0.00186077210152761 ENSG00000085831 TTC39A
ENST00000411642 1 0.367881045760467 0.124971249135294 ENSG00000085831 TTC39A
ENST00000439482 1 0.492306561792464 0.0934383165934397 ENSG00000085831 TTC39A
ENST00000422925 1 0.474740603885187 0.0952951769834117 ENSG00000085831 TTC39A
ENST00000380849 1 0.288907835445242 0.131375021571267 ENSG00000085831 TTC39A
ENST00000401051 1 0.164491320659492 0.173907345245375 ENSG00000085831 TTC39A
ENST00000532836 1 0.760217619712622 0.0304512926908649 ENSG00000085831 TTC39A
ENST00000527205 1 0.205143434268044 0.146458940029029 ENSG00000085831 TTC39A
ENST00000371730 1 0.0836180980668484 -0.0891403998630155 ENSG00000085832 EPS15
ENST00000371733 1 0.0836180980668484 -0.0891403998630155 ENSG00000085832 EPS15
ENST00000396122 1 0.086914986748424 -0.105370978599847 ENSG00000085832 EPS15
ENST00000422197 1 0.115942946009724 0.22183887359283 ENSG00000232027 RP11-275F13.3
ENST00000486505 1 0.663473551396367 -0.0587899130402071 ENSG00000085832 EPS15
ENST00000478657 1 0.793067605862097 -0.042466577263629 ENSG00000085832 EPS15
ENST00000493793 1 0.0323746324555399 -0.190072592249367 ENSG00000085832 EPS15
ENST00000371727 1 0.566788836448165 -0.0438003607786069 ENSG00000085832 EPS15
ENST00000464478 1 0.460745517508802 -0.0818338143354603 ENSG00000085832 EPS15
ENST00000471391 1 0.648227251100111 -0.0361532477223948 ENSG00000085832 EPS15
ENST00000465467 1 0.658316823464245 -0.0354923514510088 ENSG00000085832 EPS15
ENST00000424246 1 0.56653543460918 -0.0901269904614976 ENSG00000238140 RP11-253A20.1
ENST00000415031 1 0.43516038255532 -0.139624853893135 ENSG00000227070 RP11-191G24.1
ENST00000426017 1 0.50687530323861 -0.118661739548759 ENSG00000227070 RP11-191G24.1
ENST00000431943 1 0.77748216205389 -0.031201170965726 ENSG00000227742 CALR4P
ENST00000371714 1 0.810928991880031 0.00815106071298569 ENSG00000117859 OSBPL9
ENST00000337809 1 0.784780301917805 0.00924160041335045 ENSG00000117859 OSBPL9
ENST00000371710 1 0.784780301917805 0.00924160041335045 ENSG00000117859 OSBPL9
ENST00000447887 1 0.81649445877159 0.00792160330933663 ENSG00000117859 OSBPL9
ENST00000495776 1 0.81649445877159 0.00792160330933663 ENSG00000117859 OSBPL9
ENST00000435686 1 0.810551177689484 0.0081849824493465 ENSG00000117859 OSBPL9
ENST00000435274 1 0.69810044947663 0.0133807845599659 ENSG00000117859 OSBPL9
ENST00000428468 1 0.81649445877159 0.00792160330933663 ENSG00000117859 OSBPL9
ENST00000453295 1 0.81649445877159 0.00792160330933663 ENSG00000117859 OSBPL9
ENST00000489990 1 0.107062175704759 0.0700477631138229 ENSG00000117859 OSBPL9
ENST00000530544 1 0.833255751523611 0.00758246878868814 ENSG00000117859 OSBPL9
ENST00000426454 1 0.704008751431115 -0.036557108900174 ENSG00000236973 GAPDHP51
ENST00000424829 1 0.042470031205906 0.1748972890947 ENSG00000232846 SLC25A6P3
ENST00000484890 1 0.51953526203394 0.0410065065713626 ENSG00000117859 OSBPL9
ENST00000534040 1 0.371386249149449 0.0509104011510177 ENSG00000117859 OSBPL9
ENST00000532975 1 0.432781413190684 0.0427221829147947 ENSG00000117859 OSBPL9
ENST00000527631 1 0.395350832975445 0.0478487378201113 ENSG00000117859 OSBPL9
ENST00000531828 1 0.809590564977411 -0.00922940986690522 ENSG00000117859 OSBPL9
ENST00000361556 1 0.630604086894735 -0.0180848631492621 ENSG00000117859 OSBPL9
ENST00000473207 1 0.301697012669327 0.0584129909507014 ENSG00000117859 OSBPL9
ENST00000533884 1 0.267043623809326 0.0630567393595755 ENSG00000117859 OSBPL9
ENST00000481937 1 0.639538802593977 0.0312716291123491 ENSG00000117859 OSBPL9
ENST00000526917 1 0.516302947329935 0.0355639630235403 ENSG00000117859 OSBPL9
ENST00000462759 1 0.630604086894735 -0.0180848631492621 ENSG00000117859 OSBPL9
ENST00000486942 1 0.581572220552741 -0.0208154709575265 ENSG00000117859 OSBPL9
ENST00000467064 1 0.658351854688997 0.0532863132791343 ENSG00000117859 OSBPL9
ENST00000524620 1 0.673768401174506 0.0294523604607275 ENSG00000117859 OSBPL9
ENST00000528603 1 0.577237042216182 0.0323672317536106 ENSG00000117859 OSBPL9
ENST00000475697 1 0.24757644010244 -0.05144604087665 ENSG00000117859 OSBPL9
ENST00000531061 1 0.736952152059237 0.0259486648915758 ENSG00000117859 OSBPL9
ENST00000531819 1 0.20730919330552 -0.0573007673593727 ENSG00000117859 OSBPL9
ENST00000533825 1 0.930776376275928 0.00623869419354157 ENSG00000117859 OSBPL9
ENST00000440943 1 0.382121680379911 -0.0352872083797809 ENSG00000078618 NRD1
ENST00000352171 1 0.112607832606169 -0.049086254244199 ENSG00000078618 NRD1
ENST00000354831 1 0.112607832606169 -0.049086254244199 ENSG00000078618 NRD1
ENST00000485608 1 0.258804575001989 -0.0376162362460934 ENSG00000078618 NRD1
ENST00000539524 1 0.183811146471247 -0.0414549181305856 ENSG00000078618 NRD1
ENST00000464385 1 0.442945226754747 0.0817133168917144 ENSG00000078618 NRD1
ENST00000588291 1 0.233211877218232 -0.0868251504884376 ENSG00000266993 RP4-657D16.3
ENST00000586761 1 0.138059111900392 -0.105496374976079 ENSG00000266993 RP4-657D16.3
ENST00000475310 1 0.876749725559549 -0.0135256240351897 ENSG00000078618 NRD1
ENST00000497358 1 0.1633888046323 -0.0933280887855988 ENSG00000078618 NRD1
ENST00000544028 1 0.0443609422018979 -0.0604845471309768 ENSG00000078618 NRD1
ENST00000591675 1 0.420727983402166 -0.0703818352221862 ENSG00000266993 RP4-657D16.3
ENST00000607338 1 0.0952710769211913 -0.173957336574732 ENSG00000272175 RP4-657D16.6
ENST00000483007 1 0.132547491118044 -0.0867487043241835 ENSG00000078618 NRD1
ENST00000473805 1 0.569063420229615 -0.0294451447963562 ENSG00000078618 NRD1
ENST00000475715 1 0.962995304292885 0.00234660921133559 ENSG00000078618 NRD1
ENST00000390787 1 0.713870239112837 -0.0657583600705088 ENSG00000212076 MIR761
ENST00000491410 1 0.032324290115056 -0.0889824063961162 ENSG00000078618 NRD1
ENST00000442453 1 0.596773172699732 -0.067530505608718 ENSG00000230604 TSEN15P2
ENST00000468722 1 0.0698472184781912 -0.102863232783958 ENSG00000078618 NRD1
ENST00000390872 1 0.0805331114917622 0.180939914444871 ENSG00000212174 Y_RNA
ENST00000371655 1 0.648183543774135 -0.030992788433446 ENSG00000169213 RAB3B
ENST00000363969 1 0.521260466327137 -0.0687818903941859 ENSG00000200839 RNA5SP48
ENST00000422551 1 0.994354573262046 -0.000602396209944978 ENSG00000229032 RP11-91A18.1
ENST00000469458 1 0.419570928255806 0.0422304970983964 ENSG00000117862 TXNDC12
ENST00000371626 1 0.874359334239434 -0.00663244411987378 ENSG00000117862 TXNDC12
ENST00000472624 1 0.996585087033654 0.000200995599507671 ENSG00000117862 TXNDC12
ENST00000471493 1 0.535726922070159 0.0499805343148343 ENSG00000117862 TXNDC12
ENST00000371614 1 0.440737217175817 -0.0720663938023521 ENSG00000198841 KTI12
ENST00000425802 1 0.0252306793210061 -0.203160033364648 ENSG00000223390 RP11-91A18.4
ENST00000610127 1 0.0815585349926521 -0.115952600307436 ENSG00000117862 TXNDC12
ENST00000428794 1 0.209530951084401 -0.218282981069777 ENSG00000228369 TXNDC12-AS1
ENST00000313334 1 0.0375522617176926 -0.102891296285457 ENSG00000134717 BTF3L4
ENST00000477828 1 0.0148746274785774 -0.1408768316491 ENSG00000134717 BTF3L4
ENST00000489308 1 0.0347948680639133 -0.11521924335765 ENSG00000134717 BTF3L4
ENST00000526132 1 0.0139028285509507 -0.13846425548364 ENSG00000134717 BTF3L4
ENST00000472944 1 0.041496120410039 -0.101033845791095 ENSG00000134717 BTF3L4
ENST00000524414 1 0.0568835357789587 -0.144355255040242 ENSG00000134717 BTF3L4
ENST00000484036 1 0.0103746614125496 -0.147634523445125 ENSG00000134717 BTF3L4
ENST00000533836 1 0.0102550524984875 -0.149757949947865 ENSG00000134717 BTF3L4
ENST00000361625 1 0.160500476555324 -0.0911265944335514 ENSG00000157077 ZFYVE9
ENST00000357206 1 0.608561183039996 0.0248834208596883 ENSG00000157077 ZFYVE9
ENST00000287727 1 0.574170422296002 0.0272823263933423 ENSG00000157077 ZFYVE9
ENST00000460504 1 0.214879701263004 -0.103599588747313 ENSG00000241745 RN7SL788P
ENST00000414059 1 0.561576566931417 -0.069539631932943 ENSG00000228407 RP4-800M22.1
ENST00000412785 1 0.734898308480297 -0.0391735623770044 ENSG00000223429 RP4-800M22.2
ENST00000429744 1 0.77269860426812 -0.0358050075193244 ENSG00000224255 PDCL3P6
ENST00000371591 1 0.275697255795762 0.0565185733516906 ENSG00000157077 ZFYVE9
ENST00000428811 1 0.760955758381573 -0.0329468910812883 ENSG00000237663 DNAJC19P7
ENST00000395991 1 0.691319314232462 -0.0385144003235516 ENSG00000213735 ANAPC10P1
ENST00000469134 1 0.058603618868795 0.194991388362251 ENSG00000157077 ZFYVE9
ENST00000470844 1 0.369345147490039 -0.0651523878204974 ENSG00000154222 CC2D1B
ENST00000371586 1 0.841011114666708 0.0102916870319464 ENSG00000154222 CC2D1B
ENST00000284376 1 0.715057554990391 0.0189481933254851 ENSG00000154222 CC2D1B
ENST00000491136 1 0.734037529896356 0.0176542954218681 ENSG00000154222 CC2D1B
ENST00000438021 1 0.452540477541563 -0.0454214341855914 ENSG00000154222 CC2D1B
ENST00000460261 1 0.533485517685852 0.0360035289710685 ENSG00000154222 CC2D1B
ENST00000606527 1 0.104195502610778 -0.200983501206402 ENSG00000272100 RP11-155O18.6
ENST00000450942 1 0.798143310538942 -0.0161536618301905 ENSG00000154222 CC2D1B
ENST00000460370 1 0.246236970579694 -0.111277653526528 ENSG00000154222 CC2D1B
ENST00000438831 1 0.350684942850593 0.0535168665973955 ENSG00000154222 CC2D1B
ENST00000492426 1 0.527466864434369 -0.0868513330901697 ENSG00000154222 CC2D1B
ENST00000485966 1 0.785530063011984 -0.0304566844891744 ENSG00000154222 CC2D1B
ENST00000494789 1 0.59122619527327 -0.081607906317725 ENSG00000154222 CC2D1B
ENST00000497678 1 0.598093076734775 -0.0653433353169741 ENSG00000224680 PLA2G12AP1
ENST00000371568 1 0.829689901972213 0.0271019780279652 ENSG00000085840 ORC1
ENST00000371566 1 0.829689901972213 0.0271019780279652 ENSG00000085840 ORC1
ENST00000257181 1 0.270967631375105 -0.0576791060011397 ENSG00000134748 PRPF38A
ENST00000487160 1 0.10262215056673 -0.131539018762997 ENSG00000134748 PRPF38A
ENST00000474048 1 0.189263657444711 -0.0833478459981372 ENSG00000134748 PRPF38A
ENST00000528457 1 0.931115131741615 -0.00453630781381314 ENSG00000134744 ZCCHC11
ENST00000527941 1 0.933773133748721 0.00441356469659162 ENSG00000134744 ZCCHC11
ENST00000458879 1 0.401756812625253 0.102135069906194 ENSG00000239063 snoU13
ENST00000257177 1 0.771896653743805 0.0118053562130799 ENSG00000134744 ZCCHC11
ENST00000371544 1 0.771890054954266 0.0118037752279022 ENSG00000134744 ZCCHC11
ENST00000466440 1 0.703122848643585 -0.040281354138308 ENSG00000134744 ZCCHC11
ENST00000494469 1 0.49429808584966 -0.0760790554973163 ENSG00000134744 ZCCHC11
ENST00000471623 1 0.944308672435616 -0.00894486330971375 ENSG00000134744 ZCCHC11
ENST00000531722 1 0.677769216830423 -0.031004894355847 ENSG00000134744 ZCCHC11
ENST00000474453 1 0.707311027532308 -0.0281399324704535 ENSG00000134744 ZCCHC11
ENST00000470212 1 0.79214660257731 0.0320638752669599 ENSG00000134744 ZCCHC11
ENST00000469810 1 0.866100135453841 0.0114940208203918 ENSG00000134744 ZCCHC11
ENST00000528642 1 0.667960885833923 0.0194523894431805 ENSG00000134744 ZCCHC11
ENST00000497120 1 0.707786063810451 -0.0387939335748203 ENSG00000134744 ZCCHC11
ENST00000484723 1 0.722201344462536 0.0162441469622748 ENSG00000134744 ZCCHC11
ENST00000481528 1 0.800352519041372 0.0421359364814697 ENSG00000134744 ZCCHC11
ENST00000371541 1 0.634499448905399 -0.0242708304709541 ENSG00000134744 ZCCHC11
ENST00000481133 1 0.65888990221337 0.0546380518046347 ENSG00000134744 ZCCHC11
ENST00000473856 1 0.322039712358992 0.0529504681025127 ENSG00000134744 ZCCHC11
ENST00000355809 1 0.043466398667252 0.147938607160817 ENSG00000134744 ZCCHC11
ENST00000470626 1 0.0101900475463927 0.231673018287661 ENSG00000134744 ZCCHC11
ENST00000524582 1 0.0165094208768201 0.21677133153533 ENSG00000134744 ZCCHC11
ENST00000361314 1 0.710168255128412 0.0359317106379618 ENSG00000116157 GPX7
ENST00000459779 1 0.669992903318063 -0.0479911082664137 ENSG00000116157 GPX7
ENST00000517870 1 0.602845584906937 0.0371372424349483 ENSG00000182183 FAM159A
ENST00000440303 1 0.764327687418864 0.0288856289062324 ENSG00000182183 FAM159A
ENST00000401050 1 0.763549916121347 0.029660780265304 ENSG00000182183 FAM159A
ENST00000424164 1 0.9781256999053 -0.00256223947897389 ENSG00000182183 FAM159A
ENST00000371538 1 0.640133708030551 0.035352204954016 ENSG00000162377 COA7
ENST00000486918 1 0.607606497865007 -0.0434295853032437 ENSG00000162377 COA7
ENST00000443756 1 0.887633507629281 0.00873555117562648 ENSG00000162378 ZYG11B
ENST00000545132 1 0.79257800491299 0.0170480026900021 ENSG00000162378 ZYG11B
ENST00000294353 1 0.918926514929332 0.00445010978041467 ENSG00000162378 ZYG11B
ENST00000437890 1 0.0505332919984384 -0.350645878681597 ENSG00000228929 RP11-159C21.4
ENST00000383900 1 0.433643204919109 0.0686309057342908 ENSG00000206627 RNU6-969P
ENST00000371532 1 0.749201249957719 0.0571232291754093 ENSG00000203995 ZYG11A
ENST00000371528 1 0.749201249957719 0.0571232291754093 ENSG00000203995 ZYG11A
ENST00000446786 1 0.585263331402613 0.036804407004773 ENSG00000242391 RP4-631H13.2
ENST00000371522 1 0.864630396979141 0.01041881087413 ENSG00000121310 ECHDC2
ENST00000460612 1 0.876768315663957 0.0094691581052526 ENSG00000121310 ECHDC2
ENST00000539680 1 0.314583652660193 0.153966506728664 ENSG00000121310 ECHDC2
ENST00000479183 1 0.256442462287093 0.155399595364968 ENSG00000121310 ECHDC2
ENST00000543419 1 0.371754550028843 0.0804078632217699 ENSG00000121310 ECHDC2
ENST00000463923 1 0.371930238435702 0.0804006104280176 ENSG00000121310 ECHDC2
ENST00000371520 1 0.87680322420555 0.00946127850626681 ENSG00000121310 ECHDC2
ENST00000358358 1 0.876724355857513 0.00946518263337191 ENSG00000121310 ECHDC2
ENST00000498544 1 0.24897910772757 0.151114618822281 ENSG00000121310 ECHDC2
ENST00000476477 1 0.840908527619201 0.0122054357901738 ENSG00000121310 ECHDC2
ENST00000536120 1 0.840908527619201 0.0122054357901738 ENSG00000121310 ECHDC2
ENST00000479593 1 0.29657700331632 0.0764367170018071 ENSG00000121310 ECHDC2
ENST00000467988 1 0.919028373296816 0.00622698564089131 ENSG00000121310 ECHDC2
ENST00000487866 1 0.439961190705605 0.0647033884599911 ENSG00000121310 ECHDC2
ENST00000486170 1 0.423906759769649 0.0848561129519618 ENSG00000121310 ECHDC2
ENST00000487851 1 0.612279577196046 0.0386666646402885 ENSG00000121310 ECHDC2
ENST00000541281 1 0.694012590214801 -0.0265708806201504 ENSG00000121310 ECHDC2
ENST00000488268 1 0.749473276221735 -0.0227107582249295 ENSG00000121310 ECHDC2
ENST00000544365 1 0.772061467228192 -0.0202991399571325 ENSG00000121310 ECHDC2
ENST00000495920 1 0.666978625045998 -0.0303195213864 ENSG00000121310 ECHDC2
ENST00000492992 1 0.628671778832978 0.0760017145440696 ENSG00000121310 ECHDC2
ENST00000480312 1 0.84814023493943 -0.0141121238757508 ENSG00000121310 ECHDC2
ENST00000544531 1 0.796882429715585 -0.0186641040546919 ENSG00000121310 ECHDC2
ENST00000493896 1 0.708911616514043 0.0468491414398933 ENSG00000121310 ECHDC2
ENST00000487040 1 0.610652614109675 0.0806070323140997 ENSG00000121310 ECHDC2
ENST00000542552 1 0.563535163914418 -0.0471704697682801 ENSG00000121310 ECHDC2
ENST00000474789 1 0.475081242540291 -0.0603191488108678 ENSG00000121310 ECHDC2
ENST00000420575 1 0.138888299451602 -0.265604585912578 ENSG00000230953 RP4-631H13.6
ENST00000371514 1 0.059835153097031 -0.07265150206633 ENSG00000116171 SCP2
ENST00000478631 1 0.0604812636942247 -0.072539893106157 ENSG00000116171 SCP2
ENST00000528311 1 0.367711895955763 -0.0362371596124745 ENSG00000116171 SCP2
ENST00000371509 1 0.268301088483004 -0.043990625085682 ENSG00000116171 SCP2
ENST00000407246 1 0.0595259400789198 -0.0726175591984739 ENSG00000116171 SCP2
ENST00000371513 1 0.303379780424465 -0.0822831759273796 ENSG00000116171 SCP2
ENST00000528809 1 0.283712962680519 -0.105647917764574 ENSG00000116171 SCP2
ENST00000529363 1 0.216597858092317 -0.120213581101403 ENSG00000116171 SCP2
ENST00000427081 1 0.0381200755482329 -0.151667441904327 ENSG00000237279 RP4-631H13.5
ENST00000473584 1 0.574174161773123 -0.0645430239625799 ENSG00000116171 SCP2
ENST00000442174 1 0.668030519717829 0.0769041397261744 ENSG00000236360 RP11-334A14.2
ENST00000414168 1 0.967775540508843 -0.00725466019012185 ENSG00000236360 RP11-334A14.2
ENST00000427668 1 0.984634804982521 -0.00338344760290753 ENSG00000226147 TUBBP10
ENST00000430330 1 0.0678113493670988 -0.0793498245135151 ENSG00000116171 SCP2
[truncated: 11,831,386 more chars]
