# Supplementary material for: High-throughput allele-specific expression across 250 environmental conditions
Source: Genome Res. 2016 Dec;26(12):1627–38. doi: 10.1101/gr.209759.116 (PMC5131815; doi:10.1101/gr.209759.116)
Supplement: Supplemental Material [file supp_gr.209759.116_Supplemental_Table_S6.tar.gz › DEG_results/DP7_DEG_stats_T26C1.txt]

t.id padj pval logFC ensg g.id
ENST00000541675 0.297396983401743 0.106200067283916 -0.0930668209076266 ENSG00000227232 WASH7P
ENST00000423562 0.310882292061789 0.114817351758253 -0.0907431361453766 ENSG00000227232 WASH7P
ENST00000438504 0.310882292061789 0.114817351758253 -0.0907431361453766 ENSG00000227232 WASH7P
ENST00000488147 0.314405317987446 0.116946834793808 -0.0901868432832885 ENSG00000227232 WASH7P
ENST00000538476 0.314077531760031 0.116737938416251 -0.090208488865205 ENSG00000227232 WASH7P
ENST00000440200 0.182961248041211 0.0462030179469208 0.15114602021688 ENSG00000230021 RP5-857K21.4
ENST00000416931 0.371360302173953 0.155911560685461 -0.114261158262536 ENSG00000225972 MTND1P23
ENST00000414273 0.0185179774631055 0.00083632027077655 0.281077213569335 ENSG00000237973 hsa-mir-6723
ENST00000467115 0.065953829447525 0.00820785832767496 0.223920005814876 ENSG00000240409 MTATP8P1
ENST00000514057 0.0586611669683629 0.00669514815199906 0.239891487854111 ENSG00000248527 MTATP6P1
ENST00000416718 0.0426427030818961 0.00379221247885376 0.210444381431849 ENSG00000198744 RP5-857K21.11
ENST00000428504 0.397821701892217 0.175122136931549 -0.112614216131359 ENSG00000228327 RP11-206L10.2
ENST00000429505 0.730882053842875 0.5282766345709 0.0475310699890825 ENSG00000237491 RP11-206L10.9
ENST00000591440 0.866168371644821 0.7346714458855 0.0265404809471247 ENSG00000237491 RP11-206L10.9
ENST00000587530 0.866168371644821 0.7346714458855 0.0265404809471247 ENSG00000237491 RP11-206L10.9
ENST00000593022 0.613054177106473 0.380959048457597 0.0668826525849474 ENSG00000237491 RP11-206L10.9
ENST00000589531 0.55987943193586 0.323325058631432 0.0755763224299098 ENSG00000237491 RP11-206L10.9
ENST00000588951 0.620231835426029 0.389689110510824 0.065386689577099 ENSG00000237491 RP11-206L10.9
ENST00000585768 0.803049962048763 0.633228829210463 0.0379730974481778 ENSG00000237491 RP11-206L10.9
ENST00000585745 0.885233094841669 0.767284313074156 0.0248321006999478 ENSG00000237491 RP11-206L10.9
ENST00000590848 0.881001030457575 0.75943970021623 0.0240870059327446 ENSG00000237491 RP11-206L10.9
ENST00000586288 0.544518697969586 0.307504742085133 0.0781416536223566 ENSG00000237491 RP11-206L10.9
ENST00000447500 0.308568901056724 0.113499663903618 0.136267426080994 ENSG00000230092 RP11-206L10.8
ENST00000590817 0.308568901056724 0.113499663903618 0.136267426080994 ENSG00000230092 RP11-206L10.8
ENST00000435300 0.84556179498557 0.701643044536822 0.0330775871232719 ENSG00000240453 RP11-206L10.10
ENST00000445118 0.791665315265119 0.615137677900057 0.0324894931403444 ENSG00000228794 LINC01128
ENST00000610067 0.89143629403236 0.778941038565802 0.0196939956757408 ENSG00000228794 LINC01128
ENST00000441765 0.380406352248045 0.162364862046128 0.112065888232308 ENSG00000228794 LINC01128
ENST00000609139 0.870533822460146 0.741668969132352 0.0231306035507395 ENSG00000228794 LINC01128
ENST00000449005 0.80323996648761 0.633507347079542 0.0335284150667593 ENSG00000228794 LINC01128
ENST00000416570 0.832998039041636 0.679948182611934 0.0289805855554788 ENSG00000228794 LINC01128
ENST00000448975 0.832998039041636 0.679948182611934 0.0289805855554788 ENSG00000228794 LINC01128
ENST00000609009 0.956716161176529 0.903849912647784 0.00861354629472536 ENSG00000228794 LINC01128
ENST00000608189 0.956716161176529 0.903849912647784 0.00861354629472536 ENSG00000228794 LINC01128
ENST00000415295 0.778811096704004 0.596497240867953 0.0446323317051623 ENSG00000228794 LINC01128
ENST00000342066 0.261748398419509 0.0853454996426634 -0.140213829016523 ENSG00000187634 SAMD11
ENST00000341065 0.254340572530147 0.0811844043557806 -0.142172774489589 ENSG00000187634 SAMD11
ENST00000483767 0.000980068018151953 7.87312258349214e-06 -0.252002605405428 ENSG00000188976 NOC2L
ENST00000327044 0.0376077395669527 0.00304156982667783 -0.155756262364647 ENSG00000188976 NOC2L
ENST00000477976 0.0276797618236754 0.00173541627684909 -0.165321923493274 ENSG00000188976 NOC2L
ENST00000496938 0.0293930506493083 0.00193571347202124 -0.255949915112692 ENSG00000188976 NOC2L
ENST00000487214 0.212729984267694 0.0595339671627019 -0.117971939252502 ENSG00000188976 NOC2L
ENST00000469563 0.331503921048554 0.128105331796602 -0.116628106452915 ENSG00000188976 NOC2L
ENST00000338591 0.181043926321862 0.045384061073272 -0.153250710593405 ENSG00000187961 KLHL17
ENST00000466300 0.132474776625296 0.0268102743788919 -0.185269697327476 ENSG00000187961 KLHL17
ENST00000428771 0.947336284505169 0.88504554635606 0.0126382123700847 ENSG00000188290 HES4
ENST00000304952 0.965080722962405 0.921726520030608 0.0086081589013602 ENSG00000188290 HES4
ENST00000481869 0.965080722962405 0.921726520030608 0.0086081589013602 ENSG00000188290 HES4
ENST00000484667 0.888306210698896 0.773137178334046 0.0253094684826924 ENSG00000188290 HES4
ENST00000379389 0.133980615273914 0.0272882238064814 0.1688397844901 ENSG00000187608 ISG15
ENST00000379370 0.0147806053904965 0.000573761058003008 -0.208019775719085 ENSG00000188157 AGRN
ENST00000477585 0.488798411622734 0.25297461654159 -0.0855520292935645 ENSG00000188157 AGRN
ENST00000469403 0.298397786437905 0.106877655918064 -0.114867074587703 ENSG00000188157 AGRN
ENST00000479707 0.0467855979048866 0.0044918397988502 -0.217813079768835 ENSG00000188157 AGRN
ENST00000466223 0.0803316193956222 0.0114767256236453 -0.19792889600925 ENSG00000188157 AGRN
ENST00000478677 0.0553121344501961 0.00603558523754797 -0.23846071110632 ENSG00000188157 AGRN
ENST00000492947 0.042771734451147 0.00381275328458405 -0.229915754659867 ENSG00000188157 AGRN
ENST00000419249 0.0266684033539329 0.0016202963441263 -0.219683373029937 ENSG00000188157 AGRN
ENST00000461111 0.00479338682598893 8.97499841738976e-05 -0.239514118819542 ENSG00000188157 AGRN
ENST00000418300 0.0264180658146676 0.00158992842060449 -0.223140269523967 ENSG00000242590 RP11-54O7.14
ENST00000427998 0.977443334751647 0.949833543284042 0.00481258663348447 ENSG00000217801 RP11-465B22.3
ENST00000394517 0.937224776288839 0.865113840173788 0.0135232822337789 ENSG00000217801 RP11-465B22.3
ENST00000456409 0.894039123361075 0.78383312415744 0.022586509593165 ENSG00000217801 RP11-465B22.3
ENST00000412397 0.962873845136433 0.916994793268189 0.00831511615919437 ENSG00000217801 RP11-465B22.3
ENST00000433695 0.792507071211292 0.61637812716103 0.0423774576729919 ENSG00000217801 RP11-465B22.3
ENST00000451054 0.789694932628191 0.612319795593363 0.0428373153559392 ENSG00000217801 RP11-465B22.3
ENST00000379339 0.230136263484211 0.0682003280059653 -0.110196197410045 ENSG00000131591 C1orf159
ENST00000294576 0.230136263484211 0.0682003280059653 -0.110196197410045 ENSG00000131591 C1orf159
ENST00000448924 0.230136263484211 0.0682003280059653 -0.110196197410045 ENSG00000131591 C1orf159
ENST00000465822 0.491751542042131 0.255870228852044 -0.0844398369388262 ENSG00000131591 C1orf159
ENST00000379325 0.230136263484211 0.0682003280059653 -0.110196197410045 ENSG00000131591 C1orf159
ENST00000421241 0.230136263484211 0.0682003280059653 -0.110196197410045 ENSG00000131591 C1orf159
ENST00000487177 0.601112724353932 0.368092890795001 -0.0719141931849256 ENSG00000131591 C1orf159
ENST00000467751 0.230136263484211 0.0682003280059653 -0.110196197410045 ENSG00000131591 C1orf159
ENST00000477196 0.230136263484211 0.0682003280059653 -0.110196197410045 ENSG00000131591 C1orf159
ENST00000464905 0.423341631490751 0.195900286721646 -0.111037418740411 ENSG00000131591 C1orf159
ENST00000379320 0.561748772830158 0.32524026364137 -0.0723697813407391 ENSG00000131591 C1orf159
ENST00000379319 0.366954035708404 0.152688569059462 -0.0943669390337725 ENSG00000131591 C1orf159
ENST00000434641 0.26710191765751 0.0882694148934651 -0.109583379558947 ENSG00000131591 C1orf159
ENST00000482816 0.254052210859501 0.0810390238759212 -0.113682986238473 ENSG00000131591 C1orf159
ENST00000437760 0.321013172538678 0.121199186923395 -0.102223796568234 ENSG00000131591 C1orf159
ENST00000462097 0.313165656891016 0.116199334637534 -0.108441365244604 ENSG00000131591 C1orf159
ENST00000473600 0.614610737268102 0.382593544543695 -0.0747985382698782 ENSG00000131591 C1orf159
ENST00000475119 0.278302191348512 0.0948797087189408 -0.114355248711442 ENSG00000131591 C1orf159
ENST00000472741 0.264735034166959 0.0868842619058875 -0.121194453273814 ENSG00000131591 C1orf159
ENST00000480643 0.303161876773579 0.109943223763132 -0.113357785725369 ENSG00000131591 C1orf159
ENST00000379236 0.0779680139219818 0.0109037938727168 0.222319369150612 ENSG00000186827 TNFRSF4
ENST00000497869 0.0808499788456133 0.0116451508465535 0.220302793212394 ENSG00000186827 TNFRSF4
ENST00000360001 0.667419803089107 0.447281511825008 -0.0484020161867595 ENSG00000078808 SDF4
ENST00000465727 0.667493167926803 0.447435740163058 -0.0483941525377885 ENSG00000078808 SDF4
ENST00000263741 0.667493167926803 0.447435740163058 -0.0483941525377885 ENSG00000078808 SDF4
ENST00000494748 0.50156137147315 0.264880184637123 -0.0756937601098266 ENSG00000078808 SDF4
ENST00000478938 0.631875635180142 0.403798805418084 -0.0580970722972104 ENSG00000078808 SDF4
ENST00000403997 0.834736984414392 0.68293937439341 -0.0263064898886869 ENSG00000078808 SDF4
ENST00000545427 0.895368497950969 0.786512826042827 -0.0183441613790676 ENSG00000078808 SDF4
ENST00000459994 0.768556702702557 0.580356114007527 -0.0391169746623764 ENSG00000078808 SDF4
ENST00000379198 0.688847202587211 0.473738249145182 0.0581385554587834 ENSG00000176022 B3GALT6
ENST00000450390 0.372211857259028 0.156548939041078 -0.0732329741161254 ENSG00000160087 UBE2J2
ENST00000347370 0.371892766715026 0.156315485670795 -0.0732382905795492 ENSG00000160087 UBE2J2
ENST00000349431 0.343991664953723 0.136510133380708 -0.0762551332006654 ENSG00000160087 UBE2J2
ENST00000348298 0.254265106177697 0.0811525041330724 -0.0889566029757832 ENSG00000160087 UBE2J2
ENST00000339385 0.777151130712255 0.593651307795094 -0.0288339229405552 ENSG00000160087 UBE2J2
ENST00000400929 0.275830349264951 0.0932650130370881 -0.0877950490619903 ENSG00000160087 UBE2J2
ENST00000464036 0.263617262482072 0.0863199250504887 -0.0888961390853121 ENSG00000160087 UBE2J2
ENST00000360466 0.27283539636711 0.0915563431771939 -0.0877697953825914 ENSG00000160087 UBE2J2
ENST00000400930 0.266806200380641 0.0880840948194178 -0.088737741782108 ENSG00000160087 UBE2J2
ENST00000467339 0.475177012532944 0.240008612948086 0.0891693856422595 ENSG00000160087 UBE2J2
ENST00000473215 0.247383424433632 0.0772807127253269 -0.0899496267825855 ENSG00000160087 UBE2J2
ENST00000435198 0.231833412132157 0.0691314058030282 -0.092105643800845 ENSG00000160087 UBE2J2
ENST00000509720 0.219777791621811 0.0630802217865165 -0.0945793680598174 ENSG00000160087 UBE2J2
ENST00000491779 0.119449660455828 0.0225389095101603 -0.121796991287706 ENSG00000160087 UBE2J2
ENST00000466752 0.0494450538826478 0.0049419689640377 -0.157074888226564 ENSG00000160087 UBE2J2
ENST00000503294 0.0383717048559638 0.00316043958739794 -0.167575881011279 ENSG00000160087 UBE2J2
ENST00000477894 0.0420031617460897 0.00369612309732443 -0.166473328530362 ENSG00000160087 UBE2J2
ENST00000471154 0.257533770700283 0.0830348214687298 -0.120753793159157 ENSG00000160087 UBE2J2
ENST00000422076 0.0449585698735265 0.00418440913717611 -0.166376145885647 ENSG00000160087 UBE2J2
ENST00000502382 0.043245261783932 0.00388580136450358 -0.170046232583088 ENSG00000160087 UBE2J2
ENST00000461142 0.0992190964070774 0.0164296318458011 -0.150916355692884 ENSG00000160087 UBE2J2
ENST00000488418 0.0373743291657504 0.00300792355494588 -0.212794812205409 ENSG00000160087 UBE2J2
ENST00000354700 0.0553137002373255 0.00603754683379468 -0.153553404242367 ENSG00000131584 ACAP3
ENST00000353662 0.055171367441681 0.00600675645112465 -0.153627727457874 ENSG00000131584 ACAP3
ENST00000492936 0.0486535061384266 0.00481543422301632 -0.15552537484792 ENSG00000131584 ACAP3
ENST00000467278 0.0184357354612362 0.000829958009684053 -0.228071477210882 ENSG00000131584 ACAP3
ENST00000379037 0.0933659922331312 0.0148233825857862 -0.208093229619603 ENSG00000131584 ACAP3
ENST00000476572 0.0455193358369002 0.00427277552649839 -0.214862113737889 ENSG00000131584 ACAP3
ENST00000472541 0.380530933496188 0.162438351701596 -0.0815060054235455 ENSG00000131584 ACAP3
ENST00000354980 0.503202087585528 0.266432967361917 -0.0700089397484599 ENSG00000131584 ACAP3
ENST00000478065 0.72097785698908 0.514455832087725 -0.0469894440604191 ENSG00000131584 ACAP3
ENST00000479108 0.445613781977088 0.21459593015515 -0.0832642664214743 ENSG00000131584 ACAP3
ENST00000438966 0.281621122052899 0.0968704837312741 -0.116488714621613 ENSG00000131584 ACAP3
ENST00000379031 0.873597827850191 0.746721344306052 -0.0264007831172316 ENSG00000169972 PUSL1
ENST00000470520 0.996914841190887 0.992771090633889 -0.000750534398289971 ENSG00000169972 PUSL1
ENST00000467712 0.885233094841669 0.76729911593489 -0.0244750005223209 ENSG00000169972 PUSL1
ENST00000493657 0.802907375207406 0.632926933149287 -0.0403126801956901 ENSG00000169972 PUSL1
ENST00000470030 0.587509291493145 0.353355465222147 -0.0540860280294563 ENSG00000127054 CPSF3L
ENST00000435064 0.132669877553442 0.0268756205221371 -0.106407121317972 ENSG00000127054 CPSF3L
ENST00000497304 0.648771907492771 0.424533918454872 -0.0580995345030134 ENSG00000127054 CPSF3L
ENST00000323275 0.133053195240902 0.0269926142251227 -0.106478477937172 ENSG00000127054 CPSF3L
ENST00000411962 0.133068057381307 0.0270040645839976 -0.106477845317373 ENSG00000127054 CPSF3L
ENST00000462432 0.514326719367856 0.277041254551563 -0.0591722017421993 ENSG00000127054 CPSF3L
ENST00000478641 0.606945839482581 0.373925215092741 -0.0520316378461899 ENSG00000127054 CPSF3L
ENST00000458452 0.131559499547743 0.0264860168218462 -0.106710717688976 ENSG00000127054 CPSF3L
ENST00000419704 0.131559499547743 0.0264860168218462 -0.106710717688976 ENSG00000127054 CPSF3L
ENST00000540437 0.131552558809407 0.0264746286005314 -0.106711347901996 ENSG00000127054 CPSF3L
ENST00000421495 0.131552558809407 0.0264746286005314 -0.106711347901996 ENSG00000127054 CPSF3L
ENST00000532772 0.127603438529081 0.0251960170096511 -0.107315830113137 ENSG00000127054 CPSF3L
ENST00000450926 0.114469424206771 0.0210079389287966 -0.110425977191581 ENSG00000127054 CPSF3L
ENST00000545578 0.113668585190888 0.0207551774732704 -0.11080970167425 ENSG00000127054 CPSF3L
ENST00000527098 0.113668585190888 0.0207631183502719 -0.110809188911689 ENSG00000127054 CPSF3L
ENST00000485710 0.432212544388075 0.203224591251723 -0.0772400331381772 ENSG00000127054 CPSF3L
ENST00000461514 0.412030674456256 0.186815138978612 -0.0817102301684619 ENSG00000127054 CPSF3L
ENST00000525164 0.406265788445324 0.182063046091188 -0.0830424335706288 ENSG00000127054 CPSF3L
ENST00000528879 0.112059589908069 0.0202473244636633 -0.110812940504473 ENSG00000127054 CPSF3L
ENST00000525769 0.389576761222821 0.169084388086285 -0.0844764413005771 ENSG00000127054 CPSF3L
ENST00000531377 0.292615918995857 0.103426284697565 -0.0822452567077573 ENSG00000127054 CPSF3L
ENST00000527383 0.541883612988483 0.304792439774733 -0.0629528971858381 ENSG00000127054 CPSF3L
ENST00000531292 0.312582321956167 0.115844990417796 -0.105710408823759 ENSG00000127054 CPSF3L
ENST00000467408 0.550672245534099 0.313567364026199 -0.0651004866952518 ENSG00000127054 CPSF3L
ENST00000434694 0.108351065156508 0.019032303134755 -0.120106114748805 ENSG00000127054 CPSF3L
ENST00000531020 0.95197670801121 0.894714563253058 -0.00997321866264737 ENSG00000127054 CPSF3L
ENST00000533916 0.851734503895763 0.710687549680297 -0.0270953164991312 ENSG00000127054 CPSF3L
ENST00000488042 0.100558479972211 0.0167832608028809 -0.127072709770078 ENSG00000127054 CPSF3L
ENST00000526797 0.0896211682303228 0.0138250723570528 -0.131115596663525 ENSG00000127054 CPSF3L
ENST00000526332 0.0905085833006193 0.0140572897511766 -0.130865542723694 ENSG00000127054 CPSF3L
ENST00000430786 0.10657777112257 0.0184873008953287 -0.126056436894971 ENSG00000127054 CPSF3L
ENST00000527719 0.111227347503527 0.0199660192407975 -0.12483637929391 ENSG00000127054 CPSF3L
ENST00000530031 0.108873457968556 0.0191953648227441 -0.12539381822054 ENSG00000127054 CPSF3L
ENST00000526113 0.1111657964274 0.0199430092985485 -0.124659670280265 ENSG00000127054 CPSF3L
ENST00000526904 0.111506991901096 0.0200722551152491 -0.123194291314332 ENSG00000127054 CPSF3L
ENST00000525603 0.0893538964345582 0.0137399835822423 -0.143974530110038 ENSG00000127054 CPSF3L
ENST00000444968 0.240023408939325 0.0733915426153062 -0.138502208394884 ENSG00000240731 RP5-890O3.9
ENST00000429572 0.0649622411540392 0.00800914385911655 -0.168635365564288 ENSG00000127054 CPSF3L
ENST00000498173 0.0648243514504626 0.00798549284770395 -0.168661712956651 ENSG00000127054 CPSF3L
ENST00000496353 0.0694198129916459 0.00896111713410166 -0.16585551884923 ENSG00000127054 CPSF3L
ENST00000493534 0.129035029593118 0.0256390579385412 -0.150253279249315 ENSG00000127054 CPSF3L
ENST00000534345 0.15347446820305 0.034136929010384 -0.14559777512999 ENSG00000127054 CPSF3L
ENST00000532952 0.177269117117523 0.0438416880807941 -0.13837132299725 ENSG00000127054 CPSF3L
ENST00000490853 0.188255053449481 0.0484147883945639 -0.135572685521403 ENSG00000127054 CPSF3L
ENST00000531019 0.188255053449481 0.0484147883945639 -0.135572685521403 ENSG00000127054 CPSF3L
ENST00000498476 0.180422681543621 0.0451362128527717 -0.138271304512345 ENSG00000127054 CPSF3L
ENST00000470679 0.130096218120664 0.0259965531993042 -0.158185328735832 ENSG00000127054 CPSF3L
ENST00000525285 0.165259634439624 0.038731006361454 -0.149576066256442 ENSG00000127054 CPSF3L
ENST00000530233 0.476463550121214 0.241296745266065 -0.0967773040685099 ENSG00000127054 CPSF3L
ENST00000464957 0.636924040465195 0.409977692173743 -0.0726454631132916 ENSG00000224051 GLTPD1
ENST00000343938 0.544518697969586 0.307478597154243 -0.0849547557214253 ENSG00000224051 GLTPD1
ENST00000378891 0.386720931527734 0.167015672644506 -0.101847598972838 ENSG00000107404 DVL1
ENST00000378888 0.376126414837738 0.159263450053534 -0.103982344630209 ENSG00000107404 DVL1
ENST00000472445 0.56886321696166 0.332971351520558 -0.0820263047294382 ENSG00000107404 DVL1
ENST00000338370 0.309459068840977 0.113957262315678 0.112603244743822 ENSG00000175756 AURKAIP1
ENST00000338338 0.309772647895528 0.114139477673889 0.112804054253497 ENSG00000175756 AURKAIP1
ENST00000321751 0.30513526327145 0.111313168730306 0.113304714377229 ENSG00000175756 AURKAIP1
ENST00000378853 0.306789294119723 0.112407572185264 0.112898873941849 ENSG00000175756 AURKAIP1
ENST00000489799 0.179228706743864 0.044615348799976 0.154987023010656 ENSG00000175756 AURKAIP1
ENST00000496905 0.282182061227203 0.0971921266797441 0.134544430210905 ENSG00000175756 AURKAIP1
ENST00000480479 0.0147721076988493 0.000572879522947063 -0.202989076686873 ENSG00000221978 CCNL2
ENST00000482621 0.0353390376417103 0.00270300486795018 -0.158530627466452 ENSG00000221978 CCNL2
ENST00000408952 0.0353390376417103 0.00270300486795018 -0.158530627466452 ENSG00000221978 CCNL2
ENST00000463260 0.0432784056154889 0.00389447928237871 -0.200705210127286 ENSG00000221978 CCNL2
ENST00000400809 0.0251650750955431 0.00144895182124268 -0.163178968700838 ENSG00000221978 CCNL2
ENST00000496007 0.0251190191868815 0.00144305988667826 -0.163258132921799 ENSG00000221978 CCNL2
ENST00000482365 0.0172827843915277 0.000745460076715363 -0.203439196590387 ENSG00000221978 CCNL2
ENST00000481223 0.0261819650305254 0.00156629771307062 -0.163076948576385 ENSG00000221978 CCNL2
ENST00000418865 0.0527628570578426 0.00554965436090081 -0.168065616153476 ENSG00000221978 CCNL2
ENST00000505849 0.0101026357922805 0.000299920043593004 -0.218516445372959 ENSG00000221978 CCNL2
ENST00000488340 0.0279014165938216 0.00176478214387494 -0.158493808785791 ENSG00000221978 CCNL2
ENST00000492998 0.0120512718747341 0.00040323379984757 -0.223717812838332 ENSG00000221978 CCNL2
ENST00000469113 0.0958442331950747 0.0154941785416517 -0.15079833221458 ENSG00000221978 CCNL2
ENST00000480646 0.0110455083774997 0.000351759895900904 -0.232410758340192 ENSG00000221978 CCNL2
ENST00000471930 0.170775333615524 0.0409919250007062 -0.120025057328341 ENSG00000221978 CCNL2
ENST00000408918 0.199837393316798 0.053476543858439 -0.0988843699836981 ENSG00000221978 CCNL2
ENST00000473872 0.234283017523867 0.0703942627012331 -0.100009071457545 ENSG00000221978 CCNL2
ENST00000425598 0.0990728171259238 0.0163785033910864 -0.133050905286629 ENSG00000221978 CCNL2
ENST00000463895 0.471730951589018 0.23700630444826 -0.08023874011849 ENSG00000221978 CCNL2
ENST00000497013 0.111227347503527 0.0199633042533781 -0.159251171294569 ENSG00000221978 CCNL2
ENST00000448629 0.855183895441849 0.716425987301777 -0.0307336552599096 ENSG00000224870 RP4-758J18.2
ENST00000444362 0.761720742353286 0.571067831401703 0.0393242179659491 ENSG00000224870 RP4-758J18.2
ENST00000418833 0.894000691559602 0.783448185891851 0.0190260266010954 ENSG00000224870 RP4-758J18.2
ENST00000447725 0.904584492442889 0.803240945620508 0.0173339335020697 ENSG00000224870 RP4-758J18.2
ENST00000572242 0.894695427812473 0.785249268444501 0.0187504525695294 ENSG00000224870 RP4-758J18.2
ENST00000453521 0.826015781188349 0.669168545339021 0.0292247138069581 ENSG00000224870 RP4-758J18.2
ENST00000344843 0.330369712198496 0.127263687123391 0.0883615106954578 ENSG00000242485 MRPL20
ENST00000493287 0.955985027133663 0.902525422663512 0.00821894720010448 ENSG00000242485 MRPL20
ENST00000487659 0.329780895331541 0.126914869936816 0.0883118572236022 ENSG00000242485 MRPL20
ENST00000492508 0.281839271459912 0.097011027867094 0.0993828553549458 ENSG00000242485 MRPL20
ENST00000482352 0.144010665991522 0.0307812828446706 0.132621118181297 ENSG00000242485 MRPL20
ENST00000477686 0.104420011892464 0.0178794478605581 0.154925943037744 ENSG00000242485 MRPL20
ENST00000338660 0.680380943416642 0.463465865932111 0.0596502980696714 ENSG00000179403 VWA1
ENST00000404702 0.606272300033237 0.373273478219029 0.0728439971611188 ENSG00000179403 VWA1
ENST00000476993 0.614206824923935 0.382084914562818 0.0714667532811028 ENSG00000179403 VWA1
ENST00000378741 0.176102499064698 0.043330935006347 -0.148990428033485 ENSG00000160072 ATAD3B
ENST00000308647 0.0358023968192757 0.0027729085358338 -0.172432058780041 ENSG00000160072 ATAD3B
ENST00000472194 0.0353758657027246 0.00270767599195136 -0.177412298280102 ENSG00000160072 ATAD3B
ENST00000485748 0.0573894672065756 0.00644137448691841 -0.179085514626231 ENSG00000160072 ATAD3B
ENST00000474481 0.161572045305787 0.0372592065490733 -0.141722257818399 ENSG00000160072 ATAD3B
ENST00000378756 0.824368631801766 0.666252579975214 -0.0293174665292728 ENSG00000197785 ATAD3A
ENST00000378755 0.824368631801766 0.666252579975214 -0.0293174665292728 ENSG00000197785 ATAD3A
ENST00000339113 0.837456166231053 0.687539214871421 -0.0267748380581952 ENSG00000197785 ATAD3A
ENST00000536055 0.837456166231053 0.687539214871421 -0.0267748380581952 ENSG00000197785 ATAD3A
ENST00000429957 0.974829307810229 0.943315127560819 -0.00613301049469522 ENSG00000197785 ATAD3A
ENST00000400830 0.760911529003509 0.569913360712503 -0.0449735699594943 ENSG00000197785 ATAD3A
ENST00000291386 0.410806465684869 0.185804894220965 0.0643684109795354 ENSG00000160075 SSU72
ENST00000378726 0.112659283572717 0.020415908784194 0.139619576494315 ENSG00000160075 SSU72
ENST00000378725 0.700084894154053 0.488227871090875 0.0345790716003102 ENSG00000160075 SSU72
ENST00000359060 0.519705251897083 0.282458426987498 0.0611381626223396 ENSG00000160075 SSU72
ENST00000539195 0.615042403765455 0.383137563390539 -0.0660215445894809 ENSG00000215791 AL645728.2
ENST00000520777 0.256750787478204 0.0825991017026167 -0.116908694910793 ENSG00000197530 MIB2
ENST00000378710 0.256562164494636 0.0824812400703345 -0.116891147610125 ENSG00000197530 MIB2
ENST00000360522 0.256562164494636 0.0824812400703345 -0.116891147610125 ENSG00000197530 MIB2
ENST00000357210 0.256562164494636 0.0824812400703345 -0.116891147610125 ENSG00000197530 MIB2
ENST00000355826 0.256562164494636 0.0824812400703345 -0.116891147610125 ENSG00000197530 MIB2
ENST00000518681 0.257031974639931 0.0827720523937636 -0.116921591954724 ENSG00000197530 MIB2
ENST00000505820 0.251968080774681 0.0798454715388075 -0.117920045125187 ENSG00000197530 MIB2
ENST00000479659 0.244284647632949 0.0755986673971505 -0.119535720771498 ENSG00000197530 MIB2
ENST00000489635 0.249210345010969 0.0783042579902117 -0.118712899457202 ENSG00000197530 MIB2
ENST00000511502 0.247650367802282 0.0774297887543009 -0.119320428808818 ENSG00000197530 MIB2
ENST00000477990 0.508978507110509 0.272228044861856 -0.0913132973467024 ENSG00000197530 MIB2
ENST00000514363 0.0979560247382245 0.0160576727533328 -0.166346931300718 ENSG00000197530 MIB2
ENST00000487053 0.227622206696484 0.0668644610868342 -0.124100915646329 ENSG00000197530 MIB2
ENST00000502470 0.0838407851187316 0.0123522678890751 -0.175118085337107 ENSG00000197530 MIB2
ENST00000378712 0.227622206696484 0.0668644610868342 -0.124100915646329 ENSG00000197530 MIB2
ENST00000510793 0.0586611669683629 0.00669546335022367 -0.189728148188111 ENSG00000197530 MIB2
ENST00000504599 0.183029539437485 0.046242797149764 -0.134423213025134 ENSG00000197530 MIB2
ENST00000507229 0.181523117976787 0.0455844839824097 -0.136817718749926 ENSG00000197530 MIB2
ENST00000503789 0.0620384026987981 0.0074033878900674 -0.200256956995301 ENSG00000197530 MIB2
ENST00000378708 0.219541264542353 0.0629229995511971 -0.127610734171297 ENSG00000197530 MIB2
ENST00000506488 0.232277310585592 0.0693328826734095 -0.125181015083641 ENSG00000197530 MIB2
ENST00000514234 0.316919156530308 0.11871706415548 -0.113475748010192 ENSG00000197530 MIB2
ENST00000486072 0.768733376924408 0.580607828142445 -0.0473289238901679 ENSG00000197530 MIB2
ENST00000505370 0.39103540025822 0.170206913833541 -0.118957823136132 ENSG00000197530 MIB2
ENST00000473511 0.85745084202973 0.72031324916627 -0.028990803678781 ENSG00000197530 MIB2
ENST00000464570 0.937265094526005 0.865212900483906 -0.0139875798887472 ENSG00000197530 MIB2
ENST00000483015 0.955538869383113 0.901612204386057 0.0104121277263094 ENSG00000197530 MIB2
ENST00000513088 0.0870197322589327 0.0131292929373127 -0.156886242149131 ENSG00000248333 CDK11B
ENST00000341832 0.0362124717222545 0.0028380641525885 -0.173368401464062 ENSG00000248333 CDK11B
ENST00000317673 0.0258394823600182 0.00153228899190423 -0.181681849550011 ENSG00000248333 CDK11B
ENST00000340677 0.0258394823600182 0.00153228899190423 -0.181681849550011 ENSG00000248333 CDK11B
ENST00000407249 0.0258394823600182 0.00153228899190423 -0.181681849550011 ENSG00000248333 CDK11B
ENST00000607013 0.407783787953032 0.183385167266251 -0.105049535578096 ENSG00000272004 RP11-345P4.10
ENST00000378662 0.0321253691145055 0.00228901604086682 -0.146198553241001 ENSG00000189339 SLC35E2B
ENST00000234800 0.0327973105821876 0.00237424667557111 -0.146065219862643 ENSG00000189339 SLC35E2B
ENST00000480991 0.0802813632651752 0.0114650533909703 -0.153412359637889 ENSG00000189339 SLC35E2B
ENST00000481276 0.0849201105441179 0.0126286755138708 -0.143029235101883 ENSG00000189339 SLC35E2B
ENST00000356200 0.248370200234996 0.0778491637158034 -0.0976184196938419 ENSG00000008128 CDK11A
ENST00000598846 0.015720629036316 0.000637566908592976 -0.162534144737048 ENSG00000268575 RP1-283E3.8
ENST00000358779 0.235134603152832 0.0708660521413522 -0.098975855305055 ENSG00000008128 CDK11A
ENST00000460465 0.235134603152832 0.0708660521413522 -0.098975855305055 ENSG00000008128 CDK11A
ENST00000404249 0.235134603152832 0.0708660521413522 -0.098975855305055 ENSG00000008128 CDK11A
ENST00000378633 0.235134603152832 0.0708660521413522 -0.098975855305055 ENSG00000008128 CDK11A
ENST00000357760 0.235134603152832 0.0708660521413522 -0.098975855305055 ENSG00000008128 CDK11A
ENST00000509982 0.248370200234996 0.0778491637158034 -0.0976184196938419 ENSG00000008128 CDK11A
ENST00000378638 0.248370200234996 0.0778491637158034 -0.0976184196938419 ENSG00000008128 CDK11A
ENST00000356937 0.243383800111233 0.0751176244869829 -0.103375984817866 ENSG00000008128 CDK11A
ENST00000468800 0.0865286801165403 0.0130126068212865 -0.18064861881244 ENSG00000008128 CDK11A
ENST00000492390 0.0896211682303228 0.0138129150010115 -0.185319991374173 ENSG00000008128 CDK11A
ENST00000474916 0.116845662237206 0.0217279945424167 -0.176920629283031 ENSG00000008128 CDK11A
ENST00000378635 0.322142817835619 0.121942971241028 -0.0896734935854658 ENSG00000008128 CDK11A
ENST00000479362 0.642703821253008 0.417160739217929 -0.0568511809783777 ENSG00000008128 CDK11A
ENST00000498810 0.990895618343719 0.978967480228927 -0.00195418940746105 ENSG00000008128 CDK11A
ENST00000487462 0.989699605622258 0.976733088782414 -0.00236892608983878 ENSG00000008128 CDK11A
ENST00000401096 0.998215136543106 0.995654822763114 -0.000437504706037168 ENSG00000008128 CDK11A
ENST00000577672 0.00788262550941385 0.000202746918560588 -0.256200418669417 ENSG00000227775 RP1-283E3.4
ENST00000417099 0.00517772705361074 0.000100664745732968 -0.302785409392489 ENSG00000227775 RP1-283E3.4
ENST00000355439 0.00661855032291968 0.000151288910633683 -0.228961130706366 ENSG00000215790 SLC35E2
ENST00000400924 0.00567066371501702 0.000118160644354156 -0.231251655167943 ENSG00000215790 SLC35E2
ENST00000246421 0.170859303612726 0.0410679364423817 -0.136786369563811 ENSG00000215790 SLC35E2
ENST00000475229 0.484299818298179 0.248425385403431 -0.0985275319853885 ENSG00000215790 SLC35E2
ENST00000424604 0.303394852736925 0.11008686888783 -0.128625484160777 ENSG00000227775 RP1-283E3.4
ENST00000341426 0.140243996414747 0.0294916367594686 -0.101843880071848 ENSG00000008130 NADK
ENST00000341991 0.144010665991522 0.0307834433767657 -0.101058802523576 ENSG00000008130 NADK
ENST00000378625 0.147061466891326 0.0318399316282718 -0.0994716871964185 ENSG00000008130 NADK
ENST00000344463 0.140243996414747 0.0294916367594686 -0.101843880071848 ENSG00000008130 NADK
ENST00000342348 0.208989377289231 0.0577453345511684 -0.1075648881868 ENSG00000008130 NADK
ENST00000498806 0.146137919251378 0.0315350050282349 -0.152195714620372 ENSG00000008130 NADK
ENST00000469045 0.450028796109617 0.218190336232737 -0.0736873444989216 ENSG00000008130 NADK
ENST00000480499 0.58799601017233 0.353867540445182 -0.0561390708969234 ENSG00000008130 NADK
ENST00000497747 0.683364259796014 0.466849895673509 -0.0529943170649362 ENSG00000008130 NADK
ENST00000477235 0.614559225396711 0.3825311193682 -0.0532255670445339 ENSG00000008130 NADK
ENST00000489538 0.758109795045216 0.566191682279471 -0.0347190982085294 ENSG00000008130 NADK
ENST00000497615 0.821746150796155 0.66206756152685 -0.032100760806937 ENSG00000008130 NADK
ENST00000497186 0.674578147621626 0.455899110683076 -0.0454756792650088 ENSG00000008130 NADK
ENST00000400922 0.597353093708016 0.364197239629553 -0.0564582754106402 ENSG00000008130 NADK
ENST00000492845 0.629081214755825 0.400446157306604 -0.0405861091512231 ENSG00000008130 NADK
ENST00000492768 0.453377483710822 0.221002603114566 -0.0647659663772942 ENSG00000008130 NADK
ENST00000460602 0.500325239372353 0.263855269242922 -0.0613991083002048 ENSG00000008130 NADK
ENST00000464373 0.911847917170962 0.816855573363083 -0.0142574788506102 ENSG00000008130 NADK
ENST00000378609 0.216704273733045 0.0614660854348761 -0.062466215707596 ENSG00000078369 GNB1
ENST00000461893 0.360127743059917 0.14756321059545 -0.0853008372938387 ENSG00000078369 GNB1
ENST00000471354 0.290865921802149 0.102356634018813 -0.0864599560265603 ENSG00000078369 GNB1
ENST00000439272 0.902071410160001 0.798874439429526 -0.0127421158957365 ENSG00000078369 GNB1
ENST00000434686 0.896540421372288 0.788370570594222 -0.0135847896847502 ENSG00000078369 GNB1
ENST00000437146 0.22228209363409 0.0642353517122335 -0.113455147971578 ENSG00000078369 GNB1
ENST00000472614 0.956512635993595 0.90346891136658 0.00731858230729506 ENSG00000078369 GNB1
ENST00000607589 0.216729515469725 0.0615003374163561 -0.162544730526934 ENSG00000078369 GNB1
ENST00000378567 0.633927801891319 0.406263089725062 -0.0717921206403835 ENSG00000067606 PRKCZ
ENST00000469733 0.986180167574145 0.968818054436182 -0.00276186159764785 ENSG00000162585 C1orf86
ENST00000414253 0.995031691893813 0.988120473514701 -0.00106863737546074 ENSG00000162585 C1orf86
ENST00000428120 0.99500492332161 0.988073474230245 -0.00107247828378973 ENSG00000162585 C1orf86
ENST00000400919 0.99500492332161 0.988073474230245 -0.00107247828378973 ENSG00000162585 C1orf86
ENST00000400918 0.97095465402181 0.935421718237509 0.00594268817645171 ENSG00000162585 C1orf86
ENST00000497675 0.995616728263994 0.989387413886194 0.00101514322956022 ENSG00000162585 C1orf86
ENST00000378543 0.980888826931508 0.956934954921854 0.00411041052546714 ENSG00000162585 C1orf86
ENST00000378546 0.980888826931508 0.956934954921854 0.00411041052546714 ENSG00000162585 C1orf86
ENST00000401813 0.944605615710909 0.879431995462055 0.0114213299128875 ENSG00000162585 C1orf86
ENST00000487186 0.988766202731913 0.974523587069292 0.00239091220018219 ENSG00000162585 C1orf86
ENST00000378545 0.990874030640439 0.978817227518047 0.00199444290419246 ENSG00000162585 C1orf86
ENST00000476803 0.979574070889732 0.954212977108491 0.00436283137022551 ENSG00000162585 C1orf86
ENST00000440825 0.981376465532748 0.957961518672001 0.00401132552327106 ENSG00000162585 C1orf86
ENST00000420515 0.820035077574003 0.659368104388092 0.0331695016499516 ENSG00000162585 C1orf86
ENST00000378536 0.211704691781169 0.0590284026729951 -0.13039508163985 ENSG00000157933 SKI
ENST00000508416 0.531628096408477 0.294386427515792 -0.0823329564163754 ENSG00000157933 SKI
ENST00000478223 0.416044266265552 0.189899798338756 -0.104230233818147 ENSG00000157933 SKI
ENST00000378531 0.934739382737031 0.860436690636158 -0.0129806965230628 ENSG00000116151 MORN1
ENST00000606372 0.922926447041478 0.838142581166753 -0.0152235227971231 ENSG00000116151 MORN1
ENST00000378529 0.894972050649849 0.785619378881953 0.0204909993702532 ENSG00000116151 MORN1
ENST00000469374 0.981033124706963 0.957317523007774 0.00456375792573092 ENSG00000116151 MORN1
ENST00000378525 0.733211049660137 0.531977333578795 0.0535656199282008 ENSG00000116151 MORN1
ENST00000378518 0.983018494243085 0.961915535312236 -0.00223154265737037 ENSG00000157916 RER1
ENST00000605895 0.57944360263691 0.344856581339465 -0.0407888718871164 ENSG00000157916 RER1
ENST00000378513 0.803530984136804 0.633880177503468 -0.0211116548672203 ENSG00000157916 RER1
ENST00000306256 0.945655440499261 0.881697533797811 -0.00690267768054626 ENSG00000157916 RER1
ENST00000493207 0.963207001912925 0.917649122979929 0.00556064128176471 ENSG00000157916 RER1
ENST00000378512 0.796346580216463 0.621973866331725 -0.0218786080520469 ENSG00000157916 RER1
ENST00000443438 0.919654935509874 0.831461422005897 0.0106865708775445 ENSG00000157916 RER1
ENST00000488353 0.961304589485536 0.913555052245004 0.00551236140851599 ENSG00000157916 RER1
ENST00000462129 0.951529938081446 0.893620062297111 -0.00911922072016604 ENSG00000157916 RER1
ENST00000288774 0.331568413310511 0.128133655731682 -0.109318939548538 ENSG00000157911 PEX10
ENST00000447513 0.31132942692879 0.115077219589519 -0.112899057932757 ENSG00000157911 PEX10
ENST00000507596 0.329074717479041 0.126461682420947 -0.109277994404007 ENSG00000157911 PEX10
ENST00000510434 0.956872214899158 0.904147432842101 -0.0101164275863708 ENSG00000157911 PEX10
ENST00000508384 0.923091769607059 0.83848212695117 -0.0173886527867103 ENSG00000157911 PEX10
ENST00000449969 0.613883567436329 0.381795648486614 -0.0684188165608707 ENSG00000149527 PLCH2
ENST00000288766 0.671523013580754 0.452029305879212 -0.0615250147919663 ENSG00000149527 PLCH2
ENST00000419816 0.563904656140751 0.327614549112894 -0.0770320805460347 ENSG00000149527 PLCH2
ENST00000378488 0.563904656140751 0.327614549112894 -0.0770320805460347 ENSG00000149527 PLCH2
ENST00000378486 0.563904656140751 0.327614549112894 -0.0770320805460347 ENSG00000149527 PLCH2
ENST00000343889 0.521434781365181 0.284240000035855 -0.0843555892017234 ENSG00000149527 PLCH2
ENST00000278878 0.525048528369411 0.287788218201865 -0.0838212023729871 ENSG00000149527 PLCH2
ENST00000473964 0.828710639771226 0.673418544916944 -0.0361267553144385 ENSG00000149527 PLCH2
ENST00000462379 0.803041930850929 0.633214257509078 -0.0410855254057801 ENSG00000149527 PLCH2
ENST00000378466 0.815451320402318 0.652206576227805 -0.0277265939537879 ENSG00000157881 PANK4
ENST00000435556 0.815340147638797 0.652021167003731 -0.0277404466146351 ENSG00000157881 PANK4
ENST00000505228 0.892860849234307 0.781718078270467 -0.0181352091065374 ENSG00000157881 PANK4
ENST00000502512 0.630314349107227 0.401819005232125 -0.0642078980791386 ENSG00000157881 PANK4
ENST00000471361 0.786176953098458 0.607260597567217 -0.0432768289234135 ENSG00000157881 PANK4
ENST00000468002 0.838648625845977 0.68970180772738 0.0302947304077403 ENSG00000157881 PANK4
ENST00000486396 0.792695048521582 0.616773964131946 -0.0357825284911572 ENSG00000157881 PANK4
ENST00000502770 0.79479062676485 0.619662707497089 -0.0380028342852564 ENSG00000157881 PANK4
ENST00000491212 0.641919825333514 0.41618427661974 -0.0668337250549263 ENSG00000157881 PANK4
ENST00000514922 0.773108937801587 0.587442229931888 -0.0447061506834684 ENSG00000157881 PANK4
ENST00000416860 0.0838466595813402 0.0123580702938908 -0.17357282204027 ENSG00000238164 RP3-395M20.8
ENST00000443892 0.0883257639100696 0.0134709449447834 -0.165270949851183 ENSG00000238164 RP3-395M20.8
ENST00000449660 0.0824553185922491 0.0120134193016162 -0.186473682136473 ENSG00000238164 RP3-395M20.8
ENST00000448624 0.339309900845751 0.133339357054425 -0.114990542602842 ENSG00000238164 RP3-395M20.8
ENST00000432521 0.0907517035202913 0.0141235680487335 -0.164003334783403 ENSG00000238164 RP3-395M20.8
ENST00000452793 0.109457498931183 0.0193906087416102 -0.177756501010084 ENSG00000238164 RP3-395M20.8
ENST00000426449 0.0804417862211061 0.0115219839687377 -0.163572690285735 ENSG00000157873 TNFRSF14
ENST00000434817 0.110097116241246 0.0196029608561176 -0.150051503047048 ENSG00000157873 TNFRSF14
ENST00000435221 0.109768664819817 0.0194883547437791 -0.150256335439303 ENSG00000157873 TNFRSF14
ENST00000451778 0.104823823510729 0.0179954554099213 -0.151581389947843 ENSG00000157873 TNFRSF14
ENST00000409119 0.0690493054908017 0.00887574380316256 -0.165341662616679 ENSG00000157873 TNFRSF14
ENST00000355716 0.0994250403266842 0.0164820950199914 -0.15046706701619 ENSG00000157873 TNFRSF14
ENST00000475523 0.100276672329709 0.0166942654603953 -0.149924725478784 ENSG00000157873 TNFRSF14
ENST00000442392 0.118825583854085 0.0223704674640654 -0.138858355849128 ENSG00000157873 TNFRSF14
ENST00000482074 0.239935582994662 0.0733433716420999 -0.11170558170807 ENSG00000157873 TNFRSF14
ENST00000496064 0.0790918444749174 0.0111866232474732 -0.159907316725581 ENSG00000157873 TNFRSF14
ENST00000463471 0.112537909488645 0.0203773629277224 -0.145778098299232 ENSG00000157873 TNFRSF14
ENST00000466750 0.0933685773829858 0.0148257460978401 -0.159598997510936 ENSG00000157873 TNFRSF14
ENST00000471768 0.103180752021396 0.0175270720346595 -0.161155710364306 ENSG00000157873 TNFRSF14
ENST00000463835 0.323707145136414 0.122976143188851 -0.100708314300321 ENSG00000157873 TNFRSF14
ENST00000482602 0.313379884638242 0.116341973546907 -0.103506216937631 ENSG00000157873 TNFRSF14
ENST00000480305 0.348028106339224 0.139001551840848 -0.100677157003529 ENSG00000157873 TNFRSF14
ENST00000493183 0.671748844815915 0.452326050917802 -0.0606074294713601 ENSG00000157870 FAM213B
ENST00000474659 0.633061233414799 0.405333073484292 -0.0668856347684288 ENSG00000157870 FAM213B
ENST00000419916 0.34142913434332 0.134729120397176 -0.107573908576384 ENSG00000157870 FAM213B
ENST00000378424 0.34142913434332 0.134729120397176 -0.107573908576384 ENSG00000157870 FAM213B
ENST00000537325 0.575866962830067 0.340580967880394 -0.0724068767137655 ENSG00000157870 FAM213B
ENST00000378427 0.34142913434332 0.134729120397176 -0.107573908576384 ENSG00000157870 FAM213B
ENST00000378425 0.34142913434332 0.134729120397176 -0.107573908576384 ENSG00000157870 FAM213B
ENST00000464043 0.655554961482894 0.432718735117333 -0.0625454416681119 ENSG00000157870 FAM213B
ENST00000444521 0.34142913434332 0.134729120397176 -0.107573908576384 ENSG00000157870 FAM213B
ENST00000465233 0.899414695555171 0.793251095756646 -0.022200718695374 ENSG00000157870 FAM213B
ENST00000498083 0.887395453194647 0.77164013618683 -0.0245022487321961 ENSG00000157870 FAM213B
ENST00000481683 0.627396549721811 0.398344581547314 -0.069246128653404 ENSG00000157870 FAM213B
ENST00000484099 0.266389553470942 0.0878782158849356 -0.123365261156694 ENSG00000157870 FAM213B
ENST00000477045 0.732068867016292 0.530270287177735 -0.0533321817667982 ENSG00000157870 FAM213B
ENST00000476686 0.209273775500699 0.0578937703204816 -0.146043022376835 ENSG00000157870 FAM213B
ENST00000378344 0.73657268038786 0.536624218806015 -0.0392465772890593 ENSG00000158109 TPRG1L
ENST00000344579 0.729715604113636 0.526829661039053 -0.040189642533946 ENSG00000158109 TPRG1L
ENST00000378322 0.107123918322505 0.0186710101262018 -0.139832851834483 ENSG00000116213 WRAP73
ENST00000270708 0.106751493933424 0.0185366680498944 -0.139840480939111 ENSG00000116213 WRAP73
ENST00000471223 0.455584690315486 0.22302008734701 -0.0778380721990781 ENSG00000116213 WRAP73
ENST00000424367 0.299057520493348 0.107310318859699 -0.099670819616 ENSG00000116213 WRAP73
ENST00000497940 0.656827647695251 0.434488759749657 -0.0522105943670589 ENSG00000116213 WRAP73
ENST00000469643 0.7606862161719 0.56955082969128 -0.0434826004442715 ENSG00000116213 WRAP73
ENST00000465916 0.457389751947556 0.224452746746728 -0.0799676090757458 ENSG00000116213 WRAP73
ENST00000419924 0.486500594456223 0.25059746943535 -0.0807098991109064 ENSG00000116213 WRAP73
ENST00000479331 0.377236707796465 0.159970502137594 -0.119920931031349 ENSG00000116213 WRAP73
ENST00000378295 0.2097792733309 0.0581773216108296 -0.125081667716764 ENSG00000078900 TP73
ENST00000604074 0.2097792733309 0.0581773216108296 -0.125081667716764 ENSG00000078900 TP73
ENST00000354437 0.297662245407869 0.106415703329051 -0.11102079657194 ENSG00000078900 TP73
ENST00000346387 0.320978315675458 0.121182039358378 -0.104678452512665 ENSG00000078900 TP73
ENST00000357733 0.320978315675458 0.121182039358378 -0.104678452512665 ENSG00000078900 TP73
ENST00000443034 0.651750887192992 0.428128183587829 -0.0675294685102024 ENSG00000227589 RP5-1092A11.5
ENST00000603362 0.101900126628747 0.0171715356507353 -0.160045436556576 ENSG00000078900 TP73
ENST00000604479 0.101900126628747 0.0171715356507353 -0.160045436556576 ENSG00000078900 TP73
ENST00000378288 0.0968342281857143 0.0157683256210464 -0.155988603560573 ENSG00000078900 TP73
ENST00000378285 0.145674592082033 0.0313677884335458 -0.14671907987416 ENSG00000078900 TP73
ENST00000378280 0.145674592082033 0.0313677884335458 -0.14671907987416 ENSG00000078900 TP73
ENST00000603364 0.242463366819323 0.0746917518427925 -0.124664605479025 ENSG00000078900 TP73
ENST00000604194 0.373489611016856 0.157389066204025 -0.121694519744036 ENSG00000078900 TP73
ENST00000378290 0.0860093399949123 0.0128674278835109 -0.171211906154829 ENSG00000078900 TP73
ENST00000604566 0.0389630033185103 0.0032500739957165 -0.219266222822557 ENSG00000078900 TP73
ENST00000418088 0.216031105341592 0.0611504703569297 -0.137366677455738 ENSG00000227372 TP73-AS1
ENST00000452079 0.203652219668892 0.0551675807829808 -0.137349386379388 ENSG00000227372 TP73-AS1
ENST00000423764 0.185679268718001 0.0473751691161175 -0.141814301966121 ENSG00000227372 TP73-AS1
ENST00000587071 0.168923016085488 0.0401536612258609 -0.167528557206607 ENSG00000227372 TP73-AS1
ENST00000608600 0.129218470677767 0.0257190759325811 -0.185072332381311 ENSG00000227372 TP73-AS1
ENST00000378251 0.370274134149276 0.155061553377502 -0.0787396048441818 ENSG00000130764 LRRC47
ENST00000462356 0.976286217278671 0.947218990413556 0.00520682732887525 ENSG00000130764 LRRC47
ENST00000479239 0.909915741390542 0.813164261511896 0.0188188895225054 ENSG00000130764 LRRC47
ENST00000378230 0.0413598253534311 0.00360510147970267 -0.145620725587387 ENSG00000116198 CEP104
ENST00000438539 0.156423778934464 0.0352695741217063 -0.149620812628891 ENSG00000116198 CEP104
ENST00000461667 0.212810003187572 0.0595680241814562 -0.145247658603468 ENSG00000116198 CEP104
ENST00000460038 0.514313193930242 0.277012558273826 -0.0826771991590177 ENSG00000116198 CEP104
ENST00000494653 0.434666548294422 0.205190081257032 -0.0763632567157413 ENSG00000116198 CEP104
ENST00000443466 0.702919383309909 0.491576534036068 -0.0573905359090585 ENSG00000116198 CEP104
ENST00000428079 0.44505659104942 0.214106657626343 -0.0847065490250557 ENSG00000116198 CEP104
ENST00000494951 0.308463640851551 0.113426134726177 -0.131349999400204 ENSG00000116198 CEP104
ENST00000378223 0.509303757873624 0.272617565164324 -0.0792855794093279 ENSG00000116198 CEP104
ENST00000378212 0.117977417148062 0.0220897492864689 -0.192917613649668 ENSG00000169598 DFFB
ENST00000378209 0.138106174829695 0.0287462611567133 -0.160962327937055 ENSG00000169598 DFFB
ENST00000491998 0.138106174829695 0.0287462611567133 -0.160962327937055 ENSG00000169598 DFFB
ENST00000338895 0.0711516984058574 0.0093394360254903 -0.209226874400742 ENSG00000169598 DFFB
ENST00000468793 0.132828793127851 0.0269212110217975 -0.16314558860952 ENSG00000169598 DFFB
ENST00000339350 0.122868561167867 0.0236581568254129 -0.166620233759382 ENSG00000169598 DFFB
ENST00000477548 0.122868561167867 0.0236581568254129 -0.166620233759382 ENSG00000169598 DFFB
ENST00000378206 0.122490249616128 0.023526623197533 -0.166965371322653 ENSG00000169598 DFFB
ENST00000475969 0.120680951185929 0.0229240567477939 -0.16769257844038 ENSG00000169598 DFFB
ENST00000486765 0.423674591285128 0.196185267336128 -0.0795703568146571 ENSG00000198912 C1orf174
ENST00000361605 0.423674591285128 0.196185267336128 -0.0795703568146571 ENSG00000198912 C1orf174
ENST00000474140 0.423674591285128 0.196185267336128 -0.0795703568146571 ENSG00000198912 C1orf174
ENST00000478423 0.916688611857898 0.825626609332293 -0.0130604521125361 ENSG00000131697 NPHP4
ENST00000489180 0.916687017138722 0.825610818575355 -0.013060149802321 ENSG00000131697 NPHP4
ENST00000378156 0.916687017138722 0.825610818575355 -0.013060149802321 ENSG00000131697 NPHP4
ENST00000378169 0.868759188886057 0.738975639595302 -0.02004086778434 ENSG00000131697 NPHP4
ENST00000378111 0.0269005547706812 0.00164342465137673 -0.153982973777189 ENSG00000069424 KCNAB2
ENST00000378097 0.0211270736254068 0.00105949662338143 -0.156261147001608 ENSG00000069424 KCNAB2
ENST00000493807 0.750780712112319 0.556224671233093 -0.0471294038348148 ENSG00000069424 KCNAB2
ENST00000378092 0.0665516210471369 0.00834002537403259 -0.135893625156597 ENSG00000069424 KCNAB2
ENST00000478098 0.730091157254068 0.527355471789427 -0.0429980677431614 ENSG00000069424 KCNAB2
ENST00000445501 0.755435015900229 0.562619664247763 -0.0395538090799551 ENSG00000069424 KCNAB2
ENST00000428161 0.175132171519035 0.0429304706484489 -0.111041252719275 ENSG00000069424 KCNAB2
ENST00000389632 0.192103827334423 0.0500924476816631 -0.10749496800356 ENSG00000069424 KCNAB2
ENST00000602612 0.0595336436113153 0.0068648043106186 -0.13903848873259 ENSG00000069424 KCNAB2
ENST00000378087 0.0242511204860906 0.00135748551730902 -0.156492343570426 ENSG00000069424 KCNAB2
ENST00000341524 0.022980406187012 0.00123614174314148 -0.155045109052193 ENSG00000069424 KCNAB2
ENST00000352527 0.022980406187012 0.00123614174314148 -0.155045109052193 ENSG00000069424 KCNAB2
ENST00000435937 0.50801906253279 0.270949274094641 -0.0670184501941475 ENSG00000069424 KCNAB2
ENST00000164247 0.0119051829241968 0.000395373726537654 -0.169346492737571 ENSG00000069424 KCNAB2
ENST00000459822 0.300412361171572 0.108101602090199 -0.129629536794335 ENSG00000069424 KCNAB2
ENST00000594544 0.0810045881305716 0.0116848723619148 -0.222166566774944 ENSG00000268332 AL035406.1
ENST00000472700 0.376500332877263 0.159499864011162 -0.0860700781599432 ENSG00000069424 KCNAB2
ENST00000378083 0.00891918036681554 0.000246840480884359 -0.173858159976796 ENSG00000069424 KCNAB2
ENST00000458166 0.0342245063306499 0.00255392966647686 -0.157444431293155 ENSG00000069424 KCNAB2
ENST00000462676 0.0346580247270144 0.00261313043725073 -0.231128780766871 ENSG00000069424 KCNAB2
ENST00000481789 0.0457818554934072 0.00431093758779908 -0.197158184093495 ENSG00000069424 KCNAB2
ENST00000484532 0.539040802352239 0.302216405808346 0.0554426737895483 ENSG00000116251 RPL22
ENST00000234875 0.545751897336538 0.308682693138026 0.0545415078585078 ENSG00000116251 RPL22
ENST00000480661 0.530705783426152 0.293382781659499 0.05697751770075 ENSG00000116251 RPL22
ENST00000497965 0.529057533044772 0.291771402803824 0.0572372776325189 ENSG00000116251 RPL22
ENST00000471204 0.544211964011329 0.307152852818213 0.0555308698179624 ENSG00000116251 RPL22
ENST00000465387 0.538872856564959 0.302005423850595 0.0562777667890787 ENSG00000116251 RPL22
ENST00000462296 0.53626114516546 0.299259797568327 0.0568365151143145 ENSG00000116251 RPL22
ENST00000465335 0.541407050578151 0.304425513634822 0.0561066555550873 ENSG00000116251 RPL22
ENST00000377948 0.048602994137576 0.00480395245225615 -0.214845765294712 ENSG00000158286 RNF207
ENST00000377939 0.0511912291915161 0.00525620007949824 -0.212455980484488 ENSG00000158286 RNF207
ENST00000496676 0.0667422633153499 0.00838472365134359 -0.212572543672513 ENSG00000158286 RNF207
ENST00000343813 0.529716111268933 0.292336847847629 -0.0564654062943055 ENSG00000116237 ICMT
ENST00000495791 0.76655597081036 0.577403961553262 -0.0431963710096466 ENSG00000116237 ICMT
ENST00000489498 0.47606483125726 0.24079613885224 -0.0703892306941426 ENSG00000116237 ICMT
ENST00000474756 0.295661337457544 0.105202327548295 -0.108088179130486 ENSG00000116237 ICMT
ENST00000608083 0.942722305478807 0.875660292841648 0.0107572773703794 ENSG00000097021 ACOT7
ENST00000377845 0.995877154714682 0.990063528973093 0.000880256824059588 ENSG00000097021 ACOT7
ENST00000377855 0.895015652463458 0.785707492753547 0.0188743975903963 ENSG00000097021 ACOT7
ENST00000377860 0.942722305478807 0.875660292841648 0.0107572773703794 ENSG00000097021 ACOT7
ENST00000418124 0.942722305478807 0.875660292841648 0.0107572773703794 ENSG00000097021 ACOT7
ENST00000545482 0.942722305478807 0.875644922211379 0.0107595951577815 ENSG00000097021 ACOT7
ENST00000361521 0.948057082164507 0.886590669553473 0.00978474793162888 ENSG00000097021 ACOT7
ENST00000377842 0.993977290737542 0.985929911641708 -0.00125337402583622 ENSG00000097021 ACOT7
ENST00000473466 0.925584951923452 0.8433772066808 0.0145736875234459 ENSG00000097021 ACOT7
ENST00000541130 0.898593935833669 0.791854215005904 0.0210541952941254 ENSG00000097021 ACOT7
ENST00000377705 0.0323219803955303 0.00231131838880524 -0.164893196180135 ENSG00000162408 NOL9
ENST00000464383 0.942081957716194 0.87440695885835 -0.0127761452316541 ENSG00000162408 NOL9
ENST00000319084 0.214677920827397 0.0605401868244861 -0.153726695686579 ENSG00000204859 ZBTB48
ENST00000435905 0.195956303879827 0.0517692592837476 -0.159961128714866 ENSG00000204859 ZBTB48
ENST00000377674 0.0916022777533336 0.0143546911605746 -0.176361968785637 ENSG00000204859 ZBTB48
ENST00000488936 0.0741765748945744 0.00999523068293157 -0.19112634112159 ENSG00000204859 ZBTB48
ENST00000482360 0.214219577547778 0.0603208220516704 -0.15935810968871 ENSG00000204859 ZBTB48
ENST00000377658 0.0525937140012983 0.00550575513991225 -0.18778632252976 ENSG00000162413 KLHL21
ENST00000377663 0.0540555305560838 0.00579986394332128 -0.186540820286984 ENSG00000162413 KLHL21
ENST00000467612 0.135185737743603 0.0276980711614665 -0.171035585753365 ENSG00000162413 KLHL21
ENST00000496707 0.214706346976383 0.0605548115151407 -0.158936455156645 ENSG00000162413 KLHL21
ENST00000463043 0.181815837463101 0.0457103651152056 -0.164672429488473 ENSG00000162413 KLHL21
ENST00000377648 0.171886077984353 0.0414867854130158 -0.119507575113515 ENSG00000116273 PHF13
ENST00000495385 0.283631102123451 0.0979512314412382 -0.102871885539464 ENSG00000116273 PHF13
ENST00000054650 0.9709028616749 0.935309061549246 -0.0056750908331741 ENSG00000041988 THAP3
ENST00000307896 0.974190300564952 0.941917185960209 -0.00504204841156762 ENSG00000041988 THAP3
ENST00000377627 0.173346542163469 0.0421477347156259 -0.119222951489667 ENSG00000041988 THAP3
ENST00000484669 0.991972861054171 0.981575928257122 -0.00160439240901044 ENSG00000041988 THAP3
ENST00000487819 0.972000361227813 0.937501442145974 0.00554959826848256 ENSG00000041988 THAP3
ENST00000472925 0.871922866797026 0.743661554966352 0.0234298007860903 ENSG00000041988 THAP3
ENST00000480647 0.868302415388678 0.738375602855821 -0.0282048736636361 ENSG00000041988 THAP3
ENST00000465508 0.00210242510649875 2.43472769707998e-05 -0.263051747326384 ENSG00000007923 DNAJC11
ENST00000349363 0.000693690322471376 4.69719516601116e-06 -0.224865083259099 ENSG00000007923 DNAJC11
ENST00000451196 0.000693690322471376 4.69719516601116e-06 -0.224865083259099 ENSG00000007923 DNAJC11
ENST00000377577 0.00139672433278281 1.29245794762635e-05 -0.203226480759266 ENSG00000007923 DNAJC11
ENST00000294401 0.00367361112440992 5.97758001776355e-05 -0.191959809958713 ENSG00000007923 DNAJC11
ENST00000542246 0.00218181826109612 2.58541098960298e-05 -0.211595725328365 ENSG00000007923 DNAJC11
ENST00000377573 0.00584951030273973 0.000124227827297335 -0.185997146726189 ENSG00000007923 DNAJC11
ENST00000472414 0.0105435811112412 0.000325072602138945 -0.267336372850133 ENSG00000007923 DNAJC11
ENST00000426784 0.0572916225385609 0.00642581303679787 -0.153882601648682 ENSG00000007923 DNAJC11
ENST00000473993 0.0663473894026202 0.00828844209019602 -0.148559525724529 ENSG00000007923 DNAJC11
ENST00000469318 0.388643448582754 0.16838823717142 -0.104822048066016 ENSG00000007923 DNAJC11
ENST00000485073 0.173327007555233 0.0421394285219695 -0.13251124988535 ENSG00000007923 DNAJC11
ENST00000460594 0.158825693588304 0.0361842962123923 -0.13905171247177 ENSG00000007923 DNAJC11
ENST00000465911 0.257806990486588 0.0831919219486972 -0.132110460010342 ENSG00000007923 DNAJC11
ENST00000303635 0.233149026826533 0.0697676994505949 0.127583273385041 ENSG00000171735 CAMTA1
ENST00000490738 0.252127979791053 0.0799471283498437 0.125637572459933 ENSG00000171735 CAMTA1
ENST00000476163 0.203793098176355 0.0552376101438506 0.130314299677879 ENSG00000171735 CAMTA1
ENST00000473578 0.253659471069877 0.0808058547765081 0.125303686805199 ENSG00000171735 CAMTA1
ENST00000557126 0.223321858814998 0.0647259927313398 0.126672440264625 ENSG00000171735 CAMTA1
ENST00000467404 0.253659471069877 0.0808058547765081 0.125303686805199 ENSG00000171735 CAMTA1
ENST00000439411 0.233553195991629 0.0699761313548614 0.127526380513563 ENSG00000171735 CAMTA1
ENST00000461311 0.231163537674729 0.0687134623684202 0.125230598300436 ENSG00000171735 CAMTA1
ENST00000486138 0.308155372283769 0.113217934101303 0.115688966229413 ENSG00000171735 CAMTA1
ENST00000482934 0.203247266915436 0.0549687206643872 0.128923895161459 ENSG00000171735 CAMTA1
ENST00000470648 0.156693849705726 0.035362620416301 0.139345223317731 ENSG00000171735 CAMTA1
ENST00000461580 0.158559166129386 0.0360519979456187 0.139123061422472 ENSG00000171735 CAMTA1
ENST00000472283 0.274561516946044 0.0926069216538593 0.128886689717125 ENSG00000171735 CAMTA1
ENST00000467267 0.507745169093224 0.270677610867477 0.0893244398727439 ENSG00000171735 CAMTA1
ENST00000054666 0.827435910754992 0.671233146935305 -0.0295929170928983 ENSG00000049245 VAMP3
ENST00000470357 0.888185047486505 0.772840363675238 -0.0229245619279316 ENSG00000049245 VAMP3
ENST00000377532 0.807758925614436 0.640629816628427 -0.0400329244170731 ENSG00000049246 PER3
ENST00000361923 0.81063209211731 0.644754826525028 -0.0396471224955903 ENSG00000049246 PER3
ENST00000493373 0.438246600811449 0.20838632612915 0.0807471784835911 ENSG00000116288 PARK7
ENST00000460192 0.427508106540033 0.199512147852293 0.0821370685372444 ENSG00000116288 PARK7
ENST00000338639 0.439475791270071 0.209586392238958 0.080658008692436 ENSG00000116288 PARK7
ENST00000493678 0.438948899836904 0.209080543477254 0.0807488870243243 ENSG00000116288 PARK7
ENST00000377493 0.439475791270071 0.209586392238958 0.080658008692436 ENSG00000116288 PARK7
ENST00000465354 0.429206424404439 0.200875947802029 0.0818616314054807 ENSG00000116288 PARK7
ENST00000377491 0.444844982966599 0.213970303413181 0.0799439742132552 ENSG00000116288 PARK7
ENST00000377488 0.447738941219274 0.216303798749699 0.0795811426083323 ENSG00000116288 PARK7
ENST00000497113 0.438240771728198 0.208356128446811 0.0806175593917619 ENSG00000116288 PARK7
ENST00000469225 0.561850952596099 0.325403181748255 0.0670585836761421 ENSG00000116288 PARK7
ENST00000337907 0.294519252167916 0.104536657925528 0.110152617800917 ENSG00000142599 RERE
ENST00000377464 0.982948119294319 0.961659481971755 -0.00266174225393004 ENSG00000142599 RERE
ENST00000467350 0.00519932902009594 0.000101403301648296 -0.216156229931177 ENSG00000142599 RERE
ENST00000400907 0.321358001956464 0.121454560341913 0.10253941788432 ENSG00000142599 RERE
ENST00000476556 0.967434453814041 0.92727604814941 -0.0053129338228916 ENSG00000142599 RERE
ENST00000400908 0.182864173916823 0.0461564418789547 0.142238462664965 ENSG00000142599 RERE
ENST00000505225 0.0137302705467189 0.000502122423989645 -0.207353474089378 ENSG00000142599 RERE
ENST00000464367 0.0786785580862176 0.0110789290010602 -0.188603279607001 ENSG00000142599 RERE
ENST00000488215 0.46338500739638 0.229381996736103 0.0850149920900802 ENSG00000142599 RERE
ENST00000460659 0.301840297497881 0.109021110838339 0.118839462667196 ENSG00000142599 RERE
ENST00000492766 0.285999276413087 0.0993676566710699 0.122575733381676 ENSG00000142599 RERE
ENST00000465125 0.30631688722112 0.112108775190715 0.117269455799339 ENSG00000142599 RERE
ENST00000464972 0.248959252627647 0.0781918710103087 0.122348638009204 ENSG00000142599 RERE
ENST00000449895 0.843774798476141 0.698464391182449 0.0332393858309393 ENSG00000232912 RP5-1115A15.1
ENST00000480342 0.0500880499398908 0.00507266998724131 0.229287724806624 ENSG00000142599 RERE
ENST00000507012 0.200720227911121 0.0538342895050017 0.145913263092323 ENSG00000142599 RERE
ENST00000469251 0.0547498259935353 0.00593333755996423 0.234680175801909 ENSG00000142599 RERE
ENST00000514428 0.0255583491204897 0.00149464029944384 0.267902915017275 ENSG00000142599 RERE
ENST00000468247 0.175780037471959 0.0431967232785929 0.163404216826152 ENSG00000142599 RERE
ENST00000234590 0.898732751222566 0.792137081591045 -0.0116007100760602 ENSG00000074800 ENO1
ENST00000464920 0.988543612868579 0.974111504926526 -0.00152902679682377 ENSG00000074800 ENO1
ENST00000497492 0.785849137883412 0.606672475264126 -0.0206778534025575 ENSG00000074800 ENO1
ENST00000486051 0.91342326150191 0.819681875590311 -0.00943730393975697 ENSG00000074800 ENO1
ENST00000492343 0.742791554650657 0.545277503095176 -0.0255391684762106 ENSG00000074800 ENO1
ENST00000489867 0.529015908460212 0.291721309775602 -0.0483059959747981 ENSG00000074800 ENO1
ENST00000414948 0.87518544067228 0.749259852822869 0.0251389865329169 ENSG00000236269 ENO1-IT1
ENST00000377424 0.187508310578663 0.0481284796763823 -0.147948518058073 ENSG00000142583 SLC2A5
ENST00000536305 0.135519164738607 0.0278209070056037 -0.169773390092676 ENSG00000142583 SLC2A5
ENST00000535586 0.206454072405152 0.0565794724744682 -0.140862001042411 ENSG00000142583 SLC2A5
ENST00000377414 0.255149545136224 0.081654660525641 -0.135052295106506 ENSG00000142583 SLC2A5
ENST00000484798 0.601317369688529 0.368255221416309 -0.0735311494957789 ENSG00000142583 SLC2A5
ENST00000474145 0.60177869149734 0.368753830994784 -0.0734616299382287 ENSG00000142583 SLC2A5
ENST00000479813 0.60177869149734 0.368753830994784 -0.0734616299382287 ENSG00000142583 SLC2A5
ENST00000486632 0.607895566529198 0.375190441810498 -0.0727258504272606 ENSG00000142583 SLC2A5
ENST00000487835 0.663930063244408 0.442905768130068 -0.0636955185995112 ENSG00000142583 SLC2A5
ENST00000464985 0.593279704842081 0.359954672260656 -0.0771585197725979 ENSG00000142583 SLC2A5
ENST00000377411 0.518308406257441 0.28099961287027 -0.0865195078959828 ENSG00000180758 GPR157
ENST00000437157 0.98270036299991 0.961027669929525 0.00359362912190861 ENSG00000228526 RP3-510D11.1
ENST00000412639 0.858871252607822 0.723002767789696 -0.0264055145079693 ENSG00000234546 RP3-510D11.2
ENST00000377403 0.00764569118742482 0.000192887602645713 -0.201584932137793 ENSG00000049239 H6PD
ENST00000602477 0.0380693987983945 0.00311498519274001 -0.164145507819601 ENSG00000049239 H6PD
ENST00000495451 0.0145602423600335 0.000558249521636922 -0.235488442987395 ENSG00000049239 H6PD
ENST00000328089 0.961304589485536 0.913409508573762 0.00924942013515206 ENSG00000171621 SPSB1
ENST00000302692 0.864593875885436 0.73197980879057 0.0221213152411574 ENSG00000171612 SLC25A33
ENST00000377376 0.411570493890757 0.186433368690517 -0.0923346942981952 ENSG00000188807 TMEM201
ENST00000340381 0.421895346064011 0.194751698110462 -0.0906132656534934 ENSG00000188807 TMEM201
ENST00000340305 0.784558382674427 0.604722501011228 -0.0422096669083592 ENSG00000188807 TMEM201
ENST00000416541 0.484221362710783 0.248338175040427 -0.0812882350917116 ENSG00000188807 TMEM201
ENST00000536656 0.229216289644585 0.0676621874602519 -0.0890960943493978 ENSG00000171608 PIK3CD
ENST00000377346 0.26055868400575 0.0847089727995712 -0.0849933528109649 ENSG00000171608 PIK3CD
ENST00000415330 0.935481290531232 0.861675492601765 -0.0121867377929695 ENSG00000231789 RP11-558F24.4
ENST00000361110 0.196553319370984 0.0520485924942962 -0.101290379590812 ENSG00000171608 PIK3CD
ENST00000481137 0.454623796302686 0.222237201420274 -0.104940551064564 ENSG00000171608 PIK3CD
ENST00000479223 0.574439109602164 0.339133457079393 -0.0759819477620847 ENSG00000171608 PIK3CD
ENST00000543390 0.293678751940122 0.104027848025292 -0.10657134388045 ENSG00000171608 PIK3CD
ENST00000377298 0.0324152264316 0.00232097943229851 -0.119927740240563 ENSG00000171603 CLSTN1
ENST00000377288 0.0324152264316 0.00232097943229851 -0.119927740240563 ENSG00000171603 CLSTN1
ENST00000477264 0.00894515606103083 0.00024778825653825 -0.19732333572412 ENSG00000171603 CLSTN1
ENST00000435891 0.0103086916794019 0.000313163394508145 -0.152754928621958 ENSG00000171603 CLSTN1
ENST00000361311 0.0323786301667706 0.00231669813053307 -0.119982673202124 ENSG00000171603 CLSTN1
ENST00000464286 0.516270982617754 0.279143720445801 -0.0756273802703316 ENSG00000171603 CLSTN1
ENST00000377263 0.63553188448805 0.408147061067619 0.0575168320433298 ENSG00000178585 CTNNBIP1
ENST00000537447 0.629673877983914 0.401106200986388 0.0692128205504132 ENSG00000178585 CTNNBIP1
ENST00000400904 0.66056213689975 0.43918876866511 0.0563136980512076 ENSG00000178585 CTNNBIP1
ENST00000377258 0.25530276349701 0.0817691768836531 0.133389659359162 ENSG00000178585 CTNNBIP1
ENST00000488540 0.764835241685335 0.575089874093326 0.0387306856878566 ENSG00000162441 LZIC
ENST00000377223 0.513806873034647 0.276597521647696 0.0671645850728361 ENSG00000162441 LZIC
ENST00000400903 0.393358721871351 0.171932508750232 0.0881260848333483 ENSG00000162441 LZIC
ENST00000541052 0.438744767121851 0.208875278842262 0.0787911971072616 ENSG00000162441 LZIC
ENST00000377213 0.405788117308578 0.181615092686639 0.0835154594279296 ENSG00000162441 LZIC
ENST00000471853 0.800609916638366 0.629275944635086 -0.0424371607788536 ENSG00000162441 LZIC
ENST00000403197 0.213578313399622 0.0600043965746922 0.143182596354437 ENSG00000173614 NMNAT1
ENST00000377205 0.697619108486643 0.484817948008171 0.0433203812273839 ENSG00000173614 NMNAT1
ENST00000462686 0.425560087298691 0.197721494956484 0.0877376047937799 ENSG00000173614 NMNAT1
ENST00000492735 0.203432068664642 0.0550601237293201 0.157078016248315 ENSG00000173614 NMNAT1
ENST00000496751 0.632305465695314 0.404251265692876 -0.0649635522262963 ENSG00000173614 NMNAT1
ENST00000253251 0.452166327040076 0.219863328137694 -0.0568259023880915 ENSG00000130939 UBE4B
ENST00000377157 0.445777116251285 0.214784351190203 -0.057246877633255 ENSG00000130939 UBE4B
ENST00000377153 0.8080693725402 0.64112474388685 -0.0297821211895504 ENSG00000130939 UBE4B
ENST00000343090 0.550551965877349 0.313414147231317 -0.0488518479703588 ENSG00000130939 UBE4B
ENST00000475795 0.972818018351925 0.939083280463041 -0.00528630138648253 ENSG00000130939 UBE4B
ENST00000470736 0.65010228342503 0.426091456595102 0.0496492533965293 ENSG00000130939 UBE4B
ENST00000466379 0.731725749297054 0.529480409217172 0.040641355654257 ENSG00000130939 UBE4B
ENST00000488228 0.730448357876176 0.52772589425754 -0.0495757627078986 ENSG00000130939 UBE4B
ENST00000487244 0.127020592785007 0.0249776163708243 -0.179391086493769 ENSG00000130939 UBE4B
ENST00000377093 0.885582937969113 0.768389457697174 -0.02070985861566 ENSG00000054523 KIF1B
ENST00000263934 0.809792715411027 0.643646861476507 -0.0274440056385947 ENSG00000054523 KIF1B
ENST00000377086 0.539824375136684 0.302990687673852 -0.055736693544786 ENSG00000054523 KIF1B
ENST00000377083 0.943194106812324 0.876579269105378 0.0109669246801633 ENSG00000054523 KIF1B
ENST00000377081 0.552852918532871 0.315773342367518 -0.0542686046379562 ENSG00000054523 KIF1B
ENST00000491493 0.928781498598372 0.849329563281728 0.0104930209575374 ENSG00000142657 PGD
ENST00000487775 0.895566444246913 0.786936406101705 -0.0203287787091858 ENSG00000142657 PGD
ENST00000541529 0.92980757416548 0.851069175507823 0.00892594601842867 ENSG00000142657 PGD
ENST00000477958 0.911800844747844 0.816804050058048 0.0128186303382738 ENSG00000142657 PGD
ENST00000270776 0.996836428949154 0.992643313776597 -0.000417662151854112 ENSG00000142657 PGD
ENST00000483936 0.939538606687016 0.869246292574296 0.00800724158706666 ENSG00000142657 PGD
ENST00000538557 0.971722289968198 0.936958817872999 -0.00360653288589519 ENSG00000142657 PGD
ENST00000465632 0.784828214350214 0.605099574024872 0.0290096542300723 ENSG00000142657 PGD
ENST00000460189 0.887905349336734 0.772469455350943 0.0149963022497643 ENSG00000142657 PGD
ENST00000493288 0.691904050542903 0.4776033284557 -0.0448369442367661 ENSG00000142657 PGD
ENST00000498356 0.971933377185344 0.937411643812863 -0.00405374019991779 ENSG00000142657 PGD
ENST00000496718 0.998041759784862 0.995332819045836 -0.000372571170262693 ENSG00000142657 PGD
ENST00000400900 0.366542386039362 0.15242702917137 0.106745256882094 ENSG00000251503 APITD1-CORT
ENST00000602296 0.366542386039362 0.15242702917137 0.106745256882094 ENSG00000175279 APITD1
ENST00000602787 0.366542386039362 0.15242702917137 0.106745256882094 ENSG00000175279 APITD1
ENST00000470413 0.389448059795496 0.168992568883251 0.103531174258611 ENSG00000251503 APITD1-CORT
ENST00000309048 0.463951755770142 0.229867222629032 0.0926355514208761 ENSG00000175279 APITD1
ENST00000477755 0.47857638062094 0.243319289197202 0.0903079009613531 ENSG00000175279 APITD1
ENST00000462462 0.549489485098258 0.312341391529536 0.0796997787012813 ENSG00000175279 APITD1
ENST00000465026 0.445815099153106 0.214807225983651 0.0965151649244859 ENSG00000251503 APITD1-CORT
ENST00000602446 0.506137969582366 0.269332697941198 0.0910336800329114 ENSG00000251503 APITD1-CORT
ENST00000464507 0.676216450018578 0.458007166420971 0.0644954369230853 ENSG00000175279 APITD1
ENST00000377038 0.635158094233698 0.407721059197846 -0.0425967473165313 ENSG00000160049 DFFA
ENST00000424487 0.826015781188349 0.669164932959458 -0.035936093741747 ENSG00000203469 RP5-1113E3.3
ENST00000476658 0.900729713957958 0.795723129986436 0.0155280994512061 ENSG00000160049 DFFA
ENST00000377036 0.942702256175174 0.87558054018199 0.00946842598374252 ENSG00000160049 DFFA
ENST00000472851 0.911166208103123 0.815758776894541 0.0146665919134574 ENSG00000142655 PEX14
ENST00000356607 0.392147126027784 0.171040906404844 0.0852527832661222 ENSG00000142655 PEX14
ENST00000538836 0.387278485671172 0.167359773211813 0.0868085753508586 ENSG00000142655 PEX14
ENST00000491661 0.278810567592091 0.0951966316760521 0.112926079916775 ENSG00000142655 PEX14
ENST00000377022 0.316537202095763 0.118437203907247 -0.125908379723768 ENSG00000130940 CASZ1
ENST00000344008 0.442260158609495 0.211843327221044 -0.102719865378954 ENSG00000130940 CASZ1
ENST00000496432 0.354310978384395 0.143389256728746 -0.124097976410162 ENSG00000130940 CASZ1
ENST00000418570 0.40940216659581 0.184716108344967 -0.112305890816562 ENSG00000175262 C1orf127
ENST00000377004 0.404345626169297 0.180335577256648 -0.112036321439941 ENSG00000175262 C1orf127
ENST00000377008 0.404345626169297 0.180335577256648 -0.112036321439941 ENSG00000175262 C1orf127
ENST00000520253 0.396111763421895 0.173964873877101 -0.113444025672995 ENSG00000175262 C1orf127
ENST00000473118 0.731169668411009 0.528584298913749 -0.0308988568196413 ENSG00000120948 TARDBP
ENST00000240185 0.768021884928898 0.5794085694519 -0.0287351949773228 ENSG00000120948 TARDBP
ENST00000476201 0.782502604793483 0.601724994710999 -0.0265823144531803 ENSG00000120948 TARDBP
ENST00000472476 0.483601722553752 0.247759675976651 -0.0573066605085354 ENSG00000120948 TARDBP
ENST00000439080 0.772413661183037 0.586390059786806 -0.0263991526568086 ENSG00000120948 TARDBP
ENST00000473869 0.772845928624433 0.587004512033692 -0.0281581278487616 ENSG00000120948 TARDBP
ENST00000315091 0.762482413525133 0.572155162872968 -0.0294233792821183 ENSG00000120948 TARDBP
ENST00000477447 0.815891093988979 0.653047702766433 -0.0262998275689364 ENSG00000120948 TARDBP
ENST00000496840 0.634369453715292 0.406837329965558 -0.0523437177455391 ENSG00000120948 TARDBP
ENST00000480464 0.905853236584254 0.805156408653707 -0.0211621727027668 ENSG00000120948 TARDBP
ENST00000400897 0.44290663698101 0.212341384396507 -0.103440340710966 ENSG00000009724 MASP2
ENST00000475189 0.357766773591353 0.14578405001873 -0.12332069872664 ENSG00000116649 SRM
ENST00000376957 0.455584690315486 0.223010943486397 0.0746522181209241 ENSG00000116649 SRM
ENST00000490101 0.425457220153332 0.197604471400458 -0.104041788878398 ENSG00000116649 SRM
ENST00000465788 0.220046596844622 0.0632078036160433 0.1223828117298 ENSG00000116649 SRM
ENST00000459997 0.206835958882661 0.0567265707689677 0.118632776322153 ENSG00000116649 SRM
ENST00000487300 0.347965151067287 0.138946872316506 0.106311600706524 ENSG00000116649 SRM
ENST00000304457 0.0594829449136189 0.00685667560641367 -0.120120731874468 ENSG00000171824 EXOSC10
ENST00000376936 0.0594829449136189 0.00685667560641367 -0.120120731874468 ENSG00000171824 EXOSC10
ENST00000474216 0.069029261913374 0.00887104272829509 -0.139668692971777 ENSG00000171824 EXOSC10
ENST00000544779 0.0588154323360681 0.00673721219228285 -0.120373296322061 ENSG00000171824 EXOSC10
ENST00000452378 0.0525158336006682 0.00549026720417368 -0.173196520699996 ENSG00000226849 RP4-635E18.7
ENST00000469634 0.0133365736398624 0.000477664702747099 -0.233687949477962 ENSG00000171824 EXOSC10
ENST00000478271 0.0259931534657378 0.00154571624516 -0.218417704859144 ENSG00000171824 EXOSC10
ENST00000470611 0.765601578794045 0.576098103981435 -0.0353387364785964 ENSG00000171824 EXOSC10
ENST00000498576 0.933949455224543 0.858973226217794 0.0136138631040434 ENSG00000171824 EXOSC10
ENST00000472078 0.162338627894794 0.0375309186517009 -0.160818334980245 ENSG00000171824 EXOSC10
ENST00000485606 0.229189752849944 0.0676517736662124 -0.137322903694901 ENSG00000171824 EXOSC10
ENST00000460196 0.186193004514469 0.0475843261510068 -0.143435519578351 ENSG00000171824 EXOSC10
ENST00000376838 0.0461151558820392 0.0043721160921917 -0.178219582117092 ENSG00000198793 MTOR
ENST00000361445 0.0718172198898418 0.00948205399366343 -0.115127761233792 ENSG00000198793 MTOR
ENST00000473471 0.126062876780619 0.024688973703757 -0.187060877401822 ENSG00000198793 MTOR
ENST00000490931 0.237336195740971 0.0719770630961988 -0.144646465823103 ENSG00000198793 MTOR
ENST00000455339 0.606690119027675 0.373644320565395 -0.0742209141930671 ENSG00000198793 MTOR
ENST00000495435 0.197824840780707 0.0526599294028544 -0.158683063956031 ENSG00000198793 MTOR
ENST00000376810 0.614920459647822 0.382976777499959 0.0556628622057078 ENSG00000120942 UBIAD1
ENST00000376804 0.673369626838026 0.45448768253496 0.0486437072306387 ENSG00000120942 UBIAD1
ENST00000486588 0.87856001399344 0.755078909887188 0.0223794107681016 ENSG00000120942 UBIAD1
ENST00000483738 0.883848318069368 0.765122289255556 0.0212624703104095 ENSG00000120942 UBIAD1
ENST00000251546 0.0190483529519501 0.000881379622584335 -0.251036047367203 ENSG00000132879 FBXO44
ENST00000425796 0.0982772554678659 0.0161526791073686 -0.203897691836143 ENSG00000132879 FBXO44
ENST00000376770 0.0173480552602903 0.00074966665390728 -0.246981579451241 ENSG00000132879 FBXO44
ENST00000376768 0.0553121344501961 0.00603570187762682 -0.22538590356095 ENSG00000132879 FBXO44
ENST00000251547 0.0173480552602903 0.00074966665390728 -0.246981579451241 ENSG00000132879 FBXO44
ENST00000376760 0.074701955226975 0.0101275308984911 -0.215463647578341 ENSG00000132879 FBXO44
ENST00000376762 0.0221646546200426 0.00115578964934386 -0.245814583910998 ENSG00000132879 FBXO44
ENST00000475435 0.00605904454278339 0.000130480501644633 -0.296682129202918 ENSG00000132879 FBXO44
ENST00000471895 0.0213118525885438 0.00107422931945743 -0.254282809963655 ENSG00000132879 FBXO44
ENST00000376753 0.758431887051046 0.566695761793789 -0.0385269856378104 ENSG00000116663 FBXO6
ENST00000474239 0.893634744745147 0.782945791494833 -0.0207118847180635 ENSG00000116663 FBXO6
ENST00000449067 0.837374458815822 0.687288422844425 -0.0279186149706373 ENSG00000116663 FBXO6
ENST00000235310 0.304995696811654 0.111243480223157 0.103861239475901 ENSG00000116670 MAD2L2
ENST00000376692 0.301250593088726 0.108696851424412 0.104914117216358 ENSG00000116670 MAD2L2
ENST00000376672 0.302356843489093 0.109400008200778 0.104364862554297 ENSG00000116670 MAD2L2
ENST00000376669 0.282808514889838 0.0975191770334201 0.108376126486337 ENSG00000116670 MAD2L2
ENST00000376667 0.27254719959362 0.0914268837057845 0.108764095188568 ENSG00000116670 MAD2L2
ENST00000445656 0.184342131825727 0.0468184002600377 0.131106057887077 ENSG00000116670 MAD2L2
ENST00000456915 0.188701961216258 0.0485742506095816 0.129964849559462 ENSG00000116670 MAD2L2
ENST00000376664 0.21615580801685 0.0612097717971999 0.125722527423829 ENSG00000116670 MAD2L2
ENST00000376655 0.191432190837786 0.0497975089637023 0.134147050308924 ENSG00000116670 MAD2L2
ENST00000376637 0.696977045271859 0.483614552120524 -0.0496756375604724 ENSG00000177674 AGTRAP
ENST00000476512 0.52600491537284 0.288754950311425 -0.0769166903430673 ENSG00000177674 AGTRAP
ENST00000400895 0.509854910071344 0.273126808834149 -0.0795934240667886 ENSG00000177674 AGTRAP
ENST00000494437 0.318304168137618 0.119621234009243 -0.122365481431793 ENSG00000177674 AGTRAP
ENST00000491346 0.718219087002202 0.511118583135208 -0.0470053751140705 ENSG00000177674 AGTRAP
ENST00000376629 0.717541456160646 0.510207532170614 -0.046605001557511 ENSG00000177674 AGTRAP
ENST00000376627 0.685170127138449 0.469209493180679 -0.0513602631582518 ENSG00000177674 AGTRAP
ENST00000314340 0.724821838697727 0.519798625901604 -0.0456814826924177 ENSG00000177674 AGTRAP
ENST00000452018 0.704199664587332 0.493293779611099 -0.0492557282301386 ENSG00000177674 AGTRAP
ENST00000510878 0.694926587056605 0.481151284026901 -0.0500741248320123 ENSG00000177674 AGTRAP
ENST00000476309 0.832554911080471 0.679316383917332 0.0333309676941823 ENSG00000177674 AGTRAP
ENST00000514733 0.938714743954391 0.867733755374039 0.0135102137984429 ENSG00000177674 AGTRAP
ENST00000513739 0.915795365302053 0.824253411427651 -0.0188561920486055 ENSG00000177674 AGTRAP
ENST00000471765 0.860228991667755 0.725127058719669 0.0295261899379767 ENSG00000177674 AGTRAP
ENST00000433342 0.042058653861419 0.00370704724862471 -0.215747512146458 ENSG00000215910 C1orf167
ENST00000312793 0.0431245701391053 0.00386780539813336 -0.214558035868684 ENSG00000215910 C1orf167
ENST00000444493 0.0386777518012744 0.00320786852940907 -0.223422513913699 ENSG00000215910 C1orf167
ENST00000449278 0.0386777518012744 0.00320786852940907 -0.223422513913699 ENSG00000215910 C1orf167
ENST00000475041 0.0896632162922933 0.0138422202864247 -0.205801182540896 ENSG00000215910 C1orf167
ENST00000376592 0.00782605353251831 0.000199766299260342 -0.227329125583799 ENSG00000177000 MTHFR
ENST00000376583 0.0083427646363286 0.000223419066917527 -0.223097706393089 ENSG00000177000 MTHFR
ENST00000376590 0.0147721076988493 0.000572844713277362 -0.208479206912691 ENSG00000177000 MTHFR
ENST00000482358 0.158433574377998 0.0360120636128505 -0.16886323281342 ENSG00000215910 C1orf167
ENST00000376585 0.02658228129875 0.00161151841791642 -0.190207213747818 ENSG00000177000 MTHFR
ENST00000418034 0.171168035320028 0.0412018512842772 -0.162290622416397 ENSG00000177000 MTHFR
ENST00000413656 0.549732843474248 0.31255027777312 -0.0853853957602321 ENSG00000177000 MTHFR
ENST00000423400 0.521920745147673 0.284668257020986 -0.0902733231001149 ENSG00000177000 MTHFR
ENST00000431243 0.521920745147673 0.284668257020986 -0.0902733231001149 ENSG00000177000 MTHFR
ENST00000376486 0.0896211682303228 0.0138135551785585 -0.201016996352414 ENSG00000177000 MTHFR
ENST00000312413 0.00175176706032127 1.82786931172067e-05 -0.206141715287939 ENSG00000011021 CLCN6
ENST00000346436 0.00175054278504215 1.82471680476334e-05 -0.206070598734826 ENSG00000011021 CLCN6
ENST00000376497 0.042955291967288 0.00383975914331615 -0.206623625795851 ENSG00000011021 CLCN6
ENST00000376487 0.000568571915400397 3.44164799513937e-06 -0.228784300576068 ENSG00000011021 CLCN6
ENST00000376496 0.00157363791719059 1.54344705943798e-05 -0.223019027178497 ENSG00000011021 CLCN6
ENST00000376491 0.0238529047209662 0.00131659615675386 -0.192188413359281 ENSG00000011021 CLCN6
ENST00000376492 0.0326447005089402 0.00234989655437681 -0.178428739845494 ENSG00000011021 CLCN6
ENST00000376490 0.0238529047209662 0.00131659615675386 -0.192188413359281 ENSG00000011021 CLCN6
ENST00000494028 0.116867474252861 0.0217344486075881 -0.174238634028749 ENSG00000011021 CLCN6
ENST00000446542 0.492134137786064 0.256270191264752 -0.0825630125754747 ENSG00000242349 NPPA-AS1
ENST00000376572 0.609610968970771 0.377246882687827 -0.0575156630061945 ENSG00000116685 KIAA2013
ENST00000376576 0.71817384523755 0.511019136619914 -0.0469638032902693 ENSG00000116685 KIAA2013
ENST00000485046 0.00194946895233825 2.19807774558299e-05 -0.218182088217867 ENSG00000083444 PLOD1
ENST00000449038 0.00223364658273512 2.73390825197804e-05 -0.25295486802853 ENSG00000083444 PLOD1
ENST00000358133 0.00291105437281661 4.19918174636314e-05 -0.240059639323862 ENSG00000083444 PLOD1
ENST00000376369 0.00299121648164156 4.33840239137342e-05 -0.189713056784799 ENSG00000083444 PLOD1
ENST00000429000 0.00235609591890112 3.0312799133439e-05 -0.217849215226187 ENSG00000083444 PLOD1
ENST00000196061 0.00298653341226983 4.3264442168103e-05 -0.192977750667717 ENSG00000083444 PLOD1
ENST00000465920 0.168016725473025 0.0398296343365109 -0.145619684587785 ENSG00000083444 PLOD1
ENST00000491536 0.070337482235672 0.00915246011280423 -0.159960149867378 ENSG00000083444 PLOD1
ENST00000470133 0.550285583074101 0.313171614017382 -0.0786005346264215 ENSG00000083444 PLOD1
ENST00000481933 0.0339706104450704 0.00252075909547341 -0.202320593086007 ENSG00000083444 PLOD1
ENST00000444836 0.0680417708722778 0.00865618096661788 -0.136652393580431 ENSG00000116688 MFN2
ENST00000490079 0.675574287024541 0.457203060113746 -0.0522291880625062 ENSG00000116688 MFN2
ENST00000235329 0.0680313985851676 0.00865416344575246 -0.136654635467759 ENSG00000116688 MFN2
ENST00000484391 0.475908156981862 0.240650492915662 -0.0823861749024845 ENSG00000116688 MFN2
ENST00000497302 0.722015007777278 0.515729238447416 -0.0432718902317681 ENSG00000116688 MFN2
ENST00000412236 0.582167008564467 0.347668953370418 -0.0630224052686059 ENSG00000116688 MFN2
ENST00000478749 0.751718058516304 0.557630270882967 0.0346520289941933 ENSG00000116691 MIIP
ENST00000235332 0.711541518518994 0.502656136000775 0.0373004907626755 ENSG00000116691 MIIP
ENST00000436478 0.711587864005298 0.502703446205921 0.0372960769796001 ENSG00000116691 MIIP
ENST00000466860 0.804939511517683 0.636403494783786 -0.0286149286868747 ENSG00000116691 MIIP
ENST00000498685 0.556646176881421 0.319870240762577 -0.0624351774282481 ENSG00000116691 MIIP
ENST00000492256 0.402579575647993 0.179152751976432 -0.107532417988018 ENSG00000116691 MIIP
ENST00000460823 0.938632088132287 0.867569759713952 -0.0115012235892994 ENSG00000116691 MIIP
ENST00000263932 0.892206747383163 0.780551750753407 -0.0163137510367824 ENSG00000120949 TNFRSF8
ENST00000417814 0.973167264957024 0.939739912919719 -0.00469859665069546 ENSG00000120949 TNFRSF8
ENST00000514649 0.973167264957024 0.939739912919719 -0.00469859665069546 ENSG00000120949 TNFRSF8
ENST00000413146 0.590774299327633 0.357076908754374 -0.0594295600822246 ENSG00000120949 TNFRSF8
ENST00000479933 0.597531396323221 0.364361121785889 -0.0585064766557927 ENSG00000120949 TNFRSF8
ENST00000536782 0.538920352729968 0.302062747487803 -0.0713412799422467 ENSG00000028137 TNFRSF1B
ENST00000376259 0.0807040073685874 0.0115918344430104 -0.123781972947338 ENSG00000028137 TNFRSF1B
ENST00000492361 0.0807040073685874 0.0115918344430104 -0.123781972947338 ENSG00000028137 TNFRSF1B
ENST00000489921 0.713135696022058 0.504682334830261 -0.0569690551521336 ENSG00000028137 TNFRSF1B
ENST00000356315 0.974718065092407 0.943107479232583 -0.00355409005933525 ENSG00000048707 VPS13D
ENST00000358136 0.974718065092407 0.943107479232583 -0.00355409005933525 ENSG00000048707 VPS13D
ENST00000011700 0.891760014569028 0.779647290463879 0.0152016339782506 ENSG00000048707 VPS13D
ENST00000460333 0.785260764040901 0.605811720660917 0.0293737492826253 ENSG00000048707 VPS13D
ENST00000487188 0.647114647023595 0.422536202817174 0.0524869018084927 ENSG00000048707 VPS13D
ENST00000496628 0.915018145852244 0.822577562265427 0.013970550562176 ENSG00000048707 VPS13D
ENST00000543766 0.800280088646235 0.628345310739975 0.0332869756247647 ENSG00000048707 VPS13D
ENST00000471923 0.698409071854399 0.48585539680065 -0.0499073026858824 ENSG00000048707 VPS13D
ENST00000543710 0.780745687945138 0.599156432320676 -0.0428188732002266 ENSG00000048707 VPS13D
ENST00000484063 0.072250859403956 0.00957933575538446 0.181344367933134 ENSG00000116731 PRDM2
ENST00000376048 0.597174634171273 0.36398428071695 0.0398030208109241 ENSG00000116731 PRDM2
ENST00000311066 0.619379133838381 0.388672070074782 0.034889441958411 ENSG00000116731 PRDM2
ENST00000235372 0.615228653421153 0.383368561267095 0.0379376057251432 ENSG00000116731 PRDM2
ENST00000491134 0.663419959762 0.442348670908868 0.0290739191386778 ENSG00000116731 PRDM2
ENST00000502727 0.348028106339224 0.139002404123002 0.0998602365120601 ENSG00000116731 PRDM2
ENST00000502724 0.323754388624752 0.123008066830209 0.105500393534224 ENSG00000116731 PRDM2
ENST00000413440 0.878175008729689 0.754255658467371 0.0115307452854284 ENSG00000116731 PRDM2
ENST00000343137 0.859565355393466 0.724109072856853 0.0129751290807276 ENSG00000116731 PRDM2
ENST00000491815 0.449240346107244 0.217573251140171 0.0843257948115508 ENSG00000116731 PRDM2
ENST00000503842 0.71685740363995 0.509309276721725 0.0266528812618169 ENSG00000116731 PRDM2
ENST00000407521 0.436372939496132 0.20670075529807 0.0835694738943093 ENSG00000116731 PRDM2
ENST00000505823 0.720665739449778 0.514055670472815 0.0263517256705319 ENSG00000116731 PRDM2
ENST00000487453 0.918677951526629 0.829826232546004 -0.0129564506171206 ENSG00000116731 PRDM2
ENST00000376030 0.654430314728435 0.431338531949306 0.0697286679844452 ENSG00000189337 KAZN
ENST00000422387 0.701554735069307 0.489943888541785 0.0611538048070935 ENSG00000189337 KAZN
ENST00000428417 0.909122512929264 0.81151995517822 0.0191698730758736 ENSG00000171729 TMEM51
ENST00000376014 0.923044101627606 0.838410418071169 0.0163977006890629 ENSG00000171729 TMEM51
ENST00000451326 0.956441512753294 0.90336966950236 0.0102905224318595 ENSG00000171729 TMEM51
ENST00000400796 0.896236216563078 0.787854803978396 0.021692441052388 ENSG00000171729 TMEM51
ENST00000434578 0.909903173698904 0.813143491752766 0.0190564957168047 ENSG00000171729 TMEM51
ENST00000376008 0.895199460502378 0.786232625766964 0.0218676123636827 ENSG00000171729 TMEM51
ENST00000375980 0.211616253011239 0.0589603219762615 -0.108455880014899 ENSG00000142634 EFHD2
ENST00000445566 0.131621755820934 0.0265012512361325 -0.12697536536971 ENSG00000142634 EFHD2
ENST00000546424 0.99100797438258 0.979366401276311 -0.00196962151473269 ENSG00000132906 CASP9
ENST00000333868 0.875236399904229 0.749467355370982 0.0245237578115314 ENSG00000132906 CASP9
ENST00000348549 0.875236399904229 0.749467355370982 0.0245237578115314 ENSG00000132906 CASP9
ENST00000400777 0.845976190686744 0.70221144643174 0.0294057600496036 ENSG00000132906 CASP9
ENST00000375890 0.817285716520341 0.655271124605561 0.0351309678461218 ENSG00000132906 CASP9
ENST00000474305 0.820959836596753 0.660793916285643 0.0350159596709877 ENSG00000132906 CASP9
ENST00000447522 0.838037780064078 0.688614792686079 0.032870330412585 ENSG00000132906 CASP9
ENST00000375849 0.797259271551102 0.623313055063735 -0.0264438579958463 ENSG00000116138 DNAJC16
ENST00000375847 0.787468127298175 0.609130470152592 -0.0296866185907299 ENSG00000116138 DNAJC16
ENST00000475133 0.787468127298175 0.609130470152592 -0.0296866185907299 ENSG00000116138 DNAJC16
ENST00000375838 0.690467464299894 0.475872285523682 -0.0508521134367548 ENSG00000116138 DNAJC16
ENST00000483270 0.914891120498168 0.822360119514574 -0.013905200638622 ENSG00000116138 DNAJC16
ENST00000495523 0.742262410029464 0.544526178091354 0.0501029822911057 ENSG00000116138 DNAJC16
ENST00000375826 0.809394520443568 0.642995344739528 0.0354192662799222 ENSG00000116771 AGMAT
ENST00000480945 0.0466395297201542 0.00446520845144409 -0.136720017549386 ENSG00000197312 DDI2
ENST00000486680 0.901107925807928 0.796768033642655 -0.020393170817054 ENSG00000197312 DDI2
ENST00000546927 0.80639533091344 0.638381825422621 0.0406933861153598 ENSG00000197312 DDI2
ENST00000320153 0.653235229370719 0.429991739743595 -0.0469351168003878 ENSG00000197312 DDI2
ENST00000483899 0.753929610124714 0.560578030517784 -0.0433086068519773 ENSG00000197312 DDI2
ENST00000345034 0.340452251654225 0.134078179255146 -0.105073864334573 ENSG00000215695 RSC1A1
ENST00000375799 0.158051492204642 0.0358717052482926 -0.108277128490493 ENSG00000116786 PLEKHM2
ENST00000375793 0.158051492204642 0.0358717052482926 -0.108277128490493 ENSG00000116786 PLEKHM2
ENST00000462455 0.397037517111602 0.174594471447562 -0.0885546825796706 ENSG00000116786 PLEKHM2
ENST00000453804 0.0943501975739849 0.0150788324824007 -0.127830026412598 ENSG00000237938 RP11-288I21.1
ENST00000477849 0.426639446795671 0.198608086557546 -0.0810082927115688 ENSG00000116786 PLEKHM2
ENST00000317122 0.213537961616101 0.0599360988395741 -0.145788981446602 ENSG00000179743 RP11-169K16.9
ENST00000375759 9.96540951653412e-05 2.99565506139786e-07 -0.163025645900082 ENSG00000065526 SPEN
ENST00000438066 0.523446760897614 0.286203464861159 -0.0605229192369094 ENSG00000065526 SPEN
ENST00000471538 0.073000813916792 0.00974634499017523 -0.184590069762397 ENSG00000065526 SPEN
ENST00000442985 0.953862574022755 0.898619378882113 -0.00794814093785338 ENSG00000065526 SPEN
ENST00000487496 0.225064981351775 0.0656688275828723 -0.152054545994138 ENSG00000065526 SPEN
ENST00000440560 0.697271903624741 0.484155793222724 -0.0606619145051161 ENSG00000116809 ZBTB17
ENST00000375743 0.10370246895211 0.0176659487153548 -0.142016153946731 ENSG00000116809 ZBTB17
ENST00000537142 0.103707999279659 0.0176698342468174 -0.142020019778233 ENSG00000116809 ZBTB17
ENST00000375733 0.103707999279659 0.0176698342468174 -0.142020019778233 ENSG00000116809 ZBTB17
ENST00000444358 0.336115714938453 0.13116291660467 -0.126855960521462 ENSG00000116809 ZBTB17
ENST00000448462 0.102006188192184 0.0171997034063799 -0.147799731227844 ENSG00000116809 ZBTB17
ENST00000492834 0.103894841470816 0.0177365537963254 -0.18230104164213 ENSG00000116809 ZBTB17
ENST00000490899 0.0596606991852052 0.00689171952012746 -0.202394963094762 ENSG00000116809 ZBTB17
ENST00000464719 0.0451108340082584 0.00420886349103418 -0.231417191889728 ENSG00000116809 ZBTB17
ENST00000479282 0.357623888829612 0.145687614176233 -0.102425697285462 ENSG00000116809 ZBTB17
ENST00000494020 0.149009170651066 0.0325352741335383 -0.16365526585338 ENSG00000116809 ZBTB17
ENST00000375592 0.221145340380618 0.0637254099694416 0.112195202161953 ENSG00000037637 FBXO42
ENST00000456164 0.530168085033652 0.292848176758256 0.0716671334638116 ENSG00000037637 FBXO42
ENST00000444116 0.578973689983538 0.344259763790766 0.0640094786773204 ENSG00000037637 FBXO42
ENST00000478089 0.0220339487087047 0.00114046651518842 0.227166310058592 ENSG00000037637 FBXO42
ENST00000475078 0.894000691559602 0.783449851964159 -0.0175385109128068 ENSG00000055070 SZRD1
ENST00000401088 0.165707626017779 0.0388980248618733 -0.0845619388073876 ENSG00000055070 SZRD1
ENST00000471507 0.262995551164286 0.0860004058273644 -0.0928137734827101 ENSG00000055070 SZRD1
ENST00000401089 0.165719064899052 0.0389097095432714 -0.0845618761387114 ENSG00000055070 SZRD1
ENST00000486763 0.302339107688174 0.1093881666319 -0.0867397909831373 ENSG00000055070 SZRD1
ENST00000476423 0.763266246640102 0.573225119545559 -0.0352963076176075 ENSG00000055070 SZRD1
ENST00000475554 0.239876619745993 0.0733045107485201 -0.0980690033508566 ENSG00000055070 SZRD1
ENST00000375590 0.169506051561945 0.0404351977039903 -0.0835726065492312 ENSG00000055070 SZRD1
ENST00000472351 0.252128425172202 0.0799560581069707 -0.0948017163495534 ENSG00000055070 SZRD1
ENST00000492354 0.166063347171955 0.0390445647598204 -0.084558615556719 ENSG00000055070 SZRD1
ENST00000472461 0.232914525635439 0.0696140053113786 -0.0988639773626162 ENSG00000055070 SZRD1
ENST00000491418 0.172702053747763 0.0418758627092915 -0.0892361099217438 ENSG00000187144 SPATA21
ENST00000466212 0.356283300187631 0.144790579703829 -0.0648373122547603 ENSG00000187144 SPATA21
ENST00000337132 0.881630869244978 0.760860012918324 -0.0147886152910406 ENSG00000157191 NECAP2
ENST00000504551 0.437916663408779 0.208067698770124 -0.0663008919823306 ENSG00000157191 NECAP2
ENST00000406746 0.881630869244978 0.760860012918324 -0.0147886152910406 ENSG00000157191 NECAP2
ENST00000457722 0.402061366531603 0.178673315802979 -0.0697616718194588 ENSG00000157191 NECAP2
ENST00000486390 0.696825949640265 0.483424343025287 -0.0494805455563656 ENSG00000157191 NECAP2
ENST00000443980 0.881630869244978 0.760860012918324 -0.0147886152910406 ENSG00000157191 NECAP2
ENST00000504858 0.748770366952777 0.553407904636412 -0.034262650777187 ENSG00000157191 NECAP2
ENST00000508680 0.807047317801697 0.639394767367217 -0.0306046776792652 ENSG00000157191 NECAP2
ENST00000492095 0.881630869244978 0.760860012918324 -0.0147886152910406 ENSG00000157191 NECAP2
ENST00000459640 0.578915974107696 0.344189809167344 -0.0505545076953126 ENSG00000157191 NECAP2
ENST00000496239 0.881630869244978 0.760859347245415 -0.0147863874332599 ENSG00000157191 NECAP2
ENST00000513161 0.437988159416797 0.208119643001836 -0.0662983262189394 ENSG00000157191 NECAP2
ENST00000509727 0.0416223949221882 0.00364297374660088 -0.219633176521483 ENSG00000157191 NECAP2
ENST00000263511 0.771892587780267 0.585520163846535 -0.0452928465963323 ENSG00000080947 CROCCP3
ENST00000591348 0.760328796676846 0.56908541339386 -0.0481844325822548 ENSG00000080947 CROCCP3
ENST00000430580 0.991301254728104 0.980057160858825 0.00208301617356048 ENSG00000219481 NBPF1
ENST00000540383 0.182417952790237 0.0459819647461607 -0.127069109275226 ENSG00000215908 CROCCP2
ENST00000412962 0.167878436426197 0.0397727388319868 -0.124734615574757 ENSG00000215908 CROCCP2
ENST00000362058 0.832933569266178 0.67986453917959 -0.0302759813221756 ENSG00000215908 CROCCP2
ENST00000466256 0.898253351772026 0.791290642680886 -0.02137752615478 ENSG00000058453 CROCC
ENST00000375541 0.342645604426214 0.135522013914384 -0.119865161821484 ENSG00000058453 CROCC
ENST00000445545 0.308307072086373 0.113318880821696 -0.134778418450853 ENSG00000058453 CROCC
ENST00000446261 0.181534877863026 0.0455895223179557 -0.146506533691566 ENSG00000226526 RP1-37C10.3
ENST00000326735 0.224535049559585 0.0653448365220805 -0.135958363614037 ENSG00000159363 ATP13A2
ENST00000341676 0.252531470820726 0.0802324078800145 -0.128041297976851 ENSG00000159363 ATP13A2
ENST00000452699 0.252531470820726 0.0802324078800145 -0.128041297976851 ENSG00000159363 ATP13A2
ENST00000503552 0.323473441622387 0.122791806094473 -0.129727406852763 ENSG00000159363 ATP13A2
ENST00000510069 0.268921288074822 0.089377314255463 -0.145395387613942 ENSG00000159363 ATP13A2
ENST00000375499 0.104949481461979 0.0180442000155584 0.116430309629854 ENSG00000117118 SDHB
ENST00000485092 0.497442226272337 0.26124871982767 0.0847223530295958 ENSG00000117118 SDHB
ENST00000475049 0.475618010694327 0.240376805518204 0.0883281899544125 ENSG00000117118 SDHB
ENST00000485515 0.0621964521720448 0.0074337317108285 0.129351438447331 ENSG00000117118 SDHB
ENST00000491274 0.0865510137249283 0.0130221669875456 0.127800525207788 ENSG00000117118 SDHB
ENST00000475506 0.0807677472671335 0.0116165943358239 0.133689417626001 ENSG00000117118 SDHB
ENST00000463045 0.0810496831799146 0.0116961277307589 0.129044074550342 ENSG00000117118 SDHB
ENST00000466613 0.40457732754694 0.180546835090892 0.0825651876024329 ENSG00000117118 SDHB
ENST00000439577 0.490839352051156 0.254856063245166 -0.0743152051085272 ENSG00000227751 RP1-20B21.4
ENST00000375436 0.000663110026965981 4.32684905253272e-06 -0.195095804487315 ENSG00000179051 RCC2
ENST00000474892 2.54477071442334e-06 3.62904616091971e-09 -0.352183324040263 ENSG00000179051 RCC2
ENST00000375433 0.0125759214891375 0.000431724301405366 -0.169379611350056 ENSG00000179051 RCC2
ENST00000361221 0.0766407573407192 0.0105908945896276 -0.200955341821464 ENSG00000074964 ARHGEF10L
ENST00000452522 0.0766407573407192 0.0105908945896276 -0.200955341821464 ENSG00000074964 ARHGEF10L
ENST00000434513 0.0813014090729773 0.0117552145076995 -0.198888020968818 ENSG00000074964 ARHGEF10L
ENST00000375415 0.0630375122655535 0.0076068427375462 -0.211295481986369 ENSG00000074964 ARHGEF10L
ENST00000469726 0.160472269003172 0.0368161487896109 -0.174588324723073 ENSG00000074964 ARHGEF10L
ENST00000375408 0.195115644073729 0.0514282960079838 -0.165473553352879 ENSG00000074964 ARHGEF10L
ENST00000167825 0.195115644073729 0.0514282960079838 -0.165473553352879 ENSG00000074964 ARHGEF10L
ENST00000475356 0.216584489104712 0.0614233255173103 -0.162123275209164 ENSG00000074964 ARHGEF10L
ENST00000494072 0.00246489789673795 3.24686054460325e-05 -0.235501195805351 ENSG00000255275 RP13-279N23.2
ENST00000538309 0.21403754279573 0.0602256453135908 -0.147934188747433 ENSG00000159423 ALDH4A1
ENST00000538839 0.182499687291516 0.0460112220424377 -0.154748951890618 ENSG00000159423 ALDH4A1
ENST00000290597 0.182499687291516 0.0460112220424377 -0.154748951890618 ENSG00000159423 ALDH4A1
ENST00000375341 0.176830331283477 0.0436442729012682 -0.156568576774227 ENSG00000159423 ALDH4A1
ENST00000455833 0.0282149739841392 0.00179961951605946 -0.170136847301792 ENSG00000169991 IFFO2
ENST00000355609 0.646087960019386 0.421410510732671 -0.0684132984299481 ENSG00000169991 IFFO2
ENST00000416166 0.700987776363893 0.48932264774137 -0.0481674599482123 ENSG00000169991 IFFO2
ENST00000375254 0.0077209242924713 0.000195439405441048 -0.143629608247371 ENSG00000127481 UBR4
ENST00000375226 0.0077209242924713 0.000195656950881339 -0.143601179984223 ENSG00000127481 UBR4
ENST00000375267 0.0077209242924713 0.000195656950881339 -0.143601179984223 ENSG00000127481 UBR4
ENST00000375217 0.0077209242924713 0.000195656950881339 -0.143601179984223 ENSG00000127481 UBR4
ENST00000375225 0.0185800352450708 0.000842744801666751 -0.229599562688996 ENSG00000127481 UBR4
ENST00000429347 0.035968943989712 0.00279155437328996 -0.154500687091735 ENSG00000127481 UBR4
ENST00000375224 0.0440133368975471 0.00402518605832292 -0.141987307042193 ENSG00000127481 UBR4
ENST00000459947 0.0428617332951625 0.00382708695770616 -0.21044831074792 ENSG00000127481 UBR4
ENST00000486515 0.0438320467967624 0.00399177228734885 -0.238540548304239 ENSG00000127481 UBR4
ENST00000543981 0.0400773509682343 0.0034230424418852 -0.150347419506005 ENSG00000127481 UBR4
ENST00000492606 0.669155475697081 0.449278764721258 -0.0613940957881312 ENSG00000127481 UBR4
ENST00000467272 0.126543142087976 0.0248438449471172 -0.134985127121244 ENSG00000127481 UBR4
ENST00000483922 0.291987618302644 0.103044937871903 -0.12966857487754 ENSG00000127481 UBR4
ENST00000494503 0.548000724021546 0.310847580424596 -0.0730747216896424 ENSG00000127481 UBR4
ENST00000466969 0.0614250559054992 0.00728315759823386 -0.214911768451847 ENSG00000127481 UBR4
ENST00000375218 0.0752029806013074 0.0102408900742414 -0.143327870027655 ENSG00000127481 UBR4
ENST00000425413 0.0410754850886245 0.00356012822436339 -0.129099173475184 ENSG00000127481 UBR4
ENST00000417040 0.00474177168756833 8.80998832784961e-05 -0.158829530532454 ENSG00000127481 UBR4
ENST00000475973 0.933181673658111 0.85752760999497 -0.0115257079635091 ENSG00000127481 UBR4
ENST00000465036 0.561860327959852 0.325425904941474 0.0733811862316645 ENSG00000127481 UBR4
ENST00000419533 0.00221245919246431 2.6693875144537e-05 -0.178276910433997 ENSG00000127481 UBR4
ENST00000497018 0.606788539075923 0.373722474379869 -0.0701658435545245 ENSG00000127481 UBR4
ENST00000437898 0.37252170771325 0.156782450947091 -0.0731171498611003 ENSG00000230424 RP1-43E13.2
ENST00000477853 0.20523979141715 0.0559392664285216 -0.0947818452424659 ENSG00000127463 EMC1
ENST00000480380 0.492556334227419 0.256713468541632 -0.0803381144017851 ENSG00000127463 EMC1
ENST00000375199 0.208110088684885 0.0573164623817843 -0.0972254267000676 ENSG00000127463 EMC1
ENST00000375208 0.213978777619877 0.0602069147042693 -0.0971432928181805 ENSG00000127463 EMC1
ENST00000461353 0.750888188383787 0.556459994083695 -0.0466804667516891 ENSG00000127463 EMC1
ENST00000486405 0.734150634693967 0.533202601627379 -0.0488526765180895 ENSG00000127463 EMC1
ENST00000486238 0.625373142435753 0.395939260899158 -0.0703480716352691 ENSG00000127463 EMC1
ENST00000494770 0.54351225313438 0.306490278868145 -0.0748547621445168 ENSG00000127463 EMC1
ENST00000462505 0.980080320180401 0.955475246378396 -0.00470847807414543 ENSG00000127463 EMC1
ENST00000467423 0.84663812989873 0.703290544389942 -0.030928043636564 ENSG00000127463 EMC1
ENST00000475079 0.374271381448852 0.157863020713642 -0.112123564831283 ENSG00000127463 EMC1
ENST00000488681 0.425804181123437 0.197900433046813 -0.105106881432446 ENSG00000127463 EMC1
ENST00000356068 0.475174574858339 0.239980954365206 -0.0971079448115351 ENSG00000127463 EMC1
ENST00000330263 0.894810778818324 0.785445016962751 -0.0165959978785529 ENSG00000053372 MRTO4
ENST00000493700 0.797007703468263 0.622912176490293 -0.0356109853288406 ENSG00000053372 MRTO4
ENST00000479559 0.678582414397623 0.461021108868478 0.055594538279108 ENSG00000053372 MRTO4
ENST00000235835 0.733426543338205 0.532363405477816 -0.0393667956868853 ENSG00000053371 AKR7A2
ENST00000330072 0.733056263785189 0.531670734131183 -0.0392840221464226 ENSG00000053371 AKR7A2
ENST00000489286 0.844399247135459 0.699403759300165 -0.0246029124315665 ENSG00000053371 AKR7A2
ENST00000481966 0.665896015084317 0.445160401589147 -0.0536978497464062 ENSG00000053371 AKR7A2
ENST00000492217 0.660769909771896 0.439401482217864 -0.055229417951501 ENSG00000053371 AKR7A2
ENST00000375155 0.115742076878756 0.0213894433323144 -0.172008946184319 ENSG00000040487 PQLC2
ENST00000375153 0.115322826387894 0.0212632210744476 -0.172153074664773 ENSG00000040487 PQLC2
ENST00000469076 0.115322826387894 0.0212632210744476 -0.172153074664773 ENSG00000040487 PQLC2
ENST00000400548 0.115742076878756 0.0213894433323144 -0.172008946184319 ENSG00000040487 PQLC2
ENST00000497827 0.0818737497452447 0.0118934074345226 -0.190449830966342 ENSG00000040487 PQLC2
ENST00000401084 0.975851758743947 0.946206769951079 0.00241150238887488 ENSG00000077549 CAPZB
ENST00000264203 0.975851758743947 0.946206769951079 0.00241150238887488 ENSG00000077549 CAPZB
ENST00000375144 0.832933569266178 0.679865896210922 -0.0189503392404515 ENSG00000077549 CAPZB
ENST00000375142 0.975304066056108 0.944968956112687 0.00246835132369711 ENSG00000077549 CAPZB
ENST00000433834 0.82540293963167 0.668163976021525 0.0150654705153514 ENSG00000077549 CAPZB
ENST00000264202 0.529340063381352 0.292019539838706 0.0377001676093739 ENSG00000077549 CAPZB
ENST00000413711 0.395851497924743 0.173789651166467 0.0520168216881966 ENSG00000077549 CAPZB
ENST00000459967 0.380699984489965 0.162567915814521 0.0596455971690856 ENSG00000077549 CAPZB
ENST00000457768 0.837627187847853 0.68792506809501 0.0270923551818176 ENSG00000077549 CAPZB
ENST00000489607 0.5143398502124 0.277079684569126 0.0613012578141057 ENSG00000077549 CAPZB
ENST00000482808 0.345402949748759 0.137367394522016 0.069707539144871 ENSG00000077549 CAPZB
ENST00000602662 0.385866731656955 0.166345893069597 0.109128379147532 ENSG00000270136 MINOS1-NBL1
ENST00000486890 0.336486550026426 0.131451785856934 0.120669375242222 ENSG00000173436 MINOS1
ENST00000322753 0.408946343444615 0.18429647155174 0.10562470624643 ENSG00000173436 MINOS1
ENST00000498067 0.909541716331912 0.812214187725615 0.0205603597056747 ENSG00000173436 MINOS1
ENST00000462646 0.301741181822746 0.108960196372576 0.128781851534381 ENSG00000173436 MINOS1
ENST00000467029 0.407374874925799 0.183044937131941 0.106445335587592 ENSG00000173436 MINOS1
ENST00000481464 0.406786469100199 0.182584397626599 0.106532498600315 ENSG00000173436 MINOS1
ENST00000498642 0.408561105746677 0.183942618277228 0.106269958670273 ENSG00000173436 MINOS1
ENST00000479642 0.860742555801189 0.725807229519849 0.0308090525017315 ENSG00000173436 MINOS1
ENST00000602293 0.404697932013834 0.180652755282385 0.105788756909789 ENSG00000270136 MINOS1-NBL1
ENST00000602384 0.403333692365692 0.179635979473551 0.106055753285239 ENSG00000270136 MINOS1-NBL1
ENST00000602450 0.404697932013834 0.180652755282385 0.105788756909789 ENSG00000270136 MINOS1-NBL1
ENST00000485362 0.408547770982257 0.1839324231686 0.106283486115412 ENSG00000173436 MINOS1
ENST00000294543 0.357806215770864 0.145812583467403 -0.0873067922933008 ENSG00000162542 TMCO4
ENST00000375127 0.384045342708475 0.164946036542576 -0.0836652053116529 ENSG00000162542 TMCO4
ENST00000489814 0.515487995710422 0.278316429990326 -0.0830242419477488 ENSG00000162542 TMCO4
ENST00000375122 0.354065097828828 0.143224363159896 -0.0878715631699086 ENSG00000162542 TMCO4
ENST00000489135 0.553810793428628 0.316905683835865 -0.0656277326791929 ENSG00000162542 TMCO4
ENST00000496528 0.41711300899749 0.190891423447178 -0.0840242114036164 ENSG00000162542 TMCO4
ENST00000462171 0.69705421341394 0.483911669281499 -0.0513265090237559 ENSG00000162542 TMCO4
ENST00000488449 0.443518043938177 0.212854078786704 -0.0949284529107698 ENSG00000162542 TMCO4
ENST00000375120 0.48025185672386 0.244870798968528 -0.0737236683804482 ENSG00000169914 OTUD3
ENST00000264198 0.517025127884057 0.27982160534443 -0.0813851938790504 ENSG00000090432 MUL1
ENST00000321556 0.404103404385083 0.180140483436256 -0.100579700372327 ENSG00000158828 PINK1
ENST00000492302 0.354837405799484 0.143798280699323 -0.113036229704186 ENSG00000158828 PINK1
ENST00000451424 0.605149477472962 0.372110741072555 -0.0607742389912594 ENSG00000117242 PINK1-AS
ENST00000400490 0.392866277298266 0.171550574444088 -0.108457176459018 ENSG00000158828 PINK1
ENST00000602624 0.604955381338793 0.371923117588446 0.042404607533531 ENSG00000244038 DDOST
ENST00000375048 0.604742446556013 0.371754752647469 0.0424105917112948 ENSG00000244038 DDOST
ENST00000415136 0.588562348097196 0.354456266871655 0.0439923230409526 ENSG00000244038 DDOST
ENST00000475210 0.995326627374413 0.98870949744173 0.000913522810543605 ENSG00000244038 DDOST
ENST00000464364 0.334076273482803 0.129788306637666 0.0797821969835988 ENSG00000244038 DDOST
ENST00000477229 0.29048450002452 0.102109161176158 0.0984100544462071 ENSG00000244038 DDOST
ENST00000312239 0.229405757262402 0.0677920137648568 -0.098032179597626 ENSG00000127483 HP1BP3
ENST00000375003 0.35816942393151 0.146082561598166 -0.0846722315595511 ENSG00000127483 HP1BP3
ENST00000413451 0.489470655912449 0.253508337455343 -0.0881217718417695 ENSG00000203394 RP5-930J4.4
ENST00000488722 0.154582136868096 0.0345783762197096 -0.13791932448751 ENSG00000127483 HP1BP3
ENST00000491748 0.205482714936385 0.0560446043790113 -0.121160911089322 ENSG00000127483 HP1BP3
ENST00000419948 0.496814001928787 0.260640032713948 -0.0644239990291586 ENSG00000127483 HP1BP3
ENST00000438032 0.220499478565249 0.0633876617359011 -0.0899116396472667 ENSG00000127483 HP1BP3
ENST00000424732 0.22632347003103 0.0662321807650056 -0.0884459038788007 ENSG00000127483 HP1BP3
ENST00000417710 0.1232802962866 0.0237858751612373 -0.117298464303832 ENSG00000127483 HP1BP3
ENST00000487117 0.216292286717678 0.0612740757427332 -0.100825442053904 ENSG00000127483 HP1BP3
ENST00000375000 0.227285710159612 0.0667044341283512 -0.0894410110951782 ENSG00000127483 HP1BP3
ENST00000437575 0.0957288539055393 0.0154565892618975 -0.101105610261981 ENSG00000127483 HP1BP3
ENST00000419490 0.0992678273983069 0.016441774961714 -0.10018523797562 ENSG00000127483 HP1BP3
ENST00000414993 0.0928509275981419 0.014665435830239 -0.102048876108737 ENSG00000127483 HP1BP3
ENST00000443615 0.0330527438511325 0.00240494572065489 -0.134842089651712 ENSG00000127483 HP1BP3
ENST00000264211 0.48759918626122 0.251620428755546 0.0600810974762487 ENSG00000075151 EIF4G3
ENST00000400422 0.168920502645318 0.0401509773364258 0.131705913329164 ENSG00000075151 EIF4G3
ENST00000602326 0.168920502645318 0.0401509773364258 0.131705913329164 ENSG00000075151 EIF4G3
ENST00000374935 0.483087816065784 0.24732273242027 0.0606363274138639 ENSG00000075151 EIF4G3
ENST00000537738 0.875206645127526 0.749322566467222 -0.013224657722137 ENSG00000075151 EIF4G3
ENST00000374937 0.480628421988102 0.245300739104649 0.060752529313776 ENSG00000075151 EIF4G3
ENST00000536266 0.924215865552314 0.840621383457801 0.00874759766116924 ENSG00000075151 EIF4G3
ENST00000435383 0.628808385135507 0.400135542009282 0.0627970106201725 ENSG00000075151 EIF4G3
ENST00000496705 0.519243484182861 0.282022674183243 -0.071133064719116 ENSG00000075151 EIF4G3
ENST00000374933 0.616151577853665 0.384577957749907 0.0547217979240654 ENSG00000075151 EIF4G3
ENST00000544689 0.66173251810428 0.440462761064856 0.0483750201375884 ENSG00000075151 EIF4G3
ENST00000485722 0.227489957679843 0.0667847519851722 0.15707436101758 ENSG00000075151 EIF4G3
ENST00000356916 0.0691615737426714 0.00890542395602084 0.200273131139691 ENSG00000075151 EIF4G3
ENST00000374927 0.117199921936486 0.0218371579182161 0.16673174135784 ENSG00000075151 EIF4G3
ENST00000438975 0.0806561741205406 0.0115783439857864 0.210085298646103 ENSG00000075151 EIF4G3
ENST00000411888 0.0756120597285014 0.0103448435827275 0.214200860930104 ENSG00000075151 EIF4G3
ENST00000476088 0.945033833364187 0.880584202142602 -0.0127593386908938 ENSG00000075151 EIF4G3
ENST00000463775 0.0718267212913012 0.00948551920038605 0.22682486019921 ENSG00000075151 EIF4G3
ENST00000415912 0.189827565041869 0.0490197990366661 -0.127918466812122 ENSG00000117298 ECE1
ENST00000357071 0.212436419201609 0.0594076029881013 -0.134801643289728 ENSG00000117298 ECE1
ENST00000374893 0.548813941569032 0.311737805221806 -0.0762017772850215 ENSG00000117298 ECE1
ENST00000436918 0.531703925916345 0.294485531308792 -0.0791656231622649 ENSG00000117298 ECE1
ENST00000264205 0.586205690016329 0.351886978426403 -0.0703853412386064 ENSG00000117298 ECE1
ENST00000526194 0.776578593484731 0.592795496984143 -0.0438124119429115 ENSG00000117298 ECE1
ENST00000463334 0.570203392014847 0.334520733723775 -0.0813038405292163 ENSG00000117298 ECE1
ENST00000454000 0.611202356647384 0.379112260984791 0.0724525734464418 ENSG00000142794 NBPF3
ENST00000318220 0.691602925850203 0.477281941185122 0.0580057225367506 ENSG00000142794 NBPF3
ENST00000318249 0.691602925850203 0.477281941185122 0.0580057225367506 ENSG00000142794 NBPF3
ENST00000342104 0.691602925850203 0.477281941185122 0.0580057225367506 ENSG00000142794 NBPF3
ENST00000434838 0.589088871763994 0.355030754016952 0.0776753038781617 ENSG00000142794 NBPF3
ENST00000400301 0.555824158428921 0.318954227541405 -0.0401692177384116 ENSG00000090686 USP48
ENST00000308271 0.550900535145654 0.313776486192122 -0.0406458704997428 ENSG00000090686 USP48
ENST00000374732 0.424390530765995 0.196733987299997 -0.0527415550942058 ENSG00000090686 USP48
ENST00000479177 0.919664462274033 0.831563652379641 -0.0155501219513028 ENSG00000090686 USP48
ENST00000529637 0.609542728321692 0.377157299118511 -0.0361007551445857 ENSG00000090686 USP48
ENST00000464577 0.852815974951709 0.712272392252937 -0.0180987900951915 ENSG00000090686 USP48
ENST00000471752 0.0805338651860751 0.0115525238845973 -0.175738356311544 ENSG00000090686 USP48
ENST00000487880 0.0899738655881738 0.013912856285472 -0.13810761232042 ENSG00000090686 USP48
ENST00000526044 0.618790913546896 0.387882294407389 -0.0508005567531086 ENSG00000090686 USP48
ENST00000534705 0.685170127138449 0.469226430823232 -0.0429206449679105 ENSG00000090686 USP48
ENST00000421625 0.818970716104124 0.657932522353722 -0.0198306407990789 ENSG00000090686 USP48
ENST00000374730 0.779267747092985 0.59711880811669 -0.0283591606971529 ENSG00000090686 USP48
ENST00000527823 0.948365969046229 0.887087928607003 -0.00726036764631714 ENSG00000090686 USP48
ENST00000532737 0.878927811639413 0.755722818406323 -0.0156576414813408 ENSG00000090686 USP48
ENST00000489108 0.886920367002937 0.770808933930848 0.0163295155267132 ENSG00000090686 USP48
ENST00000374695 0.226075114286912 0.0661158423946679 -0.151300326275076 ENSG00000142798 HSPG2
ENST00000434233 0.469086368976695 0.234730876787415 0.0817465656616283 ENSG00000218510 LINC00339
ENST00000420503 0.417954830011842 0.191688055463418 0.0899266134175694 ENSG00000218510 LINC00339
ENST00000404210 0.442643671451121 0.212152885559768 0.0863149553562852 ENSG00000218510 LINC00339
ENST00000416769 0.442643671451121 0.212152885559768 0.0863149553562852 ENSG00000218510 LINC00339
ENST00000452322 0.62357485450496 0.393951907158166 0.0667526827725528 ENSG00000218510 LINC00339
ENST00000400259 0.860480706319101 0.725462834948994 -0.0166571017866185 ENSG00000070831 CDC42
ENST00000344548 0.85982349867347 0.724502964461395 -0.016716323713831 ENSG00000070831 CDC42
ENST00000315554 0.242925631589866 0.0749039389740622 0.0734938567833498 ENSG00000070831 CDC42
ENST00000498236 0.259818761358924 0.0842605011445119 0.0706128251563067 ENSG00000070831 CDC42
ENST00000421089 0.405997990998533 0.181784207009961 0.0550960619210394 ENSG00000070831 CDC42
ENST00000411827 0.27584518169904 0.093278518403615 0.0717217734037592 ENSG00000070831 CDC42
ENST00000404138 0.167559485014973 0.039655916695654 -0.0878826930337951 ENSG00000184677 ZBTB40
ENST00000400239 0.821040371749807 0.660904066328304 -0.0303539362610146 ENSG00000184677 ZBTB40
ENST00000375647 0.165546693134899 0.0388415648435622 -0.0882550971523759 ENSG00000184677 ZBTB40
ENST00000374651 0.367684426730962 0.153282948556335 -0.0727810149128422 ENSG00000184677 ZBTB40
ENST00000356634 0.616480641428293 0.384941399867296 -0.0325098960597967 ENSG00000004487 KDM1A
ENST00000400181 0.616411692025958 0.384860469169301 -0.0325120564496459 ENSG00000004487 KDM1A
ENST00000542151 0.616480641428293 0.384941399867296 -0.0325098960597967 ENSG00000004487 KDM1A
ENST00000427154 0.509424288607885 0.272701663144492 -0.0386656285815423 ENSG00000240553 RP1-184J9.2
ENST00000481879 0.898510519516184 0.791670087370985 -0.0203031544609717 ENSG00000004487 KDM1A
ENST00000465864 0.658301275541285 0.43605790042113 0.0457491280478752 ENSG00000004487 KDM1A
ENST00000494920 0.404369246719727 0.180350528178366 -0.0720750271718892 ENSG00000004487 KDM1A
ENST00000602503 0.065017818188619 0.00801999823619335 -0.157913061663068 ENSG00000004487 KDM1A
ENST00000374623 0.185655460843828 0.0473633804180018 -0.101286804835805 ENSG00000169641 LUZP1
ENST00000418342 0.628919075742478 0.400274718099616 -0.0360475272364553 ENSG00000169641 LUZP1
ENST00000302291 0.603978047448452 0.370918856556878 -0.0381531945712764 ENSG00000169641 LUZP1
ENST00000314174 0.923862319365364 0.840091977941838 -0.0105417951490292 ENSG00000169641 LUZP1
ENST00000471849 0.540459851464158 0.303493685339481 0.0697772561059451 ENSG00000169641 LUZP1
ENST00000475164 0.615616776334165 0.383821384482979 0.0691921348614488 ENSG00000169641 LUZP1
ENST00000566551 0.961304589485536 0.913438234959297 0.00907942701203547 ENSG00000261326 RP5-1057J7.6
ENST00000464516 0.162279934108547 0.0375117561880838 0.178092369656758 ENSG00000125944 HNRNPR
ENST00000478691 0.476636199780291 0.24150951517457 -0.0485373615348521 ENSG00000125944 HNRNPR
ENST00000374616 0.416146766783824 0.18996649472945 -0.057294487118922 ENSG00000125944 HNRNPR
ENST00000476660 0.204980329876859 0.0558180764911418 -0.112698563164354 ENSG00000125944 HNRNPR
ENST00000374612 0.416626375717954 0.190471640658156 -0.0572416437391313 ENSG00000125944 HNRNPR
ENST00000302271 0.417212906006397 0.190966826598639 -0.0572128125180811 ENSG00000125944 HNRNPR
ENST00000427764 0.361342185535189 0.148466521455969 -0.0621627335289376 ENSG00000125944 HNRNPR
ENST00000606561 0.32064721955226 0.120985357478952 -0.0644275603323796 ENSG00000125944 HNRNPR
ENST00000426846 0.345362832362516 0.137344353216742 -0.0620464988799767 ENSG00000125944 HNRNPR
ENST00000463552 0.727851355061275 0.524191870023969 -0.0274750731072526 ENSG00000125944 HNRNPR
ENST00000470941 0.897603677409835 0.790244862684855 0.0121174891202188 ENSG00000125944 HNRNPR
ENST00000476451 0.858543047983352 0.722138024477963 -0.0155380652904697 ENSG00000125944 HNRNPR
ENST00000490652 0.152738649579236 0.033887075994162 -0.122131029707235 ENSG00000125944 HNRNPR
ENST00000314011 0.774576724214218 0.589820746631466 -0.0386721558291297 ENSG00000125945 ZNF436
ENST00000374608 0.839247527287712 0.690969270722393 -0.0295672966397463 ENSG00000125945 ZNF436
ENST00000458053 0.906152754991022 0.805793459214065 0.0208277591090821 ENSG00000249087 C1orf213
ENST00000361729 0.0487185283252291 0.00482786770384106 -0.15577946686023 ENSG00000007968 E2F2
ENST00000374561 0.824546541988462 0.666633232259329 0.0307216382613635 ENSG00000117318 ID3
ENST00000463312 0.827065548258657 0.670672975775361 0.0368535318488557 ENSG00000117318 ID3
ENST00000486541 0.884516174122101 0.766244918378453 0.0219958764676633 ENSG00000117318 ID3
ENST00000374550 0.847445249862789 0.704619160546633 -0.0253068613004289 ENSG00000142676 RPL11
ENST00000467075 0.533128871800866 0.295814972847235 0.0449503584434844 ENSG00000142676 RPL11
ENST00000482370 0.846678109739641 0.703341334436329 -0.0254350439953544 ENSG00000142676 RPL11
ENST00000443624 0.855032415448844 0.716040618832351 -0.0242903931485852 ENSG00000142676 RPL11
ENST00000458455 0.846325291072375 0.702748697185152 -0.0254992862987289 ENSG00000142676 RPL11
ENST00000418390 0.408885580132185 0.184241135633338 -0.0638264177141407 ENSG00000011007 TCEB3
ENST00000609199 0.367147395714774 0.152859428188173 -0.0730662864780517 ENSG00000011007 TCEB3
ENST00000487554 0.642347648135534 0.416686493804129 -0.0584728936029193 ENSG00000011007 TCEB3
ENST00000427796 0.684509967245734 0.468313811078094 -0.0448893634958435 ENSG00000236810 RP5-886K2.3
ENST00000246151 0.740736230782594 0.542566957192008 -0.0348184562707887 ENSG00000057757 PITHD1
ENST00000415372 0.93581342986026 0.862327064905397 -0.0133116599011098 ENSG00000057757 PITHD1
ENST00000374524 0.589125445387709 0.355101149502137 -0.0617879790003073 ENSG00000057757 PITHD1
ENST00000374514 0.462955457056162 0.228998666304007 -0.0684430301423605 ENSG00000011009 LYPLA2
ENST00000400061 0.468013668423747 0.233809343738174 -0.0680871556855388 ENSG00000011009 LYPLA2
ENST00000420982 0.857160604922026 0.719840785019929 -0.0221034333093322 ENSG00000011009 LYPLA2
ENST00000374505 0.72116389230831 0.514677364078698 -0.038636960723431 ENSG00000011009 LYPLA2
ENST00000495365 0.722299925375445 0.516179959352557 -0.0388981500866592 ENSG00000011009 LYPLA2
ENST00000374503 0.685728679797589 0.469807522992053 -0.0430294674338432 ENSG00000011009 LYPLA2
ENST00000374502 0.718365635556702 0.511375804074092 -0.0395132227750407 ENSG00000011009 LYPLA2
ENST00000492577 0.717946753789372 0.51072405937718 -0.0399085523417918 ENSG00000011009 LYPLA2
ENST00000421070 0.717677270678377 0.510392459719747 -0.0433161369413751 ENSG00000011009 LYPLA2
ENST00000374501 0.13875030439791 0.0290037933716211 -0.136704170503485 ENSG00000011009 LYPLA2
ENST00000472213 0.585143928642376 0.350588081345913 -0.0615161454147258 ENSG00000011009 LYPLA2
ENST00000481736 0.633390008706551 0.405689322289422 0.0535575473118663 ENSG00000117308 GALE
ENST00000374497 0.621307695662076 0.39117637163001 0.055065915472387 ENSG00000117308 GALE
ENST00000456977 0.687308468817023 0.471848111962684 -0.0551127916306529 ENSG00000117308 GALE
ENST00000459934 0.63040755777098 0.401909880449845 0.0539079725395263 ENSG00000117308 GALE
ENST00000469556 0.94011314705064 0.870621198173649 -0.0128195195869341 ENSG00000117308 GALE
ENST00000429356 0.58961700041597 0.355657555375567 0.0616077557667684 ENSG00000117308 GALE
ENST00000418277 0.612281065492693 0.380296457422054 0.0596716518340973 ENSG00000117308 GALE
ENST00000470949 0.411839732414614 0.186652510304869 0.0932095472579988 ENSG00000117308 GALE
ENST00000425913 0.374416155591224 0.157956215429477 0.0983774739333497 ENSG00000117308 GALE
ENST00000445705 0.393463488161261 0.172022705288848 0.0960334717681069 ENSG00000117308 GALE
ENST00000467493 0.237338104351996 0.0719919502263644 0.127503391074471 ENSG00000117308 GALE
ENST00000486382 0.350765869185332 0.140990101805098 0.110039380596123 ENSG00000117308 GALE
ENST00000470383 0.619693512493382 0.389115646302785 0.0626728738057004 ENSG00000117308 GALE
ENST00000466250 0.613255425701538 0.381140732308893 0.0641740728718108 ENSG00000117308 GALE
ENST00000467070 0.550205484036773 0.313092142464709 0.0776399624816225 ENSG00000117308 GALE
ENST00000374490 0.623045263814314 0.393214624023161 0.0390234151651352 ENSG00000117305 HMGCL
ENST00000374487 0.605807320863585 0.372801158435608 0.0404889003614325 ENSG00000117305 HMGCL
ENST00000374483 0.605807320863585 0.372801158435608 0.0404889003614325 ENSG00000117305 HMGCL
ENST00000436439 0.623045263814314 0.393214624023161 0.0390234151651352 ENSG00000117305 HMGCL
ENST00000235958 0.625458142532164 0.396136324129867 0.0387904699838187 ENSG00000117305 HMGCL
ENST00000509389 0.34511794669598 0.137176151542994 0.0686136943721492 ENSG00000117305 HMGCL
ENST00000496907 0.386278757534871 0.166594851036148 0.0993724020040652 ENSG00000117305 HMGCL
ENST00000513148 0.179391867137049 0.0447009807350235 0.100119208137884 ENSG00000117305 HMGCL
ENST00000479458 0.588317650657981 0.35417965961793 0.0697856093477875 ENSG00000117305 HMGCL
ENST00000498698 0.90860440799712 0.810761873203463 0.016326412462714 ENSG00000117305 HMGCL
ENST00000374479 0.95197670801121 0.8947330896091 0.00891186152189044 ENSG00000179163 FUCA1
ENST00000374472 0.323119453337345 0.122545883797712 -0.0884887097330028 ENSG00000188822 CNR2
ENST00000536471 0.348274030253351 0.139163113330022 -0.0847751631964807 ENSG00000188822 CNR2
ENST00000471915 0.785918460226738 0.606843225968242 -0.0273324991751984 ENSG00000189266 PNRC2
ENST00000334351 0.889376291371881 0.775601458324626 -0.014488592727309 ENSG00000189266 PNRC2
ENST00000374468 0.917540820480379 0.827710727824766 -0.0112467960952198 ENSG00000189266 PNRC2
ENST00000579103 0.756325435121896 0.563800474804236 0.0333772218600147 ENSG00000189266 PNRC2
ENST00000344989 0.906931558801127 0.807008115588187 0.0126095281246445 ENSG00000188529 SRSF10
ENST00000453840 0.903493991653753 0.801492884809001 0.012974134986338 ENSG00000188529 SRSF10
ENST00000341154 0.906826360856795 0.806877293505974 0.0126119031512518 ENSG00000188529 SRSF10
ENST00000484146 0.901440295045941 0.797357329469172 0.0132604961758997 ENSG00000188529 SRSF10
ENST00000473858 0.901472542500122 0.79739671895694 0.0132592026357304 ENSG00000188529 SRSF10
ENST00000374452 0.898574312587921 0.791800046779023 0.0136392185473636 ENSG00000188529 SRSF10
ENST00000374453 0.898634621113175 0.791906307649045 0.0136337299898858 ENSG00000188529 SRSF10
ENST00000343255 0.905886215754223 0.805204309780431 0.0129756763848317 ENSG00000188529 SRSF10
ENST00000492112 0.906785391363496 0.806831536384432 0.012860885086765 ENSG00000188529 SRSF10
ENST00000485841 0.991972861054171 0.981580884710741 -0.00124788544049944 ENSG00000188529 SRSF10
ENST00000338597 0.868164446158851 0.738166907514259 -0.0188431672449476 ENSG00000188529 SRSF10
ENST00000495785 0.98474216100151 0.965699492890069 -0.00234334829388495 ENSG00000188529 SRSF10
ENST00000473754 0.861708990469053 0.727497395267343 -0.0204460331878091 ENSG00000188529 SRSF10
ENST00000497214 0.622819871323209 0.392884035172612 -0.0706946218420502 ENSG00000188529 SRSF10
ENST00000485292 0.891516960431675 0.779161725230545 0.0192444105091391 ENSG00000188529 SRSF10
ENST00000469303 0.957662343497233 0.905775456906396 -0.00864465568749046 ENSG00000188529 SRSF10
ENST00000327535 0.807062406318917 0.639483400568769 -0.0283342760285255 ENSG00000185436 IFNLR1
ENST00000327575 0.899726006689361 0.793821046447778 -0.0175287568801385 ENSG00000185436 IFNLR1
ENST00000374421 0.892635387735303 0.781255151912621 -0.0186430423741355 ENSG00000185436 IFNLR1
ENST00000374419 0.712700492118459 0.504220791376882 0.0494504242560852 ENSG00000185436 IFNLR1
ENST00000374418 0.561293606193914 0.324763662818426 0.0762072362620223 ENSG00000185436 IFNLR1
ENST00000374399 0.758309835462927 0.566496231379087 0.0391541773777977 ENSG00000001461 NIPAL3
ENST00000003912 0.729903432960508 0.527092571414705 0.0363384520353181 ENSG00000001461 NIPAL3
ENST00000488155 0.623504784011215 0.393863562940279 0.0728385183909955 ENSG00000001461 NIPAL3
ENST00000358028 0.558703748131454 0.32208631412622 0.0703923685613678 ENSG00000001461 NIPAL3
ENST00000339255 0.788780820457165 0.61107490639334 0.0344304044429366 ENSG00000001461 NIPAL3
ENST00000475663 0.666026258768322 0.445281636940984 0.0643191649402134 ENSG00000001461 NIPAL3
ENST00000428131 0.72643951701847 0.522243457848756 0.0494457837064841 ENSG00000001461 NIPAL3
ENST00000478890 0.977084868445709 0.949047504432438 -0.00360908520676198 ENSG00000133226 SRRM1
ENST00000593639 0.987123965175735 0.970923826485575 0.00208864950472751 ENSG00000133226 SRRM1
ENST00000323848 0.389970059202506 0.169439130062851 -0.0660782177293676 ENSG00000133226 SRRM1
ENST00000466910 0.930841627122574 0.852851375385955 0.010310677634939 ENSG00000133226 SRRM1
ENST00000468822 0.968866050970748 0.930607893602722 0.0045606651573084 ENSG00000133226 SRRM1
ENST00000447431 0.362275944008584 0.149162026070467 -0.0654363810779141 ENSG00000133226 SRRM1
ENST00000600523 0.983361229676089 0.962850576347563 -0.00274877741715201 ENSG00000133226 SRRM1
ENST00000462710 0.998291075438956 0.99583273580714 -0.000291140755556135 ENSG00000133226 SRRM1
ENST00000374389 0.381597755892969 0.163260572673568 -0.0635056975162038 ENSG00000133226 SRRM1
ENST00000490543 0.998291075438956 0.99583273580714 -0.000291140755556135 ENSG00000133226 SRRM1
ENST00000479034 0.481037780124897 0.245636733275637 -0.0529278258895218 ENSG00000133226 SRRM1
ENST00000596378 0.693392033224732 0.479117933536117 -0.032601120991629 ENSG00000133226 SRRM1
ENST00000494934 0.93681467378969 0.86433880006816 0.0100298405229684 ENSG00000133226 SRRM1
ENST00000495561 0.947537169275313 0.885587369605443 0.00880537394769678 ENSG00000133226 SRRM1
ENST00000537199 0.575176785243033 0.339954441582701 -0.0431675028742516 ENSG00000133226 SRRM1
ENST00000485441 0.863486317114275 0.730158430866509 0.0212939630957362 ENSG00000133226 SRRM1
ENST00000470243 0.834208476387957 0.68199345892043 -0.0262954131393996 ENSG00000133226 SRRM1
ENST00000496882 0.54999124442312 0.312824466933349 -0.0528991344496717 ENSG00000133226 SRRM1
ENST00000461768 0.408018903665634 0.183568738725201 -0.0731484604401213 ENSG00000133226 SRRM1
ENST00000485541 0.513501469342039 0.276306674490427 -0.0639652971085533 ENSG00000133226 SRRM1
ENST00000488317 0.910061022662916 0.813415473821387 -0.01456248970504 ENSG00000133226 SRRM1
ENST00000489130 0.181703075607491 0.0456609876761418 -0.162223474550231 ENSG00000133226 SRRM1
ENST00000474843 0.0456613773407706 0.0042944274759705 -0.201250549099972 ENSG00000133226 SRRM1
ENST00000374379 0.951360372172458 0.89329853392425 0.00746381617423854 ENSG00000169504 CLIC4
ENST00000497755 0.413093708373449 0.187606505538721 0.0869267061901477 ENSG00000169504 CLIC4
ENST00000488683 0.953060990285091 0.897091757614609 0.00719974427929482 ENSG00000169504 CLIC4
ENST00000489758 0.449786573574207 0.217999058234782 0.082239490096976 ENSG00000169504 CLIC4
ENST00000399916 0.947555251223511 0.88564869700384 0.00742593850209127 ENSG00000020633 RUNX3
ENST00000308873 0.947356427632033 0.885103242867662 0.00702858473419383 ENSG00000020633 RUNX3
ENST00000338888 0.885792895979173 0.768705015895089 0.0176464652829583 ENSG00000020633 RUNX3
ENST00000540420 0.817285716520341 0.655277991730459 0.0269894756933495 ENSG00000020633 RUNX3
ENST00000496967 0.589596777216226 0.355627209698565 0.0587955878998266 ENSG00000020633 RUNX3
ENST00000479341 0.979324063978743 0.953582520407249 0.00421190940894838 ENSG00000020633 RUNX3
ENST00000236273 0.0219234200438325 0.00112645143195705 0.168575067378326 ENSG00000117614 SYF2
ENST00000354361 0.023920870434714 0.00132351435887361 0.167513421889049 ENSG00000117614 SYF2
ENST00000474160 0.0241891929855243 0.00134998776928453 0.171109923310245 ENSG00000117614 SYF2
ENST00000476231 0.0631299144805415 0.00762908856741868 0.151656376886911 ENSG00000117614 SYF2
ENST00000243189 0.820770774427064 0.660420512657212 -0.0227527787766885 ENSG00000117616 C1orf63
ENST00000569495 0.674673129539496 0.455977145874775 -0.0548234884455562 ENSG00000117616 C1orf63
ENST00000498238 0.819516228898894 0.658690267819813 -0.022861193086033 ENSG00000117616 C1orf63
ENST00000566395 0.577325371924528 0.342430482022725 -0.0643838442525516 ENSG00000117616 C1orf63
ENST00000565733 0.555179042759578 0.318355053430987 -0.0663933186589664 ENSG00000117616 C1orf63
ENST00000568254 0.819516228898894 0.658690267819813 -0.022861193086033 ENSG00000117616 C1orf63
ENST00000473314 0.696825949640265 0.483409127239895 -0.0312039074000944 ENSG00000117616 C1orf63
ENST00000417642 0.819516228898894 0.658690267819813 -0.022861193086033 ENSG00000117616 C1orf63
ENST00000570063 0.555572122458987 0.318716814367485 -0.0666181984736589 ENSG00000117616 C1orf63
ENST00000564223 0.777974488559842 0.594882698336448 -0.0416544420356874 ENSG00000117616 C1orf63
ENST00000475766 0.557294734823288 0.320505936752378 -0.0682463332884276 ENSG00000117616 C1orf63
ENST00000491378 0.567911550261865 0.331919092604263 -0.0660321449547088 ENSG00000117616 C1orf63
ENST00000431849 0.862454214375536 0.728630909376915 0.0193662562276443 ENSG00000117616 C1orf63
ENST00000568212 0.815934233249198 0.653107345274127 0.026498651831761 ENSG00000117616 C1orf63
ENST00000568701 0.938438651045533 0.867202961607556 0.00969705696349885 ENSG00000117616 C1orf63
ENST00000561867 0.96917571076344 0.931518537253864 0.00465306198455341 ENSG00000117616 C1orf63
ENST00000568996 0.969749380184344 0.932847764804188 0.004568967570914 ENSG00000117616 C1orf63
ENST00000450820 0.407929210219331 0.18349908917684 -0.0845031201964032 ENSG00000117616 C1orf63
ENST00000328664 0.692241831769921 0.477964327857637 -0.0563560524649846 ENSG00000187010 RHD
ENST00000454452 0.552939327309778 0.316026921573542 -0.0795042154917689 ENSG00000187010 RHD
ENST00000342055 0.552939327309778 0.316026921573542 -0.0795042154917689 ENSG00000187010 RHD
ENST00000423810 0.552939327309778 0.316026921573542 -0.0795042154917689 ENSG00000187010 RHD
ENST00000568195 0.552939327309778 0.316026921573542 -0.0795042154917689 ENSG00000187010 RHD
ENST00000417538 0.552939327309778 0.316026921573542 -0.0795042154917689 ENSG00000187010 RHD
ENST00000357542 0.552939327309778 0.316026921573542 -0.0795042154917689 ENSG00000187010 RHD
ENST00000423253 0.578219543783927 0.343396086092915 -0.0762039444931341 ENSG00000187010 RHD
ENST00000568399 0.670538457820377 0.450926277775236 -0.0554783959589265 ENSG00000117616 C1orf63
ENST00000562018 0.739639992422274 0.541029163226951 -0.0441751186693641 ENSG00000117616 C1orf63
ENST00000567741 0.740283044815474 0.541795636055203 -0.0443235671003355 ENSG00000117616 C1orf63
ENST00000566599 0.963669457296804 0.918797506566025 -0.00819764762039502 ENSG00000117616 C1orf63
ENST00000374358 0.208295900833589 0.0574271189964564 0.100498839247603 ENSG00000183726 TMEM50A
ENST00000498135 0.131142213986724 0.0263374252466412 0.11914325082942 ENSG00000183726 TMEM50A
ENST00000491936 0.137952744734077 0.0286676192119497 0.115261696972523 ENSG00000183726 TMEM50A
ENST00000480937 0.143198769761282 0.030499707194462 0.114401602160072 ENSG00000183726 TMEM50A
ENST00000468704 0.111848914825062 0.0201756835374475 0.131335337367373 ENSG00000183726 TMEM50A
ENST00000487234 0.165120195243448 0.0386669586173357 0.165357737157779 ENSG00000183726 TMEM50A
ENST00000399763 0.996261921634111 0.991283148867306 -0.000496228689371066 ENSG00000204178 TMEM57
ENST00000399766 0.996261921634111 0.991283148867306 -0.000496228689371066 ENSG00000204178 TMEM57
ENST00000374343 0.996261921634111 0.991283148867306 -0.000496228689371066 ENSG00000204178 TMEM57
ENST00000470035 0.622729337050555 0.3927012628576 -0.0592865347146264 ENSG00000204178 TMEM57
ENST00000374338 0.357931710278751 0.145934196844953 -0.0847453225001175 ENSG00000157978 LDLRAP1
ENST00000485476 0.354429699187454 0.143473665857599 -0.109583506820998 ENSG00000157978 LDLRAP1
ENST00000488127 0.421709456563258 0.19462573887571 -0.0790874433239779 ENSG00000157978 LDLRAP1
ENST00000484476 0.927040382781165 0.846155559705744 -0.015232535978936 ENSG00000157978 LDLRAP1
ENST00000474283 0.628945592357125 0.400309399630688 -0.06410990788808 ENSG00000157978 LDLRAP1
ENST00000470950 0.564243496320415 0.327969788489106 -0.0767318916040814 ENSG00000157978 LDLRAP1
ENST00000354177 0.137988112646689 0.028688912265115 -0.173355269960084 ENSG00000162430 SEPN1
ENST00000361547 0.137988112646689 0.028688912265115 -0.173355269960084 ENSG00000162430 SEPN1
ENST00000374315 0.137988112646689 0.028688912265115 -0.173355269960084 ENSG00000162430 SEPN1
ENST00000559265 0.0186642885870941 0.00085038766007553 -0.223736539593819 ENSG00000255054 RP1-317E23.6
ENST00000527604 0.0235182516251592 0.00128702528130296 -0.216815370421289 ENSG00000255054 RP1-317E23.6
ENST00000424294 0.225065967959214 0.0656772477783799 -0.13227649710808 ENSG00000117640 MTFR1L
ENST00000374303 0.546879648467074 0.309746977257344 -0.0675381972509928 ENSG00000117640 MTFR1L
ENST00000533762 0.137367070338816 0.0284624077611301 -0.159630628734755 ENSG00000117640 MTFR1L
ENST00000529116 0.12934468151604 0.0257604989929778 -0.162625709072792 ENSG00000117640 MTFR1L
ENST00000474295 0.547623132853238 0.310426524432206 -0.0675293647978489 ENSG00000117640 MTFR1L
ENST00000488327 0.187549848541114 0.0481523271887682 -0.143034052772052 ENSG00000117640 MTFR1L
ENST00000472643 0.267979120312404 0.0887682554378433 -0.118516402752503 ENSG00000117640 MTFR1L
ENST00000494293 0.0761313102801292 0.0104632710835397 -0.19238949181138 ENSG00000117640 MTFR1L
ENST00000469815 0.577638042719412 0.342732255190707 -0.0641633450494723 ENSG00000117640 MTFR1L
ENST00000526894 0.268070326101072 0.08883945094634 -0.118509550194694 ENSG00000117640 MTFR1L
ENST00000478284 0.19863374210709 0.0529791873761979 -0.137765269022611 ENSG00000117640 MTFR1L
ENST00000524618 0.56963386789361 0.333861433991569 -0.0651911421976802 ENSG00000117640 MTFR1L
ENST00000374307 0.547705098479779 0.310491037904093 -0.0675351034231864 ENSG00000117640 MTFR1L
ENST00000528624 0.0824976475533235 0.0120249629324155 -0.183436772680733 ENSG00000117640 MTFR1L
ENST00000525713 0.163048120179414 0.0377969865133257 -0.15239633836372 ENSG00000117640 MTFR1L
ENST00000374301 0.587040086498939 0.352850420720497 -0.0623188758939293 ENSG00000117640 MTFR1L
ENST00000464008 0.288158298715721 0.10066471808013 -0.117862822944323 ENSG00000117640 MTFR1L
ENST00000526158 0.175088763761949 0.042908633553844 -0.147103325234836 ENSG00000117640 MTFR1L
ENST00000530599 0.141736351862747 0.0300087318614317 -0.161084739293212 ENSG00000117640 MTFR1L
ENST00000374300 0.521663265330272 0.284418763382427 -0.0724816593072334 ENSG00000117640 MTFR1L
ENST00000466284 0.684628457696118 0.468458093337282 -0.0482580860021764 ENSG00000117640 MTFR1L
ENST00000531361 0.40356975929793 0.179770101664076 -0.0978535660808125 ENSG00000117640 MTFR1L
ENST00000497956 0.751287912483197 0.556987453902337 0.041939637861155 ENSG00000117640 MTFR1L
ENST00000606617 0.343982199833026 0.136488268990892 0.126954513325601 ENSG00000272478 RP1-317E23.7
ENST00000538789 0.602752636030756 0.369845356551672 0.0591211626551088 ENSG00000127423 AUNIP
ENST00000481602 0.858291195726604 0.721653209842848 -0.0300583950816445 ENSG00000127423 AUNIP
ENST00000374298 0.946439624475943 0.883155430702408 -0.0119566780088587 ENSG00000127423 AUNIP
ENST00000455431 0.196493479866388 0.0520158262600144 -0.15750732378607 ENSG00000236528 RP1-125I3.2
ENST00000374296 0.169187257857833 0.0402629918816937 -0.152893172466579 ENSG00000182749 PAQR7
ENST00000426559 0.0563551230736691 0.00623566227915791 0.157186865705426 ENSG00000117632 STMN1
ENST00000455785 0.0576537769734666 0.00649853001520925 0.157348981735045 ENSG00000117632 STMN1
ENST00000399728 0.0581464609673443 0.0065913639810012 0.157153968929638 ENSG00000117632 STMN1
ENST00000465604 0.0566439771540551 0.00628796381252566 0.156964622312756 ENSG00000117632 STMN1
ENST00000357865 0.0568341237106728 0.00633361979029714 0.156602650926691 ENSG00000117632 STMN1
ENST00000374291 0.0571273020430149 0.00639176844773482 0.157035212104727 ENSG00000117632 STMN1
ENST00000485226 0.0255923198629186 0.00149977768602638 0.17978728847586 ENSG00000117632 STMN1
ENST00000446334 0.0104836013441356 0.000322026289364337 0.212768695899258 ENSG00000117632 STMN1
ENST00000580971 0.389967929837545 0.169430203065152 0.0861429623820842 ENSG00000264021 MIR3917
ENST00000374282 0.888462299710073 0.773437104675279 -0.0201767349903991 ENSG00000158006 PAFAH2
ENST00000374284 0.984653885888281 0.965514111580603 -0.00314886652665336 ENSG00000158006 PAFAH2
ENST00000493892 0.65772748608807 0.435349057266191 -0.065772819962765 ENSG00000158006 PAFAH2
ENST00000464540 0.644398090364812 0.419326995231028 -0.0680812759130445 ENSG00000158006 PAFAH2
ENST00000439092 0.531887931369556 0.294658383401682 -0.0904979186845719 ENSG00000158006 PAFAH2
ENST00000441420 0.537854375260432 0.300793534779047 -0.0895403523284486 ENSG00000158006 PAFAH2
ENST00000444713 0.786970331203508 0.608398228861988 -0.0388625878460993 ENSG00000175087 PDIK1L
ENST00000374271 0.787920067513156 0.609916580423388 -0.0342382063767632 ENSG00000175087 PDIK1L
ENST00000374269 0.838562104951321 0.689527413825111 -0.0274356857591733 ENSG00000175087 PDIK1L
ENST00000374266 0.610425792929939 0.378145913070931 -0.0696892788276345 ENSG00000142684 ZNF593
ENST00000270812 0.610425792929939 0.378145913070931 -0.0696892788276345 ENSG00000142684 ZNF593
ENST00000407889 0.566201469742719 0.330118656224294 -0.0770489590193164 ENSG00000236782 RP11-96L14.7
ENST00000414762 0.735161903986985 0.534593263884165 -0.0492698259566418 ENSG00000236782 RP11-96L14.7
ENST00000433939 0.73958791673869 0.540953131836818 -0.0482358052235875 ENSG00000236782 RP11-96L14.7
ENST00000444682 0.795579444164847 0.620840911891521 -0.0393360017616154 ENSG00000236782 RP11-96L14.7
ENST00000448923 0.617355093891223 0.386149105545164 0.0694811465146498 ENSG00000236782 RP11-96L14.7
ENST00000451429 0.00894791885164825 0.000247978889468932 -0.184636481292245 ENSG00000130695 CEP85
ENST00000476272 0.0108526947858585 0.000342382645598799 -0.177432777364183 ENSG00000130695 CEP85
ENST00000252992 0.0108526947858585 0.000342382645598799 -0.177432777364183 ENSG00000130695 CEP85
ENST00000453146 0.0164244892754165 0.000685154133516401 -0.206482720224674 ENSG00000130695 CEP85
ENST00000469609 0.0129779905642162 0.000454702347150902 -0.22342314611487 ENSG00000130695 CEP85
ENST00000468163 0.0154938411408938 0.000622646719491955 -0.287481428326822 ENSG00000130695 CEP85
ENST00000491670 0.0098556179854478 0.000288175964486778 -0.276012717791882 ENSG00000130695 CEP85
ENST00000270792 0.786125226128524 0.607180315980647 -0.0279131698190986 ENSG00000142669 SH3BGRL3
ENST00000319041 0.842969864943134 0.697220240556248 -0.021343864474968 ENSG00000142669 SH3BGRL3
ENST00000314675 0.44605501223895 0.214977739355052 -0.0752931040161688 ENSG00000158062 UBXN11
ENST00000472155 0.433789796341644 0.204402652415813 -0.0954250995363553 ENSG00000158062 UBXN11
ENST00000374223 0.441837333234093 0.211395733921577 -0.0940227068481609 ENSG00000158062 UBXN11
ENST00000475591 0.433789796341644 0.204402652415813 -0.0954250995363553 ENSG00000158062 UBXN11
ENST00000357089 0.438038172963881 0.208152396195425 -0.094667408330806 ENSG00000158062 UBXN11
ENST00000494942 0.438038172963881 0.208152396195425 -0.094667408330806 ENSG00000158062 UBXN11
ENST00000374221 0.433533268670619 0.2042147631525 -0.0954304914125509 ENSG00000158062 UBXN11
ENST00000374217 0.399065877664975 0.176127169163221 -0.117970084644254 ENSG00000158062 UBXN11
ENST00000374222 0.399065877664975 0.176120578672665 -0.11796732737147 ENSG00000158062 UBXN11
ENST00000496466 0.427628068508282 0.199599250813422 -0.0990456151569328 ENSG00000158062 UBXN11
ENST00000535108 0.360294258703038 0.147680744504653 -0.109496276059894 ENSG00000158062 UBXN11
ENST00000436301 0.360986786439173 0.148224204030661 -0.110105100913701 ENSG00000158062 UBXN11
ENST00000374215 0.46073593305757 0.227196182276383 -0.0937502549281997 ENSG00000158062 UBXN11
ENST00000452980 0.511065964717412 0.274179247475938 -0.0881516081185568 ENSG00000158062 UBXN11
ENST00000442942 0.472095181920897 0.237365020830998 -0.0960633673186227 ENSG00000158062 UBXN11
ENST00000450041 0.497089972826543 0.260897011797347 -0.0960631443351179 ENSG00000158062 UBXN11
ENST00000423664 0.520819108801647 0.283520343745934 -0.0920662740383147 ENSG00000158062 UBXN11
ENST00000421827 0.549861370263967 0.312720714084019 -0.0887032700219098 ENSG00000158062 UBXN11
ENST00000374213 0.248845587065848 0.0781334805228606 0.103453815483474 ENSG00000169442 CD52
ENST00000492808 0.188026688582008 0.0483251931432017 0.114579592580226 ENSG00000169442 CD52
ENST00000470468 0.246343095544365 0.0766491625039321 0.103962138667518 ENSG00000169442 CD52
ENST00000434391 0.574874956765379 0.339634496617773 0.0506989064654367 ENSG00000117682 DHDDS
ENST00000427245 0.250061622960609 0.078764395230993 0.122893164133514 ENSG00000117682 DHDDS
ENST00000527611 0.208444441705042 0.0575073601499401 0.156946155082093 ENSG00000117682 DHDDS
ENST00000374186 0.198224807489624 0.0527948702414143 0.13745195235077 ENSG00000117682 DHDDS
ENST00000525682 0.194097082816733 0.0509945429031589 0.109011341491325 ENSG00000117682 DHDDS
ENST00000236342 0.206150366666654 0.0564514040560864 0.106556011528241 ENSG00000117682 DHDDS
ENST00000526219 0.219203305468184 0.0627685087537267 0.106553479679895 ENSG00000117682 DHDDS
ENST00000374185 0.244686652711804 0.0758350406025896 0.125238694848678 ENSG00000117682 DHDDS
ENST00000487944 0.253659471069877 0.0808025714571725 0.137152663247147 ENSG00000117682 DHDDS
ENST00000360009 0.571648628621214 0.336045174132947 0.0510679859581729 ENSG00000117682 DHDDS
ENST00000533087 0.256513995152637 0.0824403343528348 0.124905878896462 ENSG00000117682 DHDDS
ENST00000531312 0.205916497330435 0.0563355068598815 0.134152801220258 ENSG00000117682 DHDDS
ENST00000525165 0.186780931594198 0.0478325518982537 0.13853801205638 ENSG00000117682 DHDDS
ENST00000525546 0.189905262225791 0.0490524770450875 0.139854364385913 ENSG00000117682 DHDDS
ENST00000528557 0.199139850584957 0.0531815975246377 0.137684683908738 ENSG00000117682 DHDDS
ENST00000525326 0.193581968243512 0.0507344386334751 0.139383338216033 ENSG00000117682 DHDDS
ENST00000526278 0.218318898462576 0.0623486699251489 0.131044719610329 ENSG00000117682 DHDDS
ENST00000436153 0.249167691764344 0.0782857432296221 0.12631116070783 ENSG00000117682 DHDDS
ENST00000529688 0.208295900833589 0.0574201618241479 0.133446053684733 ENSG00000117682 DHDDS
ENST00000530781 0.191215755591913 0.0497088195351441 0.156663475052606 ENSG00000117682 DHDDS
ENST00000531955 0.176967286655971 0.0437112494501739 0.145480827262513 ENSG00000117682 DHDDS
ENST00000525410 0.186943593661693 0.0478837976747494 0.139460420058158 ENSG00000117682 DHDDS
ENST00000430232 0.171192536279026 0.0412188647376634 0.126618248140662 ENSG00000117682 DHDDS
ENST00000431933 0.996170224626752 0.991060087022224 0.000655297895125346 ENSG00000117682 DHDDS
ENST00000416052 0.607409245924777 0.374514898959317 0.0626995382976454 ENSG00000117682 DHDDS
ENST00000468388 0.91089861689155 0.815169040483154 -0.0146795460751999 ENSG00000198830 HMGN2
ENST00000479815 0.532934141613902 0.295631641560706 0.0627765656063339 ENSG00000198830 HMGN2
ENST00000460563 0.333846040141907 0.129664610050807 0.090443643866826 ENSG00000198830 HMGN2
ENST00000464888 0.57530608694751 0.340066278849706 0.0574384931685634 ENSG00000198830 HMGN2
ENST00000463817 0.27766219715811 0.0944463087655248 0.100887740113936 ENSG00000198830 HMGN2
ENST00000467700 0.277061215549171 0.0940819956114338 0.100692765275848 ENSG00000198830 HMGN2
ENST00000361427 0.286364167230063 0.0996068054163781 0.0986036361712019 ENSG00000198830 HMGN2
ENST00000466194 0.313379884638242 0.116341830197687 0.0973565586175804 ENSG00000198830 HMGN2
ENST00000493418 0.489019236842864 0.253178691186707 0.070586626187026 ENSG00000198830 HMGN2
ENST00000525525 0.301250593088726 0.10869422905816 -0.10771015403878 ENSG00000117676 RPS6KA1
ENST00000526040 0.247983545633407 0.0776338351437139 -0.0936240771407201 ENSG00000117676 RPS6KA1
ENST00000374168 0.042846472357579 0.00382256678214601 -0.127204500647088 ENSG00000117676 RPS6KA1
ENST00000524436 0.0942752402005329 0.0150528938467312 -0.139047103008766 ENSG00000117676 RPS6KA1
ENST00000374166 0.0414585066190093 0.00362267467809687 -0.12779047925323 ENSG00000117676 RPS6KA1
ENST00000526792 0.0607046288111533 0.00711365825670455 -0.121500025284065 ENSG00000117676 RPS6KA1
ENST00000529454 0.314241345690413 0.116833816830562 -0.0839355324324416 ENSG00000117676 RPS6KA1
ENST00000374162 0.0613190082028095 0.00725800141208385 -0.121093596248449 ENSG00000117676 RPS6KA1
ENST00000530003 0.0282149739841392 0.00179965486088128 -0.140185681331938 ENSG00000117676 RPS6KA1
ENST00000366866 0.0949758467741942 0.0152466099771808 -0.13443742890423 ENSG00000117676 RPS6KA1
ENST00000531113 0.0716644261882533 0.00943982320540662 -0.122597561242716 ENSG00000117676 RPS6KA1
ENST00000374163 0.0346481777948132 0.00261027734677373 -0.136438289181932 ENSG00000117676 RPS6KA1
ENST00000530607 0.0320693588128073 0.00227482863272545 -0.188236337017032 ENSG00000117676 RPS6KA1
ENST00000531382 0.0501684456530462 0.00508521015358322 -0.131690746302648 ENSG00000117676 RPS6KA1
ENST00000525582 0.328244164303211 0.125918336446475 -0.124196111498643 ENSG00000117676 RPS6KA1
ENST00000527264 0.315578048287057 0.117774362208782 -0.0878117985922363 ENSG00000117676 RPS6KA1
ENST00000474934 0.966516617418495 0.925156806079082 -0.00673944918708057 ENSG00000117676 RPS6KA1
ENST00000488985 0.42990142850283 0.201424775428773 -0.102409995042333 ENSG00000117676 RPS6KA1
ENST00000403732 0.171192536279026 0.0412162441060252 -0.129389582979623 ENSG00000117676 RPS6KA1
ENST00000530305 0.438650995146869 0.208734500726854 -0.0984311207064159 ENSG00000117676 RPS6KA1
ENST00000438977 0.0496572889041694 0.0049960151529014 -0.177872772908719 ENSG00000117676 RPS6KA1
ENST00000324856 0.480017071308252 0.244672290312266 -0.0535534338875784 ENSG00000117713 ARID1A
ENST00000457599 0.557693638311192 0.3209356095877 -0.0495296645929471 ENSG00000117713 ARID1A
ENST00000524572 0.934911793948402 0.860775337431632 -0.0130636331284376 ENSG00000117713 ARID1A
ENST00000374152 0.013309501083617 0.000475806337179962 -0.13991712169065 ENSG00000117713 ARID1A
ENST00000430291 0.048067708969469 0.00469769612532821 -0.173871453126601 ENSG00000117713 ARID1A
ENST00000430799 0.00168061859033005 1.71389645920598e-05 -0.203598987803693 ENSG00000117713 ARID1A
ENST00000466382 0.00372914581292866 6.11768149674046e-05 -0.1951526521892 ENSG00000117713 ARID1A
ENST00000540690 0.00351925076852318 5.60299278778353e-05 -0.196262522964582 ENSG00000117713 ARID1A
ENST00000532781 0.0091086933648785 0.000254294165803517 -0.191240378632765 ENSG00000117713 ARID1A
ENST00000430292 0.828686697923014 0.673359033487173 0.0346422933211269 ENSG00000060642 PIGV
ENST00000472757 0.765993547498784 0.576573803214766 0.0376252076382981 ENSG00000060642 PIGV
ENST00000078527 0.70819876513 0.498209511913399 0.0446004447294654 ENSG00000060642 PIGV
ENST00000431541 0.820460229187796 0.659887737822629 0.0361700697134551 ENSG00000060642 PIGV
ENST00000449950 0.732068867016292 0.530089161363243 0.0416104486389826 ENSG00000060642 PIGV
ENST00000374145 0.741520285394043 0.543412577007673 0.0401976688053791 ENSG00000060642 PIGV
ENST00000455364 0.910261714435404 0.813943871905561 0.0192791675929853 ENSG00000060642 PIGV
ENST00000374142 0.396974569789039 0.174535223286544 -0.070229893483521 ENSG00000204160 ZDHHC18
ENST00000374141 0.547046884763106 0.309876311282726 -0.0633120789514635 ENSG00000204160 ZDHHC18
ENST00000534643 0.436190581143289 0.20652543146211 -0.0898560886992405 ENSG00000204160 ZDHHC18
ENST00000488397 0.385444245402853 0.166013489958523 -0.079429442620421 ENSG00000204160 ZDHHC18
ENST00000478902 0.518865950963855 0.281602702786202 -0.089134776639713 ENSG00000204160 ZDHHC18
ENST00000374135 0.345436263312431 0.137387731441158 -0.0730197859441715 ENSG00000142751 GPN2
ENST00000448791 0.114259044699417 0.0209389152928514 -0.187195498485499 ENSG00000226698 RP1-50O24.6
ENST00000374133 0.523756230214525 0.286531788896369 -0.0711176953750461 ENSG00000142751 GPN2
ENST00000477418 0.58357948051088 0.34909991556528 -0.0632561261543767 ENSG00000142751 GPN2
ENST00000431781 0.628288558485976 0.399397845879476 0.0588448251731245 ENSG00000142751 GPN2
ENST00000445019 0.780465231440028 0.598805082618033 -0.0456179439609405 ENSG00000198746 GPATCH3
ENST00000361720 0.452494639932194 0.220306158386862 -0.0910674806039328 ENSG00000198746 GPATCH3
ENST00000435827 0.389849395936399 0.169327272762539 -0.083651838262055 ENSG00000090273 NUDC
ENST00000321265 0.477711085556382 0.24258038555056 -0.0674321616591623 ENSG00000090273 NUDC
ENST00000452707 0.628892972498384 0.400232185940656 -0.053253211747187 ENSG00000090273 NUDC
ENST00000484772 0.768614415847019 0.580462779834812 -0.0392408282862862 ENSG00000090273 NUDC
ENST00000374089 0.450068398109151 0.218255698916849 -0.096624347317716 ENSG00000090020 SLC9A1
ENST00000263980 0.248232032590259 0.0777625616406172 -0.109743119450914 ENSG00000090020 SLC9A1
ENST00000545949 0.213381233719482 0.0598680270701414 -0.12294317198261 ENSG00000090020 SLC9A1
ENST00000374086 0.440526506231423 0.210401461419836 -0.0872265268029578 ENSG00000090020 SLC9A1
ENST00000374084 0.449394144688709 0.217702808288822 -0.0905237302275919 ENSG00000090020 SLC9A1
ENST00000319394 0.241143379334951 0.0739511311347185 -0.10112976353417 ENSG00000142784 WDTC1
ENST00000361771 0.256929665090323 0.0827172759878357 -0.0981499231295731 ENSG00000142784 WDTC1
ENST00000447062 0.280500209475214 0.0961748050307628 -0.1007048216817 ENSG00000142784 WDTC1
ENST00000491239 0.2771533061425 0.0941415055550047 -0.111985823137359 ENSG00000142784 WDTC1
ENST00000472249 0.0607545924746977 0.00712525347072155 -0.227291106335115 ENSG00000142784 WDTC1
ENST00000374076 0.698943727424353 0.486599022829719 -0.046432427907408 ENSG00000186501 TMEM222
ENST00000464720 0.699307403946504 0.48718385081931 -0.0464218729601574 ENSG00000186501 TMEM222
ENST00000608611 0.699307403946504 0.48718385081931 -0.0464218729601574 ENSG00000186501 TMEM222
ENST00000466759 0.722402085938776 0.516279951825272 -0.0488082660197503 ENSG00000186501 TMEM222
ENST00000486082 0.568962021705876 0.333106563203349 -0.0681777219909516 ENSG00000186501 TMEM222
ENST00000464813 0.581745441439528 0.347250759499263 -0.067446303367001 ENSG00000186501 TMEM222
ENST00000478104 0.700780392179354 0.489108333841892 -0.046538076610647 ENSG00000186501 TMEM222
ENST00000498220 0.467394353400419 0.233150516637753 -0.0839815637397912 ENSG00000186501 TMEM222
ENST00000471456 0.765917457680701 0.576461523499089 -0.0426150728338901 ENSG00000186501 TMEM222
ENST00000470223 0.757013029696163 0.564897770615786 -0.0442939182315059 ENSG00000186501 TMEM222
ENST00000318074 0.107709737866662 0.0188694537466062 -0.128409241696184 ENSG00000142765 SYTL1
ENST00000483926 0.108624577961067 0.0191304966172121 -0.128201335136676 ENSG00000142765 SYTL1
ENST00000473280 0.10355925800858 0.0176285545180913 -0.145645999405975 ENSG00000142765 SYTL1
ENST00000543823 0.354872957289003 0.14384171766021 -0.0846550421335742 ENSG00000142765 SYTL1
ENST00000490170 0.302166834687842 0.109247026496207 -0.101603230439961 ENSG00000142765 SYTL1
ENST00000496001 0.658357344813095 0.436128955207311 -0.0572858598051021 ENSG00000142765 SYTL1
ENST00000485269 0.655110660544255 0.432112937411699 -0.0570130969334176 ENSG00000142765 SYTL1
ENST00000475199 0.63184794907498 0.403761665211195 -0.0642288899381008 ENSG00000142765 SYTL1
ENST00000430629 0.13955849563319 0.0292447139972085 -0.0796258383790435 ENSG00000158195 WASF2
ENST00000536657 0.94217105154745 0.874615244760229 -0.00718171190133756 ENSG00000158195 WASF2
ENST00000247087 0.616907287917289 0.385511674433591 -0.0603234658156425 ENSG00000126705 AHDC1
ENST00000374011 0.619002463846766 0.388160968429036 -0.0601686569689527 ENSG00000126705 AHDC1
ENST00000490295 0.840651227229841 0.693220304091779 -0.0299209928317016 ENSG00000126705 AHDC1
ENST00000480033 0.814417161186793 0.650656394365207 -0.0351160677553522 ENSG00000126705 AHDC1
ENST00000374005 0.0827643602145001 0.0121011100303392 -0.163461949157363 ENSG00000000938 FGR
ENST00000399173 0.0838466595813402 0.0123569990496187 -0.167549755010489 ENSG00000000938 FGR
ENST00000545953 0.0832624554240054 0.0122142001550512 -0.163072341682654 ENSG00000000938 FGR
ENST00000374004 0.0519666215504245 0.00539979422450702 -0.1862249627472 ENSG00000000938 FGR
ENST00000374003 0.0779280539382203 0.0108886402046112 -0.169031399752795 ENSG00000000938 FGR
ENST00000457296 0.117055843993594 0.021794391821871 -0.158797167001144 ENSG00000000938 FGR
ENST00000475472 0.238322289080592 0.0724624947080377 -0.13341253307066 ENSG00000000938 FGR
ENST00000468038 0.228848439888524 0.0674805890103218 -0.141180128663835 ENSG00000000938 FGR
ENST00000361157 0.0924817872302142 0.0145720251183095 0.18662827930708 ENSG00000126709 IFI6
ENST00000339145 0.0927286402641938 0.0146375588294335 0.186576616980641 ENSG00000126709 IFI6
ENST00000362020 0.0927286402641938 0.014637429331804 0.186522558644328 ENSG00000126709 IFI6
ENST00000373954 0.47635189450413 0.241144626863456 -0.0921068847603584 ENSG00000009780 FAM76A
ENST00000419687 0.619616177309672 0.388971217140626 -0.0690532065233862 ENSG00000009780 FAM76A
ENST00000373949 0.56501237989865 0.328863058750489 -0.0778582307358845 ENSG00000009780 FAM76A
ENST00000530324 0.616551624221854 0.385055371101436 -0.0715505122031552 ENSG00000009780 FAM76A
ENST00000234549 0.706079675104473 0.495632146208812 -0.055681871146174 ENSG00000009780 FAM76A
ENST00000010299 0.706079675104473 0.495632146208812 -0.055681871146174 ENSG00000009780 FAM76A
ENST00000373943 0.577949010703349 0.343158336887606 -0.0524087492120056 ENSG00000117758 STX12
ENST00000440806 0.416541865202996 0.190377623997774 -0.0817118073509063 ENSG00000117758 STX12
ENST00000468761 0.552913521927243 0.315911096185157 -0.0735377013029936 ENSG00000117758 STX12
ENST00000481874 0.924514875692486 0.841214438291581 -0.0172349368842399 ENSG00000117758 STX12
ENST00000472285 0.297931856907797 0.106594620354423 -0.127738967009068 ENSG00000117758 STX12
ENST00000311772 0.742820920986176 0.545306918634697 -0.0295439899133225 ENSG00000117751 PPP1R8
ENST00000236412 0.74079827642115 0.542632276302911 -0.0297608227904286 ENSG00000117751 PPP1R8
ENST00000373931 0.744847758110326 0.548254412207523 -0.0293263481375622 ENSG00000117751 PPP1R8
ENST00000431586 0.817025019748301 0.654823163070994 -0.0233642702076652 ENSG00000117751 PPP1R8
ENST00000486634 0.472993531550111 0.238240292739001 -0.0674314717626876 ENSG00000117751 PPP1R8
ENST00000601459 0.319064014213922 0.120067189672232 -0.124882618101112 ENSG00000268552 AL109927.1
ENST00000328928 0.175936452381294 0.0432557827522862 -0.0903276505010651 ENSG00000130775 THEMIS2
ENST00000373925 0.175936452381294 0.0432557827522862 -0.0903276505010651 ENSG00000130775 THEMIS2
ENST00000373927 0.175180187580898 0.0429494300053424 -0.0911027521458228 ENSG00000130775 THEMIS2
ENST00000427466 0.237093522753491 0.0718723947552827 -0.10903933348593 ENSG00000130775 THEMIS2
ENST00000442118 0.115952655946946 0.021456059327579 -0.123505082297679 ENSG00000130775 THEMIS2
ENST00000467258 0.132260208396869 0.0267293876834063 -0.101361212087611 ENSG00000130775 THEMIS2
ENST00000373921 0.175936452381294 0.0432557827522862 -0.0903276505010651 ENSG00000130775 THEMIS2
ENST00000466068 0.191970122243231 0.0500378878189343 -0.102343396775323 ENSG00000130775 THEMIS2
ENST00000482828 0.0744625633938225 0.0100613422811843 -0.124300361805844 ENSG00000130775 THEMIS2
ENST00000456990 0.26367629945662 0.0863555435647298 -0.0780371979569508 ENSG00000130775 THEMIS2
ENST00000492877 0.768333723534724 0.579896074400656 -0.035110667949216 ENSG00000130775 THEMIS2
ENST00000373912 0.859162028850166 0.723434349356631 0.0191558304854717 ENSG00000117748 RPA2
ENST00000419958 0.502094725324727 0.265470931256898 0.0726380576737448 ENSG00000117748 RPA2
ENST00000373909 0.789694932628191 0.612337756132438 0.0266901206003667 ENSG00000117748 RPA2
ENST00000313433 0.990649654082021 0.978463453864064 0.00144534488791109 ENSG00000117748 RPA2
ENST00000444045 0.963669457296804 0.918803016369207 0.0056596253752139 ENSG00000117748 RPA2
ENST00000373871 0.767148627100478 0.578172674515794 -0.0224944991075646 ENSG00000158161 EYA3
ENST00000436342 0.767148627100478 0.578172674515794 -0.0224944991075646 ENSG00000158161 EYA3
ENST00000373864 0.617943945519743 0.386962831275877 -0.0403274068785483 ENSG00000158161 EYA3
ENST00000540618 0.960493141474901 0.911616092313974 0.00619363749823343 ENSG00000158161 EYA3
ENST00000545175 0.94699816647525 0.884418755474254 0.00812740241932774 ENSG00000158161 EYA3
ENST00000373863 0.92528205324364 0.842892364723053 0.0110699881283385 ENSG00000158161 EYA3
ENST00000495923 0.593697074408949 0.360390630979319 -0.055062581284798 ENSG00000158161 EYA3
ENST00000471498 0.889893208690649 0.776454653752853 0.0159944168981367 ENSG00000158161 EYA3
ENST00000468665 0.994796953422583 0.987744478868208 0.00107145022313589 ENSG00000158161 EYA3
ENST00000543748 0.00500242402224645 9.59004009754029e-05 0.324054966362369 ENSG00000228589 SPCS2P4
ENST00000436160 0.0160509746952411 0.000661723634754464 0.28638033798508 ENSG00000228589 SPCS2P4
ENST00000373857 0.0587629903608835 0.00672274654267172 -0.12197775655814 ENSG00000169403 PTAFR
ENST00000539896 0.0567854892888133 0.00631865441933014 -0.12166704731903 ENSG00000169403 PTAFR
ENST00000305392 0.166638884550946 0.0392717873447043 -0.11117295111835 ENSG00000169403 PTAFR
ENST00000603289 0.598172588219542 0.365095777631771 0.0517369201424527 ENSG00000126698 DNAJC8
ENST00000263697 0.27472624303138 0.0927112989846228 0.0885477049712329 ENSG00000126698 DNAJC8
ENST00000596102 0.594346677286169 0.360981317201613 0.0633192491708205 ENSG00000269804 AL353354.2
ENST00000489277 0.27472624303138 0.0927112989846228 0.0885477049712329 ENSG00000126698 DNAJC8
ENST00000470967 0.342271903511063 0.135224580934652 0.0974207127792201 ENSG00000126698 DNAJC8
ENST00000482674 0.0517108104142039 0.00535358354252315 0.173034191889179 ENSG00000126698 DNAJC8
ENST00000488868 0.0535699806402598 0.00570269948828702 0.171738081771437 ENSG00000126698 DNAJC8
ENST00000497986 0.98816967327941 0.973207246854789 0.00143678245026374 ENSG00000130770 ATPIF1
ENST00000335514 0.988185336011084 0.973281956058932 0.00143299925009439 ENSG00000130770 ATPIF1
ENST00000468425 0.901035165230731 0.796622266608131 -0.0108048201581701 ENSG00000130770 ATPIF1
ENST00000465645 0.989551660460379 0.976465253459933 0.00126336378093559 ENSG00000130770 ATPIF1
ENST00000604716 0.636268434296313 0.409130858544742 -0.0669279305323726 ENSG00000270605 RP5-1092A3.4
ENST00000253063 0.0767655120241735 0.0106213162527753 -0.135712112237471 ENSG00000130766 SESN2
ENST00000479574 0.705116658969393 0.494428061700238 0.046582811118381 ENSG00000130772 MED18
ENST00000373842 0.582960819026556 0.34852647796383 0.0638171411176386 ENSG00000130772 MED18
ENST00000398997 0.58277113772025 0.348367670961789 0.0638216601319695 ENSG00000130772 MED18
ENST00000475655 0.682768691405584 0.466204857779904 0.0586360667482306 ENSG00000130772 MED18
ENST00000474683 0.607895566529198 0.375374455746562 0.0689525118954858 ENSG00000130772 MED18
ENST00000373839 0.570567549511245 0.334911521648517 -0.0448989448738548 ENSG00000204138 PHACTR4
ENST00000463428 0.798134056061521 0.62488520558299 0.0305203417482838 ENSG00000204138 PHACTR4
ENST00000493669 0.84337672497827 0.697821341090054 -0.0195293801859778 ENSG00000204138 PHACTR4
ENST00000373836 0.150789143193606 0.0331618782870598 -0.0901637664534019 ENSG00000204138 PHACTR4
ENST00000398958 0.777025187323784 0.593487166519891 -0.0224196150625907 ENSG00000180198 RCC1
ENST00000413987 0.407740826690009 0.183331008482717 0.0655838698077428 ENSG00000242125 SNHG3
ENST00000427469 0.965954768091819 0.923885639226017 0.00404277409739532 ENSG00000180198 RCC1
ENST00000447507 0.10853803123513 0.0191096866115324 0.105779624787854 ENSG00000242125 SNHG3
ENST00000434290 0.952535701619166 0.895968288020865 0.00556356337313414 ENSG00000180198 RCC1
ENST00000373833 0.777648917706087 0.594394398461283 -0.0223795747116828 ENSG00000180198 RCC1
ENST00000437681 0.311647223280559 0.115281016060127 0.0797931521117608 ENSG00000242125 SNHG3
ENST00000364938 0.492578639306189 0.256732586433012 0.0996772189986623 ENSG00000242125 SNHG3
ENST00000419074 0.0904289256192757 0.0140288241257463 -0.134053105382046 ENSG00000180198 RCC1
ENST00000373832 0.0800754635392034 0.011419400258489 -0.137721126069528 ENSG00000180198 RCC1
ENST00000373831 0.0814948253134985 0.0118073680243855 -0.147394420324313 ENSG00000180198 RCC1
ENST00000411533 0.10393478834125 0.0177511277471713 -0.143627196433264 ENSG00000180198 RCC1
ENST00000486790 0.0961188787503243 0.0155538003962122 -0.162343536004176 ENSG00000180198 RCC1
ENST00000430407 0.155114222746082 0.0347817426114535 -0.131903584331982 ENSG00000180198 RCC1
ENST00000429051 0.316718756536573 0.118567258718201 -0.111865907764772 ENSG00000180198 RCC1
ENST00000478232 0.237999055251455 0.0723031704632279 -0.128288735392791 ENSG00000180198 RCC1
ENST00000373830 0.907569640693264 0.80846068554919 0.0121390114364596 ENSG00000180098 TRNAU1AP
ENST00000495995 0.463167646130688 0.229136594812986 0.0696763108947036 ENSG00000180098 TRNAU1AP
ENST00000411406 0.261414503783326 0.0851332867858464 0.134249384378233 ENSG00000180098 TRNAU1AP
ENST00000480930 0.883026980755011 0.763375150420033 0.015462919186791 ENSG00000180098 TRNAU1AP
ENST00000491577 0.886576823896129 0.770267622632563 0.0149844722312326 ENSG00000180098 TRNAU1AP
ENST00000464880 0.253659471069877 0.0808082511151201 0.118075910738998 ENSG00000180098 TRNAU1AP
ENST00000497790 0.220516363894082 0.063406829429135 0.129012129443726 ENSG00000180098 TRNAU1AP
ENST00000495215 0.517158913465649 0.279946020234683 0.0581372195024492 ENSG00000180098 TRNAU1AP
ENST00000464093 0.275142076853266 0.0929193776934333 0.102494082285737 ENSG00000180098 TRNAU1AP
ENST00000484775 0.775698483361718 0.591471088354635 0.028782487244786 ENSG00000180098 TRNAU1AP
ENST00000464612 0.781287880218927 0.600101553713657 0.0347351569635708 ENSG00000197989 SNHG12
ENST00000475441 0.847739831474894 0.705091696005091 0.0246722877588745 ENSG00000197989 SNHG12
ENST00000531126 0.250883438579172 0.0791908447511509 0.0932780828917875 ENSG00000197989 SNHG12
ENST00000461448 0.250500777774305 0.0790165409977052 0.0932978364595456 ENSG00000197989 SNHG12
ENST00000470977 0.253659471069877 0.0807914336997067 0.0928420341045868 ENSG00000197989 SNHG12
ENST00000474814 0.253659471069877 0.0807956068486478 0.0928399727926974 ENSG00000197989 SNHG12
ENST00000481368 0.674739241478758 0.456196537459735 0.0454693307476268 ENSG00000197989 SNHG12
ENST00000481220 0.25521268769646 0.0817136572909487 0.0925577775555878 ENSG00000197989 SNHG12
ENST00000488745 0.256287867936997 0.082308188468573 0.0924824931879145 ENSG00000197989 SNHG12
ENST00000483436 0.254106059220324 0.0810730504733111 0.0927605487471279 ENSG00000197989 SNHG12
ENST00000384581 0.462147277529627 0.228318867365976 0.0938692966083512 ENSG00000197989 SNHG12
ENST00000464115 0.243660835961264 0.075267311358028 0.112028349328233 ENSG00000197989 SNHG12
ENST00000461832 0.244584324444712 0.075766688132591 0.111993626133963 ENSG00000197989 SNHG12
ENST00000384342 0.944771747264347 0.879843081161675 0.0130322622703012 ENSG00000197989 SNHG12
ENST00000471683 0.904587210518611 0.80330880847628 0.013902580458772 ENSG00000120656 TAF12
ENST00000373826 0.736660920738219 0.536735700799983 0.0415348936966423 ENSG00000188060 RAB42
ENST00000465518 0.999985163219312 0.999985163219312 1.55021898761226e-06 ENSG00000188060 RAB42
ENST00000373824 0.451191412217451 0.219096550032463 0.0786385754101988 ENSG00000120656 TAF12
ENST00000263974 0.458480398088033 0.225328793516375 0.0776755540991193 ENSG00000120656 TAF12
ENST00000495422 0.494190099480151 0.258254508126818 0.0745343682555676 ENSG00000120656 TAF12
ENST00000373816 0.486202519714564 0.25032611135824 -0.0635268912669893 ENSG00000162419 GMEB1
ENST00000361872 0.319157442324253 0.120112170917598 -0.0966872826611969 ENSG00000162419 GMEB1
ENST00000294409 0.316919156530308 0.118715239342154 -0.0970716144054576 ENSG00000162419 GMEB1
ENST00000480454 0.792414887942888 0.616233262451862 -0.0329488437105979 ENSG00000162419 GMEB1
ENST00000474884 0.696613878787215 0.483106170274097 -0.0399234064559664 ENSG00000198492 YTHDF2
ENST00000542507 0.883130728901287 0.763636074341979 0.0113245804678861 ENSG00000198492 YTHDF2
ENST00000373812 0.886702621750644 0.770450396745847 0.0110216114704943 ENSG00000198492 YTHDF2
ENST00000541996 0.886268985479747 0.769645552548966 0.0110679084594501 ENSG00000198492 YTHDF2
ENST00000478283 0.99714546680734 0.993507166034284 -0.000308363812849102 ENSG00000198492 YTHDF2
ENST00000496288 0.622479044532353 0.392409072499296 -0.0476537596113363 ENSG00000198492 YTHDF2
ENST00000475796 0.880686843654133 0.758586520754393 -0.0211021940249383 ENSG00000198492 YTHDF2
ENST00000476976 0.697832865557076 0.485146696098739 -0.0430080633318001 ENSG00000198492 YTHDF2
ENST00000468863 0.555909328592335 0.319110319524672 -0.0643053505060329 ENSG00000198492 YTHDF2
ENST00000343067 0.34080199878421 0.134314800595878 -0.0656160581336286 ENSG00000159023 EPB41
ENST00000356093 0.34080199878421 0.134314800595878 -0.0656160581336286 ENSG00000159023 EPB41
ENST00000398863 0.34080199878421 0.134314800595878 -0.0656160581336286 ENSG00000159023 EPB41
ENST00000482464 0.859780067712824 0.724431084856709 0.0214424896057941 ENSG00000159023 EPB41
ENST00000373800 0.868614110570589 0.738772972964522 0.0187558490521811 ENSG00000159023 EPB41
ENST00000349460 0.868614110570589 0.738772972964522 0.0187558490521811 ENSG00000159023 EPB41
ENST00000347529 0.868614110570589 0.738789853232 0.0187586066420282 ENSG00000159023 EPB41
ENST00000373798 0.318862929141793 0.119942448282084 -0.0690816038388723 ENSG00000159023 EPB41
ENST00000373797 0.785958317764805 0.606914319738236 0.0292744482627316 ENSG00000159023 EPB41
ENST00000488277 0.900750911600604 0.795807983697386 0.0209929169392679 ENSG00000159023 EPB41
ENST00000490308 0.963473876475197 0.918468269010423 0.00815947361872296 ENSG00000159023 EPB41
ENST00000460378 0.0103957634590465 0.000317834975971668 -0.196621518701401 ENSG00000159023 EPB41
ENST00000521452 0.266596345995468 0.087981990988368 -0.134409646442751 ENSG00000253304 TMEM200B
ENST00000420504 0.302693978046676 0.10960413695739 -0.12706088658814 ENSG00000253304 TMEM200B
ENST00000373795 0.495283221296386 0.259265406003064 -0.0377989222124541 ENSG00000116350 SRSF4
ENST00000546138 0.506130302281244 0.269318308447356 -0.0373067259297307 ENSG00000116350 SRSF4
ENST00000466448 0.512890685627742 0.275806279794267 -0.0391600354367067 ENSG00000116350 SRSF4
ENST00000497015 0.890823703287091 0.778145578652 -0.0150696341931526 ENSG00000116350 SRSF4
ENST00000605204 0.813513635753477 0.649016454599632 0.0204030747657754 ENSG00000116350 SRSF4
ENST00000477193 0.889129184289872 0.775121422463106 -0.0177656361506763 ENSG00000116350 SRSF4
ENST00000489898 0.743094837131738 0.545710260911804 -0.0376318629462479 ENSG00000116350 SRSF4
ENST00000472353 0.970094926966811 0.933520471441291 0.00503391748038281 ENSG00000116350 SRSF4
ENST00000373791 0.905416106250252 0.804575481692741 -0.0172617359341706 ENSG00000116353 MECR
ENST00000475773 0.929941461345322 0.851258510368458 -0.0149387147798023 ENSG00000116353 MECR
ENST00000483435 0.960488317635533 0.911586836390288 -0.00931587443303088 ENSG00000116353 MECR
ENST00000263702 0.84358398943087 0.698183240252265 -0.0268817939199313 ENSG00000116353 MECR
ENST00000473030 0.835672115395349 0.684287458151728 -0.0300196925258356 ENSG00000116353 MECR
ENST00000463412 0.970369301244018 0.934111119289256 -0.00614363010027639 ENSG00000116353 MECR
ENST00000453185 0.632519400708197 0.404490861961434 -0.066586793103844 ENSG00000116353 MECR
ENST00000478505 0.716706306862853 0.508969001644825 -0.0472679686442067 ENSG00000116353 MECR
ENST00000490529 0.795771235222502 0.621121206866292 -0.0344431981829213 ENSG00000116353 MECR
ENST00000463052 0.766717314004879 0.577609921924185 -0.0422079224461333 ENSG00000116353 MECR
ENST00000489248 0.743251578486114 0.54589273851317 -0.0456818449258625 ENSG00000116353 MECR
ENST00000475861 0.718444843948344 0.511469044029708 -0.050329483818792 ENSG00000116353 MECR
ENST00000474946 0.951222794722593 0.892990041915476 -0.0102957812652553 ENSG00000116353 MECR
ENST00000482610 0.727502853625934 0.523753580787582 -0.0540438768417912 ENSG00000116353 MECR
ENST00000414532 0.876233985777069 0.751114209291532 0.0275322080304778 ENSG00000186056 MATN1-AS1
ENST00000454613 0.84759818120832 0.70486219530134 0.0329096254767436 ENSG00000186056 MATN1-AS1
ENST00000294507 0.870970333395233 0.742286186773454 0.0109480851604934 ENSG00000162511 LAPTM5
ENST00000464569 0.948365969046229 0.887133816994948 0.0069966900989315 ENSG00000162511 LAPTM5
ENST00000476492 0.93408716464703 0.859206964984784 -0.0104403337994864 ENSG00000162511 LAPTM5
ENST00000424085 0.604619756643948 0.371597110018424 0.0427113209386448 ENSG00000134644 PUM1
ENST00000257075 0.604619756643948 0.371597110018424 0.0427113209386448 ENSG00000134644 PUM1
ENST00000373747 0.604619756643948 0.371597110018424 0.0427113209386448 ENSG00000134644 PUM1
ENST00000525843 0.58553501539831 0.351133127380437 0.0447542153859875 ENSG00000134644 PUM1
ENST00000426105 0.569741537594777 0.3340005279385 0.0461296201005583 ENSG00000134644 PUM1
ENST00000440538 0.569639031970452 0.333870304897999 0.0461219897890944 ENSG00000134644 PUM1
ENST00000498419 0.894039123361075 0.783707716626735 0.0133302668932255 ENSG00000134644 PUM1
ENST00000373741 0.570467370304645 0.334779143259381 0.0460471947639893 ENSG00000134644 PUM1
ENST00000423018 0.570861411205557 0.335184144488499 0.045985076505605 ENSG00000134644 PUM1
ENST00000373742 0.538392891456733 0.301458612500523 0.049498250670085 ENSG00000134644 PUM1
ENST00000530669 0.695185863905216 0.481404346885121 0.0409765605030568 ENSG00000134644 PUM1
ENST00000529846 0.438074761231387 0.208214727234703 0.0688549710493074 ENSG00000134644 PUM1
ENST00000525997 0.439644470422239 0.209730645299419 0.0689760083984161 ENSG00000134644 PUM1
ENST00000527498 0.914628573915506 0.821908382032167 0.0125258608551824 ENSG00000134644 PUM1
ENST00000471894 0.800656467705563 0.629320747962025 -0.0339999919011964 ENSG00000134644 PUM1
ENST00000490546 0.726474082882678 0.522424827039043 0.0434199827527862 ENSG00000134644 PUM1
ENST00000532678 0.6641453968174 0.443117917778077 0.0449386391743328 ENSG00000134644 PUM1
ENST00000526128 0.472642897950365 0.23785861732083 0.0877714058596024 ENSG00000134644 PUM1
ENST00000526215 0.425177602630414 0.197314006252452 0.0707925771950005 ENSG00000134644 PUM1
ENST00000525948 0.448106203263302 0.216582432317031 0.0640094931678204 ENSG00000134644 PUM1
ENST00000480602 0.264040272833662 0.0865289257705224 0.0949482991012818 ENSG00000134644 PUM1
ENST00000524516 0.643432273501594 0.41801643433817 0.0447481019070591 ENSG00000134644 PUM1
ENST00000531867 0.416030389823932 0.189856170634436 -0.08497972343812 ENSG00000134644 PUM1
ENST00000263694 0.381146055366872 0.16291481439104 -0.0571413764136496 ENSG00000060688 SNRNP40
ENST00000486941 0.721300991263222 0.514797409020479 -0.049355113161314 ENSG00000060688 SNRNP40
ENST00000489853 0.549631442750609 0.312444639170265 -0.0561137402760005 ENSG00000060688 SNRNP40
ENST00000373720 0.358443620814366 0.146306136301098 -0.0886945297401736 ENSG00000060688 SNRNP40
ENST00000491106 0.48543403369553 0.249644673981965 -0.0972597148972832 ENSG00000060688 SNRNP40
ENST00000446633 0.378666128647985 0.160989184439859 -0.0575510973514265 ENSG00000060688 SNRNP40
ENST00000474025 0.503407005894807 0.266596758099947 -0.0712450084354572 ENSG00000060688 SNRNP40
ENST00000463988 0.806672074804162 0.638848979308839 -0.033224103071921 ENSG00000060688 SNRNP40
ENST00000344147 0.546088841143408 0.308981165448556 0.0548559320287169 ENSG00000121766 ZCCHC17
ENST00000479629 0.696476916277579 0.482877376964443 0.043206906854285 ENSG00000121766 ZCCHC17
ENST00000373714 0.546088841143408 0.308981165448556 0.0548559320287169 ENSG00000121766 ZCCHC17
ENST00000546109 0.476532447360848 0.241411642054975 0.0656876433293131 ENSG00000121766 ZCCHC17
ENST00000422613 0.524172160495521 0.286931421188453 0.0583626730335368 ENSG00000121766 ZCCHC17
ENST00000490049 0.535893229360852 0.298906035779543 0.0709917283973829 ENSG00000121766 ZCCHC17
ENST00000430143 0.856147369955905 0.717944627657462 -0.0280506186891006 ENSG00000229044 RP11-266K22.2
ENST00000373713 0.974324229593986 0.942226608775003 0.00477695426164458 ENSG00000121769 FABP3
ENST00000497275 0.994220497143164 0.986554275621557 0.00111591879407604 ENSG00000121769 FABP3
ENST00000498148 0.952801848753109 0.896561302004853 0.0085783331721876 ENSG00000121769 FABP3
ENST00000482018 0.967298774955151 0.927035213530245 0.00602095066619492 ENSG00000121769 FABP3
ENST00000373710 0.687745921919023 0.472460030216726 -0.0431397139696864 ENSG00000168528 SERINC2
ENST00000536859 0.687718534893303 0.472420344680625 -0.0431719736555968 ENSG00000168528 SERINC2
ENST00000487207 0.774764414646586 0.590011677500484 0.0382612409055974 ENSG00000168528 SERINC2
ENST00000373709 0.6914242178874 0.477009645097161 -0.0427552538340098 ENSG00000168528 SERINC2
ENST00000536384 0.687117250168127 0.471585057630522 -0.0432494472099462 ENSG00000168528 SERINC2
ENST00000491976 0.687117250168127 0.471585057630522 -0.0432494472099462 ENSG00000168528 SERINC2
ENST00000418618 0.999282467940188 0.998156519960523 -0.000139215655943849 ENSG00000228682 RP11-439L8.3
ENST00000412068 0.771444691742493 0.584974629800837 -0.0344234843009156 ENSG00000223907 RP11-439L8.4
ENST00000417514 0.361082479156293 0.148293132662628 -0.120794549170448 ENSG00000223907 RP11-439L8.4
ENST00000373705 0.957802819727076 0.906134334797098 -0.00768101612727421 ENSG00000121764 HCRTR1
ENST00000373703 0.912307283626078 0.817630699179562 0.0133061643789616 ENSG00000162517 PEF1
ENST00000461006 0.852320019387407 0.711533907708218 0.0245287016231973 ENSG00000162517 PEF1
ENST00000478502 0.435129165597036 0.205578106861019 0.0751711966098999 ENSG00000162517 PEF1
ENST00000489164 0.425804181123437 0.197896667323635 0.0796305952119086 ENSG00000162517 PEF1
ENST00000492061 0.304360789796597 0.110784606137932 0.104388123718537 ENSG00000162517 PEF1
ENST00000496805 0.438196403755861 0.208290526135352 0.0830611226851064 ENSG00000162517 PEF1
ENST00000472443 0.480613537144765 0.245239208102584 0.0785989092106097 ENSG00000162517 PEF1
ENST00000471219 0.384645672420922 0.165448546386038 0.104621655412353 ENSG00000162517 PEF1
ENST00000440872 0.566977683911106 0.331042371923475 0.0687635598974495 ENSG00000162517 PEF1
ENST00000373672 0.0993055026550446 0.0164500527943813 -0.193763831513409 ENSG00000084636 COL16A1
ENST00000271069 0.0914346001869285 0.0143085252554757 -0.197446731068146 ENSG00000084636 COL16A1
ENST00000488128 0.09482661046111 0.0152090325365603 -0.212570565696344 ENSG00000084636 COL16A1
ENST00000373668 0.294276829331663 0.104344186560711 -0.138690576480223 ENSG00000084636 COL16A1
ENST00000602889 0.714939567052895 0.506589732209995 -0.0307808834768243 ENSG00000269967 RP11-84A19.4
ENST00000602725 0.785849137883412 0.606701011857256 -0.0256063032214185 ENSG00000184007 PTP4A2
ENST00000344035 0.716842241975503 0.509265153707505 -0.0270634807161737 ENSG00000184007 PTP4A2
ENST00000356536 0.829955990063734 0.675451512381304 -0.0177919725729165 ENSG00000184007 PTP4A2
ENST00000457805 0.980870707747402 0.956769083195693 0.00281462529659121 ENSG00000184007 PTP4A2
ENST00000489313 0.958391351772164 0.907580706052741 -0.00767213709626339 ENSG00000184007 PTP4A2
ENST00000602683 0.886876652865799 0.770731881229792 0.0151125175394064 ENSG00000184007 PTP4A2
ENST00000470404 0.819045577334634 0.658051484627604 0.0224315703493336 ENSG00000184007 PTP4A2
ENST00000532001 0.829215855423517 0.674406776515733 0.02110433395725 ENSG00000184007 PTP4A2
ENST00000528253 0.889666590654505 0.776028044910701 0.0150683047788022 ENSG00000184007 PTP4A2
ENST00000484483 0.816629823278641 0.654200333344271 0.0256546558019125 ENSG00000184007 PTP4A2
ENST00000468531 0.829476961694513 0.674772317325532 -0.0201717604533918 ENSG00000184007 PTP4A2
ENST00000534796 0.995705192217253 0.989596320718885 -0.000734965811387646 ENSG00000184007 PTP4A2
ENST00000532289 0.980888826931508 0.956889096813367 -0.00315105663693968 ENSG00000184007 PTP4A2
ENST00000526960 0.720578908211114 0.513945932499465 -0.0351597233214306 ENSG00000184007 PTP4A2
ENST00000524384 0.971560351620264 0.936496690562314 -0.00502068434188057 ENSG00000184007 PTP4A2
ENST00000528840 0.956872214899158 0.904077526961545 -0.00761991375519919 ENSG00000184007 PTP4A2
ENST00000494444 0.93408716464703 0.859218449474287 -0.0111765669163781 ENSG00000184007 PTP4A2
ENST00000529477 0.689395529720969 0.474560448417994 -0.0406596119538904 ENSG00000184007 PTP4A2
ENST00000533408 0.73129651085777 0.528803830735267 -0.0397284599225989 ENSG00000184007 PTP4A2
ENST00000475464 0.919763224583029 0.832155942578013 0.0149066477465721 ENSG00000184007 PTP4A2
ENST00000327300 0.206278470442319 0.0565017195431317 -0.0722717820946815 ENSG00000121774 KHDRBS1
ENST00000307714 0.205527534351731 0.0560957114636206 -0.0724738049299878 ENSG00000121774 KHDRBS1
ENST00000492989 0.332583197053084 0.128826086023794 -0.0638473059001214 ENSG00000121774 KHDRBS1
ENST00000484270 0.404325012588563 0.180309790932462 -0.0568140479691888 ENSG00000121774 KHDRBS1
ENST00000366152 0.997002675037047 0.993230953806742 -0.000655819715310983 ENSG00000203325 RP11-277A4.4
ENST00000487305 0.194554698792897 0.0511953825212475 -0.112550327755484 ENSG00000121775 TMEM39B
ENST00000336294 0.211703424338869 0.0590253035701282 -0.10898740171561 ENSG00000121775 TMEM39B
ENST00000438825 0.178743426337268 0.0444465417475774 -0.143623041733114 ENSG00000121775 TMEM39B
ENST00000441402 0.213857506955823 0.0601332994063634 -0.108446212871628 ENSG00000121775 TMEM39B
ENST00000472503 0.319549774177284 0.120350042172719 -0.109552789351689 ENSG00000121775 TMEM39B
ENST00000456834 0.261437494420244 0.0851529304951216 -0.110754533790204 ENSG00000121775 TMEM39B
ENST00000468135 0.213857506955823 0.0601332994063634 -0.108446212871628 ENSG00000121775 TMEM39B
ENST00000466321 0.189966073069894 0.0490828519974578 -0.140678485977922 ENSG00000121775 TMEM39B
ENST00000373634 0.218925084002688 0.0626138767491837 -0.107375926292179 ENSG00000121775 TMEM39B
ENST00000427288 0.203896061570435 0.0552934375622367 -0.118381269377443 ENSG00000121775 TMEM39B
ENST00000476968 0.202377660220066 0.0545680399640636 -0.110864103192693 ENSG00000121775 TMEM39B
ENST00000498613 0.66968799050583 0.449962721844945 -0.0607750623288298 ENSG00000121775 TMEM39B
ENST00000373625 0.065739525986067 0.00816297817799701 -0.10669233900607 ENSG00000025800 KPNA6
ENST00000471599 0.386026187522042 0.166438396743755 -0.0628550617729477 ENSG00000025800 KPNA6
ENST00000537234 0.78492428642853 0.60528638699936 -0.0259583925945365 ENSG00000025800 KPNA6
ENST00000469790 0.733211049660137 0.531936564743541 0.0415332767560281 ENSG00000025800 KPNA6
ENST00000545542 0.774288307481404 0.589256019346673 -0.0280817895698398 ENSG00000025800 KPNA6
ENST00000446515 0.816123061436554 0.653384087166719 0.028205432827718 ENSG00000025800 KPNA6
ENST00000515055 0.00700448726124103 0.000166769006834853 -0.184750911692493 ENSG00000250135 RP4-622L5.2
ENST00000373610 0.00131354872272569 1.19401268937618e-05 -0.196180823810138 ENSG00000084652 TXLNA
ENST00000373609 0.00120003599951257 1.04404486261071e-05 -0.197582349960035 ENSG00000084652 TXLNA
ENST00000373602 0.270309758052087 0.0902585553048448 0.0954961525959757 ENSG00000160050 CCDC28B
ENST00000469003 0.293902229885791 0.104160855947212 0.112397594067973 ENSG00000160050 CCDC28B
ENST00000421922 0.264894986271451 0.0869635785558502 0.0964917534676317 ENSG00000160050 CCDC28B
ENST00000461819 0.262995551164286 0.0860030798995634 0.0967609292164808 ENSG00000160050 CCDC28B
ENST00000483009 0.258451492062391 0.0834943482737566 0.0986297354942473 ENSG00000160050 CCDC28B
ENST00000373604 0.894264953254907 0.784444922905631 0.0202972651771042 ENSG00000224066 RP4-622L5.7
ENST00000537469 0.464840437118838 0.230617513263113 -0.101602679714402 ENSG00000160051 IQCC
ENST00000291358 0.487709200608765 0.251802968497582 -0.0972440146312413 ENSG00000160051 IQCC
ENST00000409358 0.758324745290487 0.566561178732439 -0.0493340507718549 ENSG00000222046 DCDC2B
ENST00000487056 0.776114767881084 0.592045608914298 -0.0461037951676457 ENSG00000222046 DCDC2B
ENST00000466796 0.273591208211508 0.0919830090601324 -0.136039183343504 ENSG00000160055 TMEM234
ENST00000491434 0.400649951733092 0.177478214313554 -0.103336074876279 ENSG00000160055 TMEM234
ENST00000489170 0.401077007456703 0.177916466500515 -0.103264384752229 ENSG00000160055 TMEM234
ENST00000461402 0.401077007456703 0.177916466500515 -0.103264384752229 ENSG00000160055 TMEM234
ENST00000483001 0.364790471135792 0.15110976556821 -0.110951137376986 ENSG00000160055 TMEM234
ENST00000545122 0.350679298189135 0.140948109016698 -0.115819061645676 ENSG00000160055 TMEM234
ENST00000309777 0.423257570037591 0.195825593702077 -0.101114413760837 ENSG00000160055 TMEM234
ENST00000373593 0.423257570037591 0.195825593702077 -0.101114413760837 ENSG00000160055 TMEM234
ENST00000344461 0.430724764363685 0.202052228072029 -0.099932678648952 ENSG00000160055 TMEM234
ENST00000484490 0.394302465200017 0.172684819246877 -0.108769945130827 ENSG00000160055 TMEM234
ENST00000487174 0.593628617884975 0.360294262612489 -0.0737395827844239 ENSG00000160055 TMEM234
ENST00000355082 0.0691879146641673 0.00891201670881933 0.146832800320036 ENSG00000084623 EIF3I
ENST00000373586 0.0880635561968113 0.0134089326417633 0.126520530412549 ENSG00000084623 EIF3I
ENST00000489353 0.0564162555331353 0.00624589938912551 0.151678005446594 ENSG00000084623 EIF3I
ENST00000471486 0.0643620356490379 0.00788958245547045 0.141355713830308 ENSG00000084623 EIF3I
ENST00000483517 0.077633114109994 0.0108244255013323 0.134978777666792 ENSG00000084623 EIF3I
ENST00000474371 0.0708982686740508 0.00927271087572381 0.133694379778617 ENSG00000084623 EIF3I
ENST00000423995 0.563747341027189 0.327455827019548 -0.074445271005345 ENSG00000220785 MTMR9LP
ENST00000403496 0.542873208771116 0.305852255031824 -0.0801229555051226 ENSG00000220785 MTMR9LP
ENST00000441044 0.538160757790579 0.301200593350914 -0.0760252564646743 ENSG00000220785 MTMR9LP
ENST00000426597 0.650841659569057 0.427110248411564 -0.0584639718263841 ENSG00000220785 MTMR9LP
ENST00000336890 0.606690119027675 0.373649408487035 -0.0462606829820764 ENSG00000182866 LCK
ENST00000482949 0.914166275417463 0.821113582720479 0.0133300079037163 ENSG00000182866 LCK
ENST00000495610 0.680730184726983 0.463849142801142 -0.0387899335995247 ENSG00000182866 LCK
ENST00000355928 0.84556179498557 0.701582067494461 0.0233090462695385 ENSG00000182866 LCK
ENST00000476457 0.948008369699451 0.886272994332087 0.00852927727189166 ENSG00000182866 LCK
ENST00000469765 0.607425009258799 0.374619263174045 -0.0461551202236218 ENSG00000182866 LCK
ENST00000461712 0.814343791807646 0.650556003825733 0.0354984874600673 ENSG00000182866 LCK
ENST00000373562 0.857259515075372 0.719969102966156 0.0260964210690638 ENSG00000182866 LCK
ENST00000477031 0.951818493888239 0.894311571184414 0.0109027512870642 ENSG00000182866 LCK
ENST00000373557 0.6224626413612 0.39237454414256 -0.0575909478469521 ENSG00000182866 LCK
ENST00000333070 0.624121897560626 0.394637832710982 -0.0489977043749158 ENSG00000182866 LCK
ENST00000373564 0.730873549760206 0.528251819914677 -0.036031884517777 ENSG00000182866 LCK
ENST00000469956 0.314299511891667 0.116875875689014 -0.0975764259996897 ENSG00000182866 LCK
ENST00000373548 0.252187956547201 0.0799970773820792 -0.0823821246602829 ENSG00000116478 HDAC1
ENST00000481281 0.302714859401185 0.109617900943084 -0.0834574931157325 ENSG00000116478 HDAC1
ENST00000463172 0.278998930626914 0.0953210566205689 -0.0865132428442122 ENSG00000116478 HDAC1
ENST00000428704 0.419136912938437 0.192797819755769 -0.0636532698905197 ENSG00000116478 HDAC1
ENST00000472928 0.30141270321294 0.108795453281099 -0.083554880288541 ENSG00000116478 HDAC1
ENST00000373541 0.255296916495052 0.0817646849515342 -0.0821364844057296 ENSG00000116478 HDAC1
ENST00000490081 0.493902065267057 0.258012776846907 -0.0548298117710882 ENSG00000116478 HDAC1
ENST00000482310 0.522820683490581 0.285596590186294 -0.0521062177601737 ENSG00000116478 HDAC1
ENST00000476391 0.380406352248045 0.162363932240014 -0.0824444649681709 ENSG00000116478 HDAC1
ENST00000484305 0.538643515628295 0.301766367235033 0.0615841198987155 ENSG00000116478 HDAC1
ENST00000471488 0.239050237521277 0.0728824859794788 -0.132864354535811 ENSG00000116478 HDAC1
ENST00000329421 0.252531470820726 0.0802390443348505 -0.0849556182679585 ENSG00000175130 MARCKSL1
ENST00000574315 0.567258983362641 0.331321805860604 -0.0797458147236122 ENSG00000162526 TSSK3
ENST00000455895 0.136074258227319 0.0280273602972366 -0.106491330909371 ENSG00000160058 BSDC1
ENST00000413080 0.136586540454813 0.0282088382748168 -0.1064886441585 ENSG00000160058 BSDC1
ENST00000444377 0.13710796924538 0.0283729596480933 -0.106519526120033 ENSG00000160058 BSDC1
ENST00000341071 0.137677042315514 0.0285778385157226 -0.106261427139373 ENSG00000160058 BSDC1
ENST00000526031 0.217508468003315 0.0619243210839052 -0.0954377864940661 ENSG00000160058 BSDC1
ENST00000419121 0.220922726350671 0.0635881240656357 -0.0945855298992469 ENSG00000160058 BSDC1
ENST00000446293 0.30986283922225 0.114199666513802 -0.0819157566732459 ENSG00000160058 BSDC1
ENST00000463967 0.830817405989391 0.676740711307291 -0.0318543993233527 ENSG00000160058 BSDC1
ENST00000373520 0.40413454324545 0.180162656951896 -0.0761679590342273 ENSG00000160058 BSDC1
ENST00000449308 0.385831975030874 0.166311117256049 -0.0779200262450122 ENSG00000160058 BSDC1
ENST00000527513 0.395222293770178 0.173371046657931 -0.0892054559740595 ENSG00000160058 BSDC1
ENST00000527163 0.439606456345582 0.209703190971455 -0.0823903492575592 ENSG00000160058 BSDC1
ENST00000530485 0.482139653953179 0.246491239316106 -0.0779888413238761 ENSG00000160058 BSDC1
ENST00000474414 0.466269899728329 0.232101664767814 -0.0824460844635858 ENSG00000160058 BSDC1
ENST00000530876 0.512953359125386 0.275885441114498 -0.0793091528923193 ENSG00000160058 BSDC1
ENST00000530753 0.568727257803651 0.332809440960564 -0.0713487414561002 ENSG00000160058 BSDC1
ENST00000533084 0.621244463027517 0.391048827601624 -0.0674853386371388 ENSG00000160058 BSDC1
ENST00000531222 0.459419934870263 0.226118318821495 -0.101143424907732 ENSG00000160058 BSDC1
ENST00000341885 0.120058069599481 0.0227476125853368 0.0988243649960435 ENSG00000176261 ZBTB8OS
ENST00000468695 0.110235003484176 0.0196473262284576 0.11004872740992 ENSG00000176261 ZBTB8OS
ENST00000492007 0.115960079671408 0.0214630026910757 0.107995910851987 ENSG00000176261 ZBTB8OS
ENST00000373506 0.0999268867728233 0.0166011703858862 0.112497323987137 ENSG00000176261 ZBTB8OS
ENST00000467652 0.833865885714778 0.681482391754056 0.0263202319790446 ENSG00000176261 ZBTB8OS
ENST00000498691 0.022066849313763 0.00114457585159662 0.176864972783973 ENSG00000176261 ZBTB8OS
ENST00000478041 0.112537909488645 0.0203773518266865 0.10966666524474 ENSG00000176261 ZBTB8OS
ENST00000473294 0.112262103983004 0.0203124496341875 0.109676915586215 ENSG00000176261 ZBTB8OS
ENST00000436661 0.109379675789173 0.0193689669038794 0.110625984243984 ENSG00000176261 ZBTB8OS
ENST00000373501 0.109113756744695 0.0192838162889517 0.110634143461954 ENSG00000176261 ZBTB8OS
ENST00000476493 0.10912859298675 0.0192875579294424 0.110525694944144 ENSG00000176261 ZBTB8OS
ENST00000465588 0.109982976880388 0.0195604278672568 0.110558398700373 ENSG00000176261 ZBTB8OS
ENST00000483138 0.146681843358719 0.0317201179266961 0.1150233552697 ENSG00000176261 ZBTB8OS
ENST00000479075 0.138664720550838 0.0289770851684574 0.122315110329515 ENSG00000176261 ZBTB8OS
ENST00000473383 0.0570839503800322 0.00637947987093565 0.201598836641009 ENSG00000176261 ZBTB8OS
ENST00000466361 0.233964046592549 0.0702132176759889 0.106641058497825 ENSG00000176261 ZBTB8OS
ENST00000414241 0.915310041616104 0.823159252261648 -0.0100640997224605 ENSG00000162521 RBBP4
ENST00000373493 0.831183134811547 0.677256325193641 -0.0192055229261079 ENSG00000162521 RBBP4
ENST00000527118 0.99642536389018 0.991661495832594 -0.000459997671351486 ENSG00000162521 RBBP4
ENST00000401893 0.965549456720943 0.922797051599235 -0.00425491068570829 ENSG00000162521 RBBP4
ENST00000524393 0.993977290737542 0.985836636994884 -0.000781248587393914 ENSG00000162521 RBBP4
ENST00000526193 0.91040117214346 0.814233218225443 0.0104564850897268 ENSG00000162521 RBBP4
ENST00000492348 0.943387278385053 0.876942693732202 -0.00728015080569596 ENSG00000162521 RBBP4
ENST00000544435 0.943387278385053 0.876942693732202 -0.00728015080569596 ENSG00000162521 RBBP4
ENST00000525506 0.574013115429238 0.338590434258478 -0.0493481074755631 ENSG00000162521 RBBP4
ENST00000465780 0.750437915488412 0.555695157364231 -0.0327587813957166 ENSG00000162521 RBBP4
ENST00000373485 0.898770223861728 0.792184761487482 -0.0125253852828786 ENSG00000162521 RBBP4
ENST00000477563 0.990292329936653 0.977778358747156 -0.0012497902110975 ENSG00000162521 RBBP4
ENST00000458695 0.919784178425297 0.832271748863114 -0.00964000205661453 ENSG00000162521 RBBP4
ENST00000490500 0.556386441412644 0.319627102857993 -0.0535425334246825 ENSG00000162521 RBBP4
ENST00000445722 0.891984980203443 0.780173422922991 -0.0130938061022385 ENSG00000162521 RBBP4
ENST00000475321 0.977895097162254 0.950987180361298 0.00323575636484653 ENSG00000162521 RBBP4
ENST00000531983 0.409519921522858 0.184823857061563 0.084819518221857 ENSG00000162521 RBBP4
ENST00000463378 0.616831732796818 0.385394846574263 -0.0471754719615117 ENSG00000162521 RBBP4
ENST00000460669 0.895152135987376 0.785894652044295 -0.0163476696891805 ENSG00000162521 RBBP4
ENST00000482190 0.850331985654018 0.708642115700972 -0.0224341084405428 ENSG00000162521 RBBP4
ENST00000373484 0.970639595525836 0.934726678335547 -0.00535540965779996 ENSG00000162520 SYNC
ENST00000409190 0.394195772730826 0.172589561929701 -0.0823424825579108 ENSG00000162520 SYNC
ENST00000469100 0.132293076181338 0.0267463564094537 -0.126380670409045 ENSG00000134684 YARS
ENST00000373477 0.37252170771325 0.156780488324177 -0.0571935603367646 ENSG00000134684 YARS
ENST00000490826 0.153871125628103 0.034274497467052 -0.125602346006469 ENSG00000134684 YARS
ENST00000487404 0.288151340717752 0.100659331077241 -0.0943508190244706 ENSG00000134684 YARS
ENST00000478828 0.317486731895329 0.119154370967061 -0.090199655669877 ENSG00000134684 YARS
ENST00000481895 0.901440295045941 0.797358946113479 -0.01069711373789 ENSG00000134684 YARS
ENST00000466052 0.570002040956722 0.334328682481746 -0.0529768588117193 ENSG00000134684 YARS
ENST00000470377 0.929326328651674 0.850318148386047 -0.0101461341056844 ENSG00000134684 YARS
ENST00000472692 0.944523842805958 0.879162056412953 0.00950549527733828 ENSG00000134684 YARS
ENST00000530710 0.612138662267455 0.380151486259478 -0.0503354925502509 ENSG00000116497 S100PBP
ENST00000373476 0.887437786944133 0.77171963834786 -0.0139912249024971 ENSG00000116497 S100PBP
ENST00000373475 0.82599694051105 0.669119384722186 -0.0204044109003262 ENSG00000116497 S100PBP
ENST00000529027 0.648085242764643 0.423745486009959 -0.0508330684339439 ENSG00000116497 S100PBP
ENST00000531123 0.907370956572502 0.808004201771487 -0.0120037274992051 ENSG00000116497 S100PBP
ENST00000398243 0.886497514958314 0.770121336918502 -0.0148020606663937 ENSG00000116497 S100PBP
ENST00000356689 0.751356621533216 0.557110972856043 -0.0290316282728749 ENSG00000116497 S100PBP
ENST00000526230 0.972297358443704 0.938045759936356 0.00447188863592978 ENSG00000116497 S100PBP
ENST00000531256 0.950478145437385 0.891335332755763 -0.00766936326335744 ENSG00000116497 S100PBP
ENST00000477248 0.995535041159131 0.989202510888087 -0.00115582361282105 ENSG00000116497 S100PBP
ENST00000482212 0.959855683384447 0.910134627209131 0.00639545619175003 ENSG00000116497 S100PBP
ENST00000530552 0.912658290060427 0.818180787785781 -0.0183741559487403 ENSG00000116497 S100PBP
ENST00000525203 0.797816860489039 0.624233942485305 0.0400311119384321 ENSG00000116497 S100PBP
ENST00000524535 0.764407491813593 0.574612848768226 0.0460795783353904 ENSG00000116497 S100PBP
ENST00000373456 0.876062456950757 0.750773415633921 0.0208060554092253 ENSG00000116514 RNF19B
ENST00000356990 0.876333160578332 0.751298121446672 0.0207726851311208 ENSG00000116514 RNF19B
ENST00000235150 0.889036686276259 0.774739787582017 0.0189229793158789 ENSG00000116514 RNF19B
ENST00000427524 0.766111325451388 0.576762213991749 0.0274868656061529 ENSG00000236065 RP1-117O3.2
ENST00000373449 0.771055001013536 0.584258630322499 0.0277687790495019 ENSG00000004455 AK2
ENST00000548033 0.648637355289102 0.424292853142809 0.0411342316430361 ENSG00000004455 AK2
ENST00000482191 0.568744955720163 0.332844462544265 0.0606126620225272 ENSG00000004455 AK2
ENST00000491241 0.731734021449038 0.529503857023224 -0.0391017917541854 ENSG00000004455 AK2
ENST00000467905 0.866000442094853 0.734176818832708 0.0197998922075181 ENSG00000004455 AK2
ENST00000354858 0.867695582518783 0.737404551872505 0.0200615166418185 ENSG00000004455 AK2
ENST00000480134 0.867758223677013 0.737501010476866 0.0200556912919881 ENSG00000004455 AK2
ENST00000550338 0.879364072229946 0.756421832770133 0.0186383069002615 ENSG00000004455 AK2
ENST00000469238 0.212815522578617 0.0595870362849394 0.133047833643635 ENSG00000004455 AK2
ENST00000466029 0.220374145721551 0.0633342387596756 0.130778852678223 ENSG00000004455 AK2
ENST00000487289 0.535256997921952 0.298331621951247 0.0633537642035779 ENSG00000004455 AK2
ENST00000548559 0.509979940607443 0.273285476699741 0.0682756805569276 ENSG00000004455 AK2
ENST00000551979 0.88054856465025 0.758380149293644 0.018883238311511 ENSG00000004455 AK2
ENST00000291416 0.823741904830475 0.665151533586692 -0.0354326334023605 ENSG00000116525 TRIM62
ENST00000543586 0.938743766203627 0.867790418180615 -0.0142770014143455 ENSG00000116525 TRIM62
ENST00000539719 0.712385971341311 0.503621885750431 -0.0562918257516372 ENSG00000160094 ZNF362
ENST00000588828 0.663549929457726 0.442543620748219 -0.0592237334424106 ENSG00000225313 RP11-415J8.3
ENST00000457957 0.66173251810428 0.440469314066765 -0.0593457149278793 ENSG00000225313 RP11-415J8.3
ENST00000587696 0.653094286027205 0.429789073321023 -0.0606875621406687 ENSG00000225313 RP11-415J8.3
ENST00000431992 0.901440295045941 0.797355791360389 -0.0140924715862507 ENSG00000134686 PHC2
ENST00000485928 0.803686542682646 0.634231340900988 -0.0267395683151758 ENSG00000134686 PHC2
ENST00000373418 0.804164767392597 0.634899923155124 -0.0267110124775084 ENSG00000134686 PHC2
ENST00000373422 0.816467727375897 0.653877816753489 -0.0252026829052362 ENSG00000134686 PHC2
ENST00000257118 0.901440295045941 0.797355791360389 -0.0140924715862507 ENSG00000134686 PHC2
ENST00000419414 0.96403518242169 0.919628235217389 -0.00591801664208871 ENSG00000134686 PHC2
ENST00000467894 0.916976582148692 0.826593664545987 -0.0134349483314848 ENSG00000134686 PHC2
ENST00000373416 0.65172861443768 0.42808012058612 0.0488811611788683 ENSG00000134686 PHC2
ENST00000486897 0.961364924158041 0.913715863435691 0.00764578441408982 ENSG00000134686 PHC2
ENST00000493483 0.993487827532738 0.984650388765343 0.00135664039851838 ENSG00000134686 PHC2
ENST00000473158 0.884405525458093 0.765977006254665 -0.0253682334478206 ENSG00000134686 PHC2
ENST00000361328 0.0518704218598199 0.00538075136374925 -0.201915462901064 ENSG00000121903 ZSCAN20
ENST00000373413 0.0832430793141529 0.0122093265812571 -0.200298234190449 ENSG00000121903 ZSCAN20
ENST00000241312 0.867855709585591 0.737704027546676 0.0280448069404859 ENSG00000121904 CSMD2
ENST00000373381 0.867855709585591 0.737704027546676 0.0280448069404859 ENSG00000121904 CSMD2
ENST00000426886 0.246297306195319 0.0766081402680155 0.10150927165184 ENSG00000163866 SMIM12
ENST00000521580 0.389783981667408 0.169274301426077 0.0893913787526628 ENSG00000163866 SMIM12
ENST00000446026 0.440527530728276 0.210406470355229 0.0835440688843309 ENSG00000163866 SMIM12
ENST00000456842 0.492123674316882 0.256239758720527 0.0766208328354508 ENSG00000163866 SMIM12
ENST00000423898 0.555824158428921 0.318954530941928 0.0669440813160985 ENSG00000163866 SMIM12
ENST00000417239 0.457124277358791 0.224242743383946 0.089577497569513 ENSG00000163866 SMIM12
ENST00000417456 0.94011314705064 0.870650968037371 -0.00980238467945506 ENSG00000241014 RP11-244H3.1
ENST00000487874 0.537688223880997 0.300607821729221 -0.0539510401300742 ENSG00000271741 RP11-244H3.4
ENST00000373337 0.853259615046077 0.713007170261037 0.0255395779375632 ENSG00000243749 ZMYM6NB
ENST00000373340 0.537908176998916 0.300854731151196 -0.0551552743603206 ENSG00000163867 ZMYM6
ENST00000493328 0.426125687560651 0.198132924594734 -0.0760799965388393 ENSG00000163867 ZMYM6
ENST00000357182 0.455111969059803 0.222625254671205 -0.0718053243068581 ENSG00000163867 ZMYM6
ENST00000466345 0.861542705995546 0.727190812020972 -0.0280965265321258 ENSG00000163867 ZMYM6
ENST00000415531 0.444150609933505 0.213376387203717 -0.0843090999914351 ENSG00000163867 ZMYM6
ENST00000317538 0.506229442869417 0.269433310841661 -0.0790188214233342 ENSG00000163867 ZMYM6
ENST00000460607 0.507406400596923 0.270418927725534 -0.0786460464141103 ENSG00000163867 ZMYM6
ENST00000373333 0.634018960591832 0.406384883174051 -0.06003227036846 ENSG00000163867 ZMYM6
ENST00000471566 0.762841297265126 0.572643603552834 -0.0470052470329105 ENSG00000163867 ZMYM6
ENST00000417119 0.681989099971496 0.465189753889452 0.0624783336688028 ENSG00000197056 ZMYM1
ENST00000359858 0.836838858098986 0.686436240717453 0.0332474809918057 ENSG00000197056 ZMYM1
ENST00000488455 0.766669978626685 0.577515575774376 0.0460147238041768 ENSG00000197056 ZMYM1
ENST00000475654 0.813653588129553 0.649272431894388 0.0391854024627854 ENSG00000197056 ZMYM1
ENST00000373329 0.836838858098986 0.686436240717453 0.0332474809918057 ENSG00000197056 ZMYM1
ENST00000373330 0.836821136419144 0.686344435300663 0.0332312816932515 ENSG00000197056 ZMYM1
ENST00000471991 0.737762934285556 0.538379227218028 -0.0528047521669116 ENSG00000116560 SFPQ
ENST00000468598 0.0918386310332117 0.0144160362656011 -0.143739442455502 ENSG00000116560 SFPQ
ENST00000460428 0.07108851936222 0.0093180150135603 -0.135914695274936 ENSG00000116560 SFPQ
ENST00000470472 0.075850046503078 0.010393282622788 -0.131251040837892 ENSG00000116560 SFPQ
ENST00000466745 0.12692042917122 0.0249476813973048 -0.144473951487089 ENSG00000116560 SFPQ
ENST00000466213 0.156348037773607 0.0352492882946037 -0.134497428347626 ENSG00000116560 SFPQ
ENST00000490668 0.0901447077894279 0.0139605454404577 -0.139741691048532 ENSG00000116560 SFPQ
ENST00000485365 0.156615558321242 0.0353401312169632 -0.125052939790168 ENSG00000116560 SFPQ
ENST00000485454 0.500584492703173 0.264117766556336 -0.0931640981630255 ENSG00000116560 SFPQ
ENST00000357214 0.0667617224645064 0.00838990805855892 -0.109590211435782 ENSG00000116560 SFPQ
ENST00000373297 0.396410095822309 0.174160967819829 0.0862475119934143 ENSG00000146463 ZMYM4
ENST00000314607 0.396410095822309 0.174160967819829 0.0862475119934143 ENSG00000146463 ZMYM4
ENST00000441447 0.107393064437383 0.0187542817115463 0.183573732601854 ENSG00000146463 ZMYM4
ENST00000432683 0.572423951335991 0.336970775415579 0.075201566908577 ENSG00000227409 ZMYM4-AS1
ENST00000457946 0.813669216646939 0.649347278310109 0.0259361884490475 ENSG00000146463 ZMYM4
ENST00000482131 0.736071134266787 0.536039819970505 0.0502212795096178 ENSG00000146463 ZMYM4
ENST00000470175 0.963482282227494 0.918486167025898 -0.00791957799142956 ENSG00000146463 ZMYM4
ENST00000492456 0.593697074408949 0.36038286459714 -0.0757885018155307 ENSG00000146463 ZMYM4
ENST00000325722 0.517327438785466 0.28011155134238 -0.0413019368756626 ENSG00000142687 KIAA0319L
ENST00000373266 0.00802309767310825 0.000208747057545937 -0.169033559701331 ENSG00000142687 KIAA0319L
ENST00000426982 0.699275053928667 0.487117857921911 -0.0279870438124442 ENSG00000142687 KIAA0319L
ENST00000461312 0.0365683151812143 0.00289222470228769 -0.163032827471124 ENSG00000142687 KIAA0319L
ENST00000485551 0.0850338587032826 0.0126530933407073 -0.103506122153063 ENSG00000142687 KIAA0319L
ENST00000473423 0.140601144860643 0.0296088960645282 -0.164777235223241 ENSG00000142687 KIAA0319L
ENST00000473844 0.354714487545966 0.143712799991284 -0.090993410365759 ENSG00000142687 KIAA0319L
ENST00000474856 0.5580474762787 0.321282365639228 -0.0690162467279048 ENSG00000142687 KIAA0319L
ENST00000492544 0.148393903636536 0.0323050194035463 -0.159846880349404 ENSG00000142687 KIAA0319L
ENST00000440579 0.509241006348427 0.272572202136081 0.0590225447260801 ENSG00000142687 KIAA0319L
ENST00000467109 0.308188821639945 0.113236547341657 -0.136128957269976 ENSG00000142687 KIAA0319L
ENST00000431916 0.772504904183701 0.586544349845825 0.0312685417312778 ENSG00000142687 KIAA0319L
ENST00000482929 0.385890530161533 0.166360513813776 0.0865849976894328 ENSG00000142687 KIAA0319L
ENST00000478463 0.302810970948722 0.109710972554833 0.100769837324807 ENSG00000142687 KIAA0319L
ENST00000470388 0.302247626682827 0.109326380694878 0.10092657865783 ENSG00000142687 KIAA0319L
ENST00000492888 0.256750787478204 0.0825970066698275 0.113709895612445 ENSG00000142687 KIAA0319L
ENST00000469892 0.306940457908067 0.112490270786748 0.105345770355646 ENSG00000142687 KIAA0319L
ENST00000494948 0.138535348356536 0.028921776555431 0.151704784159126 ENSG00000142687 KIAA0319L
ENST00000476329 0.267207499530115 0.0883180137977036 0.131978333939737 ENSG00000142687 KIAA0319L
ENST00000373253 0.208213020461671 0.0573798085833687 -0.138670835124525 ENSG00000020129 NCDN
ENST00000356090 0.202473242863395 0.0546326694091237 -0.140668126297261 ENSG00000020129 NCDN
ENST00000373243 0.202541790442329 0.0546659664489766 -0.140700186016656 ENSG00000020129 NCDN
ENST00000459931 0.406199945082761 0.181957243517503 -0.109502200746829 ENSG00000020129 NCDN
ENST00000437806 0.186193004514469 0.0475864772284799 -0.165325250318061 ENSG00000020129 NCDN
ENST00000423723 0.251568465381391 0.0796062228160827 -0.143819891174746 ENSG00000020129 NCDN
ENST00000444348 0.839985893884646 0.69217181722609 0.0321124392781338 ENSG00000239636 RP4-728D4.2
ENST00000373235 0.845539394626864 0.701395639498727 -0.0296347064984656 ENSG00000116819 TFAP2E
ENST00000373237 0.960229399043692 0.911188443381031 -0.0055904492998229 ENSG00000126067 PSMB2
ENST00000270815 0.548602466405355 0.3115346627118 -0.0713006414108741 ENSG00000142686 C1orf216
ENST00000251195 0.325016187512003 0.123827599499931 -0.0785215639165456 ENSG00000092853 CLSPN
ENST00000318121 0.497440315962005 0.261230501508962 -0.0613599792695343 ENSG00000092853 CLSPN
ENST00000373220 0.497440315962005 0.261230501508962 -0.0613599792695343 ENSG00000092853 CLSPN
ENST00000520551 0.497440315962005 0.261230501508962 -0.0613599792695343 ENSG00000092853 CLSPN
ENST00000373210 0.706482278555178 0.49611800808784 -0.0410953167710712 ENSG00000134698 AGO4
ENST00000373206 0.0335574623712037 0.00246644189044031 -0.167486188161412 ENSG00000092847 AGO1
ENST00000373204 0.0177694039752997 0.00078081827460971 -0.156700066375442 ENSG00000092847 AGO1
ENST00000324350 0.95479069659416 0.90035959931117 0.00874720035310739 ENSG00000126070 AGO3
ENST00000373191 0.545185568054877 0.308146887180534 -0.0616231744723395 ENSG00000126070 AGO3
ENST00000397828 0.919270818526446 0.830805031332662 0.0147929049600879 ENSG00000126070 AGO3
ENST00000246314 0.981431790234863 0.958101766043069 -0.00315405956238467 ENSG00000126070 AGO3
ENST00000491443 0.960718845406819 0.91214125876293 -0.0086584087073551 ENSG00000126070 AGO3
ENST00000466576 0.844382093292379 0.699363562034408 0.0297640285156543 ENSG00000271554 RP4-665N4.8
ENST00000471099 0.391098590978236 0.17026941772855 0.116826444749113 ENSG00000126070 AGO3
ENST00000373178 0.958954652452764 0.908424324197943 -0.00678873731513591 ENSG00000116863 ADPRHL2
ENST00000373166 0.416626375717954 0.190471816234408 0.0676995478250905 ENSG00000054116 TRAPPC3
ENST00000462715 0.490156024959603 0.254171150104472 0.0678203562645159 ENSG00000054116 TRAPPC3
ENST00000373163 0.326376456985176 0.124742972100893 0.0785612064229713 ENSG00000054116 TRAPPC3
ENST00000373162 0.279214577210465 0.0954229908550749 0.0855300006863353 ENSG00000054116 TRAPPC3
ENST00000469757 0.172798078724495 0.0419080104952123 0.106278593541987 ENSG00000054116 TRAPPC3
ENST00000373159 0.297796309509036 0.106494173222324 0.0891671112408507 ENSG00000054116 TRAPPC3
ENST00000497251 0.501446276922238 0.264757557661817 0.0680969497597575 ENSG00000054116 TRAPPC3
ENST00000429533 0.387993218802706 0.167953132070454 -0.0996979967149073 ENSG00000116871 MAP7D1
ENST00000316156 0.364830981699912 0.151143095357677 -0.0892702509233883 ENSG00000116871 MAP7D1
ENST00000527764 0.14508311134947 0.0311540937780281 -0.160036179810908 ENSG00000116871 MAP7D1
ENST00000373150 0.363353203373992 0.1499998435105 -0.0894365194421285 ENSG00000116871 MAP7D1
ENST00000373151 0.363353203373992 0.1499998435105 -0.0894365194421285 ENSG00000116871 MAP7D1
ENST00000530729 0.239573628420798 0.0731379182034398 -0.133107174334858 ENSG00000116871 MAP7D1
ENST00000462118 0.548572355375039 0.311471132565563 -0.0816724943959772 ENSG00000116871 MAP7D1
ENST00000474796 0.431178624138936 0.202403565793865 -0.0960513326953056 ENSG00000116871 MAP7D1
ENST00000530975 0.183171011423971 0.0463029706625139 -0.153587083698855 ENSG00000116871 MAP7D1
ENST00000487131 0.406663853244526 0.182470198472581 -0.101305539303873 ENSG00000116871 MAP7D1
ENST00000373148 0.562285761351031 0.32583383987513 -0.0636502427729005 ENSG00000116871 MAP7D1
ENST00000532131 0.720578908211114 0.513949376206388 -0.048855701521278 ENSG00000116871 MAP7D1
ENST00000487114 0.943751114591394 0.877692187594119 -0.0108638252929689 ENSG00000116871 MAP7D1
ENST00000354618 0.00235609591890112 3.03223412941109e-05 -0.148116453384353 ENSG00000054118 THRAP3
ENST00000469141 0.00737893099807789 0.000181009787795263 -0.123115714525687 ENSG00000054118 THRAP3
ENST00000478853 0.58242154793091 0.347887375813456 0.0643212230796297 ENSG00000054118 THRAP3
ENST00000466743 0.415243518596799 0.189286716761312 -0.0930154244198639 ENSG00000054118 THRAP3
ENST00000373139 0.477198125562478 0.2420491337816 -0.0925405854440464 ENSG00000214193 SH3D21
ENST00000453908 0.473609197089215 0.238811375998161 -0.0866960632364309 ENSG00000214193 SH3D21
ENST00000426732 0.473609197089215 0.238811375998161 -0.0866960632364309 ENSG00000214193 SH3D21
ENST00000312808 0.443777029200043 0.213104300861156 -0.0922014332179246 ENSG00000214193 SH3D21
ENST00000505871 0.413460279885529 0.187904483616388 -0.0976943633252894 ENSG00000214193 SH3D21
ENST00000480549 0.651485042527932 0.427773425153678 -0.0543794758985547 ENSG00000214193 SH3D21
ENST00000496636 0.528273002285242 0.291089426559309 -0.0895970211503453 ENSG00000214193 SH3D21
ENST00000508854 0.844732159909126 0.700008836442187 -0.0327870569131581 ENSG00000214193 SH3D21
ENST00000474766 0.943635023684804 0.877327890441578 0.0117544316671812 ENSG00000214193 SH3D21
ENST00000270824 0.916060841415025 0.824614529863078 0.0184120980202656 ENSG00000142694 EVA1B
ENST00000490466 0.990292329936653 0.977785406184195 -0.00241272543939181 ENSG00000142694 EVA1B
ENST00000373137 0.2482673977796 0.0777761874546022 -0.146617275494158 ENSG00000116883 RP11-268J15.5
ENST00000359297 0.0898722634086567 0.0138916130144129 -0.121550088060627 ENSG00000196182 STK40
ENST00000373129 0.153798181477027 0.0342326002579675 -0.102894062906807 ENSG00000196182 STK40
ENST00000373130 0.153798181477027 0.0342326002579675 -0.102894062906807 ENSG00000196182 STK40
ENST00000373132 0.153798181477027 0.0342326002579675 -0.102894062906807 ENSG00000196182 STK40
ENST00000460417 0.614610737268102 0.382598923080312 -0.0550002318810462 ENSG00000196182 STK40
ENST00000473733 0.468599196141287 0.234288447797313 -0.0745821745507002 ENSG00000196182 STK40
ENST00000482458 0.697217464057311 0.484079475860554 -0.0391328698679038 ENSG00000196182 STK40
ENST00000460017 0.636849943099745 0.409865983103079 -0.0593325357065135 ENSG00000196182 STK40
ENST00000476041 0.952245304355049 0.895354561145394 -0.0094592528110092 ENSG00000181817 LSM10
ENST00000315732 0.997335383537285 0.993875273892179 -0.000554663899173124 ENSG00000181817 LSM10
ENST00000489912 0.878936983496271 0.755739722097625 0.0231169349455777 ENSG00000181817 LSM10
ENST00000373116 0.202379341687107 0.0545741111819425 0.10939218781863 ENSG00000116898 MRPS15
ENST00000488606 0.923614031822046 0.839581927233989 -0.0143434390295454 ENSG00000116898 MRPS15
ENST00000477040 0.994785839894265 0.987689211538345 0.00120923062635891 ENSG00000116898 MRPS15
ENST00000462067 0.202259973645993 0.0545024952068535 0.109329196807698 ENSG00000116898 MRPS15
ENST00000373087 0.648423664331683 0.424112182061756 -0.0460243194782047 ENSG00000163874 ZC3H12A
ENST00000472312 0.88381540063558 0.765039696654519 0.0251118409369986 ENSG00000163874 ZC3H12A
ENST00000373075 0.903486151402307 0.801469112185732 -0.0149811302433264 ENSG00000163875 MEAF6
ENST00000296214 0.907857667882697 0.809232256295046 -0.01457401776846 ENSG00000163875 MEAF6
ENST00000373074 0.856590999150721 0.718871208588344 -0.0217396628401358 ENSG00000163875 MEAF6
ENST00000475828 0.899909788872299 0.794119291234268 -0.0157815303128286 ENSG00000163875 MEAF6
ENST00000487788 0.905890693886508 0.805260781208446 -0.0148654613023459 ENSG00000163875 MEAF6
ENST00000373073 0.843426644630783 0.697945345550095 -0.0233885046218371 ENSG00000163875 MEAF6
ENST00000487792 0.724080947412906 0.51873591063829 -0.0381665809449792 ENSG00000163875 MEAF6
ENST00000448519 0.722299925375445 0.516187770354182 -0.0378185699806814 ENSG00000163875 MEAF6
ENST00000485039 0.986163168631303 0.968791237159671 0.0025103817547406 ENSG00000163875 MEAF6
ENST00000296215 0.0758998707611324 0.0104057655994769 -0.159825295678129 ENSG00000163877 SNIP1
ENST00000468040 0.0235119888741306 0.00128644133236625 -0.238822511358956 ENSG00000163877 SNIP1
ENST00000490029 0.203445518377917 0.0550786943567915 -0.162195056445272 ENSG00000134697 GNL2
ENST00000373062 0.988806673318649 0.974774075250913 0.00161363071556879 ENSG00000134697 GNL2
ENST00000462812 0.500601238261736 0.264131737779056 -0.0745433235829564 ENSG00000134697 GNL2
ENST00000479255 0.10222724586565 0.0172621116787122 -0.191837271842283 ENSG00000134697 GNL2
ENST00000538069 0.0300454874196439 0.00201956509521595 0.228731046015213 ENSG00000134697 GNL2
ENST00000469191 0.0459729913573434 0.00434118613371282 0.228853329879223 ENSG00000134697 GNL2
ENST00000489146 0.210735501871386 0.0585815872038868 0.157508105519675 ENSG00000134697 GNL2
ENST00000463351 0.911147535552999 0.815699947820701 -0.0187631163999559 ENSG00000134697 GNL2
ENST00000488496 0.318118150037845 0.119482788085929 -0.122250577867629 ENSG00000134697 GNL2
ENST00000358011 0.281742400086887 0.0969434350478508 -0.110604768650368 ENSG00000116922 C1orf109
ENST00000494120 0.172792477653561 0.0418995609863744 -0.131426438447537 ENSG00000116922 C1orf109
ENST00000609516 0.565175816389438 0.329073790270759 -0.0807457631554069 ENSG00000116922 C1orf109
ENST00000464178 0.521920242378142 0.284642124505126 -0.0831806597451919 ENSG00000116922 C1orf109
ENST00000464085 0.203303407657113 0.0549943330900528 -0.135636905465893 ENSG00000116922 C1orf109
ENST00000491981 0.116279736405056 0.0215674345436774 -0.160945946948154 ENSG00000116922 C1orf109
ENST00000461359 0.361474165892819 0.148565737290693 -0.108158655255127 ENSG00000116922 C1orf109
ENST00000477060 0.131940759685539 0.0266128586787493 -0.164181228046161 ENSG00000116922 C1orf109
ENST00000486637 0.346236480207993 0.137888825526353 -0.114408322658025 ENSG00000116922 C1orf109
ENST00000491797 0.523018213462165 0.28578998716523 -0.0883036382571701 ENSG00000116922 C1orf109
ENST00000488137 0.32362725053195 0.122921520046289 -0.12613477114121 ENSG00000116922 C1orf109
ENST00000472584 0.622812426162772 0.392861342149389 -0.0716503306605824 ENSG00000116922 C1orf109
ENST00000373055 0.459962593888605 0.226555290550918 -0.0593938963276803 ENSG00000134690 CDCA8
ENST00000327331 0.458136135983916 0.225039102895624 -0.0595707951774518 ENSG00000134690 CDCA8
ENST00000373045 0.785849137883412 0.606668870377686 0.0444636357479998 ENSG00000185090 MANEAL
ENST00000397631 0.785849137883412 0.606668870377686 0.0444636357479998 ENSG00000185090 MANEAL
ENST00000373044 0.908080394485367 0.809600952089837 0.0161637895369335 ENSG00000196449 YRDC
ENST00000373043 0.471980286977494 0.237249144972425 0.10138153510365 ENSG00000197982 C1orf122
ENST00000419397 0.480302201067814 0.244901396233398 0.10232475332625 ENSG00000197982 C1orf122
ENST00000468084 0.361957523812062 0.148909823395563 0.123318365021187 ENSG00000197982 C1orf122
ENST00000373042 0.278116505667786 0.0947463284037625 0.141380522252809 ENSG00000197982 C1orf122
ENST00000446260 0.16009531760238 0.0366345128121831 0.176705157285694 ENSG00000197982 C1orf122
ENST00000373036 0.0547497953697666 0.00593277253201473 -0.146990468186018 ENSG00000188786 MTF1
ENST00000419993 0.043245261783932 0.00388617264763989 -0.225409721654467 ENSG00000230955 RP11-109P14.10
ENST00000373027 0.231579118811077 0.0689985553441313 -0.0688053481351655 ENSG00000204084 INPP5B
ENST00000373023 0.345276897797467 0.137290293158353 -0.0573798557704564 ENSG00000204084 INPP5B
ENST00000373026 0.69878150412382 0.486315220588234 -0.0290415876538238 ENSG00000204084 INPP5B
ENST00000373024 0.698939784887871 0.48654765485598 -0.0289716335006915 ENSG00000204084 INPP5B
ENST00000470364 0.969574190337126 0.932400713890118 -0.00607651574962835 ENSG00000204084 INPP5B
ENST00000474758 0.868336635067884 0.738455853261639 0.0247162385314575 ENSG00000204084 INPP5B
ENST00000458109 0.458830491201541 0.225682275666197 -0.0651905244231724 ENSG00000204084 INPP5B
ENST00000467066 0.307701303571453 0.112939272751951 -0.120381567836838 ENSG00000204084 INPP5B
ENST00000373021 0.836317510516691 0.685428697872935 0.0287504246607837 ENSG00000204084 INPP5B
ENST00000491406 0.968866050970748 0.930607236660084 0.00729974428658351 ENSG00000204084 INPP5B
ENST00000373019 0.3923842106082 0.171186364549809 -0.0668757111623141 ENSG00000183431 SF3A3
ENST00000448721 0.434392325055776 0.204836745907431 -0.0625760334418222 ENSG00000183431 SF3A3
ENST00000487062 0.585632093412334 0.351223039422503 -0.0720216958570232 ENSG00000183431 SF3A3
ENST00000460925 0.205779068326967 0.0562403673044225 -0.124533870871135 ENSG00000183431 SF3A3
ENST00000489537 0.639679648885337 0.413577265852404 -0.0444664645005212 ENSG00000183431 SF3A3
ENST00000461869 0.725114522188038 0.520299026017907 -0.0348791315421385 ENSG00000183431 SF3A3
ENST00000470585 0.716241475510718 0.508277716807366 -0.0356639772216593 ENSG00000183431 SF3A3
ENST00000488934 0.895199460502378 0.786226213682155 0.0211496813109997 ENSG00000183431 SF3A3
ENST00000462258 0.62489793135983 0.395467364296704 -0.0476620863342147 ENSG00000183431 SF3A3
ENST00000485803 0.513956467674816 0.276720236658527 -0.0847292325836954 ENSG00000183386 FHL3
ENST00000373016 0.513956467674816 0.276720236658527 -0.0847292325836954 ENSG00000183386 FHL3
ENST00000475084 0.511907241386997 0.27491840009894 -0.0878707442078217 ENSG00000183386 FHL3
ENST00000477194 0.435285757088111 0.205763735075764 -0.101938823460173 ENSG00000183386 FHL3
ENST00000483182 0.629717303439765 0.401178212078895 0.0559750019632661 ENSG00000183520 UTP11L
ENST00000486563 0.936929698848896 0.864557238577701 0.0124901115942444 ENSG00000183520 UTP11L
ENST00000373014 0.664184640727621 0.443234590145417 0.0483271409735443 ENSG00000183520 UTP11L
ENST00000537711 0.621263736336867 0.391102317242538 0.0551947449139725 ENSG00000183520 UTP11L
ENST00000488453 0.418820263677582 0.192497476069478 0.0914868554229704 ENSG00000183520 UTP11L
ENST00000373012 0.146618439556898 0.0317003898145283 -0.186755063422335 ENSG00000185668 POU3F1
ENST00000432922 0.739683596162844 0.541091413665814 0.0508156511168918 ENSG00000224592 RP5-884C9.2
ENST00000428151 0.897728729557882 0.790474691846776 0.0220085774791955 ENSG00000224592 RP5-884C9.2
ENST00000373001 0.685317480636643 0.469379546243367 -0.0414995339594207 ENSG00000116954 RRAGC
ENST00000474456 0.885262680508349 0.767836178032793 -0.0232621744904956 ENSG00000116954 RRAGC
ENST00000493015 0.953171491234646 0.897274002326293 -0.00925299208716949 ENSG00000116954 RRAGC
ENST00000496778 0.514786563685126 0.277457651960956 -0.0924725010421884 ENSG00000116954 RRAGC
ENST00000433671 0.538650647604769 0.301781415455025 0.0631108848522398 ENSG00000228436 RP5-864K19.4
ENST00000456813 0.537682680347316 0.300595682588302 0.0651886834950449 ENSG00000228436 RP5-864K19.4
ENST00000397572 0.454260545418034 0.221929136270251 0.0780080968397235 ENSG00000214114 MYCBP
ENST00000494695 0.254775308445749 0.0814538643868516 0.11175797173693 ENSG00000214114 MYCBP
ENST00000495043 0.324181837478336 0.123273463122602 0.100726250684852 ENSG00000214114 MYCBP
ENST00000489803 0.375118172017947 0.158402107887095 0.0922120129271743 ENSG00000214114 MYCBP
ENST00000454994 0.378678173372699 0.161040462787913 0.0916731335993477 ENSG00000131233 GJA9
ENST00000489575 0.378678173372699 0.161040462787913 0.0916731335993477 ENSG00000214114 MYCBP
ENST00000465771 0.462018750429914 0.228217449042768 0.0800928689920289 ENSG00000214114 MYCBP
ENST00000462027 0.170853551777395 0.0410642475652316 0.123880118915236 ENSG00000214114 MYCBP
ENST00000432648 0.45224722748705 0.220004918662942 -0.0593531415445444 ENSG00000174574 AKIRIN1
ENST00000446189 0.483427814471428 0.247636698707035 -0.056578665353769 ENSG00000174574 AKIRIN1
ENST00000372984 0.444705573077882 0.213857436409968 -0.0602893570720893 ENSG00000174574 AKIRIN1
ENST00000531822 0.414834506491543 0.188978886942022 -0.0721499552002737 ENSG00000174574 AKIRIN1
ENST00000372967 0.0177971181167861 0.000783232532567889 0.185176203664008 ENSG00000168653 NDUFS5
ENST00000372969 0.0177971181167861 0.000783232532567889 0.185176203664008 ENSG00000168653 NDUFS5
ENST00000545844 0.697602513820749 0.48474558010125 -0.0306621893041287 ENSG00000127603 MACF1
ENST00000567887 0.697642599710399 0.484857791919925 -0.0306584907128776 ENSG00000127603 MACF1
ENST00000372915 0.697602513820749 0.4847722965963 -0.030664819566914 ENSG00000127603 MACF1
ENST00000539005 0.697602513820749 0.484786152392002 -0.0306618224752796 ENSG00000127603 MACF1
ENST00000317713 0.697602513820749 0.484786152392002 -0.0306618224752796 ENSG00000127603 MACF1
ENST00000361689 0.697602513820749 0.4847722965963 -0.030664819566914 ENSG00000127603 MACF1
ENST00000524432 0.600644081651772 0.367604095868118 0.0508024504403838 ENSG00000127603 MACF1
ENST00000467673 0.214562380097193 0.0604855906220434 0.144289565930631 ENSG00000127603 MACF1
ENST00000564288 0.511555644019899 0.274614112216037 -0.0456300887128337 ENSG00000127603 MACF1
ENST00000494012 0.756462630892191 0.56400587167536 0.0422353325280324 ENSG00000127603 MACF1
ENST00000536367 0.721719348220036 0.515355151699133 0.0422289405563614 ENSG00000127603 MACF1
ENST00000480624 0.800529457298171 0.629080803282131 0.0345461891360839 ENSG00000127603 MACF1
ENST00000469366 0.779611883902379 0.597651571840167 0.0392016905939086 ENSG00000127603 MACF1
ENST00000289890 0.818031455831884 0.656451062935364 0.037206651992996 ENSG00000226438 RP11-420K8.1
ENST00000496804 0.924435471142751 0.841073314121989 0.00926867613706808 ENSG00000127603 MACF1
ENST00000530262 0.928411753090498 0.848648543688838 -0.00855454186140562 ENSG00000127603 MACF1
ENST00000485063 0.760986694316082 0.570087477668603 -0.0413414122381184 ENSG00000127603 MACF1
ENST00000472385 0.462392951729226 0.228498165277448 -0.0737973718859661 ENSG00000127603 MACF1
ENST00000484393 0.707446446017509 0.497310101448935 -0.0442107898548613 ENSG00000127603 MACF1
ENST00000476350 0.950848676523749 0.892018010162246 -0.00614723639990412 ENSG00000127603 MACF1
ENST00000372925 0.410666065277656 0.185688863447016 -0.0549719474636695 ENSG00000127603 MACF1
ENST00000528611 0.436190581143289 0.206524862233543 -0.0974911261706088 ENSG00000127603 MACF1
ENST00000289893 0.309353528734785 0.113896180693306 -0.0655612962588256 ENSG00000127603 MACF1
ENST00000530275 0.979174567276848 0.95314484770655 -0.00501634981970071 ENSG00000255103 KIAA0754
ENST00000482035 0.860901333590866 0.726135430770209 0.0211667125262682 ENSG00000127603 MACF1
ENST00000473843 0.281500452736049 0.0967417735231295 -0.117319189565518 ENSG00000127603 MACF1
ENST00000469490 0.153931467829401 0.0343241510936095 -0.111031848986422 ENSG00000127603 MACF1
ENST00000487656 0.30396337256741 0.110467780306303 -0.126277469513829 ENSG00000127603 MACF1
ENST00000360115 0.0646963710182585 0.00795446096524889 -0.126326952861305 ENSG00000127603 MACF1
ENST00000497964 0.0856905462635434 0.0127968768996834 -0.140098049686555 ENSG00000127603 MACF1
ENST00000446276 0.095999977904788 0.0155252657403629 -0.118569827765888 ENSG00000127603 MACF1
ENST00000442046 0.172572608304881 0.0418157145886926 -0.103512544559623 ENSG00000127603 MACF1
ENST00000422234 0.9024630989079 0.799649814715124 0.0159915550591176 ENSG00000127603 MACF1
ENST00000462496 0.908545705319752 0.810653564176138 0.0150662857444866 ENSG00000127603 MACF1
ENST00000462103 0.831872885265253 0.67835894286582 -0.0309335404464792 ENSG00000127603 MACF1
ENST00000496360 0.0432412709658666 0.00388448310841416 -0.164213776047594 ENSG00000127603 MACF1
ENST00000497807 0.0683819202678453 0.0087324280452844 -0.142482705833387 ENSG00000127603 MACF1
ENST00000331593 0.174997183973765 0.0428544402249575 -0.170205396619915 ENSG00000183682 BMP8A
ENST00000458207 0.240426170262178 0.0735881187794352 -0.136971090743151 ENSG00000182109 RP11-69E11.4
ENST00000450157 0.25850690073747 0.0835274067079705 -0.125649407320276 ENSG00000182109 RP11-69E11.4
ENST00000431553 0.251854525871614 0.0797830217885336 -0.127045483543623 ENSG00000182109 RP11-69E11.4
ENST00000417869 0.386811274141262 0.167074532074968 -0.10047343384674 ENSG00000182109 RP11-69E11.4
ENST00000440190 0.340102230831421 0.133806952842374 -0.106696379740573 ENSG00000182109 RP11-69E11.4
ENST00000427240 0.108265048425635 0.0190064244410519 -0.152053596479275 ENSG00000243970 PPIEL
ENST00000482028 0.800539581259891 0.629153451271405 -0.0357768571474036 ENSG00000090621 PABPC4
ENST00000372856 0.967137182220753 0.926618531246637 0.00267443838807052 ENSG00000090621 PABPC4
ENST00000372857 0.967137182220753 0.926596706916599 0.00267489716603301 ENSG00000090621 PABPC4
ENST00000372858 0.934390336087615 0.859736537744435 -0.00527884310470679 ENSG00000090621 PABPC4
ENST00000372862 0.931626034474979 0.854579021795988 -0.00549430532000156 ENSG00000090621 PABPC4
ENST00000468476 0.580468171337613 0.345951779719797 -0.0509412052628297 ENSG00000090621 PABPC4
ENST00000437136 0.60104181624437 0.367957462797385 -0.048810342283564 ENSG00000090621 PABPC4
ENST00000492468 0.586778184986033 0.352524437841511 -0.0496685474705296 ENSG00000090621 PABPC4
ENST00000530186 0.956743435388335 0.90389531128727 0.00765882248437804 ENSG00000090621 PABPC4
ENST00000421687 0.689113912371259 0.474187294048732 0.0232355195759923 ENSG00000090621 PABPC4
ENST00000484555 0.475043326486952 0.239879262374965 -0.0688816918158353 ENSG00000090621 PABPC4
ENST00000525045 0.6635733182489 0.442566027489548 -0.0394159409130223 ENSG00000090621 PABPC4
ENST00000527718 0.532137250609331 0.29483557497503 0.0394561087710837 ENSG00000090621 PABPC4
ENST00000477556 0.531608857642536 0.294361974513443 -0.0669044981928215 ENSG00000090621 PABPC4
ENST00000461578 0.42075816744669 0.193901870989745 -0.0882335518304544 ENSG00000090621 PABPC4
ENST00000483770 0.820831086580159 0.660521857441553 -0.0245976357476376 ENSG00000090621 PABPC4
ENST00000525669 0.39201802033826 0.170960397973924 0.0535922471443698 ENSG00000090621 PABPC4
ENST00000470443 0.577724559041969 0.342825533035624 0.0338339223938774 ENSG00000090621 PABPC4
ENST00000415255 0.836232480299575 0.685218177250092 0.0147092522590889 ENSG00000228060 RP11-69E11.8
ENST00000513632 0.229474274044719 0.0678252217190348 0.0843997418110134 ENSG00000090621 PABPC4
ENST00000525751 0.443769241889568 0.213014912074363 0.0623553521040332 ENSG00000090621 PABPC4
ENST00000474378 0.702364713763743 0.490803206446485 0.034299946778807 ENSG00000090621 PABPC4
ENST00000529216 0.548000724021546 0.310854211871871 0.0527543704706402 ENSG00000090621 PABPC4
ENST00000492519 0.72645324258774 0.522330154263594 0.0340149711422392 ENSG00000090621 PABPC4
ENST00000451091 0.550973753464882 0.313854855238605 -0.0503073779998847 ENSG00000090621 PABPC4
ENST00000531243 0.740361479879663 0.541929107863901 -0.0411436791924344 ENSG00000090621 PABPC4
ENST00000470018 0.28989649665856 0.101756733766075 0.0898672542340303 ENSG00000084072 PPIE
ENST00000485507 0.0971621526825692 0.0158587533295064 0.154613737001957 ENSG00000084072 PPIE
ENST00000324379 0.297646231154846 0.106400816991159 0.0839474684654533 ENSG00000084072 PPIE
ENST00000356511 0.434877832949704 0.20536566915812 0.0613808006071243 ENSG00000084072 PPIE
ENST00000456578 0.0785672370155998 0.0110390716213054 0.163969216089285 ENSG00000084072 PPIE
ENST00000495526 0.296149975721457 0.105488603085889 0.0841834770822066 ENSG00000084072 PPIE
ENST00000482751 0.296149975721457 0.105488603085889 0.0841834770822066 ENSG00000084072 PPIE
ENST00000372830 0.434877832949704 0.20536566915812 0.0613808006071243 ENSG00000084072 PPIE
ENST00000497370 0.305801224059749 0.111716233729158 0.0798380512202167 ENSG00000084072 PPIE
ENST00000372835 0.304364651425729 0.110793350840214 0.083463181788033 ENSG00000084072 PPIE
ENST00000470213 0.301028185012466 0.108525204992632 0.0802274330262755 ENSG00000084072 PPIE
ENST00000474804 0.388284934931849 0.168126338395092 0.0686922987420853 ENSG00000084072 PPIE
ENST00000475350 0.296149975721457 0.105488603085889 0.0841834770822066 ENSG00000084072 PPIE
ENST00000480169 0.190175448277222 0.0492013366082559 0.103761842618585 ENSG00000084072 PPIE
ENST00000372827 0.345994355217758 0.137747528802252 -0.0931443608215327 ENSG00000116985 BMP8B
ENST00000397360 0.756819121682626 0.564591805146014 -0.0431750731870351 ENSG00000116985 BMP8B
ENST00000441669 0.498803416484781 0.262492291389698 0.0595005444323761 ENSG00000043514 TRIT1
ENST00000462797 0.498803416484781 0.262492291389698 0.0595005444323761 ENSG00000043514 TRIT1
ENST00000316891 0.498803416484781 0.262492291389698 0.0595005444323761 ENSG00000043514 TRIT1
ENST00000372818 0.498803416484781 0.262492291389698 0.0595005444323761 ENSG00000043514 TRIT1
ENST00000495175 0.417763773139468 0.191463275981463 0.0730250520883514 ENSG00000043514 TRIT1
ENST00000491865 0.435294670346907 0.205776880328044 0.0708128153582923 ENSG00000043514 TRIT1
ENST00000537223 0.488311776967832 0.252547920878805 0.0638789217489504 ENSG00000043514 TRIT1
ENST00000537440 0.488311776967832 0.252547920878805 0.0638789217489504 ENSG00000043514 TRIT1
ENST00000541099 0.488311776967832 0.252547920878805 0.0638789217489504 ENSG00000043514 TRIT1
ENST00000545233 0.488311776967832 0.252547920878805 0.0638789217489504 ENSG00000043514 TRIT1
ENST00000465417 0.717574519522964 0.510282575886891 0.046566821004113 ENSG00000043514 TRIT1
ENST00000492612 0.551101347264049 0.313964365571205 0.0603460032662907 ENSG00000043514 TRIT1
ENST00000489945 0.56410987024863 0.327851604902476 0.0611486055269548 ENSG00000043514 TRIT1
ENST00000486825 0.550721345452375 0.313606623145467 0.0634167030976017 ENSG00000043514 TRIT1
ENST00000469476 0.683281654649638 0.466758411937384 0.0463070495329196 ENSG00000043514 TRIT1
ENST00000544981 0.593014981435982 0.359672377732132 0.0640573148113969 ENSG00000043514 TRIT1
ENST00000462243 0.926445789760578 0.845074060960534 0.0149755339684577 ENSG00000043514 TRIT1
ENST00000372811 0.87469993639658 0.748352197506605 -0.0226774425039537 ENSG00000168389 MFSD2A
ENST00000420632 0.918894405676228 0.830191877252559 -0.0152141686595125 ENSG00000168389 MFSD2A
ENST00000434861 0.775750587484439 0.591536887753881 0.0408183013115948 ENSG00000168389 MFSD2A
ENST00000372809 0.874554054742794 0.748113504956006 -0.0226984286510581 ENSG00000168389 MFSD2A
ENST00000483824 0.874554054742794 0.748113504956006 -0.0226984286510581 ENSG00000168389 MFSD2A
ENST00000469745 0.914037920312799 0.820838189873949 0.0178373734794963 ENSG00000168389 MFSD2A
ENST00000480630 0.87518544067228 0.749247672112966 -0.0264837270406372 ENSG00000168389 MFSD2A
ENST00000372797 0.728849464205339 0.525613600989612 -0.0256259648697601 ENSG00000131236 CAP1
ENST00000372802 0.724268019812163 0.518965864078191 -0.0260679816900108 ENSG00000131236 CAP1
ENST00000449311 0.96522251559096 0.92199081639387 -0.00431631990824027 ENSG00000131236 CAP1
ENST00000421589 0.948008665396176 0.886336570761201 -0.00613956793682568 ENSG00000131236 CAP1
ENST00000414893 0.797389787134513 0.623513491497322 -0.0210032670705393 ENSG00000131236 CAP1
ENST00000414281 0.948008369699451 0.886276132675034 -0.00614086445378493 ENSG00000131236 CAP1
ENST00000420216 0.955651471237716 0.901863569011171 -0.00533075895822166 ENSG00000131236 CAP1
ENST00000372792 0.818773226876827 0.657623917962815 -0.0182211451411081 ENSG00000131236 CAP1
ENST00000372798 0.767192957513316 0.578232237999392 -0.022706048749822 ENSG00000131236 CAP1
ENST00000340450 0.732754902670847 0.5311664886448 -0.0252718012997642 ENSG00000131236 CAP1
ENST00000372805 0.790119061548669 0.613128568608485 -0.0205523089591439 ENSG00000131236 CAP1
ENST00000435719 0.854695531243681 0.715386652093121 -0.0155668581470329 ENSG00000131236 CAP1
ENST00000427843 0.867376847623117 0.736836218034458 -0.0143853939417067 ENSG00000131236 CAP1
ENST00000417287 0.970712410281409 0.934863374926352 -0.00354031534122512 ENSG00000131236 CAP1
ENST00000424977 0.949734045910508 0.889858025472219 -0.00595488444622333 ENSG00000131236 CAP1
ENST00000446031 0.7741851852444 0.588935148561778 0.0263028488640291 ENSG00000131236 CAP1
ENST00000479759 0.649702591646151 0.425611401421834 -0.0361534166108271 ENSG00000131236 CAP1
ENST00000461993 0.704098860713979 0.493194271225877 -0.0314498574567785 ENSG00000131236 CAP1
ENST00000494114 0.639263193672263 0.412909997401427 -0.0410009407275499 ENSG00000131236 CAP1
ENST00000433473 0.585438045075149 0.350938484637846 0.0527998449349709 ENSG00000131238 PPT1
ENST00000529905 0.583625864455363 0.34917030565941 0.0528408577736199 ENSG00000131238 PPT1
ENST00000530704 0.587667433846237 0.353506744778228 0.0549629053430958 ENSG00000131238 PPT1
ENST00000372775 0.445702602339271 0.214675285441898 0.0807811641364067 ENSG00000131238 PPT1
ENST00000449045 0.654129548673087 0.430960138653264 0.0470279045420099 ENSG00000131238 PPT1
ENST00000439754 0.599490832569247 0.366351355126222 0.0561792578634051 ENSG00000131238 PPT1
ENST00000530076 0.321404144841979 0.121491887889175 0.0998237247861946 ENSG00000131238 PPT1
ENST00000527311 0.673331347881094 0.454414035740416 0.0447746929755181 ENSG00000131238 PPT1
ENST00000372779 0.679707139265469 0.462489557640558 0.0474618303515278 ENSG00000131238 PPT1
ENST00000526547 0.779157729407284 0.596986543447885 -0.041310444608794 ENSG00000131238 PPT1
ENST00000372771 0.871324145849655 0.742734067868451 0.0184410299423317 ENSG00000117000 RLF
ENST00000567508 0.771481494384168 0.585050027073973 0.0470028331269008 ENSG00000259943 RP1-39G22.7
ENST00000372759 0.449135357895387 0.217455710029101 -0.073263247717111 ENSG00000084073 ZMPSTE24
ENST00000479131 0.515487995710422 0.278376908975635 0.0785591510648419 ENSG00000084073 ZMPSTE24
ENST00000472583 0.6224626413612 0.392380293942139 0.0603978408474276 ENSG00000084073 ZMPSTE24
ENST00000474142 0.304934541045172 0.111170326208456 -0.129940132851277 ENSG00000084073 ZMPSTE24
ENST00000372748 0.241169999771827 0.0739658499890998 -0.110865371328653 ENSG00000049089 COL9A2
ENST00000482722 0.248805213220998 0.0781131458887427 -0.109490815789854 ENSG00000049089 COL9A2
ENST00000466267 0.618959669490409 0.38810177976811 -0.0595053557034725 ENSG00000049089 COL9A2
ENST00000427563 0.602436134442633 0.369554617659257 -0.0689731607911753 ENSG00000049089 COL9A2
ENST00000488463 0.381260959720385 0.162991309434582 -0.100709166478911 ENSG00000049089 COL9A2
ENST00000417105 0.368541379323347 0.153878408888091 -0.105798270343554 ENSG00000049089 COL9A2
ENST00000496215 0.4211967335691 0.194285473902398 -0.102172297816729 ENSG00000049089 COL9A2
ENST00000372736 0.394814149996329 0.173083088430729 -0.106551685334094 ENSG00000049089 COL9A2
ENST00000461118 0.199262268635666 0.0532347335105442 -0.158641519113208 ENSG00000049089 COL9A2
ENST00000435168 0.469929582336451 0.235379420737128 0.0522921841662406 ENSG00000084070 SMAP2
ENST00000372718 0.985265717588095 0.96699296001264 0.00137673517436107 ENSG00000084070 SMAP2
ENST00000372708 0.905982978991594 0.805413173941018 -0.00868585852158136 ENSG00000084070 SMAP2
ENST00000539317 0.659743894349767 0.437873112438502 -0.0337733619448767 ENSG00000084070 SMAP2
ENST00000487871 0.914483593204545 0.82166543184646 -0.0152577281540075 ENSG00000084070 SMAP2
ENST00000469416 0.377901826818504 0.160469669746497 -0.115031574114658 ENSG00000187801 ZFP69B
ENST00000361584 0.380809531228202 0.162677205922642 -0.114300735559315 ENSG00000187801 ZFP69B
ENST00000484445 0.380809531228202 0.162677205922642 -0.114300735559315 ENSG00000187801 ZFP69B
ENST00000411995 0.378156367104029 0.160632072096113 -0.114955765374815 ENSG00000187801 ZFP69B
ENST00000372706 0.927896634218139 0.847685538835163 -0.0150717915636535 ENSG00000187815 ZFP69
ENST00000372705 0.857941107230863 0.721147604127602 -0.0283455347086124 ENSG00000187815 ZFP69
ENST00000450713 0.778245799036653 0.595297753552639 -0.0432114029448712 ENSG00000238287 RP11-656D10.3
ENST00000358527 0.993696095561796 0.98515277630376 0.00148598160023294 ENSG00000164002 EXO5
ENST00000372703 0.993696095561796 0.98515277630376 0.00148598160023294 ENSG00000164002 EXO5
ENST00000420209 0.760723714699089 0.569605488676976 0.0472823408573283 ENSG00000164002 EXO5
ENST00000296380 0.965567321973215 0.92301728788351 0.00767940923858118 ENSG00000164002 EXO5
ENST00000432259 0.531572557508901 0.294293785792527 0.0894120645483249 ENSG00000164002 EXO5
ENST00000418186 0.750780712112319 0.556151309027098 0.048957368058053 ENSG00000164002 EXO5
ENST00000415550 0.502182996953624 0.265548515912452 0.0936843348374314 ENSG00000164002 EXO5
ENST00000443729 0.691579974693461 0.477188053945153 0.0585443428720964 ENSG00000164002 EXO5
ENST00000419161 0.691579974693461 0.477188053945153 0.0585443428720964 ENSG00000164002 EXO5
ENST00000372699 0.976028119440125 0.946479038661895 -0.00570802307323627 ENSG00000117010 ZNF684
ENST00000465152 0.788291330375482 0.610341457160629 0.0441887917908479 ENSG00000117010 ZNF684
ENST00000372696 0.909686774162614 0.812623652676093 0.0204003394820577 ENSG00000117010 ZNF684
ENST00000372697 0.909686774162614 0.812623652676093 0.0204003394820577 ENSG00000117010 ZNF684
ENST00000493756 0.997867093613299 0.995031255048295 0.000530411739277384 ENSG00000117010 ZNF684
ENST00000372684 0.76895630999317 0.580961839559256 -0.0373192418288291 ENSG00000117016 RIMS3
ENST00000372683 0.559659315956615 0.323074835579259 0.0833800983968618 ENSG00000117016 RIMS3
ENST00000606277 0.524852545444764 0.287583870878922 -0.0860952338457296 ENSG00000272145 NFYC-AS1
ENST00000467203 0.102534682247627 0.0173300128793208 0.126563914557042 ENSG00000066136 NFYC
ENST00000424419 0.145260245485996 0.0312214942339921 0.102910749520609 ENSG00000066136 NFYC
ENST00000427410 0.240245989934984 0.0735082112749985 0.0780297025860249 ENSG00000066136 NFYC
ENST00000447388 0.248185984410732 0.0777390081661237 0.073586674024488 ENSG00000066136 NFYC
ENST00000425457 0.245443249684222 0.076211551776885 0.0772681866009149 ENSG00000066136 NFYC
ENST00000453631 0.216912449114348 0.0616243216212723 0.103342085278669 ENSG00000066136 NFYC
ENST00000456393 0.257660053123249 0.0831072312895434 0.0722419018894032 ENSG00000066136 NFYC
ENST00000372654 0.242659123817747 0.0747794408752813 0.0777603303729618 ENSG00000066136 NFYC
ENST00000534399 0.226075114286912 0.0661001493477929 0.11778348768761 ENSG00000066136 NFYC
ENST00000372653 0.195507940158076 0.0515978891210254 0.0863027001114447 ENSG00000066136 NFYC
ENST00000372669 0.108898444481953 0.0192055428403075 0.115094479931766 ENSG00000066136 NFYC
ENST00000372652 0.236730776796528 0.0716628531872202 0.0734350113785154 ENSG00000066136 NFYC
ENST00000372651 0.173118090634225 0.042053185954476 0.0872917968675778 ENSG00000066136 NFYC
ENST00000531464 0.71126834211436 0.502315081945078 0.0467417999372311 ENSG00000066136 NFYC
ENST00000440226 0.546437227010952 0.309302861077144 0.0483266213861021 ENSG00000066136 NFYC
ENST00000525290 0.182947040976764 0.0461937993790822 0.122441850014656 ENSG00000066136 NFYC
ENST00000530965 0.566982811737397 0.331064266226137 0.067678635099427 ENSG00000066136 NFYC
ENST00000416859 0.142673080096011 0.0303127900511303 0.121681821207367 ENSG00000066136 NFYC
ENST00000308733 0.60400155937514 0.370963953612427 0.04259750721872 ENSG00000066136 NFYC
ENST00000414185 0.803754021824508 0.634376170608815 0.0247151108679705 ENSG00000066136 NFYC
ENST00000525349 0.815784010316807 0.652903404748167 0.0300271530028806 ENSG00000066136 NFYC
ENST00000483091 0.684136153646267 0.467742210721117 -0.0608370168050526 ENSG00000066136 NFYC
ENST00000488635 0.459873005074001 0.226449828167967 -0.0856578164339397 ENSG00000066136 NFYC
ENST00000496608 0.452127820552174 0.219824945275136 -0.0803453096877609 ENSG00000066136 NFYC
ENST00000372621 0.836354282941024 0.685595390291081 -0.0227434535651746 ENSG00000171793 CTPS1
ENST00000541520 0.894039123361075 0.783853478801886 -0.0155271805947985 ENSG00000171793 CTPS1
ENST00000470271 0.52024525754404 0.282961753190107 -0.077739239534128 ENSG00000171793 CTPS1
ENST00000475060 0.439175325535708 0.209282681862232 -0.0957891566306469 ENSG00000171793 CTPS1
ENST00000479480 0.764883076891392 0.575204315718294 -0.0369597492353741 ENSG00000171793 CTPS1
ENST00000543104 0.753625036911755 0.560188180857343 -0.037566919142931 ENSG00000171793 CTPS1
ENST00000372616 0.904378634743088 0.802927152314844 -0.0147618883142855 ENSG00000171793 CTPS1
ENST00000480420 0.58647227849004 0.352184214677122 0.062293737129533 ENSG00000171793 CTPS1
ENST00000463285 0.639233152691703 0.412869589001428 0.0553663034434524 ENSG00000171793 CTPS1
ENST00000486889 0.479743792231816 0.244439478338039 0.0891601704157801 ENSG00000171793 CTPS1
ENST00000497210 0.932926601179151 0.856584931219113 0.0142799389656896 ENSG00000171793 CTPS1
ENST00000464283 0.955977842316856 0.902348142493438 -0.00874708840679026 ENSG00000171793 CTPS1
ENST00000463423 0.864681702071513 0.732111391998093 -0.0250411750265935 ENSG00000171793 CTPS1
ENST00000498694 0.851268994280488 0.709984716856917 -0.0266469799818352 ENSG00000171793 CTPS1
ENST00000456518 0.363581169630483 0.150158612736997 0.104195439338771 ENSG00000010803 SCMH1
ENST00000397174 0.360059072051588 0.147507118150118 0.104597262054197 ENSG00000010803 SCMH1
ENST00000402904 0.360059072051588 0.147507118150118 0.104597262054197 ENSG00000010803 SCMH1
ENST00000361191 0.362275944008584 0.149151858535988 0.1041492780578 ENSG00000010803 SCMH1
ENST00000361705 0.362275944008584 0.149151858535988 0.1041492780578 ENSG00000010803 SCMH1
ENST00000397171 0.362275944008584 0.149151858535988 0.1041492780578 ENSG00000010803 SCMH1
ENST00000372597 0.205521251495165 0.0560918880914576 0.138479926778559 ENSG00000010803 SCMH1
ENST00000372596 0.205521251495165 0.0560918880914576 0.138479926778559 ENSG00000010803 SCMH1
ENST00000337495 0.205521251495165 0.0560918880914576 0.138479926778559 ENSG00000010803 SCMH1
ENST00000326197 0.355733644675453 0.144392019947625 0.10567167412525 ENSG00000010803 SCMH1
ENST00000372595 0.38009209381161 0.162115680665612 0.100135215795749 ENSG00000010803 SCMH1
ENST00000472037 0.413825109836072 0.188163691831588 -0.100206653933103 ENSG00000010803 SCMH1
ENST00000460215 0.530099270530698 0.292748369078962 -0.0797467379538287 ENSG00000010803 SCMH1
ENST00000498793 0.560658010401153 0.324059025534486 -0.0740340503121428 ENSG00000010803 SCMH1
ENST00000489421 0.616907287917289 0.385505443034812 -0.0660651007449282 ENSG00000010803 SCMH1
ENST00000482530 0.630117180837704 0.401621317939288 0.0638036463736793 ENSG00000010803 SCMH1
ENST00000488592 0.148289811935576 0.0322706654468753 0.18271894803957 ENSG00000010803 SCMH1
ENST00000372583 0.850066416083465 0.708298572999599 0.0245685500069336 ENSG00000127124 HIVEP3
ENST00000372584 0.844914685899151 0.700324791974888 0.0252812172416839 ENSG00000127124 HIVEP3
ENST00000247584 0.807130314801147 0.63958473503946 -0.0291275197898998 ENSG00000127124 HIVEP3
ENST00000460604 0.69525543272976 0.481478831530305 -0.0475547774570769 ENSG00000127124 HIVEP3
ENST00000429157 0.79055381132857 0.613663649333835 -0.0313474631261153 ENSG00000127124 HIVEP3
ENST00000491442 0.106906943642091 0.018596565399114 0.203581454487764 ENSG00000127124 HIVEP3
ENST00000489103 0.103697899192075 0.0176638578053353 0.202689592875879 ENSG00000127124 HIVEP3
ENST00000372571 0.3138889931651 0.116648067204537 -0.0849556204358657 ENSG00000198815 FOXJ3
ENST00000372572 0.352503986931031 0.142112476165318 0.0739725719805377 ENSG00000198815 FOXJ3
ENST00000372573 0.357903111270652 0.14587112956128 0.0731872136610889 ENSG00000198815 FOXJ3
ENST00000361346 0.356000453254565 0.144615960644372 0.073480441630287 ENSG00000198815 FOXJ3
ENST00000361776 0.356000453254565 0.144615960644372 0.073480441630287 ENSG00000198815 FOXJ3
ENST00000545068 0.376564262456865 0.159539111901524 0.0696186977056622 ENSG00000198815 FOXJ3
ENST00000445886 0.0790550922854158 0.0111789918638544 0.176636831127099 ENSG00000198815 FOXJ3
ENST00000422278 0.342889195037702 0.135720376983221 0.115315740064815 ENSG00000198815 FOXJ3
ENST00000454417 0.724974690986702 0.520051160820115 0.0502894699742513 ENSG00000198815 FOXJ3
ENST00000410070 0.878296541029244 0.754453683362324 -0.0262711420848164 ENSG00000177181 RIMKLA
ENST00000431473 0.919084756569422 0.830560909539283 0.0152066637687809 ENSG00000177181 RIMKLA
ENST00000372562 0.23213023119 0.0692675466724239 0.112896290198522 ENSG00000127125 PPCS
ENST00000455780 0.322355714427931 0.122083090616525 0.0957309961737322 ENSG00000127125 PPCS
ENST00000372560 0.121943947552609 0.0233306729263439 0.158816102294631 ENSG00000127125 PPCS
ENST00000472013 0.325072613388061 0.123876035323968 0.0952781594070188 ENSG00000127125 PPCS
ENST00000372561 0.322201370883735 0.121984419289878 0.0957365728556938 ENSG00000127125 PPCS
ENST00000372556 0.322201370883735 0.121984419289878 0.0957365728556938 ENSG00000127125 PPCS
ENST00000471420 0.607480713953638 0.374684780562889 0.0598323987545968 ENSG00000127125 PPCS
ENST00000482168 0.568727257803651 0.332767227649101 0.0703007076975092 ENSG00000127125 PPCS
ENST00000469615 0.535409247223099 0.298471311044319 0.0818509749003659 ENSG00000127125 PPCS
ENST00000428554 0.381417764653932 0.163092508096436 0.112345635387864 ENSG00000186409 CCDC30
ENST00000477155 0.385200269313406 0.165888647837278 0.11154709047538 ENSG00000186409 CCDC30
ENST00000507855 0.316409993291428 0.11833312948447 0.130465946652756 ENSG00000186409 CCDC30
ENST00000509712 0.415643808928314 0.189574855542394 0.114836323534474 ENSG00000186409 CCDC30
ENST00000471390 0.352956872255657 0.142457405915025 0.126634038679798 ENSG00000186409 CCDC30
ENST00000342022 0.312308695778538 0.115673091477388 0.135502552455939 ENSG00000186409 CCDC30
ENST00000340612 0.312631912755575 0.11589865123125 0.13552799646938 ENSG00000186409 CCDC30
ENST00000390640 0.350787446311464 0.141009571498199 0.127355828546502 ENSG00000186409 CCDC30
ENST00000304979 0.909955658485721 0.81320926996733 0.0124438720193514 ENSG00000171960 PPIH
ENST00000372550 0.619674097063687 0.389090739862468 0.0527734905012048 ENSG00000171960 PPIH
ENST00000440068 0.650587566348976 0.42677663285921 0.0487515506403912 ENSG00000171960 PPIH
ENST00000372549 0.418273391605451 0.192056069473347 0.0810370521680978 ENSG00000171960 PPIH
ENST00000455203 0.601836805855371 0.368795616498713 0.0561312294044845 ENSG00000171960 PPIH
ENST00000436387 0.469912334674808 0.23535267629304 0.0774747225427909 ENSG00000171960 PPIH
ENST00000461351 0.648039092508555 0.423675419421516 -0.048351812121933 ENSG00000171960 PPIH
ENST00000321358 0.616261369801939 0.384675523789674 0.0355977856929362 ENSG00000065978 YBX1
ENST00000332220 0.776928548144394 0.593377015208718 0.0272876113931303 ENSG00000065978 YBX1
ENST00000436427 0.728608016723252 0.525292759321118 0.0250478534128087 ENSG00000065978 YBX1
ENST00000467957 0.96151633862486 0.913993620280564 0.00514084021994734 ENSG00000065978 YBX1
ENST00000397054 0.36707700595079 0.152803759510079 -0.0834074701186977 ENSG00000117385 LEPRE1
ENST00000460031 0.36707700595079 0.152803759510079 -0.0834074701186977 ENSG00000117385 LEPRE1
ENST00000236040 0.36707700595079 0.152803759510079 -0.0834074701186977 ENSG00000117385 LEPRE1
ENST00000495874 0.36707700595079 0.152803759510079 -0.0834074701186977 ENSG00000117385 LEPRE1
ENST00000296388 0.36707700595079 0.152803759510079 -0.0834074701186977 ENSG00000117385 LEPRE1
ENST00000462474 0.757101648242202 0.565064877446142 -0.0487908151064522 ENSG00000117385 LEPRE1
ENST00000472802 0.899540894863405 0.793546976965526 -0.0225291734061918 ENSG00000117385 LEPRE1
ENST00000431412 0.136503833032037 0.0281774609685501 -0.150469145183557 ENSG00000117385 LEPRE1
ENST00000481465 0.1277064373688 0.0252464896035643 -0.170967369197252 ENSG00000117385 LEPRE1
ENST00000447502 0.224310794386361 0.0652011245294417 -0.141700050688861 ENSG00000117385 LEPRE1
ENST00000463465 0.739442499332119 0.540749006300146 -0.0425616957038192 ENSG00000117385 LEPRE1
ENST00000372526 0.828786254648327 0.673594336712598 0.0344643795432271 ENSG00000117385 LEPRE1
ENST00000492956 0.938714743954391 0.86773569744835 0.0140238036724569 ENSG00000117385 LEPRE1
ENST00000372525 0.103048401181159 0.0174940175884338 0.170285286409558 ENSG00000164008 C1orf50
ENST00000464081 0.1825985038712 0.0460570864642809 0.120423171534252 ENSG00000164008 C1orf50
ENST00000603943 0.106967502901964 0.0186151190919779 0.143606327215734 ENSG00000164008 C1orf50
ENST00000536543 0.190067794472758 0.0491497662837771 0.117387094854317 ENSG00000164008 C1orf50
ENST00000468913 0.251296811221793 0.0794651720065466 0.144189589756637 ENSG00000164008 C1orf50
ENST00000372522 0.505691090815866 0.268871807637647 0.0852669379827985 ENSG00000177868 CCDC23
ENST00000372521 0.546258050109102 0.309148318047792 0.0747619651937728 ENSG00000177868 CCDC23
ENST00000537227 0.548770167368892 0.31168672185006 0.0735786009801422 ENSG00000177868 CCDC23
ENST00000497437 0.467554345718368 0.233274616605634 0.0858869498414196 ENSG00000177868 CCDC23
ENST00000487556 0.127199507343223 0.0250366527996279 -0.135250752249787 ENSG00000164010 ERMAP
ENST00000372517 0.127199507343223 0.0250366527996279 -0.135250752249787 ENSG00000164010 ERMAP
ENST00000372514 0.224944628683587 0.0655831554189779 -0.125872412907046 ENSG00000164010 ERMAP
ENST00000328249 0.413669543062083 0.188059004028152 -0.0957223645769438 ENSG00000164010 ERMAP
ENST00000414798 0.45338351387591 0.221035510371082 -0.0936182102853664 ENSG00000228192 RP11-342M1.3
ENST00000416809 0.476193635805243 0.240964630195816 -0.0923074975875494 ENSG00000228192 RP11-342M1.3
ENST00000425076 0.537543449143015 0.300478824335723 -0.0848582499249995 ENSG00000228192 RP11-342M1.3
ENST00000444563 0.537543449143015 0.300478824335723 -0.0848582499249995 ENSG00000228192 RP11-342M1.3
ENST00000372508 0.982529635411677 0.960546317892426 -0.00388162766796238 ENSG00000164011 ZNF691
ENST00000372507 0.982529635411677 0.960546317892426 -0.00388162766796238 ENSG00000164011 ZNF691
ENST00000372506 0.982529635411677 0.960546317892426 -0.00388162766796238 ENSG00000164011 ZNF691
ENST00000397044 0.948057082164507 0.886476856944191 -0.0112019166933025 ENSG00000164011 ZNF691
ENST00000372504 0.982326612053144 0.959787715716466 -0.00395517381058674 ENSG00000164011 ZNF691
ENST00000397034 0.776142191158806 0.592118377696398 0.0452234522694147 ENSG00000164011 ZNF691
ENST00000372503 0.993478444936914 0.984621024513705 -0.00159934861101644 ENSG00000164011 ZNF691
ENST00000372502 0.770667618515296 0.583710625461409 0.046585837737887 ENSG00000164011 ZNF691
ENST00000426263 0.304063891197683 0.110585419914503 -0.0719297878577748 ENSG00000117394 SLC2A1
ENST00000475162 0.688925067827909 0.47389308528427 -0.0347799189043344 ENSG00000117394 SLC2A1
ENST00000439722 0.674499762015981 0.455778026733272 -0.0494283644007041 ENSG00000117394 SLC2A1
ENST00000415851 0.318954888785015 0.119990128880362 -0.0834838849309948 ENSG00000117394 SLC2A1
ENST00000372500 0.372088064396096 0.156431654105186 -0.0799350880498467 ENSG00000117394 SLC2A1
ENST00000460369 0.247741522069827 0.0774956684815548 -0.126494658081204 ENSG00000117394 SLC2A1
ENST00000431759 0.537796323542585 0.300707369678547 -0.0894098007028765 ENSG00000227533 SLC2A1-AS1
ENST00000431635 0.284108451977729 0.0982181019579518 0.0977694145230273 ENSG00000117395 EBNA1BP2
ENST00000236051 0.280344032358675 0.0960874646407901 0.0983748892728597 ENSG00000117395 EBNA1BP2
ENST00000463906 0.98625305654996 0.968950371347329 0.00262173879338285 ENSG00000117395 EBNA1BP2
ENST00000491223 0.121943947552609 0.0233266458868005 0.15543462726758 ENSG00000117395 EBNA1BP2
ENST00000472982 0.146577333912066 0.03168665295232 0.151103301415696 ENSG00000117395 EBNA1BP2
ENST00000483082 0.163747405604557 0.0380934895053177 0.147876134885311 ENSG00000117395 EBNA1BP2
ENST00000461557 0.208126469490657 0.0573253129684198 0.116663466379123 ENSG00000117395 EBNA1BP2
ENST00000372492 0.640674746438875 0.414780473529646 0.0546834015954584 ENSG00000243710 WDR65
ENST00000466927 0.864988352452403 0.732696153826851 0.0231197429432322 ENSG00000117395 EBNA1BP2
ENST00000474566 0.728567743341887 0.525193667617602 0.043008214797062 ENSG00000117395 EBNA1BP2
ENST00000310955 0.856633970027589 0.718959084006432 0.0203376160885192 ENSG00000117399 CDC20
ENST00000372462 0.856959710260627 0.719531401744326 0.0203077611355306 ENSG00000117399 CDC20
ENST00000478882 0.405779742521645 0.181587079087895 0.0791944632173037 ENSG00000117399 CDC20
ENST00000482046 0.706466784475321 0.496099574537784 0.0454531823398878 ENSG00000117399 CDC20
ENST00000372458 0.706106897421356 0.495701965352967 -0.0411952181776832 ENSG00000066322 ELOVL1
ENST00000413844 0.706069217963252 0.495595829967743 -0.0411964480435769 ENSG00000066322 ELOVL1
ENST00000468865 0.989781001395633 0.97685403704992 0.00184654304238941 ENSG00000066322 ELOVL1
ENST00000464204 0.767271664982204 0.578318888958329 -0.0334148668592546 ENSG00000066322 ELOVL1
ENST00000470968 0.77725336140791 0.593846529486124 -0.0320964204324852 ENSG00000066322 ELOVL1
ENST00000487209 0.777960190756224 0.59481589469495 -0.0326699791292764 ENSG00000066322 ELOVL1
ENST00000470769 0.737767874811761 0.538402078387089 -0.0380962323351492 ENSG00000066322 ELOVL1
ENST00000497569 0.702919383309909 0.491607334879699 -0.0437243059192656 ENSG00000066322 ELOVL1
ENST00000482302 0.662965946220654 0.441835294695169 -0.0498450548574594 ENSG00000066322 ELOVL1
ENST00000497050 0.703520104615248 0.492415528109217 -0.0444701948391034 ENSG00000066322 ELOVL1
ENST00000478481 0.949369685909612 0.889000410098924 -0.0103111071285534 ENSG00000066322 ELOVL1
ENST00000479439 0.428597815502143 0.200314804132063 -0.0904822783993249 ENSG00000066322 ELOVL1
ENST00000465321 0.472335232100606 0.237621546314325 -0.0831716247708121 ENSG00000066322 ELOVL1
ENST00000479686 0.426772090073174 0.198781896772977 -0.0906877461363008 ENSG00000066322 ELOVL1
ENST00000496932 0.436319186505029 0.206626815963324 -0.090076490730508 ENSG00000066322 ELOVL1
ENST00000290663 0.332480544389017 0.12876036620214 0.0919839567267822 ENSG00000159479 MED8
ENST00000372457 0.332756683728286 0.128927425474492 0.0919277881260095 ENSG00000159479 MED8
ENST00000372455 0.304454306392287 0.110879025445392 0.0994039690189728 ENSG00000159479 MED8
ENST00000436713 0.183701671165466 0.0464892709117175 0.129857246121539 ENSG00000229431 RP1-92O14.6
ENST00000460803 0.84313929800568 0.697451885909531 0.0301938905697319 ENSG00000159479 MED8
ENST00000473560 0.2366780873546 0.0716347620298352 0.119534894670721 ENSG00000159479 MED8
ENST00000310739 0.98465306857411 0.965344890667199 0.00321323394978282 ENSG00000198198 SZT2
ENST00000372450 0.98465306857411 0.965344890667199 0.00321323394978282 ENSG00000198198 SZT2
ENST00000357658 0.926282381592697 0.84470732748721 -0.0130134277187499 ENSG00000198198 SZT2
ENST00000406439 0.787531104560162 0.609203424158527 -0.0330704046101545 ENSG00000198198 SZT2
ENST00000562955 0.00751721030240628 0.000187178305159947 -0.162283244901659 ENSG00000198198 SZT2
ENST00000470139 0.015252241876845 0.000606447008865912 -0.227700317617808 ENSG00000198198 SZT2
ENST00000372442 0.0129116222732332 0.000450486206068507 -0.181870227799091 ENSG00000198198 SZT2
ENST00000460536 0.109343635017796 0.01935975700353 -0.152944691957385 ENSG00000198198 SZT2
ENST00000583037 0.143412624709836 0.0305849823519377 -0.161486875066856 ENSG00000178922 HYI
ENST00000372425 0.143412624709836 0.0305849823519377 -0.161486875066856 ENSG00000178922 HYI
ENST00000372433 0.134004978589385 0.0272974020862565 -0.172670198164084 ENSG00000178922 HYI
ENST00000372434 0.129508515871073 0.0258219810961161 -0.170823352166274 ENSG00000178922 HYI
ENST00000470662 0.253954387089638 0.0809621280847791 -0.138761585668841 ENSG00000178922 HYI
ENST00000487366 0.258824552735835 0.0837198184658498 -0.137327391897491 ENSG00000178922 HYI
ENST00000372430 0.143193485313244 0.0304956434608836 -0.170502839121262 ENSG00000178922 HYI
ENST00000372432 0.146710731324614 0.031727870171248 -0.160161159015823 ENSG00000178922 HYI
ENST00000372427 0.130837455228288 0.0262507158555904 -0.166683190018564 ENSG00000178922 HYI
ENST00000372426 0.240591733462298 0.0736585402508303 -0.14221980263964 ENSG00000178922 HYI
ENST00000486909 0.145862651035913 0.0314351288590801 -0.164553904771533 ENSG00000178922 HYI
ENST00000372396 0.287772581636711 0.100491590860457 -0.0666768614055909 ENSG00000066135 KDM4A
ENST00000463151 0.83637582023089 0.685656278622208 0.0260194557002158 ENSG00000066135 KDM4A
ENST00000485249 0.861916056361514 0.727863198214595 0.0234082915757887 ENSG00000066135 KDM4A
ENST00000398804 0.109168076100047 0.0193032467718891 -0.15815907506732 ENSG00000236200 KDM4A-AS1
ENST00000439057 0.109856395689423 0.0195210092678856 -0.16162257334395 ENSG00000236200 KDM4A-AS1
ENST00000434346 0.176611489111887 0.0435594562249898 -0.159769733840641 ENSG00000236200 KDM4A-AS1
ENST00000453015 0.212023151118754 0.0591911558950695 -0.146480036876445 ENSG00000236200 KDM4A-AS1
ENST00000418149 0.319654389581731 0.120400461674255 -0.121990294211861 ENSG00000236200 KDM4A-AS1
ENST00000532911 0.413571173982734 0.187984582867868 0.100877884234056 ENSG00000126091 ST3GAL3
ENST00000489897 0.688585067915869 0.473426077165426 0.0505025435908267 ENSG00000126091 ST3GAL3
ENST00000372374 0.684206314055516 0.467921100669721 0.0498720756019895 ENSG00000126091 ST3GAL3
ENST00000372375 0.684206314055516 0.467921100669721 0.0498720756019895 ENSG00000126091 ST3GAL3
ENST00000545417 0.684206314055516 0.467921100669721 0.0498720756019895 ENSG00000126091 ST3GAL3
ENST00000372377 0.684206314055516 0.467921100669721 0.0498720756019895 ENSG00000126091 ST3GAL3
ENST00000361392 0.684206314055516 0.467921100669721 0.0498720756019895 ENSG00000126091 ST3GAL3
ENST00000361400 0.684206314055516 0.467921100669721 0.0498720756019895 ENSG00000126091 ST3GAL3
ENST00000353126 0.684206314055516 0.467921100669721 0.0498720756019895 ENSG00000126091 ST3GAL3
ENST00000530154 0.619455944734507 0.388806950025502 0.0618455355380021 ENSG00000126091 ST3GAL3
ENST00000262915 0.684206314055516 0.467921100669721 0.0498720756019895 ENSG00000126091 ST3GAL3
ENST00000330208 0.684206314055516 0.467921100669721 0.0498720756019895 ENSG00000126091 ST3GAL3
ENST00000335430 0.684206314055516 0.467921100669721 0.0498720756019895 ENSG00000126091 ST3GAL3
ENST00000351035 0.684206314055516 0.467921100669721 0.0498720756019895 ENSG00000126091 ST3GAL3
ENST00000479383 0.424380197744023 0.196724843281709 0.100160800030846 ENSG00000126091 ST3GAL3
ENST00000347631 0.688045545619668 0.472850424472489 0.0505673004072977 ENSG00000126091 ST3GAL3
ENST00000484868 0.539291306556126 0.302500518383227 0.08216841101537 ENSG00000126091 ST3GAL3
ENST00000461066 0.429206424404439 0.200880680013783 0.0994217009852279 ENSG00000126091 ST3GAL3
ENST00000533997 0.732068867016292 0.530278631557928 0.0446974921195476 ENSG00000126091 ST3GAL3
ENST00000469715 0.732068867016292 0.530278631557928 0.0446974921195476 ENSG00000126091 ST3GAL3
ENST00000490541 0.732068867016292 0.530278631557928 0.0446974921195476 ENSG00000126091 ST3GAL3
ENST00000528371 0.732068867016292 0.530278631557928 0.0446974921195476 ENSG00000126091 ST3GAL3
ENST00000530581 0.732068867016292 0.530278631557928 0.0446974921195476 ENSG00000126091 ST3GAL3
ENST00000531816 0.732068867016292 0.530278631557928 0.0446974921195476 ENSG00000126091 ST3GAL3
ENST00000531993 0.732068867016292 0.530278631557928 0.0446974921195476 ENSG00000126091 ST3GAL3
ENST00000533212 0.732068867016292 0.530278631557928 0.0446974921195476 ENSG00000126091 ST3GAL3
ENST00000533933 0.732068867016292 0.530278631557928 0.0446974921195476 ENSG00000126091 ST3GAL3
ENST00000372369 0.732068867016292 0.530278631557928 0.0446974921195476 ENSG00000126091 ST3GAL3
ENST00000372372 0.732068867016292 0.530278631557928 0.0446974921195476 ENSG00000126091 ST3GAL3
ENST00000372368 0.732068867016292 0.530278631557928 0.0446974921195476 ENSG00000126091 ST3GAL3
ENST00000372367 0.732068867016292 0.530278631557928 0.0446974921195476 ENSG00000126091 ST3GAL3
ENST00000372366 0.732068867016292 0.530278631557928 0.0446974921195476 ENSG00000126091 ST3GAL3
ENST00000372365 0.732068867016292 0.530278631557928 0.0446974921195476 ENSG00000126091 ST3GAL3
ENST00000361746 0.732068867016292 0.530278631557928 0.0446974921195476 ENSG00000126091 ST3GAL3
ENST00000332628 0.732068867016292 0.530278631557928 0.0446974921195476 ENSG00000126091 ST3GAL3
ENST00000531451 0.718210643868149 0.511092779413538 0.0469368908200314 ENSG00000126091 ST3GAL3
ENST00000372362 0.718210643868149 0.511092779413538 0.0469368908200314 ENSG00000126091 ST3GAL3
ENST00000361812 0.718210643868149 0.511092779413538 0.0469368908200314 ENSG00000126091 ST3GAL3
ENST00000461375 0.783990032127058 0.603958626960825 0.0365928772248283 ENSG00000126091 ST3GAL3
ENST00000490502 0.606930783920325 0.373904778522364 -0.0667130994510082 ENSG00000126091 ST3GAL3
ENST00000372343 0.0413683833902636 0.00360695591563672 -0.184455925927216 ENSG00000117408 IPO13
ENST00000489773 0.189106959840306 0.0487153652880913 -0.157283370309099 ENSG00000117408 IPO13
ENST00000471934 0.997578985941953 0.994488097937906 -0.000566875722405414 ENSG00000132768 DPH2
ENST00000476260 0.941766939592911 0.873563703108905 -0.0125801807062792 ENSG00000132768 DPH2
ENST00000255108 0.892852863146193 0.781685671464326 -0.0175298202106159 ENSG00000132768 DPH2
ENST00000412950 0.998616193014959 0.996433929250598 -0.000306966650991211 ENSG00000132768 DPH2
ENST00000524776 0.998616193014959 0.996433929250598 -0.000306966650991211 ENSG00000132768 DPH2
ENST00000495421 0.892852863146193 0.781685671464326 -0.0175298202106159 ENSG00000132768 DPH2
ENST00000530988 0.912341286917525 0.817690675515966 0.0187712630806933 ENSG00000132768 DPH2
ENST00000527567 0.985435243185541 0.967348204608964 -0.00330869400328364 ENSG00000132768 DPH2
ENST00000492306 0.975330632202295 0.945185584066761 -0.00542658296737809 ENSG00000132768 DPH2
ENST00000490861 0.940450834719359 0.871154457424248 0.012581342871105 ENSG00000132768 DPH2
ENST00000396758 0.885979442277838 0.769085058080721 -0.0186021342569789 ENSG00000132768 DPH2
ENST00000477294 0.965549456720943 0.922734528885746 -0.00786443202660259 ENSG00000132768 DPH2
ENST00000529729 0.901334220055173 0.797154151078652 0.0191434785599637 ENSG00000132768 DPH2
ENST00000532140 0.985334223201269 0.967198493269771 0.00332517080706919 ENSG00000132768 DPH2
ENST00000534786 0.841782315936872 0.695137566530818 0.0320674490869425 ENSG00000132768 DPH2
ENST00000534655 0.897330965616633 0.78971937582395 0.0227601417102985 ENSG00000132768 DPH2
ENST00000459879 0.980162913541211 0.95560604645526 -0.00417191305043376 ENSG00000132768 DPH2
ENST00000527319 0.971560351620264 0.936522782114441 0.00610341246073831 ENSG00000132768 DPH2
ENST00000472505 0.597604192453982 0.364436669445488 0.058542246253932 ENSG00000117410 ATP6V0B
ENST00000472174 0.608240154982848 0.375845863285749 0.0522737162140853 ENSG00000117410 ATP6V0B
ENST00000532642 0.609607158130088 0.377234691184717 0.0520376058203305 ENSG00000117410 ATP6V0B
ENST00000236067 0.609396735868609 0.376991939872837 0.0520797348109922 ENSG00000117410 ATP6V0B
ENST00000471859 0.574113801199231 0.338708458545246 0.0563675925332036 ENSG00000117410 ATP6V0B
ENST00000472277 0.571833333696411 0.336212421129311 0.0587456859691452 ENSG00000117410 ATP6V0B
ENST00000461670 0.671693825685949 0.452261438310429 0.0499555281488513 ENSG00000117410 ATP6V0B
ENST00000468183 0.609166064254077 0.376757761424871 0.0520906097166308 ENSG00000117410 ATP6V0B
ENST00000473485 0.609166064254077 0.376757761424871 0.0520906097166308 ENSG00000117410 ATP6V0B
ENST00000496131 0.585803842386641 0.35145002171625 0.058898438639725 ENSG00000117410 ATP6V0B
ENST00000498208 0.620709086542383 0.390307375748257 0.0567293361071952 ENSG00000117410 ATP6V0B
ENST00000532072 0.0888986350290787 0.0136252868441511 0.173554115197978 ENSG00000117410 ATP6V0B
ENST00000498664 0.243342777128243 0.075095495575229 0.115895860425965 ENSG00000117410 ATP6V0B
ENST00000372324 0.339334813241164 0.133354452782148 -0.0989416144422407 ENSG00000117411 B4GALT2
ENST00000497866 0.264040272833662 0.0865149423432226 -0.144710905063166 ENSG00000117411 B4GALT2
ENST00000434555 0.246428415564362 0.0767080307706766 -0.115463604607625 ENSG00000117411 B4GALT2
ENST00000356836 0.270961265416086 0.0906033294034487 -0.111040682276889 ENSG00000117411 B4GALT2
ENST00000309519 0.167828580810939 0.0397530742169424 -0.137141796763816 ENSG00000117411 B4GALT2
ENST00000485678 0.0745403049525784 0.0100817158119405 -0.200169175618459 ENSG00000117411 B4GALT2
ENST00000372307 0.210934620505571 0.0586557089789987 -0.142233867827282 ENSG00000196517 SLC6A9
ENST00000372306 0.302875643485443 0.109752413336471 -0.117679654708391 ENSG00000196517 SLC6A9
ENST00000372310 0.24739183948327 0.0773077938478391 -0.137684435041926 ENSG00000196517 SLC6A9
ENST00000475075 0.254342620861442 0.0811902770645626 -0.140535850687953 ENSG00000196517 SLC6A9
ENST00000357730 0.158621804660192 0.0361004154383609 -0.173723844318979 ENSG00000196517 SLC6A9
ENST00000360584 0.158621804660192 0.0361004154383609 -0.173723844318979 ENSG00000196517 SLC6A9
ENST00000537678 0.490244478484237 0.254256167352587 -0.0951049500400461 ENSG00000196517 SLC6A9
ENST00000361745 0.328692449278483 0.126236515299997 -0.0909644340282354 ENSG00000178028 DMAP1
ENST00000446292 0.280042561545398 0.0958356384826952 -0.102464488458689 ENSG00000178028 DMAP1
ENST00000440641 0.213057154267388 0.0597129911885945 -0.115103841085065 ENSG00000178028 DMAP1
ENST00000436069 0.47533655763278 0.240188578609023 -0.0931810106806476 ENSG00000178028 DMAP1
ENST00000437511 0.224570814294201 0.0653644608754129 -0.113525735079083 ENSG00000178028 DMAP1
ENST00000475794 0.635023896391241 0.407570569877545 -0.0630543316733977 ENSG00000178028 DMAP1
ENST00000471829 0.273156095001365 0.0917470425582712 -0.105483733438531 ENSG00000178028 DMAP1
ENST00000487922 0.252855550031833 0.0803633152669641 -0.111837411919722 ENSG00000178028 DMAP1
ENST00000315913 0.328692449278483 0.126236515299997 -0.0909644340282354 ENSG00000178028 DMAP1
ENST00000372289 0.328692449278483 0.126236515299997 -0.0909644340282354 ENSG00000178028 DMAP1
ENST00000463950 0.429698449611867 0.201284208601402 -0.102522088573425 ENSG00000178028 DMAP1
ENST00000372290 0.23292731194813 0.0696285533225569 -0.112986936672016 ENSG00000178028 DMAP1
ENST00000488433 0.425457220153332 0.197598861874291 -0.076545472155747 ENSG00000178028 DMAP1
ENST00000483741 0.619616177309672 0.389037352062127 -0.0695641514048349 ENSG00000178028 DMAP1
ENST00000372257 0.730823519051014 0.52818438469303 0.0346151024560099 ENSG00000117419 ERI3
ENST00000372259 0.988821462916469 0.974953411825807 -0.00189520887353306 ENSG00000117419 ERI3
ENST00000456170 0.997070279207557 0.993349036572704 -0.000503282977024354 ENSG00000117419 ERI3
ENST00000537474 0.75523185390929 0.562165554329572 0.0325606995103267 ENSG00000117419 ERI3
ENST00000489710 0.271113344915375 0.0906770805811145 -0.111145070272625 ENSG00000117419 ERI3
ENST00000479101 0.261741602618458 0.0853244863198818 -0.112323568528303 ENSG00000117419 ERI3
ENST00000462341 0.649452844097527 0.425305991984663 -0.0515521980406847 ENSG00000117419 ERI3
ENST00000452396 0.181703075607491 0.0456646693358937 0.112513925876526 ENSG00000117419 ERI3
ENST00000495828 0.182787787369286 0.0461254582757254 0.112636090205872 ENSG00000117419 ERI3
ENST00000457571 0.203246313294357 0.0549663775360546 0.113621150310201 ENSG00000117419 ERI3
ENST00000355387 0.21355983711741 0.0599853885939197 -0.105763955118311 ENSG00000187147 RNF220
ENST00000361799 0.21355983711741 0.0599853885939197 -0.105763955118311 ENSG00000187147 RNF220
ENST00000372247 0.21355983711741 0.0599853885939197 -0.105763955118311 ENSG00000187147 RNF220
ENST00000443020 0.2330444904342 0.0697029447997151 -0.108282382896125 ENSG00000187147 RNF220
ENST00000453863 0.738258649710864 0.539147709076831 -0.0388413260587087 ENSG00000187147 RNF220
ENST00000335497 0.312606323423149 0.115885957568981 -0.0915568559868237 ENSG00000187147 RNF220
ENST00000440132 0.349907467411065 0.140354285968713 -0.0858351921432129 ENSG00000187147 RNF220
ENST00000474064 0.219777791621811 0.0630816562343525 -0.104691213642072 ENSG00000187147 RNF220
ENST00000471494 0.248002099136012 0.0776523654820145 -0.104060669139841 ENSG00000187147 RNF220
ENST00000488865 0.688459374386233 0.473318926138769 -0.0457560053920986 ENSG00000187147 RNF220
ENST00000497469 0.230702702167999 0.0684748554600239 -0.110136192925911 ENSG00000187147 RNF220
ENST00000475378 0.301741181822746 0.108970495690468 -0.0957457973634545 ENSG00000187147 RNF220
ENST00000484745 0.225879144741815 0.0660303115946295 -0.10630818357471 ENSG00000187147 RNF220
ENST00000372242 0.306308319568293 0.112093693872375 -0.0872948191623463 ENSG00000126106 TMEM53
ENST00000372243 0.306338825096397 0.112126232934637 -0.0872911404755243 ENSG00000126106 TMEM53
ENST00000372244 0.306338825096397 0.112126232934637 -0.0872911404755243 ENSG00000126106 TMEM53
ENST00000495630 0.386522997853365 0.166861205719363 -0.0777248529152919 ENSG00000126106 TMEM53
ENST00000474394 0.264326511827972 0.0867013738550538 -0.120087052054183 ENSG00000187147 RNF220
ENST00000480686 0.32969193491575 0.12685986154322 -0.102720975988232 ENSG00000187147 RNF220
ENST00000474956 0.465305816465754 0.231081095893431 -0.0883233960326626 ENSG00000187147 RNF220
ENST00000476724 0.665085343323854 0.444207165943771 0.0622947370974786 ENSG00000126106 TMEM53
ENST00000468117 0.68376398834405 0.467275881699191 0.0591236418987572 ENSG00000126106 TMEM53
ENST00000372237 0.682525950792177 0.465822206645634 0.059262468183003 ENSG00000126106 TMEM53
ENST00000372235 0.568727257803651 0.332782323595581 0.0793515734365666 ENSG00000126106 TMEM53
ENST00000420706 0.614778433369823 0.382781097407898 0.0739150993932951 ENSG00000126106 TMEM53
ENST00000424484 0.604676277057478 0.371677081266724 -0.0608295306852914 ENSG00000198520 C1orf228
ENST00000455805 0.303804696763804 0.110338601550496 -0.126553803667056 ENSG00000198520 C1orf228
ENST00000458657 0.988821462916469 0.974914440007486 -0.0020110322286137 ENSG00000198520 C1orf228
ENST00000418644 0.331079039407961 0.127765517693564 -0.123255557128206 ENSG00000198520 C1orf228
ENST00000441519 0.303804696763804 0.110338601550496 -0.126553803667056 ENSG00000198520 C1orf228
ENST00000357508 0.988821462916469 0.974914440007486 -0.0020110322286137 ENSG00000198520 C1orf228
ENST00000535358 0.988821462916469 0.974914440007486 -0.0020110322286137 ENSG00000198520 C1orf228
ENST00000445071 0.370020858946492 0.154894747991533 -0.114705457491801 ENSG00000198520 C1orf228
ENST00000453711 0.260366186783216 0.0845573246427565 -0.140526711984273 ENSG00000198520 C1orf228
ENST00000421398 0.559697464787714 0.323138174591397 -0.0674754885646566 ENSG00000198520 C1orf228
ENST00000444751 0.482074776981417 0.246453125443562 -0.0788649496269708 ENSG00000198520 C1orf228
ENST00000434068 0.902238830090363 0.799266115335395 -0.0193717300088023 ENSG00000198520 C1orf228
ENST00000434520 0.892486832752319 0.780973005444959 -0.0217068108932046 ENSG00000198520 C1orf228
ENST00000427321 0.625984702070468 0.396707448926775 0.0710466161663463 ENSG00000198520 C1orf228
ENST00000446792 0.742623995391777 0.545038317021436 0.0515919113028082 ENSG00000198520 C1orf228
ENST00000444525 0.922501686057559 0.837370553201202 0.0175318968014285 ENSG00000198520 C1orf228
ENST00000440383 0.726504404550548 0.5224988074176 0.0545625881462353 ENSG00000198520 C1orf228
ENST00000427336 0.738606998020085 0.539596923317476 0.0522294986258888 ENSG00000198520 C1orf228
ENST00000452259 0.592935660250218 0.35953588830491 0.0486090673367619 ENSG00000142945 KIF2C
ENST00000372224 0.98876939974698 0.974562700935636 0.00156069389276899 ENSG00000142945 KIF2C
ENST00000493027 0.589162803322021 0.35515389014044 0.0491191813135067 ENSG00000142945 KIF2C
ENST00000372218 0.986526899169117 0.9696767565297 0.00186043990144367 ENSG00000142945 KIF2C
ENST00000455186 0.484311944229867 0.248469998729131 0.0612169142557087 ENSG00000142945 KIF2C
ENST00000372222 0.993977290737542 0.985890882513432 -0.000848022726587295 ENSG00000142945 KIF2C
ENST00000480574 0.977402428381364 0.949715877598959 0.00428781419339392 ENSG00000142945 KIF2C
ENST00000372217 0.977458346603981 0.94986403924679 -0.0031541874857007 ENSG00000142945 KIF2C
ENST00000440985 0.223633346763772 0.0648667485349889 -0.125066838535326 ENSG00000225721 RP11-269F19.2
ENST00000428791 0.521230069576033 0.28404252344466 -0.0614713031207848 ENSG00000225721 RP11-269F19.2
ENST00000423289 0.844652099082249 0.699899163173047 -0.0232860304177478 ENSG00000142945 KIF2C
ENST00000472235 0.793355254770297 0.617615711262085 -0.0326476000202642 ENSG00000142945 KIF2C
ENST00000497035 0.00546429703453657 0.000110777171850254 0.154459871248518 ENSG00000142937 RPS8
ENST00000396651 0.00715794699967261 0.000172945164504247 0.149621800695532 ENSG00000142937 RPS8
ENST00000372209 0.00717409025441802 0.000173629618448467 0.149626872760423 ENSG00000142937 RPS8
ENST00000470475 0.0193532062954706 0.000904420382434273 0.176926527190989 ENSG00000142937 RPS8
ENST00000485390 0.00717189073253462 0.000173429223931303 0.149639618723178 ENSG00000142937 RPS8
ENST00000464658 0.030382155879967 0.00206225857496524 0.150294775020677 ENSG00000142937 RPS8
ENST00000484599 0.0300375261985374 0.00201760217525212 0.150509544837009 ENSG00000142937 RPS8
ENST00000474582 0.986987567982998 0.970580875620754 -0.00250719116906683 ENSG00000142937 RPS8
ENST00000372201 0.744833811646012 0.548213580050117 -0.0472094461451949 ENSG00000173846 PLK3
ENST00000465443 0.72675569609041 0.522778175955451 -0.0502212145625211 ENSG00000173846 PLK3
ENST00000492398 0.979301611305024 0.953490809902249 -0.00492652094366553 ENSG00000173846 PLK3
ENST00000439363 0.938952792422219 0.868071345344732 0.0120570801744139 ENSG00000070785 EIF2B3
ENST00000360403 0.982642832036148 0.96088697657771 0.00297074853067654 ENSG00000070785 EIF2B3
ENST00000486491 0.886534356952033 0.770221631429281 -0.02478822862373 ENSG00000070785 EIF2B3
ENST00000372183 0.982213638885071 0.959584274522207 0.00314397673012096 ENSG00000070785 EIF2B3
ENST00000480675 0.942026218836178 0.874193237412844 -0.0109526245790617 ENSG00000070785 EIF2B3
ENST00000477953 0.959042017900764 0.908573865930127 -0.00801404967332042 ENSG00000070785 EIF2B3
ENST00000372182 0.937637304767662 0.865934162406456 -0.0125829058037397 ENSG00000070785 EIF2B3
ENST00000487532 0.960551089596084 0.91178160231443 0.00899371869321138 ENSG00000070785 EIF2B3
ENST00000497010 0.989203156888759 0.975786448430701 0.0025525269866452 ENSG00000070785 EIF2B3
ENST00000372168 0.0943556471944276 0.015082141113919 -0.159257570397109 ENSG00000126107 HECTD3
ENST00000372172 0.159038730829104 0.0362751346727765 -0.119520503517224 ENSG00000126107 HECTD3
ENST00000486132 0.058606606842017 0.00668441210898434 -0.197374446034206 ENSG00000126107 HECTD3
ENST00000486296 0.0739981216796636 0.00995900140142533 -0.186208855975644 ENSG00000126107 HECTD3
ENST00000466423 0.0660486805796528 0.00822982687637102 -0.184753675659825 ENSG00000126107 HECTD3
ENST00000487488 0.223459344911845 0.0647818888804146 -0.141999241184459 ENSG00000126107 HECTD3
ENST00000246337 0.514787468535636 0.277484547136491 0.0664971567558057 ENSG00000126088 UROD
ENST00000491773 0.32529900491511 0.124028797780448 0.103778501604427 ENSG00000126088 UROD
ENST00000463092 0.408885580132185 0.184232641363288 0.0903757867718975 ENSG00000126088 UROD
ENST00000461035 0.348216789965515 0.139118805971552 0.107117620107826 ENSG00000126088 UROD
ENST00000491300 0.431107883658233 0.20231596198107 0.0828785671581182 ENSG00000126088 UROD
ENST00000434478 0.407594114376481 0.183197810164351 0.0868225955385164 ENSG00000126088 UROD
ENST00000494399 0.514787468535636 0.277484547136491 0.0664971567558057 ENSG00000126088 UROD
ENST00000460334 0.340014493545221 0.13374942078942 0.098199060939608 ENSG00000126088 UROD
ENST00000462688 0.418678658340673 0.19236795973252 0.0844980666473428 ENSG00000126088 UROD
ENST00000460906 0.353302352214307 0.142694713241209 0.0965530851386727 ENSG00000126088 UROD
ENST00000490385 0.358193452242609 0.146112434013641 0.0956426411439441 ENSG00000126088 UROD
ENST00000469548 0.461124269200094 0.227513887827344 0.0767867699387274 ENSG00000126088 UROD
ENST00000486699 0.467100615967816 0.232760253421158 0.0760735940828878 ENSG00000126088 UROD
ENST00000478467 0.470069415201494 0.235521801177595 0.0751266362050263 ENSG00000126088 UROD
ENST00000428106 0.466345829342229 0.232149030322297 0.0761058640866462 ENSG00000126088 UROD
ENST00000496439 0.381756809221875 0.163359954404793 0.0930532098661623 ENSG00000126088 UROD
ENST00000473012 0.340234827733728 0.133887832692673 0.102032231940437 ENSG00000126088 UROD
ENST00000472254 0.86384753786202 0.730678362549262 -0.0266919169533695 ENSG00000126088 UROD
ENST00000466193 0.533498826641259 0.296278923852027 -0.0876764529221367 ENSG00000126088 UROD
ENST00000465678 0.50014430841382 0.263635697677242 -0.0936804223949593 ENSG00000126088 UROD
ENST00000464588 0.357500924542028 0.145571882065922 0.127273038600195 ENSG00000162415 ZSWIM5
ENST00000528332 0.283406233768885 0.0978419118801429 -0.0977363350230086 ENSG00000132781 MUTYH
ENST00000529984 0.283406233768885 0.0978419118801429 -0.0977363350230086 ENSG00000132781 MUTYH
ENST00000372110 0.278601547156023 0.095053805793306 -0.0985776981592879 ENSG00000132781 MUTYH
ENST00000372115 0.267562992755672 0.0884931588946815 -0.100422898975974 ENSG00000132781 MUTYH
ENST00000481571 0.278601547156023 0.095053805793306 -0.0985776981592879 ENSG00000132781 MUTYH
ENST00000372098 0.278601547156023 0.095053805793306 -0.0985776981592879 ENSG00000132781 MUTYH
ENST00000355498 0.342719199552329 0.135561670457992 -0.087445770248139 ENSG00000132781 MUTYH
ENST00000475516 0.340515938372338 0.134113741235002 -0.0878785632449226 ENSG00000132781 MUTYH
ENST00000372104 0.35453444268846 0.143610637798561 -0.0860396359474882 ENSG00000132781 MUTYH
ENST00000448481 0.35453444268846 0.143610637798561 -0.0860396359474882 ENSG00000132781 MUTYH
ENST00000456914 0.351408797378566 0.141446817970178 -0.0865886091096052 ENSG00000132781 MUTYH
ENST00000354383 0.340515938372338 0.134113741235002 -0.0878785632449226 ENSG00000132781 MUTYH
ENST00000488731 0.344718660913224 0.136951694113609 -0.0875162752406947 ENSG00000132781 MUTYH
ENST00000372100 0.342965929832245 0.135774371710483 -0.087467608363526 ENSG00000132781 MUTYH
ENST00000450313 0.267982968144868 0.0887750288132723 -0.100442630634591 ENSG00000132781 MUTYH
ENST00000531105 0.344614479029129 0.136891180866419 -0.087116151536581 ENSG00000132781 MUTYH
ENST00000467459 0.441383717231732 0.211117601454468 -0.0962336772572604 ENSG00000132781 MUTYH
ENST00000482094 0.203652219668892 0.0551847996911336 -0.157716790971906 ENSG00000132781 MUTYH
ENST00000529892 0.310201298566655 0.114367434752142 -0.127811658694744 ENSG00000132781 MUTYH
ENST00000533178 0.421120668104173 0.194211502533607 -0.0833134032670262 ENSG00000132781 MUTYH
ENST00000528013 0.358172645548653 0.14608873813148 -0.0855268816633619 ENSG00000132781 MUTYH
ENST00000412971 0.366723523804283 0.152513642771421 -0.0918831025658081 ENSG00000132781 MUTYH
ENST00000462388 0.808846848363947 0.642081830771643 -0.0390549135764489 ENSG00000132781 MUTYH
ENST00000470256 0.633740005657658 0.406024029273661 -0.0545990830424441 ENSG00000132781 MUTYH
ENST00000461495 0.532976055784949 0.295703987699679 -0.0685441078430572 ENSG00000132781 MUTYH
ENST00000435155 0.631056656618515 0.402718643223401 -0.0550201637795053 ENSG00000132781 MUTYH
ENST00000467940 0.542622589626611 0.305632298866328 -0.0676578856713908 ENSG00000132781 MUTYH
ENST00000478796 0.948941116779228 0.888258342788411 -0.0116829987707756 ENSG00000132781 MUTYH
ENST00000525160 0.589108836574666 0.355085094375312 -0.0609001713822047 ENSG00000132781 MUTYH
ENST00000479746 0.611247586434295 0.379159120499076 -0.0577866767176535 ENSG00000132781 MUTYH
ENST00000492494 0.591370063385823 0.357809053584363 -0.0603066299236964 ENSG00000132781 MUTYH
ENST00000483642 0.408880055715479 0.184224648884795 -0.087393457658801 ENSG00000132781 MUTYH
ENST00000481139 0.420602173578061 0.19379977652164 -0.0872039089253481 ENSG00000132781 MUTYH
ENST00000485484 0.542737490239628 0.305713721418142 -0.0693641281828508 ENSG00000132781 MUTYH
ENST00000476789 0.425347763616366 0.197494196203879 -0.0868617860049493 ENSG00000132781 MUTYH
ENST00000462387 0.410804230805643 0.18579716059184 -0.0895573345309819 ENSG00000132781 MUTYH
ENST00000474703 0.51821558524495 0.280890179538947 -0.0747392170008997 ENSG00000132781 MUTYH
ENST00000483127 0.445321819484018 0.214341108436167 -0.088600820708453 ENSG00000132781 MUTYH
ENST00000534453 0.760608083061446 0.569468918328635 -0.0431293176384454 ENSG00000132781 MUTYH
ENST00000372090 0.937224776288839 0.865127604106488 -0.0125368751385259 ENSG00000132773 TOE1
ENST00000477731 0.745213720480142 0.548711330336894 -0.0495520087610521 ENSG00000132773 TOE1
ENST00000539779 0.878898799790692 0.755666575719183 -0.0231280131700128 ENSG00000132773 TOE1
ENST00000471337 0.674015274006134 0.455241693883975 -0.0608913182262204 ENSG00000132773 TOE1
ENST00000495703 0.916548879852377 0.825382968390709 -0.016325818530129 ENSG00000132773 TOE1
ENST00000372084 0.518913960616996 0.281668009791355 0.0600801904911901 ENSG00000070759 TESK2
ENST00000372086 0.485688206560261 0.249909927399372 0.0656515111008968 ENSG00000070759 TESK2
ENST00000341771 0.485688206560261 0.249909927399372 0.0656515111008968 ENSG00000070759 TESK2
ENST00000486676 0.485347146100126 0.249531619842453 0.06561246500643 ENSG00000070759 TESK2
ENST00000538496 0.533490615911425 0.29625778770327 0.0603051979565964 ENSG00000070759 TESK2
ENST00000493974 0.349008025406008 0.139607165626987 0.121295771936827 ENSG00000070759 TESK2
ENST00000451835 0.419131428148456 0.192787838594033 0.100468411583668 ENSG00000070759 TESK2
ENST00000415578 0.634336591095559 0.406803238290768 -0.0713857917870679 ENSG00000236624 CCDC163P
ENST00000515561 0.633421597289558 0.405729050821576 -0.0715355022955048 ENSG00000236624 CCDC163P
ENST00000401061 0.995140112578783 0.988340447912963 -0.00104943606408723 ENSG00000132763 MMACHC
ENST00000262746 0.00330001457283115 5.04803706585743e-05 0.240743811853186 ENSG00000117450 PRDX1
ENST00000319248 0.00330152937915053 5.08083930309408e-05 0.240728191250946 ENSG00000117450 PRDX1
ENST00000372079 0.00330151230755527 5.05371536151888e-05 0.240831169013805 ENSG00000117450 PRDX1
ENST00000447184 0.00246863975148412 3.26396415549447e-05 0.251087176588407 ENSG00000117450 PRDX1
ENST00000424390 0.00247471698456249 3.28540451218207e-05 0.250984888181029 ENSG00000117450 PRDX1
ENST00000483583 0.00172137662836373 1.77665424041645e-05 0.265398554830186 ENSG00000117450 PRDX1
ENST00000372070 0.392370100204592 0.171173993852381 0.0652854283055902 ENSG00000117448 AKR1A1
ENST00000434299 0.78086648497151 0.599377315477875 0.0262342369221354 ENSG00000117448 AKR1A1
ENST00000496999 0.63725668361337 0.410303864712468 0.044580305389412 ENSG00000117448 AKR1A1
ENST00000476957 0.33587453966081 0.130964393546963 0.0717752293754753 ENSG00000117448 AKR1A1
ENST00000481885 0.701499554095003 0.489890957711487 0.0338523534450256 ENSG00000117448 AKR1A1
ENST00000351829 0.340345825355405 0.134008331645529 0.0723015059234957 ENSG00000117448 AKR1A1
ENST00000471651 0.619085634989012 0.388270286928063 0.0451296222288433 ENSG00000117448 AKR1A1
ENST00000497973 0.111449900855998 0.0200271366932677 0.120695802447485 ENSG00000117448 AKR1A1
ENST00000473038 0.402087597205312 0.178712583753397 0.0780946712285183 ENSG00000117448 AKR1A1
ENST00000495913 0.413987494664798 0.188299364419225 0.0770706365282426 ENSG00000117448 AKR1A1
ENST00000487654 0.227498140209578 0.0667906717988846 0.119097035089726 ENSG00000117448 AKR1A1
ENST00000475919 0.466862054565369 0.232554493416003 0.0909591869038916 ENSG00000117448 AKR1A1
ENST00000475985 0.968732294373404 0.930090198103136 0.00745451333168098 ENSG00000117448 AKR1A1
ENST00000437901 0.546733354257884 0.309630462245155 -0.0524245904226072 ENSG00000132780 NASP
ENST00000437362 0.550446359350203 0.313310387948468 -0.0520312000252025 ENSG00000132780 NASP
ENST00000464190 0.737202350866153 0.537525999564731 -0.0336020287554737 ENSG00000132780 NASP
ENST00000528084 0.693450320596907 0.479190036867591 -0.0376290457066228 ENSG00000132780 NASP
ENST00000527359 0.619793774753515 0.389234559654203 -0.0441844807383467 ENSG00000132780 NASP
ENST00000525515 0.430516786321107 0.201897222763289 -0.0672566543605038 ENSG00000132780 NASP
ENST00000453748 0.589500737511442 0.355521121180814 -0.0474223363263221 ENSG00000132780 NASP
ENST00000402363 0.555871746220957 0.319051636252675 -0.0510086595404097 ENSG00000132780 NASP
ENST00000537798 0.555886238098457 0.319068549057723 -0.0510082776078124 ENSG00000132780 NASP
ENST00000527470 0.69491313007058 0.481127707701683 -0.0376090088009809 ENSG00000132780 NASP
ENST00000529333 0.687117250168127 0.471580897706885 -0.0386663964526005 ENSG00000132780 NASP
ENST00000531532 0.817030180696332 0.654879353323258 -0.0244051110666559 ENSG00000132780 NASP
ENST00000530840 0.351175769423115 0.141309786114127 -0.0996943362542536 ENSG00000132780 NASP
ENST00000528238 0.65555216964634 0.432703155094482 -0.0405808442596112 ENSG00000132780 NASP
ENST00000534101 0.656557878448837 0.434139148330832 -0.0415600214497659 ENSG00000132780 NASP
ENST00000350030 0.558471360968691 0.321875917155413 -0.0508886308052853 ENSG00000132780 NASP
ENST00000470768 0.531572557508901 0.294314605914901 -0.0551275679985937 ENSG00000132780 NASP
ENST00000372052 0.556317268362305 0.319504302510038 -0.0509590582434348 ENSG00000132780 NASP
ENST00000351223 0.556317268362305 0.319504302510038 -0.0509590582434348 ENSG00000132780 NASP
ENST00000530073 0.708708203827242 0.498838674069886 -0.035068061881057 ENSG00000132780 NASP
ENST00000481782 0.788900465378921 0.61120968034836 -0.0272480243567942 ENSG00000132780 NASP
ENST00000531612 0.919664462274033 0.831803098504173 -0.011636212536755 ENSG00000132780 NASP
ENST00000527932 0.953927237140414 0.89873901830144 0.00760928197572904 ENSG00000132780 NASP
ENST00000534450 0.844877382001937 0.700285203801728 -0.0225895229782044 ENSG00000132780 NASP
ENST00000472408 0.0194210755094076 0.000909186083404402 -0.258998186199296 ENSG00000132780 NASP
ENST00000479235 0.273966785416036 0.0922160900372353 -0.0856949900605128 ENSG00000159592 GPBP1L1
ENST00000290795 0.477198125562478 0.242037358924906 -0.053303865021353 ENSG00000159592 GPBP1L1
ENST00000355105 0.477210240809965 0.242071467491198 -0.0532342260761362 ENSG00000159592 GPBP1L1
ENST00000467032 0.214915813451768 0.0606734219631918 -0.117065939645419 ENSG00000159592 GPBP1L1
ENST00000487436 0.595090360725651 0.361853036826592 -0.0555036563430091 ENSG00000159592 GPBP1L1
ENST00000468724 0.917826315503289 0.828237728597592 -0.012177496931758 ENSG00000159592 GPBP1L1
ENST00000498128 0.949481379005864 0.889366855042023 -0.00879442853867246 ENSG00000159592 GPBP1L1
ENST00000496278 0.598148304508093 0.365074819279639 -0.0610067949748779 ENSG00000159592 GPBP1L1
ENST00000495616 0.874464890926623 0.747955919684637 -0.0241948189788776 ENSG00000159592 GPBP1L1
ENST00000488278 0.408662534285503 0.18402886323406 -0.0792960064182471 ENSG00000159592 GPBP1L1
ENST00000480941 0.417257695412376 0.19100349331021 -0.0782828111290675 ENSG00000159592 GPBP1L1
ENST00000480083 0.405612487794095 0.181345860193814 -0.0802129122548509 ENSG00000159592 GPBP1L1
ENST00000493083 0.434666548294422 0.205156937780615 -0.0780602315324502 ENSG00000159592 GPBP1L1
ENST00000460859 0.47048794684652 0.235934234800084 -0.0734285974578014 ENSG00000159592 GPBP1L1
ENST00000372025 0.541941120630698 0.304858699470626 0.057613336109941 ENSG00000159596 TMEM69
ENST00000496366 0.432028159473282 0.203116154887791 0.0702039856030525 ENSG00000159596 TMEM69
ENST00000359942 0.685086625348311 0.469116001186235 0.0431411699167123 ENSG00000197429 IPP
ENST00000495072 0.622812426162772 0.392830017143202 -0.0649614142446015 ENSG00000197429 IPP
ENST00000396478 0.459848079403516 0.226412241085992 0.0722810498737518 ENSG00000197429 IPP
ENST00000470809 0.0958268223328171 0.0154884144765692 0.199356633510028 ENSG00000086015 MAST2
ENST00000372009 0.47364576154441 0.238838846359396 0.066036199775177 ENSG00000086015 MAST2
ENST00000361297 0.473731669299417 0.238936314706357 0.0659889752348819 ENSG00000086015 MAST2
ENST00000372008 0.522818584114212 0.285582288993745 0.055691193402819 ENSG00000086015 MAST2
ENST00000482881 0.771630149629179 0.585233356886389 0.0359083283630298 ENSG00000086015 MAST2
ENST00000262741 0.896322712048877 0.787986218157277 0.0150257394640766 ENSG00000117461 PIK3R3
ENST00000372006 0.90089310621696 0.7961817283537 0.0144334995553901 ENSG00000117461 PIK3R3
ENST00000340332 0.902071410160001 0.798853005065973 0.0142434866792645 ENSG00000117461 PIK3R3
ENST00000354242 0.902071410160001 0.798853005065973 0.0142434866792645 ENSG00000117461 PIK3R3
ENST00000420542 0.902071410160001 0.798853005065973 0.0142434866792645 ENSG00000117461 PIK3R3
ENST00000488808 0.0527292598401158 0.00553234510692762 -0.159091240952596 ENSG00000117461 PIK3R3
ENST00000540385 0.474225019040877 0.23927758732359 0.0801900616695563 ENSG00000117461 PIK3R3
ENST00000423209 0.494091194758922 0.258182545721365 0.0775320907128207 ENSG00000117461 PIK3R3
ENST00000493202 0.335539869196819 0.130736110623762 0.109878043808119 ENSG00000117461 PIK3R3
ENST00000425892 0.346691111949231 0.138153580375706 0.109110438278952 ENSG00000117461 PIK3R3
ENST00000396420 0.389469252160258 0.169009756423745 -0.0904104898987655 ENSG00000085998 POMGNT1
ENST00000371984 0.345448432957882 0.137405014218152 -0.096432964313905 ENSG00000085998 POMGNT1
ENST00000371992 0.389469252160258 0.169009756423745 -0.0904104898987655 ENSG00000085998 POMGNT1
ENST00000535522 0.327697078985609 0.125619617666139 -0.101908493314515 ENSG00000085998 POMGNT1
ENST00000371986 0.34845170026019 0.139271695139433 -0.095926984376655 ENSG00000085998 POMGNT1
ENST00000485714 0.648283909551072 0.423935242750341 -0.0625440005746185 ENSG00000085998 POMGNT1
ENST00000477114 0.419946288131994 0.193295067926067 -0.112647146812495 ENSG00000085998 POMGNT1
ENST00000497439 0.430841742397452 0.202133600472895 -0.102114518904834 ENSG00000085998 POMGNT1
ENST00000489985 0.567551194051825 0.331616610440145 -0.0815954939416999 ENSG00000085998 POMGNT1
ENST00000463715 0.970639595525836 0.934729814244763 -0.00505407378165933 ENSG00000085999 RAD54L
ENST00000442598 0.528592741046611 0.291346956266001 -0.0491432389795261 ENSG00000085999 RAD54L
ENST00000493985 0.919101525625644 0.830616063959282 -0.0134065742466026 ENSG00000085999 RAD54L
ENST00000371975 0.524406999823122 0.287225144117191 -0.0495147665165428 ENSG00000085999 RAD54L
ENST00000469835 0.720336949975048 0.513621603429936 -0.0426554900700926 ENSG00000085999 RAD54L
ENST00000493032 0.930484733841117 0.852194949269136 0.0124628124949014 ENSG00000085999 RAD54L
ENST00000487700 0.871951419044263 0.743742690750303 0.020366819441268 ENSG00000085999 RAD54L
ENST00000472889 0.298366930964385 0.106853345255226 0.11165303820331 ENSG00000085999 RAD54L
ENST00000473251 0.720874594256995 0.51427121074854 0.0414353577113088 ENSG00000085999 RAD54L
ENST00000496156 0.564788866676256 0.328535951193294 -0.04231904617533 ENSG00000132128 LRRC41
ENST00000476687 0.97834630783507 0.951738832555691 0.00380521303867665 ENSG00000085999 RAD54L
ENST00000488942 0.341089198610223 0.134502533822959 -0.0880124504985105 ENSG00000085999 RAD54L
ENST00000459678 0.617073598828452 0.385697905626611 -0.0535061485643187 ENSG00000085999 RAD54L
ENST00000343304 0.803776818459138 0.63441323361724 -0.0206603492227707 ENSG00000132128 LRRC41
ENST00000472710 0.742769998756206 0.545246674987243 -0.0253839308730322 ENSG00000132128 LRRC41
ENST00000498402 0.968917773133327 0.93091386890417 -0.00446485873884888 ENSG00000132128 LRRC41
ENST00000469150 0.781712781584137 0.600778632199627 -0.0328843639471323 ENSG00000132128 LRRC41
ENST00000311672 0.11064890206901 0.0197799170726789 0.129854852703278 ENSG00000173660 UQCRH
ENST00000489056 0.110698217651047 0.0197978748044652 0.129875247609399 ENSG00000173660 UQCRH
ENST00000486951 0.0839477050216945 0.012385882280876 0.141134680392387 ENSG00000173660 UQCRH
ENST00000496387 0.110528289613968 0.0197432421516097 0.129916893317232 ENSG00000173660 UQCRH
ENST00000460947 0.160954858807897 0.0370211037202652 0.125636315911599 ENSG00000173660 UQCRH
ENST00000474844 0.325577015920277 0.12419492181114 -0.0730117630557889 ENSG00000117481 NSUN4
ENST00000307089 0.200638100857754 0.0537999118089489 -0.0859512138180154 ENSG00000117481 NSUN4
ENST00000486270 0.607413822181638 0.374593668321928 -0.044017811742415 ENSG00000117481 NSUN4
ENST00000536062 0.360059072051588 0.147504895459024 -0.0698523201705027 ENSG00000117481 NSUN4
ENST00000469918 0.590884373507824 0.357210609858688 -0.0522166513913774 ENSG00000117481 NSUN4
ENST00000472157 0.868614110570589 0.738788140780361 -0.0275906591921662 ENSG00000117481 NSUN4
ENST00000471871 0.370886162964646 0.15553474824233 -0.0683026116976527 ENSG00000117481 NSUN4
ENST00000537428 0.373274307667137 0.157256211098139 -0.0680711979046728 ENSG00000117481 NSUN4
ENST00000498008 0.342299184406383 0.135258490757692 -0.0737136772084669 ENSG00000117481 NSUN4
ENST00000495427 0.319495267219302 0.12028847667125 -0.0767547972523256 ENSG00000117481 NSUN4
ENST00000475281 0.89648576166368 0.788243276398363 -0.0191945184665203 ENSG00000117481 NSUN4
ENST00000243167 0.999783515695586 0.999424508585199 6.19911257036681e-05 ENSG00000117480 FAAH
ENST00000602433 0.844645430693234 0.699884971888161 -0.0252690494312464 ENSG00000269956 MKNK1-AS1
ENST00000342571 0.489195238742366 0.253325540989865 -0.0694498405325278 ENSG00000079277 MKNK1
ENST00000371946 0.243660835961264 0.0752831237814043 -0.0956410447875102 ENSG00000079277 MKNK1
ENST00000341183 0.243957909841876 0.0754234106856167 -0.095626758513351 ENSG00000079277 MKNK1
ENST00000371944 0.489195238742366 0.253325540989865 -0.0694498405325278 ENSG00000079277 MKNK1
ENST00000371945 0.243660835961264 0.0752831237814043 -0.0956410447875102 ENSG00000079277 MKNK1
ENST00000524749 0.561577285691877 0.325044938499447 -0.0777613396435791 ENSG00000079277 MKNK1
ENST00000528077 0.251349486934035 0.0794844078769647 -0.0942264013350175 ENSG00000079277 MKNK1
ENST00000428112 0.256287867936997 0.0822774687867205 -0.094605110893384 ENSG00000079277 MKNK1
ENST00000532897 0.712173231291527 0.503343610653966 0.0460143465549764 ENSG00000079277 MKNK1
ENST00000531355 0.202365137222484 0.0545578236989067 -0.104037056258789 ENSG00000079277 MKNK1
ENST00000470237 0.809723837569788 0.64355059531157 -0.0372148223155016 ENSG00000079277 MKNK1
ENST00000532783 0.647099537587817 0.422510122823702 -0.0550998013496951 ENSG00000079277 MKNK1
ENST00000496619 0.301513764781262 0.108847489908262 -0.0966599023522196 ENSG00000079277 MKNK1
ENST00000528237 0.419646979923519 0.193118552215753 -0.0922923575045753 ENSG00000079277 MKNK1
ENST00000526513 0.180143689215227 0.045023482278348 -0.126462401042195 ENSG00000079277 MKNK1
ENST00000484301 0.0908429157554884 0.0141544204532533 -0.163508042085912 ENSG00000079277 MKNK1
ENST00000545730 0.00125164250517779 1.11034554843154e-05 -0.212285026975037 ENSG00000079277 MKNK1
ENST00000486716 0.112165542716168 0.0202819717827903 -0.153987250728216 ENSG00000079277 MKNK1
ENST00000480531 0.252081377511517 0.0799108600902058 -0.13627446079699 ENSG00000079277 MKNK1
ENST00000529170 0.143698596923939 0.0306733756353659 -0.136983660172131 ENSG00000079277 MKNK1
ENST00000531769 0.00058053331662499 3.55368107374024e-06 -0.223236545292365 ENSG00000079277 MKNK1
ENST00000465783 0.0392256527391004 0.00329701581597739 -0.20462221774714 ENSG00000079277 MKNK1
ENST00000474868 0.0391246845975193 0.00327945699355425 -0.204723968132917 ENSG00000079277 MKNK1
ENST00000532110 0.0427094715663619 0.00380341208488474 -0.205930202749469 ENSG00000079277 MKNK1
ENST00000525888 0.256409473995305 0.0823601176538806 -0.123675050015647 ENSG00000079277 MKNK1
ENST00000319928 0.00174769747805853 1.81995787445307e-05 -0.271951566431317 ENSG00000142961 MOB3C
ENST00000271139 0.00371893535741316 6.08566932910023e-05 -0.266968623452737 ENSG00000142961 MOB3C
ENST00000371940 0.0023724052650029 3.06195324035462e-05 -0.268839438124713 ENSG00000142961 MOB3C
ENST00000477318 0.0436219309123489 0.00395537729971621 -0.216623061825414 ENSG00000142961 MOB3C
ENST00000576409 0.879963200935145 0.757362397932177 -0.0165225140888514 ENSG00000123472 ATPAF1
ENST00000371937 0.876734430246576 0.752127863485462 -0.01689432178892 ENSG00000123472 ATPAF1
ENST00000574428 0.876734430246576 0.752127863485462 -0.01689432178892 ENSG00000123472 ATPAF1
ENST00000492233 0.983671139362386 0.9634063230308 -0.0029587359926451 ENSG00000123472 ATPAF1
ENST00000526821 0.917111759807348 0.826934191558477 -0.0127772919099031 ENSG00000123472 ATPAF1
ENST00000542495 0.897106054736399 0.789381581768984 -0.0157810071274095 ENSG00000123472 ATPAF1
ENST00000529214 0.897106054736399 0.789381581768984 -0.0157810071274095 ENSG00000123472 ATPAF1
ENST00000329231 0.74750712562874 0.551836835129542 -0.0321964228702295 ENSG00000123472 ATPAF1
ENST00000534216 0.993037271742055 0.983572496678462 -0.00122146537075248 ENSG00000123472 ATPAF1
ENST00000532925 0.866685778603675 0.735459563688388 -0.0186300279912326 ENSG00000123472 ATPAF1
ENST00000474020 0.964651698674798 0.920927155689826 0.00679238007263919 ENSG00000123472 ATPAF1
ENST00000487193 0.904774890213118 0.803572051154525 -0.0164474371056448 ENSG00000123472 ATPAF1
ENST00000544071 0.1088615898288 0.0191912082960251 -0.0963115862098131 ENSG00000159658 EFCAB14
ENST00000525633 0.480628421988102 0.245271763091842 -0.0805172382204513 ENSG00000123472 ATPAF1
ENST00000460928 0.867542554553449 0.737077398457784 0.0294323307325377 ENSG00000123472 ATPAF1
ENST00000442839 0.13799127390338 0.0286923198587216 -0.11901211186757 ENSG00000228237 EFCAB14-AS1
ENST00000418985 0.137601147681556 0.0285463613376358 -0.119051044414446 ENSG00000228237 EFCAB14-AS1
ENST00000371933 0.137486828954678 0.0285157867461554 -0.0974406832243889 ENSG00000159658 EFCAB14
ENST00000479745 0.377484614447106 0.160167641311694 -0.0882830554188864 ENSG00000159658 EFCAB14
ENST00000487741 0.398074227767725 0.175378100839249 -0.0867191484869114 ENSG00000159658 EFCAB14
ENST00000481623 0.301970564019491 0.109087507652186 -0.109371266686639 ENSG00000159658 EFCAB14
ENST00000459797 0.173512908455206 0.0422151380597268 -0.166703511883247 ENSG00000159658 EFCAB14
ENST00000484461 0.638044063672844 0.411288689038317 -0.0475486382596429 ENSG00000159658 EFCAB14
ENST00000337817 0.991972861054171 0.981554832791495 -0.00105924321720239 ENSG00000123473 STIL
ENST00000360380 0.991972861054171 0.981554832791495 -0.00105924321720239 ENSG00000123473 STIL
ENST00000371877 0.991972861054171 0.981554832791495 -0.00105924321720239 ENSG00000123473 STIL
ENST00000243182 0.995911163832211 0.990179080494673 -0.000561775196494698 ENSG00000123473 STIL
ENST00000396221 0.995911163832211 0.990179080494673 -0.000561775196494698 ENSG00000123473 STIL
ENST00000447475 0.889310819400611 0.775460936977436 0.0145689817482339 ENSG00000123473 STIL
ENST00000418131 0.925127345020627 0.842608622003027 0.0121447990242364 ENSG00000123473 STIL
ENST00000436811 0.879034029866569 0.755868258389317 -0.0209048826874967 ENSG00000123473 STIL
ENST00000433827 0.516969768639883 0.279764074960992 -0.091606519586528 ENSG00000123473 STIL
ENST00000371873 0.954987142376171 0.900736975069955 0.00747180562530981 ENSG00000162368 CMPK1
ENST00000371871 0.817508154746213 0.65561998166387 0.0230668711726542 ENSG00000162368 CMPK1
ENST00000471289 0.53450169004441 0.297274408713527 -0.0785772623540509 ENSG00000162368 CMPK1
ENST00000450808 0.766717314004879 0.577622028159354 0.0292143584005163 ENSG00000162368 CMPK1
ENST00000371870 0.694549170533028 0.480728437956136 -0.0363554986293897 ENSG00000162368 CMPK1
ENST00000396153 0.019623180021588 0.000925572227700851 0.255984039713278 ENSG00000185104 FAF1
ENST00000371778 0.0195418018493704 0.000919649585339714 0.256631069435978 ENSG00000185104 FAF1
ENST00000545823 0.0767578956990888 0.0106186874485125 0.173318600633774 ENSG00000185104 FAF1
ENST00000494400 0.0438156319891823 0.00398732590278083 0.209649196197073 ENSG00000185104 FAF1
ENST00000472808 0.0486973095370716 0.00482394462592457 0.204034390421471 ENSG00000185104 FAF1
ENST00000487898 0.0224298981265021 0.0011910693701882 0.276334098313216 ENSG00000185104 FAF1
ENST00000262662 0.783793435537615 0.603746908178559 -0.0287416756858331 ENSG00000123080 CDKN2C
ENST00000396148 0.775778450142967 0.591603695487091 -0.0301041489502492 ENSG00000123080 CDKN2C
ENST00000371761 0.690410356330511 0.475800189344753 0.0418541829222272 ENSG00000123080 CDKN2C
ENST00000242719 0.724999628780937 0.520113590716802 0.0412593914959485 ENSG00000123091 RNF11
ENST00000494873 0.754603899072686 0.56132016949481 0.0373650056286441 ENSG00000123091 RNF11
ENST00000486691 0.80941712707594 0.643099221863291 -0.0344894393713251 ENSG00000123091 RNF11
ENST00000371730 0.314658625468145 0.117180061932036 0.0795919073843359 ENSG00000085832 EPS15
ENST00000371733 0.314658625468145 0.117180061932036 0.0795919073843359 ENSG00000085832 EPS15
ENST00000396122 0.707879917845453 0.497781855432904 0.0283972115374211 ENSG00000085832 EPS15
ENST00000486505 0.443474182891455 0.212810279638679 0.0800594630560127 ENSG00000085832 EPS15
ENST00000478657 0.965550755301546 0.92290757400565 0.00702285819235059 ENSG00000085832 EPS15
ENST00000493793 0.502026739772071 0.265424684320038 0.0549240455373198 ENSG00000085832 EPS15
ENST00000371727 0.0917070005418152 0.0143859653050616 0.157454550969239 ENSG00000085832 EPS15
ENST00000464478 0.0133963612257861 0.000481043031602044 0.223464026280544 ENSG00000085832 EPS15
ENST00000471391 0.0792987098444686 0.0112362212133165 0.155001236720898 ENSG00000085832 EPS15
ENST00000465467 0.0955350592222098 0.015376358072379 0.152858373932993 ENSG00000085832 EPS15
ENST00000415031 0.236986486250361 0.0718229281197874 0.138176253766696 ENSG00000227070 RP11-191G24.1
ENST00000426017 0.228625700538785 0.0673797257994987 0.141414364517933 ENSG00000227070 RP11-191G24.1
ENST00000431943 0.0835641291009317 0.0122844629741374 0.214359924956126 ENSG00000227742 CALR4P
ENST00000371714 0.294903783206285 0.104763910919266 0.0570735108870792 ENSG00000117859 OSBPL9
ENST00000337809 0.444301968525055 0.213485568830434 0.0437676128986073 ENSG00000117859 OSBPL9
ENST00000371710 0.444301968525055 0.213485568830434 0.0437676128986073 ENSG00000117859 OSBPL9
ENST00000447887 0.438744767121851 0.208862348349864 0.0444187342901669 ENSG00000117859 OSBPL9
ENST00000495776 0.438744767121851 0.208862348349864 0.0444187342901669 ENSG00000117859 OSBPL9
ENST00000435686 0.438650995146869 0.208738063459531 0.0444176028656238 ENSG00000117859 OSBPL9
ENST00000435274 0.381318904474089 0.163023905492354 0.047881938224149 ENSG00000117859 OSBPL9
ENST00000428468 0.438744767121851 0.208861977785655 0.0444186474754586 ENSG00000117859 OSBPL9
ENST00000453295 0.438744767121851 0.208861977785655 0.0444186474754586 ENSG00000117859 OSBPL9
ENST00000489990 0.318972226952001 0.119999923977664 0.0765981007377327 ENSG00000117859 OSBPL9
ENST00000530544 0.542296647110706 0.305220598787793 0.0354925103107103 ENSG00000117859 OSBPL9
ENST00000484890 0.18212128017605 0.0458538279806084 0.115993794135612 ENSG00000117859 OSBPL9
ENST00000534040 0.628164857205246 0.399261458683671 0.046200999005791 ENSG00000117859 OSBPL9
ENST00000532975 0.746309572600294 0.550478920822053 0.0311562361572621 ENSG00000117859 OSBPL9
ENST00000527631 0.701287651679725 0.489649442239291 0.0371385134998232 ENSG00000117859 OSBPL9
ENST00000531828 0.573887319079169 0.338444556020404 0.0325172158791059 ENSG00000117859 OSBPL9
ENST00000361556 0.73958791673869 0.540946775022824 0.0222162963991509 ENSG00000117859 OSBPL9
ENST00000473207 0.700410353081361 0.488598559017278 0.0377784969605031 ENSG00000117859 OSBPL9
ENST00000533884 0.684649234400034 0.468493510150918 0.0397639415482137 ENSG00000117859 OSBPL9
ENST00000481937 0.280198529299216 0.0959867538042558 0.0968004993140587 ENSG00000117859 OSBPL9
ENST00000526917 0.69068840776085 0.476225653468431 0.0376150860463945 ENSG00000117859 OSBPL9
ENST00000462759 0.73958791673869 0.540946775022824 0.0222162963991509 ENSG00000117859 OSBPL9
ENST00000486942 0.70446876999772 0.49363406711885 0.0253829779755325 ENSG00000117859 OSBPL9
ENST00000467064 0.98585986260654 0.968275757279509 0.00314803541873142 ENSG00000117859 OSBPL9
ENST00000524620 0.885101174624401 0.767051361655106 0.0189929900819771 ENSG00000117859 OSBPL9
ENST00000528603 0.93681467378969 0.864239454092256 0.00779192831709007 ENSG00000117859 OSBPL9
ENST00000475697 0.97324283247594 0.939933613739346 0.00308146938106942 ENSG00000117859 OSBPL9
ENST00000531061 0.995938789118468 0.990237200482702 -0.000579160854156904 ENSG00000117859 OSBPL9
ENST00000531819 0.954440755827837 0.899775188139398 0.00545387796060234 ENSG00000117859 OSBPL9
ENST00000533825 0.337402159519369 0.132053119742945 0.0711025007008477 ENSG00000117859 OSBPL9
ENST00000440943 0.929693064083509 0.85087171275682 -0.00733204001168171 ENSG00000078618 NRD1
ENST00000352171 0.748255583816495 0.552793259271759 -0.0199896368990373 ENSG00000078618 NRD1
ENST00000354831 0.748255583816495 0.552793259271759 -0.0199896368990373 ENSG00000078618 NRD1
ENST00000485608 0.977431945654041 0.949771317217261 -0.00249364628871225 ENSG00000078618 NRD1
ENST00000539524 0.944742129859598 0.879607553962845 0.00562875330373176 ENSG00000078618 NRD1
ENST00000464385 0.21999183721284 0.0631807889514624 -0.150479239025873 ENSG00000078618 NRD1
ENST00000588291 0.889436001182894 0.775708281035747 -0.0173030168100359 ENSG00000266993 RP4-657D16.3
ENST00000586761 0.961202925498105 0.912989925572382 -0.00643748389042342 ENSG00000266993 RP4-657D16.3
ENST00000475310 0.678494780279691 0.460827521096509 -0.0464945803682593 ENSG00000078618 NRD1
ENST00000497358 0.985089608346488 0.966524626140416 0.00229584082220601 ENSG00000078618 NRD1
ENST00000544028 0.926898386656887 0.845947421563497 -0.00714844213008598 ENSG00000078618 NRD1
ENST00000591675 0.906960673097411 0.80707919322313 -0.0156178464739336 ENSG00000266993 RP4-657D16.3
ENST00000483007 0.554752022269864 0.31788252742194 0.0594482995049207 ENSG00000078618 NRD1
ENST00000473805 0.504395138582844 0.267550646072483 0.0666570678091742 ENSG00000078618 NRD1
ENST00000475715 0.327697078985609 0.125624742417518 0.0892161045324035 ENSG00000078618 NRD1
ENST00000491410 0.0771236903727728 0.0107096455237045 -0.105489615782806 ENSG00000078618 NRD1
ENST00000468722 0.129602453255047 0.0258500184029073 -0.125465049504123 ENSG00000078618 NRD1
ENST00000371655 0.0238529047209662 0.00131565086406407 -0.194432513002011 ENSG00000169213 RAB3B
ENST00000469458 0.284804999047557 0.0986517531326934 0.106280540512259 ENSG00000117862 TXNDC12
ENST00000371626 0.0165730423931218 0.000695771924414226 0.152665366415775 ENSG00000117862 TXNDC12
ENST00000472624 0.00130864393900431 1.18404047932064e-05 0.200291881494374 ENSG00000117862 TXNDC12
ENST00000471493 0.0399503133841736 0.0034060439542678 0.222501388302026 ENSG00000117862 TXNDC12
ENST00000371614 0.0519442524661877 0.00539484260852079 0.186573447364427 ENSG00000198841 KTI12
ENST00000425802 0.122692077916612 0.0235855285105527 0.149495980015455 ENSG00000223390 RP11-91A18.4
ENST00000610127 0.0132069096474328 0.00046665227070646 0.196859232436248 ENSG00000117862 TXNDC12
ENST00000313334 0.277075438419406 0.0940951394609307 0.100329784382279 ENSG00000134717 BTF3L4
ENST00000477828 0.14770218242151 0.0320604809017327 0.134271591375506 ENSG00000134717 BTF3L4
ENST00000489308 0.198559014780176 0.0529327735718488 0.118250020712503 ENSG00000134717 BTF3L4
ENST00000526132 0.221747047939485 0.0640011075472823 0.117266305727231 ENSG00000134717 BTF3L4
ENST00000472944 0.236522186177137 0.0715681628903488 0.109486197240777 ENSG00000134717 BTF3L4
ENST00000524414 0.368126411654263 0.153633386408865 0.113872866489007 ENSG00000134717 BTF3L4
ENST00000484036 0.159984208610164 0.0366008809664311 0.130957600953263 ENSG00000134717 BTF3L4
ENST00000533836 0.0901283971963479 0.0139533960571754 0.152280628053205 ENSG00000134717 BTF3L4
ENST00000361625 0.297583040780634 0.106355597607327 0.139127683826893 ENSG00000157077 ZFYVE9
ENST00000357206 0.468756392499918 0.234488808715615 0.0970646941284352 ENSG00000157077 ZFYVE9
ENST00000287727 0.487426135440547 0.251344259704292 0.0933985776508559 ENSG00000157077 ZFYVE9
ENST00000371591 0.592239323265898 0.358600393767382 0.0712124277655119 ENSG00000157077 ZFYVE9
ENST00000470844 0.540782184986803 0.303742216076184 -0.0745009402849035 ENSG00000154222 CC2D1B
ENST00000371586 0.504907391935668 0.268133953230471 -0.0646084672089777 ENSG00000154222 CC2D1B
ENST00000284376 0.451119207998467 0.219033718257181 -0.0727887749575718 ENSG00000154222 CC2D1B
ENST00000491136 0.451025900936266 0.218965277852715 -0.0727906827095232 ENSG00000154222 CC2D1B
ENST00000438021 0.545342115830944 0.308283067428799 -0.0659669536567217 ENSG00000154222 CC2D1B
ENST00000460261 0.737249988025216 0.53762616793733 -0.0407523695609229 ENSG00000154222 CC2D1B
ENST00000450942 0.787610888376386 0.609362108375414 -0.0339981156360455 ENSG00000154222 CC2D1B
ENST00000460370 0.881691513032822 0.760971495304806 -0.0244138879476229 ENSG00000154222 CC2D1B
ENST00000438831 0.504168357499251 0.267275955357559 -0.0668007325728314 ENSG00000154222 CC2D1B
ENST00000485966 0.333175013955124 0.129198891992016 -0.129054080724604 ENSG00000154222 CC2D1B
ENST00000371568 0.951556989933614 0.893674755468483 -0.00650220765609227 ENSG00000085840 ORC1
ENST00000371566 0.951461843065951 0.893524803102645 -0.00650874534491944 ENSG00000085840 ORC1
ENST00000257181 0.587008758998754 0.352807500971222 0.0518082873875567 ENSG00000134748 PRPF38A
ENST00000487160 0.0630672209775479 0.00761266684898504 0.164733694213603 ENSG00000134748 PRPF38A
ENST00000474048 0.251127620049169 0.0793163140572549 0.0988097211609295 ENSG00000134748 PRPF38A
ENST00000528457 0.644118193636054 0.419014918787816 0.0434758061680092 ENSG00000134744 ZCCHC11
ENST00000527941 0.621117276256626 0.390889041170183 0.0465357347569784 ENSG00000134744 ZCCHC11
ENST00000257177 0.49073945196994 0.254759580072627 0.0641206184851392 ENSG00000134744 ZCCHC11
ENST00000371544 0.491447980225817 0.255577283962471 0.064017332663225 ENSG00000134744 ZCCHC11
ENST00000466440 0.337348693984387 0.132007966936068 0.101441095418056 ENSG00000134744 ZCCHC11
ENST00000494469 0.944467707543353 0.879079444724286 0.0109420406419829 ENSG00000134744 ZCCHC11
ENST00000471623 0.902132137187732 0.799044543630771 0.0195701983001117 ENSG00000134744 ZCCHC11
ENST00000531722 0.745547066694192 0.549330815902034 -0.0336744658959302 ENSG00000134744 ZCCHC11
ENST00000474453 0.734877880963788 0.534183161425724 -0.0355544012942405 ENSG00000134744 ZCCHC11
ENST00000470212 0.639403545337042 0.41308988648326 0.0620559362047029 ENSG00000134744 ZCCHC11
ENST00000469810 0.947013458098276 0.884452468494349 -0.00832757383461412 ENSG00000134744 ZCCHC11
ENST00000528642 0.386366521492767 0.166724124235992 0.0820092857365429 ENSG00000134744 ZCCHC11
ENST00000497120 0.505912684537412 0.269109007440353 0.073525406295334 ENSG00000134744 ZCCHC11
ENST00000484723 0.358352387803838 0.146249098537487 0.0882602514500245 ENSG00000134744 ZCCHC11
ENST00000371541 0.428233289612022 0.200039908785524 0.0779700613306337 ENSG00000134744 ZCCHC11
ENST00000481133 0.843956646714569 0.69868507291695 0.0332438210416799 ENSG00000134744 ZCCHC11
ENST00000473856 0.26499818186861 0.0870114067151224 0.103910550170825 ENSG00000134744 ZCCHC11
ENST00000355809 0.541379904292777 0.304365815075773 0.0697306793659364 ENSG00000134744 ZCCHC11
ENST00000470626 0.486227037873627 0.250356790292026 0.0822999529436074 ENSG00000134744 ZCCHC11
ENST00000524582 0.486202519714564 0.250329201286095 0.0818621960174709 ENSG00000134744 ZCCHC11
ENST00000371538 0.916799553840471 0.826019139265288 -0.0160020419978454 ENSG00000162377 COA7
ENST00000486918 0.957440598147607 0.905429798691575 0.00923720297910225 ENSG00000162377 COA7
ENST00000443756 0.302222124753591 0.109314055690857 0.103214248098984 ENSG00000162378 ZYG11B
ENST00000545132 0.302001901968251 0.109120238212388 0.10623520299554 ENSG00000162378 ZYG11B
ENST00000294353 0.778135863640573 0.595101894771306 0.0300973943830809 ENSG00000162378 ZYG11B
ENST00000371532 0.762365957142401 0.571868117469512 0.0425081037483914 ENSG00000203995 ZYG11A
ENST00000371528 0.762365957142401 0.571868117469512 0.0425081037483914 ENSG00000203995 ZYG11A
ENST00000371522 0.103668749431117 0.0176514472715586 -0.154416461984901 ENSG00000121310 ECHDC2
ENST00000460612 0.115664597837185 0.0213671565472079 -0.150403318718061 ENSG00000121310 ECHDC2
ENST00000539680 0.834314181698179 0.682165473586092 -0.0344542936301771 ENSG00000121310 ECHDC2
ENST00000479183 0.408035120442758 0.183586764534748 -0.106021586373296 ENSG00000121310 ECHDC2
ENST00000543419 0.295353042572165 0.105020475525455 -0.116999574619562 ENSG00000121310 ECHDC2
ENST00000463923 0.295353042572165 0.105020475525455 -0.116999574619562 ENSG00000121310 ECHDC2
ENST00000371520 0.118243223963645 0.0221664214943588 -0.14933849446388 ENSG00000121310 ECHDC2
ENST00000358358 0.118243223963645 0.0221664214943588 -0.14933849446388 ENSG00000121310 ECHDC2
ENST00000498544 0.254928508659195 0.0815473065710993 -0.137095184456902 ENSG00000121310 ECHDC2
ENST00000476477 0.115098050510447 0.0211904639007898 -0.151366404069402 ENSG00000121310 ECHDC2
ENST00000536120 0.115098050510447 0.0211904639007898 -0.151366404069402 ENSG00000121310 ECHDC2
ENST00000479593 0.178648907545656 0.0444157071566007 -0.137111064515344 ENSG00000121310 ECHDC2
ENST00000467988 0.0961188787503243 0.0155534962848105 -0.16134552135051 ENSG00000121310 ECHDC2
ENST00000487866 0.0782148285287832 0.0109550511857489 -0.186982843822725 ENSG00000121310 ECHDC2
ENST00000486170 0.091631201323203 0.0143665130879727 -0.195326991852164 ENSG00000121310 ECHDC2
ENST00000487851 0.123422790977244 0.0238437586344671 -0.165819667400403 ENSG00000121310 ECHDC2
ENST00000541281 0.150521366606464 0.0330646658501181 -0.153645352491714 ENSG00000121310 ECHDC2
ENST00000488268 0.132433442934881 0.0267865897864369 -0.168542932453987 ENSG00000121310 ECHDC2
ENST00000544365 0.155959327666908 0.0350970974542065 -0.160808142115597 ENSG00000121310 ECHDC2
ENST00000495920 0.149857719755421 0.0328297105769725 -0.161980367336448 ENSG00000121310 ECHDC2
ENST00000480312 0.115634041763645 0.0213574643837131 -0.175927963250836 ENSG00000121310 ECHDC2
ENST00000544531 0.171583373391458 0.0413616799138781 -0.154916746068001 ENSG00000121310 ECHDC2
ENST00000542552 0.12482773373976 0.0242778223915526 -0.174107598808055 ENSG00000121310 ECHDC2
ENST00000474789 0.153296716763081 0.0340643643005189 -0.167572907537115 ENSG00000121310 ECHDC2
ENST00000371514 0.620040822912127 0.389505102698455 0.0534089930592118 ENSG00000116171 SCP2
ENST00000478631 0.624351102893155 0.394824737054011 0.0528513050458214 ENSG00000116171 SCP2
ENST00000528311 0.655829603666426 0.433125435135116 0.0474170692205812 ENSG00000116171 SCP2
ENST00000371509 0.667411914059655 0.447199550544754 0.0459893152550999 ENSG00000116171 SCP2
ENST00000407246 0.636102918720315 0.408803969750274 0.0513062324687923 ENSG00000116171 SCP2
ENST00000371513 0.988209991170171 0.973342623467114 0.00243486305511955 ENSG00000116171 SCP2
ENST00000528809 0.939996713732615 0.870334916674636 0.0136073171224903 ENSG00000116171 SCP2
ENST00000529363 0.980888826931508 0.956929061344854 -0.00429910899805267 ENSG00000116171 SCP2
ENST00000473584 0.856615488750412 0.718908418952215 -0.0305191474056594 ENSG00000116171 SCP2
ENST00000430330 0.678921982928651 0.461516494766457 0.0506895219402604 ENSG00000116171 SCP2
ENST00000408941 0.628367256225749 0.399513306168184 0.0583306728606066 ENSG00000116171 SCP2
ENST00000478274 0.722097148744191 0.515886744579801 -0.0523072995524359 ENSG00000116171 SCP2
ENST00000484100 0.642513360149155 0.416952003388189 0.0556841917733065 ENSG00000116171 SCP2
ENST00000533119 0.647558846102583 0.423168777085298 0.0547902341902408 ENSG00000116171 SCP2
ENST00000435345 0.651869514978374 0.428286363698575 0.0543378290343488 ENSG00000116171 SCP2
ENST00000488965 0.621297645716856 0.391142069438245 0.0593655719336052 ENSG00000116171 SCP2
ENST00000371486 0.391355071894907 0.170482572613704 -0.0793823043892488 ENSG00000157184 CPT2
ENST00000468572 0.840637757878478 0.693199133568389 0.0333987681183299 ENSG00000157184 CPT2
ENST00000452466 0.144621962257819 0.0309868170697886 -0.142333848420754 ENSG00000236723 RP5-1024G6.2
ENST00000294360 0.961529373309957 0.914124541338114 -0.00731397288585234 ENSG00000162384 C1orf123
ENST00000483739 0.882627805572017 0.762589699583891 -0.0216349302970135 ENSG00000162384 C1orf123
ENST00000470385 0.939666857332669 0.869579876181458 0.0113348507890841 ENSG00000162384 C1orf123
ENST00000478839 0.51109610700755 0.27422060133443 0.0852157072516239 ENSG00000162384 C1orf123
ENST00000489755 0.64509392740054 0.420169207817376 -0.0625017883187459 ENSG00000162384 C1orf123
ENST00000474227 0.982852570014459 0.961443435438537 -0.00366005432821766 ENSG00000162384 C1orf123
ENST00000602807 0.967960527515667 0.928282901149081 0.00716265349653466 ENSG00000162384 C1orf123
ENST00000371470 0.300908048351132 0.108426274070981 0.0971195652870491 ENSG00000162385 MAGOH
ENST00000371466 0.302482154680721 0.109498105527389 0.0968915165420353 ENSG00000162385 MAGOH
ENST00000495868 0.662173949207723 0.440918278302396 0.053904105951894 ENSG00000162385 MAGOH
ENST00000462941 0.312677352887148 0.11593084346645 0.0982782048154847 ENSG00000162385 MAGOH
ENST00000306052 0.384845411929948 0.165609479408944 -0.0649780998268659 ENSG00000157193 LRP8
ENST00000529670 0.131559499547743 0.0264826609681218 -0.147294793958604 ENSG00000157193 LRP8
ENST00000371454 0.54220123391957 0.305122395421384 -0.0509670495894403 ENSG00000157193 LRP8
ENST00000465675 0.599605381790614 0.366522802301479 -0.0443871981645015 ENSG00000157193 LRP8
ENST00000354412 0.579392638936809 0.344766830133551 -0.0467845068436072 ENSG00000157193 LRP8
ENST00000480045 0.575651826453319 0.340420837870934 -0.0480162868395157 ENSG00000157193 LRP8
ENST00000347547 0.642206869053103 0.416535098539737 -0.0411980792840724 ENSG00000157193 LRP8
ENST00000459674 0.0720467241942409 0.00953896558660796 -0.184298786107287 ENSG00000157193 LRP8
ENST00000460214 0.0406108714011869 0.00350027629672074 -0.234012746695306 ENSG00000157193 LRP8
ENST00000481431 0.0837447230321617 0.0123198479897216 -0.204277647476682 ENSG00000157193 LRP8
ENST00000475501 0.249396067354734 0.0783937453068811 -0.124144991529556 ENSG00000157193 LRP8
ENST00000496580 0.308392241364094 0.113384060341887 0.123170520953891 ENSG00000157193 LRP8
ENST00000371429 0.285082410501541 0.0988209644363966 0.0804444046522446 ENSG00000058804 NDC1
ENST00000540001 0.283448364661018 0.0978648590944623 0.0806338150811928 ENSG00000058804 NDC1
ENST00000537333 0.205223653328767 0.0559285513837286 0.0972867153209325 ENSG00000058804 NDC1
ENST00000234725 0.166769735232195 0.0393458174966612 0.102146579882438 ENSG00000058804 NDC1
ENST00000480952 0.160773121000167 0.0369512614819507 0.132329633675499 ENSG00000058804 NDC1
ENST00000464950 0.213079564249738 0.0597265494497497 0.105804757027103 ENSG00000058799 YIPF1
ENST00000371399 0.225837149658504 0.0660018164068137 0.103319742437535 ENSG00000058799 YIPF1
ENST00000072644 0.225837149658504 0.0660018164068137 0.103319742437535 ENSG00000058799 YIPF1
ENST00000539954 0.111210647262846 0.0199565551247196 0.13336827982079 ENSG00000058799 YIPF1
ENST00000469457 0.0520297416221831 0.00541382619813462 0.174105939499131 ENSG00000058799 YIPF1
ENST00000480151 0.0520277062172544 0.00541308062736408 0.174110507742767 ENSG00000058799 YIPF1
ENST00000412288 0.0617855597726104 0.00735196962081518 0.172925347999898 ENSG00000058799 YIPF1
ENST00000465897 0.0567401051456786 0.00630771797738939 0.177234440628441 ENSG00000058799 YIPF1
ENST00000472983 0.228139113293292 0.0671356744289679 0.131783652026693 ENSG00000058799 YIPF1
ENST00000371378 0.153216032323361 0.0340432913925005 0.129094056311719 ENSG00000081870 HSPB11
ENST00000194214 0.18212128017605 0.0458543504416494 0.124807063371 ENSG00000081870 HSPB11
ENST00000489675 0.996135456139325 0.990903042351777 0.00091389030505986 ENSG00000081870 HSPB11
ENST00000371377 0.156427843605797 0.0352720954834124 0.134366860602555 ENSG00000081870 HSPB11
ENST00000371376 0.0527579264053153 0.00553776743248685 0.188928356031366 ENSG00000081870 HSPB11
ENST00000488884 0.0752350979957233 0.0102482445479555 0.186712252088983 ENSG00000081870 HSPB11
ENST00000371370 0.526258697123408 0.289045443218443 0.0645549373476563 ENSG00000116212 LRRC42
ENST00000371368 0.326661161530853 0.124965838701649 0.0995803510725039 ENSG00000116212 LRRC42
ENST00000319223 0.523300879781316 0.286076688623182 0.0646005767573295 ENSG00000116212 LRRC42
ENST00000444987 0.358297131417981 0.146193291482225 0.092071883927767 ENSG00000116212 LRRC42
ENST00000477905 0.755756546577517 0.563083986549767 0.0473863386648067 ENSG00000116212 LRRC42
ENST00000371348 0.0325209675241841 0.00233483152817704 0.181853999267475 ENSG00000116209 TMEM59
ENST00000371344 0.0656682272472863 0.00815008253832382 0.164638873218615 ENSG00000116209 TMEM59
ENST00000234831 0.0285602440887414 0.0018408790192636 0.152215349660798 ENSG00000116209 TMEM59
ENST00000371341 0.0273935093572574 0.00170510332687474 0.15301937053767 ENSG00000116209 TMEM59
ENST00000470395 0.121943947552609 0.0233128524676811 0.161776589388795 ENSG00000116209 TMEM59
ENST00000420738 0.0225260497759057 0.00119921691071278 0.161075716592875 ENSG00000116209 TMEM59
ENST00000440019 0.0225260497759057 0.00119921691071278 0.161075716592875 ENSG00000116209 TMEM59
ENST00000452421 0.0225315025795303 0.00119996952796082 0.16107405987603 ENSG00000116209 TMEM59
ENST00000371337 0.0417513508964773 0.00366275482506135 0.160546003502093 ENSG00000116209 TMEM59
ENST00000498272 0.49134245321521 0.255475895444207 -0.0584983641594005 ENSG00000116205 TCEANC2
ENST00000234827 0.763266246640102 0.573147844784663 -0.0316648736853752 ENSG00000116205 TCEANC2
ENST00000371331 0.484455604148429 0.248603179852336 0.0844036255777305 ENSG00000116205 TCEANC2
ENST00000525949 0.454110177800955 0.221757835672205 -0.106097872867623 ENSG00000256407 RP11-446E24.4
ENST00000311841 0.318231238376868 0.119561177278762 -0.106277681041838 ENSG00000256407 RP11-446E24.4
ENST00000420054 0.526691122475087 0.289607168452368 -0.0818577567219275 ENSG00000215883 CYB5RL
ENST00000421415 0.452193743176617 0.219896342422104 -0.0890396949713941 ENSG00000215883 CYB5RL
ENST00000490863 0.466416741146714 0.232203471469624 -0.0864225437605768 ENSG00000215883 CYB5RL
ENST00000401046 0.542818477330048 0.305792754403566 -0.078916058554952 ENSG00000215883 CYB5RL
ENST00000419823 0.453353587707225 0.220972955939891 -0.0888311946946462 ENSG00000215883 CYB5RL
ENST00000528287 0.407942371953299 0.183509195041185 -0.0960512624124975 ENSG00000215883 CYB5RL
ENST00000534324 0.363353203373992 0.149953719645231 -0.11765794605582 ENSG00000215883 CYB5RL
ENST00000287899 0.326466377404487 0.124805480197456 -0.119939519653257 ENSG00000215883 CYB5RL
ENST00000542737 0.390532584228088 0.169851824259742 -0.104678670920186 ENSG00000215883 CYB5RL
ENST00000537208 0.390532584228088 0.169851824259742 -0.104678670920186 ENSG00000215883 CYB5RL
ENST00000493530 0.543399478636832 0.306325238601653 -0.0845267772687017 ENSG00000215883 CYB5RL
ENST00000487096 0.71353860353288 0.505077279287448 0.0361191157290037 ENSG00000116221 MRPL37
ENST00000360840 0.659664523973479 0.437774352181675 0.0430111784622629 ENSG00000116221 MRPL37
ENST00000605337 0.636286555862179 0.409193969753579 0.0449447432797219 ENSG00000116221 MRPL37
ENST00000490670 0.577006798941904 0.341959554128235 0.0548323320520735 ENSG00000116221 MRPL37
ENST00000336230 0.659664523973479 0.437774352181675 0.0430111784622629 ENSG00000116221 MRPL37
ENST00000398219 0.696702443286849 0.483238590139024 -0.0436078514930356 ENSG00000116221 MRPL37
ENST00000326956 0.70877019221477 0.498961767830662 0.0439688998375029 ENSG00000157216 SSBP3
ENST00000528930 0.313019277095393 0.116106706733536 -0.132388168179633 ENSG00000157216 SSBP3
ENST00000417664 0.425447946299401 0.197582094359174 0.0838762092213624 ENSG00000157216 SSBP3
ENST00000371320 0.363889453348312 0.1504091340566 0.093870597780323 ENSG00000157216 SSBP3
ENST00000371319 0.353214359753154 0.142624779268732 0.0956496342835347 ENSG00000157216 SSBP3
ENST00000533946 0.402599223968626 0.179180818054366 0.0885140460674644 ENSG00000157216 SSBP3
ENST00000357475 0.347875889704135 0.138896952904646 0.0972476356144907 ENSG00000157216 SSBP3
ENST00000426150 0.925451131524469 0.843131840354702 0.013439146963063 ENSG00000157216 SSBP3
ENST00000444533 0.614423387517674 0.382314189284492 -0.0709401810751408 ENSG00000157216 SSBP3
ENST00000420121 0.76861004055726 0.580451589980295 -0.0435324643434554 ENSG00000157216 SSBP3
ENST00000533209 0.883529749676923 0.76431170035148 0.0227791634705024 ENSG00000157216 SSBP3
ENST00000525990 0.275894488137774 0.093314567127762 0.117617597858301 ENSG00000157216 SSBP3
ENST00000528787 0.866017396228454 0.734209501500023 0.0258411451343355 ENSG00000157216 SSBP3
ENST00000606515 0.460266658426662 0.226833773109789 -0.0731235611107417 ENSG00000271723 MROH7-TTC4
ENST00000425300 0.514326719367856 0.277047523724612 -0.0653088126597353 ENSG00000271723 MROH7-TTC4
ENST00000414150 0.519614254298569 0.282387158474441 -0.0646974150056963 ENSG00000271723 MROH7-TTC4
ENST00000460155 0.528197006815233 0.29095000816569 -0.0639675528684802 ENSG00000271723 MROH7-TTC4
ENST00000371281 0.494112991620074 0.258199004844416 -0.0687726515718706 ENSG00000243725 TTC4
ENST00000486621 0.69791661868288 0.485233564155973 -0.0593113182184786 ENSG00000243725 TTC4
ENST00000371284 0.529895222532829 0.292537826249015 -0.0642958367518161 ENSG00000243725 TTC4
ENST00000486091 0.569676670312656 0.333933277503987 -0.0811945075145935 ENSG00000243725 TTC4
ENST00000371279 0.792215291089603 0.615964253977896 -0.0420641564605542 ENSG00000162396 PARS2
ENST00000371269 0.0906062056638631 0.0140835507980847 -0.118192535433305 ENSG00000116133 DHCR24
ENST00000436604 0.451822650915097 0.219606588175364 -0.072213081931225 ENSG00000116133 DHCR24
ENST00000537443 0.273741896006403 0.0921065378279104 -0.0862948130966322 ENSG00000116133 DHCR24
ENST00000535035 0.314640506051147 0.117160548682694 -0.0780507267452182 ENSG00000116133 DHCR24
ENST00000415336 0.166647079658488 0.0392758460440627 -0.159612097904175 ENSG00000242396 RP11-67L3.5
ENST00000294383 0.803626966875293 0.634070802965692 0.0222878640164452 ENSG00000162402 USP24
ENST00000407756 0.802021082171008 0.631487718797722 0.0224364688236471 ENSG00000162402 USP24
ENST00000472566 0.992545553259056 0.982584855511143 -0.00186030905505183 ENSG00000162402 USP24
ENST00000485760 0.0421560305348697 0.00372253256788729 0.166758876088895 ENSG00000173406 DAB1
ENST00000467509 0.104904983720048 0.0180233800900372 0.174027489102405 ENSG00000162600 OMA1
ENST00000460671 0.218675316663697 0.0625112670644628 0.145942569998863 ENSG00000162600 OMA1
ENST00000421528 0.0630672209775479 0.00761318904528086 0.177626448030964 ENSG00000162600 OMA1
ENST00000358603 0.21094369257372 0.0586603958880752 0.111890701427453 ENSG00000162600 OMA1
ENST00000371226 0.202891319363427 0.0548141696193404 0.114952773275234 ENSG00000162600 OMA1
ENST00000476933 0.151834964366199 0.0335790960488128 0.165897460983872 ENSG00000162600 OMA1
ENST00000456980 0.406663853244526 0.182423176613391 0.089791280726168 ENSG00000162600 OMA1
ENST00000467063 0.384368269033688 0.165174858167382 0.0931830370810463 ENSG00000162600 OMA1
ENST00000419242 0.405612487794095 0.181335572318901 0.0916828239732315 ENSG00000162600 OMA1
ENST00000426139 0.410666065277656 0.185686662460602 0.0913176524812956 ENSG00000162600 OMA1
ENST00000453710 0.870395286261535 0.741501415717789 0.0236904495033557 ENSG00000162600 OMA1
ENST00000482274 0.995699367152933 0.989570100503792 0.000951993645682819 ENSG00000162600 OMA1
ENST00000472487 0.570219079451414 0.334537886932899 -0.0573745961090102 ENSG00000162601 MYSM1
ENST00000493821 0.428516045303051 0.200259919766074 -0.0774246950833483 ENSG00000162601 MYSM1
ENST00000401044 0.927178225918501 0.846393913435248 -0.0121925960888111 ENSG00000162601 MYSM1
ENST00000481973 0.650161476344237 0.426150264073092 0.0661910330805805 ENSG00000162601 MYSM1
ENST00000466774 0.587688060272619 0.353550299561299 0.0645173934274249 ENSG00000162601 MYSM1
ENST00000483003 0.588608414457121 0.354525509967955 0.0729720734577339 ENSG00000162601 MYSM1
ENST00000489282 0.51535174001418 0.278186573203026 0.0890403728958144 ENSG00000162601 MYSM1
ENST00000371222 0.182265501858148 0.0459244737881837 -0.13204025645611 ENSG00000177606 JUN
ENST00000544621 0.0709761578999267 0.00929284689975265 0.216598278578568 ENSG00000234807 LINC01135
ENST00000419531 0.0710948036605153 0.00931998714400355 0.216520242211114 ENSG00000234807 LINC01135
ENST00000438195 0.954188297674021 0.899396136987846 -0.0104334859346549 ENSG00000230812 RP4-794H19.4
ENST00000582567 0.324544532737035 0.123508057379859 0.133598609191772 ENSG00000172456 FGGY
ENST00000413489 0.432028159473282 0.203112783836238 0.103087992243941 ENSG00000172456 FGGY
ENST00000474476 0.0338206140606826 0.00249888248707861 0.232039052438005 ENSG00000172456 FGGY
ENST00000462744 0.491481737523898 0.255616526842572 0.0949397077805452 ENSG00000172456 FGGY
ENST00000371218 0.0264567823071101 0.0015963100107532 0.231955144576486 ENSG00000172456 FGGY
ENST00000495718 0.0275425096216484 0.00172190027792189 0.242520837247035 ENSG00000172456 FGGY
ENST00000303721 0.0264688074836289 0.00159730712648718 0.231945509998225 ENSG00000172456 FGGY
ENST00000430447 0.0270537869548181 0.00166268113006235 0.234238966545933 ENSG00000172456 FGGY
ENST00000371212 0.0240813002606185 0.0013395794604809 0.238169215598436 ENSG00000172456 FGGY
ENST00000475949 0.0137813988337037 0.000505838914184046 0.28108065149765 ENSG00000172456 FGGY
ENST00000485720 0.0518662817872054 0.00537978976986402 0.228939350767598 ENSG00000172456 FGGY
ENST00000371210 0.0255923198629186 0.00149919779962793 0.233756963331968 ENSG00000172456 FGGY
ENST00000493891 0.116004000707606 0.0214798420516147 0.17204350922961 ENSG00000172456 FGGY
ENST00000476939 0.123062748954975 0.0237237001422385 0.170891627755147 ENSG00000172456 FGGY
ENST00000472783 0.115843956102699 0.0214252487602684 0.182232361808788 ENSG00000172456 FGGY
ENST00000471169 0.115843956102699 0.0214252487602684 0.182232361808788 ENSG00000172456 FGGY
ENST00000455990 0.480029749605348 0.24468860243554 0.0919355878159444 ENSG00000134709 HOOK1
ENST00000371208 0.977843889310515 0.95090728478811 0.00408652939003031 ENSG00000134709 HOOK1
ENST00000465876 0.88819154828592 0.772862077906143 0.0180438305461791 ENSG00000134709 HOOK1
ENST00000395561 0.940799648034181 0.871882960982123 0.0100218592115034 ENSG00000134709 HOOK1
ENST00000474695 0.924823952228007 0.841786412231746 -0.0170220560497122 ENSG00000134709 HOOK1
ENST00000466803 0.616261369801939 0.384678098507126 -0.0651913661840692 ENSG00000134709 HOOK1
ENST00000606498 0.667017807893427 0.446526233354326 0.0482011056711573 ENSG00000162604 TM2D1
ENST00000294613 0.656871711103549 0.434551603607961 0.0494775362637588 ENSG00000162604 TM2D1
ENST00000472357 0.964687281368246 0.921015673856904 0.00835212312573149 ENSG00000162604 TM2D1
ENST00000371180 0.656871711103549 0.434551603607961 0.0494775362637588 ENSG00000162604 TM2D1
ENST00000488206 0.670626837543522 0.451032308538881 0.0479771164572129 ENSG00000162604 TM2D1
ENST00000472989 0.645312444862327 0.420528940933264 0.0570039535095076 ENSG00000162604 TM2D1
ENST00000488410 0.739262750617867 0.540465008169473 0.0494339894217645 ENSG00000162604 TM2D1
ENST00000468586 0.562723265607887 0.326399123262619 0.0652287746138952 ENSG00000162604 TM2D1
ENST00000371178 0.341575904764131 0.134848399370992 0.0985455573136625 ENSG00000162604 TM2D1
ENST00000494926 0.369251054803754 0.154432330451165 0.0942407772955787 ENSG00000162604 TM2D1
ENST00000496465 0.366539620338834 0.152414597438524 0.0947139071035788 ENSG00000162604 TM2D1
ENST00000371177 0.425457220153332 0.197604470270555 0.0860218012406756 ENSG00000162604 TM2D1
ENST00000316485 0.132350945816159 0.0267607719313108 0.151424103539522 ENSG00000132849 INADL
ENST00000459752 0.141752716033134 0.0300215589915816 0.148298013311 ENSG00000132849 INADL
ENST00000484562 0.141752716033134 0.0300215589915816 0.148298013311 ENSG00000132849 INADL
ENST00000371158 0.206090956072572 0.0564166692754498 0.125417438292672 ENSG00000132849 INADL
ENST00000484937 0.194694625538602 0.0512584681003935 0.135590917115429 ENSG00000132849 INADL
ENST00000494842 0.105788103266191 0.0182706158857398 0.195501188419553 ENSG00000132849 INADL
ENST00000490547 0.0926874259524076 0.0146234455349967 0.210647561130384 ENSG00000132849 INADL
ENST00000307297 0.0260867555765064 0.00155732993735713 0.25956679909432 ENSG00000132849 INADL
ENST00000543708 0.0598166927464773 0.00693009502467576 0.204806142947011 ENSG00000132849 INADL
ENST00000545929 0.0744316129427919 0.0100524469634691 0.203062301847992 ENSG00000132849 INADL
ENST00000465798 0.975075298177402 0.943893296490535 -0.00572433466014853 ENSG00000132849 INADL
ENST00000452143 0.698571425861171 0.486068678587305 -0.0413220470907945 ENSG00000162607 USP1
ENST00000442679 0.675581792176003 0.457215070492357 -0.0484792387032966 ENSG00000162607 USP1
ENST00000371146 0.967960527515667 0.928264583287753 0.00518752623207551 ENSG00000162607 USP1
ENST00000339950 0.963996671777738 0.919512984739658 0.00582334292013093 ENSG00000162607 USP1
ENST00000251157 0.0643593158810064 0.00788528727045223 0.168993725128872 ENSG00000116641 DOCK7
ENST00000454575 0.124561554325595 0.0241986462923722 0.140963828445 ENSG00000116641 DOCK7
ENST00000340370 0.065953829447525 0.00820719226934881 0.168155645376807 ENSG00000116641 DOCK7
ENST00000489185 0.860901333590866 0.726132053809728 -0.0290680057525313 ENSG00000116641 DOCK7
ENST00000404627 0.158640226494948 0.0361094842710818 0.158859932014712 ENSG00000116641 DOCK7
ENST00000443289 0.118224853313844 0.0221591242966104 0.15315589615123 ENSG00000125703 ATG4C
ENST00000317868 0.145965663107134 0.0314753904502488 0.134994452122058 ENSG00000125703 ATG4C
ENST00000371120 0.145965663107134 0.0314753904502488 0.134994452122058 ENSG00000125703 ATG4C
ENST00000371118 0.180913148960129 0.0453367060196415 0.133793853414919 ENSG00000125703 ATG4C
ENST00000414558 0.0756995627229306 0.0103604408199846 0.175876893480565 ENSG00000125703 ATG4C
ENST00000371108 0.338340065134826 0.132715253003999 0.0950834683963681 ENSG00000088035 ALG6
ENST00000487136 0.314794375548163 0.11731695546236 0.132139613354706 ENSG00000088035 ALG6
ENST00000263440 0.323112598177881 0.122538803648767 0.0977616590510134 ENSG00000088035 ALG6
ENST00000603108 0.323112598177881 0.122538803648767 0.0977616590510134 ENSG00000088035 ALG6
ENST00000465969 0.965026440286708 0.921601735586826 0.00752426771125506 ENSG00000088035 ALG6
ENST00000462390 0.809147092866547 0.642533015554704 -0.0375667947927054 ENSG00000088035 ALG6
ENST00000494765 0.698847878460949 0.486404432900285 0.0578242539406479 ENSG00000088035 ALG6
ENST00000492655 0.631989578449278 0.403929976081407 0.0626242457071708 ENSG00000142856 ITGB3BP
ENST00000371092 0.420769038812363 0.193945955499094 0.076477481674521 ENSG00000142856 ITGB3BP
ENST00000271002 0.420809776985609 0.19398844678001 0.0764787560892514 ENSG00000142856 ITGB3BP
ENST00000489099 0.433512030477135 0.204186968371548 0.0744765714872026 ENSG00000142856 ITGB3BP
ENST00000461681 0.570890198407642 0.335224475383841 0.0646089308727837 ENSG00000142856 ITGB3BP
ENST00000463803 0.368871183153658 0.154064009629518 0.101711269093019 ENSG00000142856 ITGB3BP
ENST00000478538 0.128135220925649 0.0253838409854658 0.188797508682128 ENSG00000142856 ITGB3BP
ENST00000283568 0.360573503063612 0.147931357030906 0.0858976241029999 ENSG00000142856 ITGB3BP
ENST00000476508 0.575002171581539 0.339810538435379 0.0637929313691306 ENSG00000142856 ITGB3BP
ENST00000460394 0.296510004864934 0.105702607356539 0.0972654940812753 ENSG00000142856 ITGB3BP
ENST00000462285 0.274515966504916 0.0925755598544845 0.102332932243346 ENSG00000142856 ITGB3BP
ENST00000489863 0.270024266115245 0.0901170947874649 0.103235914931451 ENSG00000142856 ITGB3BP
ENST00000465781 0.349428511020151 0.139964993610842 0.0927774118077187 ENSG00000142856 ITGB3BP
ENST00000460251 0.346311092447627 0.137950771435355 0.0931558754397879 ENSG00000142856 ITGB3BP
ENST00000478138 0.717541456160646 0.510165922077959 0.0349577322116184 ENSG00000142856 ITGB3BP
ENST00000371088 0.306744580046902 0.112381747752897 0.118195731642981 ENSG00000203965 EFCAB7
ENST00000496956 0.29543898621323 0.105075283636686 0.135972863786817 ENSG00000203965 EFCAB7
ENST00000460678 0.624054252884855 0.394548006294411 0.0677795509834038 ENSG00000203965 EFCAB7
ENST00000461039 0.387756906122556 0.167740297567379 0.115728113758159 ENSG00000203965 EFCAB7
ENST00000371084 0.462104303010616 0.22829051534545 0.0476935544177465 ENSG00000079739 PGM1
ENST00000540265 0.198632101801726 0.0529746741185581 0.0785042630461792 ENSG00000079739 PGM1
ENST00000473117 0.485399927759059 0.249592274334219 0.100982750342689 ENSG00000079739 PGM1
ENST00000371083 0.568165832709965 0.332167454715755 0.0471310313493624 ENSG00000079739 PGM1
ENST00000483707 0.542985483424291 0.305942544005116 0.0670136934802846 ENSG00000079739 PGM1
ENST00000371080 0.0767578956990888 0.0106169279321468 0.226780024695412 ENSG00000185483 ROR1
ENST00000371079 0.109608510811758 0.0194319797561011 0.206914389072118 ENSG00000185483 ROR1
ENST00000482426 0.0791925565463833 0.0112150940757402 0.225079710545107 ENSG00000185483 ROR1
ENST00000342505 0.936325866287908 0.863248364582701 0.00772125971646343 ENSG00000162434 JAK1
ENST00000465376 0.788329885916891 0.610387484972421 -0.0375337350001657 ENSG00000162434 JAK1
ENST00000471473 0.500494367115128 0.264034270617214 -0.0910520672674165 ENSG00000162434 JAK1
ENST00000494904 0.906960673097411 0.807089852287372 0.020909100991874 ENSG00000162434 JAK1
ENST00000497030 0.141949189785847 0.0300908398415426 0.155919847803051 ENSG00000162433 AK4
ENST00000545314 0.172116332710368 0.0415847698674743 0.0894847564476554 ENSG00000162433 AK4
ENST00000470888 0.18107033684903 0.0453953651028392 0.144306022837026 ENSG00000162433 AK4
ENST00000546702 0.0138837372282903 0.000511339442937569 0.17629750417557 ENSG00000162433 AK4
ENST00000395334 0.167843740456283 0.0397624380960387 0.0902136817780339 ENSG00000162433 AK4
ENST00000327299 0.166092185158579 0.0390532940648983 0.0909584049095492 ENSG00000162433 AK4
ENST00000474968 0.00487593811745 9.20460258141787e-05 0.215487134954259 ENSG00000162433 AK4
ENST00000479060 0.00256261083878003 3.46723971570889e-05 0.219981458852387 ENSG00000162433 AK4
ENST00000463018 0.0243069541039818 0.00136285528037612 0.273013999569684 ENSG00000116675 DNAJC6
ENST00000494710 0.0397940980271258 0.0033815312503521 0.244172988224888 ENSG00000116675 DNAJC6
ENST00000263441 0.0283553583971902 0.00181646514652771 0.256086213590234 ENSG00000116675 DNAJC6
ENST00000395325 0.0611359607973798 0.00722318252136075 0.215384930325819 ENSG00000116675 DNAJC6
ENST00000483402 0.0152177197163307 0.000604368452056183 0.301115842072169 ENSG00000116675 DNAJC6
ENST00000371069 0.496475215591768 0.260318353244362 0.0941034365785147 ENSG00000116675 DNAJC6
ENST00000344610 0.239768694951664 0.0732466672912767 0.105499614417759 ENSG00000116678 LEPR
ENST00000371065 0.64064063554282 0.41473051669351 0.0463249673540407 ENSG00000213625 LEPROT
ENST00000475108 0.644756700746123 0.419769885256463 0.0496523597493152 ENSG00000213625 LEPROT
ENST00000371059 0.242875854980744 0.0748711481954078 0.104538692612044 ENSG00000116678 LEPR
ENST00000371060 0.2342189708995 0.0703267838320647 0.10660715809533 ENSG00000116678 LEPR
ENST00000349533 0.229067361289628 0.0675733439946719 0.107562600984611 ENSG00000116678 LEPR
ENST00000497874 0.300464258745454 0.108138773178055 0.10665035687964 ENSG00000213625 LEPROT
ENST00000488747 0.619875141511952 0.389313712985129 0.0527579304858328 ENSG00000213625 LEPROT
ENST00000484243 0.523077143427333 0.28584790850703 0.067796531699962 ENSG00000213625 LEPROT
ENST00000406510 0.225862582483857 0.0660205389533323 0.107900223857075 ENSG00000116678 LEPR
ENST00000462765 0.30492538448023 0.111149046924851 0.13874088022641 ENSG00000116678 LEPR
ENST00000371058 0.777974488559842 0.59485924913197 0.0455676210360355 ENSG00000116678 LEPR
ENST00000329654 0.0890662466389232 0.0136765621570202 0.141177838473704 ENSG00000184588 PDE4B
ENST00000341517 0.0917394273600724 0.0143929344740969 0.147395112695625 ENSG00000184588 PDE4B
ENST00000371049 0.0615227348634244 0.00729789535745268 0.170243967165305 ENSG00000184588 PDE4B
ENST00000423207 0.0922962394198657 0.014531425978632 0.139422359169355 ENSG00000184588 PDE4B
ENST00000412480 0.905085410068186 0.8040375037138 -0.020701150407139 ENSG00000184588 PDE4B
ENST00000528771 0.0367978845430978 0.00292778080941216 0.220903116235422 ENSG00000184588 PDE4B
ENST00000371045 0.106387900165554 0.0184386046731989 0.133744456986681 ENSG00000184588 PDE4B
ENST00000531025 0.056808522892216 0.00632371471612336 0.201502309791748 ENSG00000184588 PDE4B
ENST00000526197 0.0537388191635884 0.00573114830415001 0.20278271832915 ENSG00000184588 PDE4B
ENST00000480109 0.822587446825271 0.663331577226664 0.0267561620159802 ENSG00000184588 PDE4B
ENST00000534463 0.833451551698592 0.680666576348452 -0.0332434046107466 ENSG00000184588 PDE4B
ENST00000524999 0.389690372446982 0.169221654911162 -0.119091359330372 ENSG00000184588 PDE4B
ENST00000371018 0.76963720867055 0.582127464192254 0.033637092623695 ENSG00000198160 MIER1
ENST00000355977 0.76963720867055 0.582127464192254 0.033637092623695 ENSG00000198160 MIER1
ENST00000357692 0.777180199918677 0.59373626684321 0.0325947822177531 ENSG00000198160 MIER1
ENST00000401041 0.458101589368528 0.224989684528458 0.0729510966896932 ENSG00000198160 MIER1
ENST00000371014 0.723349984826057 0.517803411216461 0.039547074241116 ENSG00000198160 MIER1
ENST00000371016 0.723349984826057 0.517803411216461 0.039547074241116 ENSG00000198160 MIER1
ENST00000371012 0.472896522261425 0.238104067331467 0.0900041814292531 ENSG00000198160 MIER1
ENST00000401042 0.712398052396132 0.503685475434034 0.0413051567752309 ENSG00000198160 MIER1
ENST00000355356 0.769494439166501 0.58191684734752 0.0340073251163398 ENSG00000198160 MIER1
ENST00000479067 0.329413438576191 0.126662108372438 0.103215129983382 ENSG00000198160 MIER1
ENST00000493357 0.856590999150721 0.718841653853522 -0.029013826775753 ENSG00000198160 MIER1
ENST00000235345 0.744833811646012 0.548164651652494 -0.0371402528614297 ENSG00000116704 SLC35D1
ENST00000506472 0.311049524775294 0.11490036051641 0.129493261448076 ENSG00000116704 SLC35D1
ENST00000371007 0.89036484758157 0.777199900499211 0.0246631387707287 ENSG00000203963 C1orf141
ENST00000448166 0.89070354282333 0.777830385576781 0.0245683862421247 ENSG00000203963 C1orf141
ENST00000347310 0.676485409481308 0.458429282407526 0.0637448670615634 ENSG00000162594 IL23R
ENST00000371002 0.676382143375271 0.458291058918536 0.0637578045976093 ENSG00000162594 IL23R
ENST00000473881 0.98254959849528 0.960639636208246 0.00415354315438403 ENSG00000162594 IL23R
ENST00000395227 0.961769393870553 0.914710182211659 0.00908099418635343 ENSG00000162594 IL23R
ENST00000262345 0.312441066709798 0.1157528187463 0.120944679520706 ENSG00000081985 IL12RB2
ENST00000371000 0.312441066709798 0.1157528187463 0.120944679520706 ENSG00000081985 IL12RB2
ENST00000541374 0.207236180055478 0.0569213810654074 0.148764413294849 ENSG00000081985 IL12RB2
ENST00000544434 0.275694557170314 0.0932049558620723 0.131187703199913 ENSG00000081985 IL12RB2
ENST00000370994 0.535825305032197 0.298819977860553 -0.0393225936088262 ENSG00000142864 SERBP1
ENST00000370995 0.564920047627531 0.328699196276805 -0.0372171262615882 ENSG00000142864 SERBP1
ENST00000361219 0.592899096992805 0.359486517226642 -0.0352228398575982 ENSG00000142864 SERBP1
ENST00000370990 0.639015068423104 0.412573585926139 -0.0317665304600811 ENSG00000142864 SERBP1
ENST00000493607 0.916799553840471 0.826006891493856 0.0122694808052731 ENSG00000142864 SERBP1
ENST00000462814 0.970535629149307 0.934436440381631 0.00366302346698528 ENSG00000142864 SERBP1
ENST00000484880 0.897610724057837 0.790266200826388 0.0150900033651356 ENSG00000142864 SERBP1
ENST00000490406 0.975175517344242 0.944410515642862 -0.00365671993749844 ENSG00000142864 SERBP1
ENST00000370986 0.407050347524518 0.182798890036352 0.0750268517829695 ENSG00000116717 GADD45A
ENST00000370985 0.647738332989314 0.423359169399993 0.0495488688729049 ENSG00000116717 GADD45A
ENST00000460575 0.390532584228088 0.169844768731775 0.0992986643452419 ENSG00000116717 GADD45A
ENST00000484245 0.967944988228334 0.928212271516509 0.00705421710612898 ENSG00000116717 GADD45A
ENST00000456315 0.984382786294562 0.96482908177021 0.00310217343010792 ENSG00000024526 DEPDC1
ENST00000370966 0.984382786294562 0.96482908177021 0.00310217343010792 ENSG00000024526 DEPDC1
ENST00000488146 0.969402088585132 0.93197662373086 0.00656830437027974 ENSG00000024526 DEPDC1
ENST00000489862 0.851363238576803 0.710150665702368 0.0268705377387977 ENSG00000024526 DEPDC1
ENST00000425820 0.583114302687065 0.348684008774101 0.072284349436891 ENSG00000233589 RP4-694A7.2
ENST00000525124 0.841201189004366 0.694238054656299 0.0280569651123896 ENSG00000024526 DEPDC1
ENST00000588515 0.776291336363721 0.592377111070697 -0.0439454855117246 ENSG00000033122 LRRC7
ENST00000608744 0.709717113343613 0.500174814654932 -0.0556522625608584 ENSG00000033122 LRRC7
ENST00000609072 0.719280561817964 0.512492012487268 -0.0541184113405654 ENSG00000033122 LRRC7
ENST00000607936 0.792437918646014 0.61628369290165 -0.0413027702542511 ENSG00000033122 LRRC7
ENST00000370952 0.851508096519165 0.710391287273625 0.0249974197874825 ENSG00000066557 LRRC40
ENST00000441830 0.934667518165819 0.860312209497944 -0.0140648045658149 ENSG00000033122 LRRC7
ENST00000370951 0.609166064254077 0.376781242916718 -0.0429979766406341 ENSG00000116754 SRSF11
ENST00000463877 0.313080886588353 0.116148608382424 -0.0680334508534427 ENSG00000116754 SRSF11
ENST00000405432 0.563390344068232 0.327057718666387 -0.0442355435145712 ENSG00000116754 SRSF11
ENST00000370950 0.596879919636776 0.363704009125605 -0.0449467433403993 ENSG00000116754 SRSF11
ENST00000454435 0.272242890529477 0.0912604621314148 -0.086050157662608 ENSG00000116754 SRSF11
ENST00000475204 0.355911358675782 0.144564097681818 -0.0728668910568699 ENSG00000116754 SRSF11
ENST00000395136 0.28004573210025 0.0958621181772314 -0.0764171032097845 ENSG00000116754 SRSF11
ENST00000436161 0.367582426156049 0.153191399742329 -0.0707150765753311 ENSG00000116754 SRSF11
ENST00000473950 0.267619005995048 0.0885309041685063 -0.0860891504383334 ENSG00000116754 SRSF11
ENST00000469170 0.229287318470145 0.0677266088495996 -0.0955691660696903 ENSG00000116754 SRSF11
ENST00000486667 0.428140958889829 0.199987993406125 -0.0661050187941767 ENSG00000116754 SRSF11
ENST00000481648 0.32362725053195 0.12291981888656 -0.0939919585040108 ENSG00000116754 SRSF11
ENST00000463116 0.272950296986597 0.0916387146669684 -0.12282248674106 ENSG00000116754 SRSF11
ENST00000484162 0.728073594405242 0.524501319158232 -0.0336274129067301 ENSG00000116754 SRSF11
ENST00000370949 0.831872885265253 0.678370847452578 -0.0214177730546115 ENSG00000116754 SRSF11
ENST00000463859 0.970073820483232 0.933458479662166 -0.00404601078547626 ENSG00000116754 SRSF11
ENST00000460795 0.809237253195358 0.642698422962888 -0.0237334342509391 ENSG00000116754 SRSF11
ENST00000461935 0.887540768598652 0.77184107703974 -0.0167738753884166 ENSG00000116754 SRSF11
ENST00000489188 0.980739437045353 0.95660079018507 0.00295503473616639 ENSG00000116754 SRSF11
ENST00000370944 0.440791755251203 0.210605027619252 0.0843932361085842 ENSG00000118454 ANKRD13C
ENST00000262346 0.424057168311869 0.196466334324689 0.0873185038014088 ENSG00000118454 ANKRD13C
ENST00000464236 0.979655884748189 0.954388059835324 0.00443540158765537 ENSG00000118454 ANKRD13C
ENST00000490846 0.38994851333781 0.169409765028107 0.109402749808301 ENSG00000118454 ANKRD13C
ENST00000498735 0.423854672390092 0.19630294060771 0.103341210190013 ENSG00000118454 ANKRD13C
ENST00000361764 0.715415801322249 0.50716939611947 -0.0521774524416638 ENSG00000197568 HHLA3
ENST00000359875 0.747347648450906 0.551579051308177 -0.0468040760739559 ENSG00000197568 HHLA3
ENST00000486110 0.708196670413004 0.498179265260397 -0.0554617622893056 ENSG00000197568 HHLA3
ENST00000463058 0.735982819997568 0.535830432884552 -0.0487661146886111 ENSG00000197568 HHLA3
ENST00000370940 0.735982819997568 0.535830432884552 -0.0487661146886111 ENSG00000197568 HHLA3
ENST00000531950 0.830101572187174 0.675759601297485 -0.0328411752622893 ENSG00000197568 HHLA3
ENST00000525653 0.795804057281935 0.621154989986174 -0.0388795305626576 ENSG00000197568 HHLA3
ENST00000432224 0.717562185709782 0.510243278374217 -0.0520833755842157 ENSG00000197568 HHLA3
ENST00000411986 0.794933670085145 0.619974863886158 -0.0312767782525665 ENSG00000116761 CTH
ENST00000464926 0.599871210644671 0.366827984397917 -0.0601673102774705 ENSG00000116761 CTH
ENST00000370938 0.809547476324881 0.643261758142123 -0.0293830451346339 ENSG00000116761 CTH
ENST00000346806 0.82289456675802 0.663786420609239 -0.0274100912821007 ENSG00000116761 CTH
ENST00000482383 0.89625081927945 0.787876835940704 0.021799983939999 ENSG00000116761 CTH
ENST00000450461 0.785964783549425 0.606959630886927 0.0318095339858725 ENSG00000235079 ZRANB2-AS1
ENST00000426999 0.862454214375536 0.728613129764866 0.0219119490407185 ENSG00000235079 ZRANB2-AS1
ENST00000370920 0.828686697923014 0.673282932334644 0.0260537291636245 ENSG00000132485 ZRANB2
ENST00000477096 0.998590195516521 0.996356763048863 0.00030708111905739 ENSG00000132485 ZRANB2
ENST00000254821 0.827933669431144 0.672166278130966 0.0261548205699746 ENSG00000132485 ZRANB2
ENST00000487510 0.965549456720943 0.922865394941695 -0.00632134996516977 ENSG00000132485 ZRANB2
ENST00000479947 0.85842558137824 0.721827851131226 -0.0241964167529703 ENSG00000132485 ZRANB2
ENST00000473260 0.800760838596653 0.629542446915183 -0.0322701658194579 ENSG00000132485 ZRANB2
ENST00000455406 0.0454418566500612 0.00425793040715101 0.251700066497911 ENSG00000229956 ZRANB2-AS2
ENST00000583678 0.0655908922982476 0.00813577396004733 0.230768957176602 ENSG00000229956 ZRANB2-AS2
ENST00000599146 0.0488586648319434 0.00485178020835519 0.24623289267282 ENSG00000229956 ZRANB2-AS2
ENST00000596952 0.029501498085863 0.00195312734769932 0.272501874954925 ENSG00000229956 ZRANB2-AS2
ENST00000413421 0.052346276156191 0.00546526943689343 0.244465357617714 ENSG00000229956 ZRANB2-AS2
ENST00000594152 0.0488586648319434 0.00485178020835519 0.24623289267282 ENSG00000229956 ZRANB2-AS2
ENST00000415780 0.0504136587495141 0.00512412144486956 0.246123257776069 ENSG00000229956 ZRANB2-AS2
ENST00000600103 0.237407252035636 0.072024010279523 0.156279809678103 ENSG00000229956 ZRANB2-AS2
ENST00000395089 0.242389068548954 0.074666377174334 0.130633113109078 ENSG00000162620 LRRIQ3
ENST00000354431 0.315078453852776 0.117507098348233 0.113617252876789 ENSG00000162620 LRRIQ3
ENST00000415760 0.315078453852776 0.117507098348233 0.113617252876789 ENSG00000162620 LRRIQ3
ENST00000370909 0.43509197641007 0.205556072860442 0.0916313199968382 ENSG00000162620 LRRIQ3
ENST00000444984 0.735054565429652 0.534462420299219 0.0477560867251726 ENSG00000162620 LRRIQ3
ENST00000495179 0.745296901191746 0.548892929019638 0.0486440969229479 ENSG00000162620 LRRIQ3
ENST00000370911 0.997002675037047 0.993222524815976 -0.000689682721326471 ENSG00000162620 LRRIQ3
ENST00000463724 0.984055699146106 0.964251321341504 0.00364885530791163 ENSG00000162620 LRRIQ3
ENST00000370898 0.169034163497375 0.0401835498347972 0.156333721060681 ENSG00000254685 FPGT
ENST00000557284 0.273911912837168 0.0921835690653291 0.120921052814739 ENSG00000259030 FPGT-TNNI3K
ENST00000467578 0.335537209187521 0.1307311075829 0.126421952028971 ENSG00000254685 FPGT
ENST00000524915 0.211165102696244 0.0587518611219637 0.138804395733462 ENSG00000254685 FPGT
ENST00000370894 0.100208908027053 0.0166788664709438 0.184267733440508 ENSG00000254685 FPGT
ENST00000370899 0.251711788566431 0.0796809585232321 0.126081611546866 ENSG00000259030 FPGT-TNNI3K
ENST00000609362 0.182299555075198 0.0459349243115508 0.151630639758542 ENSG00000254685 FPGT
ENST00000482102 0.500165618282671 0.263676106800418 0.0946647628482442 ENSG00000254685 FPGT
ENST00000529485 0.526882054878246 0.289782427392151 0.0903167158264031 ENSG00000254685 FPGT
ENST00000370895 0.22823422781065 0.0671762298714899 0.131396242249934 ENSG00000259030 FPGT-TNNI3K
ENST00000534632 0.221738599329846 0.063987294381354 0.133446097876142 ENSG00000259030 FPGT-TNNI3K
ENST00000533006 0.227489957679843 0.0667859355597488 0.133038936731674 ENSG00000259030 FPGT-TNNI3K
ENST00000370891 0.273690518997691 0.0920304376746621 0.120943992766224 ENSG00000116783 TNNI3K
ENST00000370893 0.222158625841679 0.0641787333841452 0.134881211315053 ENSG00000259030 FPGT-TNNI3K
ENST00000534056 0.103877119514961 0.0177312405163099 0.182936822693995 ENSG00000254685 FPGT
ENST00000472069 0.358963943272645 0.146634024856284 0.120959831139711 ENSG00000254685 FPGT
ENST00000370872 0.311209557021866 0.114993657494107 0.08668274291208 ENSG00000116791 CRYZ
ENST00000340866 0.312124580054286 0.115585685001123 0.0865794411520965 ENSG00000116791 CRYZ
ENST00000492102 0.442562907754977 0.212073312121799 0.0859926700002099 ENSG00000116791 CRYZ
ENST00000417775 0.408942482699269 0.184282144943059 0.07153140447276 ENSG00000116791 CRYZ
ENST00000370871 0.266990458494107 0.0881805359581644 0.0919567610453284 ENSG00000116791 CRYZ
ENST00000370870 0.195176035561698 0.0514620790034096 0.102373323658942 ENSG00000116791 CRYZ
ENST00000441120 0.243795186717683 0.0753397814472675 0.0953983704372576 ENSG00000116791 CRYZ
ENST00000457880 0.998666975452355 0.996536122648359 0.000231953300627326 ENSG00000162623 TYW3
ENST00000370867 0.990004897798519 0.977237521615768 0.00152163802339249 ENSG00000162623 TYW3
ENST00000421739 0.779548748841014 0.59755502061212 0.0287648187259144 ENSG00000162623 TYW3
ENST00000479111 0.73323357542642 0.532117913598796 0.0339358519898903 ENSG00000162623 TYW3
ENST00000483990 0.892747600939103 0.781417477932898 0.017943838627698 ENSG00000162623 TYW3
ENST00000485401 0.718907578940669 0.511968758474225 0.0476108227181136 ENSG00000162623 TYW3
ENST00000449696 0.94699816647525 0.884232780913085 0.012808028232432 ENSG00000162623 TYW3
ENST00000486467 0.682414165854215 0.465640175937431 0.0547719398111962 ENSG00000162623 TYW3
ENST00000467646 0.993322303711158 0.984354173750495 -0.00141057652004501 ENSG00000162623 TYW3
ENST00000370859 0.913426519749921 0.819738813836452 -0.0166441753080634 ENSG00000137968 SLC44A5
ENST00000370855 0.827807638723667 0.67182615629011 -0.0307680508745456 ENSG00000137968 SLC44A5
ENST00000535611 0.717985331433963 0.510762472259678 -0.0443889703752489 ENSG00000137968 SLC44A5
ENST00000370841 0.729080153098775 0.525891036560543 0.034089887097966 ENSG00000117054 ACADM
ENST00000525881 0.850721240539937 0.709226519099295 0.0187290801093888 ENSG00000117054 ACADM
ENST00000526129 0.720367915358246 0.51366476818752 0.0350958802880195 ENSG00000117054 ACADM
ENST00000526196 0.689454897060874 0.474618289555663 0.0383285096697769 ENSG00000117054 ACADM
ENST00000370834 0.728849464205339 0.525600653610387 0.0341388041664849 ENSG00000117054 ACADM
ENST00000534146 0.804444699811836 0.635571751904263 0.0237370648364588 ENSG00000117054 ACADM
ENST00000532509 0.706841411302229 0.496609211510994 0.0376590964242554 ENSG00000117054 ACADM
ENST00000473018 0.82239543305699 0.662961924253821 0.0218267196596865 ENSG00000117054 ACADM
ENST00000541113 0.703062014126702 0.491804393630725 0.0366457261556883 ENSG00000117054 ACADM
ENST00000530953 0.688882942471925 0.473786364333107 0.0390888084587796 ENSG00000117054 ACADM
ENST00000534334 0.700830065801158 0.489164574090329 0.0375599026822119 ENSG00000117054 ACADM
ENST00000525808 0.708559020030724 0.498615606688287 0.0364068286714156 ENSG00000117054 ACADM
ENST00000543667 0.708559020030724 0.498615606688287 0.0364068286714156 ENSG00000117054 ACADM
ENST00000420607 0.713802136038173 0.505359023305491 0.03528381742177 ENSG00000117054 ACADM
ENST00000529059 0.751652011152863 0.557542718316824 0.0328042256441759 ENSG00000117054 ACADM
ENST00000526930 0.68376398834405 0.467277308542086 0.0494850074564912 ENSG00000117054 ACADM
ENST00000532207 0.679026706930754 0.461671282120663 0.0537719847099891 ENSG00000117054 ACADM
ENST00000528016 0.557543379290101 0.320723296741732 0.0612699812654234 ENSG00000117054 ACADM
ENST00000481374 0.809333152110658 0.642849826986838 0.0323142655731002 ENSG00000117054 ACADM
ENST00000535300 0.237088055354414 0.0718659721734871 0.109329459171625 ENSG00000137955 RABGGTB
ENST00000496055 0.239876619745993 0.0733067084474596 0.109087382260962 ENSG00000137955 RABGGTB
ENST00000319942 0.242925631589866 0.0748952024735946 0.108482034176529 ENSG00000137955 RABGGTB
ENST00000473406 0.160922719732201 0.037012060438663 0.124036087074672 ENSG00000137955 RABGGTB
ENST00000485459 0.181208145733107 0.0454654219220093 0.118471755579683 ENSG00000137955 RABGGTB
ENST00000370826 0.190843083611898 0.0495111219379712 0.125680154241897 ENSG00000137955 RABGGTB
ENST00000497648 0.420975015705519 0.194101140667095 0.0835620763110054 ENSG00000137955 RABGGTB
ENST00000462042 0.19332287744786 0.050634448941894 0.124228292781372 ENSG00000137955 RABGGTB
ENST00000470201 0.193502121363067 0.0507012483583807 0.116397873430625 ENSG00000137955 RABGGTB
ENST00000471759 0.242341309168803 0.0746317746724117 0.108675633473036 ENSG00000137955 RABGGTB
ENST00000491266 0.184950640631463 0.0470830024211398 0.118115967968949 ENSG00000137955 RABGGTB
ENST00000461653 0.179228706743864 0.0446159186378646 0.120173562537832 ENSG00000137955 RABGGTB
ENST00000489450 0.209273775500699 0.0578975749476952 0.114777165282786 ENSG00000137955 RABGGTB
ENST00000467748 0.301970564019491 0.109089848161017 0.111669594934377 ENSG00000137955 RABGGTB
ENST00000459697 0.74922592391779 0.554167372103511 0.0480431814996651 ENSG00000137955 RABGGTB
ENST00000420977 0.00125164250517779 1.10954245174755e-05 0.373505430963206 ENSG00000226415 TPI1P1
ENST00000370812 0.198368112819249 0.0528594951703534 0.120702081950308 ENSG00000142892 PIGK
ENST00000445065 0.198368112819249 0.0528594951703534 0.120702081950308 ENSG00000142892 PIGK
ENST00000370813 0.20343203980059 0.0550479126884228 0.11899780542655 ENSG00000142892 PIGK
ENST00000487906 0.107499273138661 0.0187944507392626 0.153959733443762 ENSG00000142892 PIGK
ENST00000535687 0.0808174733153208 0.0116308321183856 0.204946966403959 ENSG00000226084 RP4-706A16.3
ENST00000471722 0.0808174733153208 0.0116308321183856 0.204946966403959 ENSG00000226084 RP4-706A16.3
ENST00000359130 0.498596891607384 0.262262182885863 0.0831946339164597 ENSG00000142892 PIGK
ENST00000478391 0.548115230607007 0.310986646999371 0.0750398601462453 ENSG00000142892 PIGK
ENST00000481346 0.227887815310474 0.0670102870074228 0.135996107360013 ENSG00000036549 ZZZ3
ENST00000370801 0.216729515469725 0.0615173439720353 0.129113384162216 ENSG00000036549 ZZZ3
ENST00000476275 0.245391325173579 0.0761903936978355 0.120223905247886 ENSG00000036549 ZZZ3
ENST00000370798 0.200655832143107 0.0538087836314409 0.132688118331809 ENSG00000036549 ZZZ3
ENST00000476195 0.944389068043158 0.878813269224767 0.0128768817859827 ENSG00000036549 ZZZ3
ENST00000474746 0.898978086538686 0.792509923648898 0.0230411566892212 ENSG00000036549 ZZZ3
ENST00000433749 0.250883438579172 0.0791928876040359 0.134803032531294 ENSG00000036549 ZZZ3
ENST00000414381 0.223343327473512 0.0647396573139223 0.142093534471843 ENSG00000036549 ZZZ3
ENST00000463166 0.242915240912847 0.0748857818708242 0.13896428591148 ENSG00000036549 ZZZ3
ENST00000469944 0.302406977837961 0.109427455712988 0.127005987318524 ENSG00000036549 ZZZ3
ENST00000458763 0.449160212469162 0.217491315394129 0.102980426116864 ENSG00000036549 ZZZ3
ENST00000370794 0.696372777575821 0.482679836386777 0.040428683407725 ENSG00000077254 USP33
ENST00000481579 0.818875647870233 0.657785262811098 0.0256347730808567 ENSG00000077254 USP33
ENST00000357428 0.841430767131394 0.694640814457706 0.0231233551944071 ENSG00000077254 USP33
ENST00000370793 0.696372777575821 0.482679836386777 0.040428683407725 ENSG00000077254 USP33
ENST00000533928 0.936882047441972 0.864474819952689 -0.013864680896738 ENSG00000077254 USP33
ENST00000370792 0.544518697969586 0.307504727957495 0.0590480442589553 ENSG00000077254 USP33
ENST00000527390 0.426772090073174 0.19877502040756 0.0922012912805385 ENSG00000077254 USP33
ENST00000472462 0.816067235373352 0.653289158117492 -0.0376549859731755 ENSG00000077254 USP33
ENST00000498328 0.293112747062375 0.103697618312834 0.135068233221972 ENSG00000077254 USP33
ENST00000461986 0.22228209363409 0.0642343061504054 0.134867041310362 ENSG00000077254 USP33
ENST00000531637 0.231039315753313 0.0686096382364663 0.148088644226584 ENSG00000077254 USP33
ENST00000462192 0.160399579695069 0.0367485689357811 0.173022832740151 ENSG00000077254 USP33
ENST00000524536 0.243883167228711 0.0753828893108216 0.116927489714116 ENSG00000077254 USP33
ENST00000525113 0.260177173109299 0.0844488070756017 0.119288928508689 ENSG00000077254 USP33
ENST00000528150 0.241465028852281 0.0741340000862265 0.124613901110058 ENSG00000077254 USP33
ENST00000530709 0.217843773659539 0.0621002094475203 0.13300891902897 ENSG00000077254 USP33
ENST00000524778 0.221747047939485 0.0639928360161958 0.132940321453296 ENSG00000077254 USP33
ENST00000370791 0.315238817293242 0.117586310457889 0.107856820919175 ENSG00000180488 FAM73A
ENST00000443751 0.0950489826117041 0.0152671270315876 0.171853895160033 ENSG00000180488 FAM73A
ENST00000477627 0.26987693680265 0.0900503500116198 0.14476233081772 ENSG00000180488 FAM73A
ENST00000476203 0.0802318025041019 0.0114508179942266 0.191327242164258 ENSG00000180488 FAM73A
ENST00000401035 0.815408031657411 0.652134579813012 0.037694589424115 ENSG00000162614 NEXN
ENST00000457030 0.289541251791133 0.101536980891276 0.129866568038617 ENSG00000162614 NEXN
ENST00000330010 0.466072180110861 0.231922079013704 0.0953720786134907 ENSG00000162614 NEXN
ENST00000334785 0.41792869917309 0.191667495452306 0.102443098756557 ENSG00000162614 NEXN
ENST00000440324 0.669113968705885 0.449206253309924 0.0638145285075614 ENSG00000162614 NEXN
ENST00000342754 0.49296025726461 0.257065714560461 0.0929732121270973 ENSG00000162614 NEXN
ENST00000464998 0.938331552844266 0.867025286178446 0.0147606546669039 ENSG00000162614 NEXN
ENST00000480732 0.40519362232343 0.180999911422103 0.109488376900147 ENSG00000162614 NEXN
ENST00000492724 0.594346677286169 0.36097409183456 -0.0641705709056231 ENSG00000162613 FUBP1
ENST00000488814 0.574318017083646 0.339022630029155 -0.0705214750524004 ENSG00000162613 FUBP1
ENST00000492405 0.615126371292535 0.383269104903734 -0.0613320548602952 ENSG00000162613 FUBP1
ENST00000489495 0.758604784387119 0.566980608780314 -0.0441589599788939 ENSG00000162613 FUBP1
ENST00000483894 0.769035752867595 0.581103908911433 -0.0460574145370018 ENSG00000162613 FUBP1
ENST00000480673 0.584502303412984 0.349915809033047 -0.0770064915198593 ENSG00000162613 FUBP1
ENST00000474632 0.649368257400983 0.425150665292333 -0.0623960578946382 ENSG00000162613 FUBP1
ENST00000294623 0.66538026546844 0.444535729014459 -0.0328239292963577 ENSG00000162613 FUBP1
ENST00000370768 0.652917804771318 0.42953109138757 -0.0306388378766536 ENSG00000162613 FUBP1
ENST00000370767 0.652917804771318 0.42953109138757 -0.0306388378766536 ENSG00000162613 FUBP1
ENST00000436586 0.654430314728435 0.431326716668181 -0.0297313505213594 ENSG00000162613 FUBP1
ENST00000487684 0.55497156127229 0.318130790486187 -0.065746797481312 ENSG00000162613 FUBP1
ENST00000470287 0.688718865158127 0.473606026062652 -0.0424730167506195 ENSG00000162613 FUBP1
ENST00000421641 0.96522251559096 0.92199910707842 -0.00399809895246203 ENSG00000162613 FUBP1
ENST00000487931 0.56576675456326 0.329627192552974 0.0612495622212308 ENSG00000162616 DNAJB4
ENST00000477671 0.48847569134966 0.252683869515266 0.0698458798556126 ENSG00000162616 DNAJB4
ENST00000484662 0.501453399174927 0.26478180113701 0.0683516657920909 ENSG00000162616 DNAJB4
ENST00000476882 0.67968817231409 0.462462705444733 0.0474348184815112 ENSG00000137960 GIPC2
ENST00000426517 0.405997990998533 0.181763149493677 0.0826243382182493 ENSG00000162616 DNAJB4
ENST00000370763 0.784851379838508 0.605195414142168 0.0375438554053433 ENSG00000162616 DNAJB4
ENST00000476396 0.741520285394043 0.543445875773245 0.0427509651714783 ENSG00000162616 DNAJB4
ENST00000452835 0.994184895975316 0.986361567615687 -0.00120156749315664 ENSG00000137959 IFI44L
ENST00000476521 0.916624067615452 0.825507102486426 0.013491379530823 ENSG00000137959 IFI44L
ENST00000370751 0.838023577528004 0.688585926958452 -0.0240559563494845 ENSG00000137959 IFI44L
ENST00000342282 0.941998656229637 0.874122846310351 0.00976187779987156 ENSG00000137959 IFI44L
ENST00000459784 0.997002675037047 0.993052525861376 0.000561074259892393 ENSG00000137959 IFI44L
ENST00000476876 0.877756996898112 0.753652965179981 0.0195286727728198 ENSG00000137959 IFI44L
ENST00000486882 0.982362247187637 0.960012968966004 -0.00295511538738761 ENSG00000137959 IFI44L
ENST00000462041 0.921370552667795 0.835113178161858 -0.0123734303119228 ENSG00000137959 IFI44L
ENST00000450498 0.954070011802225 0.89909866486182 -0.00759817553815785 ENSG00000137959 IFI44L
ENST00000474002 0.996135456139325 0.990655381851787 -0.000623676122243879 ENSG00000137959 IFI44L
ENST00000494910 0.148571214726727 0.0323664837745698 0.102270722182875 ENSG00000137959 IFI44L
ENST00000470323 0.901497431610355 0.79747091095428 -0.0148174314483857 ENSG00000137965 IFI44
ENST00000370747 0.841907657921645 0.695320416773961 -0.022547418736003 ENSG00000137965 IFI44
ENST00000545124 0.99440799740294 0.98700120345491 0.000916337320036684 ENSG00000137965 IFI44
ENST00000438486 0.782842099413737 0.602178816514254 0.0293955857577105 ENSG00000137965 IFI44
ENST00000495254 0.841907657921645 0.695320416773961 -0.022547418736003 ENSG00000137965 IFI44
ENST00000467790 0.531628096408477 0.294398974190791 0.0556969829187776 ENSG00000137965 IFI44
ENST00000472152 0.843426644630783 0.697926984034584 -0.0223665386022286 ENSG00000137965 IFI44
ENST00000485662 0.63992106293848 0.413969885417141 -0.0493997409377404 ENSG00000137965 IFI44
ENST00000476911 0.679326183100749 0.461986409900649 -0.0458357596971288 ENSG00000137965 IFI44
ENST00000446486 0.674736718298355 0.45613251080746 -0.0470402027533868 ENSG00000137965 IFI44
ENST00000370723 0.998944647148126 0.997397087471104 0.000283087461574592 ENSG00000117114 LPHN2
ENST00000370730 0.949481379005864 0.889408307800007 0.0120605460018628 ENSG00000117114 LPHN2
ENST00000370728 0.949481379005864 0.889408307800007 0.0120605460018628 ENSG00000117114 LPHN2
ENST00000370727 0.998944647148126 0.997397087471104 0.000283087461574592 ENSG00000117114 LPHN2
ENST00000370725 0.998944647148126 0.997397087471104 0.000283087461574592 ENSG00000117114 LPHN2
ENST00000370721 0.998944647148126 0.997397087471104 0.000283087461574592 ENSG00000117114 LPHN2
ENST00000469377 0.949481379005864 0.889408307800007 0.0120605460018628 ENSG00000117114 LPHN2
ENST00000370689 0.308392241364094 0.113383970733734 0.113284779109787 ENSG00000142875 PRKACB
ENST00000370688 0.0934221974144704 0.0148374648610927 0.197190534403548 ENSG00000142875 PRKACB
ENST00000370685 0.574640526494005 0.339372189054077 0.0671864620493169 ENSG00000142875 PRKACB
ENST00000470673 0.195176035561698 0.0514619436253114 0.166004174744632 ENSG00000142875 PRKACB
ENST00000446538 0.660125340422628 0.438620120744433 0.066764185685761 ENSG00000142875 PRKACB
ENST00000370684 0.522011358178025 0.284838145939245 0.0894017138260133 ENSG00000142875 PRKACB
ENST00000436133 0.658466580137653 0.436221442624895 0.0669815323235132 ENSG00000142875 PRKACB
ENST00000370682 0.920939913607506 0.834429953117198 0.0148909450611674 ENSG00000142875 PRKACB
ENST00000394838 0.920939913607506 0.834429953117198 0.0148909450611674 ENSG00000142875 PRKACB
ENST00000432111 0.546733354257884 0.309627069683481 0.0863202132748014 ENSG00000142875 PRKACB
ENST00000450730 0.57844988810155 0.343646824763576 0.081248595750793 ENSG00000142875 PRKACB
ENST00000370680 0.579403851491224 0.344818705380645 0.0791823334245824 ENSG00000142875 PRKACB
ENST00000413538 0.560192665850911 0.323587880842656 0.0847046181909522 ENSG00000142875 PRKACB
ENST00000417530 0.580596766154763 0.346052827842013 0.0807862633233481 ENSG00000142875 PRKACB
ENST00000394839 0.94133049556469 0.872848146697867 0.0114409373534832 ENSG00000142875 PRKACB
ENST00000370656 0.257469439996271 0.0829694254448954 0.11514287179131 ENSG00000117133 RPF1
ENST00000370654 0.338934741871084 0.133080655649413 0.0892176813469848 ENSG00000117133 RPF1
ENST00000487806 0.407752365762011 0.183356240448563 0.0721144222221726 ENSG00000174021 GNG5
ENST00000370645 0.131273456990559 0.0263744492748297 0.120837903244391 ENSG00000174021 GNG5
ENST00000370641 0.130434644426859 0.0261417952075377 0.120984730175975 ENSG00000174021 GNG5
ENST00000370638 0.160595253569778 0.036869190408648 0.179498485291745 ENSG00000122432 SPATA1
ENST00000263717 0.462866693641617 0.228913018908865 0.0805255037327255 ENSG00000122432 SPATA1
ENST00000490879 0.172798078724495 0.0419063592091207 0.166295962638095 ENSG00000122432 SPATA1
ENST00000431031 0.165963707219014 0.0390005710708496 0.168443922442764 ENSG00000122432 SPATA1
ENST00000554297 0.262431753362032 0.0856894735046685 0.147657919501424 ENSG00000122432 SPATA1
ENST00000460286 0.834256141676681 0.682083781536435 0.0298260422989981 ENSG00000122432 SPATA1
ENST00000370630 0.931169172970265 0.853701088374337 -0.0126587257374016 ENSG00000117151 CTBS
ENST00000477677 0.922021436014616 0.836438731464825 -0.0141421237289776 ENSG00000117151 CTBS
ENST00000465118 0.943641648115767 0.877419422159676 -0.010394375503146 ENSG00000117151 CTBS
ENST00000370625 0.913668164610136 0.820206715552111 -0.0152270830570118 ENSG00000117151 CTBS
ENST00000437941 0.889078845344462 0.774911299049034 0.0209479592988159 ENSG00000117155 SSX2IP
ENST00000342203 0.889078845344462 0.774911299049034 0.0209479592988159 ENSG00000117155 SSX2IP
ENST00000481102 0.917586617826376 0.827845719766154 0.0159526082882053 ENSG00000117155 SSX2IP
ENST00000476905 0.91750339729861 0.827632965688782 0.0159634889954095 ENSG00000117155 SSX2IP
ENST00000605755 0.9281600042731 0.848256540685785 0.0140122873515478 ENSG00000117155 SSX2IP
ENST00000603677 0.840855475153931 0.693504765359836 0.0292573458100416 ENSG00000117155 SSX2IP
ENST00000370612 0.837035958445039 0.686812407686411 0.0298311567966776 ENSG00000117155 SSX2IP
ENST00000460500 0.988865974360171 0.975027735014451 0.00254121095704935 ENSG00000117155 SSX2IP
ENST00000422026 0.747529713075688 0.551869735236487 0.0487996237466071 ENSG00000117155 SSX2IP
ENST00000370608 0.831487029928486 0.677797994007776 -0.0209191701444576 ENSG00000153898 MCOLN2
ENST00000463065 0.814981188872543 0.651474908494965 -0.0227673122575694 ENSG00000153898 MCOLN2
ENST00000530971 0.803754021824508 0.634362588100008 -0.0326010454781933 ENSG00000153898 MCOLN2
ENST00000284027 0.847267296263187 0.704264586087647 -0.0199566320150123 ENSG00000153898 MCOLN2
ENST00000531325 0.676599808846971 0.458549011033646 0.0424879561209731 ENSG00000153898 MCOLN2
ENST00000531874 0.214823786523871 0.0606264305627601 0.124568364232089 ENSG00000153898 MCOLN2
ENST00000370596 0.247727336639769 0.0774802983655093 0.11666323832712 ENSG00000162643 WDR63
ENST00000370589 0.424748512815196 0.197004522082173 0.0938163041525725 ENSG00000055732 MCOLN3
ENST00000474447 0.631694329583235 0.403577071078171 0.0698210927997024 ENSG00000055732 MCOLN3
ENST00000341115 0.401880237679045 0.178526853506361 0.0994819387370542 ENSG00000055732 MCOLN3
ENST00000370587 0.341270225798898 0.13461739654782 0.116151656540589 ENSG00000055732 MCOLN3
ENST00000490600 0.338323869049217 0.132701957911363 0.116558839688004 ENSG00000055732 MCOLN3
ENST00000475312 0.789562129596638 0.612151642264167 0.0444397934855061 ENSG00000055732 MCOLN3
ENST00000326813 0.236893814236761 0.0717656770984207 0.146789143312719 ENSG00000162643 WDR63
ENST00000294664 0.237962622214901 0.0722823366770963 0.146615499069796 ENSG00000162643 WDR63
ENST00000464801 0.231039315753313 0.0686346228189753 0.148288647755887 ENSG00000162643 WDR63
ENST00000294661 0.187390513906579 0.048059793440409 -0.132376050289734 ENSG00000162642 C1orf52
ENST00000471115 0.154718792139237 0.0346216433297311 -0.141228299665874 ENSG00000162642 C1orf52
ENST00000344356 0.532811852515392 0.295492741351924 -0.0787215839385862 ENSG00000162642 C1orf52
ENST00000493514 0.532811852515392 0.295492741351924 -0.0787215839385862 ENSG00000162642 C1orf52
ENST00000370580 0.963301280017685 0.918056658493924 -0.00574187642854952 ENSG00000142867 BCL10
ENST00000427819 0.449160212469162 0.217515752015691 0.0973742631018191 ENSG00000223653 RP11-131L23.1
ENST00000426125 0.180526708287278 0.0451992796659766 0.16363823687338 ENSG00000223653 RP11-131L23.1
ENST00000535924 0.198472081042437 0.0529034490741957 0.165847486131845 ENSG00000153904 DDAH1
ENST00000284031 0.211226927328999 0.0587803342246001 0.1614389434804 ENSG00000153904 DDAH1
ENST00000483110 0.198584555960046 0.0529416198483819 0.165820767526041 ENSG00000153904 DDAH1
ENST00000539042 0.21132006977504 0.0588257664225521 0.161419773644398 ENSG00000153904 DDAH1
ENST00000426972 0.168920502645318 0.0401510157893905 0.180956545226843 ENSG00000153904 DDAH1
ENST00000542148 0.30324151597515 0.109987660965112 0.141374903784556 ENSG00000153904 DDAH1
ENST00000431532 0.9602503193434 0.911234560524677 0.00625322181074676 ENSG00000117174 ZNHIT6
ENST00000370574 0.85812117674117 0.721422217971701 0.0197229597605214 ENSG00000117174 ZNHIT6
ENST00000436319 0.225837149658504 0.0660009921418462 0.139380603729117 ENSG00000171502 COL24A1
ENST00000370571 0.225837149658504 0.0660009921418462 0.139380603729117 ENSG00000171502 COL24A1
ENST00000426639 0.212082876078427 0.0592208847668671 0.14333777742646 ENSG00000171502 COL24A1
ENST00000473734 0.818639227643424 0.657439446211597 0.0375973084783819 ENSG00000171502 COL24A1
ENST00000359242 0.197295354719345 0.0524336082077981 0.142068955218738 ENSG00000122417 ODF2L
ENST00000460698 0.271937279521071 0.0911116829518786 0.12819039928541 ENSG00000122417 ODF2L
ENST00000394731 0.197524794831515 0.0525314223004262 0.142436536965047 ENSG00000122417 ODF2L
ENST00000370566 0.197524794831515 0.0525314223004262 0.142436536965047 ENSG00000122417 ODF2L
ENST00000370567 0.197524794831515 0.0525314223004262 0.142436536965047 ENSG00000122417 ODF2L
ENST00000317336 0.197524794831515 0.0525314223004262 0.142436536965047 ENSG00000122417 ODF2L
ENST00000462648 0.323336375013072 0.122706602151775 0.129674133250417 ENSG00000122417 ODF2L
ENST00000294678 0.179372297842502 0.0446922815572605 0.14715663841799 ENSG00000122417 ODF2L
ENST00000531412 0.172836771813328 0.0419277165320878 0.175776214418777 ENSG00000122417 ODF2L
ENST00000476054 0.232122057016813 0.0692627260313635 0.150507661386585 ENSG00000122417 ODF2L
ENST00000524695 0.602543512067687 0.369673766509159 0.0736048114693091 ENSG00000122417 ODF2L
ENST00000534092 0.443777029200043 0.213039588183637 0.104500243569855 ENSG00000122417 ODF2L
ENST00000496592 0.337027422230029 0.131813094930039 0.121227373181468 ENSG00000122417 ODF2L
ENST00000488879 0.21355983711741 0.0599809684181134 0.143964727962431 ENSG00000122417 ODF2L
ENST00000479890 0.21355983711741 0.0599809684181134 0.143964727962431 ENSG00000122417 ODF2L
ENST00000486557 0.595564757390597 0.362329774043923 0.076711923170325 ENSG00000122417 ODF2L
ENST00000472368 0.283556257935081 0.0979166567105669 0.13929297020064 ENSG00000122417 ODF2L
ENST00000394733 0.217697625094002 0.0620310305742266 0.146354469287171 ENSG00000122417 ODF2L
ENST00000478286 0.245549320679133 0.0762873143408794 0.140148432196146 ENSG00000122417 ODF2L
ENST00000486215 0.079526950060797 0.0112889594853923 0.209287191135725 ENSG00000122417 ODF2L
ENST00000370558 0.572515157547606 0.337089077423818 0.0492756530161584 ENSG00000097033 SH3GLB1
ENST00000535010 0.326432922845466 0.124785992666688 0.086044627988663 ENSG00000097033 SH3GLB1
ENST00000482504 0.28762891018192 0.100400106813578 0.0956905977729575 ENSG00000097033 SH3GLB1
ENST00000602603 0.297689167799757 0.106433740888684 0.117416962776643 ENSG00000097033 SH3GLB1
ENST00000331835 0.0425882515103232 0.00378431154540791 0.173630411023415 ENSG00000183291 SEP15
ENST00000370554 0.0419779131247197 0.00369347063668407 0.173728366748571 ENSG00000183291 SEP15
ENST00000469566 0.0199004469311221 0.000953269587785052 0.187093385125258 ENSG00000183291 SEP15
ENST00000401030 0.0128832238231631 0.000448738533698973 0.197517648885469 ENSG00000183291 SEP15
ENST00000497861 0.00900133180036924 0.000250326753754002 0.202563662613022 ENSG00000183291 SEP15
ENST00000467557 0.00741879038050164 0.000182977039855606 0.214419778646083 ENSG00000183291 SEP15
ENST00000370551 0.0209965687709055 0.00104890170030953 0.275565296832502 ENSG00000153936 HS2ST1
ENST00000370550 0.0546588633122151 0.00591167888766878 0.202751299653462 ENSG00000153936 HS2ST1
ENST00000591456 0.0247610373714005 0.00140946709652204 0.272133740984656 ENSG00000153936 HS2ST1
ENST00000370548 0.227104891203673 0.0666101143496259 0.119038750206344 ENSG00000267561 RP5-1052I5.2
ENST00000356813 0.236454179113363 0.0715281776049812 0.116895061489539 ENSG00000153936 HS2ST1
ENST00000370544 0.980004791269657 0.955291014959605 -0.00247207611190185 ENSG00000143013 LMO4
ENST00000495705 0.778293964393894 0.595473287308616 0.0311919419121548 ENSG00000143013 LMO4
ENST00000370542 0.971769174334256 0.937103724255665 0.00386079275821219 ENSG00000143013 LMO4
ENST00000489303 0.797816860489039 0.624213668880499 0.0242970116244347 ENSG00000143013 LMO4
ENST00000458097 0.387657139345121 0.167630790080211 0.116900016058563 ENSG00000237505 RP11-76N22.2
ENST00000316005 0.0584604309515195 0.00665694391229009 0.21281301472219 ENSG00000065243 PKN2
ENST00000370521 0.18929764617745 0.0487819665198029 0.140272408383383 ENSG00000065243 PKN2
ENST00000370505 0.117698851245488 0.0220034985492469 0.165458741084368 ENSG00000065243 PKN2
ENST00000370513 0.109685913707848 0.0194592061130204 0.169992251586203 ENSG00000065243 PKN2
ENST00000436111 0.113267854035632 0.0206303910197453 0.183239897896072 ENSG00000065243 PKN2
ENST00000544045 0.324089034932243 0.123188413411354 0.106047165308286 ENSG00000065243 PKN2
ENST00000449189 0.998041759784862 0.995328334863873 0.000479980921068848 ENSG00000065243 PKN2
ENST00000495119 0.577629897973177 0.342719961318219 -0.0795659619076672 ENSG00000065243 PKN2
ENST00000370500 0.0440521139383476 0.00403234801023841 0.146684147188178 ENSG00000137947 GTF2B
ENST00000448623 0.0349634305958592 0.00264763600316032 0.154482867876336 ENSG00000137947 GTF2B
ENST00000494819 0.0507608463102363 0.00517242972764201 0.149270363571376 ENSG00000137947 GTF2B
ENST00000418217 0.104996719649527 0.0180606853559451 0.131172927755864 ENSG00000137947 GTF2B
ENST00000486078 0.165719064899052 0.0389050921827356 0.123622326512706 ENSG00000137947 GTF2B
ENST00000471296 0.264853332217322 0.0869393902153815 0.103563369777664 ENSG00000137947 GTF2B
ENST00000471471 0.12253923015064 0.0235460884527685 0.13647555013291 ENSG00000137947 GTF2B
ENST00000446900 0.156736999427258 0.0353836974713355 0.104700156144494 ENSG00000137944 CCBL2
ENST00000370491 0.172468951359556 0.0417556408554714 0.0983029326809271 ENSG00000137944 CCBL2
ENST00000260508 0.176527832215488 0.0435015700163751 0.0978312644756028 ENSG00000137944 CCBL2
ENST00000370485 0.1245241742954 0.0241868438264135 0.110863283031147 ENSG00000137944 CCBL2
ENST00000370486 0.294385826030933 0.10445445062855 0.0882838907994332 ENSG00000137944 CCBL2
ENST00000321792 0.520927894350912 0.283648365003447 0.063045998792723 ENSG00000213516 RBMXL1
ENST00000399794 0.530965584632214 0.293662590913649 0.0621051891865938 ENSG00000213516 RBMXL1
ENST00000413769 0.336360754433293 0.131345302908439 0.113920574553538 ENSG00000213516 RBMXL1
ENST00000370481 0.846778308703058 0.703520133772173 0.025399427587227 ENSG00000117226 GBP3
ENST00000370482 0.846554222298681 0.703127497143543 0.0254506964527538 ENSG00000117226 GBP3
ENST00000489444 0.846554222298681 0.703127497143543 0.0254506964527538 ENSG00000117226 GBP3
ENST00000493594 0.740086131877644 0.541552920733654 0.0419673288747646 ENSG00000117226 GBP3
ENST00000235878 0.672657252805181 0.453425635955563 0.0525786895766765 ENSG00000117226 GBP3
ENST00000461384 0.987479727698192 0.971551560717307 -0.00305745788279314 ENSG00000117226 GBP3
ENST00000445969 0.991301254728104 0.980058839712253 -0.00209257476697513 ENSG00000117226 GBP3
ENST00000564665 0.608211089282759 0.375802942977882 0.0728941228864118 ENSG00000117226 GBP3
ENST00000475853 0.826715719615865 0.670121212586656 0.0362963390062401 ENSG00000117226 GBP3
ENST00000568006 0.79187099766869 0.615514046938145 0.0427546080577441 ENSG00000117226 GBP3
ENST00000370473 0.488929371165258 0.253092764826379 -0.055103442997464 ENSG00000117228 GBP1
ENST00000484970 0.952071082335059 0.894919467451069 0.00870677614523632 ENSG00000117228 GBP1
ENST00000479889 0.892767731438443 0.78149928142804 -0.0183992814365276 ENSG00000117228 GBP1
ENST00000468959 0.89921573314071 0.792920190744153 -0.0173591515491826 ENSG00000117228 GBP1
ENST00000495131 0.362072698372713 0.149000697695988 -0.109987378949541 ENSG00000117228 GBP1
ENST00000459831 0.631213701387242 0.402896575542279 -0.0621481200730656 ENSG00000117228 GBP1
ENST00000493139 0.533365569704263 0.296110459580739 -0.0801088541412053 ENSG00000117228 GBP1
ENST00000469194 0.294841805117936 0.104732818493878 -0.120690603484778 ENSG00000117228 GBP1
ENST00000464839 0.91342326150191 0.819619896746243 -0.0114369414891688 ENSG00000162645 GBP2
ENST00000370466 0.954811098315559 0.900446006286278 -0.00636776573821232 ENSG00000162645 GBP2
ENST00000493802 0.842578600969452 0.696608502084013 -0.0275273532835733 ENSG00000162645 GBP2
ENST00000463660 0.477256120791463 0.242133912273096 0.0684911811600158 ENSG00000162645 GBP2
ENST00000481145 0.557682623924643 0.320906483991588 -0.0771406443412861 ENSG00000154451 GBP5
ENST00000343435 0.468308953568653 0.234067993136392 -0.0826868479573164 ENSG00000154451 GBP5
ENST00000370459 0.398444974858581 0.175672251457604 -0.100711837275955 ENSG00000154451 GBP5
ENST00000437128 0.761144032830649 0.570336651055591 -0.0445416614148161 ENSG00000237568 RP4-620F22.2
ENST00000490568 0.585285820072059 0.350724260326723 -0.073593207082393 ENSG00000154451 GBP5
ENST00000443807 0.58244681682367 0.348004421492074 -0.0683943601694582 ENSG00000154451 GBP5
ENST00000449440 0.264060163893724 0.0865463967564266 0.141893599409685 ENSG00000197147 LRRC8B
ENST00000358200 0.268920249183891 0.0893493688259529 0.127486943905078 ENSG00000197147 LRRC8B
ENST00000330947 0.423908864243492 0.196336737123302 0.0931624472842951 ENSG00000197147 LRRC8B
ENST00000439853 0.686435484325824 0.470560785433452 0.0501702065116059 ENSG00000197147 LRRC8B
ENST00000443562 0.652089490248831 0.428564693298963 0.0522494671347462 ENSG00000231999 RP5-1007M22.2
ENST00000429074 0.0927390233951417 0.0146401493072848 0.191087664497144 ENSG00000230735 RP11-413E1.4
ENST00000370454 0.090000256188465 0.013922477303885 0.151021781535085 ENSG00000171488 LRRC8C
ENST00000479252 0.0891837274415506 0.0137037517789279 0.154963001754558 ENSG00000171488 LRRC8C
ENST00000370453 0.0371255838504628 0.00296943728017039 0.207909507528577 ENSG00000271949 RP11-302M6.4
ENST00000482063 0.0222832746367274 0.00117486147900013 0.25365911633243 ENSG00000171488 LRRC8C
ENST00000525774 0.0259130967829694 0.00153824949201047 0.246318146521715 ENSG00000171492 LRRC8D
ENST00000337338 0.0658713964589566 0.00818948991781714 0.173229287803359 ENSG00000171492 LRRC8D
ENST00000394593 0.0621775802564574 0.00742724496692247 0.175636276032525 ENSG00000171492 LRRC8D
ENST00000532201 0.023920870434714 0.00132385020428547 0.252195935585137 ENSG00000171492 LRRC8D
ENST00000414841 0.023338860161455 0.00127100424452962 0.254636861167386 ENSG00000171492 LRRC8D
ENST00000527156 0.0255987567847288 0.00150146806749045 0.247779846513277 ENSG00000171492 LRRC8D
ENST00000441269 0.0348967047765205 0.00263872432057125 0.23145627512037 ENSG00000171492 LRRC8D
ENST00000394583 0.92891668284811 0.849538955840396 -0.0113309931431535 ENSG00000162664 ZNF326
ENST00000340281 0.915055637437885 0.822620654302423 -0.0133556275053806 ENSG00000162664 ZNF326
ENST00000361911 0.825179913075898 0.667648882961258 -0.0333978956240468 ENSG00000162664 ZNF326
ENST00000370447 0.879970632707749 0.75740279622343 -0.018161858822922 ENSG00000162664 ZNF326
ENST00000455342 0.905983017698073 0.805446064156436 -0.0148759854662053 ENSG00000162664 ZNF326
ENST00000370440 0.02581032770613 0.00152762892296365 0.23530398888233 ENSG00000122482 ZNF644
ENST00000347275 0.0257898152825668 0.00151981839522996 0.235422347903634 ENSG00000122482 ZNF644
ENST00000337393 0.0270537869548181 0.00166567224748043 0.232957438251071 ENSG00000122482 ZNF644
ENST00000361321 0.0245153201931386 0.00138283810836028 0.238267280826152 ENSG00000122482 ZNF644
ENST00000467231 0.0248453705282668 0.00141827887164539 0.238207337552734 ENSG00000122482 ZNF644
ENST00000479798 0.0758877730791734 0.0104014974595879 0.19152236857186 ENSG00000122482 ZNF644
ENST00000482709 0.566082037064448 0.329990922991329 0.0791648307675923 ENSG00000122482 ZNF644
ENST00000498303 0.0279300103809806 0.00176743925341016 0.264496040236888 ENSG00000122482 ZNF644
ENST00000474405 0.0169083791439099 0.00071765635086032 0.279063315702789 ENSG00000122482 ZNF644
ENST00000495966 0.929673462893129 0.850784079351322 0.0159587175196559 ENSG00000122482 ZNF644
ENST00000370425 4.90513706406498e-07 3.87678497014399e-10 0.461255356933297 ENSG00000162669 HFM1
ENST00000294696 4.90513706406498e-07 3.87678497014399e-10 0.461255356933297 ENSG00000162669 HFM1
ENST00000370424 4.90513706406498e-07 3.87733559949202e-10 0.461254080555935 ENSG00000162669 HFM1
ENST00000481900 4.90513706406498e-07 4.12111310960058e-10 0.460979324407871 ENSG00000162669 HFM1
ENST00000488023 4.90513706406498e-07 4.12111310960058e-10 0.460979324407871 ENSG00000162669 HFM1
ENST00000448819 4.90513706406498e-07 4.12111310960058e-10 0.460979324407871 ENSG00000162669 HFM1
ENST00000427444 4.90513706406498e-07 3.96222212804082e-10 0.461277245825528 ENSG00000162669 HFM1
ENST00000430031 0.862836304834821 0.729210429986338 -0.0193770804422021 ENSG00000097046 CDC7
ENST00000234626 0.632762940245591 0.404929314831738 -0.0479185176507698 ENSG00000097046 CDC7
ENST00000428239 0.646981309157347 0.422379826055294 -0.0468933147588271 ENSG00000097046 CDC7
ENST00000426137 0.976367166279485 0.947410493293092 -0.00468153057446041 ENSG00000097046 CDC7
ENST00000497611 0.732100742972635 0.530396901742877 -0.0452816562096946 ENSG00000097046 CDC7
ENST00000486509 0.866766706617127 0.735616082618326 0.023278742928271 ENSG00000097046 CDC7
ENST00000370360 0.700250310810327 0.488415072639061 0.0415489438190865 ENSG00000174842 GLMN
ENST00000534881 0.700250310810327 0.488415072639061 0.0415489438190865 ENSG00000174842 GLMN
ENST00000495106 0.700438664187593 0.488650740450571 0.0415339692657982 ENSG00000174842 GLMN
ENST00000495852 0.760081170067101 0.568819050961998 0.0369916502200635 ENSG00000174842 GLMN
ENST00000463560 0.716776540777954 0.509108585121225 0.0443831950629257 ENSG00000174842 GLMN
ENST00000610020 0.420769038812363 0.193937222649072 0.0853047024537964 ENSG00000122484 RPAP2
ENST00000484158 0.306572649369113 0.112281762298543 0.10731131461451 ENSG00000122484 RPAP2
ENST00000477322 0.132433442934881 0.0267910395792551 0.177043534185599 ENSG00000122484 RPAP2
ENST00000427103 0.168741190514966 0.0400827411920898 -0.138120260359557 ENSG00000162676 GFI1
ENST00000370332 0.332848090248125 0.12899016018203 -0.104667241355865 ENSG00000162676 GFI1
ENST00000294702 0.163972378587199 0.0382080708163791 -0.138703327510112 ENSG00000162676 GFI1
ENST00000370331 0.151688474571449 0.03352440742314 0.177227301847296 ENSG00000067208 EVI5
ENST00000540033 0.151688474571449 0.03352440742314 0.177227301847296 ENSG00000067208 EVI5
ENST00000543509 0.121911741796926 0.0232909726638209 0.191791484209446 ENSG00000067208 EVI5
ENST00000491940 0.226114106818086 0.0661477135714672 0.159184907211698 ENSG00000067208 EVI5
ENST00000468580 0.406199945082761 0.181954313404978 0.117790184632275 ENSG00000067208 EVI5
ENST00000492613 0.469727193182342 0.235203082068179 0.105109403741999 ENSG00000067208 EVI5
ENST00000474806 0.154869974526848 0.034681153505858 0.18629336203859 ENSG00000067208 EVI5
ENST00000370321 0.00926917064935643 0.000260948027719648 0.181960253371351 ENSG00000122406 RPL5
ENST00000470843 0.00127255465640189 1.14108214804068e-05 0.209218427026055 ENSG00000122406 RPL5
ENST00000315741 0.00121983584260573 1.07224821974093e-05 0.207356750678157 ENSG00000122406 RPL5
ENST00000461952 0.00131644857110149 1.19934988318264e-05 0.20941084923586 ENSG00000122406 RPL5
ENST00000497519 0.410595360121348 0.185625162037008 0.0976572855336744 ENSG00000122406 RPL5
ENST00000370310 0.0318758964190127 0.00225064039351231 0.226708698124643 ENSG00000154511 FAM69A
ENST00000540243 0.87560312494861 0.750124265306852 0.0156877348506959 ENSG00000143033 MTF2
ENST00000545708 0.87560312494861 0.750124265306852 0.0156877348506959 ENSG00000143033 MTF2
ENST00000370298 0.875594981793366 0.750063389759094 0.0156958986584835 ENSG00000143033 MTF2
ENST00000474314 0.766735331153349 0.577659200860932 0.0277139713729388 ENSG00000143033 MTF2
ENST00000473430 0.572611810718885 0.337175066445258 0.0485582986735006 ENSG00000143033 MTF2
ENST00000494963 0.552939327309778 0.315989388579398 0.0508415427103065 ENSG00000143033 MTF2
ENST00000471953 0.826472098482793 0.669784113381084 0.0200688978962529 ENSG00000143033 MTF2
ENST00000370303 0.841983767410882 0.695511244991482 0.0184756837342986 ENSG00000143033 MTF2
ENST00000467953 0.788860624738593 0.61117071998702 0.0284968499748339 ENSG00000143033 MTF2
ENST00000497976 0.719777954290264 0.513097484559311 0.0404939585045864 ENSG00000143033 MTF2
ENST00000468457 0.9409091710678 0.872167874184925 0.0134435993222514 ENSG00000143033 MTF2
ENST00000476037 0.967472566983921 0.927352282632336 -0.00554413870929483 ENSG00000143033 MTF2
ENST00000487263 0.951926379796049 0.894588124170907 0.008702044212263 ENSG00000143033 MTF2
ENST00000489480 0.985095304922552 0.966590026341314 0.00241574941601385 ENSG00000143033 MTF2
ENST00000370282 0.751279301665322 0.556947222599851 -0.03761824750508 ENSG00000117500 TMED5
ENST00000370290 0.79940171021544 0.626935144977101 -0.031800813487187 ENSG00000117500 TMED5
ENST00000483033 0.965989941492027 0.924004326513982 0.00624389320172832 ENSG00000117500 TMED5
ENST00000479918 0.759040188217332 0.56758039987593 -0.0329098732202168 ENSG00000117500 TMED5
ENST00000370280 0.641543382175305 0.41569924189694 -0.0494741802030791 ENSG00000117500 TMED5
ENST00000343253 0.693672222529419 0.479406213053652 0.0437464554200648 ENSG00000122483 CCDC18
ENST00000528942 0.129693127532565 0.0258854016930186 -0.151195640589088 ENSG00000122483 CCDC18
ENST00000334652 0.514827215051405 0.27760632777954 0.0710858027602809 ENSG00000122483 CCDC18
ENST00000557479 0.514827215051405 0.27760632777954 0.0710858027602809 ENSG00000122483 CCDC18
ENST00000338949 0.514827215051405 0.27760632777954 0.0710858027602809 ENSG00000122483 CCDC18
ENST00000401026 0.512890685627742 0.275810989074373 0.0713283194809602 ENSG00000122483 CCDC18
ENST00000448243 0.902508742612661 0.79980404400735 -0.0177206708400731 ENSG00000122483 CCDC18
ENST00000370276 0.492081652056594 0.256167016939907 0.0749281222383262 ENSG00000122483 CCDC18
ENST00000479653 0.852889387167429 0.712377457556938 0.0258490062299454 ENSG00000122483 CCDC18
ENST00000481180 0.376996322366513 0.159814415141705 0.0994766432052402 ENSG00000122483 CCDC18
ENST00000455267 0.689317748017369 0.474431939322306 0.0505663998287315 ENSG00000122483 CCDC18
ENST00000421014 0.968025063612067 0.928606673687335 -0.00682619169782779 ENSG00000122483 CCDC18
ENST00000447456 0.933949455224543 0.858980536196361 0.0105479297261424 ENSG00000122483 CCDC18
ENST00000413606 0.359744676972177 0.147260212029475 0.0848885231460218 ENSG00000223745 RP4-717I23.3
ENST00000602488 0.342769872856985 0.135592264160734 0.118116442150857 ENSG00000223745 RP4-717I23.3
ENST00000457025 0.223590659417849 0.0648511527443621 0.122430761330708 ENSG00000223745 RP4-717I23.3
ENST00000446528 0.151035584095392 0.0332824929395847 0.155680669135897 ENSG00000223745 RP4-717I23.3
ENST00000451302 0.366034067444378 0.152009100051437 0.082930850722318 ENSG00000223745 RP4-717I23.3
ENST00000415150 0.129842740159559 0.0259302305846087 0.168844486534378 ENSG00000223745 RP4-717I23.3
ENST00000455474 0.193705211337379 0.0508160690868655 0.140431887987514 ENSG00000223745 RP4-717I23.3
ENST00000447577 0.326327763225609 0.124692225439361 0.0911975357006361 ENSG00000223745 RP4-717I23.3
ENST00000442860 0.15474292449538 0.0346286310566658 0.165848114975965 ENSG00000223745 RP4-717I23.3
ENST00000414430 0.165110162072004 0.0386629151444694 0.159071269326861 ENSG00000223745 RP4-717I23.3
ENST00000429859 0.195011916976919 0.0513689439661681 0.140175581335009 ENSG00000223745 RP4-717I23.3
ENST00000427669 0.16170822097569 0.0373022226368875 0.160386223989228 ENSG00000223745 RP4-717I23.3
ENST00000424517 0.135251295488183 0.0277315803871072 0.167379358639611 ENSG00000223745 RP4-717I23.3
ENST00000450843 0.591560487166261 0.358003294998437 0.0483041861958902 ENSG00000223745 RP4-717I23.3
ENST00000440778 0.475206726961212 0.240036195703379 0.0683250788545466 ENSG00000223745 RP4-717I23.3
ENST00000421202 0.674015274006134 0.455244650684182 0.0385919574430119 ENSG00000223745 RP4-717I23.3
ENST00000436200 0.318649798664317 0.119832854930138 0.105585799302544 ENSG00000223745 RP4-717I23.3
ENST00000432741 0.363188613820251 0.149813905891628 0.0960511255529466 ENSG00000223745 RP4-717I23.3
ENST00000411670 0.961030972955654 0.912685955069454 0.00544595893612786 ENSG00000223745 RP4-717I23.3
ENST00000452347 0.845374307200107 0.701004251447144 -0.0212714745184207 ENSG00000223745 RP4-717I23.3
ENST00000438777 0.778409712564314 0.595619589911215 -0.0320697895853774 ENSG00000223745 RP4-717I23.3
ENST00000449305 0.71456906200274 0.506136590454572 -0.040252966058754 ENSG00000223745 RP4-717I23.3
ENST00000457387 0.731369763262713 0.528939338790553 -0.0385180731912615 ENSG00000223745 RP4-717I23.3
ENST00000445076 0.715306881419708 0.507032701588327 -0.0406585764880384 ENSG00000223745 RP4-717I23.3
ENST00000370272 0.968866050970748 0.930700209071101 0.00491161193386256 ENSG00000117505 DR1
ENST00000370267 0.892140723290482 0.780419479128343 0.0136019247640307 ENSG00000117505 DR1
ENST00000481583 0.824381174236237 0.66632192129557 -0.0321496409983598 ENSG00000117505 DR1
ENST00000370247 0.479436151963102 0.244026027357665 0.0953831760375784 ENSG00000137936 BCAR3
ENST00000260502 0.189155375437578 0.0487336594643321 0.150188644705588 ENSG00000137936 BCAR3
ENST00000370244 0.284611869492473 0.0985280759862923 0.119714247656152 ENSG00000137936 BCAR3
ENST00000370243 0.138067333122448 0.0287155122300017 0.166147769693678 ENSG00000137936 BCAR3
ENST00000479503 0.286360454056652 0.0995762802144243 0.142764257369334 ENSG00000137936 BCAR3
ENST00000436063 0.963377691864258 0.918263418011246 0.00667685958691491 ENSG00000067334 DNTTIP2
ENST00000496535 0.856671637165563 0.719017064668517 -0.0295245944556842 ENSG00000067334 DNTTIP2
ENST00000359208 0.967807258528942 0.928020619717765 0.00586356228269787 ENSG00000067334 DNTTIP2
ENST00000460191 0.905566679469625 0.804799507975549 0.0160041136089879 ENSG00000067334 DNTTIP2
ENST00000496672 0.861597164774141 0.727341109181757 0.0218267589295768 ENSG00000067334 DNTTIP2
ENST00000528680 0.906995962525362 0.807144949126319 0.016336111273891 ENSG00000067334 DNTTIP2
ENST00000370238 0.901771104622469 0.7979106099011 -0.0188419596125146 ENSG00000023909 GCLM
ENST00000467772 0.828530137064912 0.673058752927248 0.0354722585011675 ENSG00000023909 GCLM
ENST00000394233 0.630966876400204 0.402587940585506 0.048230410993815 ENSG00000117528 ABCD3
ENST00000454898 0.425021165054311 0.197189228590807 0.0734731788591494 ENSG00000117528 ABCD3
ENST00000536817 0.521775592087941 0.284511430884271 0.0617226756870231 ENSG00000117528 ABCD3
ENST00000370214 0.630966876400204 0.402619891862615 0.0482247824387105 ENSG00000117528 ABCD3
ENST00000315713 0.645748336560129 0.421071376082406 0.0560267629940703 ENSG00000117528 ABCD3
ENST00000468860 0.56314139483723 0.32675720453898 0.0677758543149205 ENSG00000117528 ABCD3
ENST00000493416 0.302210520197788 0.109295069460602 0.122872965159216 ENSG00000117528 ABCD3
ENST00000484213 0.793864379324591 0.61843558209188 0.03090009354017 ENSG00000117528 ABCD3
ENST00000464165 0.694274032944281 0.480271196183801 -0.0561120556046243 ENSG00000117528 ABCD3
ENST00000370206 0.947525901199991 0.885529651474571 -0.00916843225309889 ENSG00000117519 CNN3
ENST00000538964 0.943810562577218 0.877810308815474 -0.0097479757532472 ENSG00000117519 CNN3
ENST00000394202 0.953583260456334 0.898101874696122 0.00814261317760221 ENSG00000117519 CNN3
ENST00000545882 0.871196932241779 0.742586563327991 0.0209257049472157 ENSG00000117519 CNN3
ENST00000461018 0.955854752359395 0.902152719117541 -0.00962913350866862 ENSG00000117519 CNN3
ENST00000487539 0.666992530316567 0.446499813305526 0.0565602948557375 ENSG00000117519 CNN3
ENST00000415017 0.401042237294446 0.177825427861174 0.095144125612182 ENSG00000117519 CNN3
ENST00000474409 0.22501418643992 0.0656343319449408 0.151141159224575 ENSG00000117519 CNN3
ENST00000370205 0.425926031729459 0.197996393738194 0.0934712878674129 ENSG00000172339 ALG14
ENST00000604534 0.754697167063352 0.561419741350462 -0.0446336396268587 ENSG00000271092 TMEM56-RWDD3
ENST00000604203 0.994220497143164 0.986581488211771 0.00130302359895228 ENSG00000271092 TMEM56-RWDD3
ENST00000370202 0.988821462916469 0.974916895696401 0.00243587597435621 ENSG00000122481 RWDD3
ENST00000429514 0.712450882556447 0.503829454615016 -0.0505600049649969 ENSG00000122481 RWDD3
ENST00000263893 0.98898996672746 0.975236484748687 0.00240345821748087 ENSG00000122481 RWDD3
ENST00000492639 0.370354880468214 0.155165842503716 -0.109351708644305 ENSG00000122481 RWDD3
ENST00000495272 0.98898996672746 0.975236484748687 0.00240345821748087 ENSG00000122481 RWDD3
ENST00000497058 0.98898996672746 0.975236484748687 0.00240345821748087 ENSG00000122481 RWDD3
ENST00000473397 0.989179145449656 0.975752614112528 0.00235489705429738 ENSG00000122481 RWDD3
ENST00000444665 0.519336591238186 0.282115612275968 0.0826648682778276 ENSG00000228852 RP11-57H12.5
ENST00000460571 0.528203978881225 0.290965198314078 0.0934374374545422 ENSG00000122481 RWDD3
ENST00000468715 1.61322607917875e-07 7.38100038496095e-11 0.469674374458851 ENSG00000137970 RPL7P9
ENST00000482253 0.182032093629376 0.0458035620637675 0.157360626526277 ENSG00000117569 PTBP2
ENST00000609116 0.182155993824282 0.045883799737086 0.15674734695412 ENSG00000117569 PTBP2
ENST00000460706 0.062817065823933 0.00755325753007587 0.21607248774629 ENSG00000117569 PTBP2
ENST00000370197 0.184082648224153 0.0467015053379179 0.155200472630325 ENSG00000117569 PTBP2
ENST00000370198 0.184082648224153 0.0467015053379179 0.155200472630325 ENSG00000117569 PTBP2
ENST00000476419 0.173283682840293 0.0421235619289823 0.160107218448738 ENSG00000117569 PTBP2
ENST00000426398 0.184082648224153 0.0467015053379179 0.155200472630325 ENSG00000117569 PTBP2
ENST00000394184 0.175745771203046 0.0431782495434426 0.15928428876368 ENSG00000117569 PTBP2
ENST00000541987 0.174551607671553 0.0426710633098127 0.159973514253461 ENSG00000117569 PTBP2
ENST00000459735 0.374451548790389 0.157974988589408 0.112897345867469 ENSG00000117569 PTBP2
ENST00000476783 0.401077007456703 0.177923142766188 0.10729050519518 ENSG00000117569 PTBP2
ENST00000492905 0.401077007456703 0.177923142766188 0.10729050519518 ENSG00000117569 PTBP2
ENST00000462433 0.185173648938334 0.0471612630945946 0.174878517596906 ENSG00000117569 PTBP2
ENST00000370192 0.039229151864623 0.0032994827843047 0.229151469643437 ENSG00000188641 DPYD
ENST00000422980 0.0277531784127175 0.00174892878315094 0.260320471162001 ENSG00000232878 DPYD-AS1
ENST00000423006 0.407364993237315 0.183024583086446 0.11111331345145 ENSG00000188641 DPYD
ENST00000306031 0.438629558196695 0.208671925860067 0.104848586949275 ENSG00000188641 DPYD
ENST00000460019 0.829490770705712 0.674810355854556 0.0370327255257961 ENSG00000188641 DPYD
ENST00000370189 0.800388255935974 0.628773566429239 0.0415495235955181 ENSG00000162627 SNX7
ENST00000529992 0.800388255935974 0.628773566429239 0.0415495235955181 ENSG00000162627 SNX7
ENST00000306121 0.800388255935974 0.628773566429239 0.0415495235955181 ENSG00000162627 SNX7
ENST00000528824 0.80310197555616 0.633287287948572 0.041123858733122 ENSG00000162627 SNX7
ENST00000287474 0.858867062673386 0.72285995164062 -0.0216013562792638 ENSG00000156869 FRRS1
ENST00000414213 0.858867062673386 0.72285995164062 -0.0216013562792638 ENSG00000156869 FRRS1
ENST00000370176 0.909138357353374 0.811564782342872 0.0188925748538454 ENSG00000156869 FRRS1
ENST00000361915 0.610130212352086 0.377815012074842 -0.0521933460135613 ENSG00000162688 AGL
ENST00000294724 0.725328036196094 0.520581464647374 -0.0385590464410769 ENSG00000162688 AGL
ENST00000370163 0.725328036196094 0.520581464647374 -0.0385590464410769 ENSG00000162688 AGL
ENST00000370165 0.725328036196094 0.520581464647374 -0.0385590464410769 ENSG00000162688 AGL
ENST00000361302 0.716146983148689 0.508157973207445 -0.0399325163196284 ENSG00000162688 AGL
ENST00000370161 0.734338851107663 0.533527650354368 -0.037774620586213 ENSG00000162688 AGL
ENST00000361522 0.721047040988969 0.514519993791575 -0.0391346805490232 ENSG00000162688 AGL
ENST00000477753 0.774070647443976 0.588625652179133 0.0456996366901845 ENSG00000162688 AGL
ENST00000370155 0.416568435004186 0.19042193154162 0.0922025214876624 ENSG00000117620 SLC35A3
ENST00000465289 0.63962270463873 0.4134350019252 0.0560867707221579 ENSG00000117620 SLC35A3
ENST00000427993 0.408692078154542 0.184067647048771 0.092672440153876 ENSG00000117620 SLC35A3
ENST00000533028 0.626069186080185 0.396809034485275 0.0585108845575728 ENSG00000117620 SLC35A3
ENST00000532693 0.323336375013072 0.122703904588721 0.126228185503653 ENSG00000117620 SLC35A3
ENST00000370153 0.417503399889196 0.191228293676549 0.0930333023761746 ENSG00000117620 SLC35A3
ENST00000422078 0.559420209215303 0.322807515094358 0.07277483136536 ENSG00000117620 SLC35A3
ENST00000370156 0.419255116081431 0.192874211973543 0.0938687899070309 ENSG00000117620 SLC35A3
ENST00000370152 0.923538491062021 0.839299188495224 -0.00872965343585097 ENSG00000156875 HIAT1
ENST00000432294 0.9421904852542 0.874732183514429 -0.00792643262641512 ENSG00000241073 RP4-714D9.2
ENST00000421661 0.973683847075286 0.940845018067832 -0.00538568916444961 ENSG00000156875 HIAT1
ENST00000287482 0.755874073229566 0.563233590485177 0.0369070378350175 ENSG00000156876 SASS6
ENST00000462159 0.755874073229566 0.563233590485177 0.0369070378350175 ENSG00000156876 SASS6
ENST00000535161 0.735952449441894 0.535652531600564 0.0381305235223437 ENSG00000156876 SASS6
ENST00000370143 0.903733717245904 0.801986554778394 0.0183664289171888 ENSG00000122435 TRMT13
ENST00000370141 0.909802755704327 0.812867271781176 -0.0154570804731398 ENSG00000122435 TRMT13
ENST00000482437 0.751330763198756 0.557044981339856 0.0410713738327724 ENSG00000122435 TRMT13
ENST00000370139 0.872173913769055 0.74411084545843 0.0239012940362621 ENSG00000122435 TRMT13
ENST00000370138 0.454260545418034 0.2219282296651 -0.10020015371513 ENSG00000122477 LRRC39
ENST00000342895 0.454260545418034 0.2219282296651 -0.10020015371513 ENSG00000122477 LRRC39
ENST00000370137 0.454260545418034 0.2219282296651 -0.10020015371513 ENSG00000122477 LRRC39
ENST00000370132 0.914240928689411 0.821297321811568 -0.0120670671811742 ENSG00000137992 DBT
ENST00000370131 0.355896145791361 0.144549246414987 0.0893408008910983 ENSG00000137992 DBT
ENST00000370128 0.841727533526214 0.695066420343945 -0.02097657244441 ENSG00000137996 RTCA
ENST00000498617 0.398043871432071 0.175352475586557 -0.0736519433480316 ENSG00000137996 RTCA
ENST00000483474 0.511600738460559 0.274664563895584 -0.0602786264983971 ENSG00000137996 RTCA
ENST00000260563 0.825954485964046 0.669008727940654 -0.0229733991828298 ENSG00000137996 RTCA
[truncated: 8,788,977 more chars]
