# Supplementary material for: High-throughput allele-specific expression across 250 environmental conditions
Source: Genome Res. 2016 Dec;26(12):1627–38. doi: 10.1101/gr.209759.116 (PMC5131815; doi:10.1101/gr.209759.116)
Supplement: Supplemental Material [file supp_gr.209759.116_Supplemental_Table_S6.tar.gz › DEG_results/DP7_DEG_stats_T24C1.txt]

t.id padj pval logFC ensg g.id
ENST00000541675 0.712889009281423 0.593457550703231 -0.0300745119066297 ENSG00000227232 WASH7P
ENST00000423562 0.739510755909351 0.626215567842589 -0.0274094398963941 ENSG00000227232 WASH7P
ENST00000438504 0.739510755909351 0.626215567842589 -0.0274094398963941 ENSG00000227232 WASH7P
ENST00000488147 0.739452201434577 0.626123966570044 -0.0274085724075006 ENSG00000227232 WASH7P
ENST00000538476 0.73929307894274 0.625947222675181 -0.0274125928930295 ENSG00000227232 WASH7P
ENST00000423372 0.162400619629309 0.0691346906295656 -0.155322290339935 ENSG00000237683 AL627309.1
ENST00000440200 0.974813859944151 0.959765877220943 0.0038208100126509 ENSG00000230021 RP5-857K21.4
ENST00000416931 0.213062755115869 0.103312998377601 -0.131966552997001 ENSG00000225972 MTND1P23
ENST00000414273 0.172486366576665 0.0755093406224557 0.149499106578398 ENSG00000237973 hsa-mir-6723
ENST00000467115 0.171091446104313 0.0745746250374179 0.151675225425749 ENSG00000240409 MTATP8P1
ENST00000514057 0.172050969076577 0.0752209544739979 0.157488664378426 ENSG00000248527 MTATP6P1
ENST00000416718 0.0375661109445897 0.00713805259614609 0.193185394263441 ENSG00000198744 RP5-857K21.11
ENST00000428504 0.180951440540529 0.0811549868330727 -0.143790072940552 ENSG00000228327 RP11-206L10.2
ENST00000434264 0.227481327010836 0.113423975166618 0.139584165433354 ENSG00000237491 RP11-206L10.9
ENST00000589899 0.25049709227769 0.130562782186376 0.133499922014313 ENSG00000237491 RP11-206L10.9
ENST00000609830 0.254705544338008 0.133769136552093 0.132458752844861 ENSG00000237491 RP11-206L10.9
ENST00000429505 0.437823278616518 0.29237698564631 0.0787303496650888 ENSG00000237491 RP11-206L10.9
ENST00000591440 0.824852346793268 0.739627789203934 0.0258382669506901 ENSG00000237491 RP11-206L10.9
ENST00000587530 0.824852346793268 0.739627789203934 0.0258382669506901 ENSG00000237491 RP11-206L10.9
ENST00000593022 0.762125620528094 0.656307720284114 0.0337136953595572 ENSG00000237491 RP11-206L10.9
ENST00000589531 0.708578514459072 0.587936566840453 0.0411644480952013 ENSG00000237491 RP11-206L10.9
ENST00000588951 0.670564645640076 0.542563461861747 0.0459501977522888 ENSG00000237491 RP11-206L10.9
ENST00000585768 0.855871682344072 0.783458108756744 0.0217199579192229 ENSG00000237491 RP11-206L10.9
ENST00000585745 0.82988800732618 0.74655620385614 0.0269837839450597 ENSG00000237491 RP11-206L10.9
ENST00000590848 0.830825431008352 0.747972641133002 0.0250966390070378 ENSG00000237491 RP11-206L10.9
ENST00000586288 0.697115233182086 0.574381953210285 0.0426992920873835 ENSG00000237491 RP11-206L10.9
ENST00000447500 0.349655681641791 0.210792218370487 0.107220029038233 ENSG00000230092 RP11-206L10.8
ENST00000590817 0.349655681641791 0.210792218370487 0.107220029038233 ENSG00000230092 RP11-206L10.8
ENST00000435300 0.202185147462836 0.0956718396562296 0.143034114819008 ENSG00000240453 RP11-206L10.10
ENST00000473798 0.759735283740342 0.652846559773497 -0.0400560261612101 ENSG00000225880 LINC00115
ENST00000536430 0.759417547315807 0.652371835763336 -0.0401150590981161 ENSG00000225880 LINC00115
ENST00000445118 0.953863869072723 0.926826645039324 -0.00585138190436213 ENSG00000228794 LINC01128
ENST00000610067 0.705203882805016 0.583801160965175 -0.0379853628125263 ENSG00000228794 LINC01128
ENST00000441765 0.997452821642927 0.995979200154781 0.000401490826463588 ENSG00000228794 LINC01128
ENST00000609139 0.72236165443813 0.605022306982159 -0.0358680736611666 ENSG00000228794 LINC01128
ENST00000449005 0.930424541892953 0.890605346264361 -0.0095616108285118 ENSG00000228794 LINC01128
ENST00000416570 0.854401248995186 0.781482777615494 -0.0192642871962066 ENSG00000228794 LINC01128
ENST00000448975 0.854401248995186 0.781482777615494 -0.0192642871962066 ENSG00000228794 LINC01128
ENST00000609009 0.646538582519498 0.514220804958259 -0.0459550199449861 ENSG00000228794 LINC01128
ENST00000608189 0.646538582519498 0.514220804958259 -0.0459550199449861 ENSG00000228794 LINC01128
ENST00000415295 0.966665762211508 0.946854936491513 -0.00557995512020376 ENSG00000228794 LINC01128
ENST00000342066 0.279883367529449 0.153170885667705 -0.114891917140169 ENSG00000187634 SAMD11
ENST00000341065 0.267656890498466 0.143519068519705 -0.117705227152577 ENSG00000187634 SAMD11
ENST00000483767 0.0118331425552724 0.00100957143436347 -0.179441338710919 ENSG00000188976 NOC2L
ENST00000327044 0.0205663783821285 0.00262416486042899 -0.156582934832814 ENSG00000188976 NOC2L
ENST00000477976 0.0173294361426078 0.00196226660267283 -0.161489015336209 ENSG00000188976 NOC2L
ENST00000496938 0.174508840703461 0.0768144973772269 -0.144515081030372 ENSG00000188976 NOC2L
ENST00000487214 0.113871244682091 0.0406143884347953 -0.126893217994248 ENSG00000188976 NOC2L
ENST00000469563 0.31512262281696 0.181510654617304 -0.101659324536049 ENSG00000188976 NOC2L
ENST00000338591 0.10702843543732 0.0369570022774464 -0.158778893625789 ENSG00000187961 KLHL17
ENST00000463212 0.744242751007203 0.632301852345407 -0.042596877366786 ENSG00000187961 KLHL17
ENST00000466300 0.0420866614229378 0.00860729461917894 -0.219051944922905 ENSG00000187961 KLHL17
ENST00000481067 0.0814451577827037 0.0245248715514324 -0.198897187401103 ENSG00000187961 KLHL17
ENST00000379410 0.416829904578402 0.272495562951194 -0.0969854438410367 ENSG00000187583 PLEKHN1
ENST00000379407 0.464707032160094 0.318167417206048 -0.0886999385477358 ENSG00000187583 PLEKHN1
ENST00000379409 0.464707032160094 0.318167417206048 -0.0886999385477358 ENSG00000187583 PLEKHN1
ENST00000428771 0.700909183445426 0.578824918520732 -0.0484944719889157 ENSG00000188290 HES4
ENST00000304952 0.66833390328031 0.539967361379144 -0.05367335562838 ENSG00000188290 HES4
ENST00000481869 0.66833390328031 0.539967361379144 -0.05367335562838 ENSG00000188290 HES4
ENST00000484667 0.779110271047514 0.678283107494742 -0.036412452776353 ENSG00000188290 HES4
ENST00000379389 0.705203882805016 0.583807460938333 0.0418946626964488 ENSG00000187608 ISG15
ENST00000379370 0.0052012108660262 0.00020400573839184 -0.223899576207529 ENSG00000188157 AGRN
ENST00000477585 0.243549079976116 0.125204321429119 -0.114175551447291 ENSG00000188157 AGRN
ENST00000469403 0.131946322436772 0.0505500696587011 -0.138392076748819 ENSG00000188157 AGRN
ENST00000479707 0.0520807557445496 0.0121220613624198 -0.190298623519483 ENSG00000188157 AGRN
ENST00000466223 0.0120317480984656 0.00104009580879985 -0.254802045269029 ENSG00000188157 AGRN
ENST00000478677 0.0615801066604284 0.0158090909477128 -0.209105677644872 ENSG00000188157 AGRN
ENST00000492947 0.0727490770137636 0.0205628168095385 -0.182119639465073 ENSG00000188157 AGRN
ENST00000419249 0.0112667492114178 0.00092360198854111 -0.229503326487519 ENSG00000188157 AGRN
ENST00000461111 0.00652331581303007 0.000317232618947547 -0.218405670802704 ENSG00000188157 AGRN
ENST00000418300 0.00771235691862354 0.000444997558968909 -0.246065353295202 ENSG00000242590 RP11-54O7.14
ENST00000427998 0.183675345204145 0.0829679162362405 -0.132226021065614 ENSG00000217801 RP11-465B22.3
ENST00000394517 0.232968849439418 0.117486090164492 -0.124350767770222 ENSG00000217801 RP11-465B22.3
ENST00000456409 0.256159531364105 0.134901143944127 -0.12291101432357 ENSG00000217801 RP11-465B22.3
ENST00000412397 0.185488423277944 0.0842051251025478 -0.137499122100843 ENSG00000217801 RP11-465B22.3
ENST00000433695 0.399439026409029 0.256110504630753 -0.0959684591405215 ENSG00000217801 RP11-465B22.3
ENST00000451054 0.421920034628232 0.277345533786135 -0.0917375096855199 ENSG00000217801 RP11-465B22.3
ENST00000379339 0.0798221614869716 0.0237647671288159 -0.134611847314507 ENSG00000131591 C1orf159
ENST00000294576 0.0798221614869716 0.0237647671288159 -0.134611847314507 ENSG00000131591 C1orf159
ENST00000448924 0.0798221614869716 0.0237647671288159 -0.134611847314507 ENSG00000131591 C1orf159
ENST00000465822 0.183912327115271 0.0831422674762269 -0.127440996074441 ENSG00000131591 C1orf159
ENST00000379325 0.0798221614869716 0.0237647671288159 -0.134611847314507 ENSG00000131591 C1orf159
ENST00000421241 0.0798221614869716 0.0237647671288159 -0.134611847314507 ENSG00000131591 C1orf159
ENST00000487177 0.218339419195473 0.107004759867665 -0.127756708746544 ENSG00000131591 C1orf159
ENST00000467751 0.0798221614869716 0.0237647671288159 -0.134611847314507 ENSG00000131591 C1orf159
ENST00000477196 0.0798221614869716 0.0237647671288159 -0.134611847314507 ENSG00000131591 C1orf159
ENST00000464905 0.28780449914137 0.159421974721368 -0.120269108415012 ENSG00000131591 C1orf159
ENST00000379320 0.196792155805842 0.0919103905193662 -0.122570161871453 ENSG00000131591 C1orf159
ENST00000379319 0.161347402969699 0.0684763604143626 -0.118511650544062 ENSG00000131591 C1orf159
ENST00000434641 0.0927357400544551 0.0298533343049761 -0.137934968164427 ENSG00000131591 C1orf159
ENST00000482816 0.114644743572993 0.0410298588872586 -0.131439796576491 ENSG00000131591 C1orf159
ENST00000437760 0.124701264929258 0.0464996174456833 -0.129677606360784 ENSG00000131591 C1orf159
ENST00000462097 0.172955740499338 0.0758065443030711 -0.121203103418211 ENSG00000131591 C1orf159
ENST00000473600 0.412722732431618 0.268637971411591 -0.0943061743455145 ENSG00000131591 C1orf159
ENST00000475119 0.153149076656826 0.0633368723816857 -0.125623982931079 ENSG00000131591 C1orf159
ENST00000442117 0.320016248303231 0.185356785989712 -0.113721532948286 ENSG00000131591 C1orf159
ENST00000472741 0.209810108036465 0.101086061787324 -0.114596999268699 ENSG00000131591 C1orf159
ENST00000480643 0.176344808635387 0.0780384898279638 -0.123442003470029 ENSG00000131591 C1orf159
ENST00000379268 0.933989830329158 0.895999392405227 0.0116560392481996 ENSG00000186891 TNFRSF18
ENST00000379236 0.915701448903168 0.868828898602751 0.0144102512041431 ENSG00000186827 TNFRSF4
ENST00000497869 0.915728399492947 0.868872876706136 0.0144049238496575 ENSG00000186827 TNFRSF4
ENST00000360001 0.147398282465454 0.059761068336915 -0.119486845187189 ENSG00000078808 SDF4
ENST00000465727 0.147544547077465 0.0598383180927093 -0.119472208931433 ENSG00000078808 SDF4
ENST00000263741 0.147544547077465 0.0598383180927093 -0.119472208931433 ENSG00000078808 SDF4
ENST00000494748 0.192413029553632 0.0889608540330726 -0.114839871899173 ENSG00000078808 SDF4
ENST00000478938 0.206536348194455 0.0987068175172832 -0.114355800810827 ENSG00000078808 SDF4
ENST00000403997 0.248287701193346 0.128853679612984 -0.0973358831872979 ENSG00000078808 SDF4
ENST00000545427 0.249487120459281 0.129766759128197 -0.102222882695582 ENSG00000078808 SDF4
ENST00000459994 0.0884835016214172 0.0277889412149541 -0.154847527296469 ENSG00000078808 SDF4
ENST00000379198 0.42234840210735 0.277711113594926 -0.0875715646954757 ENSG00000176022 B3GALT6
ENST00000450390 0.244464214765106 0.125846651601876 -0.0780015161525382 ENSG00000160087 UBE2J2
ENST00000347370 0.244203410355904 0.125672525558185 -0.0779971281416002 ENSG00000160087 UBE2J2
ENST00000349431 0.200394409821597 0.0944904658554389 -0.0843706666129016 ENSG00000160087 UBE2J2
ENST00000348298 0.180133081567719 0.0805986018992772 -0.0876804699516516 ENSG00000160087 UBE2J2
ENST00000339385 0.556291163241316 0.412777188907496 -0.0434460219332667 ENSG00000160087 UBE2J2
ENST00000400929 0.207657362712596 0.0995198177321323 -0.0848434824501501 ENSG00000160087 UBE2J2
ENST00000464036 0.199633748057321 0.0939521883851096 -0.0854211939577046 ENSG00000160087 UBE2J2
ENST00000360466 0.208906198406042 0.100411170237346 -0.0840884823342964 ENSG00000160087 UBE2J2
ENST00000400930 0.199723925411247 0.0940097596483616 -0.0857279571538341 ENSG00000160087 UBE2J2
ENST00000467339 0.535220379929514 0.390436353371568 0.0646088835935041 ENSG00000160087 UBE2J2
ENST00000473215 0.164731541837741 0.0705294745335104 -0.0904533095416074 ENSG00000160087 UBE2J2
ENST00000435198 0.157737029572101 0.0662268910311125 -0.0913087333060107 ENSG00000160087 UBE2J2
ENST00000509720 0.16779944998737 0.0724738779085916 -0.0896305878410867 ENSG00000160087 UBE2J2
ENST00000491779 0.0873072319903274 0.0272434084670174 -0.115682820280457 ENSG00000160087 UBE2J2
ENST00000466752 0.0427968478534413 0.00887418116719982 -0.143449974742973 ENSG00000160087 UBE2J2
ENST00000503294 0.0478020056569033 0.010616380357035 -0.142330206607835 ENSG00000160087 UBE2J2
ENST00000477894 0.0427669785828017 0.00886098157382109 -0.147401672261157 ENSG00000160087 UBE2J2
ENST00000471154 0.100721427938772 0.0337022642996885 -0.145524813041339 ENSG00000160087 UBE2J2
ENST00000422076 0.0390185820583334 0.00759257145950996 -0.152349585349361 ENSG00000160087 UBE2J2
ENST00000502382 0.0418841801223577 0.00853442815713446 -0.15221100979877 ENSG00000160087 UBE2J2
ENST00000461142 0.12153734457288 0.0448156872517773 -0.123783252694152 ENSG00000160087 UBE2J2
ENST00000488418 0.0583853503923317 0.0145482827719465 -0.172177687859373 ENSG00000160087 UBE2J2
ENST00000379116 0.0410952087296704 0.00827882112373617 -0.233277113572659 ENSG00000162572 SCNN1D
ENST00000338555 0.0472294804550928 0.0104055859658618 -0.226347077895978 ENSG00000162572 SCNN1D
ENST00000354700 0.0334239493833162 0.00592022241567697 -0.15252123244285 ENSG00000131584 ACAP3
ENST00000353662 0.033614694392231 0.00597714216580779 -0.152326101027382 ENSG00000131584 ACAP3
ENST00000492936 0.0246594679933372 0.00361863073487347 -0.158858943220681 ENSG00000131584 ACAP3
ENST00000467278 0.0215441450331929 0.00285070505780602 -0.201577336804641 ENSG00000131584 ACAP3
ENST00000470659 0.373323308464922 0.2319241058457 -0.102798122105576 ENSG00000131584 ACAP3
ENST00000379037 0.0567888205155677 0.0139175420230876 -0.209170040472732 ENSG00000131584 ACAP3
ENST00000476572 0.0309906434928349 0.00522918682392454 -0.207667121102982 ENSG00000131584 ACAP3
ENST00000493992 0.133518609352975 0.0514667251106597 -0.1683454911658 ENSG00000131584 ACAP3
ENST00000472541 0.149217073399446 0.0608818493627556 -0.10811577984346 ENSG00000131584 ACAP3
ENST00000354980 0.402994835613581 0.259466663186504 -0.0701517784401949 ENSG00000131584 ACAP3
ENST00000478065 0.344712278773802 0.206242356654043 -0.0899915839778118 ENSG00000131584 ACAP3
ENST00000479108 0.21234333663654 0.102875172856514 -0.108163999289285 ENSG00000131584 ACAP3
ENST00000438966 0.123129365069195 0.0456650983547498 -0.138779475246668 ENSG00000131584 ACAP3
ENST00000379031 0.0581843700018715 0.0144633479416754 -0.199200388463608 ENSG00000169972 PUSL1
ENST00000470520 0.0699339708661258 0.0193319202201863 -0.193015337345137 ENSG00000169972 PUSL1
ENST00000463758 0.1308638990254 0.0499179495127006 -0.172140026398303 ENSG00000169972 PUSL1
ENST00000467712 0.048211630088484 0.0107526197421707 -0.210110070521422 ENSG00000169972 PUSL1
ENST00000493657 0.0489426485912109 0.0110039937447746 -0.213997375190577 ENSG00000169972 PUSL1
ENST00000470030 0.307569132188242 0.175239363482411 -0.0781553944192135 ENSG00000127054 CPSF3L
ENST00000435064 0.0434647183671486 0.00909823348425151 -0.124109026879703 ENSG00000127054 CPSF3L
ENST00000497304 0.250305237743878 0.130413067333594 -0.108727169475102 ENSG00000127054 CPSF3L
ENST00000323275 0.0436714726413275 0.00917377201546789 -0.124158085855368 ENSG00000127054 CPSF3L
ENST00000411962 0.043687968613002 0.0091788010648068 -0.12415800171393 ENSG00000127054 CPSF3L
ENST00000462432 0.185857206613753 0.0844570265261357 -0.0929183062306518 ENSG00000127054 CPSF3L
ENST00000478641 0.313846633002336 0.180416041208063 -0.0775261048694104 ENSG00000127054 CPSF3L
ENST00000458452 0.0427370833483332 0.0088394755315516 -0.124614071359205 ENSG00000127054 CPSF3L
ENST00000419704 0.0427370833483332 0.0088394755315516 -0.124614071359205 ENSG00000127054 CPSF3L
ENST00000540437 0.0427261768348173 0.00883454712101047 -0.124614150642512 ENSG00000127054 CPSF3L
ENST00000421495 0.0427261768348173 0.00883454712101047 -0.124614150642512 ENSG00000127054 CPSF3L
ENST00000532772 0.0415555971295222 0.00843058981618208 -0.124984617711018 ENSG00000127054 CPSF3L
ENST00000450926 0.0373778434438387 0.00708250522411096 -0.127490408775273 ENSG00000127054 CPSF3L
ENST00000545578 0.0376798374846371 0.00718040845770387 -0.127467849972839 ENSG00000127054 CPSF3L
ENST00000527098 0.0376883077062651 0.007183841471327 -0.127467916004899 ENSG00000127054 CPSF3L
ENST00000485710 0.278875796668361 0.152404037610081 -0.0854229473926749 ENSG00000127054 CPSF3L
ENST00000461514 0.324661535279676 0.189363347931706 -0.0798597591826281 ENSG00000127054 CPSF3L
ENST00000525164 0.332326065718329 0.195828482113576 -0.0791329190554945 ENSG00000127054 CPSF3L
ENST00000528879 0.0457201636301718 0.00984443556609957 -0.12180987961736 ENSG00000127054 CPSF3L
ENST00000525769 0.322222339300632 0.18725358100818 -0.0794974046838087 ENSG00000127054 CPSF3L
ENST00000531377 0.182516660880865 0.0822021428537045 -0.0865791060837772 ENSG00000127054 CPSF3L
ENST00000527383 0.262120577637163 0.139324166791857 -0.0895432059100988 ENSG00000127054 CPSF3L
ENST00000531292 0.247798555503352 0.12846136950009 -0.100402251922084 ENSG00000127054 CPSF3L
ENST00000467408 0.269286937218295 0.144778197457029 -0.0928889996274346 ENSG00000127054 CPSF3L
ENST00000434694 0.042494720707876 0.00874749270121214 -0.132664010012421 ENSG00000127054 CPSF3L
ENST00000531020 0.797881434887766 0.702770691451404 -0.0284221897350168 ENSG00000127054 CPSF3L
ENST00000533916 0.586193749470124 0.445374457771329 -0.0551411885893143 ENSG00000127054 CPSF3L
ENST00000488042 0.048211630088484 0.0107523644087044 -0.133856856846831 ENSG00000127054 CPSF3L
ENST00000526797 0.0317889736740215 0.00543644676306426 -0.14620987138974 ENSG00000127054 CPSF3L
ENST00000526332 0.0314630343485931 0.00534554546001365 -0.146581445215802 ENSG00000127054 CPSF3L
ENST00000430786 0.0370268844983707 0.00696726236929054 -0.142607272647013 ENSG00000127054 CPSF3L
ENST00000527719 0.0432508296835863 0.0090247890978337 -0.138327228827275 ENSG00000127054 CPSF3L
ENST00000530031 0.0422942664526815 0.00868179620957905 -0.13875495415196 ENSG00000127054 CPSF3L
ENST00000526113 0.0376047752759641 0.00715150288200465 -0.142243350167411 ENSG00000127054 CPSF3L
ENST00000526904 0.0364633988780473 0.00679078660255322 -0.141525428323179 ENSG00000127054 CPSF3L
ENST00000525603 0.10306981458309 0.0348736198349311 -0.121446845308299 ENSG00000127054 CPSF3L
ENST00000444968 0.775610985479143 0.673821308168399 -0.0319689602591938 ENSG00000240731 RP5-890O3.9
ENST00000429572 0.0201161041178973 0.00252803907156316 -0.189601101841583 ENSG00000127054 CPSF3L
ENST00000498173 0.0197025732414018 0.00243595247430203 -0.190265765924859 ENSG00000127054 CPSF3L
ENST00000496353 0.0192482184322629 0.00234210883948897 -0.190641013792523 ENSG00000127054 CPSF3L
ENST00000493534 0.00820941852440433 0.000516859367662701 -0.231757804131782 ENSG00000127054 CPSF3L
ENST00000534345 0.0108278923166412 0.000862053225094206 -0.227173064060737 ENSG00000127054 CPSF3L
ENST00000532952 0.0123440963189108 0.001089596535589 -0.22238328666833 ENSG00000127054 CPSF3L
ENST00000490853 0.0137552374788105 0.00130369593722013 -0.218959652365951 ENSG00000127054 CPSF3L
ENST00000531019 0.0137552374788105 0.00130369593722013 -0.218959652365951 ENSG00000127054 CPSF3L
ENST00000498476 0.0123440963189108 0.00108888224719284 -0.223556789598902 ENSG00000127054 CPSF3L
ENST00000470679 0.0182483282151804 0.00214397156425717 -0.216173181123963 ENSG00000127054 CPSF3L
ENST00000525285 0.01537146596729 0.00159068877021534 -0.226580050749172 ENSG00000127054 CPSF3L
ENST00000530233 0.0222454190156578 0.00301894303386688 -0.243862874219364 ENSG00000127054 CPSF3L
ENST00000464957 0.0701561056252729 0.0194319230739294 -0.206168527795425 ENSG00000224051 GLTPD1
ENST00000343938 0.0664797906378175 0.0178460394475353 -0.196605762991468 ENSG00000224051 GLTPD1
ENST00000378891 0.176506620466316 0.0781827154660139 -0.129177453276302 ENSG00000107404 DVL1
ENST00000378888 0.155588584485582 0.0648208123726873 -0.135783628367819 ENSG00000107404 DVL1
ENST00000472445 0.325684182722578 0.190172642379404 -0.110565183989186 ENSG00000107404 DVL1
ENST00000309212 0.251577042850923 0.131313629031827 -0.133179011961399 ENSG00000162576 MXRA8
ENST00000477278 0.178965190527308 0.0798574028532009 -0.154320551181092 ENSG00000162576 MXRA8
ENST00000342753 0.251577042850923 0.131313629031827 -0.133179011961399 ENSG00000162576 MXRA8
ENST00000445648 0.251577042850923 0.131313629031827 -0.133179011961399 ENSG00000162576 MXRA8
ENST00000338370 0.461392818502755 0.314940567781208 -0.0715087310769447 ENSG00000175756 AURKAIP1
ENST00000338338 0.512565964606244 0.366832808785646 -0.0643619284392972 ENSG00000175756 AURKAIP1
ENST00000321751 0.472117568603602 0.325606957117856 -0.0698688722911429 ENSG00000175756 AURKAIP1
ENST00000378853 0.468678568507942 0.322081139150791 -0.0703420008469013 ENSG00000175756 AURKAIP1
ENST00000489799 0.827962213176682 0.743861750364138 -0.0251982372051918 ENSG00000175756 AURKAIP1
ENST00000496905 0.798305431042651 0.70338607458818 -0.0308700335849463 ENSG00000175756 AURKAIP1
ENST00000480479 0.0694836352487377 0.0191335570518133 -0.136407305766941 ENSG00000221978 CCNL2
ENST00000482621 0.716769021825953 0.598292808177306 -0.0276083331110294 ENSG00000221978 CCNL2
ENST00000408952 0.716769021825953 0.598292808177306 -0.0276083331110294 ENSG00000221978 CCNL2
ENST00000463260 0.160982716390913 0.0682468128289299 -0.125457835423241 ENSG00000221978 CCNL2
ENST00000400809 0.570038893201479 0.427863877183655 -0.0402739554114116 ENSG00000221978 CCNL2
ENST00000496007 0.570994909711686 0.428857236386323 -0.0401920167049429 ENSG00000221978 CCNL2
ENST00000482365 0.381206730016127 0.238907649874491 -0.0703768294507209 ENSG00000221978 CCNL2
ENST00000481223 0.557193613109078 0.413800370793126 -0.0417902625451653 ENSG00000221978 CCNL2
ENST00000418865 0.692053978378578 0.567987840301484 -0.0343582546037087 ENSG00000221978 CCNL2
ENST00000505849 0.174534406231294 0.0768310440575192 -0.105830025563647 ENSG00000221978 CCNL2
ENST00000488340 0.62861141772858 0.493743529409956 -0.0343501252334534 ENSG00000221978 CCNL2
ENST00000492998 0.0189178921042535 0.00227748545750882 -0.189834813186371 ENSG00000221978 CCNL2
ENST00000469113 0.890632211503298 0.832677689141384 -0.0130562383477506 ENSG00000221978 CCNL2
ENST00000480646 0.0671592536493003 0.0181400965350755 -0.150359698442844 ENSG00000221978 CCNL2
ENST00000471930 0.715518305579582 0.596852530072824 0.03076580751991 ENSG00000221978 CCNL2
ENST00000408918 0.978919693056174 0.966200189505971 0.00212625472730041 ENSG00000221978 CCNL2
ENST00000473872 0.679574142148408 0.553129021582553 -0.0318582051299334 ENSG00000221978 CCNL2
ENST00000425598 0.329048000529018 0.192971970066244 -0.070456019009533 ENSG00000221978 CCNL2
ENST00000463895 0.89106542047862 0.833295735046589 -0.013950927387066 ENSG00000221978 CCNL2
ENST00000497013 0.499899190047394 0.353578724158792 -0.0617154618934482 ENSG00000221978 CCNL2
ENST00000448629 0.881167914258139 0.818945948189674 0.0192697867672262 ENSG00000224870 RP4-758J18.2
ENST00000444362 0.955343100857645 0.929367742472897 0.00610833996889946 ENSG00000224870 RP4-758J18.2
ENST00000418833 0.906388037035294 0.855331176247678 -0.0125222963322152 ENSG00000224870 RP4-758J18.2
ENST00000576232 0.740144413607323 0.627005487524616 0.0430936017018958 ENSG00000224870 RP4-758J18.2
ENST00000570344 0.780760642518665 0.68054804129835 0.0365966377773324 ENSG00000224870 RP4-758J18.2
ENST00000447725 0.979796941337878 0.967795972855652 -0.00278049650485613 ENSG00000224870 RP4-758J18.2
ENST00000572242 0.75437333969442 0.645569548566364 -0.0314039771825861 ENSG00000224870 RP4-758J18.2
ENST00000453521 0.985699561696725 0.977234401785817 -0.00193362828572876 ENSG00000224870 RP4-758J18.2
ENST00000344843 0.598515383425694 0.459463377722619 -0.0427076544960371 ENSG00000242485 MRPL20
ENST00000493287 0.826490518029687 0.741901884152624 -0.0219829142865228 ENSG00000242485 MRPL20
ENST00000487659 0.596351173700435 0.45711295644524 -0.0428672321297766 ENSG00000242485 MRPL20
ENST00000492508 0.803739229838571 0.710609546935748 -0.0221292055467886 ENSG00000242485 MRPL20
ENST00000482352 0.93133496597679 0.892004429590836 -0.00831002824756104 ENSG00000242485 MRPL20
ENST00000477686 0.98401114062135 0.974634243584461 -0.00207482222508358 ENSG00000242485 MRPL20
ENST00000495558 0.775004279666184 0.673152487968634 -0.0372742074971984 ENSG00000179403 VWA1
ENST00000338660 0.153912026058125 0.0637923310519151 -0.150340034691149 ENSG00000179403 VWA1
ENST00000404702 0.169657546290904 0.0736465204642792 -0.145942954463437 ENSG00000179403 VWA1
ENST00000476993 0.171305360975737 0.0747293860015798 -0.145300365600739 ENSG00000179403 VWA1
ENST00000378741 0.121034411449979 0.0445522909333832 -0.146451625801476 ENSG00000160072 ATAD3B
ENST00000308647 0.0224743766114734 0.00307790325193686 -0.167499248044763 ENSG00000160072 ATAD3B
ENST00000472194 0.0271109857218381 0.00419610235294341 -0.165735419276038 ENSG00000160072 ATAD3B
ENST00000378736 0.14758727301232 0.0598682254804976 -0.166589587086335 ENSG00000160072 ATAD3B
ENST00000485748 0.0569542771686737 0.0139796666002887 -0.158028478790764 ENSG00000160072 ATAD3B
ENST00000474481 0.108662999528791 0.037798929518858 -0.13843496899014 ENSG00000160072 ATAD3B
ENST00000378756 0.0457139890903458 0.00984097174132675 -0.174530837619795 ENSG00000197785 ATAD3A
ENST00000378755 0.0457139890903458 0.00984097174132675 -0.174530837619795 ENSG00000197785 ATAD3A
ENST00000339113 0.046370232121983 0.0100863389886467 -0.170204113908562 ENSG00000197785 ATAD3A
ENST00000536055 0.046370232121983 0.0100863389886467 -0.170204113908562 ENSG00000197785 ATAD3A
ENST00000429957 0.163493170536064 0.0697759840255918 -0.156183338887292 ENSG00000197785 ATAD3A
ENST00000400830 0.113569175211734 0.0404202361759747 -0.161180825804074 ENSG00000197785 ATAD3A
ENST00000291386 0.890740291854191 0.83282935065051 -0.0101782158731693 ENSG00000160075 SSU72
ENST00000378726 0.555665010593759 0.412139193438499 0.0490527816531569 ENSG00000160075 SSU72
ENST00000378725 0.734951273963639 0.62045445169773 -0.0243696996115975 ENSG00000160075 SSU72
ENST00000359060 0.949065141448317 0.919449548969037 0.00566498547441597 ENSG00000160075 SSU72
ENST00000539195 0.248321366583722 0.128875854327549 -0.113314795965267 ENSG00000215791 AL645728.2
ENST00000520777 0.117656118813113 0.0426264222718906 -0.135728653456757 ENSG00000197530 MIB2
ENST00000378710 0.117488814552082 0.0425302421533254 -0.135716715548722 ENSG00000197530 MIB2
ENST00000360522 0.117488814552082 0.0425302421533254 -0.135716715548722 ENSG00000197530 MIB2
ENST00000357210 0.117488814552082 0.0425302421533254 -0.135716715548722 ENSG00000197530 MIB2
ENST00000355826 0.117488814552082 0.0425302421533254 -0.135716715548722 ENSG00000197530 MIB2
ENST00000518681 0.117858084952036 0.0427625099503976 -0.135734140134588 ENSG00000197530 MIB2
ENST00000505820 0.117294065654506 0.0424156811401589 -0.135802236811343 ENSG00000197530 MIB2
ENST00000479659 0.113903267097592 0.0406333945654484 -0.136894674406152 ENSG00000197530 MIB2
ENST00000489635 0.112397931682951 0.0398170034901551 -0.13778090855559 ENSG00000197530 MIB2
ENST00000511502 0.112357736361329 0.0397900419505044 -0.138106593089736 ENSG00000197530 MIB2
ENST00000477990 0.15745249057559 0.0660455878530004 -0.151975905510696 ENSG00000197530 MIB2
ENST00000514363 0.0505127796227408 0.0115465846063536 -0.172167847527599 ENSG00000197530 MIB2
ENST00000487053 0.120745254112956 0.0443738122760555 -0.135326591175442 ENSG00000197530 MIB2
ENST00000502470 0.0558169842059026 0.0135445733228639 -0.170352680009093 ENSG00000197530 MIB2
ENST00000378712 0.120745254112956 0.0443738122760555 -0.135326591175442 ENSG00000197530 MIB2
ENST00000507082 0.241256209525334 0.123429265010395 -0.134702319402152 ENSG00000197530 MIB2
ENST00000463492 0.368516093007471 0.2276178080342 -0.106959148182507 ENSG00000197530 MIB2
ENST00000510793 0.0750323135758773 0.0216082432715438 -0.158046173563103 ENSG00000197530 MIB2
ENST00000504599 0.129889641879604 0.0493742710542262 -0.131652327303405 ENSG00000197530 MIB2
ENST00000507229 0.133528820781214 0.0514762115666605 -0.132391116798859 ENSG00000197530 MIB2
ENST00000503789 0.0887067913514775 0.0278834297271279 -0.162227899094793 ENSG00000197530 MIB2
ENST00000378708 0.140191397100287 0.0554132180625666 -0.130582826068554 ENSG00000197530 MIB2
ENST00000506488 0.145850506825786 0.0588322092320509 -0.129396604677724 ENSG00000197530 MIB2
ENST00000512004 0.255713334171679 0.134540590132224 -0.132151342288289 ENSG00000197530 MIB2
ENST00000514234 0.185093487508635 0.0839627335231468 -0.12488628757801 ENSG00000197530 MIB2
ENST00000467597 0.130166020168359 0.0495469573149963 -0.170605898443052 ENSG00000197530 MIB2
ENST00000508148 0.26071707663565 0.138299159941246 -0.131677444529332 ENSG00000197530 MIB2
ENST00000486072 0.614132073388588 0.477499466715116 -0.0606468522766202 ENSG00000197530 MIB2
ENST00000505370 0.298684239431713 0.168018309323767 -0.119247994971824 ENSG00000197530 MIB2
ENST00000473511 0.283973662801111 0.156404427490001 -0.114195749722164 ENSG00000197530 MIB2
ENST00000464570 0.429600477588557 0.28451071838931 -0.0877859717087707 ENSG00000197530 MIB2
ENST00000483015 0.372719974427604 0.231382747212894 -0.100428514557865 ENSG00000197530 MIB2
ENST00000511910 0.529058489856786 0.383681642338085 -0.0770203562731275 ENSG00000197530 MIB2
ENST00000513088 0.0157123073952127 0.00165304211354475 -0.196690315289197 ENSG00000248333 CDK11B
ENST00000341832 0.0150363585964196 0.00152795787313037 -0.181316214145745 ENSG00000248333 CDK11B
ENST00000317673 0.0156913866934005 0.00165009809307068 -0.177672527481574 ENSG00000248333 CDK11B
ENST00000340677 0.0156913866934005 0.00165009809307068 -0.177672527481574 ENSG00000248333 CDK11B
ENST00000407249 0.0156913866934005 0.00165009809307068 -0.177672527481574 ENSG00000248333 CDK11B
ENST00000341028 0.41050763364451 0.266356442759739 -0.0961900779767664 ENSG00000248333 CDK11B
ENST00000607013 0.693342374148211 0.56958188975597 0.0441149525416536 ENSG00000272004 RP11-345P4.10
ENST00000378662 0.0237950960070081 0.00342031395307925 -0.138721201069842 ENSG00000189339 SLC35E2B
ENST00000234800 0.0247807801433588 0.00365215641896119 -0.138137121808443 ENSG00000189339 SLC35E2B
ENST00000480991 0.0149189664465668 0.00150575804902877 -0.19059864460113 ENSG00000189339 SLC35E2B
ENST00000481276 0.076875385594829 0.0224258703545488 -0.128575587165404 ENSG00000189339 SLC35E2B
ENST00000596308 0.587141938600393 0.446365084385759 -0.0661791597345808 ENSG00000269737 RP11-345P4.7
ENST00000356200 0.297033081935244 0.166618365748413 -0.0755746075921954 ENSG00000008128 CDK11A
ENST00000598846 0.096871891278363 0.0318819545540624 -0.100463146605916 ENSG00000268575 RP1-283E3.8
ENST00000463652 0.18035537696246 0.0807271022556326 -0.154110876204123 ENSG00000008128 CDK11A
ENST00000358779 0.294380512713375 0.164577015314159 -0.0751415985645125 ENSG00000008128 CDK11A
ENST00000460465 0.294380512713375 0.164577015314159 -0.0751415985645125 ENSG00000008128 CDK11A
ENST00000404249 0.294380512713375 0.164577015314159 -0.0751415985645125 ENSG00000008128 CDK11A
ENST00000378633 0.294380512713375 0.164577015314159 -0.0751415985645125 ENSG00000008128 CDK11A
ENST00000357760 0.294380512713375 0.164577015314159 -0.0751415985645125 ENSG00000008128 CDK11A
ENST00000509982 0.297033081935244 0.166618365748413 -0.0755746075921954 ENSG00000008128 CDK11A
ENST00000378638 0.297033081935244 0.166618365748413 -0.0755746075921954 ENSG00000008128 CDK11A
ENST00000356937 0.0937308244931686 0.0303343384480363 -0.124343763986379 ENSG00000008128 CDK11A
ENST00000478901 0.237085215402505 0.120451108658637 -0.138077529086036 ENSG00000008128 CDK11A
ENST00000468397 0.175430349116643 0.0774625143864563 -0.152215993110827 ENSG00000008128 CDK11A
ENST00000491311 0.148516638651467 0.0604759854116555 -0.160778725526081 ENSG00000008128 CDK11A
ENST00000495016 0.191035983559852 0.0880786027694129 -0.150105222063912 ENSG00000008128 CDK11A
ENST00000468800 0.236670580594585 0.120179936556757 -0.111084801282896 ENSG00000008128 CDK11A
ENST00000489300 0.655575706991512 0.524916274897827 -0.0563510470390288 ENSG00000008128 CDK11A
ENST00000492390 0.251886934621008 0.131549330409596 -0.111918946531147 ENSG00000008128 CDK11A
ENST00000474916 0.449095506349872 0.302812219157276 -0.0783874593699647 ENSG00000008128 CDK11A
ENST00000378635 0.499064460640189 0.352774560025226 -0.0531859645254215 ENSG00000008128 CDK11A
ENST00000479362 0.820131458591311 0.732828466514359 -0.023724954999345 ENSG00000008128 CDK11A
ENST00000498810 0.75084238264774 0.640831373272568 -0.0343162372586679 ENSG00000008128 CDK11A
ENST00000487462 0.721648809599473 0.604164409172092 0.0419401386842521 ENSG00000008128 CDK11A
ENST00000401096 0.722579427350646 0.60526086436766 0.0413323019717144 ENSG00000008128 CDK11A
ENST00000577672 0.0616476082979589 0.0158334261785045 -0.163464072750189 ENSG00000227775 RP1-283E3.4
ENST00000417099 0.138297097061044 0.0542723888691597 -0.147561648530007 ENSG00000227775 RP1-283E3.4
ENST00000355439 0.101373576090912 0.0340299244082739 -0.125242611054074 ENSG00000215790 SLC35E2
ENST00000400924 0.0998541509325137 0.0332746565668377 -0.124922494577324 ENSG00000215790 SLC35E2
ENST00000246421 0.255284961097547 0.134240259346743 -0.0981614458205936 ENSG00000215790 SLC35E2
ENST00000475229 0.154699126629552 0.0643222067537679 -0.157144809092793 ENSG00000215790 SLC35E2
ENST00000424604 0.2185305949659 0.107141913226235 -0.128091461554361 ENSG00000227775 RP1-283E3.4
ENST00000341426 0.105920893226008 0.0363749472513213 -0.0966967573953864 ENSG00000008130 NADK
ENST00000341991 0.107540029745755 0.037227655127761 -0.0962720749188734 ENSG00000008130 NADK
ENST00000378625 0.096705738610451 0.0317962519232294 -0.0982531025591562 ENSG00000008130 NADK
ENST00000344463 0.105920893226008 0.0363749472513213 -0.0966967573953864 ENSG00000008130 NADK
ENST00000342348 0.089116820854721 0.0280755377727331 -0.123277368206836 ENSG00000008130 NADK
ENST00000498806 0.0202178526816605 0.00255690965897885 -0.210518924958104 ENSG00000008130 NADK
ENST00000469045 0.0839511366472338 0.0256730259250306 -0.132079466333243 ENSG00000008130 NADK
ENST00000480499 0.110219245696877 0.0386203677507647 -0.123182912623148 ENSG00000008130 NADK
ENST00000497747 0.225780220199446 0.112222191367943 -0.114093978618687 ENSG00000008130 NADK
ENST00000477235 0.198125441036106 0.0928652024130618 -0.101175877121965 ENSG00000008130 NADK
ENST00000489538 0.136341170114501 0.0531214850332277 -0.115589375781674 ENSG00000008130 NADK
ENST00000497615 0.298989802273127 0.16826529472006 -0.0998769731884646 ENSG00000008130 NADK
ENST00000497186 0.220245016304284 0.108343310874815 -0.0967618685228793 ENSG00000008130 NADK
ENST00000400922 0.141779006479188 0.0563412842911698 -0.117431952215242 ENSG00000008130 NADK
ENST00000492845 0.135575572939068 0.0526768981643603 -0.0919083771900854 ENSG00000008130 NADK
ENST00000492768 0.247997813186853 0.128618685540113 -0.0789954859649946 ENSG00000008130 NADK
ENST00000460602 0.283621455689105 0.156097827007698 -0.0766472701297085 ENSG00000008130 NADK
ENST00000464373 0.388438979761397 0.245610623179307 -0.0704810837125124 ENSG00000008130 NADK
ENST00000378609 0.0419883061701691 0.0085760394787749 -0.087237463600329 ENSG00000078369 GNB1
ENST00000461893 0.00803407449988284 0.000488296114681793 -0.204616008773797 ENSG00000078369 GNB1
ENST00000471354 0.00448305018286147 0.000150547615777394 -0.199970615774765 ENSG00000078369 GNB1
ENST00000439272 0.300556328086046 0.169515843186919 -0.0684821272672229 ENSG00000078369 GNB1
ENST00000434686 0.301079624591705 0.169940389666505 -0.0692392838028115 ENSG00000078369 GNB1
ENST00000437146 0.034732605128959 0.00629646746051936 -0.166742642724466 ENSG00000078369 GNB1
ENST00000472614 0.600743607487075 0.462003462517475 -0.0442685919038895 ENSG00000078369 GNB1
ENST00000607589 0.0640837687403683 0.0168438983788562 -0.207786703966973 ENSG00000078369 GNB1
ENST00000378567 0.402994835613581 0.259464535215467 -0.0971704713366525 ENSG00000067606 PRKCZ
ENST00000400921 0.849046387305034 0.773647607342922 -0.0251098665703762 ENSG00000067606 PRKCZ
ENST00000461106 0.840368759052408 0.760766437588262 -0.026825960403121 ENSG00000067606 PRKCZ
ENST00000400920 0.978361073366422 0.965195271285227 0.00385670765878938 ENSG00000067606 PRKCZ
ENST00000469733 0.600501433152376 0.461693199759854 -0.0516671491048628 ENSG00000162585 C1orf86
ENST00000414253 0.593954811876233 0.454404476720135 -0.0533566850161705 ENSG00000162585 C1orf86
ENST00000428120 0.593645840252823 0.454010434783096 -0.0533831598027147 ENSG00000162585 C1orf86
ENST00000400919 0.593645840252823 0.454010434783096 -0.0533831598027147 ENSG00000162585 C1orf86
ENST00000400918 0.615558772355561 0.479111232525326 -0.0516299684284492 ENSG00000162585 C1orf86
ENST00000497675 0.603617106173952 0.465597829983863 -0.0554436041449968 ENSG00000162585 C1orf86
ENST00000378543 0.586778084008221 0.445975042822598 -0.0577662612605894 ENSG00000162585 C1orf86
ENST00000378546 0.586778084008221 0.445975042822598 -0.0577662612605894 ENSG00000162585 C1orf86
ENST00000401813 0.563506348151398 0.42078916127871 -0.0603563859940588 ENSG00000162585 C1orf86
ENST00000487186 0.578104565794355 0.436381567933223 -0.0580097991537678 ENSG00000162585 C1orf86
ENST00000378545 0.522088073358426 0.376708161803026 -0.0660965477128575 ENSG00000162585 C1orf86
ENST00000476803 0.58292284958352 0.441630636042337 -0.0582077990342142 ENSG00000162585 C1orf86
ENST00000440825 0.56388911281533 0.421239991844773 -0.0609465079071048 ENSG00000162585 C1orf86
ENST00000420515 0.540087222595852 0.395611252798717 -0.0636146705288039 ENSG00000162585 C1orf86
ENST00000378536 0.152686741061161 0.0630343247247721 -0.127837790709296 ENSG00000157933 SKI
ENST00000508416 0.131984595296922 0.0505704291662519 -0.153233576708007 ENSG00000157933 SKI
ENST00000478223 0.109292988236672 0.0381457287339411 -0.164454497856837 ENSG00000157933 SKI
ENST00000378531 0.22853310464313 0.114257895108721 -0.115203744700622 ENSG00000116151 MORN1
ENST00000606372 0.221850472811999 0.109427212056476 -0.117924065041318 ENSG00000116151 MORN1
ENST00000378529 0.30251989582636 0.171111931541493 -0.102027085564179 ENSG00000116151 MORN1
ENST00000469374 0.633813030913074 0.499831851817965 -0.0572618429732245 ENSG00000116151 MORN1
ENST00000419785 0.927057390295072 0.885607405038991 0.0126507970342891 ENSG00000116151 MORN1
ENST00000378525 0.451686051818164 0.305300450832584 -0.0876167474065403 ENSG00000116151 MORN1
ENST00000449373 0.50560256245639 0.359378501426262 -0.0814348165144739 ENSG00000116151 MORN1
ENST00000378518 0.230548786745466 0.115748189557328 -0.0727961020739378 ENSG00000157916 RER1
ENST00000605895 0.1963530593746 0.0916145753032655 -0.0720262111858507 ENSG00000157916 RER1
ENST00000378513 0.322393958372738 0.1874217452183 -0.0577752884253668 ENSG00000157916 RER1
ENST00000306256 0.225879383213808 0.112300079367521 -0.0729254416296069 ENSG00000157916 RER1
ENST00000493207 0.323855775670034 0.188641879482926 -0.0699451366240924 ENSG00000157916 RER1
ENST00000378512 0.317762038033318 0.18353050812124 -0.0583521034798118 ENSG00000157916 RER1
ENST00000443438 0.209546806092071 0.100881808164354 -0.0817043860858826 ENSG00000157916 RER1
ENST00000488353 0.276305992342066 0.150307380558768 -0.0724181283798202 ENSG00000157916 RER1
ENST00000462129 0.630886714454729 0.496604013990962 -0.0459150978375369 ENSG00000157916 RER1
ENST00000288774 0.200241442279106 0.0943955817895965 -0.118844389231652 ENSG00000157911 PEX10
ENST00000447513 0.184768472526396 0.0837484320002656 -0.122488446622284 ENSG00000157911 PEX10
ENST00000507596 0.205218585636587 0.097806020226867 -0.117004030854742 ENSG00000157911 PEX10
ENST00000510434 0.706807630188182 0.585777734349174 -0.0456194479946467 ENSG00000157911 PEX10
ENST00000508384 0.626402998171992 0.491170378784835 -0.058472899758212 ENSG00000157911 PEX10
ENST00000502666 0.804396604240377 0.71144976197641 -0.0327882568115742 ENSG00000157911 PEX10
ENST00000504111 0.858775153112976 0.787413211814546 -0.0237841315608146 ENSG00000157911 PEX10
ENST00000514502 0.924585428128432 0.881855137109541 -0.0127860345325525 ENSG00000157911 PEX10
ENST00000449969 0.429952776214898 0.284861223115559 -0.0829676119685381 ENSG00000149527 PLCH2
ENST00000288766 0.440649685796245 0.295021084574856 -0.0850255051201826 ENSG00000149527 PLCH2
ENST00000419816 0.382288305655174 0.239896845493249 -0.0917388548073227 ENSG00000149527 PLCH2
ENST00000378488 0.382288305655174 0.239896845493249 -0.0917388548073227 ENSG00000149527 PLCH2
ENST00000378486 0.382288305655174 0.239896845493249 -0.0917388548073227 ENSG00000149527 PLCH2
ENST00000343889 0.327401241846396 0.191584545537986 -0.102054629020127 ENSG00000149527 PLCH2
ENST00000278878 0.317088036484003 0.182991826765017 -0.104157383484372 ENSG00000149527 PLCH2
ENST00000473964 0.555042534532425 0.411514270976399 -0.0701821143188109 ENSG00000149527 PLCH2
ENST00000462379 0.604526713076992 0.466728835803618 -0.0624821303447254 ENSG00000149527 PLCH2
ENST00000378466 0.434237061131215 0.288912895794306 -0.0646861545558311 ENSG00000157881 PANK4
ENST00000435556 0.426287743781407 0.281411598113747 -0.0656984812062684 ENSG00000157881 PANK4
ENST00000505228 0.536663473178349 0.391961736826535 -0.055580497893722 ENSG00000157881 PANK4
ENST00000502512 0.324753774380227 0.189435600984693 -0.0994527283190017 ENSG00000157881 PANK4
ENST00000471361 0.30219753355096 0.170848925473664 -0.114737640075858 ENSG00000157881 PANK4
ENST00000487804 0.544408068494119 0.400284367294705 -0.074363363516782 ENSG00000157881 PANK4
ENST00000515423 0.930826262886354 0.891138896104958 0.0116902859420175 ENSG00000157881 PANK4
ENST00000468002 0.63710966906213 0.503662489818938 0.0502408058995662 ENSG00000157881 PANK4
ENST00000486396 0.279277890105269 0.152712573838815 -0.101045303199935 ENSG00000157881 PANK4
ENST00000502770 0.351381004770839 0.212393820362205 -0.0944514138570272 ENSG00000157881 PANK4
ENST00000491212 0.318818660208586 0.184419189990916 -0.108254587428034 ENSG00000157881 PANK4
ENST00000514922 0.390938547882115 0.24809077539049 -0.0944139302939251 ENSG00000157881 PANK4
ENST00000416860 0.00562525344324578 0.000239073071088872 -0.254363664067835 ENSG00000238164 RP3-395M20.8
ENST00000443892 0.00249607664437739 5.09239571433514e-05 -0.269009111108394 ENSG00000238164 RP3-395M20.8
ENST00000449660 0.0087069972504555 0.000579850790450063 -0.253133930693617 ENSG00000238164 RP3-395M20.8
ENST00000448624 0.0235516581252734 0.00334989727804645 -0.222607184447995 ENSG00000238164 RP3-395M20.8
ENST00000432521 0.00301984668252443 7.22736184923959e-05 -0.263043280542731 ENSG00000238164 RP3-395M20.8
ENST00000452793 0.016166122244803 0.00174442000205778 -0.237600149380379 ENSG00000238164 RP3-395M20.8
ENST00000426449 0.00636235325959108 0.000302053914030704 -0.233508724300522 ENSG00000157873 TNFRSF14
ENST00000434817 0.00975647754682431 0.000719312735505621 -0.217118762865468 ENSG00000157873 TNFRSF14
ENST00000435221 0.00982087469885555 0.000726483561943715 -0.217035791792929 ENSG00000157873 TNFRSF14
ENST00000451778 0.00961538386174874 0.000696426023864278 -0.216933404674731 ENSG00000157873 TNFRSF14
ENST00000409119 0.00537656771928743 0.000217026085915358 -0.233241268380701 ENSG00000157873 TNFRSF14
ENST00000355716 0.00751849247938359 0.000423374462860963 -0.220875130963366 ENSG00000157873 TNFRSF14
ENST00000475523 0.0077520260033133 0.000449666255685033 -0.219505549917989 ENSG00000157873 TNFRSF14
ENST00000442392 0.00474230327992761 0.000169226823611327 -0.227757991136096 ENSG00000157873 TNFRSF14
ENST00000482074 0.0129979012904917 0.00118909456922343 -0.201386769549588 ENSG00000157873 TNFRSF14
ENST00000496064 0.00515049921420141 0.000199172104173505 -0.234008762586212 ENSG00000157873 TNFRSF14
ENST00000463471 0.00863526016079949 0.000571638651829574 -0.216203252514635 ENSG00000157873 TNFRSF14
ENST00000466750 0.0077508923779467 0.000449086669144233 -0.229547656515932 ENSG00000157873 TNFRSF14
ENST00000471768 0.00860955836149917 0.000568306517346477 -0.232961073833548 ENSG00000157873 TNFRSF14
ENST00000463835 0.0319817060741308 0.00549666643148464 -0.180858128285293 ENSG00000157873 TNFRSF14
ENST00000482602 0.0310488060032617 0.00524466273326884 -0.183608323405881 ENSG00000157873 TNFRSF14
ENST00000480305 0.0861271521724515 0.0266647353177287 -0.1502385535377 ENSG00000157873 TNFRSF14
ENST00000424215 0.574470241579981 0.432473941621296 0.0678306224187516 ENSG00000228037 RP3-395M20.9
ENST00000493183 0.297892911354505 0.167377154876803 -0.110732925142134 ENSG00000157870 FAM213B
ENST00000474659 0.289928411642711 0.161067653527631 -0.111995902156003 ENSG00000157870 FAM213B
ENST00000419916 0.139228689645947 0.0548610509328257 -0.136812515973157 ENSG00000157870 FAM213B
ENST00000378424 0.139228689645947 0.0548610509328257 -0.136812515973157 ENSG00000157870 FAM213B
ENST00000537325 0.19812283664292 0.0928621053785455 -0.126623365471064 ENSG00000157870 FAM213B
ENST00000378427 0.139228689645947 0.0548610509328257 -0.136812515973157 ENSG00000157870 FAM213B
ENST00000378425 0.139228689645947 0.0548610509328257 -0.136812515973157 ENSG00000157870 FAM213B
ENST00000464043 0.244956120734492 0.126199077278168 -0.121246066652379 ENSG00000157870 FAM213B
ENST00000444521 0.139228689645947 0.0548610509328257 -0.136812515973157 ENSG00000157870 FAM213B
ENST00000465233 0.337014654059022 0.199818826932855 -0.108313032055601 ENSG00000157870 FAM213B
ENST00000498083 0.321199968136559 0.186377017650267 -0.111236698186511 ENSG00000157870 FAM213B
ENST00000481683 0.322344125708355 0.187380188818399 -0.10754732630645 ENSG00000157870 FAM213B
ENST00000484099 0.112133059728936 0.0396605176689196 -0.14732271362337 ENSG00000157870 FAM213B
ENST00000477045 0.2543813182255 0.133519034172075 -0.127082682846731 ENSG00000157870 FAM213B
ENST00000476686 0.217972254939918 0.10670096111059 -0.122955848139297 ENSG00000157870 FAM213B
ENST00000471840 0.853253641841897 0.779873117544922 -0.0249079735603258 ENSG00000142606 MMEL1
ENST00000288709 0.901539658362011 0.848262824244096 -0.0170002653262958 ENSG00000142606 MMEL1
ENST00000378412 0.899714507790268 0.845838316101903 -0.0172784308751844 ENSG00000142606 MMEL1
ENST00000378344 0.71220642680601 0.59247788409223 -0.0333587395246227 ENSG00000158109 TPRG1L
ENST00000344579 0.707016870480299 0.586078364583875 -0.0339312279165035 ENSG00000158109 TPRG1L
ENST00000378322 0.236603925033824 0.120121441143394 -0.0909301661644679 ENSG00000116213 WRAP73
ENST00000270708 0.23914834090351 0.121943186708527 -0.0903787230139753 ENSG00000116213 WRAP73
ENST00000471223 0.657203736078576 0.526867124997988 -0.0396969045197278 ENSG00000116213 WRAP73
ENST00000424367 0.453587679479979 0.307135630494157 -0.0622769919890462 ENSG00000116213 WRAP73
ENST00000497940 0.743134097002019 0.630768775834371 -0.0315471723683875 ENSG00000116213 WRAP73
ENST00000469643 0.288607368492618 0.160007157273939 -0.106083016452418 ENSG00000116213 WRAP73
ENST00000494884 0.857133108230472 0.785196658450768 -0.0235638480198905 ENSG00000116213 WRAP73
ENST00000465916 0.359759897256345 0.219896048269014 -0.0797486001769995 ENSG00000116213 WRAP73
ENST00000419924 0.711417957163026 0.591416849981685 -0.0372486442622601 ENSG00000116213 WRAP73
ENST00000479331 0.196968907213776 0.0920261879995554 -0.143220879741607 ENSG00000116213 WRAP73
ENST00000378295 0.0275229716100312 0.00430496059465941 -0.187943470637162 ENSG00000078900 TP73
ENST00000604074 0.0275229716100312 0.00430496059465941 -0.187943470637162 ENSG00000078900 TP73
ENST00000354437 0.0449188623284148 0.00956704543025104 -0.177646740676714 ENSG00000078900 TP73
ENST00000346387 0.0375255854835917 0.0071249275505919 -0.181202730633731 ENSG00000078900 TP73
ENST00000357733 0.0375255854835917 0.0071249275505919 -0.181202730633731 ENSG00000078900 TP73
ENST00000443034 0.672556377420092 0.545022129133456 -0.0513896965245857 ENSG00000227589 RP5-1092A11.5
ENST00000603362 0.00901154137231944 0.000618736977700166 -0.228643372065119 ENSG00000078900 TP73
ENST00000604479 0.00901154137231944 0.000618736977700166 -0.228643372065119 ENSG00000078900 TP73
ENST00000378288 0.00811384485617149 0.000500202186190716 -0.223757213198297 ENSG00000078900 TP73
ENST00000378285 0.0109213144041124 0.000874428342952074 -0.225659293016046 ENSG00000078900 TP73
ENST00000378280 0.0109213144041124 0.000874428342952074 -0.225659293016046 ENSG00000078900 TP73
ENST00000603364 0.021269057181882 0.00278331532823742 -0.207990065039752 ENSG00000078900 TP73
ENST00000604194 0.0582746848158017 0.0145052043811436 -0.209806024711583 ENSG00000078900 TP73
ENST00000378290 0.00917562673944259 0.000640709621718292 -0.233509245833629 ENSG00000078900 TP73
ENST00000604566 0.00279404856452295 6.23750232573299e-05 -0.295443246581001 ENSG00000078900 TP73
ENST00000418088 0.138984781406734 0.0546991302458485 -0.139707417708999 ENSG00000227372 TP73-AS1
ENST00000452079 0.133097777719849 0.0511961070902094 -0.13831319372547 ENSG00000227372 TP73-AS1
ENST00000423764 0.222509124532975 0.109912241708799 -0.112931018295667 ENSG00000227372 TP73-AS1
ENST00000587071 0.65324373317768 0.52215203393877 -0.0515990572214936 ENSG00000227372 TP73-AS1
ENST00000608600 0.384622928606274 0.242040986609532 -0.0962616902752611 ENSG00000227372 TP73-AS1
ENST00000544565 0.0732745855165777 0.0208140571064496 -0.202282200603781 ENSG00000227372 TP73-AS1
ENST00000378251 0.739758224976248 0.626502187918838 -0.0262640981056709 ENSG00000130764 LRRC47
ENST00000462356 0.318739763933066 0.184353381953502 0.102934041231783 ENSG00000130764 LRRC47
ENST00000479239 0.356096575863161 0.216608105421726 0.0969714492687966 ENSG00000130764 LRRC47
ENST00000607459 0.121762486596526 0.0449240391000882 -0.171210689699671 ENSG00000272153 RP1-286D6.5
ENST00000378230 0.15084313313599 0.0618917980824 -0.0914144494047911 ENSG00000116198 CEP104
ENST00000438539 0.0746989627837961 0.0214478668239936 -0.161199055393733 ENSG00000116198 CEP104
ENST00000461667 0.340016533946967 0.202286524192632 -0.0971958997731171 ENSG00000116198 CEP104
ENST00000495701 0.17074174567029 0.0743403114011048 -0.154918376833506 ENSG00000116198 CEP104
ENST00000460038 0.639546439320155 0.506316571865946 -0.0497254111671956 ENSG00000116198 CEP104
ENST00000494653 0.943581797359866 0.911090098981196 -0.00658152247124974 ENSG00000116198 CEP104
ENST00000443466 0.804127213291083 0.711150575410649 -0.0307334540739755 ENSG00000116198 CEP104
ENST00000428079 0.925525067931167 0.883542154705427 -0.00975343600063234 ENSG00000116198 CEP104
ENST00000494951 0.704750415927129 0.583265198574435 0.0448635434578861 ENSG00000116198 CEP104
ENST00000378223 0.925112071289171 0.882892076438848 0.0103901850630798 ENSG00000116198 CEP104
ENST00000378212 0.142599693623199 0.0569115270993537 -0.159177025462803 ENSG00000169598 DFFB
ENST00000378209 0.139947972706138 0.0552942402956669 -0.138774113446143 ENSG00000169598 DFFB
ENST00000491998 0.139947972706138 0.0552942402956669 -0.138774113446143 ENSG00000169598 DFFB
ENST00000338895 0.047667327018778 0.0105620923011057 -0.203381347157656 ENSG00000169598 DFFB
ENST00000468793 0.139997867498916 0.0553245607147772 -0.139019448218545 ENSG00000169598 DFFB
ENST00000339350 0.136225510718032 0.0530587881031049 -0.140101036395005 ENSG00000169598 DFFB
ENST00000477548 0.136225510718032 0.0530587881031049 -0.140101036395005 ENSG00000169598 DFFB
ENST00000378206 0.140021355283291 0.0553351687118005 -0.138946583540609 ENSG00000169598 DFFB
ENST00000475969 0.136405392250398 0.053160795343287 -0.140200698342442 ENSG00000169598 DFFB
ENST00000461150 0.847008003613436 0.770793348081801 0.0258877955925887 ENSG00000169598 DFFB
ENST00000486765 0.589457445318109 0.448953861323 -0.0459369255241127 ENSG00000198912 C1orf174
ENST00000361605 0.589457445318109 0.448953861323 -0.0459369255241127 ENSG00000198912 C1orf174
ENST00000474140 0.589457445318109 0.448953861323 -0.0459369255241127 ENSG00000198912 C1orf174
ENST00000478423 0.0969380004295714 0.0319185203323674 -0.125653831589028 ENSG00000131697 NPHP4
ENST00000460696 0.03413688241512 0.00613036811604497 -0.239386478637022 ENSG00000131697 NPHP4
ENST00000378161 0.0441035284903113 0.00930718461613803 -0.223522493821272 ENSG00000131697 NPHP4
ENST00000489180 0.0968459596242132 0.0318689536997361 -0.125675206275415 ENSG00000131697 NPHP4
ENST00000378156 0.0968459596242132 0.0318689536997361 -0.125675206275415 ENSG00000131697 NPHP4
ENST00000378169 0.104146767250133 0.0354317596753156 -0.125010557778866 ENSG00000131697 NPHP4
ENST00000378111 0.000347717708029982 1.5213802287091e-06 -0.234618622049384 ENSG00000069424 KCNAB2
ENST00000378097 0.000262964010819731 8.81593869139563e-07 -0.234047017895908 ENSG00000069424 KCNAB2
ENST00000493807 0.225568866537294 0.112053842387181 -0.126417078837244 ENSG00000069424 KCNAB2
ENST00000378092 0.00290625829779822 6.80286841670177e-05 -0.204580504684033 ENSG00000069424 KCNAB2
ENST00000478098 0.0758857062639991 0.0219883993943984 -0.155548017077687 ENSG00000069424 KCNAB2
ENST00000445501 0.0781512528206726 0.0229830939260583 -0.155063969726843 ENSG00000069424 KCNAB2
ENST00000428161 0.0166549918761216 0.00183912801420162 -0.170293398749298 ENSG00000069424 KCNAB2
ENST00000389632 0.0182736416856219 0.00214783475036228 -0.167822105663341 ENSG00000069424 KCNAB2
ENST00000602612 0.00291187927574925 6.82523411572789e-05 -0.204146025751217 ENSG00000069424 KCNAB2
ENST00000378087 0.000319935499681612 1.2695372222005e-06 -0.236024966356064 ENSG00000069424 KCNAB2
ENST00000341524 0.000311294041698464 1.20281810187299e-06 -0.23240901108999 ENSG00000069424 KCNAB2
ENST00000352527 0.000311294041698464 1.20281810187299e-06 -0.23240901108999 ENSG00000069424 KCNAB2
ENST00000435937 0.0400817955281769 0.0079296604722291 -0.161193019858226 ENSG00000069424 KCNAB2
ENST00000164247 0.000129305716813824 2.89000579286902e-07 -0.244542931052612 ENSG00000069424 KCNAB2
ENST00000459822 0.0205545102932895 0.00262206657370454 -0.241864000214969 ENSG00000069424 KCNAB2
ENST00000594544 0.0185966813236906 0.00221599679656051 -0.269856098276359 ENSG00000268332 AL035406.1
ENST00000472700 0.0240315004502549 0.00347360660852295 -0.178234218057238 ENSG00000069424 KCNAB2
ENST00000378083 0.000123026370543542 2.70305685715791e-07 -0.243180772201625 ENSG00000069424 KCNAB2
ENST00000458166 0.00130665435779622 1.49237172844746e-05 -0.225231736952548 ENSG00000069424 KCNAB2
ENST00000462676 0.0304481915081409 0.00508162296785549 -0.213492113796011 ENSG00000069424 KCNAB2
ENST00000481789 0.000920368552549056 8.14099768998426e-06 -0.307363300776858 ENSG00000069424 KCNAB2
ENST00000484532 0.295864987558117 0.165716559579795 -0.0744670243688382 ENSG00000116251 RPL22
ENST00000234875 0.296412326409077 0.166126993303367 -0.0741703747147438 ENSG00000116251 RPL22
ENST00000480661 0.24857138792634 0.129088005041374 -0.0822774214573803 ENSG00000116251 RPL22
ENST00000497965 0.247062163548737 0.127862433042332 -0.0826419525675914 ENSG00000116251 RPL22
ENST00000471204 0.234416492219446 0.118469218224851 -0.0848724428930906 ENSG00000116251 RPL22
ENST00000465387 0.239966725098445 0.122535408378331 -0.0841761432828117 ENSG00000116251 RPL22
ENST00000462296 0.246736702179186 0.127529153274583 -0.0834193490066281 ENSG00000116251 RPL22
ENST00000465335 0.240493262684584 0.122886335973812 -0.0842623341827391 ENSG00000116251 RPL22
ENST00000377948 0.0904029119114129 0.0286939691710641 -0.163602934512346 ENSG00000158286 RNF207
ENST00000377939 0.0951781577084189 0.0310262838707619 -0.1611285973613 ENSG00000158286 RNF207
ENST00000496676 0.0592625272208668 0.0148902768173424 -0.193771274015476 ENSG00000158286 RNF207
ENST00000483336 0.683168609376722 0.557419830190363 -0.0513852676820986 ENSG00000158286 RNF207
ENST00000343813 0.743046124768392 0.630680031500894 -0.0252632865777869 ENSG00000116237 ICMT
ENST00000495791 0.983807358524662 0.974210783222742 -0.00247651615302619 ENSG00000116237 ICMT
ENST00000489498 0.753920443651758 0.644993533579487 -0.0270759352864595 ENSG00000116237 ICMT
ENST00000474756 0.337316321449064 0.200050761403371 -0.0837209565285696 ENSG00000116237 ICMT
ENST00000377893 0.635030634680264 0.501225075632219 -0.0594109578641668 ENSG00000158292 GPR153
ENST00000608083 0.235594054253857 0.119348934762117 -0.106518308105079 ENSG00000097021 ACOT7
ENST00000377845 0.212595467458063 0.103040105628918 -0.114654867977548 ENSG00000097021 ACOT7
ENST00000377855 0.298075696358187 0.167527845632936 -0.0953171164496068 ENSG00000097021 ACOT7
ENST00000377860 0.235594054253857 0.119348934762117 -0.106518308105079 ENSG00000097021 ACOT7
ENST00000418124 0.235594054253857 0.119348934762117 -0.106518308105079 ENSG00000097021 ACOT7
ENST00000545482 0.235662560044499 0.119400250964284 -0.106513525985501 ENSG00000097021 ACOT7
ENST00000361521 0.242501065541302 0.124410634541475 -0.104858646039315 ENSG00000097021 ACOT7
ENST00000377842 0.213812037981624 0.103824138528201 -0.115040667750581 ENSG00000097021 ACOT7
ENST00000473466 0.303397679290411 0.171794315827837 -0.100250412499586 ENSG00000097021 ACOT7
ENST00000481175 0.33909585543206 0.201568580554437 -0.111760641969713 ENSG00000097021 ACOT7
ENST00000541130 0.322128290173246 0.187178037842542 -0.104818173943137 ENSG00000097021 ACOT7
ENST00000377705 0.282424977576517 0.155166302600069 -0.0750858353030018 ENSG00000162408 NOL9
ENST00000464383 0.819145598085217 0.731323744902223 -0.0274440627752215 ENSG00000162408 NOL9
ENST00000464665 0.152347539532842 0.0628432357229929 -0.163153956701214 ENSG00000162408 NOL9
ENST00000319084 0.113115744353935 0.040195554205322 -0.166480713461213 ENSG00000204859 ZBTB48
ENST00000435905 0.141933082256136 0.0564424008303242 -0.155367993618581 ENSG00000204859 ZBTB48
ENST00000377674 0.127238211128595 0.0478745939857099 -0.140970720135752 ENSG00000204859 ZBTB48
ENST00000488936 0.10568513083007 0.0362440924218732 -0.153789361711469 ENSG00000204859 ZBTB48
ENST00000482360 0.209804687071021 0.10108146304042 -0.138492307474763 ENSG00000204859 ZBTB48
ENST00000498342 0.17021548505517 0.0740200172766107 -0.152412909811384 ENSG00000204859 ZBTB48
ENST00000466813 0.204403966388693 0.0972250664053348 -0.146884991699749 ENSG00000204859 ZBTB48
ENST00000377658 0.116159980645515 0.041809663214038 -0.135077850811844 ENSG00000162413 KLHL21
ENST00000377663 0.118896415668051 0.043332341774088 -0.134012767000728 ENSG00000162413 KLHL21
ENST00000467612 0.212191212882409 0.102743695850555 -0.125167921955162 ENSG00000162413 KLHL21
ENST00000496707 0.190639823564398 0.0878165108926087 -0.143336397351621 ENSG00000162413 KLHL21
ENST00000463043 0.177005064068907 0.0784865719445628 -0.144017253315987 ENSG00000162413 KLHL21
ENST00000377648 0.460638894373388 0.314121943217765 -0.0578064147315486 ENSG00000116273 PHF13
ENST00000495385 0.440192895234632 0.294551153703278 -0.0637477806557965 ENSG00000116273 PHF13
ENST00000054650 0.224343243206427 0.111157519254998 -0.110201881152101 ENSG00000041988 THAP3
ENST00000484676 0.307422474824653 0.175133452824098 -0.119239365103179 ENSG00000041988 THAP3
ENST00000307896 0.207457078460054 0.0993872069224776 -0.112723586427699 ENSG00000041988 THAP3
ENST00000377627 0.118943805432458 0.0433592029576688 -0.1161279793006 ENSG00000041988 THAP3
ENST00000484669 0.238612961711721 0.121561724963258 -0.106326809147365 ENSG00000041988 THAP3
ENST00000487819 0.260884418537743 0.138429929220501 -0.103682210580946 ENSG00000041988 THAP3
ENST00000472925 0.321093918798894 0.186285073354234 -0.0936922350430097 ENSG00000041988 THAP3
ENST00000480647 0.332925926710492 0.196333978485703 -0.108532380061511 ENSG00000041988 THAP3
ENST00000465508 0.0617771369840076 0.015877817612152 -0.14665417030288 ENSG00000007923 DNAJC11
ENST00000349363 0.0673247681693003 0.0182262465232936 -0.113587223920252 ENSG00000007923 DNAJC11
ENST00000451196 0.0673247681693003 0.0182262465232936 -0.113587223920252 ENSG00000007923 DNAJC11
ENST00000377577 0.103220189300967 0.0349499150321756 -0.0961121562176267 ENSG00000007923 DNAJC11
ENST00000294401 0.171987581402463 0.0751578069751633 -0.0832693073327747 ENSG00000007923 DNAJC11
ENST00000542246 0.142371484469361 0.0567805102020707 -0.0937498458173134 ENSG00000007923 DNAJC11
ENST00000377573 0.213897184101229 0.103899914656913 -0.077102980820607 ENSG00000007923 DNAJC11
ENST00000472414 0.0851716890510379 0.0262326753297507 -0.162051503195173 ENSG00000007923 DNAJC11
ENST00000426784 0.4202457214484 0.275870827599792 -0.0604750727367208 ENSG00000007923 DNAJC11
ENST00000473993 0.443602046896028 0.29781984152688 -0.0575572770655924 ENSG00000007923 DNAJC11
ENST00000469318 0.384851494530098 0.242281641591108 -0.0880565124087173 ENSG00000007923 DNAJC11
ENST00000485073 0.197192544069373 0.0922001012694998 -0.107955133237731 ENSG00000007923 DNAJC11
ENST00000460594 0.240357333209484 0.122800938206799 -0.100542605039658 ENSG00000007923 DNAJC11
ENST00000465911 0.370667241760869 0.22952920931298 -0.0903493589383939 ENSG00000007923 DNAJC11
ENST00000303635 0.33140912257333 0.195084824908994 0.0910294801859399 ENSG00000171735 CAMTA1
ENST00000490738 0.271779141587222 0.146692065842872 0.103902398420123 ENSG00000171735 CAMTA1
ENST00000476163 0.226193865909357 0.112500517652794 0.107603688763429 ENSG00000171735 CAMTA1
ENST00000473578 0.271944070793538 0.14682966866076 0.103885470875142 ENSG00000171735 CAMTA1
ENST00000557126 0.221353345039813 0.109084908045606 0.1096026284447 ENSG00000171735 CAMTA1
ENST00000467404 0.271944070793538 0.14682966866076 0.103885470875142 ENSG00000171735 CAMTA1
ENST00000439411 0.337804892586666 0.200420495025849 0.0899800031118621 ENSG00000171735 CAMTA1
ENST00000461311 0.225834644263105 0.112273559082049 0.108977626706754 ENSG00000171735 CAMTA1
ENST00000486138 0.254264697728942 0.133422914639933 0.109337533378374 ENSG00000171735 CAMTA1
ENST00000482934 0.164914782221163 0.0706641537388867 0.120940308715606 ENSG00000171735 CAMTA1
ENST00000470648 0.107139644541857 0.0370136666910601 0.136795930775802 ENSG00000171735 CAMTA1
ENST00000461580 0.103979796639113 0.0353331604970831 0.13833796539234 ENSG00000171735 CAMTA1
ENST00000472283 0.138082977265922 0.0541402127224262 0.146507131032093 ENSG00000171735 CAMTA1
ENST00000467267 0.479117079963834 0.332432778259876 0.0781262735196026 ENSG00000171735 CAMTA1
ENST00000054666 0.943141503646477 0.91035902030035 0.00777110988304981 ENSG00000049245 VAMP3
ENST00000470357 0.98947434391918 0.983195953412078 -0.00166157082784638 ENSG00000049245 VAMP3
ENST00000487194 0.354151758790822 0.214824743373654 -0.107499317972662 ENSG00000049245 VAMP3
ENST00000377532 0.70504226934223 0.583624163291534 0.0467213897001503 ENSG00000049246 PER3
ENST00000361923 0.711306425790501 0.591277845076667 0.0459277932868653 ENSG00000049246 PER3
ENST00000377516 0.747879918544524 0.637006819778557 0.0416190075223107 ENSG00000049247 UTS2
ENST00000493373 0.783134893379273 0.683641043516756 -0.026137532065034 ENSG00000116288 PARK7
ENST00000460192 0.818509596594122 0.730474390437221 -0.0220365800256727 ENSG00000116288 PARK7
ENST00000338639 0.772961239502524 0.670653240001735 -0.0273181757320365 ENSG00000116288 PARK7
ENST00000493678 0.776819486634044 0.675317682926472 -0.026908035505523 ENSG00000116288 PARK7
ENST00000377493 0.772961239502524 0.670653240001735 -0.0273181757320365 ENSG00000116288 PARK7
ENST00000465354 0.821619090687188 0.734937934252465 -0.021650076067704 ENSG00000116288 PARK7
ENST00000377491 0.771270597650364 0.668273337465239 -0.0275474431804407 ENSG00000116288 PARK7
ENST00000377488 0.771666199694387 0.668851808167801 -0.0275111613047754 ENSG00000116288 PARK7
ENST00000497113 0.817110464227278 0.728691794590744 -0.0222078332347175 ENSG00000116288 PARK7
ENST00000469225 0.743380828016821 0.631180225721994 -0.0327157290846371 ENSG00000116288 PARK7
ENST00000474874 0.915786849755275 0.868970638158005 -0.0144655462013375 ENSG00000116285 ERRFI1
ENST00000377482 0.788536370332447 0.690820649389572 0.0354758837240047 ENSG00000116285 ERRFI1
ENST00000337907 0.192433273745378 0.0889761508833112 0.115379539388396 ENSG00000142599 RERE
ENST00000377464 0.890272276985669 0.832175451633554 0.0117159209429091 ENSG00000142599 RERE
ENST00000467350 0.200255294923737 0.0944059050497074 -0.0917563487910957 ENSG00000142599 RERE
ENST00000400907 0.241029441520774 0.123260394758344 0.101993787658484 ENSG00000142599 RERE
ENST00000476556 0.785699516544057 0.68712070086204 0.0233960981082104 ENSG00000142599 RERE
ENST00000400908 0.129560467532546 0.0491606342541007 0.140294184156233 ENSG00000142599 RERE
ENST00000505225 0.00213587811916924 3.79611798647228e-05 -0.243611893428757 ENSG00000142599 RERE
ENST00000464367 0.00805102301915614 0.00049064638541054 -0.256838360452413 ENSG00000142599 RERE
ENST00000488215 0.33021145468651 0.194028315827756 0.0917675587976004 ENSG00000142599 RERE
ENST00000460659 0.179377740620715 0.0801379912304755 0.12965247972307 ENSG00000142599 RERE
ENST00000492766 0.174929483359497 0.0771321862994813 0.131368974230204 ENSG00000142599 RERE
ENST00000465125 0.184381615988955 0.0834599564153352 0.127654316162713 ENSG00000142599 RERE
ENST00000464972 0.372535009450793 0.231218529001976 0.083026256785844 ENSG00000142599 RERE
ENST00000449895 0.896240263819427 0.840441685382151 -0.017239674196002 ENSG00000232912 RP5-1115A15.1
ENST00000480342 0.0382048209003555 0.00733797989128068 0.219338603365459 ENSG00000142599 RERE
ENST00000507012 0.448898356956426 0.30260962423511 0.0777397665030459 ENSG00000142599 RERE
ENST00000469251 0.0387954075814813 0.00751607747645999 0.227956955328436 ENSG00000142599 RERE
ENST00000514428 0.0243422404995302 0.00354280203042636 0.245973309091187 ENSG00000142599 RERE
ENST00000468247 0.0882955063597249 0.0276931072393872 0.177762422171541 ENSG00000142599 RERE
ENST00000234590 0.0160160849109981 0.00171382058687559 -0.137994919051422 ENSG00000074800 ENO1
ENST00000464920 0.0464073019934058 0.0101040218276801 -0.121155474678814 ENSG00000074800 ENO1
ENST00000497492 0.0141706179638536 0.0013766649962256 -0.128405161333332 ENSG00000074800 ENO1
ENST00000486051 0.0177065394872568 0.00203422636676938 -0.127593190234648 ENSG00000074800 ENO1
ENST00000492343 0.00648073875758313 0.000313292554386799 -0.152009699296943 ENSG00000074800 ENO1
ENST00000489867 0.00108525017396333 1.09152208087513e-05 -0.201288936842264 ENSG00000074800 ENO1
ENST00000414948 0.322344125708355 0.187371996221824 0.102065507184964 ENSG00000236269 ENO1-IT1
ENST00000377424 0.105924051595614 0.0363810476098392 -0.155268485633015 ENSG00000142583 SLC2A5
ENST00000536305 0.117234915240185 0.0423820783720697 -0.15494376111169 ENSG00000142583 SLC2A5
ENST00000535586 0.125457915695044 0.0469302808170934 -0.145245790984582 ENSG00000142583 SLC2A5
ENST00000377414 0.0972277494658653 0.0320470735700619 -0.164655531024212 ENSG00000142583 SLC2A5
ENST00000484798 0.23359794632833 0.117920593730008 -0.126858033379788 ENSG00000142583 SLC2A5
ENST00000474145 0.2339534866613 0.118177618300065 -0.126782861367942 ENSG00000142583 SLC2A5
ENST00000479813 0.2339534866613 0.118177618300065 -0.126782861367942 ENSG00000142583 SLC2A5
ENST00000486632 0.253655533566397 0.13293661993362 -0.122384469845863 ENSG00000142583 SLC2A5
ENST00000487835 0.367062804151333 0.226257829511685 -0.0998360389975298 ENSG00000142583 SLC2A5
ENST00000464985 0.221652587421878 0.109283424442859 -0.134329523082744 ENSG00000142583 SLC2A5
ENST00000473209 0.156017014604146 0.0651033158042647 -0.161200564609006 ENSG00000142583 SLC2A5
ENST00000377411 0.549854540233504 0.406147292081901 -0.066201568405716 ENSG00000180758 GPR157
ENST00000414642 0.928505088352194 0.887800773120147 0.0124479434995778 ENSG00000180758 GPR157
ENST00000437157 0.626120747048576 0.490854188202526 -0.0500992821364737 ENSG00000228526 RP3-510D11.1
ENST00000412639 0.336079705583662 0.199005451091167 -0.0945514615722947 ENSG00000234546 RP3-510D11.2
ENST00000377403 0.00572218378747188 0.000246842063337511 -0.195421208720782 ENSG00000049239 H6PD
ENST00000602477 0.00428429533995438 0.00013652809606486 -0.208015404169084 ENSG00000049239 H6PD
ENST00000495451 0.0117760772151825 0.00100016539217784 -0.22210472868239 ENSG00000049239 H6PD
ENST00000328089 0.482594623600217 0.336018252535339 -0.0814345010141056 ENSG00000171621 SPSB1
ENST00000450402 0.480563558599938 0.333951304676078 -0.0851310845469568 ENSG00000171621 SPSB1
ENST00000302692 0.682601776146243 0.556724609456346 0.0371137973241736 ENSG00000171612 SLC25A33
ENST00000377376 0.0845328680186486 0.0259421886899037 -0.153965966942353 ENSG00000188807 TMEM201
ENST00000340381 0.0870845439692661 0.0271285607747276 -0.15275313060765 ENSG00000188807 TMEM201
ENST00000340305 0.17855950180996 0.079562047212101 -0.142305022088035 ENSG00000188807 TMEM201
ENST00000416541 0.102418357278833 0.034532926492521 -0.147015058706303 ENSG00000188807 TMEM201
ENST00000508400 0.213736747642763 0.103771651498701 -0.144036022709644 ENSG00000188807 TMEM201
ENST00000536656 0.0331964722671791 0.0058547797468717 -0.133852520503024 ENSG00000171608 PIK3CD
ENST00000377346 0.0401495508190911 0.00795526760861688 -0.130348487430038 ENSG00000171608 PIK3CD
ENST00000377320 0.424229268176023 0.279465634173202 -0.0963722933086792 ENSG00000179840 C1orf200
ENST00000415330 0.658100022630873 0.527896283673423 -0.0437229470395746 ENSG00000231789 RP11-558F24.4
ENST00000484851 0.387412316181281 0.244675283558388 0.102914373738906 ENSG00000171608 PIK3CD
ENST00000361110 0.0101736287919769 0.000769806451299024 -0.174332255693137 ENSG00000171608 PIK3CD
ENST00000481137 0.139444678108774 0.0549829565598357 -0.164669121210648 ENSG00000171608 PIK3CD
ENST00000479223 0.17320274461666 0.0759507519486815 -0.13975551706478 ENSG00000171608 PIK3CD
ENST00000543390 0.051759330032054 0.0120055450331944 -0.163298886999125 ENSG00000171608 PIK3CD
ENST00000377298 0.0701726061051503 0.0194411453424508 -0.0908977930793216 ENSG00000171603 CLSTN1
ENST00000377288 0.0701726061051503 0.0194411453424508 -0.0908977930793216 ENSG00000171603 CLSTN1
ENST00000477264 0.0517045615303033 0.0119747239584776 -0.132907942033528 ENSG00000171603 CLSTN1
ENST00000435891 0.0355103850375749 0.00651712015723884 -0.113674572486645 ENSG00000171603 CLSTN1
ENST00000361311 0.070553559953012 0.0196013988708843 -0.0908036706746095 ENSG00000171603 CLSTN1
ENST00000464286 0.462073372603592 0.315594643143405 -0.069126914658852 ENSG00000171603 CLSTN1
ENST00000377263 0.60319607098948 0.46493693631149 -0.0502747549347874 ENSG00000178585 CTNNBIP1
ENST00000454104 0.0694962209898576 0.0191417517353436 -0.207275988655747 ENSG00000223989 RP11-84A14.5
ENST00000537447 0.922235291203621 0.878497295290643 -0.0125279837878484 ENSG00000178585 CTNNBIP1
ENST00000400904 0.944020048582058 0.911896731585181 -0.00795945147917006 ENSG00000178585 CTNNBIP1
ENST00000377258 0.594432417421243 0.454966655723445 0.0565534211838473 ENSG00000178585 CTNNBIP1
ENST00000377256 0.692096231108847 0.568033826168811 0.0488229680369762 ENSG00000178585 CTNNBIP1
ENST00000488540 0.194314213667503 0.0902507006297385 0.116117765180888 ENSG00000162441 LZIC
ENST00000377223 0.507683827132499 0.361562257438991 0.0558670760624818 ENSG00000162441 LZIC
ENST00000400903 0.382989143746138 0.240590041230683 0.075153841591381 ENSG00000162441 LZIC
ENST00000541052 0.599290416897475 0.460377691570255 0.045913939253952 ENSG00000162441 LZIC
ENST00000377213 0.590839117585114 0.450515131411537 0.0467896006131438 ENSG00000162441 LZIC
ENST00000471853 0.733828440610855 0.619137487575448 0.0436771159857358 ENSG00000162441 LZIC
ENST00000445884 0.896691051280613 0.841127660602066 -0.0174887614312989 ENSG00000228150 RP11-84A14.4
ENST00000403197 0.260231711246728 0.137923657058715 0.11162587811657 ENSG00000173614 NMNAT1
ENST00000377205 0.511017463740616 0.365048702430527 0.0547984299580655 ENSG00000173614 NMNAT1
ENST00000462686 0.382288870139598 0.2399008201574 0.0784659164852992 ENSG00000173614 NMNAT1
ENST00000492735 0.134642668171857 0.0521243928518006 0.157559165991332 ENSG00000173614 NMNAT1
ENST00000496751 0.886583074051344 0.826910505037755 -0.0168025285170684 ENSG00000173614 NMNAT1
ENST00000413148 0.873532576500992 0.807896851616921 0.0211502257150641 ENSG00000241326 RP11-807G9.2
ENST00000253251 0.564228242417929 0.421642947881601 -0.0367950274704624 ENSG00000130939 UBE4B
ENST00000377157 0.605736058073917 0.468121444304548 -0.0331040144853609 ENSG00000130939 UBE4B
ENST00000377153 0.208994629998145 0.100471488445771 -0.103424933447745 ENSG00000130939 UBE4B
ENST00000343090 0.755555082527691 0.647107650390655 -0.0219481817197885 ENSG00000130939 UBE4B
ENST00000462658 0.890165892940869 0.832030958497727 0.0182733150284933 ENSG00000130939 UBE4B
ENST00000475795 0.703733657336734 0.582087401075204 0.0375837906339546 ENSG00000130939 UBE4B
ENST00000470736 0.376549061311695 0.234843912727116 0.0724875873703907 ENSG00000130939 UBE4B
ENST00000466379 0.599290416897475 0.460408033939235 0.0466225851460813 ENSG00000130939 UBE4B
ENST00000488228 0.868522818119622 0.801095317370502 -0.0195782014563332 ENSG00000130939 UBE4B
ENST00000487244 0.0751284027266642 0.0216622409786349 -0.181606252006555 ENSG00000130939 UBE4B
ENST00000465408 0.0109911125597967 0.000883623328662346 -0.292494718022058 ENSG00000130939 UBE4B
ENST00000377093 0.139712115871233 0.0551443437696565 0.133091337119904 ENSG00000054523 KIF1B
ENST00000263934 0.147923590481582 0.0600826353315989 0.109759598045592 ENSG00000054523 KIF1B
ENST00000377086 0.112700434361289 0.0399850023910615 0.108847640315044 ENSG00000054523 KIF1B
ENST00000377083 0.0897632847546592 0.0283897895452932 0.15261046496788 ENSG00000054523 KIF1B
ENST00000377081 0.0869309961537429 0.0270346243247273 0.117033361457119 ENSG00000054523 KIF1B
ENST00000497835 0.841342785411869 0.762173930587415 0.0269327611515474 ENSG00000054523 KIF1B
ENST00000465635 0.142718532234861 0.0569881975178291 0.169475727742985 ENSG00000054523 KIF1B
ENST00000483340 0.165716133312185 0.0711487698282814 0.16086221089339 ENSG00000054523 KIF1B
ENST00000491493 0.531540066928016 0.386301848019319 -0.0475564623734394 ENSG00000142657 PGD
ENST00000487775 0.635218909712658 0.501451884972426 -0.0502317979781518 ENSG00000142657 PGD
ENST00000541529 0.557816628320554 0.414410970767049 -0.0385691510956483 ENSG00000142657 PGD
ENST00000477958 0.385337462253705 0.242766396497514 -0.0640653526764319 ENSG00000142657 PGD
ENST00000270776 0.404186135503591 0.260528418390081 -0.0506399752759277 ENSG00000142657 PGD
ENST00000483936 0.7534581143266 0.644348257271444 -0.0222852162263229 ENSG00000142657 PGD
ENST00000538557 0.375715496192029 0.234074967014477 -0.0539159191646706 ENSG00000142657 PGD
ENST00000465632 0.533128208060521 0.388072016137091 -0.0480685105595262 ENSG00000142657 PGD
ENST00000460189 0.665348706553004 0.536276400838256 -0.0318533342021477 ENSG00000142657 PGD
ENST00000493288 0.813746141307584 0.724134805873796 -0.0220328796928929 ENSG00000142657 PGD
ENST00000498356 0.440774801122434 0.295158437073658 -0.0533810158797993 ENSG00000142657 PGD
ENST00000496718 0.237580273029947 0.120815121795364 -0.0981312721143081 ENSG00000142657 PGD
ENST00000400900 0.59069843608265 0.450346581180029 0.0557900785203141 ENSG00000251503 APITD1-CORT
ENST00000602296 0.59069843608265 0.450346581180029 0.0557900785203141 ENSG00000175279 APITD1
ENST00000602787 0.59069843608265 0.450346581180029 0.0557900785203141 ENSG00000175279 APITD1
ENST00000470413 0.67667833830292 0.549868438326234 0.0446322652527596 ENSG00000251503 APITD1-CORT
ENST00000309048 0.791160457223605 0.694055968718328 0.0301126122910705 ENSG00000175279 APITD1
ENST00000602486 0.30697057104105 0.174753910963138 -0.12026392152587 ENSG00000175279 APITD1
ENST00000477755 0.623453819290911 0.487925001122834 0.0531216100262469 ENSG00000175279 APITD1
ENST00000462462 0.93344093423563 0.89514574021422 0.0103229842359508 ENSG00000175279 APITD1
ENST00000465026 0.733333170096219 0.61847032726512 0.0384757611563876 ENSG00000251503 APITD1-CORT
ENST00000602446 0.505656159149985 0.359445330193555 0.0751077495505888 ENSG00000251503 APITD1-CORT
ENST00000464507 0.682437051187364 0.556538557389256 0.0510137861939926 ENSG00000175279 APITD1
ENST00000377038 0.238864096334808 0.121737170848717 -0.0787443070040329 ENSG00000160049 DFFA
ENST00000424487 0.922235291203621 0.878487147603826 0.0127332879752571 ENSG00000203469 RP5-1113E3.3
ENST00000476658 0.308804581663915 0.176257134369104 -0.0804125412338957 ENSG00000160049 DFFA
ENST00000377036 0.321385517384612 0.186528604565485 -0.0791527197267287 ENSG00000160049 DFFA
ENST00000472851 0.35107432387081 0.21210843123831 -0.0775134788672715 ENSG00000142655 PEX14
ENST00000356607 0.595785963653141 0.456470947093556 0.0461256530315453 ENSG00000142655 PEX14
ENST00000538836 0.602330926253368 0.463841360494795 0.0458145438899894 ENSG00000142655 PEX14
ENST00000491661 0.274303100223852 0.148689749549877 0.0972515075233455 ENSG00000142655 PEX14
ENST00000377022 0.340452997338433 0.202655965662414 -0.101849205356289 ENSG00000130940 CASZ1
ENST00000344008 0.339091093005412 0.201557527092804 -0.104319050802671 ENSG00000130940 CASZ1
ENST00000496432 0.279557944130136 0.152930940875903 -0.120579235634283 ENSG00000130940 CASZ1
ENST00000478728 0.225016585854311 0.111662285799872 -0.14142648850322 ENSG00000130940 CASZ1
ENST00000418570 0.33236033051438 0.195853390516289 -0.108755954978162 ENSG00000175262 C1orf127
ENST00000377004 0.294383729563123 0.164591372852282 -0.115281009463503 ENSG00000175262 C1orf127
ENST00000377008 0.294383729563123 0.164591372852282 -0.115281009463503 ENSG00000175262 C1orf127
ENST00000520253 0.321269162325859 0.186450635810392 -0.109270382874628 ENSG00000175262 C1orf127
ENST00000473118 0.763626909876638 0.658282460164309 0.0214000548959464 ENSG00000120948 TARDBP
ENST00000240185 0.159902085291072 0.0675819215695314 0.0943606177490459 ENSG00000120948 TARDBP
ENST00000476201 0.703717509400595 0.582057126662245 0.0276746932674762 ENSG00000120948 TARDBP
ENST00000472476 0.948070813774675 0.918065617268333 -0.00504469923132178 ENSG00000120948 TARDBP
ENST00000439080 0.25485515539012 0.13387667398268 0.0722047975768989 ENSG00000120948 TARDBP
ENST00000473869 0.144404153875997 0.0579985241863119 0.0978627351933257 ENSG00000120948 TARDBP
ENST00000315091 0.160585862686557 0.0680047488057056 0.0946613501551722 ENSG00000120948 TARDBP
ENST00000477447 0.096954032220999 0.031931366597516 0.124973364438999 ENSG00000120948 TARDBP
ENST00000496840 0.132336823554137 0.0507755707768798 0.122342260036543 ENSG00000120948 TARDBP
ENST00000480464 0.148954009933336 0.060725928286331 0.159974635885678 ENSG00000120948 TARDBP
ENST00000400897 0.169141755490914 0.0733099248219295 0.146336499116222 ENSG00000009724 MASP2
ENST00000475189 0.0224532890298732 0.00306948389239434 -0.250688105343386 ENSG00000116649 SRM
ENST00000376957 0.594065804936244 0.454539780593313 -0.0456514625260365 ENSG00000116649 SRM
ENST00000490101 0.03375944586769 0.00601641461794635 -0.221161718137536 ENSG00000116649 SRM
ENST00000465788 0.81674963474054 0.728153431275143 0.0228033856497078 ENSG00000116649 SRM
ENST00000459997 0.94043603647937 0.906131365853807 0.0073099824092011 ENSG00000116649 SRM
ENST00000487300 0.511847270090519 0.366024616627305 0.0646527650225424 ENSG00000116649 SRM
ENST00000304457 0.0450707553490722 0.00963076230151069 -0.113476761013999 ENSG00000171824 EXOSC10
ENST00000376936 0.0450707553490722 0.00963076230151069 -0.113476761013999 ENSG00000171824 EXOSC10
ENST00000474216 0.0663306006039712 0.0177761888769147 -0.124636044449184 ENSG00000171824 EXOSC10
ENST00000544779 0.0446541342755611 0.00948627687752405 -0.113697769067499 ENSG00000171824 EXOSC10
ENST00000490565 0.0514923611017344 0.0118997629931126 -0.220996471880648 ENSG00000171824 EXOSC10
ENST00000452378 0.0265856709649765 0.00407803728142022 -0.175278223024867 ENSG00000226849 RP4-635E18.7
ENST00000469634 0.0128713825536518 0.00116911726335399 -0.212942976134752 ENSG00000171824 EXOSC10
ENST00000478271 0.019112971127197 0.00231299544176809 -0.206752727702288 ENSG00000171824 EXOSC10
ENST00000470611 0.41196561719487 0.267805146410574 -0.0688608190332028 ENSG00000171824 EXOSC10
ENST00000498576 0.463448910359442 0.316933534899001 -0.0759919265024722 ENSG00000171824 EXOSC10
ENST00000472078 0.303678207599906 0.172006421073228 -0.10402714838621 ENSG00000171824 EXOSC10
ENST00000485606 0.452023550866056 0.30567279418185 -0.0756025882187852 ENSG00000171824 EXOSC10
ENST00000460196 0.0189042632120262 0.0022736772880799 -0.219122640100215 ENSG00000171824 EXOSC10
ENST00000376838 0.280001724257803 0.153272782633393 -0.0874574760089203 ENSG00000198793 MTOR
ENST00000361445 0.129066267499964 0.0488777739297347 -0.0857862553907749 ENSG00000198793 MTOR
ENST00000473471 0.671721924969602 0.544123258678214 0.0499300883947202 ENSG00000198793 MTOR
ENST00000490931 0.839285228930941 0.759308640046337 0.0242800375645435 ENSG00000198793 MTOR
ENST00000455339 0.980084012958685 0.968444633533633 0.00326330714493853 ENSG00000198793 MTOR
ENST00000495435 0.0316785117465507 0.00540405553536838 -0.225819744772876 ENSG00000198793 MTOR
ENST00000445982 0.3968652432227 0.253793072457542 -0.10050795038154 ENSG00000225602 MTOR-AS1
ENST00000420480 0.376632935908531 0.234925086496706 -0.104615339545061 ENSG00000225602 MTOR-AS1
ENST00000376810 0.651228513273884 0.519850475261911 -0.0404064575885606 ENSG00000120942 UBIAD1
ENST00000376804 0.704350866085052 0.582781101951405 -0.0351636375369325 ENSG00000120942 UBIAD1
ENST00000486588 0.922466090189356 0.878871533567264 0.0107583676545542 ENSG00000120942 UBIAD1
ENST00000483738 0.92848235815239 0.887752553581631 0.00988053745108087 ENSG00000120942 UBIAD1
ENST00000251546 0.00747269330118842 0.000418176989892438 -0.264062666532592 ENSG00000132879 FBXO44
ENST00000425796 0.053354469794085 0.0126099907964731 -0.210711514384238 ENSG00000132879 FBXO44
ENST00000376770 0.00595895179204103 0.000268134864410368 -0.264367850030276 ENSG00000132879 FBXO44
ENST00000376768 0.022811746721381 0.00315867252077158 -0.241096203598918 ENSG00000132879 FBXO44
ENST00000251547 0.00595895179204103 0.000268134864410368 -0.264367850030276 ENSG00000132879 FBXO44
ENST00000376760 0.0579100940344939 0.0143491902825829 -0.204320105201511 ENSG00000132879 FBXO44
ENST00000376762 0.00788606943786184 0.000469648102527677 -0.262375093070236 ENSG00000132879 FBXO44
ENST00000475435 0.00673333029098264 0.000339689090651418 -0.275393932037829 ENSG00000132879 FBXO44
ENST00000471895 0.00428557536364852 0.000136969302486699 -0.293981454902139 ENSG00000132879 FBXO44
ENST00000376753 0.477226892468867 0.330640247360002 -0.0644790321036832 ENSG00000116663 FBXO6
ENST00000474239 0.494564527101087 0.348207299821987 -0.0698232302722842 ENSG00000116663 FBXO6
ENST00000449067 0.614759536543479 0.478190707386759 -0.0485044400068292 ENSG00000116663 FBXO6
ENST00000235310 0.515406739673173 0.369890926703093 -0.058167440686344 ENSG00000116670 MAD2L2
ENST00000376692 0.500943077624491 0.354610124092714 -0.0602360611388694 ENSG00000116670 MAD2L2
ENST00000376672 0.519005565519069 0.373540286790218 -0.0577051213392914 ENSG00000116670 MAD2L2
ENST00000376669 0.542151192585369 0.397696557143975 -0.055029733463005 ENSG00000116670 MAD2L2
ENST00000376667 0.586548259025385 0.445738237262046 -0.0488420494629382 ENSG00000116670 MAD2L2
ENST00000445656 0.802348102743857 0.708726133523584 -0.0244814351260165 ENSG00000116670 MAD2L2
ENST00000456915 0.785701374218853 0.687131538395333 -0.0263716614634445 ENSG00000116670 MAD2L2
ENST00000376664 0.684078884924371 0.558486479598741 -0.0390719219075483 ENSG00000116670 MAD2L2
ENST00000376655 0.631725681980915 0.497491752075186 -0.0461529435677613 ENSG00000116670 MAD2L2
ENST00000376637 0.0568462893029656 0.0139370129095745 -0.172652514512251 ENSG00000177674 AGTRAP
ENST00000476512 0.0645370598374285 0.0170359699042193 -0.171163814551077 ENSG00000177674 AGTRAP
ENST00000400895 0.0709086206588048 0.0197513373744413 -0.167478781621041 ENSG00000177674 AGTRAP
ENST00000494437 0.20283510037577 0.0961421792405311 -0.129056485818167 ENSG00000177674 AGTRAP
ENST00000491346 0.0631167309820589 0.0164157775490594 -0.170035887211286 ENSG00000177674 AGTRAP
ENST00000376629 0.0582021590281897 0.0144733719577449 -0.171351909441591 ENSG00000177674 AGTRAP
ENST00000376627 0.0528580470168031 0.0124180768651587 -0.17567477736081 ENSG00000177674 AGTRAP
ENST00000314340 0.0607218323175407 0.0154770103643712 -0.170156844680164 ENSG00000177674 AGTRAP
ENST00000452018 0.07748444361779 0.0226932760353035 -0.162234675791812 ENSG00000177674 AGTRAP
ENST00000510878 0.0548995861999261 0.0131943589073128 -0.174475905844014 ENSG00000177674 AGTRAP
ENST00000476309 0.0794971746456489 0.0236130519886557 -0.181889528997723 ENSG00000177674 AGTRAP
ENST00000514733 0.0695729615053735 0.0191814536645241 -0.18934527966771 ENSG00000177674 AGTRAP
ENST00000513739 0.127119688301238 0.047805701163342 -0.16751476805028 ENSG00000177674 AGTRAP
ENST00000471765 0.0395798268097599 0.0077711282049771 -0.223116981555254 ENSG00000177674 AGTRAP
ENST00000433342 0.372973983646967 0.231618143701062 -0.0877695003874094 ENSG00000215910 C1orf167
ENST00000312793 0.374026397298337 0.232579866340336 -0.087501320524065 ENSG00000215910 C1orf167
ENST00000444493 0.448603224976936 0.302358539646787 -0.0772442171081589 ENSG00000215910 C1orf167
ENST00000449278 0.448603224976936 0.302358539646787 -0.0772442171081589 ENSG00000215910 C1orf167
ENST00000475041 0.856263695580638 0.783946099198448 -0.0227152654038142 ENSG00000215910 C1orf167
ENST00000376592 0.0987408154056797 0.0327328159563264 -0.128699858854845 ENSG00000177000 MTHFR
ENST00000376583 0.0905203292472532 0.0287519604696087 -0.130309724167358 ENSG00000177000 MTHFR
ENST00000376590 0.053830699516165 0.0128000341261826 -0.148854471014586 ENSG00000177000 MTHFR
ENST00000482358 0.127285864471243 0.0478997567110134 -0.157995815630668 ENSG00000215910 C1orf167
ENST00000376585 0.0413302145821776 0.0083563976400711 -0.156877310780516 ENSG00000177000 MTHFR
ENST00000418034 0.0762054424978683 0.0221236252724842 -0.180156250529123 ENSG00000177000 MTHFR
ENST00000413656 0.213899583467023 0.103907163746851 -0.136536117250917 ENSG00000177000 MTHFR
ENST00000423400 0.170338532553465 0.074102875514963 -0.149685910204277 ENSG00000177000 MTHFR
ENST00000431243 0.170338532553465 0.074102875514963 -0.149685910204277 ENSG00000177000 MTHFR
ENST00000376486 0.0606436532453394 0.0154365871650147 -0.196057462235892 ENSG00000177000 MTHFR
ENST00000312413 0.113482568126778 0.0403860893350639 -0.0970517667992864 ENSG00000011021 CLCN6
ENST00000346436 0.114680834898001 0.0410547223272535 -0.0966841906507202 ENSG00000011021 CLCN6
ENST00000376497 0.750821691203534 0.64078083834825 -0.0326525132310498 ENSG00000011021 CLCN6
ENST00000376487 0.160518762093965 0.0679732927520035 -0.0881530979539199 ENSG00000011021 CLCN6
ENST00000376496 0.228006496036908 0.113854255213823 -0.0800597453106026 ENSG00000011021 CLCN6
ENST00000376491 0.791712552251897 0.694916514945083 -0.0228824703126142 ENSG00000011021 CLCN6
ENST00000376492 0.592571840284689 0.452559158655687 -0.0431281303574594 ENSG00000011021 CLCN6
ENST00000376490 0.791712552251897 0.694916514945083 -0.0228824703126142 ENSG00000011021 CLCN6
ENST00000494028 0.905638855935746 0.8542125113245 0.0137619331099739 ENSG00000011021 CLCN6
ENST00000446542 0.245074291347702 0.126283167211801 -0.110089273896241 ENSG00000242349 NPPA-AS1
ENST00000376572 0.290504549008894 0.161517359868306 -0.090696637558224 ENSG00000116685 KIAA2013
ENST00000376576 0.232907414943524 0.117438696792459 -0.111469946715658 ENSG00000116685 KIAA2013
ENST00000485046 0.00457712304635767 0.0001562911677704 -0.189582162994266 ENSG00000083444 PLOD1
ENST00000449038 0.00648073875758313 0.000313317578831598 -0.212181941285996 ENSG00000083444 PLOD1
ENST00000358133 0.0110969561964329 0.000900641944912799 -0.189824494650062 ENSG00000083444 PLOD1
ENST00000376369 0.0045529757469935 0.000154407589116446 -0.172834210881852 ENSG00000083444 PLOD1
ENST00000429000 0.00668817026217941 0.000334744903079425 -0.182529030291254 ENSG00000083444 PLOD1
ENST00000196061 0.00402727168011643 0.00012204778180518 -0.178801757266953 ENSG00000083444 PLOD1
ENST00000465920 0.0918812229770114 0.0294233623166969 -0.151884542731748 ENSG00000083444 PLOD1
ENST00000491536 0.0427968478534413 0.0088745338718743 -0.15870251455069 ENSG00000083444 PLOD1
ENST00000470133 0.386818063212911 0.244131130249036 -0.0900134247594968 ENSG00000083444 PLOD1
ENST00000481933 0.0116406744613869 0.000983340048615394 -0.217134207350909 ENSG00000083444 PLOD1
ENST00000444836 0.00493216359356659 0.000183195181585425 -0.193141736187629 ENSG00000116688 MFN2
ENST00000490079 0.0388438833884496 0.00753328301955187 -0.185996603225262 ENSG00000116688 MFN2
ENST00000235329 0.004931444745575 0.000183121778613906 -0.193144201432592 ENSG00000116688 MFN2
ENST00000484391 0.0237586032509759 0.00340943014165049 -0.203740258070274 ENSG00000116688 MFN2
ENST00000497302 0.0343423635180188 0.00618599661065911 -0.180562302061925 ENSG00000116688 MFN2
ENST00000412236 0.0174021496030868 0.00197667799018319 -0.205710419317334 ENSG00000116688 MFN2
ENST00000478749 0.527870063015557 0.382429842702355 -0.051027298644851 ENSG00000116691 MIIP
ENST00000235332 0.449027845546774 0.302746793393547 -0.056662438888308 ENSG00000116691 MIIP
ENST00000436478 0.448974690531011 0.302701360358077 -0.0566673140749462 ENSG00000116691 MIIP
ENST00000466860 0.595208348147566 0.45575380050606 -0.044354189023095 ENSG00000116691 MIIP
ENST00000498685 0.436675395080512 0.291349896382464 -0.0650248569892224 ENSG00000116691 MIIP
ENST00000492256 0.271509847819219 0.146503002967534 -0.114908393296608 ENSG00000116691 MIIP
ENST00000460823 0.283376511245827 0.155903777443403 -0.0965661465762351 ENSG00000116691 MIIP
ENST00000478299 0.250310201992145 0.130424814412132 -0.133383504829705 ENSG00000116691 MIIP
ENST00000263932 0.0543589030864935 0.0130049114494564 -0.144876967256235 ENSG00000120949 TNFRSF8
ENST00000417814 0.0850948931079762 0.0262000915773299 -0.137722575238201 ENSG00000120949 TNFRSF8
ENST00000514649 0.0850948931079762 0.0262000915773299 -0.137722575238201 ENSG00000120949 TNFRSF8
ENST00000413146 0.0243657356907612 0.00354946288253523 -0.187003888643913 ENSG00000120949 TNFRSF8
ENST00000479933 0.0249760768537143 0.00369418486534311 -0.186108803214004 ENSG00000120949 TNFRSF8
ENST00000536782 0.023517398277307 0.00334212893542379 -0.201680473355149 ENSG00000028137 TNFRSF1B
ENST00000376259 0.00483569992944999 0.000175288137527615 -0.182425112452564 ENSG00000028137 TNFRSF1B
ENST00000492361 0.00483569992944999 0.000175288137527615 -0.182425112452564 ENSG00000028137 TNFRSF1B
ENST00000489921 0.152754722453701 0.0630927694368252 -0.158203626362519 ENSG00000028137 TNFRSF1B
ENST00000356315 0.588952351308588 0.448344928021506 0.037514149240862 ENSG00000048707 VPS13D
ENST00000358136 0.588952351308588 0.448344928021506 0.037514149240862 ENSG00000048707 VPS13D
ENST00000476169 0.348398672722948 0.209679811493886 0.110721954536462 ENSG00000048707 VPS13D
ENST00000489961 0.607007629315712 0.469447660365273 -0.0614938899965965 ENSG00000048707 VPS13D
ENST00000011700 0.503465656862064 0.357263601437775 0.0497134681933919 ENSG00000048707 VPS13D
ENST00000460333 0.522645346821189 0.377298345065334 0.0496227264057524 ENSG00000048707 VPS13D
ENST00000487188 0.353594571038752 0.214356160327796 0.0794146755613528 ENSG00000048707 VPS13D
ENST00000469054 0.547984259910994 0.404054838511915 0.0743446797979186 ENSG00000048707 VPS13D
ENST00000496628 0.629659722104301 0.495012311150122 0.0421837780544092 ENSG00000048707 VPS13D
ENST00000476045 0.38986146130874 0.247049114507637 -0.102598830370212 ENSG00000048707 VPS13D
ENST00000543766 0.491826863883885 0.345471144630653 0.064396368336392 ENSG00000048707 VPS13D
ENST00000471923 0.856740321555153 0.784536630730855 0.019349833658297 ENSG00000048707 VPS13D
ENST00000543710 0.774621644436806 0.672702763213223 0.0342099262304157 ENSG00000048707 VPS13D
ENST00000376223 0.901092873031482 0.847598542153794 -0.016748027743471 ENSG00000162496 DHRS3
ENST00000464917 0.942881323477317 0.909806541086984 -0.0100629459473347 ENSG00000162496 DHRS3
ENST00000484063 0.0324268212002863 0.00562297299826951 0.192840768821304 ENSG00000116731 PRDM2
ENST00000376048 0.779140276512581 0.678323987418792 0.018109015889227 ENSG00000116731 PRDM2
ENST00000311066 0.755899235527052 0.647595580569396 0.0183829984750322 ENSG00000116731 PRDM2
ENST00000235372 0.859412327961737 0.788348761987022 0.011633471784232 ENSG00000116731 PRDM2
ENST00000491134 0.988578770585364 0.981744327611206 0.000858772709292251 ENSG00000116731 PRDM2
ENST00000502727 0.351930777332903 0.212927585808488 0.0838147867102615 ENSG00000116731 PRDM2
ENST00000502724 0.322836238525649 0.187833994526685 0.0898341226420399 ENSG00000116731 PRDM2
ENST00000413440 0.843694946576124 0.765791073847913 -0.0108666029312809 ENSG00000116731 PRDM2
ENST00000343137 0.868481447028267 0.801037437390872 -0.00917272766332716 ENSG00000116731 PRDM2
ENST00000491815 0.354625448768753 0.215296793495432 0.0844505164081599 ENSG00000116731 PRDM2
ENST00000503842 0.860438226826737 0.789894873829928 -0.0106958937276446 ENSG00000116731 PRDM2
ENST00000407521 0.392669062523675 0.249746315170357 0.0759102970730981 ENSG00000116731 PRDM2
ENST00000505823 0.853700563231127 0.7804920050218 -0.0111854832397808 ENSG00000116731 PRDM2
ENST00000487453 0.539232953578585 0.394640163901109 -0.0502322314770335 ENSG00000116731 PRDM2
ENST00000491547 0.647773717041178 0.515546704605524 0.0576918104504436 ENSG00000189337 KAZN
ENST00000376030 0.721357272429971 0.603790697262379 0.046059990771117 ENSG00000189337 KAZN
ENST00000503743 0.683725924936025 0.558088242900135 0.0519182151391897 ENSG00000189337 KAZN
ENST00000422387 0.761020903635754 0.654822207343415 0.0396743421359155 ENSG00000189337 KAZN
ENST00000428417 0.66448569480999 0.535243595492299 0.04916143041748 ENSG00000171729 TMEM51
ENST00000376014 0.665738029206991 0.536766732844973 0.0489876986267152 ENSG00000171729 TMEM51
ENST00000451326 0.829980414063052 0.746700975402945 0.0272084708266817 ENSG00000171729 TMEM51
ENST00000400796 0.602683129177767 0.464380843937346 0.0581849527347388 ENSG00000171729 TMEM51
ENST00000434578 0.603120843176823 0.464826636655522 0.0581278732091494 ENSG00000171729 TMEM51
ENST00000376008 0.602413952945382 0.46400228433026 0.0582514498471801 ENSG00000171729 TMEM51
ENST00000375980 0.0536489012109896 0.012728353219351 -0.141832069028932 ENSG00000142634 EFHD2
ENST00000445566 0.0511018201349673 0.0117498316041534 -0.141424567642641 ENSG00000142634 EFHD2
ENST00000546424 0.23112102450631 0.116166813145157 -0.118511653449925 ENSG00000132906 CASP9
ENST00000333868 0.279396218339654 0.152814321139576 -0.108859885093867 ENSG00000132906 CASP9
ENST00000348549 0.279396218339654 0.152814321139576 -0.108859885093867 ENSG00000132906 CASP9
ENST00000400777 0.290894352650806 0.161824997812912 -0.106705595610727 ENSG00000132906 CASP9
ENST00000424908 0.419116210992416 0.274740377040619 -0.0938940319912651 ENSG00000132906 CASP9
ENST00000375890 0.345126254046315 0.206618311300608 -0.09863240642773 ENSG00000132906 CASP9
ENST00000474305 0.413491909628955 0.269314840071423 -0.0875331322769327 ENSG00000132906 CASP9
ENST00000447522 0.558170414573878 0.414840732177787 -0.0663733440762497 ENSG00000132906 CASP9
ENST00000440484 0.430365222652141 0.285232303364505 -0.0919584772741625 ENSG00000132906 CASP9
ENST00000546969 0.498329217355164 0.352048006838483 -0.0817832238623313 ENSG00000132906 CASP9
ENST00000375849 0.510986860034393 0.364972009692698 0.0476888704129796 ENSG00000116138 DNAJC16
ENST00000375847 0.302557267573317 0.171149785489638 0.0777037170613775 ENSG00000116138 DNAJC16
ENST00000475133 0.302557267573317 0.171149785489638 0.0777037170613775 ENSG00000116138 DNAJC16
ENST00000375838 0.774035964700377 0.671953804656118 0.0297643195434472 ENSG00000116138 DNAJC16
ENST00000483270 0.746725863208021 0.635542970362384 0.0289066412057216 ENSG00000116138 DNAJC16
ENST00000472665 0.927627325080356 0.886390463727913 -0.012494827052331 ENSG00000116138 DNAJC16
ENST00000495523 0.203161534227398 0.0963509929845147 0.136236706366784 ENSG00000116138 DNAJC16
ENST00000375826 0.427857358410633 0.282854443068769 -0.0813164553855812 ENSG00000116771 AGMAT
ENST00000480945 0.587536206381949 0.446795768313374 0.0359174996898532 ENSG00000197312 DDI2
ENST00000486680 0.960902842022245 0.937964684285591 0.00610630627433722 ENSG00000197312 DDI2
ENST00000546927 0.637329620645934 0.503896728725906 0.0576478597026079 ENSG00000197312 DDI2
ENST00000320153 0.890087229456649 0.831874966648021 0.0123715928157309 ENSG00000197312 DDI2
ENST00000483899 0.859091566939537 0.787876699047896 -0.0197567815351255 ENSG00000197312 DDI2
ENST00000548451 0.906750449931424 0.85582774586205 0.0159432885271894 ENSG00000197312 DDI2
ENST00000345034 0.835727535909554 0.75438996040975 0.0214644794636501 ENSG00000215695 RSC1A1
ENST00000375799 0.00431417029887144 0.000139444874896282 -0.195292962075089 ENSG00000116786 PLEKHM2
ENST00000375793 0.00431417029887144 0.000139444874896282 -0.195292962075089 ENSG00000116786 PLEKHM2
ENST00000462455 0.00729306716392565 0.000398775329770069 -0.229157198483795 ENSG00000116786 PLEKHM2
ENST00000453804 0.00545921445246333 0.000224758911383038 -0.192230766863336 ENSG00000237938 RP11-288I21.1
ENST00000477849 0.0365166642626849 0.00680416479816962 -0.168545637344162 ENSG00000116786 PLEKHM2
ENST00000535249 0.346106119804758 0.207476183530964 -0.108418532159159 ENSG00000179743 RP11-169K16.9
ENST00000317122 0.0426652590493983 0.0088116899892916 -0.201331686716457 ENSG00000179743 RP11-169K16.9
ENST00000375759 0.0139596384897762 0.00133975089453171 -0.100837615483607 ENSG00000065526 SPEN
ENST00000438066 0.290211668181486 0.16130325613016 0.0779379062646134 ENSG00000065526 SPEN
ENST00000471538 0.694655875599825 0.571095126153693 -0.0397742980627488 ENSG00000065526 SPEN
ENST00000442985 0.241980756823731 0.124024533670167 0.0948564845033846 ENSG00000065526 SPEN
ENST00000487496 0.194187989343497 0.090136903569331 -0.139017061964679 ENSG00000065526 SPEN
ENST00000462525 0.401209296284343 0.257794195478608 -0.0994765229212126 ENSG00000116809 ZBTB17
ENST00000440560 0.441822186160648 0.296181372143548 -0.0903334462849342 ENSG00000116809 ZBTB17
ENST00000375743 0.0870925664207152 0.0271357587980731 -0.130461694103071 ENSG00000116809 ZBTB17
ENST00000537142 0.0870925664207152 0.0271411965068316 -0.130465571563567 ENSG00000116809 ZBTB17
ENST00000375733 0.0870925664207152 0.0271411965068316 -0.130465571563567 ENSG00000116809 ZBTB17
ENST00000444358 0.330242871209449 0.194076390113902 -0.108564990093509 ENSG00000116809 ZBTB17
ENST00000471805 0.400389043123767 0.256992645254502 -0.100254610797853 ENSG00000116809 ZBTB17
ENST00000474511 0.394142364657496 0.251098159619192 -0.102146412880578 ENSG00000116809 ZBTB17
ENST00000448462 0.0925338352681634 0.0297638001084164 -0.132758969704344 ENSG00000116809 ZBTB17
ENST00000492834 0.1202740678064 0.0441095279547961 -0.151970188416994 ENSG00000116809 ZBTB17
ENST00000490899 0.174772513730305 0.0770158092128601 -0.129891914298141 ENSG00000116809 ZBTB17
ENST00000464719 0.176589469883034 0.0782253622791396 -0.140074205115364 ENSG00000116809 ZBTB17
ENST00000479282 0.163650066382771 0.0698742636077282 -0.126290876521286 ENSG00000116809 ZBTB17
ENST00000494020 0.130027368000522 0.0494609370322465 -0.148638074966122 ENSG00000116809 ZBTB17
ENST00000478117 0.269779618675547 0.145143273419716 -0.129129048266897 ENSG00000142632 ARHGEF19
ENST00000270747 0.23334791767945 0.117708192735039 -0.138205343349161 ENSG00000142632 ARHGEF19
ENST00000375592 0.408890502754796 0.264815382996718 0.0672551834980211 ENSG00000037637 FBXO42
ENST00000456164 0.872880771832795 0.807046026143004 -0.0164010202973803 ENSG00000037637 FBXO42
ENST00000444116 0.849727386054057 0.774579457441367 -0.0191001806278357 ENSG00000037637 FBXO42
ENST00000478089 0.488692017387379 0.342205642589581 0.0658156434480288 ENSG00000037637 FBXO42
ENST00000475078 0.153718305633909 0.0636887468101549 -0.117597393749403 ENSG00000055070 SZRD1
ENST00000401088 0.0323684760670079 0.00559986440935778 -0.112648085820611 ENSG00000055070 SZRD1
ENST00000471507 0.011979953611511 0.00103176091127245 -0.175987380158155 ENSG00000055070 SZRD1
ENST00000401089 0.0323735741875912 0.0056028719045584 -0.112647753396235 ENSG00000055070 SZRD1
ENST00000486763 0.0083374259786837 0.000532141861484799 -0.18613355473304 ENSG00000055070 SZRD1
ENST00000476423 0.0850938243780019 0.0261930743646618 -0.138411840751875 ENSG00000055070 SZRD1
ENST00000475554 0.00688835952535372 0.000355474592983313 -0.194031194990849 ENSG00000055070 SZRD1
ENST00000375590 0.03052798709481 0.00510362453060061 -0.112623613386295 ENSG00000055070 SZRD1
ENST00000472351 0.0107716227286541 0.000854654284611186 -0.179102245527914 ENSG00000055070 SZRD1
ENST00000492354 0.032351675429402 0.00559117284634566 -0.112750462263562 ENSG00000055070 SZRD1
ENST00000472461 0.00613162620030273 0.000283609197309252 -0.196263221766087 ENSG00000055070 SZRD1
ENST00000491418 0.0326508889307857 0.00569322524934431 -0.120531648953514 ENSG00000187144 SPATA21
ENST00000466212 0.18165781748334 0.081633505354591 -0.0767782243982423 ENSG00000187144 SPATA21
ENST00000337132 0.135626912043013 0.0527161122440085 -0.0932726174304465 ENSG00000157191 NECAP2
ENST00000504551 0.0145345474910483 0.00144125873446419 -0.166197436110209 ENSG00000157191 NECAP2
ENST00000406746 0.135626912043013 0.0527161122440085 -0.0932726174304465 ENSG00000157191 NECAP2
ENST00000457722 0.0114250887291181 0.000944804650845782 -0.169816102970781 ENSG00000157191 NECAP2
ENST00000486390 0.00800633805714995 0.000485800135731492 -0.244790419950308 ENSG00000157191 NECAP2
ENST00000443980 0.135626912043013 0.0527161122440085 -0.0932726174304465 ENSG00000157191 NECAP2
ENST00000504858 0.0224602774361202 0.00307257116892966 -0.169947926214018 ENSG00000157191 NECAP2
ENST00000508680 0.0541057490345827 0.0129018176116275 -0.161494944030985 ENSG00000157191 NECAP2
ENST00000492095 0.135626912043013 0.0527161122440085 -0.0932726174304465 ENSG00000157191 NECAP2
ENST00000459640 0.0208079980156192 0.00268293963290606 -0.158986110273408 ENSG00000157191 NECAP2
ENST00000496239 0.135575572939068 0.0526761766684015 -0.0932735952089112 ENSG00000157191 NECAP2
ENST00000513161 0.0145425291698105 0.00144306974620496 -0.166191406783086 ENSG00000157191 NECAP2
ENST00000509727 0.0222465336231231 0.00301973223748223 -0.219533375953979 ENSG00000157191 NECAP2
ENST00000457898 0.771940636184559 0.669182874401373 -0.0378499808398453 ENSG00000226029 RP4-798A10.2
ENST00000263511 0.634446702351178 0.500561768313446 0.0555041335694829 ENSG00000080947 CROCCP3
ENST00000591348 0.457385683107402 0.311003763800726 0.0851111535396284 ENSG00000080947 CROCCP3
ENST00000430580 0.772582428566993 0.670141651023558 0.0351654502367628 ENSG00000219481 NBPF1
ENST00000392963 0.731865378541183 0.616677952164413 0.0442676740829354 ENSG00000219481 NBPF1
ENST00000540383 0.494991980454854 0.348709830764596 -0.0589056722488412 ENSG00000215908 CROCCP2
ENST00000412962 0.490251572122204 0.343912462135465 -0.0566445283438959 ENSG00000215908 CROCCP2
ENST00000362058 0.542323803818837 0.39791335130122 -0.0614957129046547 ENSG00000215908 CROCCP2
ENST00000419267 0.0226501990669532 0.00311962419539128 0.260014724282927 ENSG00000236698 EIF1AXP1
ENST00000466256 0.216011066912217 0.105340509970135 -0.129841526068212 ENSG00000058453 CROCC
ENST00000375541 0.453730256854219 0.307313816479468 -0.0810390547288431 ENSG00000058453 CROCC
ENST00000445545 0.45897669079696 0.312477193611613 -0.0854157314023641 ENSG00000058453 CROCC
ENST00000467938 0.423976961993539 0.279218609042179 -0.0940191134004976 ENSG00000058453 CROCC
ENST00000494191 0.758320628080442 0.650948367772552 -0.0401914199269553 ENSG00000058453 CROCC
ENST00000446261 0.0597328116218354 0.0150915973600966 -0.176255222916394 ENSG00000226526 RP1-37C10.3
ENST00000326735 0.0669853029665687 0.0180664675655818 -0.172869925527714 ENSG00000159363 ATP13A2
ENST00000341676 0.065192327278217 0.017300164138804 -0.172650832110876 ENSG00000159363 ATP13A2
ENST00000452699 0.065192327278217 0.017300164138804 -0.172650832110876 ENSG00000159363 ATP13A2
ENST00000466561 0.173533084419773 0.076161486961754 -0.156525905869833 ENSG00000159363 ATP13A2
ENST00000502418 0.124434504421165 0.0463624353448886 -0.176993887178177 ENSG00000159363 ATP13A2
ENST00000503552 0.247893166678832 0.128545916070132 -0.126721024462663 ENSG00000159363 ATP13A2
ENST00000463860 0.10717695496982 0.0370306164118869 -0.177652833792267 ENSG00000159363 ATP13A2
ENST00000502860 0.0908490595604257 0.0289104297612454 -0.192264554998847 ENSG00000159363 ATP13A2
ENST00000506174 0.0582120791954525 0.0144785953094 -0.217192245738996 ENSG00000159363 ATP13A2
ENST00000510069 0.171941657379183 0.0751308444751321 -0.151547675161389 ENSG00000159363 ATP13A2
ENST00000511957 0.11300602722478 0.0401437237783308 -0.181926511709497 ENSG00000159363 ATP13A2
ENST00000508222 0.135572408203549 0.0526630154963799 -0.171894990637177 ENSG00000159363 ATP13A2
ENST00000375499 0.878465576664542 0.814838552549738 0.0114267094388232 ENSG00000117118 SDHB
ENST00000485092 0.889948752998334 0.831693148589624 -0.0158815011870502 ENSG00000117118 SDHB
ENST00000475049 0.95569470911767 0.929927010458132 -0.00655335726741408 ENSG00000117118 SDHB
ENST00000485515 0.822104347588855 0.73576450897536 0.0161503183777294 ENSG00000117118 SDHB
ENST00000491274 0.671273291116025 0.543639058733492 0.0309631644290598 ENSG00000117118 SDHB
ENST00000475506 0.714476951471005 0.595559840815352 0.0278389096188716 ENSG00000117118 SDHB
ENST00000463045 0.833520556237713 0.751519916622994 0.0160363470846902 ENSG00000117118 SDHB
ENST00000466613 0.899890944731253 0.846063844127773 -0.0118329870105544 ENSG00000117118 SDHB
ENST00000439577 0.252310482778533 0.131895963923579 -0.0971699830633931 ENSG00000227751 RP1-20B21.4
ENST00000375436 0.000949690600963312 8.57124727932075e-06 -0.187652360430071 ENSG00000179051 RCC2
ENST00000474892 0.00103300461256938 9.92972651107964e-06 -0.261036437982353 ENSG00000179051 RCC2
ENST00000375433 0.00533271168865966 0.000213454027778163 -0.176863556786087 ENSG00000179051 RCC2
ENST00000583469 0.697904038690614 0.575366852008022 -0.0477317933274475 ENSG00000266727 AC004824.1
ENST00000361221 0.00281353681176801 6.3141754416726e-05 -0.312502259935439 ENSG00000074964 ARHGEF10L
ENST00000452522 0.00281353681176801 6.3141754416726e-05 -0.312502259935439 ENSG00000074964 ARHGEF10L
ENST00000434513 0.00253689989563095 5.23996010338955e-05 -0.317178582250579 ENSG00000074964 ARHGEF10L
ENST00000375415 0.00265897546030684 5.66082358016684e-05 -0.316538647000632 ENSG00000074964 ARHGEF10L
ENST00000375420 0.00497963091017665 0.000187696748116918 -0.320706192047742 ENSG00000074964 ARHGEF10L
ENST00000469726 0.005024860171205 0.00019053961943768 -0.31088665799347 ENSG00000074964 ARHGEF10L
ENST00000375408 0.00552500594727204 0.000230906235749976 -0.312103158938891 ENSG00000074964 ARHGEF10L
ENST00000167825 0.00552500594727204 0.000230906235749976 -0.312103158938891 ENSG00000074964 ARHGEF10L
ENST00000475356 0.00843142246158936 0.000542893792298148 -0.299416461673705 ENSG00000074964 ARHGEF10L
ENST00000494072 0.0260483247166282 0.00394775494772521 -0.16044370160698 ENSG00000255275 RP13-279N23.2
ENST00000538309 0.0764431935760349 0.0222266736984944 -0.177675176977912 ENSG00000159423 ALDH4A1
ENST00000538839 0.113997810796163 0.0406925286435429 -0.156439426756277 ENSG00000159423 ALDH4A1
ENST00000290597 0.113997810796163 0.0406925286435429 -0.156439426756277 ENSG00000159423 ALDH4A1
ENST00000375341 0.117134332234305 0.0423224206701567 -0.155290515444667 ENSG00000159423 ALDH4A1
ENST00000432718 0.245814608962222 0.126893086222796 -0.135577660020161 ENSG00000159423 ALDH4A1
ENST00000455833 0.0717824592726099 0.0201407201385485 -0.124365229340245 ENSG00000169991 IFFO2
ENST00000355609 0.273917071064197 0.14839718394736 -0.1223414326131 ENSG00000169991 IFFO2
ENST00000416166 0.145092881221274 0.0583891942735776 -0.130821893606668 ENSG00000169991 IFFO2
ENST00000606379 0.0557107671931224 0.0135077189718759 -0.218357542681563 ENSG00000272084 RP5-1126H10.2
ENST00000375254 0.0870925664207152 0.0271410088164497 -0.0848741517375364 ENSG00000127481 UBR4
ENST00000375226 0.0870925664207152 0.0271383234740078 -0.0848651415335034 ENSG00000127481 UBR4
ENST00000375267 0.0870925664207152 0.0271383234740078 -0.0848651415335034 ENSG00000127481 UBR4
ENST00000375217 0.0870925664207152 0.0271383234740078 -0.0848651415335034 ENSG00000127481 UBR4
ENST00000375225 0.137156212496065 0.0536079821002073 -0.130872237048972 ENSG00000127481 UBR4
ENST00000429347 0.035318264548058 0.00646222697290694 -0.139585765444188 ENSG00000127481 UBR4
ENST00000375224 0.103792469882108 0.0352403099261739 -0.103154813463353 ENSG00000127481 UBR4
ENST00000459947 0.0535709898937787 0.0126976923920514 -0.179069224906238 ENSG00000127481 UBR4
ENST00000486515 0.0154563961782269 0.00160620082088156 -0.260044632694274 ENSG00000127481 UBR4
ENST00000543981 0.0567616823882488 0.0139032207957381 -0.125397360481092 ENSG00000127481 UBR4
ENST00000492606 0.271802300967251 0.146714862378119 -0.117067099583312 ENSG00000127481 UBR4
ENST00000467272 0.0975222994389618 0.0321681726784135 -0.127152078378341 ENSG00000127481 UBR4
ENST00000483922 0.128679232593235 0.0486690517470645 -0.155450182373445 ENSG00000127481 UBR4
ENST00000494503 0.813195967064065 0.723460386639123 -0.0251676676744146 ENSG00000127481 UBR4
ENST00000466969 0.156844792481881 0.0656050074773395 -0.14623959105706 ENSG00000127481 UBR4
ENST00000375218 0.0312081656640258 0.00528805686094354 -0.153179440958136 ENSG00000127481 UBR4
ENST00000425413 0.198294955611297 0.0929897276025133 -0.0734529203581238 ENSG00000127481 UBR4
ENST00000417040 0.145688028687392 0.0587418348110246 -0.0758750270505965 ENSG00000127481 UBR4
ENST00000475973 0.275539885033506 0.149690033004982 0.0901171636352157 ENSG00000127481 UBR4
ENST00000465036 0.726483219804542 0.610014721711249 0.0377344854327475 ENSG00000127481 UBR4
ENST00000419533 0.131904029044297 0.050522071280661 -0.082023170183327 ENSG00000127481 UBR4
ENST00000497018 0.636198030663676 0.502586322125172 -0.0521961672004249 ENSG00000127481 UBR4
ENST00000437898 0.773766408994583 0.671652281888936 -0.0215515516475458 ENSG00000230424 RP1-43E13.2
ENST00000477853 0.377745364807499 0.235933447178 -0.0578308413968921 ENSG00000127463 EMC1
ENST00000480380 0.958519797613313 0.934446056200417 -0.00573936921934825 ENSG00000127463 EMC1
ENST00000375199 0.332789167588267 0.196209205407371 -0.0651271170360886 ENSG00000127463 EMC1
ENST00000375208 0.28847265736367 0.159882238492443 -0.0715185480135955 ENSG00000127463 EMC1
ENST00000461353 0.447470710294132 0.301254403535801 -0.0811133460038752 ENSG00000127463 EMC1
ENST00000486405 0.845474965794764 0.768279495065662 -0.0227520535941766 ENSG00000127463 EMC1
ENST00000486238 0.986251665154812 0.978247336118604 -0.00223134449464999 ENSG00000127463 EMC1
ENST00000494770 0.978540647246739 0.965505940390052 0.00310754416210803 ENSG00000127463 EMC1
ENST00000462505 0.766813709116091 0.662385521970385 0.0364530389042974 ENSG00000127463 EMC1
ENST00000496654 0.45435749963779 0.307996828444141 0.0885111770263957 ENSG00000127463 EMC1
ENST00000467423 0.194573293827723 0.0904255465608346 -0.136542088762457 ENSG00000127463 EMC1
ENST00000475079 0.202862657621268 0.0961614952071872 -0.130932516231377 ENSG00000127463 EMC1
ENST00000488681 0.206783352277366 0.098891447489416 -0.133674229637533 ENSG00000127463 EMC1
ENST00000356068 0.195593538005548 0.0911190405336665 -0.138772602480911 ENSG00000127463 EMC1
ENST00000330263 0.0789460767682739 0.0233503925384326 -0.137449034440752 ENSG00000053372 MRTO4
ENST00000493700 0.161017247991373 0.0682766314503481 -0.130755358136589 ENSG00000053372 MRTO4
ENST00000479559 0.463859313462826 0.317302051399916 -0.0750167840993276 ENSG00000053372 MRTO4
ENST00000235835 0.0179625588839436 0.0020862643207126 -0.19296989893221 ENSG00000053371 AKR7A2
ENST00000330072 0.0165063687585133 0.00181036685158291 -0.194856134389579 ENSG00000053371 AKR7A2
ENST00000489286 0.0236659247411292 0.00338452846348011 -0.18555787978439 ENSG00000053371 AKR7A2
ENST00000481966 0.0662076766191935 0.0177137763482919 -0.165728104622493 ENSG00000053371 AKR7A2
ENST00000492217 0.0247228642870034 0.00363570628385425 -0.206367878589189 ENSG00000053371 AKR7A2
ENST00000375155 0.0909261807228048 0.0289450593668731 -0.160126572874196 ENSG00000040487 PQLC2
ENST00000375153 0.0881783593261692 0.0276438388208783 -0.16143477776017 ENSG00000040487 PQLC2
ENST00000469076 0.0881783593261692 0.0276438388208783 -0.16143477776017 ENSG00000040487 PQLC2
ENST00000400548 0.0909261807228048 0.0289450593668731 -0.160126572874196 ENSG00000040487 PQLC2
ENST00000497827 0.108899189389878 0.0379340289428982 -0.153920476140457 ENSG00000040487 PQLC2
ENST00000432465 0.0513820438887929 0.0118494218381695 -0.223782099537652 ENSG00000040487 PQLC2
ENST00000401084 0.0534458859316606 0.0126431104767973 -0.0887088898689843 ENSG00000077549 CAPZB
ENST00000264203 0.0534458859316606 0.0126431104767973 -0.0887088898689843 ENSG00000077549 CAPZB
ENST00000375144 0.0877373531600016 0.0274341255898531 -0.100984159413073 ENSG00000077549 CAPZB
ENST00000375142 0.0533292010637211 0.0125989681958442 -0.0887996124262084 ENSG00000077549 CAPZB
ENST00000433834 0.0679043885784906 0.0184596889361464 -0.0824038720186368 ENSG00000077549 CAPZB
ENST00000264202 0.187603634146291 0.0856823704479416 -0.0611563575159087 ENSG00000077549 CAPZB
ENST00000413711 0.611518317678547 0.474489613661272 -0.0271841787750691 ENSG00000077549 CAPZB
ENST00000459967 0.694934433261183 0.571554481935823 -0.0240344568911631 ENSG00000077549 CAPZB
ENST00000457768 0.849533487157203 0.774332813768514 -0.0192947754017953 ENSG00000077549 CAPZB
ENST00000489607 0.891578045798448 0.833983871285731 -0.0117745563245915 ENSG00000077549 CAPZB
ENST00000482808 0.82908946170787 0.745444014746226 -0.0151484184652153 ENSG00000077549 CAPZB
ENST00000602662 0.512417510420536 0.366697446372996 0.0711168423048931 ENSG00000270136 MINOS1-NBL1
ENST00000486890 0.466155526752099 0.31948641294343 0.0795817540268318 ENSG00000173436 MINOS1
ENST00000322753 0.527730066554484 0.38229843151898 0.069457092599241 ENSG00000173436 MINOS1
ENST00000498067 0.827439346368923 0.743074886911693 0.0283933537029237 ENSG00000173436 MINOS1
ENST00000462646 0.424781785843507 0.279994023818461 0.0867382352073761 ENSG00000173436 MINOS1
ENST00000467029 0.528113658319344 0.382671340871748 0.0697454576403653 ENSG00000173436 MINOS1
ENST00000481464 0.528980794932297 0.383589488067037 0.0695945939111618 ENSG00000173436 MINOS1
ENST00000498642 0.530416913222499 0.385118886715181 0.0694154457135935 ENSG00000173436 MINOS1
ENST00000479642 0.720721808297879 0.603009217057372 0.0457137227167859 ENSG00000173436 MINOS1
ENST00000602293 0.535282247428689 0.390587941152105 0.0677901740158412 ENSG00000270136 MINOS1-NBL1
ENST00000602384 0.536251515381963 0.391594835291238 0.0676590479667469 ENSG00000270136 MINOS1-NBL1
ENST00000602450 0.535282247428689 0.390587941152105 0.0677901740158412 ENSG00000270136 MINOS1-NBL1
ENST00000485362 0.531170029536233 0.385917220584241 0.0693062196052089 ENSG00000173436 MINOS1
ENST00000294543 0.606005250692989 0.46839834964115 -0.0429426571590548 ENSG00000162542 TMCO4
ENST00000375127 0.592964641323128 0.453208684161518 -0.044600877618897 ENSG00000162542 TMCO4
ENST00000489814 0.576847426087961 0.434940948892143 -0.0589781910968183 ENSG00000162542 TMCO4
ENST00000375122 0.60563856595757 0.468023158417037 -0.0429780000445063 ENSG00000162542 TMCO4
ENST00000489135 0.755953324373608 0.647734989166097 -0.0295288996878663 ENSG00000162542 TMCO4
ENST00000496528 0.761136823625385 0.654994883631031 -0.0282025331335812 ENSG00000162542 TMCO4
ENST00000462171 0.913869739002347 0.865939871071111 -0.0121876912128628 ENSG00000162542 TMCO4
ENST00000488449 0.902628779235792 0.849817575753343 -0.0141775450603663 ENSG00000162542 TMCO4
ENST00000375120 0.354290093340278 0.214958984770989 0.0768920576101504 ENSG00000169914 OTUD3
ENST00000466697 0.876099341236222 0.811598277909735 0.0210084727545201 ENSG00000169914 OTUD3
ENST00000264198 0.534181456831518 0.389228228532087 -0.0641710837181581 ENSG00000090432 MUL1
ENST00000321556 0.194863170475183 0.0906373403830254 -0.125155929090593 ENSG00000158828 PINK1
ENST00000492302 0.119071361017412 0.0434203749175414 -0.154259669385146 ENSG00000158828 PINK1
ENST00000451424 0.874816122196595 0.809929010776755 0.0162255688306842 ENSG00000117242 PINK1-AS
ENST00000400490 0.0964462197606416 0.0316501294850378 -0.168767247133581 ENSG00000158828 PINK1
ENST00000602624 0.269272938648563 0.144749757611193 -0.0690840997531239 ENSG00000244038 DDOST
ENST00000375048 0.269184169435652 0.144664312286583 -0.0690841120611981 ENSG00000244038 DDOST
ENST00000415136 0.275645514127628 0.149778742883806 -0.0682553704488729 ENSG00000244038 DDOST
ENST00000475210 0.302233832432892 0.170872370336567 -0.0875766823480589 ENSG00000244038 DDOST
ENST00000464364 0.305496689952652 0.173573456483629 -0.0715108844328135 ENSG00000244038 DDOST
ENST00000477229 0.636430013938769 0.502805748757482 -0.0402537954816891 ENSG00000244038 DDOST
ENST00000312239 0.130762901543227 0.0498672851573535 0.104926388344304 ENSG00000127483 HP1BP3
ENST00000375003 0.20602570766605 0.0983357253570285 0.0959646032496971 ENSG00000127483 HP1BP3
ENST00000413451 0.272364122101011 0.147172889184004 0.111383837697089 ENSG00000203394 RP5-930J4.4
ENST00000488722 0.426669790557324 0.281761991007356 0.0699210854590184 ENSG00000127483 HP1BP3
ENST00000491748 0.885329689948852 0.824816971936468 0.0137902123195963 ENSG00000127483 HP1BP3
ENST00000419948 0.0622562546498307 0.0160876218309652 0.137171678644781 ENSG00000127483 HP1BP3
ENST00000438032 0.0807408167070688 0.0241860825137298 0.108390379111453 ENSG00000127483 HP1BP3
ENST00000424732 0.0818818957034799 0.0247244168775631 0.107338719150481 ENSG00000127483 HP1BP3
ENST00000417710 0.060001782177992 0.0151930255731683 0.124908766349809 ENSG00000127483 HP1BP3
ENST00000487117 0.0925745757209593 0.0297795345624084 0.115768669562947 ENSG00000127483 HP1BP3
ENST00000375000 0.0417551308901312 0.00849520301644715 0.126518537453018 ENSG00000127483 HP1BP3
ENST00000437575 0.399344122260799 0.256023180738759 0.0458539896610798 ENSG00000127483 HP1BP3
ENST00000419490 0.346065068663708 0.207440682728447 0.0508399455320405 ENSG00000127483 HP1BP3
ENST00000414993 0.362522393895408 0.222333014871133 0.0492797557303709 ENSG00000127483 HP1BP3
ENST00000443615 0.538832267229084 0.394116871758562 0.0365778354031579 ENSG00000127483 HP1BP3
ENST00000264211 0.011433820160785 0.000947743164747549 0.172237304558851 ENSG00000075151 EIF4G3
ENST00000400422 0.0168748996741068 0.00187667576021892 0.199229560798601 ENSG00000075151 EIF4G3
ENST00000602326 0.0168748996741068 0.00187667576021892 0.199229560798601 ENSG00000075151 EIF4G3
ENST00000374935 0.0111285801547982 0.000904792603880432 0.172933384193959 ENSG00000075151 EIF4G3
ENST00000537738 0.0187597726013106 0.00224672403511794 0.12334121382516 ENSG00000075151 EIF4G3
ENST00000374937 0.0130339698748349 0.00119478563064474 0.168434021764074 ENSG00000075151 EIF4G3
ENST00000536266 0.0147238033756495 0.00147263133050074 0.136405545090439 ENSG00000075151 EIF4G3
ENST00000435383 0.0838479151409967 0.0256280472952993 0.164130154218867 ENSG00000075151 EIF4G3
ENST00000496705 0.375164758154129 0.233534844318611 0.0767805145584207 ENSG00000075151 EIF4G3
ENST00000374933 0.0301039909797956 0.00499238469536637 0.174181926204064 ENSG00000075151 EIF4G3
ENST00000544689 0.0320976078849278 0.00552519905312486 0.171493399096062 ENSG00000075151 EIF4G3
ENST00000485722 0.0819975006396114 0.0247859328871043 0.191608383439805 ENSG00000075151 EIF4G3
ENST00000356916 0.0173783583842558 0.00197216520682 0.236740915008186 ENSG00000075151 EIF4G3
ENST00000374927 0.0244354641412683 0.00356608930995667 0.211404051614349 ENSG00000075151 EIF4G3
ENST00000438975 0.0366891472511076 0.00685402415595262 0.224941542230508 ENSG00000075151 EIF4G3
ENST00000411888 0.0411200057730261 0.0082896579560043 0.220502680930381 ENSG00000075151 EIF4G3
ENST00000476088 0.991903389412622 0.986877740562939 0.00138597410840187 ENSG00000075151 EIF4G3
ENST00000463775 0.0514329992935132 0.0118699405237482 0.220050469146749 ENSG00000075151 EIF4G3
ENST00000415912 0.603624652940495 0.465615084305661 -0.0463580218930394 ENSG00000117298 ECE1
ENST00000357071 0.410443950318244 0.266307347907542 -0.0777328695864942 ENSG00000117298 ECE1
ENST00000374893 0.869253377190528 0.802045780295086 -0.018568701311675 ENSG00000117298 ECE1
ENST00000436918 0.880995635811713 0.818584964521215 -0.0170308568393165 ENSG00000117298 ECE1
ENST00000264205 0.929417067694637 0.889042455133881 -0.0103706433241598 ENSG00000117298 ECE1
ENST00000526194 0.812075085531305 0.721865442704582 -0.0288794262523083 ENSG00000117298 ECE1
ENST00000463334 0.749021707514229 0.638582290093506 -0.0393226983423209 ENSG00000117298 ECE1
ENST00000454000 0.874055744291995 0.808647594332088 0.0197902897818073 ENSG00000142794 NBPF3
ENST00000318220 0.979831440799189 0.96794451683086 0.00325295683805785 ENSG00000142794 NBPF3
ENST00000318249 0.979831440799189 0.96794451683086 0.00325295683805785 ENSG00000142794 NBPF3
ENST00000342104 0.979831440799189 0.96794451683086 0.00325295683805785 ENSG00000142794 NBPF3
ENST00000486229 0.495734161023384 0.349378217999831 0.0813488341312003 ENSG00000142794 NBPF3
ENST00000434838 0.898674208017165 0.844231812517286 0.0163954149212224 ENSG00000142794 NBPF3
ENST00000400301 0.0926994839709849 0.0298399070021761 0.0869229994237511 ENSG00000090686 USP48
ENST00000308271 0.098305281160863 0.0325186109332883 0.0856505803150003 ENSG00000090686 USP48
ENST00000374732 0.198906266036175 0.093429076634604 0.0676193914833495 ENSG00000090686 USP48
ENST00000479177 0.490586845915795 0.344273101014853 0.0675746472674522 ENSG00000090686 USP48
ENST00000529637 0.0922011455075402 0.0296029694525346 0.0883007082074314 ENSG00000090686 USP48
ENST00000464577 0.181450158588157 0.08149035363065 0.0832954901181861 ENSG00000090686 USP48
ENST00000471752 0.683018761018514 0.557258753141763 -0.0403991996675946 ENSG00000090686 USP48
ENST00000487880 0.631149128862131 0.496840460350008 0.0375834798556743 ENSG00000090686 USP48
ENST00000526044 0.0820689609925547 0.0248193101768614 0.130772160262942 ENSG00000090686 USP48
ENST00000534705 0.0683104216432276 0.0186201744991737 0.138219361696461 ENSG00000090686 USP48
ENST00000421625 0.200851432281009 0.0948174583215117 0.0739455697928988 ENSG00000090686 USP48
ENST00000374730 0.357365389816647 0.217687885809498 0.0648667819729706 ENSG00000090686 USP48
ENST00000527823 0.511486907873196 0.365619746944474 0.0453367271801445 ENSG00000090686 USP48
ENST00000532737 0.781544617785701 0.681653279790059 0.0202606220435075 ENSG00000090686 USP48
ENST00000489108 0.755426815696498 0.64695475929459 0.0251500093655757 ENSG00000090686 USP48
ENST00000374695 0.0514453266700516 0.0118747343257933 -0.205519146989201 ENSG00000142798 HSPG2
ENST00000434233 0.885094383192049 0.824407178344045 -0.0150927871374433 ENSG00000218510 LINC00339
ENST00000420503 0.851141978128799 0.776838747255331 -0.0193106165788328 ENSG00000218510 LINC00339
ENST00000404210 0.859644989006778 0.788645633476737 -0.0183487556276386 ENSG00000218510 LINC00339
ENST00000416769 0.859644989006778 0.788645633476737 -0.0183487556276386 ENSG00000218510 LINC00339
ENST00000452322 0.529464399174364 0.384101370421572 -0.0677222768161195 ENSG00000218510 LINC00339
ENST00000400259 0.214516268864995 0.104310343822194 0.0767812196743088 ENSG00000070831 CDC42
ENST00000344548 0.214902319430487 0.104589648794726 0.0767125327314141 ENSG00000070831 CDC42
ENST00000315554 0.115833720813214 0.0416331711811897 0.0833995245686712 ENSG00000070831 CDC42
ENST00000498236 0.125097123567302 0.0467143197091299 0.0806795028978928 ENSG00000070831 CDC42
ENST00000421089 0.129697165634417 0.0492444386375391 0.0805239867367578 ENSG00000070831 CDC42
ENST00000411827 0.181911180814083 0.0817990451571469 0.0738059494414668 ENSG00000070831 CDC42
ENST00000431803 0.673894315242404 0.546533956929488 0.0531823152378623 ENSG00000230068 CDC42-IT1
ENST00000404138 0.587536206381949 0.446790232048974 -0.0316223922895555 ENSG00000184677 ZBTB40
ENST00000400239 0.460374173086323 0.313849864095944 0.068793441339824 ENSG00000184677 ZBTB40
ENST00000375647 0.587464640012606 0.446701676369915 -0.0316304297118889 ENSG00000184677 ZBTB40
ENST00000374651 0.830296882373944 0.747284493298808 -0.0160889535899397 ENSG00000184677 ZBTB40
ENST00000356634 0.284855955074662 0.1571142778198 0.0520502542351787 ENSG00000004487 KDM1A
ENST00000400181 0.284821765652844 0.157081933506263 0.0520486637278229 ENSG00000004487 KDM1A
ENST00000542151 0.284855955074662 0.1571142778198 0.0520502542351787 ENSG00000004487 KDM1A
ENST00000427154 0.281819335142506 0.154756158884225 0.0492799112594587 ENSG00000240553 RP1-184J9.2
ENST00000481879 0.732490143393889 0.617433306528112 0.0379399016328358 ENSG00000004487 KDM1A
ENST00000465864 0.0449667623466984 0.0095843548120267 0.149409606637716 ENSG00000004487 KDM1A
ENST00000494920 0.936227917267852 0.899503013550493 0.00667005138120878 ENSG00000004487 KDM1A
ENST00000602503 0.133440431762512 0.0514226893026782 -0.113651641275788 ENSG00000004487 KDM1A
ENST00000374623 0.643521090316357 0.510717771134186 -0.0330203787739682 ENSG00000169641 LUZP1
ENST00000418342 0.52269133270587 0.377340283104094 0.0370364054408148 ENSG00000169641 LUZP1
ENST00000302291 0.530605285579675 0.385310933476763 0.0362301280083562 ENSG00000169641 LUZP1
ENST00000314174 0.423175985610454 0.278467688690022 0.0556476103803489 ENSG00000169641 LUZP1
ENST00000471849 0.0803323365259257 0.0239926844634565 0.151802614307414 ENSG00000169641 LUZP1
ENST00000475164 0.121243983920899 0.0446650288898689 0.158234808806429 ENSG00000169641 LUZP1
ENST00000566551 0.5527113525548 0.409152545493963 0.0684828437197749 ENSG00000261326 RP5-1057J7.6
ENST00000464516 0.0478591250873347 0.0106349582454089 0.218229721107675 ENSG00000125944 HNRNPR
ENST00000478691 0.563662203835675 0.420963310382195 0.0331522627199408 ENSG00000125944 HNRNPR
ENST00000374616 0.842469972194042 0.763995321022647 0.013055646401789 ENSG00000125944 HNRNPR
ENST00000476660 0.871267459187486 0.804836533417366 -0.0144815290279912 ENSG00000125944 HNRNPR
ENST00000374612 0.841993517630853 0.76317822927318 0.0131051266233806 ENSG00000125944 HNRNPR
ENST00000302271 0.842115566895099 0.763448357713975 0.0130978642034715 ENSG00000125944 HNRNPR
ENST00000427764 0.932257360511408 0.893445676323135 0.00572990655509335 ENSG00000125944 HNRNPR
ENST00000606561 0.974323444364201 0.959073806279748 -0.0021186508319279 ENSG00000125944 HNRNPR
ENST00000426846 0.981240581674395 0.970172910517734 0.00155159297666078 ENSG00000125944 HNRNPR
ENST00000463552 0.642664124039923 0.509727255742325 0.0281863346579437 ENSG00000125944 HNRNPR
ENST00000470941 0.162308927680269 0.0690772113514621 0.0820051863988829 ENSG00000125944 HNRNPR
ENST00000476451 0.490739274565701 0.344454429063864 0.0408689808073834 ENSG00000125944 HNRNPR
ENST00000490652 0.0460009902632722 0.00994890346467864 -0.146802660484145 ENSG00000125944 HNRNPR
ENST00000314011 0.798596624100623 0.703793905304679 -0.0267282562157901 ENSG00000125945 ZNF436
ENST00000374608 0.874970003455325 0.810155973328855 -0.0175437397703411 ENSG00000125945 ZNF436
ENST00000458053 0.821130563985991 0.73427667525091 -0.028578599590648 ENSG00000249087 C1orf213
ENST00000454117 0.820138056136975 0.732851978831238 -0.0288793651334441 ENSG00000249087 C1orf213
ENST00000335648 0.84753295031215 0.771554212267082 -0.0246056690992033 ENSG00000249087 C1orf213
ENST00000518821 0.906927401472952 0.85609671017476 -0.0154229732292949 ENSG00000249087 C1orf213
ENST00000437367 0.84564677046518 0.768595785744316 -0.0249292438037289 ENSG00000249087 C1orf213
ENST00000361729 0.120126091079069 0.0440222670315521 -0.108835291441263 ENSG00000007968 E2F2
ENST00000374561 0.0865948712962532 0.0268849881213072 -0.157647356839389 ENSG00000117318 ID3
ENST00000463312 0.830051614102142 0.746929195140909 -0.0279354619008521 ENSG00000117318 ID3
ENST00000486541 0.0802771703437822 0.0239640946890518 -0.16687121183593 ENSG00000117318 ID3
ENST00000477916 0.834891498302667 0.753254113652551 -0.0277302951471217 ENSG00000197880 MDS2
ENST00000374550 0.133012196282035 0.0511543703956469 -0.130175387798922 ENSG00000142676 RPL11
ENST00000467075 0.115209987344887 0.0413227124281471 -0.0876576376625016 ENSG00000142676 RPL11
ENST00000482370 0.133102125884337 0.0512013357208413 -0.130217038178204 ENSG00000142676 RPL11
ENST00000443624 0.13268726840733 0.0509590385230174 -0.130324611301554 ENSG00000142676 RPL11
ENST00000458455 0.133197081279161 0.0512598047649251 -0.130239963588338 ENSG00000142676 RPL11
ENST00000418390 0.452981496074543 0.306584363162197 -0.0482241034092662 ENSG00000011007 TCEB3
ENST00000609199 0.476675210241743 0.33003682045575 -0.0487890119229114 ENSG00000011007 TCEB3
ENST00000487554 0.819453262359256 0.731813235730126 0.0241741119563651 ENSG00000011007 TCEB3
ENST00000427796 0.733979610877718 0.619418678545007 -0.0300311997605545 ENSG00000236810 RP5-886K2.3
ENST00000246151 0.6076259210132 0.470250485484252 -0.0407556742830728 ENSG00000057757 PITHD1
ENST00000415372 0.358776278075574 0.219006021096666 0.0933016708661656 ENSG00000057757 PITHD1
ENST00000374524 0.62924523760646 0.494498862748852 -0.0451910270365114 ENSG00000057757 PITHD1
ENST00000374514 0.0231465034135413 0.00324438952546241 -0.166405343494148 ENSG00000011009 LYPLA2
ENST00000400061 0.023802359327895 0.00342271694601303 -0.166334036520341 ENSG00000011009 LYPLA2
ENST00000420982 0.0684847313623413 0.0187011207676884 -0.144139812626732 ENSG00000011009 LYPLA2
ENST00000374505 0.0650143129453702 0.0172173496153201 -0.140363007073457 ENSG00000011009 LYPLA2
ENST00000495365 0.0781157720078415 0.0229697004041165 -0.135439357207742 ENSG00000011009 LYPLA2
ENST00000374503 0.0644767884401861 0.0170076519852309 -0.141244040061673 ENSG00000011009 LYPLA2
ENST00000374502 0.075475355015178 0.0218108851327103 -0.137216660901176 ENSG00000011009 LYPLA2
ENST00000492577 0.0776355896199932 0.0227609922879532 -0.137354605819277 ENSG00000011009 LYPLA2
ENST00000421070 0.0633373452227476 0.0165037475988586 -0.156982103619238 ENSG00000011009 LYPLA2
ENST00000374501 0.0152486285745247 0.00156685752740352 -0.195463654230757 ENSG00000011009 LYPLA2
ENST00000472213 0.195634236052562 0.0911535528038794 -0.109786446324813 ENSG00000011009 LYPLA2
ENST00000481736 0.659968691704519 0.530196266275879 -0.0401578008437022 ENSG00000117308 GALE
ENST00000374497 0.742338169373839 0.629922655637559 -0.0307158241525773 ENSG00000117308 GALE
ENST00000456977 0.508241532719189 0.362091768537381 -0.0689249141032519 ENSG00000117308 GALE
ENST00000459934 0.668480836590589 0.540102006506034 -0.0391323412503561 ENSG00000117308 GALE
ENST00000469556 0.616725002746583 0.480360167237597 -0.0550134480824812 ENSG00000117308 GALE
ENST00000429356 0.779041745919672 0.678127538397423 -0.0274983040917107 ENSG00000117308 GALE
ENST00000418277 0.777162970078316 0.675719326463369 -0.0282752321858797 ENSG00000117308 GALE
ENST00000470949 0.81856687345205 0.730548763356829 -0.0241640043675572 ENSG00000117308 GALE
ENST00000425913 0.79800115555666 0.70295070935453 -0.0264197328949427 ENSG00000117308 GALE
ENST00000445705 0.834271037239777 0.752473097542229 -0.0220414664339665 ENSG00000117308 GALE
ENST00000467493 0.963381440494433 0.941694592209948 -0.00515336293001389 ENSG00000117308 GALE
ENST00000486382 0.802648658063431 0.709090436953454 0.0276915453107898 ENSG00000117308 GALE
ENST00000470383 0.791835147232617 0.695052962879786 -0.0282955307987896 ENSG00000117308 GALE
ENST00000466250 0.85006938636419 0.775190808026872 -0.0207601714618007 ENSG00000117308 GALE
ENST00000467070 0.823803676895148 0.738100024333798 -0.0255882665590814 ENSG00000117308 GALE
ENST00000374490 0.539741771594386 0.395173622059407 -0.0384573129299601 ENSG00000117305 HMGCL
ENST00000374487 0.546387308449732 0.40231848276353 -0.0376468188057313 ENSG00000117305 HMGCL
ENST00000374483 0.546387308449732 0.40231848276353 -0.0376468188057313 ENSG00000117305 HMGCL
ENST00000436439 0.539741771594386 0.395173622059407 -0.0384573129299601 ENSG00000117305 HMGCL
ENST00000235958 0.536331478124426 0.391663386224093 -0.0387514901039171 ENSG00000117305 HMGCL
ENST00000509389 0.964771975864335 0.943885272924474 0.00320609265142908 ENSG00000117305 HMGCL
ENST00000496907 0.598473067797618 0.459425225420554 -0.0528936131384149 ENSG00000117305 HMGCL
ENST00000513148 0.820131458591311 0.73279596746116 0.0168192785778027 ENSG00000117305 HMGCL
ENST00000479458 0.615458598302642 0.478992462969854 0.052864354861566 ENSG00000117305 HMGCL
ENST00000498698 0.562587573041933 0.419754243897035 0.054179480013884 ENSG00000117305 HMGCL
ENST00000374479 0.787112814372482 0.68890261540516 0.0265704882358352 ENSG00000179163 FUCA1
ENST00000374472 0.151438926970654 0.0622366489496506 -0.10576278107109 ENSG00000188822 CNR2
ENST00000536471 0.177365839883414 0.0787702195359385 -0.0997534813228374 ENSG00000188822 CNR2
ENST00000471915 0.20822053306219 0.0999245847546411 -0.0869641898275915 ENSG00000189266 PNRC2
ENST00000334351 0.696075427845458 0.572914798077704 -0.028496291188792 ENSG00000189266 PNRC2
ENST00000374468 0.61037455419311 0.473284216598938 -0.0368672547226951 ENSG00000189266 PNRC2
ENST00000579103 0.79082738476662 0.693546748916048 0.0225709538836337 ENSG00000189266 PNRC2
ENST00000344989 0.325309278109555 0.189882870359538 0.0671647077035848 ENSG00000188529 SRSF10
ENST00000453840 0.32555081652099 0.190070102732239 0.0671192095797193 ENSG00000188529 SRSF10
ENST00000341154 0.327026791992703 0.19126161573934 0.0669219610229737 ENSG00000188529 SRSF10
ENST00000484146 0.338252010771011 0.200837062089866 0.0655730703850013 ENSG00000188529 SRSF10
ENST00000473858 0.338334182316207 0.200904344698543 0.0655700795468841 ENSG00000188529 SRSF10
ENST00000374452 0.335534742879941 0.198527053149549 0.0659436688129468 ENSG00000188529 SRSF10
ENST00000374453 0.336972709265095 0.199751777288836 0.0657724396516981 ENSG00000188529 SRSF10
ENST00000343255 0.379585926614731 0.237521601344942 0.0617089432907754 ENSG00000188529 SRSF10
ENST00000492112 0.378109469250722 0.236251110180163 0.0618552538215803 ENSG00000188529 SRSF10
ENST00000485841 0.388055884264442 0.245245333747157 0.0622834925604046 ENSG00000188529 SRSF10
ENST00000338597 0.547334850431795 0.403306456669977 0.0467515508357585 ENSG00000188529 SRSF10
ENST00000495785 0.543870816097304 0.399652717268096 0.0455939870376807 ENSG00000188529 SRSF10
ENST00000473754 0.703345575622312 0.581636257134444 0.0321073466027749 ENSG00000188529 SRSF10
ENST00000497214 0.950642978602856 0.921815427107607 -0.00805048364645512 ENSG00000188529 SRSF10
ENST00000485292 0.763571369640186 0.658195180490257 0.0301383708869074 ENSG00000188529 SRSF10
ENST00000469303 0.986269737263484 0.978283709672755 0.00197403416053538 ENSG00000188529 SRSF10
ENST00000327535 0.665581315321178 0.536571041998591 -0.0368882860271785 ENSG00000185436 IFNLR1
ENST00000327575 0.624736652844532 0.48946145367568 -0.0458223208037074 ENSG00000185436 IFNLR1
ENST00000374421 0.629258312387103 0.494517702842134 -0.0453333607319634 ENSG00000185436 IFNLR1
ENST00000374419 0.948414013160823 0.918500169305319 0.00751561995527087 ENSG00000185436 IFNLR1
ENST00000374418 0.863714593661781 0.794260462527016 0.0200621683195539 ENSG00000185436 IFNLR1
ENST00000374399 0.983686448773604 0.973979261869084 -0.00220739985880697 ENSG00000001461 NIPAL3
ENST00000003912 0.942443629450291 0.909038019135696 -0.00646842977324726 ENSG00000001461 NIPAL3
ENST00000488155 0.676598977682678 0.549791134585283 -0.0508702919458805 ENSG00000001461 NIPAL3
ENST00000358028 0.967103605955128 0.947542975370504 0.00463361738145639 ENSG00000001461 NIPAL3
ENST00000339255 0.99257997956099 0.987975521522781 0.00100921541749606 ENSG00000001461 NIPAL3
ENST00000475663 0.471626246966349 0.325062646807684 -0.0825806285680318 ENSG00000001461 NIPAL3
ENST00000428131 0.794703214602249 0.698631670030713 0.0296538714830575 ENSG00000001461 NIPAL3
ENST00000432012 0.76446807583897 0.659252777925142 0.0377890832573052 ENSG00000001461 NIPAL3
ENST00000478890 0.388466654992404 0.245657766091748 0.0650565022258242 ENSG00000133226 SRRM1
ENST00000593639 0.378783932895884 0.236800941153905 0.0672854025957321 ENSG00000133226 SRRM1
ENST00000323848 0.763505522893887 0.658110639742689 -0.0211797200699267 ENSG00000133226 SRRM1
ENST00000466910 0.491305462029268 0.344989566582619 0.0517938664723255 ENSG00000133226 SRRM1
ENST00000468822 0.513104458030858 0.367495178114817 0.0468112197924295 ENSG00000133226 SRRM1
ENST00000447431 0.586157908461903 0.445341675565916 -0.034416591153206 ENSG00000133226 SRRM1
ENST00000600523 0.406499615188104 0.262735678246057 0.0655772845950518 ENSG00000133226 SRRM1
ENST00000462710 0.443763221002505 0.297991087851387 0.0575677949134955 ENSG00000133226 SRRM1
ENST00000374389 0.569745166538612 0.427524703817717 -0.0359307612736679 ENSG00000133226 SRRM1
ENST00000490543 0.443763221002505 0.297991087851387 0.0575677949134955 ENSG00000133226 SRRM1
ENST00000479034 0.474904421056078 0.328405995919139 -0.0442912860110248 ENSG00000133226 SRRM1
ENST00000596378 0.649996909457794 0.518103745878601 -0.0295732759483026 ENSG00000133226 SRRM1
ENST00000494934 0.913543806869424 0.865484653525107 -0.00984220138576402 ENSG00000133226 SRRM1
ENST00000495561 0.864064460703092 0.794762222676589 -0.0157583524509152 ENSG00000133226 SRRM1
ENST00000537199 0.110028939990385 0.0385130466516842 -0.0925117775561939 ENSG00000133226 SRRM1
ENST00000485441 0.731436350585995 0.616198689320476 -0.0305395196614944 ENSG00000133226 SRRM1
ENST00000470243 0.0140381145621744 0.00135326509705634 -0.204639979302941 ENSG00000133226 SRRM1
ENST00000496882 0.0516273265845701 0.0119475467120668 -0.130044210811049 ENSG00000133226 SRRM1
ENST00000461768 0.204608094950241 0.0973628526675296 -0.0897759699936874 ENSG00000133226 SRRM1
ENST00000485541 0.145446300345223 0.0586058010151169 -0.109653467720841 ENSG00000133226 SRRM1
ENST00000488317 0.290280184004183 0.161359626489786 -0.0853585390973895 ENSG00000133226 SRRM1
ENST00000489130 0.0197645397423582 0.00244754452677358 -0.244289454023432 ENSG00000133226 SRRM1
ENST00000474843 0.10234562714369 0.0344977418866789 -0.147435431679172 ENSG00000133226 SRRM1
ENST00000374379 0.0535206200680542 0.012676817789058 0.13835902804066 ENSG00000169504 CLIC4
ENST00000497755 0.331516019054868 0.195166587359911 0.0852301069572616 ENSG00000169504 CLIC4
ENST00000488683 0.0534259598249662 0.012635488433867 0.138476924289902 ENSG00000169504 CLIC4
ENST00000489758 0.466378118546084 0.319714054938602 0.0661777531929899 ENSG00000169504 CLIC4
ENST00000399916 0.131233001558237 0.0501253820359534 -0.100965171644683 ENSG00000020633 RUNX3
ENST00000308873 0.0598645411829789 0.0151379187261035 -0.1178419199015 ENSG00000020633 RUNX3
ENST00000338888 0.276470166061892 0.150457246974966 -0.0861652682973673 ENSG00000020633 RUNX3
ENST00000540420 0.212342636692549 0.102865279112975 -0.0984099110772115 ENSG00000020633 RUNX3
ENST00000496967 0.446653645989969 0.300520004160896 -0.0657667247115392 ENSG00000020633 RUNX3
ENST00000479341 0.638330477296727 0.504996351536664 -0.0481353123981449 ENSG00000020633 RUNX3
ENST00000236273 0.202844122906567 0.0961507883146403 0.0856406284418635 ENSG00000117614 SYF2
ENST00000354361 0.213897184101229 0.103901813106772 0.0843835768274478 ENSG00000117614 SYF2
ENST00000474160 0.848758645439624 0.773216618109508 0.0152837543757146 ENSG00000117614 SYF2
ENST00000476231 0.86299623369857 0.793371026155592 -0.0147934682771615 ENSG00000117614 SYF2
ENST00000243189 0.34931345106633 0.21045083437226 0.0645211877207453 ENSG00000117616 C1orf63
ENST00000569495 0.198382262712376 0.0930789541425196 0.122968716596853 ENSG00000117616 C1orf63
ENST00000498238 0.351083170529481 0.212145443742268 0.0642384327425598 ENSG00000117616 C1orf63
ENST00000566395 0.23061573638195 0.115799309135068 0.106280639218834 ENSG00000117616 C1orf63
ENST00000565733 0.263275789826866 0.140229190866715 0.0977786537571463 ENSG00000117616 C1orf63
ENST00000568254 0.351083170529481 0.212145443742268 0.0642384327425598 ENSG00000117616 C1orf63
ENST00000473314 0.379160120876345 0.237143843311194 0.0523065332594156 ENSG00000117616 C1orf63
ENST00000417642 0.351083170529481 0.212145443742268 0.0642384327425598 ENSG00000117616 C1orf63
ENST00000570063 0.245986124469466 0.127023253871715 0.101579431690585 ENSG00000117616 C1orf63
ENST00000564223 0.397611175009849 0.254464072786201 0.0888582925374179 ENSG00000117616 C1orf63
ENST00000475766 0.212032554615917 0.102632530633997 0.111743842518874 ENSG00000117616 C1orf63
ENST00000491378 0.125198508794902 0.0467763312605848 0.134216667217816 ENSG00000117616 C1orf63
ENST00000431849 0.792236009061733 0.695569280451519 0.0217385450018637 ENSG00000117616 C1orf63
ENST00000568212 0.986144230530774 0.978047148859149 -0.00161613546249202 ENSG00000117616 C1orf63
ENST00000568701 0.868428425388862 0.800963860142774 -0.0145609077612332 ENSG00000117616 C1orf63
ENST00000561867 0.88260534846907 0.820943672815078 -0.0122013205451316 ENSG00000117616 C1orf63
ENST00000568996 0.899057652483038 0.844778042904856 -0.0105693327074033 ENSG00000117616 C1orf63
ENST00000450820 0.907310881270505 0.856631667146959 -0.0112786351387077 ENSG00000117616 C1orf63
ENST00000566714 0.613150209253795 0.476388771565851 -0.0629288040609893 ENSG00000261349 RP3-465N24.5
ENST00000564398 0.566854445633444 0.42451810602888 -0.0706446079742493 ENSG00000187010 RHD
ENST00000328664 0.910083893186759 0.860560872010305 -0.0137970474385211 ENSG00000187010 RHD
ENST00000454452 0.735856997233 0.621574486269821 -0.038651784160125 ENSG00000187010 RHD
ENST00000342055 0.735856997233 0.621574486269821 -0.038651784160125 ENSG00000187010 RHD
ENST00000423810 0.735856997233 0.621574486269821 -0.038651784160125 ENSG00000187010 RHD
ENST00000568195 0.735856997233 0.621574486269821 -0.038651784160125 ENSG00000187010 RHD
ENST00000417538 0.735856997233 0.621574486269821 -0.038651784160125 ENSG00000187010 RHD
ENST00000357542 0.735856997233 0.621574486269821 -0.038651784160125 ENSG00000187010 RHD
ENST00000423253 0.98924537755937 0.982678014409992 0.00172114298120672 ENSG00000187010 RHD
ENST00000568399 0.809478875414319 0.718121956724338 -0.026321637240685 ENSG00000117616 C1orf63
ENST00000562018 0.745583862115937 0.634055554080089 -0.0340906078961557 ENSG00000117616 C1orf63
ENST00000567741 0.715912718569694 0.597269671158422 -0.0380518023660247 ENSG00000117616 C1orf63
ENST00000566599 0.999648679015458 0.999554008142758 4.44285834523467e-05 ENSG00000117616 C1orf63
ENST00000570165 0.824500575871395 0.739045860529924 -0.0294310188280669 ENSG00000259984 RP11-335G20.7
ENST00000374358 0.753993925502456 0.645099242534878 0.0242485021561784 ENSG00000183726 TMEM50A
ENST00000498135 0.757802291309906 0.65024506216507 0.0242075990356824 ENSG00000183726 TMEM50A
ENST00000491936 0.785478693101818 0.68674338461689 0.0211420671344679 ENSG00000183726 TMEM50A
ENST00000480937 0.803710493569816 0.710561305939055 0.019530457053551 ENSG00000183726 TMEM50A
ENST00000468704 0.983189204580666 0.973235521918185 0.00188993660891654 ENSG00000183726 TMEM50A
ENST00000487234 0.297189840779797 0.166777022788119 0.110368950478289 ENSG00000183726 TMEM50A
ENST00000294413 0.597579035253731 0.458481767700627 0.0660857467608957 ENSG00000188672 RHCE
ENST00000374352 0.397035410734639 0.25396399075535 0.101800995313004 ENSG00000188672 RHCE
ENST00000243186 0.604492246527472 0.466663086591746 0.0648946689175842 ENSG00000188672 RHCE
ENST00000413854 0.604492246527472 0.466663086591746 0.0648946689175842 ENSG00000188672 RHCE
ENST00000425135 0.604492246527472 0.466663086591746 0.0648946689175842 ENSG00000188672 RHCE
ENST00000455194 0.604492246527472 0.466663086591746 0.0648946689175842 ENSG00000188672 RHCE
ENST00000349320 0.612187996078472 0.475229586280822 0.0637196610832464 ENSG00000188672 RHCE
ENST00000399763 0.717480774344922 0.599162220631875 0.0234345285084165 ENSG00000204178 TMEM57
ENST00000399766 0.717480774344922 0.599162220631875 0.0234345285084165 ENSG00000204178 TMEM57
ENST00000374343 0.717480774344922 0.599162220631875 0.0234345285084165 ENSG00000204178 TMEM57
ENST00000470035 0.37745054983234 0.235652796112842 0.0802498871705095 ENSG00000204178 TMEM57
ENST00000374338 0.149493597698717 0.0610634173265339 -0.10801576410856 ENSG00000157978 LDLRAP1
ENST00000485476 0.376582716107742 0.234879167930712 -0.087085964154607 ENSG00000157978 LDLRAP1
ENST00000488127 0.198943174028878 0.0934689262782467 -0.101072400784545 ENSG00000157978 LDLRAP1
ENST00000462394 0.682553112016532 0.556673480644074 -0.0506537146972331 ENSG00000157978 LDLRAP1
ENST00000484476 0.566461299305292 0.424017532114145 -0.062161696613338 ENSG00000157978 LDLRAP1
ENST00000474283 0.425738258830709 0.280859358397306 -0.081315192758435 ENSG00000157978 LDLRAP1
ENST00000470950 0.285546845722749 0.157703570365308 -0.109792601738009 ENSG00000157978 LDLRAP1
ENST00000374332 0.842365857673709 0.763854726791261 -0.026164933289557 ENSG00000117643 MAN1C1
ENST00000263979 0.865153994454475 0.796215005616874 -0.0225184435546645 ENSG00000117643 MAN1C1
ENST00000354177 0.096214719144604 0.0315436884171898 -0.168262073305529 ENSG00000162430 SEPN1
ENST00000361547 0.096214719144604 0.0315436884171898 -0.168262073305529 ENSG00000162430 SEPN1
ENST00000374315 0.096214719144604 0.0315436884171898 -0.168262073305529 ENSG00000162430 SEPN1
ENST00000559265 0.0228324102664696 0.00316412852705933 -0.195263921538965 ENSG00000255054 RP1-317E23.6
ENST00000527604 0.0522217430335722 0.0121841349805581 -0.166632234786586 ENSG00000255054 RP1-317E23.6
ENST00000424294 0.208877401931852 0.100386028191408 -0.117232593369756 ENSG00000117640 MTFR1L
ENST00000374303 0.535033587183915 0.390244353588752 -0.0567499566831804 ENSG00000117640 MTFR1L
ENST00000533762 0.144946799750566 0.0583139347697154 -0.136935355958534 ENSG00000117640 MTFR1L
ENST00000529116 0.146047019837515 0.0589391398622624 -0.136734060196845 ENSG00000117640 MTFR1L
ENST00000474295 0.535673531125297 0.391000281630722 -0.05673434167188 ENSG00000117640 MTFR1L
ENST00000488327 0.211404657527341 0.102181871068122 -0.11743309940739 ENSG00000117640 MTFR1L
ENST00000472643 0.295567309083317 0.16549944266186 -0.0958758585925337 ENSG00000117640 MTFR1L
ENST00000494293 0.114073433011055 0.0407276562953726 -0.152580810371907 ENSG00000117640 MTFR1L
ENST00000469815 0.541578666825589 0.397126231295663 -0.0568973729059926 ENSG00000117640 MTFR1L
ENST00000526894 0.295681661898618 0.165580779037564 -0.0958739942108505 ENSG00000117640 MTFR1L
ENST00000478284 0.2079913668757 0.0997622128121295 -0.116335353593209 ENSG00000117640 MTFR1L
ENST00000524618 0.50848300915428 0.36244198124855 -0.0610384884748081 ENSG00000117640 MTFR1L
ENST00000374307 0.535766093450879 0.391098288536951 -0.0567354316446492 ENSG00000117640 MTFR1L
ENST00000528624 0.0758616753991986 0.0219778440803933 -0.165932439641689 ENSG00000117640 MTFR1L
ENST00000525713 0.139228974585932 0.0548650224376211 -0.139891012989538 ENSG00000117640 MTFR1L
ENST00000374301 0.53191124530044 0.386843626142151 -0.0576821274991226 ENSG00000117640 MTFR1L
ENST00000464008 0.194338934844552 0.0902664481420272 -0.120871938600287 ENSG00000117640 MTFR1L
ENST00000526158 0.211697439672771 0.102392336909688 -0.117850134035545 ENSG00000117640 MTFR1L
ENST00000530599 0.174810652887873 0.0770450239042334 -0.130362297955318 ENSG00000117640 MTFR1L
ENST00000374300 0.541018642244192 0.396577240021429 -0.0570377974079996 ENSG00000117640 MTFR1L
ENST00000466284 0.607679407552921 0.470336909435161 -0.047701798749353 ENSG00000117640 MTFR1L
ENST00000531361 0.257611250531022 0.135966182733413 -0.108038873919661 ENSG00000117640 MTFR1L
ENST00000497956 0.858948612415509 0.787689522287849 0.0190863433306501 ENSG00000117640 MTFR1L
ENST00000606617 0.517415893322757 0.371969850577037 0.0759402141553589 ENSG00000272478 RP1-317E23.7
ENST00000538789 0.268342951061279 0.14403687571266 0.094892632681373 ENSG00000127423 AUNIP
ENST00000481602 0.673054545987471 0.545534191727439 0.0505269478602723 ENSG00000127423 AUNIP
ENST00000374298 0.454246420671467 0.307874210055638 0.0819558519713816 ENSG00000127423 AUNIP
ENST00000455431 0.177660202685539 0.0789573135478884 -0.141348749489206 ENSG00000236528 RP1-125I3.2
ENST00000374296 0.221182296689035 0.108965736635885 -0.117750932561454 ENSG00000182749 PAQR7
ENST00000426559 0.579679768179507 0.438053710717816 0.0445388127257089 ENSG00000117632 STMN1
ENST00000455785 0.577941352121145 0.436192686149921 0.0449906330911683 ENSG00000117632 STMN1
ENST00000399728 0.577469128798102 0.43573237401497 0.0450576464437947 ENSG00000117632 STMN1
ENST00000465604 0.568738298639515 0.426456772606658 0.0456559139163053 ENSG00000117632 STMN1
ENST00000357865 0.569926786910199 0.427752744425905 0.0454625456566173 ENSG00000117632 STMN1
ENST00000374291 0.557694240304953 0.414298920353825 0.0469797778492091 ENSG00000117632 STMN1
ENST00000485226 0.567523531254801 0.425228797847243 0.0451233706619701 ENSG00000117632 STMN1
ENST00000446334 0.428673553326213 0.2836442516838 0.0633765560494532 ENSG00000117632 STMN1
ENST00000580971 0.611497531115128 0.474461716593313 -0.0447020058899966 ENSG00000264021 MIR3917
ENST00000374282 0.879508891377044 0.816406010845635 -0.0160322185006606 ENSG00000158006 PAFAH2
ENST00000374284 0.693942610379073 0.57025899867237 -0.040873365894798 ENSG00000158006 PAFAH2
ENST00000493892 0.161480067089079 0.0685684688998505 -0.152828565376472 ENSG00000158006 PAFAH2
ENST00000464540 0.160914055741058 0.0682040905123593 -0.152993107407105 ENSG00000158006 PAFAH2
ENST00000439092 0.103602023117039 0.0351442285421622 -0.181457035088111 ENSG00000158006 PAFAH2
ENST00000441420 0.117056077179836 0.0422886030776879 -0.175268946273688 ENSG00000158006 PAFAH2
ENST00000444713 0.274205268032547 0.148611817930966 0.107385334122914 ENSG00000175087 PDIK1L
ENST00000374271 0.115201934507749 0.0413165510626604 0.135157295218997 ENSG00000175087 PDIK1L
ENST00000374269 0.224989836807126 0.111633879083381 0.107548508046804 ENSG00000175087 PDIK1L
ENST00000374266 0.125821246013795 0.0471161898281996 -0.156258159380618 ENSG00000142684 ZNF593
ENST00000270812 0.125821246013795 0.0471161898281996 -0.156258159380618 ENSG00000142684 ZNF593
ENST00000407889 0.129715945851684 0.0492584812752765 -0.154823714714714 ENSG00000236782 RP11-96L14.7
ENST00000414762 0.2538708004546 0.133137529517587 -0.118522214302629 ENSG00000236782 RP11-96L14.7
ENST00000433939 0.254886257759959 0.133897839968416 -0.117594991157986 ENSG00000236782 RP11-96L14.7
ENST00000444682 0.293367169040391 0.163786852690252 -0.110161529033402 ENSG00000236782 RP11-96L14.7
ENST00000448923 0.773496879353648 0.671317497946352 0.0337429846304672 ENSG00000236782 RP11-96L14.7
ENST00000451429 0.0251468884929416 0.00373754894317965 -0.142396973117307 ENSG00000130695 CEP85
ENST00000476272 0.025334731866233 0.00378106333320674 -0.140191015667738 ENSG00000130695 CEP85
ENST00000252992 0.025334731866233 0.00378106333320674 -0.140191015667738 ENSG00000130695 CEP85
ENST00000453146 0.0990655006437987 0.0329014323251513 -0.127365595021465 ENSG00000130695 CEP85
ENST00000469609 0.0234260816622484 0.00331983375628727 -0.183667953780313 ENSG00000130695 CEP85
ENST00000468163 0.0201680925713246 0.00254450459537831 -0.251538906128465 ENSG00000130695 CEP85
ENST00000491670 0.0171138470106977 0.00192237422715628 -0.232108178805054 ENSG00000130695 CEP85
ENST00000270792 0.00051791721937009 2.74359626386982e-06 -0.253887616800729 ENSG00000142669 SH3BGRL3
ENST00000319041 0.000675103700952522 4.52201582756507e-06 -0.250912846568612 ENSG00000142669 SH3BGRL3
ENST00000314675 0.0201349506433314 0.00253633235766351 -0.181915812704369 ENSG00000158062 UBXN11
ENST00000472155 0.0422461116645261 0.00866169834892543 -0.196430076350625 ENSG00000158062 UBXN11
ENST00000374223 0.0427669785828017 0.00886133538850667 -0.195970167788081 ENSG00000158062 UBXN11
ENST00000475591 0.0422461116645261 0.00866169834892543 -0.196430076350625 ENSG00000158062 UBXN11
ENST00000357089 0.0430516911663987 0.00895795805190684 -0.195631077475968 ENSG00000158062 UBXN11
ENST00000494942 0.0430516911663987 0.00895795805190684 -0.195631077475968 ENSG00000158062 UBXN11
ENST00000374221 0.0421233933902822 0.00861901870605958 -0.196482462721661 ENSG00000158062 UBXN11
ENST00000374217 0.0462705988387209 0.0100481167735614 -0.224490433472147 ENSG00000158062 UBXN11
ENST00000374222 0.0466057224726456 0.0101719701005243 -0.224111888399248 ENSG00000158062 UBXN11
ENST00000496466 0.050741074650756 0.0116247190779267 -0.193911243720762 ENSG00000158062 UBXN11
ENST00000535108 0.0362684294713123 0.00673318076110061 -0.203313562531343 ENSG00000158062 UBXN11
ENST00000436301 0.0541264236371928 0.0129134107154724 -0.187687687884642 ENSG00000158062 UBXN11
ENST00000374215 0.0528018141348197 0.0123948610371202 -0.192660037512136 ENSG00000158062 UBXN11
ENST00000452980 0.0841340874104172 0.0257560646217681 -0.178660394444256 ENSG00000158062 UBXN11
ENST00000442942 0.061788370322768 0.0158871340088563 -0.195005526984766 ENSG00000158062 UBXN11
ENST00000450041 0.066214780696174 0.0177225749302529 -0.202182253617061 ENSG00000158062 UBXN11
ENST00000423664 0.0746375400075648 0.0214124797485869 -0.197155977150506 ENSG00000158062 UBXN11
ENST00000421827 0.147573351596823 0.0598583855679589 -0.165328467256255 ENSG00000158062 UBXN11
ENST00000374213 0.197054829352682 0.0920815913129787 -0.0988959116629321 ENSG00000169442 CD52
ENST00000492808 0.229679146761297 0.115135394692486 -0.0913974284527792 ENSG00000169442 CD52
ENST00000470468 0.197171518991524 0.0921865361115665 -0.0988533891917191 ENSG00000169442 CD52
ENST00000434391 0.200240950341659 0.0943926791320137 -0.0881163194533495 ENSG00000117682 DHDDS
ENST00000427245 0.899277090256177 0.845205662060514 -0.0135733823781228 ENSG00000117682 DHDDS
ENST00000527611 0.506530443566008 0.360369733772594 0.0752928621445865 ENSG00000117682 DHDDS
ENST00000374186 0.939563134273789 0.904789546040381 0.00842779722664096 ENSG00000117682 DHDDS
ENST00000525682 0.749024325205996 0.638610216178662 -0.026020072946859 ENSG00000117682 DHDDS
ENST00000236342 0.736327157981849 0.622082612549522 -0.0273104945484524 ENSG00000117682 DHDDS
ENST00000526219 0.740588080516235 0.62763984155274 -0.0275613351711508 ENSG00000117682 DHDDS
ENST00000374185 0.946997353185088 0.916522534959058 -0.00735383640876424 ENSG00000117682 DHDDS
ENST00000487944 0.870739061526036 0.804075049281994 0.0193964882569568 ENSG00000117682 DHDDS
ENST00000360009 0.200826174445091 0.0947894453127826 -0.0879951823932407 ENSG00000117682 DHDDS
ENST00000533087 0.994292217550194 0.990798748227602 0.000825050422901623 ENSG00000117682 DHDDS
ENST00000531312 0.935531282763358 0.898448230863653 0.00891354223977334 ENSG00000117682 DHDDS
ENST00000525165 0.89537723185698 0.839267761980497 0.0141048883441432 ENSG00000117682 DHDDS
ENST00000525546 0.963655369525473 0.942128669958638 0.00512099315198589 ENSG00000117682 DHDDS
ENST00000528557 0.937854170598898 0.902095771375177 0.0086976212487074 ENSG00000117682 DHDDS
ENST00000525326 0.878068802618557 0.814362412959674 0.0166204696003651 ENSG00000117682 DHDDS
ENST00000526278 0.928471872026785 0.887725047883174 0.00986240155768326 ENSG00000117682 DHDDS
ENST00000436153 0.99643560885898 0.994274614139411 0.000512050102727555 ENSG00000117682 DHDDS
ENST00000529688 0.941376637305348 0.907463114232487 0.00811083349953941 ENSG00000117682 DHDDS
ENST00000530781 0.78734160433004 0.689254892367923 0.0317974923120769 ENSG00000117682 DHDDS
ENST00000531955 0.887608138784388 0.828328907453345 0.015528717470102 ENSG00000117682 DHDDS
ENST00000525410 0.915165616209016 0.86790447800548 0.0116440887648379 ENSG00000117682 DHDDS
ENST00000430232 0.895188172548701 0.839022727788349 -0.0124990290791538 ENSG00000117682 DHDDS
ENST00000431933 0.0711471340233564 0.0198640868450505 -0.135069905427966 ENSG00000117682 DHDDS
ENST00000416052 0.689946782423269 0.565524891116528 -0.0402427995686989 ENSG00000117682 DHDDS
ENST00000423060 0.893470913946472 0.836660135514047 -0.0175772310826694 ENSG00000225891 RP3-476K8.3
ENST00000468388 0.00683418785322468 0.000349825605601555 -0.224461271497498 ENSG00000198830 HMGN2
ENST00000479815 0.280360914353715 0.153551712240549 -0.0856265205137461 ENSG00000198830 HMGN2
ENST00000460563 0.52145681066411 0.37601324240615 -0.0528149137617576 ENSG00000198830 HMGN2
ENST00000464888 0.216792971561247 0.105920423922691 -0.0973032196238576 ENSG00000198830 HMGN2
ENST00000463817 0.630486587615247 0.496103514267154 -0.0410459325176084 ENSG00000198830 HMGN2
ENST00000467700 0.638443726537405 0.505125964825917 -0.0400681617410262 ENSG00000198830 HMGN2
ENST00000361427 0.630748496261304 0.496429993499262 -0.04070981596638 ENSG00000198830 HMGN2
ENST00000466194 0.636765419636251 0.503209432926234 -0.0414915182112478 ENSG00000198830 HMGN2
ENST00000493418 0.442183695989255 0.296469779351232 -0.0644694928686449 ENSG00000198830 HMGN2
ENST00000525525 0.0956223828439121 0.0312535009916385 -0.142045176336877 ENSG00000117676 RPS6KA1
ENST00000526040 0.0122454376557412 0.0010730645752384 -0.170956484433777 ENSG00000117676 RPS6KA1
ENST00000374168 0.000681284756344393 4.61971286157902e-06 -0.199789140410191 ENSG00000117676 RPS6KA1
ENST00000524436 0.00192644446593147 3.10094145193403e-05 -0.234918352861549 ENSG00000117676 RPS6KA1
ENST00000374166 0.000672463447019695 4.48051737988824e-06 -0.199815875161683 ENSG00000117676 RPS6KA1
ENST00000526792 0.00130812329223803 1.49776598635861e-05 -0.193796034668671 ENSG00000117676 RPS6KA1
ENST00000529454 0.0110616651262825 0.000894606501653824 -0.175433272392833 ENSG00000117676 RPS6KA1
ENST00000374162 0.00129120612951904 1.46494520717839e-05 -0.193847050626537 ENSG00000117676 RPS6KA1
ENST00000530003 0.000324156301574317 1.31185410741104e-06 -0.215470653321815 ENSG00000117676 RPS6KA1
ENST00000366866 0.00263784636733208 5.57465348547429e-05 -0.219759015138936 ENSG00000117676 RPS6KA1
ENST00000531113 0.000940208756307734 8.36101240788092e-06 -0.208659419971505 ENSG00000117676 RPS6KA1
ENST00000374163 0.00048258762245715 2.49538641053872e-06 -0.211661417847097 ENSG00000117676 RPS6KA1
ENST00000530607 0.000199195042439484 5.67824340615623e-07 -0.304397645531269 ENSG00000117676 RPS6KA1
ENST00000531382 0.000903957525980693 7.89310590721077e-06 -0.208356760135278 ENSG00000117676 RPS6KA1
ENST00000525582 0.0181246083998715 0.00211795915453836 -0.247814429951778 ENSG00000117676 RPS6KA1
ENST00000527264 0.00826743290547451 0.000524199120219197 -0.191521396755647 ENSG00000117676 RPS6KA1
ENST00000474934 0.412500028452141 0.268403164584749 -0.0786112431268599 ENSG00000117676 RPS6KA1
ENST00000488985 0.0186673701459327 0.00222929329438036 -0.244180933528982 ENSG00000117676 RPS6KA1
ENST00000403732 0.0217471428913933 0.00290313400823055 -0.187220776083684 ENSG00000117676 RPS6KA1
ENST00000530305 0.0305538553969175 0.00510889907273254 -0.217850360646807 ENSG00000117676 RPS6KA1
ENST00000438977 0.0297847470138111 0.00490611130399288 -0.175066038491049 ENSG00000117676 RPS6KA1
ENST00000324856 0.295681661898618 0.165578079886667 -0.063611776760126 ENSG00000117713 ARID1A
ENST00000457599 0.280927063776172 0.154000134097469 -0.0709433485212805 ENSG00000117713 ARID1A
ENST00000524572 0.997248520973051 0.995671313391014 0.000397102220372739 ENSG00000117713 ARID1A
ENST00000374152 0.00169888615582637 2.53856420646e-05 -0.167258511529948 ENSG00000117713 ARID1A
ENST00000430291 0.15956456305296 0.0673712678478495 -0.109526970941965 ENSG00000117713 ARID1A
ENST00000430799 0.000130361756850326 2.92595427433207e-07 -0.240661937679529 ENSG00000117713 ARID1A
ENST00000466382 0.000392065629272962 1.84165989960782e-06 -0.230070039323003 ENSG00000117713 ARID1A
ENST00000540690 0.000384922097137046 1.77529605752085e-06 -0.230537977411956 ENSG00000117713 ARID1A
ENST00000532781 0.000826522078556477 6.58814984271768e-06 -0.233447691487845 ENSG00000117713 ARID1A
ENST00000430292 0.745169930723917 0.633541228131004 -0.038984809390306 ENSG00000060642 PIGV
ENST00000472757 0.430069838607424 0.284971365234541 -0.0713262210155058 ENSG00000060642 PIGV
ENST00000078527 0.585804553386439 0.444880613326985 -0.0497514925990029 ENSG00000060642 PIGV
ENST00000431541 0.733429581245319 0.618648879770975 -0.0407185381939378 ENSG00000060642 PIGV
ENST00000449950 0.512330262389838 0.366611926236479 -0.0591980727103472 ENSG00000060642 PIGV
ENST00000374145 0.523022789684228 0.377714465586034 -0.0577222168449597 ENSG00000060642 PIGV
ENST00000455364 0.419276249891721 0.274873081282241 -0.089035642090279 ENSG00000060642 PIGV
ENST00000374142 0.0557453986891811 0.0135213950983721 -0.126147845576611 ENSG00000204160 ZDHHC18
ENST00000374141 0.0907871282542841 0.0288821237623865 -0.134343279806435 ENSG00000204160 ZDHHC18
ENST00000534643 0.0674215947628447 0.0182635124099858 -0.166046789286189 ENSG00000204160 ZDHHC18
ENST00000488397 0.0686669195503147 0.0187736315298321 -0.133057357742066 ENSG00000204160 ZDHHC18
ENST00000478902 0.0863727137347301 0.0267808418031202 -0.181878318732426 ENSG00000204160 ZDHHC18
ENST00000374135 0.259391563612673 0.137344880086914 -0.0711648970544666 ENSG00000142751 GPN2
ENST00000448791 0.376679639316454 0.234975293224255 -0.0951091384612994 ENSG00000226698 RP1-50O24.6
ENST00000374133 0.548903265761239 0.405075555735082 -0.0545111657568566 ENSG00000142751 GPN2
ENST00000477418 0.599245958814976 0.460273924575061 -0.0489874534905059 ENSG00000142751 GPN2
ENST00000431781 0.180882240675617 0.081092769451752 -0.120958081458725 ENSG00000142751 GPN2
ENST00000461282 0.106385803604407 0.0366212515097072 -0.182725319967649 ENSG00000142751 GPN2
ENST00000445019 0.211209749167454 0.102030664556377 -0.141432483243134 ENSG00000198746 GPATCH3
ENST00000361720 0.154656313444327 0.0642804412129884 -0.135555470289345 ENSG00000198746 GPATCH3
ENST00000450844 0.317339061614755 0.183216171481982 -0.118462446612213 ENSG00000198746 GPATCH3
ENST00000435827 0.0360799416798592 0.00666635465363717 -0.163666897467233 ENSG00000090273 NUDC
ENST00000321265 0.0827600675113076 0.0251324844261632 -0.128305728032396 ENSG00000090273 NUDC
ENST00000452707 0.0906617575421612 0.0288262942623106 -0.137131869940256 ENSG00000090273 NUDC
ENST00000484772 0.475263054270099 0.328766521479895 -0.06875741140472 ENSG00000090273 NUDC
ENST00000374089 0.214902319430487 0.104588420902716 -0.125973673872293 ENSG00000090020 SLC9A1
ENST00000263980 0.036043919080341 0.00665668294933073 -0.166771806582867 ENSG00000090020 SLC9A1
ENST00000545949 0.0348286036122803 0.00632010727359079 -0.176286150198761 ENSG00000090020 SLC9A1
ENST00000447808 0.0584522901258045 0.014574322812639 -0.214593892422969 ENSG00000090020 SLC9A1
ENST00000374086 0.0728926939030657 0.0206245934684115 -0.159550606841748 ENSG00000090020 SLC9A1
ENST00000374084 0.1129806065656 0.0401290075497962 -0.149201590839307 ENSG00000090020 SLC9A1
ENST00000319394 0.13183962549586 0.050488663309494 -0.10975566971597 ENSG00000142784 WDTC1
ENST00000361771 0.137921268267933 0.054036317791541 -0.108060428927037 ENSG00000142784 WDTC1
ENST00000447062 0.108534815043576 0.0377372073595524 -0.124883264788708 ENSG00000142784 WDTC1
ENST00000491239 0.139216208477671 0.054844839309085 -0.127774014700986 ENSG00000142784 WDTC1
ENST00000472249 0.187348812376135 0.0854967916316463 -0.144883853974688 ENSG00000142784 WDTC1
ENST00000374076 0.467274738614093 0.320634055480379 -0.0655965097518347 ENSG00000186501 TMEM222
ENST00000464720 0.468026606121221 0.321438077467147 -0.0655648225339723 ENSG00000186501 TMEM222
ENST00000608611 0.468026606121221 0.321438077467147 -0.0655648225339723 ENSG00000186501 TMEM222
ENST00000466759 0.846936418010008 0.770650219513027 -0.0216816930441895 ENSG00000186501 TMEM222
ENST00000486082 0.60412442194282 0.466206555860602 -0.0508099351237244 ENSG00000186501 TMEM222
ENST00000464813 0.559420054531705 0.416190253275316 -0.0576996334275187 ENSG00000186501 TMEM222
ENST00000478104 0.591766040318097 0.451613624983671 -0.0500726395852362 ENSG00000186501 TMEM222
ENST00000498220 0.53332893071212 0.388298938700719 -0.0600738959719598 ENSG00000186501 TMEM222
ENST00000471456 0.329658060089609 0.193504585786935 -0.0984747793944988 ENSG00000186501 TMEM222
ENST00000470223 0.30432962992442 0.172552986434342 -0.104184019052856 ENSG00000186501 TMEM222
ENST00000318074 0.0117823302750949 0.00100112886162051 -0.178589661247807 ENSG00000142765 SYTL1
ENST00000483926 0.0119544691028306 0.00102843394698569 -0.178280789859703 ENSG00000142765 SYTL1
ENST00000473280 0.0660657382256864 0.0176576564910725 -0.142677140872366 ENSG00000142765 SYTL1
ENST00000543823 0.0251271930134631 0.00373200401574118 -0.166829697773577 ENSG00000142765 SYTL1
ENST00000490170 0.0259983036621496 0.00393426485166953 -0.181721652893027 ENSG00000142765 SYTL1
ENST00000496001 0.102563433240678 0.0346070967775221 -0.154737139421406 ENSG00000142765 SYTL1
ENST00000485269 0.0881875282591279 0.0276475484458119 -0.158987579854913 ENSG00000142765 SYTL1
ENST00000475199 0.267989623063854 0.143753316917567 -0.111232258915932 ENSG00000142765 SYTL1
ENST00000374040 0.540585185491783 0.396131518605692 -0.0746816593743037 ENSG00000142733 MAP3K6
ENST00000493901 0.540644005036796 0.396200221169713 -0.0746673885189913 ENSG00000142733 MAP3K6
ENST00000357582 0.562780512347833 0.420026351288261 -0.0710262138048288 ENSG00000142733 MAP3K6
ENST00000430629 0.00493375289793388 0.000183347662431742 -0.13590107593587 ENSG00000158195 WASF2
ENST00000536657 0.229288172734321 0.114851460802878 -0.07134440202792 ENSG00000158195 WASF2
ENST00000247087 0.14070981649008 0.0557285071370478 -0.132551117780102 ENSG00000126705 AHDC1
ENST00000374011 0.140916986545821 0.0558399173332283 -0.132898756447828 ENSG00000126705 AHDC1
ENST00000490295 0.381558696489368 0.239210337318224 -0.0889337214688552 ENSG00000126705 AHDC1
ENST00000480033 0.359509355150717 0.219657791848849 -0.0948128226931745 ENSG00000126705 AHDC1
ENST00000374005 0.0634001691167398 0.0165336006317466 -0.154262854985199 ENSG00000000938 FGR
ENST00000399173 0.0710147653480789 0.0197984908442301 -0.154294352260165 ENSG00000000938 FGR
ENST00000545953 0.0664797906378175 0.0178471006446897 -0.152270202625241 ENSG00000000938 FGR
ENST00000374004 0.0957371574238765 0.0313091476642293 -0.142177855387461 ENSG00000000938 FGR
ENST00000374003 0.0770128070870645 0.0224804987936651 -0.149663916016432 ENSG00000000938 FGR
ENST00000457296 0.0846284222946037 0.025985138150955 -0.152309356229564 ENSG00000000938 FGR
ENST00000475472 0.0619579370834574 0.0159512719371373 -0.177163768655204 ENSG00000000938 FGR
ENST00000468038 0.0672657205167516 0.0181922859978676 -0.180762997879916 ENSG00000000938 FGR
ENST00000361157 0.0351602549145928 0.00641314725333467 0.208092567567534 ENSG00000126709 IFI6
ENST00000339145 0.0353251530937524 0.00646405606558721 0.207974216200931 ENSG00000126709 IFI6
ENST00000362020 0.0352125624389961 0.0064291925290033 0.2080495625633 ENSG00000126709 IFI6
ENST00000373954 0.851395976067373 0.777199580774434 0.0219231533677567 ENSG00000009780 FAM76A
ENST00000419687 0.733828440610855 0.619130804869485 0.0392954226455825 ENSG00000009780 FAM76A
ENST00000373949 0.860792998470424 0.790334688316437 0.0209179916226155 ENSG00000009780 FAM76A
ENST00000530324 0.875519090823166 0.810795418357774 -0.0195053310573777 ENSG00000009780 FAM76A
ENST00000234549 0.960241720623797 0.936843149262661 0.00640084113910319 ENSG00000009780 FAM76A
ENST00000010299 0.960241720623797 0.936843149262661 0.00640084113910319 ENSG00000009780 FAM76A
ENST00000446647 0.94621211815381 0.915287635051409 0.00931934553828893 ENSG00000009780 FAM76A
ENST00000373943 0.0976007734158571 0.0322073691630212 0.116813919491676 ENSG00000117758 STX12
ENST00000440806 0.432515789996546 0.287304815006324 0.0654896039367758 ENSG00000117758 STX12
ENST00000468761 0.738979030263038 0.625555350974142 0.0354667826937088 ENSG00000117758 STX12
ENST00000481874 0.885064709979309 0.824345128902485 0.0189927335382399 ENSG00000117758 STX12
ENST00000472285 0.962106991945431 0.939738131944427 0.00589994908221199 ENSG00000117758 STX12
ENST00000311772 0.607253590345509 0.469773767929981 -0.0348352243754983 ENSG00000117751 PPP1R8
ENST00000236412 0.609043205911369 0.471799477818259 -0.0347001259126784 ENSG00000117751 PPP1R8
ENST00000373931 0.609663101419392 0.472519017027422 -0.0346186968951654 ENSG00000117751 PPP1R8
ENST00000431586 0.274749681378868 0.14908641273927 -0.0741596797554885 ENSG00000117751 PPP1R8
ENST00000486634 0.943141503646477 0.910324105327399 -0.00633329357735206 ENSG00000117751 PPP1R8
ENST00000601459 0.225682567362714 0.11214147864117 -0.126743872371564 ENSG00000268552 AL109927.1
ENST00000328928 0.0109057380056142 0.000872112013404483 -0.147749987577977 ENSG00000130775 THEMIS2
ENST00000373925 0.0109057380056142 0.000872112013404483 -0.147749987577977 ENSG00000130775 THEMIS2
ENST00000373927 0.0114919144936941 0.000961105925579709 -0.147600690035229 ENSG00000130775 THEMIS2
ENST00000427466 0.0623804041432211 0.016136244779604 -0.144710323684941 ENSG00000130775 THEMIS2
ENST00000442118 0.0171794220217524 0.00193726978717687 -0.165205444880531 ENSG00000130775 THEMIS2
ENST00000467258 0.0150807926466258 0.00153618650756787 -0.143725870198762 ENSG00000130775 THEMIS2
ENST00000373921 0.0109057380056142 0.000872112013404483 -0.147749987577977 ENSG00000130775 THEMIS2
ENST00000466068 0.0311078751651911 0.00526193043341805 -0.144678611352531 ENSG00000130775 THEMIS2
ENST00000482828 0.0234998061972175 0.00333562291919743 -0.139811035284913 ENSG00000130775 THEMIS2
ENST00000456990 0.00911662231326254 0.00063337697259351 -0.1541223108933 ENSG00000130775 THEMIS2
ENST00000492877 0.10094916386368 0.0338157519037636 -0.133950081385174 ENSG00000130775 THEMIS2
ENST00000373912 0.960512535597932 0.937343872932503 0.00422151702914495 ENSG00000117748 RPA2
ENST00000419958 0.34610783388696 0.20751128982134 0.0815999425072342 ENSG00000117748 RPA2
ENST00000373909 0.966641624865018 0.946822139318455 0.00348154432065624 ENSG00000117748 RPA2
ENST00000313433 0.881978940966069 0.820027351375128 -0.012059259853787 ENSG00000117748 RPA2
ENST00000444045 0.509752025981034 0.363800315610129 -0.0497945075582433 ENSG00000117748 RPA2
ENST00000373884 0.0453937159215249 0.00972900584343538 -0.220142747481212 ENSG00000158156 XKR8
ENST00000373871 0.145251791547104 0.0584962294261222 0.0754337638443804 ENSG00000158161 EYA3
ENST00000436342 0.145251791547104 0.0584962294261222 0.0754337638443804 ENSG00000158161 EYA3
ENST00000373864 0.177941521134608 0.0791489759285252 0.0804838707615948 ENSG00000158161 EYA3
ENST00000540618 0.0631429229709797 0.0164309615735435 0.132766296440367 ENSG00000158161 EYA3
ENST00000545175 0.0618123859730527 0.0158956505105716 0.133707462642522 ENSG00000158161 EYA3
ENST00000373863 0.0523138533212814 0.0122203718655081 0.138766531543053 ENSG00000158161 EYA3
ENST00000495923 0.139846917343198 0.0552273448303638 0.112065689540371 ENSG00000158161 EYA3
ENST00000471498 0.0554096339212713 0.0133848542733339 0.138067307506829 ENSG00000158161 EYA3
ENST00000468665 0.321473824204571 0.186593768577865 0.0909965484234355 ENSG00000158161 EYA3
ENST00000543748 0.000807571394592691 6.28153676649664e-06 0.37215601260951 ENSG00000228589 SPCS2P4
ENST00000436160 0.00213587811916924 3.80022624666872e-05 0.344097940396877 ENSG00000228589 SPCS2P4
ENST00000373857 0.023369808211658 0.0033018028811743 -0.12995277906288 ENSG00000169403 PTAFR
ENST00000539896 0.0236073508243111 0.00336652632897407 -0.128336508291476 ENSG00000169403 PTAFR
ENST00000305392 0.00301984668252443 7.22886236496541e-05 -0.211009493617305 ENSG00000169403 PTAFR
ENST00000603289 0.35387230959622 0.214584854756478 0.0705766464161911 ENSG00000126698 DNAJC8
ENST00000263697 0.0986789354303642 0.0327054305761139 0.111995488022224 ENSG00000126698 DNAJC8
ENST00000596102 0.286050711765724 0.158095627395408 0.0968974015581243 ENSG00000269804 AL353354.2
ENST00000489277 0.0986789354303642 0.0327054305761139 0.111995488022224 ENSG00000126698 DNAJC8
ENST00000470967 0.112273233659858 0.0397386450931491 0.133323926999953 ENSG00000126698 DNAJC8
ENST00000482674 0.0155283946711397 0.00162207547184134 0.193976202822027 ENSG00000126698 DNAJC8
ENST00000488868 0.0151552723366448 0.00154994493866417 0.194750104966588 ENSG00000126698 DNAJC8
ENST00000497986 0.0292129163586448 0.0047579715843622 -0.120163462559377 ENSG00000130770 ATPIF1
ENST00000335514 0.0291528085358092 0.00473658594628706 -0.12024427572377 ENSG00000130770 ATPIF1
ENST00000468425 0.122498411300192 0.0453301663302496 -0.0835110551233149 ENSG00000130770 ATPIF1
ENST00000465645 0.0290093439513746 0.00469576457196521 -0.120473809862975 ENSG00000130770 ATPIF1
ENST00000604716 0.9335534372027 0.895359721308355 -0.0106224709016628 ENSG00000270605 RP5-1092A3.4
ENST00000253063 0.0020319019704156 3.46180737629524e-05 -0.217340045780417 ENSG00000130766 SESN2
ENST00000479574 0.255936265798127 0.134734186556269 -0.101269077844223 ENSG00000130772 MED18
ENST00000373842 0.391947115426337 0.249027767509258 -0.0780645708138327 ENSG00000130772 MED18
ENST00000398997 0.387668480786643 0.244910495267779 -0.0787281275392583 ENSG00000130772 MED18
ENST00000475655 0.456660031235485 0.310297187108065 -0.0812958830952841 ENSG00000130772 MED18
ENST00000474683 0.573958334427393 0.431833092266311 -0.0608317391183964 ENSG00000130772 MED18
ENST00000373839 0.592994652828585 0.453251200836425 0.0344273656933149 ENSG00000204138 PHACTR4
ENST00000463428 0.296357664400337 0.166079243728181 0.085614081247024 ENSG00000204138 PHACTR4
ENST00000493669 0.551014467952154 0.407388098553839 0.0411340166216449 ENSG00000204138 PHACTR4
ENST00000373836 0.954209437992276 0.9274967289849 -0.00374987085606412 ENSG00000204138 PHACTR4
ENST00000398958 0.39390749469227 0.250845994270162 -0.0479661028941917 ENSG00000180198 RCC1
ENST00000413987 0.687541051944595 0.562738989831726 0.0283639946557204 ENSG00000242125 SNHG3
ENST00000427469 0.699155620223172 0.576877209702361 -0.0234529811234855 ENSG00000180198 RCC1
ENST00000447507 0.395284989584444 0.252243112968349 0.0509162375990315 ENSG00000242125 SNHG3
ENST00000434290 0.711216309934555 0.591172447300173 -0.022706824316585 ENSG00000180198 RCC1
ENST00000373833 0.393709515664647 0.250666216552018 -0.0480171053207348 ENSG00000180198 RCC1
ENST00000437681 0.62703158622749 0.491888915955451 0.0346072393017395 ENSG00000242125 SNHG3
ENST00000364938 0.988110880799425 0.98109251614491 0.00208225276088674 ENSG00000242125 SNHG3
ENST00000363217 0.959317620082128 0.935476178699192 -0.007160055388943 ENSG00000200087 SNORA73B
ENST00000419074 0.0435065484667573 0.00911316992752991 -0.141126814081315 ENSG00000180198 RCC1
ENST00000373832 0.0276447292168088 0.00433578642851325 -0.154283277265471 ENSG00000180198 RCC1
ENST00000373831 0.0429465734080875 0.00892801820335968 -0.151999587293907 ENSG00000180198 RCC1
ENST00000411533 0.0483044827432185 0.0107856162364276 -0.153382950914166 ENSG00000180198 RCC1
ENST00000486790 0.00464506569298621 0.000162413653861136 -0.250084500161999 ENSG00000180198 RCC1
ENST00000430407 0.0635935969985148 0.0166331536660446 -0.148621523942668 ENSG00000180198 RCC1
ENST00000429051 0.253031239286533 0.132458470175794 -0.107174139403621 ENSG00000180198 RCC1
ENST00000478232 0.313732871071972 0.180309048165331 -0.094335694213952 ENSG00000180198 RCC1
ENST00000373830 0.573691999461694 0.431562077631272 -0.0388686447434542 ENSG00000180098 TRNAU1AP
ENST00000495995 0.468871831424228 0.322262796098316 -0.0565334863144255 ENSG00000180098 TRNAU1AP
ENST00000411406 0.302788832466669 0.171340994749114 -0.106108962349779 ENSG00000180098 TRNAU1AP
ENST00000480930 0.53907182403226 0.394476293385377 -0.0432016806570295 ENSG00000180098 TRNAU1AP
ENST00000491577 0.538418655327842 0.393707678755714 -0.0432268345202769 ENSG00000180098 TRNAU1AP
ENST00000464880 0.604575842809667 0.466772492321533 -0.0486566972707776 ENSG00000180098 TRNAU1AP
ENST00000497790 0.599793713640322 0.460950262029306 -0.0507495933134091 ENSG00000180098 TRNAU1AP
ENST00000495215 0.742870902432271 0.630452709757003 -0.0254492006802331 ENSG00000180098 TRNAU1AP
ENST00000464093 0.422855509678865 0.278144672704895 -0.0655174992303793 ENSG00000180098 TRNAU1AP
ENST00000484775 0.560547373190945 0.417591654834829 -0.0429901858232488 ENSG00000180098 TRNAU1AP
ENST00000464612 0.822923786339608 0.736872614746689 0.0221674053713853 ENSG00000197989 SNHG12
ENST00000475441 0.945697931452321 0.914404034590617 0.00697834953438181 ENSG00000197989 SNHG12
ENST00000531126 0.821197268841124 0.734405073217715 0.0179460348811027 ENSG00000197989 SNHG12
ENST00000461448 0.821130563985991 0.734166943155262 0.0179560147783505 ENSG00000197989 SNHG12
ENST00000470977 0.819198540034877 0.731415076510229 0.0181673579726949 ENSG00000197989 SNHG12
ENST00000474814 0.819207605529441 0.731454203508989 0.0181644505787981 ENSG00000197989 SNHG12
ENST00000481368 0.769873040362844 0.666442676788072 0.0261784806479349 ENSG00000197989 SNHG12
ENST00000481220 0.821827758237007 0.735312616831329 0.0178926954904692 ENSG00000197989 SNHG12
ENST00000488745 0.810707193583599 0.719979421531006 0.0189963258071937 ENSG00000197989 SNHG12
ENST00000483436 0.818791587904057 0.73088113794508 0.0182057510476905 ENSG00000197989 SNHG12
ENST00000384581 0.489619381050188 0.343074842460994 0.0735468475299764 ENSG00000197989 SNHG12
ENST00000464115 0.925597338312517 0.883670562901986 -0.00919006363840344 ENSG00000197989 SNHG12
ENST00000461832 0.925175139401951 0.883004634572593 -0.00925616637496428 ENSG00000197989 SNHG12
ENST00000384584 0.395924948226232 0.252897969639512 -0.10128526898823 ENSG00000197989 SNHG12
ENST00000384342 0.59053122148957 0.450168764135365 0.0647751845114251 ENSG00000197989 SNHG12
ENST00000471683 0.951072195216328 0.922573895859705 0.0053441893675418 ENSG00000120656 TAF12
ENST00000373826 0.604420527806466 0.466566717184799 0.0480549754875626 ENSG00000188060 RAB42
ENST00000465518 0.746705471712891 0.635511471815044 0.0391842827056755 ENSG00000188060 RAB42
ENST00000373824 0.807151423136453 0.715055806556144 -0.0232170390697011 ENSG00000120656 TAF12
ENST00000263974 0.795010681587247 0.69896972910669 -0.02462252967538 ENSG00000120656 TAF12
ENST00000495422 0.332279859981481 0.195789343210923 -0.0848709256168081 ENSG00000120656 TAF12
ENST00000373816 0.874055744291995 0.808652945737472 -0.0130105039185249 ENSG00000162419 GMEB1
ENST00000361872 0.321916024024966 0.187005918191638 -0.0802940288667307 ENSG00000162419 GMEB1
ENST00000294409 0.314548167145329 0.181024150387138 -0.0814154967249054 ENSG00000162419 GMEB1
ENST00000480454 0.656417638799068 0.525882583307148 -0.0408787963776298 ENSG00000162419 GMEB1
ENST00000474884 0.42972715392999 0.284654763444514 -0.059867743237731 ENSG00000198492 YTHDF2
ENST00000542507 0.822769539426686 0.736629327494324 0.0124077232665992 ENSG00000198492 YTHDF2
ENST00000373812 0.82291901533205 0.736831993509971 0.0124369267937238 ENSG00000198492 YTHDF2
ENST00000541996 0.820633566652412 0.733512361616296 0.0126076359600924 ENSG00000198492 YTHDF2
ENST00000478283 0.600437829962019 0.461610180322911 -0.0272819026043315 ENSG00000198492 YTHDF2
ENST00000496288 0.192893556600932 0.0892547378775376 -0.0931901994260245 ENSG00000198492 YTHDF2
ENST00000475796 0.773496879353648 0.671318489571496 -0.0286494258584628 ENSG00000198492 YTHDF2
ENST00000476976 0.600530551008143 0.461751847855231 -0.044545276493459 ENSG00000198492 YTHDF2
ENST00000468863 0.801708522644476 0.707781557214947 -0.0236805769340955 ENSG00000198492 YTHDF2
ENST00000343067 0.726793474570779 0.61041594517136 0.0220622171859698 ENSG00000159023 EPB41
ENST00000356093 0.726793474570779 0.61041594517136 0.0220622171859698 ENSG00000159023 EPB41
ENST00000398863 0.726793474570779 0.61041594517136 0.0220622171859698 ENSG00000159023 EPB41
ENST00000482464 0.599476806828051 0.460644264266369 0.0444337708263783 ENSG00000159023 EPB41
ENST00000373800 0.254725625844755 0.133789332613741 0.0837307588128177 ENSG00000159023 EPB41
ENST00000349460 0.254725625844755 0.133789332613741 0.0837307588128177 ENSG00000159023 EPB41
ENST00000347529 0.254880893383461 0.133892608105606 0.0837269534615454 ENSG00000159023 EPB41
ENST00000373798 0.617495255849134 0.481168172316716 0.0309069174313739 ENSG00000159023 EPB41
ENST00000373797 0.10635855660863 0.0366068359613174 0.117535875606142 ENSG00000159023 EPB41
ENST00000488277 0.488306774554462 0.341822141336158 0.0767370805082174 ENSG00000159023 EPB41
ENST00000490308 0.779198743041684 0.678393749587194 0.0328698731684263 ENSG00000159023 EPB41
ENST00000460378 0.286348116836216 0.158300675924287 -0.0757443567424922 ENSG00000159023 EPB41
ENST00000462032 0.199555753443492 0.093896660086248 -0.14695681123872 ENSG00000159023 EPB41
ENST00000521452 0.406447133172012 0.262664322360066 -0.0868745198957415 ENSG00000253304 TMEM200B
ENST00000420504 0.452981496074543 0.306587890938323 -0.0800378043595957 ENSG00000253304 TMEM200B
ENST00000373795 0.989674582793939 0.983499682550945 -0.000684360475231107 ENSG00000116350 SRSF4
ENST00000546138 0.969110268530838 0.950928896438638 0.00205236414773586 ENSG00000116350 SRSF4
ENST00000466448 0.953619174219929 0.926449766141404 -0.0032771691364267 ENSG00000116350 SRSF4
ENST00000497015 0.986793100279226 0.979167303156075 0.00138218655431902 ENSG00000116350 SRSF4
ENST00000605204 0.235001503476693 0.118880521551757 0.0692173282332014 ENSG00000116350 SRSF4
ENST00000477193 0.904657123183916 0.852960961720058 0.0113689583043073 ENSG00000116350 SRSF4
ENST00000489898 0.527294963161675 0.381905157095625 0.0534782884716936 ENSG00000116350 SRSF4
ENST00000472353 0.237541814250719 0.120788815748957 0.0924073559888566 ENSG00000116350 SRSF4
ENST00000373791 0.530186609022822 0.384870822784766 -0.0599380693228565 ENSG00000116353 MECR
ENST00000475773 0.61169873605965 0.474664799666496 -0.0563417739334352 ENSG00000116353 MECR
ENST00000483435 0.772939042625653 0.67061934096434 -0.0354436193646574 ENSG00000116353 MECR
ENST00000263702 0.583009238519131 0.441701606866921 -0.0526454181918567 ENSG00000116353 MECR
ENST00000473030 0.433152072074075 0.287866946906946 -0.0776619159465094 ENSG00000116353 MECR
ENST00000463412 0.496540712225245 0.350181772842541 -0.0687114215269781 ENSG00000116353 MECR
ENST00000453185 0.685123862756806 0.559728910756295 -0.0460563362390277 ENSG00000116353 MECR
ENST00000478505 0.503984627210196 0.357797470126159 -0.0648526899226231 ENSG00000116353 MECR
ENST00000490529 0.772994139784596 0.67068910622628 -0.0291600343132986 ENSG00000116353 MECR
ENST00000463052 0.544832224673441 0.400729001267408 -0.0628878456535285 ENSG00000116353 MECR
ENST00000489248 0.520177453031937 0.374772656081987 -0.0662123832386852 ENSG00000116353 MECR
ENST00000475861 0.604104031994815 0.466185099695976 -0.0551095745580973 ENSG00000116353 MECR
ENST00000474946 0.699815318815705 0.577576950944684 -0.0420225234911398 ENSG00000116353 MECR
ENST00000464915 0.674296883909504 0.546924302213363 -0.0514031531366909 ENSG00000116353 MECR
ENST00000482610 0.958335381511239 0.934175513475943 -0.00694311515234721 ENSG00000116353 MECR
ENST00000484012 0.940156292829745 0.905690187352588 -0.010182991578267 ENSG00000116353 MECR
ENST00000373765 0.780636730219752 0.680417854596041 0.036582321330316 ENSG00000162510 MATN1
ENST00000414532 0.602457836214678 0.464087434632377 0.0633843331828928 ENSG00000186056 MATN1-AS1
ENST00000454613 0.621785596275382 0.486010829578735 0.0603876865608641 ENSG00000186056 MATN1-AS1
ENST00000294507 0.154359357318977 0.0640932235613799 -0.061561882534831 ENSG00000162511 LAPTM5
ENST00000464569 0.00859036571681978 0.000565656610624365 -0.169868584439879 ENSG00000162511 LAPTM5
ENST00000476492 0.00431240395770634 0.000139142740774922 -0.224149364136454 ENSG00000162511 LAPTM5
ENST00000424085 0.494900995528642 0.348568703705099 0.0446299815107521 ENSG00000134644 PUM1
ENST00000257075 0.494900995528642 0.348568703705099 0.0446299815107521 ENSG00000134644 PUM1
ENST00000373747 0.494900995528642 0.348568703705099 0.0446299815107521 ENSG00000134644 PUM1
ENST00000525843 0.496835098948482 0.350502312588741 0.0446346421509756 ENSG00000134644 PUM1
ENST00000426105 0.663250667157803 0.533888144522424 0.0295842498712682 ENSG00000134644 PUM1
ENST00000440538 0.665012318269463 0.535902868881999 0.0294257542706665 ENSG00000134644 PUM1
ENST00000498419 0.611109468357594 0.474039437960264 0.0345056507660721 ENSG00000134644 PUM1
ENST00000373741 0.665927793262158 0.537001720475789 0.0293541493658204 ENSG00000134644 PUM1
ENST00000423018 0.664554768228806 0.535334386937857 0.0294590940590456 ENSG00000134644 PUM1
ENST00000373742 0.65821098556358 0.528047845511717 0.0301060222739577 ENSG00000134644 PUM1
ENST00000530669 0.148875399832527 0.0606783713026788 0.106724930630637 ENSG00000134644 PUM1
ENST00000529846 0.272075261251012 0.14694465559781 0.077891032350642 ENSG00000134644 PUM1
ENST00000525997 0.271184703942915 0.14623373414962 0.0784484508425271 ENSG00000134644 PUM1
ENST00000527498 0.867340768475217 0.799443211915855 0.0139041470043545 ENSG00000134644 PUM1
ENST00000498627 0.00336501729981358 8.81734237507113e-05 -0.338229529157035 ENSG00000134644 PUM1
ENST00000471894 0.263894452151552 0.140710315156237 -0.102406683971555 ENSG00000134644 PUM1
ENST00000490546 0.845941123484758 0.769044009188073 -0.0197131214147018 ENSG00000134644 PUM1
ENST00000532678 0.601044341795917 0.462390067955271 0.0427002124785594 ENSG00000134644 PUM1
ENST00000526128 0.305103110483687 0.173213537850927 0.100055310207379 ENSG00000134644 PUM1
ENST00000526215 0.753920443651758 0.644984323889252 0.0252010424292086 ENSG00000134644 PUM1
ENST00000525948 0.934455850140199 0.896747345921627 -0.00668600214718555 ENSG00000134644 PUM1
ENST00000480602 0.832330920809228 0.7499311900778 0.0175734466703269 ENSG00000134644 PUM1
ENST00000524516 0.227418937026813 0.113383647778031 -0.0869286306563742 ENSG00000134644 PUM1
ENST00000531867 0.00331838737674572 8.53221635925831e-05 -0.252914721090042 ENSG00000134644 PUM1
ENST00000263694 0.450468454860177 0.304154942579171 -0.0411252973860978 ENSG00000060688 SNRNP40
ENST00000486941 0.930974621659556 0.891361118978327 -0.0102346366739533 ENSG00000060688 SNRNP40
ENST00000489853 0.865778842359717 0.797065211213362 0.0140014751971184 ENSG00000060688 SNRNP40
ENST00000373720 0.733016539402962 0.618028001540678 0.029745404915667 ENSG00000060688 SNRNP40
ENST00000491106 0.46638705641694 0.319732660146235 -0.0837480491729791 ENSG00000060688 SNRNP40
ENST00000446633 0.436762201752759 0.291436768042048 -0.0423343559302084 ENSG00000060688 SNRNP40
ENST00000474025 0.801380249886676 0.707406209013157 -0.0236693309510775 ENSG00000060688 SNRNP40
ENST00000463988 0.109172958705928 0.0380627457152227 -0.146089434999115 ENSG00000060688 SNRNP40
ENST00000344147 0.80054825688823 0.706340242643844 0.0200335907444844 ENSG00000121766 ZCCHC17
ENST00000479629 0.873097510677441 0.807329103980642 0.0148265415185329 ENSG00000121766 ZCCHC17
ENST00000373714 0.80054825688823 0.706340242643844 0.0200335907444844 ENSG00000121766 ZCCHC17
ENST00000546109 0.839519573245897 0.75962401116214 0.0169407370758684 ENSG00000121766 ZCCHC17
ENST00000422613 0.879508150636107 0.816384952830494 0.0125590156166311 ENSG00000121766 ZCCHC17
ENST00000490049 0.496610265805199 0.350277124589589 0.0630749719776256 ENSG00000121766 ZCCHC17
ENST00000430143 0.720964063214206 0.603316887032471 -0.0400450032775779 ENSG00000229044 RP11-266K22.2
ENST00000373713 0.429716768487654 0.284639744851239 -0.0700642132233858 ENSG00000121769 FABP3
ENST00000497275 0.319756197133503 0.185148625359303 -0.0871534091242012 ENSG00000121769 FABP3
ENST00000498148 0.472903263471648 0.326417545409383 -0.0643253803630831 ENSG00000121769 FABP3
ENST00000482018 0.434189985642653 0.288844945640321 -0.0692743422488839 ENSG00000121769 FABP3
ENST00000373710 0.175717479723317 0.0776747303437902 -0.104681776724273 ENSG00000168528 SERINC2
ENST00000536859 0.174396361940148 0.0767451677236238 -0.10508561762347 ENSG00000168528 SERINC2
ENST00000487207 0.538615969088678 0.393902335912935 -0.0599889014032027 ENSG00000168528 SERINC2
ENST00000373709 0.175717479723317 0.0776741286687837 -0.104830669512898 ENSG00000168528 SERINC2
ENST00000536384 0.170962396123072 0.0744957080841225 -0.105885057514911 ENSG00000168528 SERINC2
ENST00000491976 0.170962396123072 0.0744957080841225 -0.105885057514911 ENSG00000168528 SERINC2
ENST00000596131 0.545320315847217 0.401228129578814 -0.0738829861561852 ENSG00000268950 AC114494.1
ENST00000418618 0.700459839585088 0.578301267477737 -0.0330453792617424 ENSG00000228682 RP11-439L8.3
ENST00000412068 0.869521641026749 0.80247595214996 -0.0156262480025537 ENSG00000223907 RP11-439L8.4
ENST00000417514 0.175428721011228 0.0774586451597328 -0.146603438674743 ENSG00000223907 RP11-439L8.4
ENST00000373705 0.172304813391584 0.0753824654826142 -0.114995552467029 ENSG00000121764 HCRTR1
ENST00000373703 0.141836138559187 0.0563975690729036 -0.109325240319063 ENSG00000162517 PEF1
ENST00000461006 0.177803201931468 0.0790391743262857 -0.115822100738068 ENSG00000162517 PEF1
ENST00000478502 0.343382487896446 0.205155288690556 -0.0746950613365446 ENSG00000162517 PEF1
ENST00000489164 0.382288305655174 0.239890756531224 -0.0720811579945168 ENSG00000162517 PEF1
ENST00000492061 0.680271725599573 0.553958467284441 -0.0384007197693357 ENSG00000162517 PEF1
ENST00000496805 0.650007937213968 0.518240224940109 -0.0422037948743701 ENSG00000162517 PEF1
ENST00000472443 0.561338526905815 0.418356473154974 -0.0542395257111726 ENSG00000162517 PEF1
ENST00000471219 0.619691521909855 0.48364257488379 -0.0525303201752371 ENSG00000162517 PEF1
ENST00000440872 0.52939992107833 0.384034540067031 -0.0610893937140605 ENSG00000162517 PEF1
ENST00000609625 0.360103302578938 0.22021507839069 -0.108807136761663 ENSG00000235790 RP11-73M7.6
ENST00000609549 0.360103302578938 0.22021507839069 -0.108807136761663 ENSG00000235790 RP11-73M7.6
ENST00000610043 0.387876447576459 0.245067592242437 -0.103162056773709 ENSG00000235790 RP11-73M7.6
ENST00000608332 0.377568013390377 0.235786919188715 -0.1054681320913 ENSG00000235790 RP11-73M7.6
ENST00000585660 0.382325088826525 0.239941652647513 -0.10446152065703 ENSG00000235790 RP11-73M7.6
ENST00000591592 0.382301777662131 0.239917324481613 -0.104501263972696 ENSG00000235790 RP11-73M7.6
ENST00000608246 0.349259912352983 0.210398733093163 -0.111362389652831 ENSG00000235790 RP11-73M7.6
ENST00000608888 0.326666139466741 0.190953299420838 -0.116258407189167 ENSG00000235790 RP11-73M7.6
ENST00000607926 0.324499510938495 0.189210455233088 -0.116729786970908 ENSG00000235790 RP11-73M7.6
ENST00000610216 0.324499510938495 0.189210455233088 -0.116729786970908 ENSG00000235790 RP11-73M7.6
ENST00000585413 0.246002487186435 0.127036362804966 -0.135678325515661 ENSG00000235790 RP11-73M7.6
ENST00000609033 0.254714178952321 0.133776083625264 -0.133369870986462 ENSG00000235790 RP11-73M7.6
ENST00000589462 0.227537007554949 0.113466822011264 -0.14074078199617 ENSG00000235790 RP11-73M7.6
ENST00000593188 0.199910447066039 0.0941362620559364 -0.148800795516458 ENSG00000235790 RP11-73M7.6
ENST00000609373 0.200238189783423 0.0943864631798838 -0.148702732172756 ENSG00000235790 RP11-73M7.6
ENST00000587445 0.199910447066039 0.0941362620559364 -0.148800795516458 ENSG00000235790 RP11-73M7.6
ENST00000591929 0.225710223443573 0.112175364666564 -0.141338912711671 ENSG00000235790 RP11-73M7.6
ENST00000609338 0.240389347399095 0.122824131388065 -0.1373478553256 ENSG00000235790 RP11-73M7.6
ENST00000373672 0.0848004028259824 0.026061712385303 -0.178803055675706 ENSG00000084636 COL16A1
ENST00000271069 0.0810105582314562 0.0243167986833311 -0.180543931760745 ENSG00000084636 COL16A1
ENST00000488128 0.106039933489417 0.0364389251710689 -0.183044084520382 ENSG00000084636 COL16A1
ENST00000488897 0.0885161595099333 0.0278017125364321 -0.195660328714306 ENSG00000084636 COL16A1
ENST00000373668 0.216072215380411 0.105390250291095 -0.137718485717627 ENSG00000084636 COL16A1
ENST00000602889 0.259077407439222 0.137110422025519 0.0682396953901095 ENSG00000269967 RP11-84A19.4
ENST00000602725 0.296159248388019 0.165916641799428 0.0683297244818025 ENSG00000184007 PTP4A2
ENST00000344035 0.140928777158278 0.0558459241479832 0.0775578125250599 ENSG00000184007 PTP4A2
ENST00000356536 0.125374595999024 0.0468908018144695 0.0834781861217392 ENSG00000184007 PTP4A2
ENST00000457805 0.209345762231378 0.100733472547296 0.0844082524447028 ENSG00000184007 PTP4A2
ENST00000489313 0.74927514239754 0.638982002431022 0.0307397128479838 ENSG00000184007 PTP4A2
ENST00000602683 0.274693092866228 0.149029691747743 0.0739466121922032 ENSG00000184007 PTP4A2
ENST00000470404 0.245832852047039 0.126906856249376 0.0763843523529874 ENSG00000184007 PTP4A2
ENST00000532001 0.14677797903413 0.0593870330922336 0.0936364558085803 ENSG00000184007 PTP4A2
ENST00000528253 0.253794259212462 0.133051364448599 0.0787117504757465 ENSG00000184007 PTP4A2
ENST00000484483 0.3352000428892 0.198211564114315 0.072461222952836 ENSG00000184007 PTP4A2
ENST00000468531 0.176348849188991 0.0780486283918208 0.0837246523531878 ENSG00000184007 PTP4A2
ENST00000534796 0.107183964573554 0.0370388710515768 0.116517557782585 ENSG00000184007 PTP4A2
ENST00000532289 0.138984781406734 0.0546959132666328 0.111036727109441 ENSG00000184007 PTP4A2
ENST00000526960 0.227219919929828 0.113241162078227 0.0843664281165713 ENSG00000184007 PTP4A2
ENST00000524384 0.188282346161893 0.0861777955716746 0.107391551005994 ENSG00000184007 PTP4A2
ENST00000528840 0.20589392004914 0.09824184951356 0.103843250243325 ENSG00000184007 PTP4A2
ENST00000494444 0.219477346862097 0.107828493855264 0.100635080365765 ENSG00000184007 PTP4A2
ENST00000529477 0.27889097201421 0.152416483464884 0.0805577041353872 ENSG00000184007 PTP4A2
ENST00000533408 0.29768378951797 0.167189175823677 0.0864208878371551 ENSG00000184007 PTP4A2
ENST00000475464 0.322828507717045 0.187826439234001 0.0921619486734611 ENSG00000184007 PTP4A2
ENST00000327300 0.441071209812277 0.295473265941371 0.0391758990851348 ENSG00000121774 KHDRBS1
ENST00000307714 0.435015112733289 0.289641191892592 0.0396976792757687 ENSG00000121774 KHDRBS1
ENST00000492989 0.701235952975209 0.579240873270737 -0.0230455162892743 ENSG00000121774 KHDRBS1
ENST00000484270 0.203793600610321 0.0968073643174965 0.0697598866464783 ENSG00000121774 KHDRBS1
ENST00000366152 0.463591139732271 0.317055523973006 0.0763846015107949 ENSG00000203325 RP11-277A4.4
ENST00000487305 0.060239868645851 0.0152841722942173 -0.137209636134032 ENSG00000121775 TMEM39B
ENST00000336294 0.0652674638946388 0.0173268576018497 -0.134620466596344 ENSG00000121775 TMEM39B
ENST00000438825 0.0215185088645189 0.00284267783459295 -0.21046696033446 ENSG00000121775 TMEM39B
ENST00000441402 0.0661973381542753 0.0177097564732188 -0.134071580049439 ENSG00000121775 TMEM39B
ENST00000472503 0.0445436860558405 0.00945148577620565 -0.180881265660669 ENSG00000121775 TMEM39B
ENST00000456834 0.0498663962654627 0.0113128790300322 -0.160677444809432 ENSG00000121775 TMEM39B
ENST00000468135 0.0661973381542753 0.0177097564732188 -0.134071580049439 ENSG00000121775 TMEM39B
ENST00000466321 0.0232481147166756 0.00327545839305992 -0.207476751821327 ENSG00000121775 TMEM39B
ENST00000373634 0.0682611900616915 0.0186012906549276 -0.132990389383838 ENSG00000121775 TMEM39B
ENST00000427288 0.069090992185462 0.0189595858546665 -0.14241240171241 ENSG00000121775 TMEM39B
ENST00000476968 0.0651812577684723 0.0172930087238087 -0.134482346831335 ENSG00000121775 TMEM39B
ENST00000498613 0.384649871063546 0.242071369613257 -0.0934045579397475 ENSG00000121775 TMEM39B
ENST00000373625 0.281710222186204 0.154658890636926 -0.0564009003289307 ENSG00000025800 KPNA6
ENST00000471599 0.529984450332772 0.384624198930323 -0.0388054001793611 ENSG00000025800 KPNA6
ENST00000537234 0.568034157988127 0.425740503990248 -0.0393805115113695 ENSG00000025800 KPNA6
ENST00000469790 0.787655396187518 0.689767124161409 0.0260930672186711 ENSG00000025800 KPNA6
ENST00000545542 0.483293279312628 0.336782406261589 -0.0489906320963405 ENSG00000025800 KPNA6
ENST00000446515 0.748757176319794 0.638197750580676 -0.0291674033899347 ENSG00000025800 KPNA6
ENST00000515055 0.195312663785766 0.0909308522587719 -0.0813178907263451 ENSG00000250135 RP4-622L5.2
ENST00000373610 0.0158486564216629 0.00168044841518679 -0.139233848043174 ENSG00000084652 TXLNA
ENST00000373609 0.0159709561858087 0.001705966501437 -0.139098482626668 ENSG00000084652 TXLNA
ENST00000373602 0.528359541601625 0.382899545822028 -0.0489598919103668 ENSG00000160050 CCDC28B
ENST00000469003 0.658960012944217 0.529039039628699 -0.0434218390617988 ENSG00000160050 CCDC28B
ENST00000421922 0.546907131438449 0.402896291838723 -0.0469338337740109 ENSG00000160050 CCDC28B
ENST00000461819 0.549126640295642 0.405356084971363 -0.0466761672868047 ENSG00000160050 CCDC28B
ENST00000483009 0.600016446082434 0.461178259220436 -0.0417992211814897 ENSG00000160050 CCDC28B
ENST00000373604 0.747837727903593 0.636935472228519 -0.0347336505526427 ENSG00000224066 RP4-622L5.7
ENST00000537469 0.210938263289959 0.101846348680867 -0.137817691150557 ENSG00000160051 IQCC
ENST00000291358 0.228373227630245 0.114119567352734 -0.133280347790928 ENSG00000160051 IQCC
ENST00000409358 0.604129135965886 0.466221636407948 -0.0624911785284877 ENSG00000222046 DCDC2B
ENST00000487056 0.631395113245112 0.497099874511383 -0.0581996192540338 ENSG00000222046 DCDC2B
ENST00000466796 0.296590942681307 0.166280468366834 -0.111036974363047 ENSG00000160055 TMEM234
ENST00000491434 0.334737881664966 0.197830493837622 -0.0977788620618631 ENSG00000160055 TMEM234
ENST00000489170 0.335225028041604 0.198248561454333 -0.0977218004468017 ENSG00000160055 TMEM234
ENST00000461402 0.335225028041604 0.198248561454333 -0.0977218004468017 ENSG00000160055 TMEM234
ENST00000483001 0.54499284469532 0.40089428390427 -0.0641330391689918 ENSG00000160055 TMEM234
ENST00000545122 0.568895713447942 0.426628683660588 -0.0618508732211342 ENSG00000160055 TMEM234
ENST00000309777 0.613867975280174 0.477192030995436 -0.0548918374444343 ENSG00000160055 TMEM234
ENST00000373593 0.613867975280174 0.477192030995436 -0.0548918374444343 ENSG00000160055 TMEM234
ENST00000344461 0.550966184297073 0.407327264109204 -0.0641600433794276 ENSG00000160055 TMEM234
ENST00000484490 0.463917037720557 0.317385482647645 -0.0789913606220351 ENSG00000160055 TMEM234
ENST00000485689 0.953116230199907 0.925629070721852 -0.00824845694582125 ENSG00000160055 TMEM234
ENST00000487174 0.63430657040569 0.500380566599291 -0.0538024282962121 ENSG00000160055 TMEM234
ENST00000355082 0.139202915567958 0.0548324387000728 -0.107749838106142 ENSG00000084623 EIF3I
ENST00000373586 0.210374941382189 0.101481722235048 -0.0837303513764368 ENSG00000084623 EIF3I
ENST00000489353 0.149759094169853 0.0612354120806128 -0.103779204370595 ENSG00000084623 EIF3I
ENST00000471486 0.219719079110166 0.107978468569444 -0.085467669107913 ENSG00000084623 EIF3I
ENST00000483517 0.22487921057902 0.111543001875863 -0.0842306563457339 ENSG00000084623 EIF3I
ENST00000474371 0.227094405738396 0.113155779448443 -0.0813399180227734 ENSG00000084623 EIF3I
ENST00000423995 0.177821315969136 0.0790590148826336 -0.131895911579754 ENSG00000220785 MTMR9LP
ENST00000403496 0.180451427112654 0.0808025643679493 -0.135160946006371 ENSG00000220785 MTMR9LP
ENST00000441044 0.166891540288006 0.071868372873285 -0.130858511315527 ENSG00000220785 MTMR9LP
ENST00000426597 0.213340613233696 0.103510363447881 -0.118509222538794 ENSG00000220785 MTMR9LP
ENST00000336890 0.101730445060749 0.0342234488414616 -0.109753295666013 ENSG00000182866 LCK
ENST00000482949 0.345023692713072 0.206507096934106 -0.0740550296674488 ENSG00000182866 LCK
ENST00000495610 0.137963943437425 0.0540674098737034 -0.101570501307706 ENSG00000182866 LCK
ENST00000355928 0.38075398042707 0.23848327528132 -0.0713166057411417 ENSG00000182866 LCK
ENST00000476457 0.283142134233802 0.155725425438803 -0.0842066171155679 ENSG00000182866 LCK
ENST00000469765 0.101587020257367 0.0341385223733148 -0.109777181056216 ENSG00000182866 LCK
ENST00000461712 0.5069165574739 0.360816567910568 -0.0714969132536509 ENSG00000182866 LCK
ENST00000373562 0.453202029153249 0.306793416878093 -0.0742008686391832 ENSG00000182866 LCK
ENST00000477031 0.61207681363974 0.475125843878276 -0.0585442416631188 ENSG00000182866 LCK
ENST00000373557 0.157456483837831 0.0660517364156066 -0.123362746546225 ENSG00000182866 LCK
ENST00000333070 0.12844683083323 0.0485397936466626 -0.113265904694359 ENSG00000182866 LCK
ENST00000373564 0.131660587940056 0.0503776973232285 -0.11150398032195 ENSG00000182866 LCK
ENST00000469956 0.0789642954703574 0.0233632159473532 -0.140226946613523 ENSG00000182866 LCK
ENST00000373548 0.820115013987565 0.732714886587742 -0.0159849315515707 ENSG00000116478 HDAC1
ENST00000481281 0.712799300327364 0.593328866798369 -0.0275742495869205 ENSG00000116478 HDAC1
ENST00000463172 0.732156799985923 0.617034448385742 -0.0256434365243535 ENSG00000116478 HDAC1
ENST00000428704 0.885695162203748 0.825419711074911 -0.0106765421024192 ENSG00000116478 HDAC1
ENST00000472928 0.715614379336922 0.596959779050623 -0.0272707769916772 ENSG00000116478 HDAC1
ENST00000373541 0.851415548064062 0.777281953199858 -0.0132769847780965 ENSG00000116478 HDAC1
ENST00000490081 0.379239230665031 0.237207688352362 -0.056824088689605 ENSG00000116478 HDAC1
ENST00000482310 0.388660700898999 0.245861241166466 -0.0561512125139971 ENSG00000116478 HDAC1
ENST00000476391 0.781608980306562 0.681761231089242 -0.024088501798729 ENSG00000116478 HDAC1
ENST00000484305 0.908535364066454 0.85840845081411 -0.0105340622762986 ENSG00000116478 HDAC1
ENST00000471488 0.421367719890201 0.276904526956831 -0.0803120798679108 ENSG00000116478 HDAC1
ENST00000329421 0.239876350771434 0.122471152610414 -0.0745071665398747 ENSG00000175130 MARCKSL1
ENST00000574315 0.378373046672957 0.23647240412192 -0.0963545822541269 ENSG00000162526 TSSK3
ENST00000416512 0.725718640574504 0.609175616593314 0.0441729940037106 ENSG00000225828 FAM229A
ENST00000415596 0.895145113317817 0.838964432421481 0.0175704752627644 ENSG00000225828 FAM229A
ENST00000373534 0.824148598852456 0.738534723851394 -0.0291389524933637 ENSG00000162526 TSSK3
ENST00000455895 0.0882775251620308 0.0276841234962449 -0.105032567367276 ENSG00000160058 BSDC1
ENST00000413080 0.0887514828613642 0.0279030041268657 -0.105010084148284 ENSG00000160058 BSDC1
ENST00000444377 0.0895519444330666 0.0282830876856044 -0.104901083980817 ENSG00000160058 BSDC1
ENST00000341071 0.0889551783399085 0.0279966767269875 -0.104963989629805 ENSG00000160058 BSDC1
ENST00000526031 0.145902081247829 0.0588571582395687 -0.0950656354541398 ENSG00000160058 BSDC1
ENST00000419121 0.148355262144746 0.0603708354714142 -0.0942395139763727 ENSG00000160058 BSDC1
ENST00000446293 0.17868560755441 0.0796548056026368 -0.0895026929689584 ENSG00000160058 BSDC1
ENST00000463967 0.711216309934555 0.59117481112906 -0.0404411754846891 ENSG00000160058 BSDC1
ENST00000373520 0.254682254959295 0.133754493226454 -0.0841202929565738 ENSG00000160058 BSDC1
ENST00000449308 0.177997764670775 0.0791863493011749 -0.0974094763940518 ENSG00000160058 BSDC1
ENST00000527513 0.303388807717202 0.171783942304304 -0.0885560636940406 ENSG00000160058 BSDC1
ENST00000527163 0.332911227267556 0.196318234747544 -0.0839403244488975 ENSG00000160058 BSDC1
ENST00000530485 0.491363630881589 0.345041579879234 -0.0627899584120697 ENSG00000160058 BSDC1
ENST00000474414 0.559581826658827 0.416368900645227 -0.0554423684446509 ENSG00000160058 BSDC1
ENST00000530876 0.788685154483771 0.690988342029724 -0.028622026907317 ENSG00000160058 BSDC1
ENST00000530753 0.886122161847711 0.826164394636687 -0.0160136467588935 ENSG00000160058 BSDC1
ENST00000533084 0.733337032602437 0.618480529788027 -0.0389286975231277 ENSG00000160058 BSDC1
ENST00000531222 0.431491674978508 0.286322137952867 -0.0887190658441058 ENSG00000160058 BSDC1
ENST00000480336 0.253742308532512 0.133003724644457 0.134092468535136 ENSG00000254553 RP1-27O5.3
ENST00000373510 0.273917071064197 0.148400218894769 0.12883357282235 ENSG00000160062 ZBTB8A
ENST00000341885 0.282523808345672 0.155242005871886 0.0608467521214788 ENSG00000176261 ZBTB8OS
ENST00000468695 0.311877062978383 0.178781712838866 0.0627343163094137 ENSG00000176261 ZBTB8OS
ENST00000492007 0.351078222905802 0.212119442586383 0.0579489941886201 ENSG00000176261 ZBTB8OS
ENST00000373506 0.324021791612867 0.188784610972566 0.0610345745384511 ENSG00000176261 ZBTB8OS
ENST00000467652 0.993205626706055 0.98888174972472 -0.000880823571952482 ENSG00000176261 ZBTB8OS
ENST00000498691 0.470771489145317 0.324125512638805 0.0531942096345252 ENSG00000176261 ZBTB8OS
ENST00000478041 0.319107143981678 0.184648898565048 0.0620245711258759 ENSG00000176261 ZBTB8OS
ENST00000473294 0.316448739288789 0.182499265358456 0.0623015242072834 ENSG00000176261 ZBTB8OS
ENST00000436661 0.317571659616071 0.183399498100122 0.0622388457849983 ENSG00000176261 ZBTB8OS
ENST00000373501 0.317239957245841 0.1831214924738 0.0622377491775434 ENSG00000176261 ZBTB8OS
ENST00000476493 0.315055119673263 0.181429837987197 0.0624166407724088 ENSG00000176261 ZBTB8OS
ENST00000465588 0.318371956787058 0.184024490591535 0.0622108802942378 ENSG00000176261 ZBTB8OS
ENST00000483138 0.361028349541134 0.220996177749647 0.0649804523542015 ENSG00000176261 ZBTB8OS
ENST00000479075 0.410389039380192 0.266244514297491 0.0618047347596151 ENSG00000176261 ZBTB8OS
ENST00000473383 0.398003439371668 0.254825464694176 0.0839483014469923 ENSG00000176261 ZBTB8OS
ENST00000466361 0.520799252881021 0.375385005807394 0.0518052180752972 ENSG00000176261 ZBTB8OS
ENST00000414241 0.944930462298361 0.913311814638103 -0.0048754272018055 ENSG00000162521 RBBP4
ENST00000373493 0.812609779563945 0.722699356194845 0.0162970639626385 ENSG00000162521 RBBP4
ENST00000527118 0.205432591078747 0.0979614158837512 -0.0722146760294287 ENSG00000162521 RBBP4
ENST00000401893 0.154073344887874 0.0639058857304929 -0.0805376627862358 ENSG00000162521 RBBP4
ENST00000524393 0.251544008019963 0.131274946074968 -0.0658382408185647 ENSG00000162521 RBBP4
ENST00000526193 0.408412155813628 0.264435963602036 -0.0492664268026645 ENSG00000162521 RBBP4
ENST00000492348 0.986187299511879 0.978139428786659 0.00128230701653194 ENSG00000162521 RBBP4
ENST00000544435 0.986187299511879 0.978139428786659 0.00128230701653194 ENSG00000162521 RBBP4
ENST00000525506 0.10115979792625 0.0339198405691417 -0.108359423620261 ENSG00000162521 RBBP4
ENST00000465780 0.16561851895556 0.0710928272628033 -0.0995197828913881 ENSG00000162521 RBBP4
ENST00000373485 0.976243156218051 0.96185588010158 0.00226331235859876 ENSG00000162521 RBBP4
ENST00000477563 0.162354496057719 0.0691030345474766 -0.0807785774000745 ENSG00000162521 RBBP4
ENST00000458695 0.908294115476305 0.858033087020285 -0.00809800473599478 ENSG00000162521 RBBP4
ENST00000490500 0.0762723890330038 0.0221510761537937 -0.122047526005654 ENSG00000162521 RBBP4
ENST00000445722 0.154444157355715 0.0641503740573555 -0.0860060316231726 ENSG00000162521 RBBP4
ENST00000475321 0.748992467196004 0.638517840567974 0.0244853104434579 ENSG00000162521 RBBP4
ENST00000531983 0.680389038075138 0.554127359149819 0.0375348446163935 ENSG00000162521 RBBP4
ENST00000463378 0.521611990370851 0.376196692237027 0.047635889708667 ENSG00000162521 RBBP4
ENST00000460669 0.349808333565338 0.210911314838598 0.0749437454804144 ENSG00000162521 RBBP4
ENST00000482190 0.353088320154161 0.213918849015287 0.074258719632711 ENSG00000162521 RBBP4
ENST00000373484 0.149609220296117 0.0611503176259575 0.121849074238245 ENSG00000162520 SYNC
ENST00000409190 0.142664187433414 0.056954615116181 0.112444396091953 ENSG00000162520 SYNC
ENST00000469100 0.0112521213160849 0.000921656917785609 -0.187636737714948 ENSG00000134684 YARS
ENST00000373477 0.0309530899587772 0.00521861827761949 -0.111965203598909 ENSG00000134684 YARS
ENST00000490826 0.0244103479542368 0.00355988093934476 -0.171590463671683 ENSG00000134684 YARS
ENST00000487404 0.0149507373100868 0.00151047868800673 -0.181364685955639 ENSG00000134684 YARS
ENST00000478828 0.0126561034858208 0.00113278310899019 -0.187483137763649 ENSG00000134684 YARS
ENST00000481895 0.286474860860294 0.158387021526479 -0.0580418423180583 ENSG00000134684 YARS
ENST00000466052 0.566829372397181 0.42448859242821 -0.0428071890142852 ENSG00000134684 YARS
ENST00000470377 0.864297991610279 0.795113359184539 0.013607236772226 ENSG00000134684 YARS
ENST00000472692 0.531844227888581 0.386745554335719 -0.0536539352158037 ENSG00000134684 YARS
ENST00000530710 0.487583871133132 0.341145245998226 -0.0537803640735493 ENSG00000116497 S100PBP
ENST00000373476 0.174792361969241 0.077035307115715 0.0840322941802284 ENSG00000116497 S100PBP
ENST00000373475 0.229675249024702 0.115129547791512 0.0741708533118744 ENSG00000116497 S100PBP
ENST00000529027 0.8430826266323 0.764931888418449 0.0186196574499977 ENSG00000116497 S100PBP
ENST00000531123 0.253871843024899 0.133141346420087 0.072720427872567 ENSG00000116497 S100PBP
ENST00000398243 0.505931017671524 0.359741332087618 0.0453440023950073 ENSG00000116497 S100PBP
ENST00000356689 0.444101157474801 0.298285308455449 0.0502332754948592 ENSG00000116497 S100PBP
ENST00000526230 0.711763870415076 0.591853579002718 0.0301932743815563 ENSG00000116497 S100PBP
ENST00000531256 0.848744958894661 0.773188073774483 0.0158319590853505 ENSG00000116497 S100PBP
ENST00000477248 0.497283228276789 0.350907934522803 -0.0794368228532562 ENSG00000116497 S100PBP
ENST00000482212 0.748310842284164 0.637589816640808 0.0261277652981975 ENSG00000116497 S100PBP
ENST00000530552 0.486344392187892 0.339946402702968 -0.0754708935496087 ENSG00000116497 S100PBP
ENST00000525203 0.222331957496967 0.109797354493113 0.129879207829292 ENSG00000116497 S100PBP
ENST00000524535 0.19206009110851 0.0887374510580517 0.138892142561021 ENSG00000116497 S100PBP
ENST00000527692 0.972959575595517 0.956779211413138 -0.00471568951287775 ENSG00000116497 S100PBP
ENST00000475486 0.978282978575548 0.965067444483077 -0.00380545759430925 ENSG00000116497 S100PBP
ENST00000373456 0.669448176553901 0.541190954305194 -0.0395965674575492 ENSG00000116514 RNF19B
ENST00000356990 0.669660006128761 0.541495381310062 -0.0395907701354824 ENSG00000116514 RNF19B
ENST00000235150 0.652494044073938 0.521379768114009 -0.0419661901205198 ENSG00000116514 RNF19B
ENST00000427524 0.898713229671007 0.844327724795908 -0.00964955644584337 ENSG00000236065 RP1-117O3.2
ENST00000373449 0.912994074824152 0.864707379852729 -0.00862947165079758 ENSG00000004455 AK2
ENST00000548033 0.93318449513726 0.894784932373307 0.00679301325903966 ENSG00000004455 AK2
ENST00000482191 0.0642361735280157 0.0169164114162516 0.148632273473252 ENSG00000004455 AK2
ENST00000491241 0.900135781730013 0.846413381392274 0.0119735239729909 ENSG00000004455 AK2
ENST00000467905 0.512855873480155 0.367205427102372 -0.0524946307549434 ENSG00000004455 AK2
ENST00000354858 0.432533846275414 0.287325001698011 -0.0635680386466456 ENSG00000004455 AK2
ENST00000480134 0.432553679102976 0.287354562164146 -0.0635699641947472 ENSG00000004455 AK2
ENST00000550338 0.392144416311969 0.249292444621114 -0.06912574602091 ENSG00000004455 AK2
ENST00000469238 0.565109235839948 0.422611712225711 0.0565745858282268 ENSG00000004455 AK2
ENST00000466029 0.575359859572219 0.433405212803757 0.0551139180342598 ENSG00000004455 AK2
ENST00000487289 0.613061916552756 0.476236819314337 -0.0433274087028076 ENSG00000004455 AK2
ENST00000548559 0.74927514239754 0.638968785840113 -0.0291897863723366 ENSG00000004455 AK2
ENST00000551979 0.406880996948726 0.263101632611013 -0.0685220942133563 ENSG00000004455 AK2
ENST00000291416 0.385881476366687 0.243255309046823 -0.0949699102795428 ENSG00000116525 TRIM62
ENST00000543586 0.55980896392317 0.416622032985176 -0.0694492507163952 ENSG00000116525 TRIM62
ENST00000485148 0.955664924209915 0.929843725361793 0.00782324601532967 ENSG00000116525 TRIM62
ENST00000483388 0.976675882632416 0.962598105022686 0.00418152088628082 ENSG00000160094 ZNF362
ENST00000539719 0.70453787141838 0.58300167014204 -0.0459512393358571 ENSG00000160094 ZNF362
ENST00000373428 0.41407287626785 0.269841259745843 -0.0958509365916295 ENSG00000160094 ZNF362
ENST00000588828 0.0665344322102232 0.0178724016517423 -0.181560825939725 ENSG00000225313 RP11-415J8.3
ENST00000457957 0.0676186570422594 0.0183469784468605 -0.180337365999434 ENSG00000225313 RP11-415J8.3
ENST00000587696 0.063377839226358 0.0165222374332161 -0.183108467724191 ENSG00000225313 RP11-415J8.3
ENST00000431992 0.815680586500512 0.72679865578346 -0.018735523824865 ENSG00000134686 PHC2
ENST00000485928 0.74511811837854 0.63347138083649 -0.026197259941776 ENSG00000134686 PHC2
ENST00000373418 0.75193431766366 0.642360127120919 -0.0255378554848071 ENSG00000134686 PHC2
ENST00000373422 0.787129336652175 0.688924530596264 -0.0220032560902769 ENSG00000134686 PHC2
ENST00000257118 0.815680586500512 0.72679865578346 -0.018735523824865 ENSG00000134686 PHC2
ENST00000419414 0.611693693375078 0.474654656227559 0.040871790608872 ENSG00000134686 PHC2
ENST00000467894 0.467488729135185 0.320882719431964 0.0592631061376027 ENSG00000134686 PHC2
ENST00000373416 0.160096308592428 0.0677330832117661 0.109693569461529 ENSG00000134686 PHC2
ENST00000486897 0.24575214064561 0.126853553544672 0.105547161707999 ENSG00000134686 PHC2
ENST00000493483 0.222218259949789 0.10970753363117 0.110451004389583 ENSG00000134686 PHC2
ENST00000473158 0.638443726537405 0.505128269623782 0.0564692968040078 ENSG00000134686 PHC2
ENST00000361328 0.412338135497917 0.268242605686009 -0.0781325034586597 ENSG00000121903 ZSCAN20
ENST00000373413 0.520428477639217 0.375086828867503 -0.0693694142077828 ENSG00000121903 ZSCAN20
ENST00000480917 0.945437647892073 0.914019162529041 0.00917913830017929 ENSG00000121903 ZSCAN20
ENST00000241312 0.994274451094232 0.990771628003401 -0.000960385632233377 ENSG00000121904 CSMD2
ENST00000373381 0.994274451094232 0.990771628003401 -0.000960385632233377 ENSG00000121904 CSMD2
ENST00000426886 0.690172005194405 0.565768226737087 -0.0325919977513083 ENSG00000163866 SMIM12
ENST00000521580 0.564720824160053 0.422246368182102 -0.051809067945056 ENSG00000163866 SMIM12
ENST00000446026 0.417699707921953 0.27334899913928 -0.0725459640772808 ENSG00000163866 SMIM12
ENST00000456842 0.456636007527822 0.310263565043598 -0.0680093639508959 ENSG00000163866 SMIM12
ENST00000423898 0.452023550866056 0.305671654240723 -0.068242176750664 ENSG00000163866 SMIM12
ENST00000417239 0.333495218037283 0.196824590461073 -0.0945625355538537 ENSG00000163866 SMIM12
ENST00000417456 0.742209842974176 0.629653364131117 0.0284280665853746 ENSG00000241014 RP11-244H3.1
ENST00000311990 0.861396968654287 0.79111763987032 0.0234513934950823 ENSG00000241014 RP11-244H3.1
ENST00000487874 0.211404657527341 0.102180442641967 0.0840026587581386 ENSG00000271741 RP11-244H3.4
ENST00000373337 0.566571608679286 0.424200797713214 0.0547048051558887 ENSG00000243749 ZMYM6NB
ENST00000373340 0.17021548505517 0.0740203295965917 0.09378695816348 ENSG00000163867 ZMYM6
ENST00000493328 0.261721923175777 0.139018083805211 0.0863783840785836 ENSG00000163867 ZMYM6
ENST00000357182 0.238929976561787 0.121791111622676 0.0899451309491534 ENSG00000163867 ZMYM6
ENST00000466345 0.90885228371663 0.858844406525236 0.0141598708100235 ENSG00000163867 ZMYM6
ENST00000472971 0.582508852652539 0.441096322073563 0.0670846009874692 ENSG00000163867 ZMYM6
ENST00000415531 0.795614686118728 0.699707198279787 0.0256448517715479 ENSG00000163867 ZMYM6
ENST00000317538 0.891813799908573 0.834344604278156 0.0147106421596705 ENSG00000163867 ZMYM6
ENST00000460607 0.892233945229858 0.834876531597952 0.0146184081867884 ENSG00000163867 ZMYM6
ENST00000373333 0.915581494421672 0.868619704003953 0.0117554871790979 ENSG00000163867 ZMYM6
ENST00000471566 0.809597236058456 0.718305199206144 -0.0298381586479294 ENSG00000163867 ZMYM6
ENST00000417119 0.360748719941003 0.220760095806764 0.104222354545632 ENSG00000197056 ZMYM1
ENST00000359858 0.202617616799119 0.0959762608856875 0.135856519194632 ENSG00000197056 ZMYM1
ENST00000488455 0.255701764388257 0.134527238020502 0.122452656606376 ENSG00000197056 ZMYM1
ENST00000475654 0.52872384762448 0.383269613399429 0.0748007720791938 ENSG00000197056 ZMYM1
ENST00000373329 0.202617616799119 0.0959762608856875 0.135856519194632 ENSG00000197056 ZMYM1
ENST00000373330 0.201553217061423 0.0952468366746339 0.136029155293038 ENSG00000197056 ZMYM1
ENST00000471991 0.661309950398814 0.53176855508431 0.053344888914659 ENSG00000116560 SFPQ
ENST00000468598 0.250287119879188 0.130389084186627 0.0877640185411122 ENSG00000116560 SFPQ
ENST00000460428 0.27799356372846 0.151682589322113 0.0746620166722723 ENSG00000116560 SFPQ
ENST00000470472 0.694802672995177 0.571325826127188 0.0289161092163298 ENSG00000116560 SFPQ
ENST00000466745 0.643290709426356 0.510413089310265 0.0417725515713372 ENSG00000116560 SFPQ
ENST00000466213 0.636459912505634 0.502859506683213 0.0421776718249129 ENSG00000116560 SFPQ
ENST00000490668 0.243750502166186 0.125342495327483 0.0861403110245332 ENSG00000116560 SFPQ
ENST00000485365 0.202738803158688 0.0960739850789304 0.0980430733851589 ENSG00000116560 SFPQ
ENST00000485454 0.711089912860244 0.59099685262806 0.0445597931746261 ENSG00000116560 SFPQ
ENST00000357214 0.91497699706092 0.867673608291359 -0.00689347552895343 ENSG00000116560 SFPQ
ENST00000373297 0.050912859957851 0.0116877010131289 0.159624130873996 ENSG00000146463 ZMYM4
ENST00000314607 0.050912859957851 0.0116877010131289 0.159624130873996 ENSG00000146463 ZMYM4
ENST00000441447 0.0357927644274418 0.0065889438114688 0.211881259411816 ENSG00000146463 ZMYM4
ENST00000432683 0.0937194598668368 0.0303271102374228 0.168689898498359 ENSG00000227409 ZMYM4-AS1
ENST00000457946 0.106021883461926 0.0364297103546253 0.118520946692549 ENSG00000146463 ZMYM4
ENST00000482131 0.194251536836978 0.0902046171054528 0.136780256232098 ENSG00000146463 ZMYM4
ENST00000470175 0.950309347756779 0.92135691602205 -0.00752852270958351 ENSG00000146463 ZMYM4
ENST00000492456 0.748195197453539 0.637426371680183 -0.0386492382114429 ENSG00000146463 ZMYM4
ENST00000325722 0.628172391765915 0.493164585694094 0.0258739727875534 ENSG00000142687 KIAA0319L
ENST00000373266 0.48745589616694 0.341009542332333 -0.0425385893093346 ENSG00000142687 KIAA0319L
ENST00000426982 0.566319480525023 0.423879681645995 0.0318385236358977 ENSG00000142687 KIAA0319L
ENST00000461312 0.713509503587243 0.594325468582017 -0.0285420237206745 ENSG00000142687 KIAA0319L
ENST00000485551 0.903598349833338 0.851286652805806 -0.00759281031921039 ENSG00000142687 KIAA0319L
ENST00000473423 0.760602984804553 0.654181879467786 -0.0331415496664993 ENSG00000142687 KIAA0319L
ENST00000473844 0.821456623496087 0.734745930209783 0.0204763437267179 ENSG00000142687 KIAA0319L
ENST00000474856 0.745011975967491 0.633329324179577 0.0323412194845059 ENSG00000142687 KIAA0319L
ENST00000492544 0.139224502826785 0.0548514900948658 -0.141464687607006 ENSG00000142687 KIAA0319L
ENST00000440579 0.339049849900873 0.201512335026129 0.0682302129763878 ENSG00000142687 KIAA0319L
ENST00000467109 0.054930602845417 0.0132051521197445 -0.212435443877822 ENSG00000142687 KIAA0319L
ENST00000431916 0.348229661461572 0.209516633246359 0.0711602588722449 ENSG00000142687 KIAA0319L
ENST00000482929 0.229709316784431 0.115161395774466 0.0980955312448685 ENSG00000142687 KIAA0319L
ENST00000478463 0.208904914343154 0.100408574633909 0.10296438529005 ENSG00000142687 KIAA0319L
ENST00000470388 0.207176294062605 0.099189241325488 0.103384750343546 ENSG00000142687 KIAA0319L
ENST00000492888 0.158403366912407 0.0666604668168017 0.119534758036817 ENSG00000142687 KIAA0319L
ENST00000469892 0.211306585553639 0.102101232115427 0.107949610003218 ENSG00000142687 KIAA0319L
ENST00000494948 0.129236722106185 0.048986386900314 0.135913673378593 ENSG00000142687 KIAA0319L
ENST00000476329 0.326056595525087 0.190488913187998 0.100871952718137 ENSG00000142687 KIAA0319L
ENST00000373253 0.115991494646344 0.0417128667532164 -0.147493828072753 ENSG00000020129 NCDN
ENST00000356090 0.117883779786352 0.0427774148616717 -0.147200229073521 ENSG00000020129 NCDN
ENST00000373243 0.115926773613907 0.0416775151520108 -0.148048310373026 ENSG00000020129 NCDN
ENST00000459931 0.234924770724619 0.118828434013958 -0.126859988242626 ENSG00000020129 NCDN
ENST00000437806 0.130484974665064 0.0497239791894544 -0.162380239449435 ENSG00000020129 NCDN
ENST00000423723 0.169665530189559 0.073655844229576 -0.146091804148435 ENSG00000020129 NCDN
ENST00000425881 0.605194268265126 0.467490900908322 0.063746965687212 ENSG00000239636 RP4-728D4.2
ENST00000444348 0.945195466934543 0.913731321295907 0.00869165580789688 ENSG00000239636 RP4-728D4.2
ENST00000373235 0.412085468736323 0.267992775089618 -0.0846085545976299 ENSG00000116819 TFAP2E
ENST00000373237 0.34220469790628 0.204163257504151 -0.0632635285392809 ENSG00000126067 PSMB2
ENST00000270815 0.966256544899863 0.946271088671538 -0.00466568612205655 ENSG00000142686 C1orf216
ENST00000251195 0.479267027494338 0.332616545844762 -0.0485317022773724 ENSG00000092853 CLSPN
ENST00000466308 0.668780608905669 0.540433417089672 -0.0542444717531147 ENSG00000092853 CLSPN
ENST00000318121 0.777931636628388 0.67676339249833 -0.0223679551491249 ENSG00000092853 CLSPN
ENST00000373220 0.777931636628388 0.67676339249833 -0.0223679551491249 ENSG00000092853 CLSPN
ENST00000520551 0.777931636628388 0.67676339249833 -0.0223679551491249 ENSG00000092853 CLSPN
ENST00000373226 0.653217514024716 0.522116694728598 -0.0556611768044684 ENSG00000232335 RP11-435D7.3
ENST00000373210 0.685142838072213 0.559750901696867 0.0343398067667533 ENSG00000134698 AGO4
ENST00000373206 0.0438294038096075 0.00922728660019296 -0.141327185195605 ENSG00000092847 AGO1
ENST00000373204 0.453355421607241 0.306922547816266 -0.046697420373827 ENSG00000092847 AGO1
ENST00000324350 0.177620763546444 0.0789328425321363 0.121379164010316 ENSG00000126070 AGO3
ENST00000373191 0.148179694360368 0.0602563871575062 0.112949479737304 ENSG00000126070 AGO3
ENST00000397828 0.192902618083231 0.0892618794255101 0.116375852509634 ENSG00000126070 AGO3
ENST00000246314 0.101730445060749 0.0342248686485534 0.126238546441681 ENSG00000126070 AGO3
ENST00000491443 0.76521160041744 0.66024792115721 0.0339600425403545 ENSG00000126070 AGO3
ENST00000466576 0.323183112349622 0.188118703359045 0.100566483266628 ENSG00000271554 RP4-665N4.8
ENST00000479395 0.413494289076463 0.269320305811366 0.0965578967432022 ENSG00000271554 RP4-665N4.8
ENST00000471099 0.411511118722952 0.267331016553523 0.0940819483447034 ENSG00000126070 AGO3
ENST00000373178 0.107986931472048 0.0374638728371044 -0.121886940900369 ENSG00000116863 ADPRHL2
ENST00000373166 0.805147683776648 0.712477185041972 0.018792615690217 ENSG00000054116 TRAPPC3
ENST00000462715 0.893908800789309 0.837324150205214 0.01209752404865 ENSG00000054116 TRAPPC3
ENST00000373163 0.723835009874046 0.606723890578189 0.0259617778993961 ENSG00000054116 TRAPPC3
ENST00000373162 0.716504524416651 0.597992826722717 0.0266609566518543 ENSG00000054116 TRAPPC3
ENST00000469757 0.670776411192693 0.542931460118602 0.0312707470146801 ENSG00000054116 TRAPPC3
ENST00000373159 0.770483710136095 0.667243003584922 0.0233216630316228 ENSG00000054116 TRAPPC3
ENST00000497251 0.939225333178822 0.904277455176136 0.00722985180235449 ENSG00000054116 TRAPPC3
ENST00000429533 0.315422438834808 0.181731143565736 -0.095919850069682 ENSG00000116871 MAP7D1
ENST00000316156 0.24198435184045 0.12403307002658 -0.0951384165111146 ENSG00000116871 MAP7D1
ENST00000527764 0.202811918846082 0.0961259196008205 -0.121976875972374 ENSG00000116871 MAP7D1
ENST00000373150 0.236670580594585 0.120169340318176 -0.0960364818417957 ENSG00000116871 MAP7D1
ENST00000373151 0.236670580594585 0.120169340318176 -0.0960364818417957 ENSG00000116871 MAP7D1
ENST00000530729 0.415235164830799 0.270954999767661 -0.0809346556566204 ENSG00000116871 MAP7D1
ENST00000462118 0.333436349215516 0.196764455223578 -0.103572148078067 ENSG00000116871 MAP7D1
ENST00000474796 0.26193046535678 0.139173505178822 -0.110732177615504 ENSG00000116871 MAP7D1
ENST00000530975 0.149759094169853 0.0612375734971696 -0.143238722613572 ENSG00000116871 MAP7D1
ENST00000487131 0.209563091091907 0.100897275694256 -0.123984316925495 ENSG00000116871 MAP7D1
ENST00000373148 0.306285329944303 0.174189774166748 -0.0873375017493174 ENSG00000116871 MAP7D1
ENST00000532131 0.365928056251918 0.22532618207345 -0.0902917910880329 ENSG00000116871 MAP7D1
ENST00000487114 0.316515034306314 0.182548027285863 -0.0933981989778053 ENSG00000116871 MAP7D1
ENST00000354618 0.0169009675546294 0.00188309609894893 -0.109306517272821 ENSG00000054118 THRAP3
ENST00000469141 0.00966665646331946 0.000706378525560393 -0.110032497564619 ENSG00000054118 THRAP3
ENST00000478853 0.50410547494781 0.357927681768147 0.0626665407108452 ENSG00000054118 THRAP3
ENST00000466743 0.18915675717944 0.0867983593038809 -0.12055656114068 ENSG00000054118 THRAP3
ENST00000373139 0.0622521635407059 0.0160834998246492 -0.189914828808143 ENSG00000214193 SH3D21
ENST00000453908 0.0592331814957939 0.0148806595721165 -0.178630628980346 ENSG00000214193 SH3D21
ENST00000426732 0.0592331814957939 0.0148806595721165 -0.178630628980346 ENSG00000214193 SH3D21
ENST00000312808 0.0657977615274045 0.0175368581051941 -0.175298713379037 ENSG00000214193 SH3D21
ENST00000505871 0.0578298927914477 0.0143156258776768 -0.181100606423506 ENSG00000214193 SH3D21
ENST00000480549 0.0419256959654168 0.00854777239510089 -0.179823396800966 ENSG00000214193 SH3D21
ENST00000496636 0.0475413131521603 0.010517511508774 -0.21685061424083 ENSG00000214193 SH3D21
ENST00000508854 0.211067487190176 0.101937728655934 -0.138930960344504 ENSG00000214193 SH3D21
ENST00000474766 0.218626192781265 0.107201206127763 -0.122330633067987 ENSG00000214193 SH3D21
ENST00000270824 0.197057289939934 0.0920864735472014 -0.139709227709512 ENSG00000142694 EVA1B
ENST00000490466 0.226656184333219 0.112862295591109 -0.137294785587303 ENSG00000142694 EVA1B
ENST00000373137 0.231404879090474 0.116377421577587 -0.129691540258585 ENSG00000116883 RP11-268J15.5
ENST00000359297 0.0474726820243158 0.0104910886718445 -0.124873021997562 ENSG00000196182 STK40
ENST00000373129 0.0909821209688949 0.028975612658208 -0.105038469207713 ENSG00000196182 STK40
ENST00000373130 0.0909821209688949 0.028975612658208 -0.105038469207713 ENSG00000196182 STK40
ENST00000373132 0.0909821209688949 0.028975612658208 -0.105038469207713 ENSG00000196182 STK40
ENST00000460417 0.786068077958934 0.687601125281053 -0.0248240259263256 ENSG00000196182 STK40
ENST00000473733 0.422507225487481 0.277863562197204 -0.0664698387074851 ENSG00000196182 STK40
ENST00000482458 0.641401816795147 0.508331228109155 -0.0363636669255966 ENSG00000196182 STK40
ENST00000460017 0.622169772552718 0.486507053278103 -0.0495070284220999 ENSG00000196182 STK40
ENST00000476041 0.265723478872703 0.142062105361408 -0.105142266710046 ENSG00000181817 LSM10
ENST00000315732 0.30486907653359 0.172957015310518 -0.0980614669942097 ENSG00000181817 LSM10
ENST00000489912 0.26499870218862 0.141539101504222 -0.10883925607655 ENSG00000181817 LSM10
ENST00000373116 0.985761583552701 0.977341031364733 -0.0016102938108994 ENSG00000116898 MRPS15
ENST00000488606 0.321421233776139 0.18656019940594 -0.0932316273782724 ENSG00000116898 MRPS15
ENST00000477040 0.265149780355014 0.141642393935954 -0.114922105345244 ENSG00000116898 MRPS15
ENST00000462067 0.985255515197783 0.97663387628534 -0.0016590889773998 ENSG00000116898 MRPS15
ENST00000373087 0.0731678581463807 0.0207687148470028 -0.131357543352972 ENSG00000163874 ZC3H12A
ENST00000472312 0.954345316727961 0.927731738498004 0.00755029898040774 ENSG00000163874 ZC3H12A
ENST00000471012 0.207095472615521 0.0991230887376736 -0.143175967309826 ENSG00000163874 ZC3H12A
ENST00000373075 0.853471814826331 0.780153354788736 0.0164417011501415 ENSG00000163875 MEAF6
ENST00000296214 0.854721568361098 0.781983785069818 0.0165251055536604 ENSG00000163875 MEAF6
ENST00000373074 0.865436488747785 0.796589734206897 0.0153939913813597 ENSG00000163875 MEAF6
ENST00000475828 0.851415548064062 0.777279387261685 0.0169201182868247 ENSG00000163875 MEAF6
ENST00000487788 0.846922417207795 0.770605396981526 0.0173876555764556 ENSG00000163875 MEAF6
ENST00000373073 0.801289446279533 0.707282573973763 -0.0223646001578953 ENSG00000163875 MEAF6
ENST00000487792 0.665557121420521 0.536538931421689 -0.0360358913193625 ENSG00000163875 MEAF6
ENST00000448519 0.600275781227701 0.461445804966604 -0.042179139444711 ENSG00000163875 MEAF6
ENST00000485039 0.522276044970964 0.376903145151455 -0.0560175595029338 ENSG00000163875 MEAF6
ENST00000296215 0.314555285085392 0.181034919595465 -0.0820313851533383 ENSG00000163877 SNIP1
ENST00000468040 0.0122985324719183 0.00108051259320769 -0.239189265236378 ENSG00000163877 SNIP1
ENST00000493916 0.00971276085520957 0.000712383968808554 -0.295491057951855 ENSG00000163877 SNIP1
ENST00000490029 0.11782865754788 0.0427473692452477 -0.170808434815965 ENSG00000134697 GNL2
ENST00000373062 0.450257487960502 0.303916981773324 -0.0520810345398256 ENSG00000134697 GNL2
ENST00000462812 0.265795932970675 0.142103358246775 -0.0972886075763411 ENSG00000134697 GNL2
ENST00000479255 0.149902955544482 0.0613241583444162 -0.149890690280455 ENSG00000134697 GNL2
ENST00000538069 0.227847874939165 0.113716787344628 0.116477229302368 ENSG00000134697 GNL2
ENST00000469191 0.658063574744956 0.527851372275075 0.0504304170072681 ENSG00000134697 GNL2
ENST00000489146 0.482146221979834 0.335587322755587 0.0798311882064044 ENSG00000134697 GNL2
ENST00000463351 0.313566247563011 0.180133106778209 -0.107562696443389 ENSG00000134697 GNL2
ENST00000488496 0.0353988584893643 0.00648625950879063 -0.212622147811968 ENSG00000134697 GNL2
ENST00000358011 0.904631052946295 0.852910679559705 -0.0120600612875236 ENSG00000116922 C1orf109
ENST00000494120 0.766614418366331 0.662082688731146 -0.027471483784166 ENSG00000116922 C1orf109
ENST00000609516 0.333662297831254 0.196964148310646 0.105569950657684 ENSG00000116922 C1orf109
ENST00000464178 0.928169123751105 0.887207042185454 0.0108340795307968 ENSG00000116922 C1orf109
ENST00000464085 0.188907341676215 0.0866212939358947 -0.118194840606407 ENSG00000116922 C1orf109
ENST00000491981 0.0876703992159976 0.0273999057175462 -0.150857745874245 ENSG00000116922 C1orf109
ENST00000461359 0.190182177385824 0.0875129959765985 -0.125513180378274 ENSG00000116922 C1orf109
ENST00000477060 0.0874425317790401 0.0273071585481272 -0.160109267855037 ENSG00000116922 C1orf109
ENST00000486637 0.169793196731553 0.0737530756239999 -0.135695707714382 ENSG00000116922 C1orf109
ENST00000491797 0.193993125208722 0.0900007537948343 -0.138885545337131 ENSG00000116922 C1orf109
ENST00000488137 0.129757785303515 0.0492908035297113 -0.159014590244742 ENSG00000116922 C1orf109
ENST00000472584 0.196846640048004 0.0919470223165358 -0.14020784774289 ENSG00000116922 C1orf109
ENST00000373055 0.0930628505826976 0.0300247379612164 -0.105820725245757 ENSG00000134690 CDCA8
ENST00000327331 0.0929435637127441 0.0299651274667867 -0.105826743517501 ENSG00000134690 CDCA8
ENST00000373045 0.140612218430928 0.0556825204006619 -0.165037136305537 ENSG00000185090 MANEAL
ENST00000397631 0.140612218430928 0.0556825204006619 -0.165037136305537 ENSG00000185090 MANEAL
ENST00000525897 0.353847139147551 0.214566240553058 -0.110372766285995 ENSG00000185090 MANEAL
ENST00000329006 0.189496950454147 0.0870300714396649 -0.148400196979207 ENSG00000185090 MANEAL
ENST00000433474 0.335253334282917 0.198271651444234 -0.114487886232893 ENSG00000233728 RP11-109P14.9
ENST00000373044 0.810266504354528 0.719341743185298 -0.0238159348364787 ENSG00000196449 YRDC
ENST00000373043 0.942679605837184 0.909447039760962 0.00975231076781292 ENSG00000197982 C1orf122
ENST00000419397 0.867419341742251 0.799622426943793 0.0223518760754407 ENSG00000197982 C1orf122
ENST00000468084 0.869305813504334 0.802117559942344 0.0213988430606243 ENSG00000197982 C1orf122
ENST00000373042 0.749024325205996 0.63859754768072 0.0396779105511092 ENSG00000197982 C1orf122
ENST00000446260 0.638515124100078 0.505221040452283 0.0562498181527817 ENSG00000197982 C1orf122
ENST00000373036 0.259168103043674 0.137178055904907 -0.0771417764067864 ENSG00000188786 MTF1
ENST00000419993 0.155300302705308 0.0646593250204841 -0.142367273007135 ENSG00000230955 RP11-109P14.10
ENST00000373027 0.291006396243921 0.16192315520982 -0.0519256953061792 ENSG00000204084 INPP5B
ENST00000373023 0.230681081652925 0.115864063992152 -0.0597907700847048 ENSG00000204084 INPP5B
ENST00000373026 0.431818559564312 0.286608568153887 -0.0438711128466517 ENSG00000204084 INPP5B
ENST00000373024 0.434167225142722 0.288815679577111 -0.043585605457503 ENSG00000204084 INPP5B
ENST00000487328 0.489483294572996 0.342933130975084 -0.0827265355146436 ENSG00000204084 INPP5B
ENST00000470364 0.0340994137166241 0.00611381639218054 -0.194993551963973 ENSG00000204084 INPP5B
ENST00000474758 0.0440318969777432 0.0092845119536466 -0.19165188718791 ENSG00000204084 INPP5B
ENST00000458109 0.969881494302267 0.95207143087462 0.00316820846893021 ENSG00000204084 INPP5B
ENST00000467066 0.730966571811635 0.615629726779629 -0.0376262679869284 ENSG00000204084 INPP5B
ENST00000373021 0.242524833273666 0.124431943104672 -0.108243036305232 ENSG00000204084 INPP5B
ENST00000491406 0.254616253420726 0.133702951167441 -0.125133941993268 ENSG00000204084 INPP5B
ENST00000373019 0.0232725007664869 0.00328173500030356 -0.142845293330923 ENSG00000183431 SF3A3
ENST00000448721 0.0298655317796843 0.00492903460796802 -0.137917291826578 ENSG00000183431 SF3A3
ENST00000487062 0.559205302113984 0.41592640611634 -0.0621803206089958 ENSG00000183431 SF3A3
ENST00000460925 0.0351602549145928 0.00641345586994704 -0.176152454673417 ENSG00000183431 SF3A3
ENST00000489537 0.0286557961126883 0.00459613003792417 -0.153236743065474 ENSG00000183431 SF3A3
ENST00000461869 0.039877323077655 0.00786768194254098 -0.143334081309556 ENSG00000183431 SF3A3
ENST00000470585 0.0445382540022313 0.00944833350831325 -0.139021158711215 ENSG00000183431 SF3A3
ENST00000488934 0.419094029317046 0.274713929456582 -0.0847351616054444 ENSG00000183431 SF3A3
ENST00000462258 0.0440497384058014 0.00928994265246223 -0.144900124192567 ENSG00000183431 SF3A3
ENST00000485803 0.339009686266137 0.201478832313352 -0.0989118435007467 ENSG00000183386 FHL3
ENST00000373016 0.339009686266137 0.201478832313352 -0.0989118435007467 ENSG00000183386 FHL3
ENST00000475084 0.324360840023766 0.189090746816177 -0.105237187952985 ENSG00000183386 FHL3
ENST00000477194 0.230482546059393 0.115710567553929 -0.126160119232383 ENSG00000183386 FHL3
ENST00000483132 0.425843647451404 0.280949047807169 -0.093633636872536 ENSG00000183386 FHL3
ENST00000483182 0.566766578264513 0.424414729429818 0.0527514633685139 ENSG00000183520 UTP11L
ENST00000486563 0.721819172141273 0.60434111227963 0.0375293261059031 ENSG00000183520 UTP11L
ENST00000373014 0.309148622031054 0.176523769491234 0.0844084179922973 ENSG00000183520 UTP11L
ENST00000537711 0.330260581716929 0.19409511834571 0.0828580227884134 ENSG00000183520 UTP11L
ENST00000488453 0.143043385520595 0.0571675019790242 0.132560816346934 ENSG00000183520 UTP11L
ENST00000373012 0.65600220274392 0.525423841244023 -0.0550402861672429 ENSG00000185668 POU3F1
ENST00000432922 0.686872459947889 0.561886026833271 -0.048116849575105 ENSG00000224592 RP5-884C9.2
ENST00000428151 0.62492301486924 0.489668437034632 -0.0571028745009034 ENSG00000224592 RP5-884C9.2
ENST00000373001 0.12344371534956 0.045851825514481 0.111797098624719 ENSG00000116954 RRAGC
ENST00000474456 0.0345528173045117 0.00624484776724847 0.210271261293812 ENSG00000116954 RRAGC
ENST00000493015 0.0470137593707571 0.0103196195358471 0.179152038821177 ENSG00000116954 RRAGC
ENST00000496778 0.196419477584261 0.0916563463047324 0.141767251498635 ENSG00000116954 RRAGC
ENST00000433671 0.443332924337162 0.297588778923533 0.0632876877126705 ENSG00000228436 RP5-864K19.4
ENST00000456813 0.454610246976683 0.308267182113962 0.063816921764848 ENSG00000228436 RP5-864K19.4
ENST00000397572 0.496096933626124 0.349732552108067 0.0594143905298538 ENSG00000214114 MYCBP
ENST00000494695 0.466458817319403 0.319817969140397 0.0634201352562295 ENSG00000214114 MYCBP
ENST00000495043 0.49898491273566 0.352704153078372 0.0603716846983723 ENSG00000214114 MYCBP
ENST00000489803 0.511296111266977 0.365371991928944 0.0587852344923027 ENSG00000214114 MYCBP
ENST00000454994 0.511999077411986 0.366216079456577 0.058708958140475 ENSG00000131233 GJA9
ENST00000489575 0.511999077411986 0.366216079456577 0.058708958140475 ENSG00000214114 MYCBP
ENST00000465771 0.49210428072849 0.345743430131113 0.0622149596901154 ENSG00000214114 MYCBP
ENST00000462027 0.870868714323112 0.804319736598727 0.0148656027435607 ENSG00000214114 MYCBP
ENST00000432648 0.146757804647104 0.0593760907296853 0.0895935806652345 ENSG00000174574 AKIRIN1
ENST00000446189 0.258399154992095 0.136602197427965 0.0713190870294352 ENSG00000174574 AKIRIN1
ENST00000372984 0.308259880689622 0.175814863385974 0.0642897182817762 ENSG00000174574 AKIRIN1
ENST00000531822 0.367502138700292 0.226622606441121 0.0647659801037105 ENSG00000174574 AKIRIN1
ENST00000372967 0.830051614102142 0.74688169694594 -0.0177830267390068 ENSG00000168653 NDUFS5
ENST00000372969 0.830051614102142 0.74688169694594 -0.0177830267390068 ENSG00000168653 NDUFS5
ENST00000545844 0.696813822393384 0.573931689402369 0.0246388503083017 ENSG00000127603 MACF1
ENST00000567887 0.697320232179138 0.574654009738628 0.024595772661239 ENSG00000127603 MACF1
ENST00000372915 0.698285933246706 0.575812114361478 0.0245216136201504 ENSG00000127603 MACF1
ENST00000539005 0.697158366757473 0.574446557107552 0.0246077413996743 ENSG00000127603 MACF1
ENST00000317713 0.697158366757473 0.574446557107552 0.0246077413996743 ENSG00000127603 MACF1
ENST00000361689 0.698285933246706 0.575812114361478 0.0245216136201504 ENSG00000127603 MACF1
ENST00000524432 0.376472084928413 0.234778077814001 0.0668470001633561 ENSG00000127603 MACF1
ENST00000467673 0.108534859402038 0.0377382506529455 0.159497617922755 ENSG00000127603 MACF1
ENST00000564288 0.830186139946165 0.747145511772522 0.0134411688311236 ENSG00000127603 MACF1
ENST00000494012 0.273389760171869 0.14796565024094 0.104891596095943 ENSG00000127603 MACF1
ENST00000536367 0.454457262923919 0.308085974807589 0.0657185661249032 ENSG00000127603 MACF1
ENST00000480624 0.319141441416881 0.184677811717703 0.0937529767590971 ENSG00000127603 MACF1
ENST00000469366 0.295773207672382 0.165645545201474 0.101745869785818 ENSG00000127603 MACF1
ENST00000289890 0.756789919150754 0.648831678449112 0.0377587180167864 ENSG00000226438 RP11-420K8.1
ENST00000496804 0.659852729627743 0.530059362759342 0.0288495468616692 ENSG00000127603 MACF1
ENST00000530262 0.315368064160095 0.181693842177243 0.0596487274272583 ENSG00000127603 MACF1
ENST00000485063 0.972554513100222 0.956182192986179 -0.00395625533857377 ENSG00000127603 MACF1
ENST00000472385 0.78416956312488 0.685101243819574 0.0244013501719015 ENSG00000127603 MACF1
ENST00000484393 0.902789121984728 0.850071134578885 -0.0121223798171881 ENSG00000127603 MACF1
ENST00000476350 0.34936377515272 0.210520856555584 0.0564702889845336 ENSG00000127603 MACF1
ENST00000372925 0.918957177298727 0.873545417400773 0.00659633462501816 ENSG00000127603 MACF1
ENST00000528611 0.820633566652412 0.733504162112136 0.0257693369103033 ENSG00000127603 MACF1
ENST00000289893 0.971594644466398 0.954857290705844 0.00234153744978897 ENSG00000127603 MACF1
ENST00000530275 0.953951091924919 0.927018442265816 -0.00778828469135332 ENSG00000255103 KIAA0754
ENST00000482035 0.563662203835675 0.420954819693389 0.0480290999790394 ENSG00000127603 MACF1
ENST00000473843 0.658042582302034 0.527826280335966 -0.0439387854155078 ENSG00000127603 MACF1
ENST00000469490 0.557551231249787 0.414134599383969 -0.0421572490313689 ENSG00000127603 MACF1
ENST00000487656 0.124496411984719 0.0463972915033588 -0.156182785070426 ENSG00000127603 MACF1
ENST00000360115 0.935989804119045 0.899185598623342 -0.00594988599408035 ENSG00000127603 MACF1
ENST00000497964 0.966437746259001 0.946549845410008 0.00368250783485786 ENSG00000127603 MACF1
ENST00000446276 0.800481537222248 0.70622072737092 0.0181971221248909 ENSG00000127603 MACF1
ENST00000442046 0.609505519444673 0.472321753864685 0.0360220640328352 ENSG00000127603 MACF1
ENST00000422234 0.551010601698554 0.40737692858172 0.05154561475814 ENSG00000127603 MACF1
ENST00000462496 0.551567029154973 0.407976218732883 0.0513869962388621 ENSG00000127603 MACF1
ENST00000462103 0.65821098556358 0.528059053908184 -0.0465902771038536 ENSG00000127603 MACF1
ENST00000496360 0.786212082486354 0.687802643033466 -0.0224150935199544 ENSG00000127603 MACF1
ENST00000497807 0.722764693314431 0.605539258265346 -0.0275537101349386 ENSG00000127603 MACF1
ENST00000331593 0.0192259500856225 0.00233824201643651 -0.254902059233299 ENSG00000183682 BMP8A
ENST00000458207 0.564923226600217 0.42242445642353 -0.0607589432937611 ENSG00000182109 RP11-69E11.4
ENST00000450157 0.568776793833 0.42649708608067 -0.0569724069754417 ENSG00000182109 RP11-69E11.4
ENST00000431553 0.552856971895779 0.409291757017926 -0.0590473209307287 ENSG00000182109 RP11-69E11.4
ENST00000417869 0.501273056985358 0.354929162299325 -0.0665478032512136 ENSG00000182109 RP11-69E11.4
ENST00000440190 0.579965360230086 0.438357407757815 -0.0544871169157723 ENSG00000182109 RP11-69E11.4
ENST00000427240 0.451366088019031 0.304990141431831 -0.0649186250248915 ENSG00000243970 PPIEL
ENST00000482028 0.522643915334538 0.377287412364338 -0.0651694718415063 ENSG00000090621 PABPC4
ENST00000372856 0.353441666585907 0.214196521783519 -0.0358107754072712 ENSG00000090621 PABPC4
ENST00000372857 0.353378124927795 0.214135746211683 -0.0358109096053814 ENSG00000090621 PABPC4
ENST00000372858 0.196169266054831 0.0914963236419598 -0.0500485870765858 ENSG00000090621 PABPC4
ENST00000372862 0.214039840363285 0.103991513469934 -0.0483806914441522 ENSG00000090621 PABPC4
ENST00000468476 0.0841713716079212 0.0257801812797082 -0.119789151577673 ENSG00000090621 PABPC4
ENST00000437136 0.0852508815548469 0.0262739548302843 -0.119754666280367 ENSG00000090621 PABPC4
ENST00000492468 0.0728926939030657 0.0206231313859095 -0.122774289016477 ENSG00000090621 PABPC4
ENST00000530186 0.323183112349622 0.188120181018658 -0.0828103639420677 ENSG00000090621 PABPC4
ENST00000421687 0.582797941182467 0.44151284695426 -0.024801258134834 ENSG00000090621 PABPC4
ENST00000484555 0.036848610490884 0.00690440335027407 -0.156541704113311 ENSG00000090621 PABPC4
ENST00000525045 0.0144032799302874 0.00142161322290946 -0.162695234961753 ENSG00000090621 PABPC4
ENST00000527718 0.511059019435911 0.365096087507846 -0.0338183957907275 ENSG00000090621 PABPC4
ENST00000477556 0.0353939103574992 0.00648367686988699 -0.172667964079426 ENSG00000090621 PABPC4
ENST00000461578 0.0464204792850764 0.0101086493359445 -0.173547888560702 ENSG00000090621 PABPC4
ENST00000483770 0.0224532890298732 0.00307045402562175 -0.164585762504072 ENSG00000090621 PABPC4
ENST00000525669 0.773260671824394 0.671008240194308 -0.0164761007477934 ENSG00000090621 PABPC4
ENST00000470443 0.968172280316603 0.949366475260519 0.00224782868648997 ENSG00000090621 PABPC4
ENST00000415255 0.866537591972744 0.798284380058609 -0.00919807909497485 ENSG00000228060 RP11-69E11.8
ENST00000513632 0.539887644268604 0.395380063296906 0.0388396675060067 ENSG00000090621 PABPC4
ENST00000525751 0.309632583602121 0.176961390590393 0.0671443482049954 ENSG00000090621 PABPC4
ENST00000474378 0.428332348780979 0.283329241163689 0.053086977771843 ENSG00000090621 PABPC4
ENST00000529216 0.314262487804614 0.180740958137457 0.0692003900782731 ENSG00000090621 PABPC4
ENST00000492519 0.868257219662943 0.8006826133368 0.0133055329782752 ENSG00000090621 PABPC4
ENST00000451091 0.428339603511089 0.283338096507681 -0.053287581438274 ENSG00000090621 PABPC4
ENST00000531243 0.616370154581833 0.479999600455187 -0.0475137181267186 ENSG00000090621 PABPC4
ENST00000235628 0.686161849630845 0.561051291151579 -0.0513899533510698 ENSG00000116981 NT5C1A
ENST00000470018 0.853645379234436 0.780400937081015 0.0151570516097615 ENSG00000084072 PPIE
ENST00000485507 0.404532207282042 0.260884175621649 0.0715140192861808 ENSG00000084072 PPIE
ENST00000324379 0.658671839901672 0.528636674599469 -0.0325607531561756 ENSG00000084072 PPIE
ENST00000356511 0.697529013016652 0.574926037072698 -0.0269793747236223 ENSG00000084072 PPIE
ENST00000456578 0.4624242857937 0.315952558175546 0.0642244504405759 ENSG00000084072 PPIE
ENST00000495526 0.658728186650045 0.528750520076311 -0.0325585184714576 ENSG00000084072 PPIE
ENST00000482751 0.658728186650045 0.528750520076311 -0.0325585184714576 ENSG00000084072 PPIE
ENST00000372830 0.697529013016652 0.574926037072698 -0.0269793747236223 ENSG00000084072 PPIE
ENST00000497370 0.810837255886784 0.720110286246069 -0.0178393428889108 ENSG00000084072 PPIE
ENST00000372835 0.685061418308003 0.559622278811449 -0.030349393613748 ENSG00000084072 PPIE
ENST00000470213 0.819486216121317 0.731873708603763 -0.0169867719573664 ENSG00000084072 PPIE
ENST00000474804 0.870868714323112 0.804318377965076 -0.0122250409193514 ENSG00000084072 PPIE
ENST00000475350 0.658728186650045 0.528750520076311 -0.0325585184714576 ENSG00000084072 PPIE
ENST00000480169 0.904066864872853 0.852061957898483 0.00973843379452505 ENSG00000084072 PPIE
ENST00000372827 0.486383040440397 0.339982629667639 -0.0586698742645337 ENSG00000116985 BMP8B
ENST00000397360 0.385008171128799 0.242424030928863 -0.0864887130162934 ENSG00000116985 BMP8B
ENST00000441669 0.255005801058997 0.134006948955696 0.078440740914515 ENSG00000043514 TRIT1
ENST00000462797 0.255005801058997 0.134006948955696 0.078440740914515 ENSG00000043514 TRIT1
ENST00000316891 0.255005801058997 0.134006948955696 0.078440740914515 ENSG00000043514 TRIT1
ENST00000372818 0.255005801058997 0.134006948955696 0.078440740914515 ENSG00000043514 TRIT1
ENST00000495175 0.27382001299373 0.148320038101271 0.0798316525159933 ENSG00000043514 TRIT1
ENST00000491865 0.297131318487508 0.166707411970733 0.0764628885129793 ENSG00000043514 TRIT1
ENST00000537223 0.33467665265318 0.197762612151443 0.0709844120693375 ENSG00000043514 TRIT1
ENST00000537440 0.33467665265318 0.197762612151443 0.0709844120693375 ENSG00000043514 TRIT1
ENST00000541099 0.33467665265318 0.197762612151443 0.0709844120693375 ENSG00000043514 TRIT1
ENST00000545233 0.33467665265318 0.197762612151443 0.0709844120693375 ENSG00000043514 TRIT1
ENST00000465417 0.652207644856974 0.52107679876718 -0.0449879334883962 ENSG00000043514 TRIT1
ENST00000492612 0.392983956000083 0.250040098680862 0.0681273006131353 ENSG00000043514 TRIT1
ENST00000467774 0.438162921535359 0.292649814972235 -0.0875784929079099 ENSG00000043514 TRIT1
ENST00000489945 0.366156141328299 0.22549783804112 0.0748935876764664 ENSG00000043514 TRIT1
ENST00000486825 0.298381793107279 0.167773352340759 0.0858074869956069 ENSG00000043514 TRIT1
ENST00000469476 0.557052856235984 0.413611429223934 0.0509575254112517 ENSG00000043514 TRIT1
ENST00000544981 0.158984632363814 0.0670029464810031 0.126698398609722 ENSG00000043514 TRIT1
ENST00000462243 0.395263503151418 0.252212942759234 0.0861088685020103 ENSG00000043514 TRIT1
ENST00000372811 0.27706646821155 0.150941819303256 -0.100180693918554 ENSG00000168389 MFSD2A
ENST00000420632 0.30996559780117 0.177222167119216 -0.0944812099832762 ENSG00000168389 MFSD2A
ENST00000434861 0.7603514538426 0.653771771022649 -0.0337372357468197 ENSG00000168389 MFSD2A
ENST00000372809 0.276942306742088 0.15080336344663 -0.100208450276742 ENSG00000168389 MFSD2A
ENST00000483824 0.276942306742088 0.15080336344663 -0.100208450276742 ENSG00000168389 MFSD2A
ENST00000469745 0.459266575531373 0.312755527376453 -0.0788295319646477 ENSG00000168389 MFSD2A
ENST00000480630 0.288858472158889 0.160224644995323 -0.115501839735671 ENSG00000168389 MFSD2A
ENST00000372797 0.723327151135078 0.606202296694329 -0.0207233317345317 ENSG00000131236 CAP1
ENST00000372802 0.720867845402966 0.603178619070462 -0.0209211566657377 ENSG00000131236 CAP1
ENST00000449311 0.637797457619676 0.504363261503717 -0.0292022666117693 ENSG00000131236 CAP1
ENST00000421589 0.631211669582206 0.49692555940819 -0.0289418330806866 ENSG00000131236 CAP1
ENST00000414893 0.468006958790197 0.321415719349454 -0.0421193891042916 ENSG00000131236 CAP1
ENST00000414281 0.631431358744536 0.497165197314067 -0.0289160525832908 ENSG00000131236 CAP1
ENST00000420216 0.653743243847275 0.522755614007166 -0.0274071422966883 ENSG00000131236 CAP1
ENST00000372792 0.668785689790442 0.540465380722005 -0.0250313390893638 ENSG00000131236 CAP1
ENST00000372798 0.537600641299538 0.392905870618683 -0.0347151217192245 ENSG00000131236 CAP1
ENST00000340450 0.723699558966265 0.606589793415308 -0.0206916186064839 ENSG00000131236 CAP1
ENST00000372805 0.79085319878747 0.693635825398705 -0.0159435862761185 ENSG00000131236 CAP1
ENST00000435719 0.503317952466686 0.357092056302009 -0.0390153395491303 ENSG00000131236 CAP1
ENST00000427843 0.601402939722491 0.462773615977838 -0.0311769399167015 ENSG00000131236 CAP1
ENST00000417287 0.658683019474291 0.52866197474483 -0.0270752322468867 ENSG00000131236 CAP1
ENST00000424977 0.62964689145534 0.494977797969063 -0.0291070220322387 ENSG00000131236 CAP1
ENST00000446031 0.694727382223773 0.57118023108166 -0.0273333660657844 ENSG00000131236 CAP1
ENST00000479759 0.583290711614243 0.441997717621619 -0.0345714571112093 ENSG00000131236 CAP1
ENST00000461993 0.572006506540728 0.429886501245331 -0.0359325730452118 ENSG00000131236 CAP1
ENST00000494114 0.454521913301968 0.30817919588383 -0.0505441129834662 ENSG00000131236 CAP1
ENST00000433473 0.738979030263038 0.625550929932645 0.0274538901361724 ENSG00000131238 PPT1
ENST00000529905 0.730015428377679 0.614476203445414 0.0282519324130285 ENSG00000131238 PPT1
ENST00000530704 0.734241251906661 0.61970206426549 0.0291672546080957 ENSG00000131238 PPT1
ENST00000372775 0.796007829570777 0.700336421082608 0.0248191423247062 ENSG00000131238 PPT1
ENST00000449045 0.666806294556293 0.538089036601704 0.0364585407709687 ENSG00000131238 PPT1
ENST00000439754 0.619062257883012 0.48298136096163 0.0432196722421139 ENSG00000131238 PPT1
ENST00000530076 0.505351747007873 0.359138007114344 0.0584465193719356 ENSG00000131238 PPT1
ENST00000527311 0.648709662923458 0.516604921258908 0.0384432217368105 ENSG00000131238 PPT1
ENST00000372779 0.740147273088294 0.627099976863832 0.031145657105727 ENSG00000131238 PPT1
ENST00000526547 0.973496912819106 0.957688429581292 -0.00412519665104171 ENSG00000131238 PPT1
ENST00000372771 0.0807024054046248 0.0241682273629162 0.126155145307479 ENSG00000117000 RLF
ENST00000567508 0.690400644110451 0.566040652340424 -0.0493173152280354 ENSG00000259943 RP1-39G22.7
ENST00000372759 0.158625737875573 0.0667901006321309 0.107079941291307 ENSG00000084073 ZMPSTE24
ENST00000479131 0.348398672722948 0.209674092755666 0.0893073100413306 ENSG00000084073 ZMPSTE24
ENST00000472583 0.228828602675895 0.114494484100837 0.109227359394523 ENSG00000084073 ZMPSTE24
ENST00000474142 0.368457709633658 0.227539873567994 0.0970012814869468 ENSG00000084073 ZMPSTE24
ENST00000372748 0.0172352426773889 0.00194697822387696 -0.191206596329623 ENSG00000049089 COL9A2
ENST00000482722 0.0178123107194 0.00205464376621612 -0.190546230726943 ENSG00000049089 COL9A2
ENST00000466267 0.211209749167454 0.102032439058185 -0.111523307440304 ENSG00000049089 COL9A2
ENST00000427563 0.18174362226289 0.0817039319522825 -0.132874569976685 ENSG00000049089 COL9A2
ENST00000488463 0.132357981163292 0.0507887025605564 -0.140057087327811 ENSG00000049089 COL9A2
ENST00000417105 0.101600944135939 0.0341543593553422 -0.156030736011169 ENSG00000049089 COL9A2
ENST00000496215 0.133135225697233 0.0512256416170465 -0.152483842563492 ENSG00000049089 COL9A2
ENST00000372736 0.130994685067721 0.0499814840773299 -0.152179586573519 ENSG00000049089 COL9A2
ENST00000461118 0.0851332486410998 0.0262175446938337 -0.181341554312194 ENSG00000049089 COL9A2
ENST00000435168 0.467132679129294 0.320496761802038 0.0435021636913425 ENSG00000084070 SMAP2
ENST00000372718 0.815647586621169 0.726735601853176 -0.0115366858047917 ENSG00000084070 SMAP2
ENST00000372708 0.87281379648569 0.806959304510905 -0.0085476182426722 ENSG00000084070 SMAP2
ENST00000539317 0.736377320117845 0.622195318997594 -0.0212929167871658 ENSG00000084070 SMAP2
ENST00000487871 0.158605688509411 0.0667771525689719 -0.123417611680813 ENSG00000084070 SMAP2
ENST00000469416 0.88923482562463 0.830705940499894 -0.0173519128545823 ENSG00000187801 ZFP69B
ENST00000361584 0.88758492940075 0.828267621580234 -0.017583199888339 ENSG00000187801 ZFP69B
ENST00000484445 0.88758492940075 0.828267621580234 -0.017583199888339 ENSG00000187801 ZFP69B
ENST00000411995 0.899259373440536 0.84511236328508 -0.0158500030929092 ENSG00000187801 ZFP69B
ENST00000372706 0.447913986477236 0.301686138327345 0.0799731503841715 ENSG00000187815 ZFP69
ENST00000372705 0.485142256346685 0.338654529178972 0.0750498294136954 ENSG00000187815 ZFP69
ENST00000450713 0.108415315726548 0.0376812834984121 0.166170168078175 ENSG00000238287 RP11-656D10.3
ENST00000358527 0.385013352016704 0.242441878067871 0.0919573226241013 ENSG00000164002 EXO5
ENST00000372703 0.385013352016704 0.242441878067871 0.0919573226241013 ENSG00000164002 EXO5
ENST00000420209 0.230106729174795 0.115458696919644 0.129329118830822 ENSG00000164002 EXO5
ENST00000296380 0.352646612348314 0.213574426658029 0.0973337804981679 ENSG00000164002 EXO5
ENST00000432259 0.269154731432263 0.144635203366515 0.123213117346545 ENSG00000164002 EXO5
ENST00000418186 0.236398061097422 0.119978866697022 0.12781071051134 ENSG00000164002 EXO5
ENST00000415550 0.319076822530487 0.1846283315004 0.110453758710329 ENSG00000164002 EXO5
ENST00000443729 0.184312742734103 0.0834095803806075 0.140674929159841 ENSG00000164002 EXO5
ENST00000419161 0.184312742734103 0.0834095803806075 0.140674929159841 ENSG00000164002 EXO5
ENST00000471429 0.448898356956426 0.302625478634207 0.0910984835247837 ENSG00000164002 EXO5
ENST00000372699 0.921623191883134 0.877528560041768 0.0130534722994577 ENSG00000117010 ZNF684
ENST00000465152 0.85666275030184 0.784438215494273 0.0236670235289188 ENSG00000117010 ZNF684
ENST00000372696 0.916657591716675 0.870283009788589 0.0139956123675824 ENSG00000117010 ZNF684
ENST00000372697 0.916657591716675 0.870283009788589 0.0139956123675824 ENSG00000117010 ZNF684
ENST00000493756 0.93380680716444 0.895770752561683 0.011118293164531 ENSG00000117010 ZNF684
ENST00000372684 0.755346627164066 0.64685031783952 -0.0304191041833892 ENSG00000117016 RIMS3
ENST00000372683 0.761636690761982 0.655641433822561 0.0373187184180749 ENSG00000117016 RIMS3
ENST00000606277 0.219576102848788 0.107892769896127 -0.128721835072931 ENSG00000272145 NFYC-AS1
ENST00000467203 0.0500387727390049 0.0113715064292853 0.133375744881401 ENSG00000066136 NFYC
ENST00000424419 0.111206274043684 0.0391598067698586 0.0975209727520321 ENSG00000066136 NFYC
ENST00000427410 0.136678962098025 0.0533191890175568 0.0832676989784197 ENSG00000066136 NFYC
ENST00000447388 0.139157569646285 0.0548070747993328 0.0790902612730335 ENSG00000066136 NFYC
ENST00000425457 0.137703444148706 0.0539047639541393 0.083018000095785 ENSG00000066136 NFYC
ENST00000453631 0.0767532108994652 0.0223687547342017 0.125092156431399 ENSG00000066136 NFYC
ENST00000456393 0.150802186636278 0.0618650003855433 0.0768471929318194 ENSG00000066136 NFYC
ENST00000372654 0.127951599310745 0.0482690355987596 0.0851668029213802 ENSG00000066136 NFYC
ENST00000534399 0.0428839731448706 0.00890234763368023 0.166447936442008 ENSG00000066136 NFYC
ENST00000372653 0.0894139389003304 0.0282210256447102 0.0961580383249823 ENSG00000066136 NFYC
ENST00000372669 0.0535648334032173 0.0126921748972318 0.121250185101503 ENSG00000066136 NFYC
ENST00000372652 0.106990074831954 0.0369386901287381 0.0836682045398087 ENSG00000066136 NFYC
ENST00000372651 0.0924801426887958 0.0297368956427825 0.0919369077311813 ENSG00000066136 NFYC
ENST00000531464 0.362434019682375 0.222264029834562 0.0838869188345184 ENSG00000066136 NFYC
ENST00000440226 0.6601875568773 0.530460545355899 0.029411399296497 ENSG00000066136 NFYC
ENST00000525290 0.233930323638302 0.118159366806132 0.0947714289211683 ENSG00000066136 NFYC
ENST00000530965 0.562702552217164 0.41992924378995 0.0556702618376869 ENSG00000066136 NFYC
ENST00000416859 0.328091387728523 0.19214589950567 0.0723909399865401 ENSG00000066136 NFYC
ENST00000308733 0.726509031924612 0.610045489389307 0.023967573838291 ENSG00000066136 NFYC
ENST00000414185 0.922919705886933 0.879505979665814 -0.0077712536005354 ENSG00000066136 NFYC
ENST00000525349 0.685270033934283 0.559919716623874 -0.0385085972286822 ENSG00000066136 NFYC
ENST00000483091 0.135897635921225 0.0528844018262657 -0.161441458355654 ENSG00000066136 NFYC
ENST00000488635 0.350803557037671 0.211840272094004 -0.0870809410256721 ENSG00000066136 NFYC
ENST00000496608 0.411891824850008 0.26770895119174 -0.071234831089248 ENSG00000066136 NFYC
ENST00000372621 0.512837263661406 0.367187245668169 -0.0502248626219799 ENSG00000171793 CTPS1
ENST00000541520 0.524312796693174 0.379003590669716 -0.0493736666058807 ENSG00000171793 CTPS1
ENST00000470271 0.830051614102142 0.746905409202967 -0.023074598913478 ENSG00000171793 CTPS1
ENST00000475060 0.713099203386455 0.593814870961509 -0.0401327163338374 ENSG00000171793 CTPS1
ENST00000479480 0.707302661312732 0.586388952515133 -0.0354301084983448 ENSG00000171793 CTPS1
ENST00000543104 0.740424810809731 0.627452387454215 -0.0309076533490236 ENSG00000171793 CTPS1
ENST00000372616 0.536729182620588 0.392025391756929 -0.050228630030188 ENSG00000171793 CTPS1
ENST00000480420 0.92943551615031 0.889112915011165 -0.0092098451727884 ENSG00000171793 CTPS1
ENST00000463285 0.752566176850386 0.643314652824517 -0.0308750323895728 ENSG00000171793 CTPS1
ENST00000486889 0.637895192704563 0.504459853312421 0.0505143687224797 ENSG00000171793 CTPS1
ENST00000497210 0.473384444148515 0.326826399391436 -0.0767381493984594 ENSG00000171793 CTPS1
ENST00000464283 0.0669142208346828 0.0180339883373116 -0.167535080056998 ENSG00000171793 CTPS1
ENST00000463423 0.117210045912145 0.0423665584449333 -0.147515388986586 ENSG00000171793 CTPS1
ENST00000498694 0.178482197833177 0.0795032784215041 -0.124699682088076 ENSG00000171793 CTPS1
ENST00000302946 0.77080097161771 0.667629581156258 -0.0382954554493655 ENSG00000171790 SLFNL1
ENST00000372613 0.780060279870575 0.679612522224161 -0.0368246964707995 ENSG00000171790 SLFNL1
ENST00000397197 0.780060279870575 0.679612522224161 -0.0368246964707995 ENSG00000171790 SLFNL1
ENST00000439569 0.780060279870575 0.679612522224161 -0.0368246964707995 ENSG00000171790 SLFNL1
ENST00000372611 0.800369672916234 0.706099296163646 -0.0336269712130653 ENSG00000171790 SLFNL1
ENST00000359345 0.979342420333888 0.966997690037422 -0.003683152538911 ENSG00000171790 SLFNL1
ENST00000456518 0.106130326027565 0.0364931043773092 0.151139770089587 ENSG00000010803 SCMH1
ENST00000397174 0.0904515390624814 0.0287222526779017 0.157643054423458 ENSG00000010803 SCMH1
ENST00000402904 0.0904515390624814 0.0287222526779017 0.157643054423458 ENSG00000010803 SCMH1
ENST00000361191 0.0910781742924435 0.0290330168431005 0.157299373259467 ENSG00000010803 SCMH1
ENST00000361705 0.0910781742924435 0.0290330168431005 0.157299373259467 ENSG00000010803 SCMH1
ENST00000397171 0.0910781742924435 0.0290330168431005 0.157299373259467 ENSG00000010803 SCMH1
ENST00000372597 0.0642325569521334 0.0169146382170148 0.173002847899122 ENSG00000010803 SCMH1
ENST00000372596 0.0642325569521334 0.0169146382170148 0.173002847899122 ENSG00000010803 SCMH1
ENST00000337495 0.0642325569521334 0.0169146382170148 0.173002847899122 ENSG00000010803 SCMH1
ENST00000326197 0.101028259070818 0.0338604258704849 0.153305795414747 ENSG00000010803 SCMH1
ENST00000372595 0.0969513760623895 0.0319275153403427 0.15335287600975 ENSG00000010803 SCMH1
ENST00000472037 0.759494556325815 0.652473953405406 -0.0339856687195558 ENSG00000010803 SCMH1
ENST00000460215 0.870219044415403 0.803343269401872 0.0186960598555088 ENSG00000010803 SCMH1
ENST00000498793 0.914097003508886 0.866337849140082 0.0125210067019835 ENSG00000010803 SCMH1
ENST00000489421 0.564146848402401 0.421496639557563 0.060284682543283 ENSG00000010803 SCMH1
ENST00000482530 0.124459315434101 0.0463789542199829 0.149554140844485 ENSG00000010803 SCMH1
ENST00000488592 0.0995894952704332 0.0331556284257975 0.181743961684363 ENSG00000010803 SCMH1
ENST00000372583 0.607633280151733 0.470266680120462 -0.0473341379764889 ENSG00000127124 HIVEP3
ENST00000372584 0.6113936461832 0.474317606523557 -0.0469172702616712 ENSG00000127124 HIVEP3
ENST00000247584 0.347925114814264 0.209205824208153 -0.077842085222281 ENSG00000127124 HIVEP3
ENST00000460604 0.366413432057726 0.225701721832301 -0.081395863253768 ENSG00000127124 HIVEP3
ENST00000429157 0.32833138363172 0.192340275752967 -0.0806693132479378 ENSG00000127124 HIVEP3
ENST00000491442 0.374435925393981 0.2329320970777 0.103142430924846 ENSG00000127124 HIVEP3
ENST00000489103 0.152021711650194 0.0626258848688517 0.159022376094991 ENSG00000127124 HIVEP3
ENST00000479350 0.464064323339039 0.317538975394843 0.0887651331851815 ENSG00000127124 HIVEP3
ENST00000372571 0.692550417111052 0.568741092315562 0.0304380731288853 ENSG00000198815 FOXJ3
ENST00000372572 0.046033126927556 0.00996326504661683 0.129087292469573 ENSG00000198815 FOXJ3
ENST00000372573 0.0463730229893873 0.010088653346013 0.12870161503969 ENSG00000198815 FOXJ3
ENST00000361346 0.0467631908247218 0.0102404089461327 0.128557622127225 ENSG00000198815 FOXJ3
ENST00000361776 0.0467631908247218 0.0102404089461327 0.128557622127225 ENSG00000198815 FOXJ3
ENST00000545068 0.0621446917755706 0.0160311317076556 0.118391967603509 ENSG00000198815 FOXJ3
ENST00000445886 0.0326452055636882 0.00569065840044782 0.192048147083523 ENSG00000198815 FOXJ3
ENST00000422278 0.854956923247914 0.782254689322793 0.0211452516367701 ENSG00000198815 FOXJ3
ENST00000454417 0.320699169623501 0.185952793387458 0.101734781569291 ENSG00000198815 FOXJ3
ENST00000410070 0.352990289548996 0.213829370413592 -0.103913902987172 ENSG00000177181 RIMKLA
ENST00000431473 0.148140750283481 0.0602113384085829 -0.132349591230537 ENSG00000177181 RIMKLA
ENST00000372562 0.142938433262004 0.0571082283360668 0.117161644044604 ENSG00000127125 PPCS
ENST00000455780 0.165356952639437 0.0709240888044558 0.110778190698356 ENSG00000127125 PPCS
ENST00000372560 0.239302265529122 0.122071121811008 0.106772175823691 ENSG00000127125 PPCS
ENST00000472013 0.165423841587705 0.0709687523388265 0.110764184522929 ENSG00000127125 PPCS
ENST00000372561 0.165233600741162 0.0708477088563159 0.110784357231573 ENSG00000127125 PPCS
ENST00000372556 0.165233600741162 0.0708477088563159 0.110784357231573 ENSG00000127125 PPCS
ENST00000471420 0.278031720172975 0.151721883351763 0.0959349358188428 ENSG00000127125 PPCS
ENST00000482168 0.268018185908738 0.143778791393292 0.105434840142819 ENSG00000127125 PPCS
ENST00000469615 0.431393194607573 0.286230191990945 0.0836979399819826 ENSG00000127125 PPCS
ENST00000428554 0.123404830568381 0.0458221891518778 0.15989666891934 ENSG00000186409 CCDC30
ENST00000477155 0.125097123567302 0.0467171269947479 0.159154702352409 ENSG00000186409 CCDC30
ENST00000495044 0.321163824765073 0.186343879158052 0.11762651999938 ENSG00000186409 CCDC30
ENST00000507855 0.102334587268761 0.0344930515141532 0.175824602368601 ENSG00000186409 CCDC30
ENST00000509712 0.134723844119094 0.0521686163567458 0.16975463398339 ENSG00000186409 CCDC30
ENST00000471390 0.112121591689707 0.0396553996822088 0.177060134669188 ENSG00000186409 CCDC30
ENST00000342022 0.113206861561514 0.0402429422264281 0.176051294230099 ENSG00000186409 CCDC30
ENST00000340612 0.130135884026809 0.0495133072654846 0.168717449138311 ENSG00000186409 CCDC30
ENST00000514642 0.27208513399257 0.146962170230343 0.12822164731035 ENSG00000186409 CCDC30
ENST00000390640 0.159008931516869 0.0670222224697069 0.157915345338384 ENSG00000186409 CCDC30
ENST00000304979 0.170277888348118 0.0740684302761326 -0.0934604431124842 ENSG00000171960 PPIH
ENST00000372550 0.0975393205865511 0.0321747109189158 -0.130905389910206 ENSG00000171960 PPIH
ENST00000440068 0.0947024520231127 0.0307806287733278 -0.132123506337982 ENSG00000171960 PPIH
ENST00000372549 0.226492485635854 0.112744318035379 -0.0980732876560677 ENSG00000171960 PPIH
ENST00000455203 0.116743629205468 0.0420961216948084 -0.126613889179029 ENSG00000171960 PPIH
ENST00000436387 0.155726422414256 0.0649145220185799 -0.120159561864201 ENSG00000171960 PPIH
ENST00000461351 0.371755645472849 0.23055525228649 -0.0715896372509267 ENSG00000171960 PPIH
ENST00000321358 0.553040570569412 0.409495766819167 -0.0337317715785955 ENSG00000065978 YBX1
ENST00000332220 0.174223186477823 0.0766355060775763 -0.0904173403895599 ENSG00000065978 YBX1
ENST00000436427 0.720721808297879 0.603015929719152 -0.0204710313162294 ENSG00000065978 YBX1
ENST00000467957 0.124693917799562 0.0464906368550492 -0.0946264129799241 ENSG00000065978 YBX1
ENST00000397054 0.171839725483941 0.0750472473358961 -0.10272224799823 ENSG00000117385 LEPRE1
ENST00000460031 0.171839725483941 0.0750472473358961 -0.10272224799823 ENSG00000117385 LEPRE1
ENST00000236040 0.171839725483941 0.0750472473358961 -0.10272224799823 ENSG00000117385 LEPRE1
ENST00000495874 0.171839725483941 0.0750472473358961 -0.10272224799823 ENSG00000117385 LEPRE1
ENST00000296388 0.171839725483941 0.0750472473358961 -0.10272224799823 ENSG00000117385 LEPRE1
ENST00000462474 0.392447426068243 0.249566848571999 -0.0973007937655813 ENSG00000117385 LEPRE1
ENST00000472802 0.407476781494179 0.263629667063379 -0.0959812413743008 ENSG00000117385 LEPRE1
ENST00000431412 0.179175431676801 0.079997031507795 -0.118292985952244 ENSG00000117385 LEPRE1
ENST00000460831 0.547401977841763 0.403397392830697 -0.0742333069535608 ENSG00000117385 LEPRE1
ENST00000481465 0.532815497477563 0.387698055891484 -0.0649327761803128 ENSG00000117385 LEPRE1
ENST00000447502 0.40304647837093 0.259524266974331 -0.0852011857063302 ENSG00000117385 LEPRE1
ENST00000463465 0.395828913852624 0.252791147110119 -0.0783465024522281 ENSG00000117385 LEPRE1
ENST00000372526 0.920834118315276 0.876314598785662 -0.0126882934262326 ENSG00000117385 LEPRE1
ENST00000492956 0.88076040892196 0.818210004473651 -0.0193084693160665 ENSG00000117385 LEPRE1
ENST00000372525 0.761020903635754 0.654812670274792 0.0317741162442743 ENSG00000164008 C1orf50
ENST00000464081 0.725663806325161 0.609105867240794 0.0303970373136706 ENSG00000164008 C1orf50
ENST00000603943 0.586057451791684 0.445197753388167 0.0459123190160183 ENSG00000164008 C1orf50
ENST00000536543 0.649817908923638 0.517862878209752 0.0379497518001359 ENSG00000164008 C1orf50
ENST00000468913 0.591082106358685 0.45083699618629 0.0616087580741884 ENSG00000164008 C1orf50
ENST00000494155 0.658904200215844 0.528960444388748 0.0561075373926047 ENSG00000164008 C1orf50
ENST00000372522 0.634756012865166 0.500942193197212 0.0515117398230681 ENSG00000177868 CCDC23
ENST00000372521 0.749784186007678 0.639566081082956 0.0340953226743408 ENSG00000177868 CCDC23
ENST00000537227 0.742338169373839 0.629847684405861 0.0346875287520465 ENSG00000177868 CCDC23
ENST00000497437 0.880453065429314 0.817782737755184 0.0164048672248825 ENSG00000177868 CCDC23
ENST00000487556 0.663110414210177 0.533725007512963 -0.0364585524647033 ENSG00000164010 ERMAP
ENST00000372517 0.663110414210177 0.533725007512963 -0.0364585524647033 ENSG00000164010 ERMAP
ENST00000372514 0.614852050495446 0.478307872712693 -0.0473724375068105 ENSG00000164010 ERMAP
ENST00000328249 0.37786196392775 0.23604479834285 -0.0848508432145576 ENSG00000164010 ERMAP
ENST00000414798 0.53368503136429 0.388674450687033 -0.0650885099557683 ENSG00000228192 RP11-342M1.3
ENST00000416809 0.578976361591324 0.437335731878589 -0.0604527177945437 ENSG00000228192 RP11-342M1.3
ENST00000425076 0.438977548635437 0.29338892683442 -0.0854430598694728 ENSG00000228192 RP11-342M1.3
ENST00000444563 0.438977548635437 0.29338892683442 -0.0854430598694728 ENSG00000228192 RP11-342M1.3
ENST00000372508 0.585364812287532 0.444439752688686 -0.0596857533945441 ENSG00000164011 ZNF691
ENST00000372507 0.585364812287532 0.444439752688686 -0.0596857533945441 ENSG00000164011 ZNF691
ENST00000372506 0.585364812287532 0.444439752688686 -0.0596857533945441 ENSG00000164011 ZNF691
ENST00000397044 0.601504635057077 0.462931620506747 -0.0572247758982236 ENSG00000164011 ZNF691
ENST00000372504 0.584691266392761 0.443452156120391 -0.0597968231628092 ENSG00000164011 ZNF691
ENST00000397034 0.745680755350942 0.634180324956253 -0.0400256176717559 ENSG00000164011 ZNF691
ENST00000372503 0.394353617886786 0.251344784489172 -0.0947911887195945 ENSG00000164011 ZNF691
ENST00000372502 0.83922881346654 0.759217861262134 -0.0259892876349248 ENSG00000164011 ZNF691
ENST00000426263 0.00952801908348905 0.00068477878276142 -0.151896748098139 ENSG00000117394 SLC2A1
ENST00000475162 0.0454956022594867 0.00976463021826224 -0.123930936935066 ENSG00000117394 SLC2A1
ENST00000439722 0.0387389850473024 0.00749992135968593 -0.176061063346226 ENSG00000117394 SLC2A1
ENST00000415851 0.0177032594502752 0.0020336818805576 -0.164507827219124 ENSG00000117394 SLC2A1
ENST00000372500 0.0180641617807241 0.00210392109512529 -0.17231810297697 ENSG00000117394 SLC2A1
ENST00000460369 0.0568797938845404 0.0139538429122011 -0.173821705311245 ENSG00000117394 SLC2A1
ENST00000431759 0.630748808600528 0.496441993867382 -0.0585107958747338 ENSG00000227533 SLC2A1-AS1
ENST00000416689 0.951697678612329 0.923505103997781 -0.00851727087788653 ENSG00000227533 SLC2A1-AS1
ENST00000431635 0.851875844734984 0.7780168084581 -0.0165845710078051 ENSG00000117395 EBNA1BP2
ENST00000236051 0.858700458490212 0.787291178184861 -0.0158709208564271 ENSG00000117395 EBNA1BP2
ENST00000463906 0.643979838267165 0.511234316260544 -0.0439135530829506 ENSG00000117395 EBNA1BP2
ENST00000491223 0.983937975203537 0.974461727892483 0.00218642294004842 ENSG00000117395 EBNA1BP2
ENST00000472982 0.932108453860716 0.893250004225376 0.00940705838188154 ENSG00000117395 EBNA1BP2
ENST00000483082 0.957013215161081 0.932171412745305 0.00604989054199165 ENSG00000117395 EBNA1BP2
ENST00000461557 0.897674251690343 0.842849063710657 0.0120991356559261 ENSG00000117395 EBNA1BP2
ENST00000372492 0.728372395723705 0.612334434127522 0.0334942378837948 ENSG00000243710 WDR65
ENST00000466927 0.713429437381925 0.594177698899929 0.0353123203426702 ENSG00000117395 EBNA1BP2
ENST00000474566 0.700323449667736 0.57814886952597 0.0368616922890408 ENSG00000117395 EBNA1BP2
ENST00000428122 0.927803918898768 0.886690128222006 0.0126545055472676 ENSG00000243710 WDR65
ENST00000310955 0.0826100910973009 0.0250681163245295 -0.126231225963853 ENSG00000117399 CDC20
ENST00000372462 0.0828459410043534 0.0251806687965831 -0.12621779701263 ENSG00000117399 CDC20
ENST00000478882 0.23969505040238 0.122339997787577 -0.0911121710112853 ENSG00000117399 CDC20
ENST00000482046 0.313953415870977 0.180498366186887 -0.0889695660483941 ENSG00000117399 CDC20
ENST00000372458 0.0966528784359529 0.0317614803095796 -0.129169542326717 ENSG00000066322 ELOVL1
ENST00000413844 0.0965440683001537 0.0317083518509862 -0.12918113046748 ENSG00000066322 ELOVL1
ENST00000468865 0.241383220836948 0.123531510069584 -0.0974029981965539 ENSG00000066322 ELOVL1
ENST00000464204 0.104869401738819 0.0358232729450574 -0.125478985851425 ENSG00000066322 ELOVL1
ENST00000470968 0.10607795527771 0.0364660551805593 -0.125201204432568 ENSG00000066322 ELOVL1
ENST00000487209 0.109513536872079 0.0382579679155357 -0.126615914682563 ENSG00000066322 ELOVL1
ENST00000470769 0.0793647816980565 0.0235601981883786 -0.139469637658756 ENSG00000066322 ELOVL1
ENST00000497569 0.110254116338452 0.0386367628880194 -0.130784513575929 ENSG00000066322 ELOVL1
ENST00000482302 0.131468308519728 0.0502631187740777 -0.126248669232058 ENSG00000066322 ELOVL1
ENST00000497050 0.151684444389812 0.0624136841791854 -0.12009835087424 ENSG00000066322 ELOVL1
ENST00000478481 0.483796948581324 0.33726317699325 -0.0705224976650359 ENSG00000066322 ELOVL1
ENST00000479439 0.0958475230039707 0.0313733799680491 -0.151155682323848 ENSG00000066322 ELOVL1
ENST00000465321 0.139058514152357 0.0547465858382038 -0.134536821767319 ENSG00000066322 ELOVL1
ENST00000479686 0.105921310922889 0.036379103170027 -0.146835267359461 ENSG00000066322 ELOVL1
ENST00000496932 0.0983899020546935 0.0325578055418441 -0.151666746740701 ENSG00000066322 ELOVL1
ENST00000290663 0.685363006216261 0.560034626348186 -0.0351339986868151 ENSG00000159479 MED8
ENST00000372457 0.68170273108604 0.555754090891852 -0.0355119668242242 ENSG00000159479 MED8
ENST00000372455 0.801123148143506 0.707065348802504 -0.023329193398285 ENSG00000159479 MED8
ENST00000436713 0.866091911086576 0.797707961281099 -0.0166515158830391 ENSG00000229431 RP1-92O14.6
ENST00000460803 0.80026881138364 0.705995156705245 -0.0291480517682633 ENSG00000159479 MED8
ENST00000473560 0.779249480282346 0.678523732974304 -0.0273947719663564 ENSG00000159479 MED8
ENST00000310739 0.327218160260413 0.19143092878179 -0.0956240374014276 ENSG00000198198 SZT2
ENST00000372450 0.327218160260413 0.19143092878179 -0.0956240374014276 ENSG00000198198 SZT2
ENST00000357658 0.54471595828555 0.400597751161682 -0.0548474248582809 ENSG00000198198 SZT2
ENST00000406439 0.624446249339739 0.48911139275239 -0.0438714774926819 ENSG00000198198 SZT2
ENST00000562955 0.000286367131980739 1.03327787412552e-06 -0.210203926491783 ENSG00000198198 SZT2
ENST00000470139 0.00424805214935769 0.00013445138157392 -0.250016605285847 ENSG00000198198 SZT2
ENST00000372442 0.000330126063130068 1.36625018550496e-06 -0.248567387000942 ENSG00000198198 SZT2
ENST00000478140 0.0449620272994876 0.00958178348048078 -0.2302438710444 ENSG00000198198 SZT2
ENST00000471177 0.0571114267481987 0.0140469216587232 -0.213468498858985 ENSG00000198198 SZT2
ENST00000460536 0.00473398711873187 0.000168490531599085 -0.243856617274258 ENSG00000198198 SZT2
ENST00000396885 0.12982196563674 0.04933362558849 -0.173803429665724 ENSG00000229372 SZT2-AS1
ENST00000583037 0.0142546919295513 0.00139466268584925 -0.235916111789762 ENSG00000178922 HYI
ENST00000372425 0.0142546919295513 0.00139466268584925 -0.235916111789762 ENSG00000178922 HYI
ENST00000372433 0.0177367748724332 0.00204055554540419 -0.239286399981251 ENSG00000178922 HYI
ENST00000372434 0.0184471407161296 0.00218447465257297 -0.232475680230248 ENSG00000178922 HYI
ENST00000470662 0.0505191955653262 0.0115485296476612 -0.199250990289603 ENSG00000178922 HYI
ENST00000487366 0.0489965851608696 0.0110190346599664 -0.200265002620778 ENSG00000178922 HYI
ENST00000372430 0.0246395339038845 0.00361477213903587 -0.227463490344102 ENSG00000178922 HYI
ENST00000372432 0.0140149735576153 0.00134969544243032 -0.236236206608706 ENSG00000178922 HYI
ENST00000372427 0.0142458033451474 0.00139284864132985 -0.236977679214542 ENSG00000178922 HYI
ENST00000372426 0.0476498265653746 0.0105555069815012 -0.201720139980428 ENSG00000178922 HYI
ENST00000486909 0.0194471842618543 0.00238006631388688 -0.230016645086116 ENSG00000178922 HYI
ENST00000372396 0.0874249468424227 0.0272963087823561 -0.0879471844581208 ENSG00000066135 KDM4A
ENST00000463151 0.827814068674685 0.743615236399834 -0.020744518959695 ENSG00000066135 KDM4A
ENST00000485249 0.881083774431858 0.818802453002589 -0.0151940130254256 ENSG00000066135 KDM4A
ENST00000472265 0.903831477159002 0.851660357630211 -0.0165124905482731 ENSG00000066135 KDM4A
ENST00000481296 0.309512516871188 0.176866389077682 -0.115950584488307 ENSG00000066135 KDM4A
ENST00000398804 0.114102695600463 0.0407450263618976 -0.136137931068181 ENSG00000236200 KDM4A-AS1
ENST00000439057 0.12488820562455 0.0465977112394503 -0.135740406441653 ENSG00000236200 KDM4A-AS1
ENST00000434346 0.0829091200020712 0.0252114642600434 -0.175108845605278 ENSG00000236200 KDM4A-AS1
ENST00000453015 0.0408019181776241 0.00817182140332974 -0.20305900773782 ENSG00000236200 KDM4A-AS1
ENST00000418149 0.349097891147863 0.210254222497473 -0.0975842992437289 ENSG00000236200 KDM4A-AS1
ENST00000532911 0.399155783495659 0.255850478370077 0.0868326889327374 ENSG00000126091 ST3GAL3
ENST00000489897 0.894874000497871 0.838575720464276 0.0143203438864551 ENSG00000126091 ST3GAL3
ENST00000372374 0.936715870717427 0.90038876742752 0.00858006265995534 ENSG00000126091 ST3GAL3
ENST00000372375 0.936715870717427 0.90038876742752 0.00858006265995534 ENSG00000126091 ST3GAL3
ENST00000545417 0.936715870717427 0.90038876742752 0.00858006265995534 ENSG00000126091 ST3GAL3
ENST00000372377 0.936715870717427 0.90038876742752 0.00858006265995534 ENSG00000126091 ST3GAL3
ENST00000361392 0.936715870717427 0.90038876742752 0.00858006265995534 ENSG00000126091 ST3GAL3
ENST00000361400 0.936715870717427 0.90038876742752 0.00858006265995534 ENSG00000126091 ST3GAL3
ENST00000353126 0.936715870717427 0.90038876742752 0.00858006265995534 ENSG00000126091 ST3GAL3
ENST00000530154 0.805346096210096 0.712767952727448 0.0263676320972232 ENSG00000126091 ST3GAL3
ENST00000262915 0.936715870717427 0.90038876742752 0.00858006265995534 ENSG00000126091 ST3GAL3
ENST00000330208 0.936715870717427 0.90038876742752 0.00858006265995534 ENSG00000126091 ST3GAL3
ENST00000335430 0.936715870717427 0.90038876742752 0.00858006265995534 ENSG00000126091 ST3GAL3
ENST00000351035 0.936715870717427 0.90038876742752 0.00858006265995534 ENSG00000126091 ST3GAL3
ENST00000479383 0.444995225345616 0.299037533147153 0.0803871533496842 ENSG00000126091 ST3GAL3
ENST00000347631 0.894449671318347 0.838034082912216 0.0143687947579812 ENSG00000126091 ST3GAL3
ENST00000484868 0.346826118861558 0.208196836598973 0.0999298448736991 ENSG00000126091 ST3GAL3
ENST00000461066 0.451572763850919 0.305206771703808 0.0795186683554298 ENSG00000126091 ST3GAL3
ENST00000437753 0.277930014666157 0.151635996523575 0.127600669992069 ENSG00000229444 RP11-184I16.4
ENST00000533997 0.966202865391086 0.946188214270225 0.00479680595053604 ENSG00000126091 ST3GAL3
ENST00000469715 0.966202865391086 0.946188214270225 0.00479680595053604 ENSG00000126091 ST3GAL3
ENST00000490541 0.966202865391086 0.946188214270225 0.00479680595053604 ENSG00000126091 ST3GAL3
ENST00000528371 0.966202865391086 0.946188214270225 0.00479680595053604 ENSG00000126091 ST3GAL3
ENST00000530581 0.966202865391086 0.946188214270225 0.00479680595053604 ENSG00000126091 ST3GAL3
ENST00000531816 0.966202865391086 0.946188214270225 0.00479680595053604 ENSG00000126091 ST3GAL3
ENST00000531993 0.966202865391086 0.946188214270225 0.00479680595053604 ENSG00000126091 ST3GAL3
ENST00000533212 0.966202865391086 0.946188214270225 0.00479680595053604 ENSG00000126091 ST3GAL3
ENST00000533933 0.966202865391086 0.946188214270225 0.00479680595053604 ENSG00000126091 ST3GAL3
ENST00000372369 0.966202865391086 0.946188214270225 0.00479680595053604 ENSG00000126091 ST3GAL3
ENST00000372372 0.966202865391086 0.946188214270225 0.00479680595053604 ENSG00000126091 ST3GAL3
ENST00000372368 0.966202865391086 0.946188214270225 0.00479680595053604 ENSG00000126091 ST3GAL3
ENST00000372367 0.966202865391086 0.946188214270225 0.00479680595053604 ENSG00000126091 ST3GAL3
ENST00000372366 0.966202865391086 0.946188214270225 0.00479680595053604 ENSG00000126091 ST3GAL3
ENST00000372365 0.966202865391086 0.946188214270225 0.00479680595053604 ENSG00000126091 ST3GAL3
ENST00000361746 0.966202865391086 0.946188214270225 0.00479680595053604 ENSG00000126091 ST3GAL3
ENST00000332628 0.966202865391086 0.946188214270225 0.00479680595053604 ENSG00000126091 ST3GAL3
ENST00000531451 0.94749814282092 0.917276404952323 0.00740313996758061 ENSG00000126091 ST3GAL3
ENST00000372362 0.94749814282092 0.917276404952323 0.00740313996758061 ENSG00000126091 ST3GAL3
ENST00000361812 0.94749814282092 0.917276404952323 0.00740313996758061 ENSG00000126091 ST3GAL3
ENST00000461375 0.806234615518449 0.713826357196204 -0.0257890893529989 ENSG00000126091 ST3GAL3
ENST00000490502 0.23747492957917 0.120749294906037 -0.115608769230745 ENSG00000126091 ST3GAL3
ENST00000495482 0.139266300155312 0.0548903788152869 -0.166528414023427 ENSG00000126091 ST3GAL3
ENST00000372343 0.141361492103314 0.0560789789256355 -0.118747579766572 ENSG00000117408 IPO13
ENST00000489773 0.679887384740185 0.55349987929408 -0.0465812458830847 ENSG00000117408 IPO13
ENST00000492152 0.634560889637901 0.500674670145045 -0.059543703370833 ENSG00000117408 IPO13
ENST00000372339 0.621223142960632 0.485332051248147 0.0617996230306894 ENSG00000117408 IPO13
ENST00000471934 0.332160188201014 0.195674789253503 -0.105768623359002 ENSG00000132768 DPH2
ENST00000476260 0.204613707952464 0.0973693991703483 -0.130438444472263 ENSG00000132768 DPH2
ENST00000255108 0.0635900748648053 0.0166301236043631 -0.150059449559182 ENSG00000132768 DPH2
ENST00000412950 0.055354852545708 0.0133669030817719 -0.168895469440113 ENSG00000132768 DPH2
ENST00000524776 0.055354852545708 0.0133669030817719 -0.168895469440113 ENSG00000132768 DPH2
ENST00000495421 0.0635900748648053 0.0166301236043631 -0.150059449559182 ENSG00000132768 DPH2
ENST00000530988 0.44597867385127 0.299901145119737 -0.0840113053358804 ENSG00000132768 DPH2
ENST00000527567 0.279141695883762 0.152624294569449 -0.11510952286371 ENSG00000132768 DPH2
ENST00000492306 0.202641791564024 0.0960027124774365 -0.130780243360375 ENSG00000132768 DPH2
ENST00000490861 0.197144132035694 0.0921606622238989 -0.130010422166 ENSG00000132768 DPH2
ENST00000396758 0.0624103588675772 0.0161534501463263 -0.15099413773764 ENSG00000132768 DPH2
ENST00000477294 0.260791770389683 0.138346191173366 -0.119687118319108 ENSG00000132768 DPH2
ENST00000529729 0.19432124936038 0.0902558087130697 -0.125360384175063 ENSG00000132768 DPH2
ENST00000532140 0.316615777837324 0.182631580010945 -0.10728981024852 ENSG00000132768 DPH2
ENST00000534786 0.501385100252981 0.355041733427872 -0.0753714521808336 ENSG00000132768 DPH2
ENST00000534655 0.316430526807526 0.182477464337209 -0.113494029313313 ENSG00000132768 DPH2
ENST00000459879 0.0379693890296668 0.00726723002016787 -0.200015638642664 ENSG00000132768 DPH2
ENST00000527319 0.0965339179483562 0.0317041039144163 -0.163588460507645 ENSG00000132768 DPH2
ENST00000472505 0.169710803014855 0.0736864841494135 -0.115078928842973 ENSG00000117410 ATP6V0B
ENST00000472174 0.151131585403484 0.0620745592369603 -0.109706762198258 ENSG00000117410 ATP6V0B
ENST00000532642 0.14736374293439 0.059739870255791 -0.110522220984854 ENSG00000117410 ATP6V0B
ENST00000236067 0.147782314311804 0.0599711357703313 -0.110456018944142 ENSG00000117410 ATP6V0B
ENST00000471859 0.188292901640079 0.0861861932918051 -0.100674847100932 ENSG00000117410 ATP6V0B
ENST00000472277 0.148379477663491 0.0603971731739536 -0.114293373998695 ENSG00000117410 ATP6V0B
ENST00000461670 0.133311070961724 0.0513236008100612 -0.129142068353159 ENSG00000117410 ATP6V0B
ENST00000468183 0.14758727301232 0.0598681500986484 -0.11046890804452 ENSG00000117410 ATP6V0B
ENST00000473485 0.14758727301232 0.0598681500986484 -0.11046890804452 ENSG00000117410 ATP6V0B
ENST00000496131 0.155585250290967 0.0648158911191129 -0.11634105899524 ENSG00000117410 ATP6V0B
ENST00000498208 0.117561586034286 0.0425711298770604 -0.133508786865589 ENSG00000117410 ATP6V0B
ENST00000532072 0.554876530255521 0.411333389672334 -0.0576610821666833 ENSG00000117410 ATP6V0B
ENST00000498664 0.453815518247871 0.307448925234674 -0.0662546174953663 ENSG00000117410 ATP6V0B
ENST00000498543 0.0518974205680335 0.0120572346520096 -0.220560006337758 ENSG00000117411 B4GALT2
ENST00000372324 0.014609984619775 0.0014550211972645 -0.207474657851258 ENSG00000117411 B4GALT2
ENST00000497866 0.0137689203329115 0.00130671216243756 -0.27026591805717 ENSG00000117411 B4GALT2
ENST00000434555 0.0132831176999825 0.00123016523967847 -0.208021643953742 ENSG00000117411 B4GALT2
ENST00000356836 0.0200025955720466 0.00250146104372372 -0.19569205045702 ENSG00000117411 B4GALT2
ENST00000309519 0.015475767825416 0.00161021886512446 -0.206916891714089 ENSG00000117411 B4GALT2
ENST00000485678 0.0319508418305823 0.00548667438060077 -0.213202762650311 ENSG00000117411 B4GALT2
ENST00000481924 0.121243983920899 0.0446649557305572 -0.174140566856938 ENSG00000117411 B4GALT2
ENST00000372307 0.109248643350627 0.0381123865015958 -0.153377251708441 ENSG00000196517 SLC6A9
ENST00000372306 0.0591190557793456 0.0148329527309096 -0.176815816301838 ENSG00000196517 SLC6A9
ENST00000372310 0.0627142556616577 0.0162647728170173 -0.185265876907546 ENSG00000196517 SLC6A9
ENST00000475075 0.105070832243649 0.0359272673111313 -0.167493722614012 ENSG00000196517 SLC6A9
ENST00000357730 0.22019648692241 0.108313182161054 -0.131767218423584 ENSG00000196517 SLC6A9
ENST00000360584 0.22019648692241 0.108313182161054 -0.131767218423584 ENSG00000196517 SLC6A9
ENST00000537678 0.101650048403189 0.034179530348466 -0.175562990337482 ENSG00000196517 SLC6A9
ENST00000492434 0.0675056612798699 0.0183021809557485 -0.207972849322408 ENSG00000196517 SLC6A9
ENST00000361745 0.78713962637882 0.68897080923564 -0.0234447746632207 ENSG00000178028 DMAP1
ENST00000446292 0.74774976080318 0.636853468904383 -0.0286108879123645 ENSG00000178028 DMAP1
ENST00000440641 0.748055324412758 0.637205812507629 -0.0283125801668281 ENSG00000178028 DMAP1
ENST00000436069 0.603171857807313 0.46489463510254 -0.0573980025880454 ENSG00000178028 DMAP1
ENST00000437511 0.671420236498414 0.543770781542492 -0.0367965304213876 ENSG00000178028 DMAP1
ENST00000475794 0.534892352582161 0.390019763830198 -0.0647466858220158 ENSG00000178028 DMAP1
ENST00000471829 0.932379504848115 0.893633375716424 -0.00821029179801266 ENSG00000178028 DMAP1
ENST00000487922 0.942627967256643 0.909285332798506 -0.00716117801901571 ENSG00000178028 DMAP1
ENST00000315913 0.78713962637882 0.68897080923564 -0.0234447746632207 ENSG00000178028 DMAP1
ENST00000372289 0.78713962637882 0.68897080923564 -0.0234447746632207 ENSG00000178028 DMAP1
ENST00000463950 0.78552176217841 0.686817397213515 -0.0319877948331947 ENSG00000178028 DMAP1
ENST00000372290 0.818189945662684 0.729964410382404 -0.021028914139527 ENSG00000178028 DMAP1
ENST00000488433 0.809319545248327 0.717873304109247 -0.021024055818077 ENSG00000178028 DMAP1
ENST00000483741 0.608435981663127 0.471098622175442 -0.0576561116964682 ENSG00000178028 DMAP1
ENST00000494092 0.745860384973968 0.63441785813733 0.0393734577557587 ENSG00000178028 DMAP1
ENST00000372257 0.779904624513663 0.679385911264044 -0.0225309149524425 ENSG00000117419 ERI3
ENST00000372259 0.22326973066557 0.110452883937963 -0.0958297687383945 ENSG00000117419 ERI3
ENST00000456170 0.228366868077458 0.114109901256751 -0.0948724364707866 ENSG00000117419 ERI3
ENST00000537474 0.69351584691551 0.569809780389129 -0.0317233455478032 ENSG00000117419 ERI3
ENST00000489710 0.198345454536847 0.0930488157773792 -0.108991536461625 ENSG00000117419 ERI3
ENST00000479101 0.301065898998264 0.169927601676467 -0.0883524164148865 ENSG00000117419 ERI3
ENST00000462341 0.333662297831254 0.196958684307687 -0.082547738146201 ENSG00000117419 ERI3
ENST00000452396 0.731123195493596 0.615817163080583 0.0280174844044265 ENSG00000117419 ERI3
ENST00000495828 0.323183112349622 0.188121513158735 0.073140036522477 ENSG00000117419 ERI3
ENST00000457571 0.118073839425226 0.0428721020869305 0.117533214113627 ENSG00000117419 ERI3
ENST00000355387 0.0186546272503538 0.00222600484273864 -0.17053369065414 ENSG00000187147 RNF220
ENST00000361799 0.0186546272503538 0.00222600484273864 -0.17053369065414 ENSG00000187147 RNF220
ENST00000372247 0.0186546272503538 0.00222600484273864 -0.17053369065414 ENSG00000187147 RNF220
ENST00000443020 0.0163899857683679 0.00179152464429562 -0.185003547478985 ENSG00000187147 RNF220
ENST00000453863 0.0240302661621724 0.00347281860022303 -0.182831631241428 ENSG00000187147 RNF220
ENST00000335497 0.034095052318466 0.00611206573733088 -0.158056229991639 ENSG00000187147 RNF220
ENST00000440132 0.0333129212240182 0.00589203838150395 -0.158783167251088 ENSG00000187147 RNF220
ENST00000474064 0.018950808249956 0.00228396077154462 -0.170399006377766 ENSG00000187147 RNF220
ENST00000471494 0.022632445387044 0.00311476907686684 -0.172295108620606 ENSG00000187147 RNF220
ENST00000488865 0.0235301209774417 0.00334585088130435 -0.185324478970265 ENSG00000187147 RNF220
ENST00000497469 0.020655829039197 0.00264086002755095 -0.179574196947269 ENSG00000187147 RNF220
ENST00000475378 0.0174626797492092 0.00198868024077809 -0.183176791159855 ENSG00000187147 RNF220
ENST00000484745 0.0216695057954251 0.00288274717900283 -0.170924255253863 ENSG00000187147 RNF220
ENST00000372242 0.0408877595190103 0.00820285507068635 -0.143976190768069 ENSG00000126106 TMEM53
ENST00000372243 0.0408877595190103 0.00820760048834136 -0.143972744661205 ENSG00000126106 TMEM53
ENST00000372244 0.0408877595190103 0.00820760048834136 -0.143972744661205 ENSG00000126106 TMEM53
ENST00000495630 0.0645299895721654 0.0170320744883727 -0.133006558831451 ENSG00000126106 TMEM53
ENST00000474394 0.0637345051523809 0.0166899413844747 -0.166648750349851 ENSG00000187147 RNF220
ENST00000480686 0.0667130763528647 0.0179474403703362 -0.158104505628152 ENSG00000187147 RNF220
ENST00000474956 0.143835714870178 0.0576503440103008 -0.139074359596814 ENSG00000187147 RNF220
ENST00000476724 0.988462328197679 0.981595030947585 -0.00186232731065582 ENSG00000126106 TMEM53
ENST00000468117 0.96840140023042 0.949732619277251 -0.00508339192507537 ENSG00000126106 TMEM53
ENST00000372237 0.96887097357559 0.950477085387434 -0.00500284795540815 ENSG00000126106 TMEM53
ENST00000372235 0.977255365077709 0.963465395250773 0.00372340280799066 ENSG00000126106 TMEM53
ENST00000420706 0.926746868808287 0.88522441032344 0.0121624786950666 ENSG00000126106 TMEM53
ENST00000424484 0.863917027855648 0.794544798148965 -0.0174127086045483 ENSG00000198520 C1orf228
ENST00000455805 0.609663101419392 0.472523068471968 -0.0560601553668713 ENSG00000198520 C1orf228
ENST00000458657 0.850248699932609 0.77546784838823 -0.0179310422970405 ENSG00000198520 C1orf228
ENST00000418644 0.694010163335352 0.570327656576841 -0.0452427419219857 ENSG00000198520 C1orf228
ENST00000441519 0.609663101419392 0.472523068471968 -0.0560601553668713 ENSG00000198520 C1orf228
ENST00000357508 0.850248699932609 0.77546784838823 -0.0179310422970405 ENSG00000198520 C1orf228
ENST00000535358 0.850248699932609 0.77546784838823 -0.0179310422970405 ENSG00000198520 C1orf228
ENST00000445071 0.730566303060024 0.615147454400586 -0.0399554430624643 ENSG00000198520 C1orf228
ENST00000453711 0.626491851963153 0.491245983284654 -0.0552796487224104 ENSG00000198520 C1orf228
ENST00000421398 0.825316401285679 0.740355520897247 -0.0222157815581083 ENSG00000198520 C1orf228
ENST00000444751 0.779422928836221 0.678772649423372 -0.027639043955348 ENSG00000198520 C1orf228
ENST00000434068 0.943872569957926 0.911647963787967 0.00833758275512452 ENSG00000198520 C1orf228
ENST00000434520 0.941116424375161 0.90707858415347 -0.00900462580951488 ENSG00000198520 C1orf228
ENST00000427321 0.838079660544338 0.757678754908479 0.0256916822596083 ENSG00000198520 C1orf228
ENST00000446792 0.953480431536884 0.926228329650583 0.00785508246165915 ENSG00000198520 C1orf228
ENST00000444525 0.945137191190397 0.913648132941592 -0.00921379821311097 ENSG00000198520 C1orf228
ENST00000440383 0.941864992774843 0.908203729798697 0.00979126800853304 ENSG00000198520 C1orf228
ENST00000427336 0.938871163955913 0.903634153360818 0.0102568759187632 ENSG00000198520 C1orf228
ENST00000418779 0.803857922974986 0.710744938507346 0.0324157710392887 ENSG00000198520 C1orf228
ENST00000568406 0.957044205291536 0.932237117729193 0.00750913316537263 ENSG00000198520 C1orf228
ENST00000452259 0.872403377836239 0.806447659928948 -0.0129207046792614 ENSG00000142945 KIF2C
ENST00000372224 0.251520593137619 0.131260344390186 -0.0735557020759489 ENSG00000142945 KIF2C
ENST00000493027 0.874542709054223 0.809526796238142 -0.0127284072141629 ENSG00000142945 KIF2C
ENST00000372218 0.252306831353474 0.13188565129306 -0.0734303870424616 ENSG00000142945 KIF2C
ENST00000455186 0.957013215161081 0.932196500539617 -0.00448325670278334 ENSG00000142945 KIF2C
ENST00000372222 0.446957844752948 0.300796635766289 -0.0492968710674543 ENSG00000142945 KIF2C
ENST00000480574 0.699013464490271 0.576683460225594 -0.0376246885969857 ENSG00000142945 KIF2C
ENST00000372217 0.411451648093514 0.267269002791255 -0.0553688120034893 ENSG00000142945 KIF2C
ENST00000440985 0.104649164452575 0.0357122508512396 -0.140843953848861 ENSG00000225721 RP11-269F19.2
ENST00000428791 0.0444370820998842 0.00942002846545011 -0.14823673041379 ENSG00000225721 RP11-269F19.2
ENST00000423289 0.0505066049444983 0.0115437381973115 -0.150713301048771 ENSG00000142945 KIF2C
ENST00000472235 0.073622608302923 0.0209582353111747 -0.149910162330649 ENSG00000142945 KIF2C
ENST00000497035 0.98504678466414 0.976196921293521 0.0011918121808188 ENSG00000142937 RPS8
ENST00000396651 0.966202865391086 0.945886045644365 -0.00270322173397004 ENSG00000142937 RPS8
ENST00000372209 0.966641624865018 0.946814797754448 -0.00265754756914082 ENSG00000142937 RPS8
ENST00000470475 0.998236269239481 0.997235995075527 -0.000184649983641205 ENSG00000142937 RPS8
ENST00000485390 0.966310304149026 0.946342038715535 -0.00268122796218692 ENSG00000142937 RPS8
ENST00000464658 0.74465338417582 0.632819974767341 0.0232975394548237 ENSG00000142937 RPS8
ENST00000484599 0.741921624925643 0.62924076748443 0.0235269182125741 ENSG00000142937 RPS8
ENST00000474582 0.378952794409038 0.236934179535182 -0.0803820045083453 ENSG00000142937 RPS8
ENST00000372201 0.681221206868642 0.555134123879014 0.0457526623785562 ENSG00000173846 PLK3
ENST00000465443 0.753241637984123 0.644063260177594 0.0358077849878328 ENSG00000173846 PLK3
ENST00000492398 0.827956406229936 0.743824173451244 0.0273530253009211 ENSG00000173846 PLK3
ENST00000439363 0.930209436256189 0.89027611389702 0.00993040428631548 ENSG00000070785 EIF2B3
ENST00000360403 0.953334289465563 0.92596733257302 -0.00555600875896649 ENSG00000070785 EIF2B3
ENST00000486491 0.7603514538426 0.653765734068671 -0.0377700588393713 ENSG00000070785 EIF2B3
ENST00000372183 0.907828010957176 0.857362438492826 0.0109787901187353 ENSG00000070785 EIF2B3
ENST00000480675 0.908799654816151 0.858743033174258 -0.0120750683240487 ENSG00000070785 EIF2B3
ENST00000477953 0.82291901533205 0.736846973473319 -0.0230323668781362 ENSG00000070785 EIF2B3
ENST00000372182 0.870277670717613 0.80341945735996 -0.0182826541650118 ENSG00000070785 EIF2B3
ENST00000487532 0.997943297114404 0.996837537532595 0.000319317349382977 ENSG00000070785 EIF2B3
ENST00000497010 0.765926561477366 0.661173604497098 -0.0367070479251826 ENSG00000070785 EIF2B3
ENST00000372168 0.0103493252840011 0.000798085058951283 -0.217688281616768 ENSG00000126107 HECTD3
ENST00000372172 0.0124901100307011 0.00110858124865265 -0.184134345919661 ENSG00000126107 HECTD3
ENST00000486132 0.00518466470011038 0.000201613085864494 -0.268515592666734 ENSG00000126107 HECTD3
ENST00000486296 0.00643964888165882 0.000309931582095141 -0.25819768375357 ENSG00000126107 HECTD3
ENST00000466423 0.0114757673783345 0.000957387557170472 -0.228267381468148 ENSG00000126107 HECTD3
ENST00000487488 0.0719457768486475 0.0202111558431114 -0.176129920097483 ENSG00000126107 HECTD3
ENST00000484564 0.500725723951207 0.354427810192412 -0.0799460063370836 ENSG00000126107 HECTD3
ENST00000246337 0.0749789486799683 0.0215800934666728 -0.140317107623747 ENSG00000126088 UROD
ENST00000491773 0.131180253721661 0.0500743594859052 -0.13199385405431 ENSG00000126088 UROD
ENST00000463092 0.0991189467570332 0.03292477942767 -0.144948751410159 ENSG00000126088 UROD
ENST00000461035 0.0883019578208259 0.0276976394516969 -0.159317429372557 ENSG00000126088 UROD
ENST00000491300 0.100015023211734 0.0333545197066055 -0.138042299120849 ENSG00000126088 UROD
ENST00000434478 0.12647595604666 0.0474560324510252 -0.129023504822712 ENSG00000126088 UROD
ENST00000494399 0.0749789486799683 0.0215800934666728 -0.140317107623747 ENSG00000126088 UROD
ENST00000460334 0.132648043164336 0.0509376927629698 -0.127576108682006 ENSG00000126088 UROD
ENST00000462688 0.102564102637822 0.0346092652955549 -0.136682895806208 ENSG00000126088 UROD
ENST00000460906 0.125374595999024 0.0468885827013634 -0.130651296810086 ENSG00000126088 UROD
ENST00000490385 0.125484168568207 0.046941289666302 -0.130490527681413 ENSG00000126088 UROD
ENST00000469548 0.0876347248575539 0.0273846066122419 -0.140053124061572 ENSG00000126088 UROD
ENST00000486699 0.0883865155537331 0.0277460791607733 -0.139996903764036 ENSG00000126088 UROD
ENST00000478467 0.0819762168466124 0.0247779465951633 -0.141846159291898 ENSG00000126088 UROD
ENST00000428106 0.0918431248531262 0.029405073508501 -0.138415606107038 ENSG00000126088 UROD
ENST00000496439 0.129914618746882 0.0493885202073768 -0.130951380267413 ENSG00000126088 UROD
ENST00000473012 0.183705953211602 0.0829978556285512 -0.11779021120776 ENSG00000126088 UROD
ENST00000472254 0.344065354094328 0.205728220522895 -0.0974548497694074 ENSG00000126088 UROD
ENST00000466193 0.104693497768008 0.0357323373556826 -0.17573720919823 ENSG00000126088 UROD
ENST00000465678 0.0940300711762096 0.0304703665565229 -0.180739681819992 ENSG00000126088 UROD
ENST00000464588 0.177428218752215 0.0788187121847314 0.153343910350042 ENSG00000162415 ZSWIM5
ENST00000334815 0.272241332248578 0.147081845498741 -0.128934542511787 ENSG00000186603 HPDL
ENST00000528332 0.0206635746315393 0.00264443440722958 -0.17464265009726 ENSG00000132781 MUTYH
ENST00000529984 0.0206635746315393 0.00264443440722958 -0.17464265009726 ENSG00000132781 MUTYH
ENST00000372110 0.0212710044686797 0.00278498027103849 -0.173733314499392 ENSG00000132781 MUTYH
ENST00000372115 0.0196291656058301 0.00241702412310594 -0.175933160738704 ENSG00000132781 MUTYH
ENST00000481571 0.0212710044686797 0.00278498027103849 -0.173733314499392 ENSG00000132781 MUTYH
ENST00000372098 0.0212710044686797 0.00278498027103849 -0.173733314499392 ENSG00000132781 MUTYH
ENST00000355498 0.028546237682644 0.00456909579394619 -0.163205378794007 ENSG00000132781 MUTYH
ENST00000475516 0.0269638368682403 0.00416260232583136 -0.165142636218399 ENSG00000132781 MUTYH
ENST00000372104 0.0287455379270522 0.00462633345312209 -0.163718076503805 ENSG00000132781 MUTYH
ENST00000448481 0.0287455379270522 0.00462633345312209 -0.163718076503805 ENSG00000132781 MUTYH
ENST00000456914 0.0284490766997922 0.00454308769739509 -0.164219787079636 ENSG00000132781 MUTYH
ENST00000354383 0.0269638368682403 0.00416260232583136 -0.165142636218399 ENSG00000132781 MUTYH
ENST00000488731 0.0265740717815071 0.00407525138607039 -0.166102583606901 ENSG00000132781 MUTYH
ENST00000372100 0.0286774135382809 0.00460367108197022 -0.163206417768075 ENSG00000132781 MUTYH
ENST00000450313 0.0197637541251513 0.00244708884819531 -0.175920375203079 ENSG00000132781 MUTYH
ENST00000531105 0.0279656700647156 0.00441667438767485 -0.163772213770647 ENSG00000132781 MUTYH
ENST00000467459 0.00352332542984766 9.70560523291629e-05 -0.298024273075545 ENSG00000132781 MUTYH
ENST00000482094 0.0151785790545114 0.00155520348881316 -0.257969908998398 ENSG00000132781 MUTYH
ENST00000529892 0.022275559132447 0.00303084474255498 -0.23802899120182 ENSG00000132781 MUTYH
ENST00000533178 0.0235301209774417 0.00334600780556739 -0.185754513579918 ENSG00000132781 MUTYH
ENST00000528013 0.0292569441838611 0.0047680095836438 -0.163192218265122 ENSG00000132781 MUTYH
ENST00000412971 0.092120011951023 0.029566024859037 -0.137636660441535 ENSG00000132781 MUTYH
ENST00000462388 0.180790880573163 0.0810333244541885 -0.146055710018735 ENSG00000132781 MUTYH
ENST00000470256 0.176283618776861 0.0780064028273813 -0.114137315460591 ENSG00000132781 MUTYH
ENST00000461495 0.122697717388336 0.0454306449042711 -0.129372597000367 ENSG00000132781 MUTYH
ENST00000435155 0.154045451157027 0.0638788918278397 -0.120085058211621 ENSG00000132781 MUTYH
ENST00000467940 0.124319972545581 0.0463021020560275 -0.129858266022762 ENSG00000132781 MUTYH
ENST00000478796 0.102482821266346 0.0345677586207707 -0.175148074056109 ENSG00000132781 MUTYH
ENST00000525160 0.155090747705142 0.0645423206910284 -0.120006057418044 ENSG00000132781 MUTYH
ENST00000479746 0.155240857923728 0.0646297836420097 -0.119418967252694 ENSG00000132781 MUTYH
ENST00000492494 0.153805220060207 0.0637349534903632 -0.119548980369486 ENSG00000132781 MUTYH
ENST00000483642 0.112442012639825 0.0398390084180729 -0.133066462398318 ENSG00000132781 MUTYH
ENST00000481139 0.298295024665689 0.167716089470578 -0.0909102691594988 ENSG00000132781 MUTYH
ENST00000485484 0.510305529223716 0.364302275370489 -0.0601987437861573 ENSG00000132781 MUTYH
ENST00000476789 0.365700010912505 0.225147418126356 -0.080233634762833 ENSG00000132781 MUTYH
ENST00000462387 0.429321205011177 0.284255752386037 -0.0710473726603785 ENSG00000132781 MUTYH
ENST00000474703 0.467221354605855 0.320562026262694 -0.0675034412338964 ENSG00000132781 MUTYH
ENST00000483127 0.483601649507013 0.337108711016111 -0.0670500826616885 ENSG00000132781 MUTYH
ENST00000534453 0.679634153014022 0.553207893810543 -0.0442797064289269 ENSG00000132781 MUTYH
ENST00000372090 0.164396134888927 0.0703251516491101 -0.13246977406377 ENSG00000132773 TOE1
ENST00000477731 0.243496030130812 0.125172437415056 -0.125917483982427 ENSG00000132773 TOE1
ENST00000539779 0.111019608658841 0.0390648302875146 -0.152017354315813 ENSG00000132773 TOE1
ENST00000471337 0.20413675219564 0.0970361012477817 -0.134379961146906 ENSG00000132773 TOE1
ENST00000495703 0.141728636007725 0.0563118720648165 -0.139971070456086 ENSG00000132773 TOE1
ENST00000460057 0.664325199375785 0.535023628257034 -0.0544405963838458 ENSG00000132773 TOE1
ENST00000372084 0.359056802538707 0.219292141093719 0.0676507728336981 ENSG00000070759 TESK2
ENST00000372086 0.337152677001078 0.199931358655007 0.0724232799579966 ENSG00000070759 TESK2
ENST00000341771 0.337152677001078 0.199931358655007 0.0724232799579966 ENSG00000070759 TESK2
ENST00000486676 0.336677759505331 0.199509439803845 0.0723861838298872 ENSG00000070759 TESK2
ENST00000538496 0.373550989036323 0.232142737144514 0.0683261494112344 ENSG00000070759 TESK2
ENST00000493974 0.164874306759881 0.070634319028873 0.147810470057646 ENSG00000070759 TESK2
ENST00000451835 0.221182296689035 0.108967765134293 0.123071466095298 ENSG00000070759 TESK2
ENST00000415578 0.235324946664575 0.119135594304949 -0.13362954715913 ENSG00000236624 CCDC163P
ENST00000515561 0.234337904330036 0.118407308769838 -0.133863372012844 ENSG00000236624 CCDC163P
ENST00000502793 0.36726794206353 0.226443405751421 -0.107647213020715 ENSG00000236624 CCDC163P
ENST00000490551 0.251923717336419 0.131575697850085 -0.129690635044127 ENSG00000236624 CCDC163P
ENST00000432082 0.502542294259723 0.356303781155336 -0.0816771874726558 ENSG00000236624 CCDC163P
ENST00000514299 0.502542294259723 0.356303781155336 -0.0816771874726558 ENSG00000236624 CCDC163P
ENST00000486476 0.462041540177406 0.315564150247879 -0.0890514044501467 ENSG00000236624 CCDC163P
ENST00000401061 0.398376458289941 0.25513116159746 -0.0809752356960597 ENSG00000132763 MMACHC
ENST00000477188 0.0604459207950702 0.0153570603565549 -0.21336739363226 ENSG00000132763 MMACHC
ENST00000262746 0.0640640265012359 0.0168338555885227 0.141911997602768 ENSG00000117450 PRDX1
ENST00000319248 0.0640663667722083 0.0168362907375749 0.141952738802352 ENSG00000117450 PRDX1
ENST00000372079 0.0640642355374007 0.0168351239458652 0.141971154842967 ENSG00000117450 PRDX1
ENST00000447184 0.0554096269030829 0.0133836492404493 0.149439661792096 ENSG00000117450 PRDX1
ENST00000424390 0.0554096269030829 0.0133838030737473 0.149432370367741 ENSG00000117450 PRDX1
ENST00000483583 0.0352161905813156 0.00643154484408507 0.168461938694259 ENSG00000117450 PRDX1
ENST00000372070 0.601819592144494 0.46327660928738 -0.0347854611053352 ENSG00000117448 AKR1A1
ENST00000434299 0.321385517384612 0.186530337837298 -0.0654419387355591 ENSG00000117448 AKR1A1
ENST00000496999 0.488421037428295 0.341920629277782 -0.0511015573579843 ENSG00000117448 AKR1A1
ENST00000476957 0.812637611384991 0.722763548712119 -0.0167357779935331 ENSG00000117448 AKR1A1
ENST00000481885 0.513089779718371 0.367470810097467 -0.0437180688746814 ENSG00000117448 AKR1A1
ENST00000351829 0.756289267739847 0.648137438596808 -0.0218787257435879 ENSG00000117448 AKR1A1
ENST00000471651 0.611836862557323 0.474829488749005 -0.0370363627098714 ENSG00000117448 AKR1A1
ENST00000497973 0.96507609300843 0.944283342500871 0.0036031184337398 ENSG00000117448 AKR1A1
ENST00000473038 0.596323976884808 0.457079470468807 -0.0428964706437275 ENSG00000117448 AKR1A1
ENST00000495913 0.533969773636196 0.388993076155552 -0.0501193247532505 ENSG00000117448 AKR1A1
ENST00000487654 0.998467553407452 0.997551388214742 0.00019830111207625 ENSG00000117448 AKR1A1
ENST00000475919 0.962485200223805 0.940182912094928 0.00569672239591401 ENSG00000117448 AKR1A1
ENST00000475985 0.220305742801616 0.108381131513267 -0.136308296974846 ENSG00000117448 AKR1A1
ENST00000437901 0.986353706043295 0.978437129890877 0.00138954748703507 ENSG00000132780 NASP
ENST00000437362 0.981218119503985 0.970132116619597 0.00192508840146542 ENSG00000132780 NASP
ENST00000464190 0.935850258850633 0.898980637318522 -0.00687717570350142 ENSG00000132780 NASP
ENST00000528084 0.9237525801221 0.880659854657567 -0.00791753295046755 ENSG00000132780 NASP
ENST00000527359 0.873688773598122 0.808188370834197 -0.0124202442612955 ENSG00000132780 NASP
ENST00000525515 0.956819745629928 0.931770287601526 0.00449321486764969 ENSG00000132780 NASP
ENST00000453748 0.994152423164704 0.990545898014964 -0.000606088549245069 ENSG00000132780 NASP
ENST00000402363 0.666682560203771 0.537932363525279 -0.0314537494912576 ENSG00000132780 NASP
ENST00000537798 0.666690924762995 0.537945426554397 -0.0314536097648366 ENSG00000132780 NASP
ENST00000527470 0.929583084546662 0.889351109851198 0.0073850135588083 ENSG00000132780 NASP
ENST00000529333 0.924707368135023 0.882277949252776 0.00790863604157729 ENSG00000132780 NASP
ENST00000531532 0.949638834248055 0.920259257559739 0.0054168071779918 ENSG00000132780 NASP
ENST00000530840 0.314540341680167 0.181007015887435 -0.0899563929012238 ENSG00000132780 NASP
ENST00000528238 0.777342546328731 0.675943406489202 -0.0215662505993836 ENSG00000132780 NASP
ENST00000534101 0.968069663173706 0.949137700009322 0.00337031387269364 ENSG00000132780 NASP
ENST00000350030 0.679915953014695 0.553543955040009 -0.0303609516521718 ENSG00000132780 NASP
ENST00000470768 0.913924704602507 0.86603902079613 -0.00881729985745329 ENSG00000132780 NASP
ENST00000372052 0.666487506324225 0.537686611805207 -0.0314715889941739 ENSG00000132780 NASP
ENST00000351223 0.666487506324225 0.537686611805207 -0.0314715889941739 ENSG00000132780 NASP
ENST00000530073 0.615500515217634 0.479036743703125 -0.0365719344451312 ENSG00000132780 NASP
ENST00000481782 0.612701739374151 0.475831826544348 -0.0380960763673299 ENSG00000132780 NASP
ENST00000531612 0.508522458411501 0.362479732150716 -0.0497433075357114 ENSG00000132780 NASP
ENST00000527932 0.381091386414975 0.238774007820937 -0.0702238182800538 ENSG00000132780 NASP
ENST00000534450 0.228871576895603 0.114535493847237 -0.0923220500058462 ENSG00000132780 NASP
ENST00000472408 0.0697020140127451 0.0192335364638359 -0.181353470914834 ENSG00000132780 NASP
ENST00000491755 0.116763928543198 0.0421100761691562 -0.179833186190714 ENSG00000159588 CCDC17
ENST00000482416 0.116763928543198 0.0421100761691562 -0.179833186190714 ENSG00000159588 CCDC17
ENST00000372044 0.124408946865143 0.0463458437560352 -0.176096529814241 ENSG00000159588 CCDC17
ENST00000421127 0.111271847103587 0.0392031144021104 -0.182427781765038 ENSG00000159588 CCDC17
ENST00000343901 0.111948763415666 0.0395550459719966 -0.182070138583392 ENSG00000159588 CCDC17
ENST00000528266 0.123227450934821 0.0457201477884072 -0.176761175514915 ENSG00000159588 CCDC17
ENST00000445048 0.133499995236493 0.0514582857235442 -0.172521080497559 ENSG00000159588 CCDC17
ENST00000479529 0.122428206483166 0.0452995494667902 -0.177344808430484 ENSG00000159588 CCDC17
ENST00000479235 0.64365822651549 0.510850989403844 -0.0328260904696821 ENSG00000159592 GPBP1L1
ENST00000290795 0.316430526807526 0.182482277678028 0.0602644393715239 ENSG00000159592 GPBP1L1
ENST00000355105 0.315952478115276 0.182135269176423 0.060236298895104 ENSG00000159592 GPBP1L1
ENST00000467032 0.471642882183185 0.325099206546572 -0.0601615971331416 ENSG00000159592 GPBP1L1
ENST00000487436 0.477103927845358 0.330509869251764 -0.058238778846378 ENSG00000159592 GPBP1L1
ENST00000468724 0.258188770335869 0.13644452006101 -0.0820260022379552 ENSG00000159592 GPBP1L1
ENST00000498128 0.195069206991845 0.0907602381837862 0.10559245229148 ENSG00000159592 GPBP1L1
ENST00000496278 0.915857856593437 0.869122675753291 -0.0108732606143328 ENSG00000159592 GPBP1L1
ENST00000495616 0.651630562376075 0.520344209394896 -0.0477451968665996 ENSG00000159592 GPBP1L1
ENST00000488278 0.354737638558288 0.215381702644238 0.0732047321540753 ENSG00000159592 GPBP1L1
ENST00000480941 0.349615179956474 0.21073525796168 0.0741784217399403 ENSG00000159592 GPBP1L1
ENST00000480083 0.35986629849656 0.220008797062708 0.0728711953624342 ENSG00000159592 GPBP1L1
ENST00000493083 0.367778948251951 0.226901794882188 0.0737499427406342 ENSG00000159592 GPBP1L1
ENST00000460859 0.38531540876182 0.242745204387205 0.0716757475672545 ENSG00000159592 GPBP1L1
ENST00000372025 0.947613773579872 0.917424244692052 0.00576809585868852 ENSG00000159596 TMEM69
ENST00000496366 0.845941123484758 0.7690521542117 0.0160211153545206 ENSG00000159596 TMEM69
ENST00000359942 0.260947322211751 0.138470720870604 0.0866745541234404 ENSG00000197429 IPP
ENST00000430643 0.817062896164646 0.728641635894233 0.0303659474782298 ENSG00000230896 RP11-767N6.7
ENST00000495072 0.872602760125225 0.806677225637387 0.0183541289701061 ENSG00000197429 IPP
ENST00000396478 0.27216288177492 0.147028063348424 0.0844850551672768 ENSG00000197429 IPP
ENST00000470809 0.0481597373935852 0.0107332288438825 0.209685049381819 ENSG00000086015 MAST2
ENST00000372009 0.547132339171188 0.403120964231942 0.0465771594252066 ENSG00000086015 MAST2
ENST00000361297 0.548842845637759 0.405015374033448 0.0463659885670621 ENSG00000086015 MAST2
ENST00000372008 0.453005038208365 0.306611990084494 0.052458687118259 ENSG00000086015 MAST2
ENST00000482881 0.509591058886784 0.363579997971389 0.0587122474581234 ENSG00000086015 MAST2
ENST00000467367 0.289996955106776 0.161128033934005 -0.121226657562023 ENSG00000086015 MAST2
ENST00000477968 0.279630570461155 0.152995463171948 -0.124478724262396 ENSG00000086015 MAST2
ENST00000262741 0.0728926939030657 0.0206248107407938 0.128495087993698 ENSG00000117461 PIK3R3
ENST00000372006 0.0742322399926784 0.0212342560597163 0.127902759355732 ENSG00000117461 PIK3R3
ENST00000340332 0.0741731144488825 0.0212079041114474 0.127959438829682 ENSG00000117461 PIK3R3
ENST00000354242 0.0741731144488825 0.0212079041114474 0.127959438829682 ENSG00000117461 PIK3R3
ENST00000420542 0.0741731144488825 0.0212079041114474 0.127959438829682 ENSG00000117461 PIK3R3
ENST00000488808 0.905137711301043 0.853551239346637 -0.0102552075068182 ENSG00000117461 PIK3R3
ENST00000540385 0.072334289440392 0.020391457627208 0.157521621707888 ENSG00000117461 PIK3R3
ENST00000423209 0.0709237806391743 0.0197647849182546 0.159313126337479 ENSG00000117461 PIK3R3
ENST00000493202 0.0518997054433314 0.0120585487512194 0.1820499300068 ENSG00000117461 PIK3R3
ENST00000425892 0.0520962737592922 0.0121335546755499 0.184116782528305 ENSG00000117461 PIK3R3
ENST00000396420 0.0633880623712046 0.0165277685165922 -0.156028627752034 ENSG00000085998 POMGNT1
ENST00000371984 0.0526319899519901 0.0123345634456393 -0.160683242379345 ENSG00000085998 POMGNT1
ENST00000371992 0.0633880623712046 0.0165277685165922 -0.156028627752034 ENSG00000085998 POMGNT1
ENST00000475642 0.258418238033468 0.136631856032732 -0.131565493174305 ENSG00000085998 POMGNT1
ENST00000535522 0.0348908623582952 0.00633803938034797 -0.179827948893009 ENSG00000085998 POMGNT1
ENST00000371986 0.0522032533043946 0.012172783003076 -0.160897863393353 ENSG00000085998 POMGNT1
ENST00000480972 0.219013612621048 0.107449249831623 -0.140533682011264 ENSG00000085998 POMGNT1
ENST00000485714 0.126410050250498 0.0474277119552047 -0.153832425776314 ENSG00000085998 POMGNT1
ENST00000477114 0.0589798240825396 0.0147783754929371 -0.210691494448325 ENSG00000085998 POMGNT1
ENST00000497439 0.54818352923448 0.404248492981488 -0.0660397501649276 ENSG00000085998 POMGNT1
ENST00000489985 0.581405079864679 0.439853051366676 -0.0643920723232267 ENSG00000085998 POMGNT1
ENST00000463715 0.436621005063603 0.291301202408522 -0.0643864467827655 ENSG00000085999 RAD54L
ENST00000442598 0.451149994031665 0.304801399956673 -0.0470370512931833 ENSG00000085999 RAD54L
ENST00000493985 0.433512736286123 0.288214116331915 -0.0658013017660643 ENSG00000085999 RAD54L
ENST00000371975 0.44964973326126 0.303379005480831 -0.0471237753026762 ENSG00000085999 RAD54L
ENST00000469835 0.348973782149427 0.210170180773435 -0.0808914445563184 ENSG00000085999 RAD54L
ENST00000493032 0.861145025460591 0.79082100892007 -0.0175412510788456 ENSG00000085999 RAD54L
ENST00000487700 0.712799300327364 0.593326100056013 -0.032892113226117 ENSG00000085999 RAD54L
ENST00000472889 0.969666361983442 0.951786783920883 -0.00415390009753015 ENSG00000085999 RAD54L
ENST00000473251 0.993990259459932 0.990178074391585 0.000772263330178425 ENSG00000085999 RAD54L
ENST00000496156 0.291721930493235 0.162487059815413 -0.059473524274573 ENSG00000132128 LRRC41
ENST00000476687 0.941554514461607 0.907777253866291 -0.00718180765048331 ENSG00000085999 RAD54L
ENST00000488942 0.722537348592265 0.605205089365131 -0.0296807243093484 ENSG00000085999 RAD54L
ENST00000459678 0.901634176834869 0.848377373659258 -0.011548882346312 ENSG00000085999 RAD54L
ENST00000343304 0.542657717886416 0.398266937886636 -0.0362935871658012 ENSG00000132128 LRRC41
ENST00000472710 0.232208086999016 0.116948500517157 -0.064906975193217 ENSG00000132128 LRRC41
ENST00000498402 0.994819566094019 0.991832997012537 0.000521452783715518 ENSG00000132128 LRRC41
ENST00000469150 0.191568810301559 0.0884258638353094 0.103953359669682 ENSG00000132128 LRRC41
ENST00000311672 0.871137980404268 0.804700426837752 0.0137708586529372 ENSG00000173660 UQCRH
ENST00000489056 0.869398156182773 0.802294635339436 0.0139482857090387 ENSG00000173660 UQCRH
ENST00000486951 0.861093448737774 0.790743362630614 0.014965432616955 ENSG00000173660 UQCRH
ENST00000496387 0.868752871866917 0.801427650728128 0.0140090194962792 ENSG00000173660 UQCRH
ENST00000460947 0.989821245363471 0.983709386018284 0.0012295787465225 ENSG00000173660 UQCRH
ENST00000474844 0.122560654489513 0.0453636455357756 -0.0929880731247844 ENSG00000117481 NSUN4
ENST00000307089 0.136807216009694 0.0534003299764322 -0.0843534702474984 ENSG00000117481 NSUN4
ENST00000486270 0.247844006694045 0.128508403728492 -0.073674158714046 ENSG00000117481 NSUN4
ENST00000536062 0.153689461613466 0.0636636965960776 -0.0874703187590398 ENSG00000117481 NSUN4
ENST00000469918 0.120394421984354 0.0441764705639045 -0.112057841699038 ENSG00000117481 NSUN4
ENST00000472157 0.285813574529957 0.157921445129991 -0.115958633936648 ENSG00000117481 NSUN4
ENST00000471871 0.151794702051643 0.0624748651077955 -0.0876046986988474 ENSG00000117481 NSUN4
ENST00000537428 0.169739404202302 0.0737104197315362 -0.0841257577770832 ENSG00000117481 NSUN4
ENST00000498008 0.213438010725826 0.103567726300848 -0.0785872700929995 ENSG00000117481 NSUN4
ENST00000495427 0.265172324546014 0.141659656294172 -0.0709442778844214 ENSG00000117481 NSUN4
ENST00000475281 0.30370665452667 0.172027189628382 -0.0963922251603692 ENSG00000117481 NSUN4
ENST00000243167 0.768416207946525 0.664548447737222 -0.0371624901900745 ENSG00000117480 FAAH
ENST00000493735 0.616626762089752 0.480251991509765 -0.0627175656233674 ENSG00000117480 FAAH
ENST00000484697 0.915504373517255 0.868390475061948 -0.0146725612322756 ENSG00000117480 FAAH
ENST00000602433 0.533945250726014 0.388970154711971 -0.0555437564667675 ENSG00000269956 MKNK1-AS1
ENST00000342571 0.967624225474168 0.948372764232905 -0.00387460234456014 ENSG00000079277 MKNK1
ENST00000371946 0.979350346728709 0.967033341080026 0.0021785691789682 ENSG00000079277 MKNK1
ENST00000341183 0.979342420333888 0.966993836445202 0.00218195901103638 ENSG00000079277 MKNK1
ENST00000371944 0.967624225474168 0.948372764232905 -0.00387460234456014 ENSG00000079277 MKNK1
ENST00000371945 0.979350346728709 0.967033341080026 0.0021785691789682 ENSG00000079277 MKNK1
ENST00000524749 0.181465328172726 0.0815006034857125 -0.136591255128765 ENSG00000079277 MKNK1
ENST00000528077 0.991020358402096 0.985755163869711 -0.000938600562794255 ENSG00000079277 MKNK1
ENST00000428112 0.866405677494335 0.798080803673445 0.0136161511108639 ENSG00000079277 MKNK1
ENST00000532897 0.873231408736337 0.807519074716535 0.0164275754855581 ENSG00000079277 MKNK1
ENST00000530528 0.222734101478256 0.110074003185745 -0.136819042020344 ENSG00000079277 MKNK1
ENST00000531355 0.80696247709535 0.714811996483033 0.0192833158774935 ENSG00000079277 MKNK1
ENST00000470237 0.941718769200438 0.907992395650471 -0.00916750620454211 ENSG00000079277 MKNK1
ENST00000524417 0.89379343270034 0.837089116031846 0.0180973838860634 ENSG00000079277 MKNK1
ENST00000460098 0.871742055297202 0.805497856213606 0.0210859018871843 ENSG00000079277 MKNK1
ENST00000532783 0.637914857760944 0.504486306843183 0.0450255153997106 ENSG00000079277 MKNK1
ENST00000496619 0.643500826355472 0.510695594823363 0.0388315563869286 ENSG00000079277 MKNK1
ENST00000528237 0.751768128383483 0.64212697017921 0.03235643123122 ENSG00000079277 MKNK1
ENST00000526513 0.828024040319989 0.743968527703598 0.0202074263075084 ENSG00000079277 MKNK1
ENST00000484301 0.935940080808076 0.899111239269347 0.00828510675087128 ENSG00000079277 MKNK1
ENST00000545730 0.0751128282356866 0.0216570389388919 -0.107836275663463 ENSG00000079277 MKNK1
ENST00000486716 0.919926161487052 0.875058939238602 -0.0102080303843002 ENSG00000079277 MKNK1
ENST00000480531 0.753065600811848 0.643862815755868 -0.035258672114507 ENSG00000079277 MKNK1
ENST00000529170 0.909133698702796 0.859273924769279 -0.0109366344050347 ENSG00000079277 MKNK1
ENST00000531769 0.0216143465400931 0.00286795186950231 -0.139278425501133 ENSG00000079277 MKNK1
ENST00000465783 0.896575536266494 0.840934394047819 -0.0136141414535407 ENSG00000079277 MKNK1
ENST00000474868 0.89616783139634 0.840348301251123 -0.01366385387705 ENSG00000079277 MKNK1
ENST00000532110 0.894771258799518 0.838437073174667 -0.0141676764836978 ENSG00000079277 MKNK1
ENST00000525888 0.828369009676553 0.744396153024744 0.0227140683937456 ENSG00000079277 MKNK1
ENST00000468852 0.500116852498826 0.35380116693129 0.0778538040605551 ENSG00000079277 MKNK1
ENST00000319928 0.00360273686024294 0.000100925218128254 -0.242059405088472 ENSG00000142961 MOB3C
ENST00000271139 0.00787454030855529 0.000466094750818912 -0.22880357073629 ENSG00000142961 MOB3C
ENST00000371940 0.00463027632003602 0.000161501891115735 -0.238888978579264 ENSG00000142961 MOB3C
ENST00000477318 0.154067376064964 0.0639015999467231 -0.137198784025034 ENSG00000142961 MOB3C
ENST00000576409 0.98880928418726 0.982048163049454 -0.00119103185012913 ENSG00000123472 ATPAF1
ENST00000371937 0.98802700812793 0.980950783124725 -0.0012640996201103 ENSG00000123472 ATPAF1
ENST00000574428 0.98802700812793 0.980950783124725 -0.0012640996201103 ENSG00000123472 ATPAF1
ENST00000492233 0.934229258202622 0.896450269903081 -0.0083324556665843 ENSG00000123472 ATPAF1
ENST00000526821 0.896493284449009 0.84082328609561 -0.0116267808907221 ENSG00000123472 ATPAF1
ENST00000542495 0.881047430946366 0.818676895808059 -0.0134175641283161 ENSG00000123472 ATPAF1
ENST00000529214 0.881047430946366 0.818676895808059 -0.0134175641283161 ENSG00000123472 ATPAF1
ENST00000329231 0.724831858888554 0.60805257773429 -0.0274256569159239 ENSG00000123472 ATPAF1
ENST00000534216 0.932703325448819 0.894058569701806 -0.00780626236627283 ENSG00000123472 ATPAF1
ENST00000532925 0.897770599889662 0.842990541030193 -0.0107407279271996 ENSG00000123472 ATPAF1
ENST00000474020 0.99778391013432 0.996546035179517 -0.000291082034903573 ENSG00000123472 ATPAF1
ENST00000487193 0.752584498967097 0.643345752720941 -0.0301161894205949 ENSG00000123472 ATPAF1
ENST00000544071 0.665719416936905 0.536732812354056 -0.0250337815348814 ENSG00000159658 EFCAB14
ENST00000525633 0.4475104859752 0.301296788109044 -0.070567451973183 ENSG00000123472 ATPAF1
ENST00000460928 0.673524851727873 0.546081233484797 -0.0528838677326844 ENSG00000123472 ATPAF1
ENST00000442839 0.881572521124211 0.819521853786554 0.0122630284355682 ENSG00000228237 EFCAB14-AS1
ENST00000418985 0.868643874899003 0.801279359743729 0.0135188781105498 ENSG00000228237 EFCAB14-AS1
ENST00000371933 0.816530505360149 0.727817534471053 -0.0152640475993312 ENSG00000159658 EFCAB14
ENST00000479745 0.769907140040896 0.666494069285535 0.0266177812668548 ENSG00000159658 EFCAB14
ENST00000487741 0.740306455405309 0.627317035417886 0.0305495838607359 ENSG00000159658 EFCAB14
ENST00000481623 0.845079231169863 0.767775834190265 -0.0198059448534445 ENSG00000159658 EFCAB14
ENST00000459797 0.500321450623049 0.353968638662748 -0.0753308132586296 ENSG00000159658 EFCAB14
ENST00000484461 0.448367846797583 0.302093739038632 0.058256776475877 ENSG00000159658 EFCAB14
ENST00000337817 0.692038335067736 0.567953115395468 0.0257730468236196 ENSG00000123473 STIL
ENST00000360380 0.692038335067736 0.567953115395468 0.0257730468236196 ENSG00000123473 STIL
ENST00000371877 0.692038335067736 0.567953115395468 0.0257730468236196 ENSG00000123473 STIL
ENST00000243182 0.65115197378233 0.519767930775892 0.02891174562115 ENSG00000123473 STIL
ENST00000396221 0.65115197378233 0.519767930775892 0.02891174562115 ENSG00000123473 STIL
ENST00000447475 0.65415115847745 0.523199503163635 0.0321508843757288 ENSG00000123473 STIL
ENST00000418131 0.797824490655607 0.702705423748422 0.0230218410169177 ENSG00000123473 STIL
ENST00000436811 0.933646662133111 0.895537552410843 -0.00869503184294021 ENSG00000123473 STIL
ENST00000433827 0.552818021558534 0.40925768584033 -0.0693617263196978 ENSG00000123473 STIL
ENST00000413565 0.740146258394962 0.627020070196649 0.0426619983773125 ENSG00000123473 STIL
ENST00000371873 0.0341170042562639 0.0061195550857417 0.16371873361901 ENSG00000162368 CMPK1
ENST00000371871 0.0186737211695555 0.0022302285937312 0.156983127978535 ENSG00000162368 CMPK1
ENST00000471289 0.255005801058997 0.13399322724397 -0.112200254155736 ENSG00000162368 CMPK1
ENST00000450808 0.0171409473701959 0.00192623003158141 0.16150733122601 ENSG00000162368 CMPK1
ENST00000371870 0.50836498991779 0.362276012968159 0.0463432892461723 ENSG00000162368 CMPK1
ENST00000445551 0.850252486901072 0.775487406773066 0.0249127881865825 ENSG00000237424 FOXD2-AS1
ENST00000371839 0.291057807930581 0.161962787695896 0.122174499454682 ENSG00000186094 AGBL4
ENST00000416121 0.48129914873747 0.334751598439546 0.0853589046660582 ENSG00000186094 AGBL4
ENST00000371838 0.297361716298999 0.166921148878814 0.121213674315767 ENSG00000186094 AGBL4
ENST00000396153 0.00817929398043198 0.00051237830725046 0.268404695482965 ENSG00000185104 FAF1
ENST00000371778 0.0080409827710886 0.000489153830598433 0.269900710611217 ENSG00000185104 FAF1
ENST00000545823 0.0187353115884034 0.00224273908437327 0.206664256906964 ENSG00000185104 FAF1
ENST00000494400 0.0108927479438877 0.000869835315770713 0.242123784791957 ENSG00000185104 FAF1
ENST00000424664 0.204439951963954 0.0972460552626477 0.144996219473218 ENSG00000225767 RP5-850O15.3
ENST00000472808 0.00641865173980877 0.00030685425015678 0.25964595089783 ENSG00000185104 FAF1
ENST00000487898 0.0126561034858208 0.00113264480488052 0.277533964654941 ENSG00000185104 FAF1
ENST00000262662 0.29434475344315 0.164536130312731 -0.0763705396895749 ENSG00000123080 CDKN2C
ENST00000396148 0.259724225229093 0.137597856689339 -0.0826961506434424 ENSG00000123080 CDKN2C
ENST00000371761 0.915728399492947 0.868880486639124 -0.00959650869867775 ENSG00000123080 CDKN2C
ENST00000242719 0.0320480993743579 0.00551414756263101 0.176544341711661 ENSG00000123091 RNF11
ENST00000494873 0.371897126487653 0.230681738138892 0.0762816180609454 ENSG00000123091 RNF11
ENST00000486691 0.635378567725961 0.501638094524609 0.049529808418125 ENSG00000123091 RNF11
ENST00000371730 0.0120941753140117 0.00105213552574543 0.166013439618045 ENSG00000085832 EPS15
ENST00000371733 0.0120941753140117 0.00105213552574543 0.166013439618045 ENSG00000085832 EPS15
ENST00000396122 0.0538938185627882 0.0128288234863975 0.103193189107623 ENSG00000085832 EPS15
ENST00000486505 0.171270744407424 0.074701436980869 0.112152884122876 ENSG00000085832 EPS15
ENST00000478657 0.979212470264134 0.966685093005505 -0.00297622621406108 ENSG00000085832 EPS15
ENST00000493793 0.368527610953668 0.22762841232299 0.0586821665456984 ENSG00000085832 EPS15
ENST00000371727 0.0110616651262825 0.000894736060341827 0.213004060013975 ENSG00000085832 EPS15
ENST00000464478 0.000314497191857173 1.23306535939152e-06 0.305749785133289 ENSG00000085832 EPS15
ENST00000471391 0.0118609910637022 0.00101466334834478 0.200065472133607 ENSG00000085832 EPS15
ENST00000465467 0.0150979823018192 0.00153879541567712 0.199016426973489 ENSG00000085832 EPS15
ENST00000415031 0.157022939531971 0.065722647885777 0.14098712666423 ENSG00000227070 RP11-191G24.1
ENST00000426017 0.152125170620443 0.0627016409930954 0.143654247751623 ENSG00000227070 RP11-191G24.1
ENST00000431943 0.133429828390379 0.0514135486373908 0.166642074621994 ENSG00000227742 CALR4P
ENST00000371714 0.00488915198120976 0.000179050976507104 0.130499694987919 ENSG00000117859 OSBPL9
ENST00000337809 0.00823953565673327 0.000521174508024486 0.12077860716882 ENSG00000117859 OSBPL9
ENST00000371710 0.00823953565673327 0.000521174508024486 0.12077860716882 ENSG00000117859 OSBPL9
ENST00000447887 0.00813396061885527 0.000504020231922589 0.121661981537193 ENSG00000117859 OSBPL9
ENST00000495776 0.00813396061885527 0.000504020231922589 0.121661981537193 ENSG00000117859 OSBPL9
ENST00000435686 0.00815286252277334 0.00050626725621235 0.121583220950542 ENSG00000117859 OSBPL9
ENST00000435274 0.00600892867650017 0.000272470930592117 0.123517562635013 ENSG00000117859 OSBPL9
ENST00000428468 0.00813396061885527 0.000504016644184339 0.121661703458555 ENSG00000117859 OSBPL9
ENST00000453295 0.00813396061885527 0.000504016644184339 0.121661703458555 ENSG00000117859 OSBPL9
ENST00000489990 0.014009282600229 0.00134822784671888 0.156730908568527 ENSG00000117859 OSBPL9
ENST00000530544 0.00822619556649782 0.000519084220959684 0.118700398896067 ENSG00000117859 OSBPL9
ENST00000484890 0.0141365699968586 0.00137014254403976 0.184209571761035 ENSG00000117859 OSBPL9
ENST00000534040 0.0231758240874506 0.00325539645868122 0.159540196774173 ENSG00000117859 OSBPL9
ENST00000532975 0.0442951983465603 0.00936666608222782 0.13410092511587 ENSG00000117859 OSBPL9
ENST00000527631 0.0331838204863063 0.00584593781054527 0.146566701627403 ENSG00000117859 OSBPL9
ENST00000531828 0.00968047246371252 0.00070802985867539 0.113465721945312 ENSG00000117859 OSBPL9
ENST00000361556 0.0251709090972798 0.00374326450445663 0.104187635108924 ENSG00000117859 OSBPL9
ENST00000473207 0.0309752010008486 0.00522522784068254 0.150696707499721 ENSG00000117859 OSBPL9
ENST00000533884 0.030703865414205 0.00514881188811016 0.151821311989762 ENSG00000117859 OSBPL9
ENST00000481937 0.0291692639741858 0.00474091700436564 0.162552398294186 ENSG00000117859 OSBPL9
ENST00000526917 0.0350315343038781 0.00637516064837603 0.142458629169681 ENSG00000117859 OSBPL9
ENST00000462759 0.0251709090972798 0.00374326450445663 0.104187635108924 ENSG00000117859 OSBPL9
ENST00000486942 0.0280269313411307 0.00443156342972496 0.104412766293347 ENSG00000117859 OSBPL9
ENST00000467064 0.788962815146767 0.691276438856623 0.031226514933383 ENSG00000117859 OSBPL9
ENST00000524620 0.0281154651133573 0.00445781041109012 0.18006406630679 ENSG00000117859 OSBPL9
ENST00000528603 0.0336373553455261 0.00598318819701938 0.122823584964913 ENSG00000117859 OSBPL9
ENST00000475697 0.227965055012229 0.113820608240205 0.0639592491250644 ENSG00000117859 OSBPL9
ENST00000531061 0.51847619984422 0.373021804928078 0.0410107214174719 ENSG00000117859 OSBPL9
ENST00000531819 0.25225447582313 0.131840381623079 0.064601173667056 ENSG00000117859 OSBPL9
ENST00000533825 0.0120130072467582 0.00103725490188996 0.150975919323663 ENSG00000117859 OSBPL9
ENST00000440943 0.0422613052877367 0.00866742582119124 0.100780044707829 ENSG00000078618 NRD1
ENST00000352171 0.01532330653822 0.00158173745579036 0.105493099879694 ENSG00000078618 NRD1
ENST00000354831 0.01532330653822 0.00158173745579036 0.105493099879694 ENSG00000078618 NRD1
ENST00000485608 0.0105588668162276 0.000824681967784468 0.131513544526643 ENSG00000078618 NRD1
ENST00000539524 0.00570693927278982 0.000245752072821571 0.135288062548014 ENSG00000078618 NRD1
ENST00000464385 0.445598483168008 0.299544203464576 -0.0835588610477825 ENSG00000078618 NRD1
ENST00000588291 0.556185298829175 0.412656497330991 0.0489989510220544 ENSG00000266993 RP4-657D16.3
ENST00000586761 0.387723598142759 0.244948987693247 0.067367599165563 ENSG00000266993 RP4-657D16.3
ENST00000475310 0.868038323324854 0.800382105041617 -0.0156660166969047 ENSG00000078618 NRD1
ENST00000497358 0.541464881329741 0.397032096260754 0.0456403477485801 ENSG00000078618 NRD1
ENST00000544028 0.00817420051263313 0.000510461760174093 0.126858530600311 ENSG00000078618 NRD1
ENST00000591675 0.621301957476704 0.485464233119677 0.0437445850526893 ENSG00000266993 RP4-657D16.3
ENST00000483007 0.00913695061803611 0.000636433364228877 0.199932261444093 ENSG00000078618 NRD1
ENST00000473805 0.0337477805163005 0.0060103537970957 0.164093088362826 ENSG00000078618 NRD1
ENST00000475715 0.104365900996654 0.0355434328901873 0.121631807512553 ENSG00000078618 NRD1
ENST00000491410 0.75127759984518 0.64136646678199 -0.0189418292407609 ENSG00000078618 NRD1
ENST00000468722 0.365543896848865 0.22503077815428 -0.0674481115253427 ENSG00000078618 NRD1
ENST00000371655 0.89386664146632 0.83726772900284 0.0119075182731619 ENSG00000169213 RAB3B
ENST00000469458 0.662395628266751 0.532955221856643 0.0398840185140445 ENSG00000117862 TXNDC12
ENST00000371626 0.499440227565736 0.353148966879504 0.0415094551612009 ENSG00000117862 TXNDC12
ENST00000472624 0.463879082213048 0.317327544163881 0.0454010365384737 ENSG00000117862 TXNDC12
ENST00000471493 0.799163470718198 0.704618902226156 0.0287176930593543 ENSG00000117862 TXNDC12
ENST00000371614 0.949344388489007 0.919854942373355 -0.0067153181281499 ENSG00000198841 KTI12
ENST00000425802 0.379106382257877 0.237085100693224 0.0769148270661683 ENSG00000223390 RP11-91A18.4
ENST00000610127 0.489878331006036 0.343408965520911 0.0528095443898203 ENSG00000117862 TXNDC12
ENST00000313334 0.237893546889965 0.12104427034015 0.0923901113313976 ENSG00000134717 BTF3L4
ENST00000477828 0.233673043924727 0.117967142344396 0.0972971402783696 ENSG00000134717 BTF3L4
ENST00000489308 0.212036375907355 0.102636594111076 0.0990661626612066 ENSG00000134717 BTF3L4
ENST00000526132 0.314995228154202 0.181368663168793 0.0841228172888576 ENSG00000134717 BTF3L4
ENST00000472944 0.24198435184045 0.124029687942054 0.0929517987220692 ENSG00000134717 BTF3L4
ENST00000524414 0.88935508205024 0.830826704283296 -0.0170247204167575 ENSG00000134717 BTF3L4
ENST00000484036 0.273423383785896 0.147996439852443 0.0900525894265736 ENSG00000134717 BTF3L4
ENST00000533836 0.288459452192436 0.159872187866559 0.0864522841541935 ENSG00000134717 BTF3L4
ENST00000361625 0.251069876762685 0.130953798230026 0.129925591136956 ENSG00000157077 ZFYVE9
ENST00000357206 0.238585669963513 0.121545520377918 0.125984893695691 ENSG00000157077 ZFYVE9
ENST00000287727 0.231147056214816 0.116182086346931 0.127459710186891 ENSG00000157077 ZFYVE9
ENST00000371591 0.256237840945344 0.134971860684333 0.11491654656993 ENSG00000157077 ZFYVE9
ENST00000469134 0.248468602700142 0.128994623943283 0.134976768459652 ENSG00000157077 ZFYVE9
ENST00000470844 0.296261446869737 0.165994734271102 -0.0990577840762425 ENSG00000154222 CC2D1B
ENST00000371586 0.0918871913382414 0.0294270140000566 -0.125823084004764 ENSG00000154222 CC2D1B
ENST00000284376 0.0884563912369046 0.0277771270324424 -0.129041122737615 ENSG00000154222 CC2D1B
ENST00000491136 0.0883876799173329 0.0277488028379004 -0.129048121274567 ENSG00000154222 CC2D1B
ENST00000438021 0.14244780711111 0.0568242530791554 -0.121959310022566 ENSG00000154222 CC2D1B
ENST00000460261 0.255936265798127 0.134735445329062 -0.0981182580370653 ENSG00000154222 CC2D1B
ENST00000606527 0.695423519683997 0.57213174961389 -0.0499550901558962 ENSG00000272100 RP11-155O18.6
ENST00000450942 0.221996286696193 0.109531792773967 -0.105498112625398 ENSG00000154222 CC2D1B
ENST00000460370 0.274394029866365 0.148766094228632 -0.115076823720717 ENSG00000154222 CC2D1B
ENST00000438831 0.100349357209025 0.0335216955530147 -0.126606645605988 ENSG00000154222 CC2D1B
ENST00000485966 0.127569302317131 0.0480644094570114 -0.167327472383212 ENSG00000154222 CC2D1B
ENST00000371568 0.0561308571843758 0.0136585980103899 -0.118574377781051 ENSG00000085840 ORC1
ENST00000371566 0.0559926200279746 0.0136025711129404 -0.118594288339779 ENSG00000085840 ORC1
ENST00000257181 0.898292929291131 0.843694388431806 0.0109417047952751 ENSG00000134748 PRPF38A
ENST00000487160 0.531699519408078 0.386533546180793 0.0531256850680247 ENSG00000134748 PRPF38A
ENST00000474048 0.885064709979309 0.824346011980501 0.0124350089654774 ENSG00000134748 PRPF38A
ENST00000528457 0.640833292977398 0.50768037942406 0.0354022814989305 ENSG00000134744 ZCCHC11
ENST00000527941 0.640086698186274 0.506909805986656 0.035759753536661 ENSG00000134744 ZCCHC11
ENST00000257177 0.0127143086057078 0.0011406394038097 0.182430573745143 ENSG00000134744 ZCCHC11
ENST00000371544 0.0127489619666515 0.0011459239149319 0.182376976970161 ENSG00000134744 ZCCHC11
ENST00000466440 0.423976961993539 0.279223633551715 0.0715245158668063 ENSG00000134744 ZCCHC11
ENST00000494469 0.832983412394628 0.750775289236014 0.0224493369311647 ENSG00000134744 ZCCHC11
ENST00000471623 0.815563660779025 0.726601786348644 0.0264344690223049 ENSG00000134744 ZCCHC11
ENST00000531722 0.235406452247291 0.119183545506669 0.0853913483152794 ENSG00000134744 ZCCHC11
ENST00000474453 0.208781727367148 0.100314889355285 0.0916426754107419 ENSG00000134744 ZCCHC11
ENST00000470212 0.527760636564803 0.3823305732823 0.0652929608204722 ENSG00000134744 ZCCHC11
ENST00000469810 0.0509853821295339 0.0117140064632026 0.141870464923254 ENSG00000134744 ZCCHC11
ENST00000528642 0.0091854409494635 0.000641811721770037 0.201603788734789 ENSG00000134744 ZCCHC11
ENST00000497120 0.0361361054745484 0.00669308628740907 0.176518889599388 ENSG00000134744 ZCCHC11
ENST00000484723 0.00961728651855149 0.000697254848801339 0.205199740525236 ENSG00000134744 ZCCHC11
ENST00000371541 0.00904797163135674 0.00062336515272351 0.207070829450239 ENSG00000134744 ZCCHC11
ENST00000481133 0.0663287594176996 0.0177744610657123 0.203056648926133 ENSG00000134744 ZCCHC11
ENST00000473856 0.0140233820701011 0.00135081435921236 0.193471505609795 ENSG00000134744 ZCCHC11
ENST00000355809 0.0659853044022155 0.0176216944637839 0.159721079831761 ENSG00000134744 ZCCHC11
ENST00000470626 0.0586992585328392 0.0146659201323335 0.172962149665625 ENSG00000134744 ZCCHC11
ENST00000524582 0.0521057908236457 0.0121370085209782 0.176677126103008 ENSG00000134744 ZCCHC11
ENST00000371538 0.558446483930049 0.415091551067058 -0.0587942006853772 ENSG00000162377 COA7
ENST00000486918 0.863814244599034 0.794417545635726 -0.020091657679154 ENSG00000162377 COA7
ENST00000443756 0.133102125884337 0.0512028217423836 0.123925461539091 ENSG00000162378 ZYG11B
ENST00000545132 0.19233446094042 0.0889122475366005 0.111326300848858 ENSG00000162378 ZYG11B
ENST00000294353 0.0350370794722336 0.00637779813835042 0.15201885245583 ENSG00000162378 ZYG11B
ENST00000371532 0.276575257159163 0.150540631202797 0.107004419803115 ENSG00000203995 ZYG11A
ENST00000371528 0.276575257159163 0.150540631202797 0.107004419803115 ENSG00000203995 ZYG11A
ENST00000371522 0.282121428130906 0.15496212506785 -0.091089695265031 ENSG00000121310 ECHDC2
ENST00000460612 0.289389560667566 0.160634337164249 -0.0902705922510033 ENSG00000121310 ECHDC2
ENST00000539680 0.718446508108527 0.600371497226755 0.0436575335863014 ENSG00000121310 ECHDC2
ENST00000479183 0.962042795412521 0.939564712701884 -0.00593903461804177 ENSG00000121310 ECHDC2
ENST00000543419 0.34742681672209 0.208814072055181 -0.0891960061899083 ENSG00000121310 ECHDC2
ENST00000463923 0.34742681672209 0.208814072055181 -0.0891960061899083 ENSG00000121310 ECHDC2
ENST00000371520 0.285584170688369 0.157745821230767 -0.0908018875600348 ENSG00000121310 ECHDC2
ENST00000358358 0.285584170688369 0.157745821230767 -0.0908018875600348 ENSG00000121310 ECHDC2
ENST00000498544 0.841087108533923 0.761719429643174 -0.0234113817387595 ENSG00000121310 ECHDC2
ENST00000476477 0.291646375132445 0.162436689975701 -0.0903630867815748 ENSG00000121310 ECHDC2
ENST00000536120 0.291646375132445 0.162436689975701 -0.0903630867815748 ENSG00000121310 ECHDC2
ENST00000479593 0.223829461445371 0.110823055476034 -0.106776370572056 ENSG00000121310 ECHDC2
ENST00000467988 0.172384658958363 0.0754491339403182 -0.116882956671709 ENSG00000121310 ECHDC2
ENST00000487866 0.143016630312623 0.0571513915132911 -0.137274933401374 ENSG00000121310 ECHDC2
ENST00000486170 0.250263210244169 0.13036925278368 -0.118877166178502 ENSG00000121310 ECHDC2
ENST00000487851 0.0645029519914103 0.0170194403499572 -0.172131855249171 ENSG00000121310 ECHDC2
ENST00000541281 0.255475173956027 0.134374154162662 -0.106493098807274 ENSG00000121310 ECHDC2
ENST00000488268 0.198695260656361 0.0932941162974629 -0.126372766231832 ENSG00000121310 ECHDC2
ENST00000544365 0.247322240606684 0.128096695036338 -0.115004784121853 ENSG00000121310 ECHDC2
ENST00000495920 0.253264607076237 0.132640598112764 -0.112955873229949 ENSG00000121310 ECHDC2
ENST00000480312 0.249786942102609 0.129984312639508 -0.114283022764682 ENSG00000121310 ECHDC2
ENST00000544531 0.367719510009649 0.226831207163203 -0.0906450329957612 ENSG00000121310 ECHDC2
ENST00000542552 0.411678993279095 0.267490757347956 -0.0844356819809082 ENSG00000121310 ECHDC2
ENST00000474789 0.499269580940572 0.35297629324547 -0.0724659759755596 ENSG00000121310 ECHDC2
ENST00000371514 0.152549271785319 0.0629645703483175 0.114824232263939 ENSG00000116171 SCP2
ENST00000478631 0.152214578838714 0.0627683215204416 0.114994970978967 ENSG00000116171 SCP2
ENST00000528311 0.270273585210493 0.145501273934394 0.0875086359884234 ENSG00000116171 SCP2
ENST00000371509 0.223229729702197 0.110430973043976 0.0959903374648459 ENSG00000116171 SCP2
ENST00000407246 0.161235429112969 0.0684218344488505 0.112610245156656 ENSG00000116171 SCP2
ENST00000371513 0.561936789463416 0.419036506575776 0.0580139673053117 ENSG00000116171 SCP2
ENST00000528809 0.937034845087385 0.900881727816323 0.0103263293177071 ENSG00000116171 SCP2
ENST00000529363 0.957904221475312 0.933510285840538 -0.00657173725251619 ENSG00000116171 SCP2
ENST00000473584 0.951068950164038 0.922561741026327 0.0081870530965378 ENSG00000116171 SCP2
ENST00000430330 0.29855429352407 0.167911755999508 0.0945491737727236 ENSG00000116171 SCP2
ENST00000408941 0.218249887152185 0.106936078600582 0.111197899086666 ENSG00000116171 SCP2
ENST00000478274 0.505900180070166 0.359700240729675 -0.0736208617374778 ENSG00000116171 SCP2
ENST00000484100 0.298119228095731 0.167580544954639 0.0942690881078511 ENSG00000116171 SCP2
ENST00000533119 0.307113831738801 0.174893637113773 0.0924139210952957 ENSG00000116171 SCP2
ENST00000435345 0.303178671173204 0.171641989570556 0.0933923388737597 ENSG00000116171 SCP2
ENST00000488965 0.212104998747208 0.102681863455184 0.112552332589608 ENSG00000116171 SCP2
ENST00000371486 0.214014902975729 0.103965209941473 -0.0925027363557956 ENSG00000157184 CPT2
ENST00000468572 0.767503047592245 0.663482514653267 -0.0366571165068765 ENSG00000157184 CPT2
ENST00000452466 0.309564995835266 0.176906093078326 -0.0868621234843038 ENSG00000236723 RP5-1024G6.2
ENST00000294360 0.584937816680547 0.443783178953854 -0.0515089619721317 ENSG00000162384 C1orf123
ENST00000483739 0.459231441604962 0.312714205107599 -0.0718177850314957 ENSG00000162384 C1orf123
ENST00000470385 0.740998814214207 0.628170390328534 -0.0331669063085091 ENSG00000162384 C1orf123
ENST00000478839 0.733221201028703 0.618322814306932 -0.0386026254423098 ENSG00000162384 C1orf123
ENST00000489755 0.34610783388696 0.207511196151047 -0.0970450658267738 ENSG00000162384 C1orf123
ENST00000474227 0.955011582613991 0.92884329657877 -0.00666190803550668 ENSG00000162384 C1orf123
ENST00000602807 0.931418373155632 0.892184127499999 -0.0106703989393945 ENSG00000162384 C1orf123
ENST00000371470 0.4026804889099 0.259165119950639 0.0680692920699892 ENSG00000162385 MAGOH
ENST00000371466 0.402329116674403 0.258813239442623 0.0681660765944544 ENSG00000162385 MAGOH
ENST00000495868 0.857767608170856 0.786110966837467 0.0189436235527536 ENSG00000162385 MAGOH
ENST00000462941 0.453811611562772 0.307425018905821 0.0636442239862271 ENSG00000162385 MAGOH
ENST00000306052 0.713065659266243 0.593751058171118 -0.0246157534758377 ENSG00000157193 LRP8
ENST00000529670 0.512909655795367 0.367268222640275 0.058482999169256 ENSG00000157193 LRP8
ENST00000371454 0.61880140925368 0.482689946914431 -0.0344425122533926 ENSG00000157193 LRP8
ENST00000465675 0.680027279306536 0.553658849174018 -0.0287267243599453 ENSG00000157193 LRP8
ENST00000354412 0.663887305084386 0.534561070931594 -0.030355010058362 ENSG00000157193 LRP8
ENST00000480045 0.577632938479722 0.4359036433746 -0.0387568232740405 ENSG00000157193 LRP8
ENST00000347547 0.582524577163984 0.441113755681403 -0.0385948270391807 ENSG00000157193 LRP8
ENST00000459674 0.251820282721505 0.131488287823416 -0.105624686201637 ENSG00000157193 LRP8
ENST00000460214 0.171839725483941 0.0750451786311961 -0.140955561896319 ENSG00000157193 LRP8
ENST00000481431 0.0803101470319933 0.0239838262037548 -0.182446107771436 ENSG00000157193 LRP8
ENST00000475501 0.0161950452588563 0.00174953482524977 -0.218195756926158 ENSG00000157193 LRP8
ENST00000496580 0.698432592842588 0.575972737703111 0.0433660683741369 ENSG00000157193 LRP8
ENST00000371429 0.0780098826410772 0.0229230494600665 0.109919860434901 ENSG00000058804 NDC1
ENST00000540001 0.0773249084151055 0.0226214461876944 0.110108554483606 ENSG00000058804 NDC1
ENST00000537333 0.0957107189198643 0.0312914767899895 0.108630507096297 ENSG00000058804 NDC1
ENST00000234725 0.103615552720467 0.0351583608457232 0.10341970631714 ENSG00000058804 NDC1
ENST00000480952 0.170812106427986 0.0743994847984311 0.112059157850043 ENSG00000058804 NDC1
ENST00000464950 0.555542046147694 0.412010883171756 0.0451856752821909 ENSG00000058799 YIPF1
ENST00000371399 0.572184184988273 0.43009185130047 0.043462835898009 ENSG00000058799 YIPF1
ENST00000072644 0.572184184988273 0.43009185130047 0.043462835898009 ENSG00000058799 YIPF1
ENST00000539954 0.404885665971217 0.261194046846611 0.0630298723963155 ENSG00000058799 YIPF1
ENST00000469457 0.265717987362716 0.142053266951401 0.0902535808745586 ENSG00000058799 YIPF1
ENST00000480151 0.265685813194132 0.142029304436884 0.0902600195848796 ENSG00000058799 YIPF1
ENST00000412288 0.357368585831745 0.217698668511896 0.0782224644357483 ENSG00000058799 YIPF1
ENST00000465897 0.33634412462866 0.199244841840739 0.0819603910848841 ENSG00000058799 YIPF1
ENST00000472983 0.516535194136583 0.371110381332671 0.0633970031884155 ENSG00000058799 YIPF1
ENST00000361921 0.712547882866669 0.59298748260091 -0.0472822056208713 ENSG00000211452 DIO1
ENST00000322679 0.733221201028703 0.618325904086509 -0.0440812189792254 ENSG00000211452 DIO1
ENST00000530084 0.765978587526884 0.661261866666154 -0.0389550245913209 ENSG00000211452 DIO1
ENST00000525044 0.765978587526884 0.661261866666154 -0.0389550245913209 ENSG00000211452 DIO1
ENST00000527060 0.765978587526884 0.661261866666154 -0.0389550245913209 ENSG00000211452 DIO1
ENST00000528946 0.765978587526884 0.661261866666154 -0.0389550245913209 ENSG00000211452 DIO1
ENST00000525202 0.818284594781989 0.730172845381739 -0.0306667388859601 ENSG00000211452 DIO1
ENST00000529329 0.818284594781989 0.730172845381739 -0.0306667388859601 ENSG00000211452 DIO1
ENST00000532493 0.818284594781989 0.730172845381739 -0.0306667388859601 ENSG00000211452 DIO1
ENST00000524406 0.818284594781989 0.730172845381739 -0.0306667388859601 ENSG00000211452 DIO1
ENST00000388876 0.818284594781989 0.730172845381739 -0.0306667388859601 ENSG00000211452 DIO1
ENST00000371378 0.216114938908024 0.105417228988907 0.0981164239434711 ENSG00000081870 HSPB11
ENST00000194214 0.248637524068174 0.129129414940285 0.0944141499347586 ENSG00000081870 HSPB11
ENST00000489675 0.858980493444126 0.787735028242372 0.0215111862572343 ENSG00000081870 HSPB11
ENST00000371377 0.287574921305288 0.159251230665253 0.089464019426336 ENSG00000081870 HSPB11
ENST00000371376 0.193452276768957 0.0896689922927857 0.115195798815989 ENSG00000081870 HSPB11
ENST00000488884 0.333756121735778 0.197029015914082 0.0935762467394193 ENSG00000081870 HSPB11
ENST00000371370 0.896448302568593 0.840696200108483 0.012097505575085 ENSG00000116212 LRRC42
ENST00000371368 0.781572209678442 0.681692148713588 -0.0263133961001549 ENSG00000116212 LRRC42
ENST00000319223 0.896998267034412 0.841577243716997 0.0119601807416666 ENSG00000116212 LRRC42
ENST00000444987 0.987794452242707 0.980546944358813 0.00152512932598241 ENSG00000116212 LRRC42
ENST00000477905 0.330242871209449 0.194073450492017 0.105555491862634 ENSG00000116212 LRRC42
ENST00000371348 0.0093904709077217 0.000668054563402582 0.202477953047952 ENSG00000116209 TMEM59
ENST00000371344 0.00726330422088421 0.000395600963321475 0.219395270009207 ENSG00000116209 TMEM59
ENST00000234831 0.0177888920627596 0.00205059468698301 0.149849023387483 ENSG00000116209 TMEM59
ENST00000371341 0.0168578824117744 0.00187247307337206 0.150850153799458 ENSG00000116209 TMEM59
ENST00000470395 0.00592426428643554 0.000265591374313538 0.257799569359264 ENSG00000116209 TMEM59
ENST00000420738 0.0235883080275071 0.0033597473584858 0.145077290116395 ENSG00000116209 TMEM59
ENST00000440019 0.0235883080275071 0.0033597473584858 0.145077290116395 ENSG00000116209 TMEM59
ENST00000452421 0.0236552989337362 0.0033778062073028 0.145001751058945 ENSG00000116209 TMEM59
ENST00000371337 0.13661111826149 0.0532797851375549 0.106305621981152 ENSG00000116209 TMEM59
ENST00000498272 0.799409634614958 0.704926792733048 0.0189709525505738 ENSG00000116205 TCEANC2
ENST00000234827 0.597060674370362 0.457956484183745 0.0405868766176718 ENSG00000116205 TCEANC2
ENST00000371331 0.651819210466971 0.520581603072605 0.0464380266670169 ENSG00000116205 TCEANC2
ENST00000525949 0.216669708294408 0.105825316935634 -0.140061355963658 ENSG00000256407 RP11-446E24.4
ENST00000311841 0.294541243997021 0.164724070779568 -0.0934500553964026 ENSG00000256407 RP11-446E24.4
ENST00000536061 0.179497383545134 0.0802206703810747 -0.155500060379965 ENSG00000248835 AL357673.1
ENST00000420054 0.731282546657719 0.616020638331099 -0.0383075615166759 ENSG00000215883 CYB5RL
ENST00000421415 0.598945453349253 0.459930902795303 -0.0528106800879844 ENSG00000215883 CYB5RL
ENST00000490863 0.617885692168177 0.481601146268896 -0.0501029691273052 ENSG00000215883 CYB5RL
ENST00000401046 0.753859299232032 0.644891247824932 -0.0350790403124141 ENSG00000215883 CYB5RL
ENST00000419823 0.514512876974956 0.369015542835322 -0.0641988400547246 ENSG00000215883 CYB5RL
ENST00000528287 0.511202493345339 0.365266806099227 -0.0642477725816694 ENSG00000215883 CYB5RL
ENST00000534324 0.520731375516403 0.37532486169811 -0.0718195648645802 ENSG00000215883 CYB5RL
ENST00000287899 0.47380744644989 0.327319853670104 -0.0755037622821894 ENSG00000215883 CYB5RL
ENST00000542737 0.635696479722255 0.501967353424141 -0.0504151379148777 ENSG00000215883 CYB5RL
ENST00000537208 0.635696479722255 0.501967353424141 -0.0504151379148777 ENSG00000215883 CYB5RL
ENST00000493530 0.749777083274206 0.639552921749985 -0.0383294427055272 ENSG00000215883 CYB5RL
ENST00000487096 0.285813574529957 0.157926670637457 -0.0761482637596562 ENSG00000116221 MRPL37
ENST00000497820 0.495586006692399 0.349231562731786 -0.0831501262095212 ENSG00000215883 CYB5RL
ENST00000360840 0.188724058086741 0.0864925689729492 -0.0946919257071279 ENSG00000116221 MRPL37
ENST00000605337 0.222030740014906 0.109562388329388 -0.0868200439089845 ENSG00000116221 MRPL37
ENST00000490670 0.284080514321722 0.1564928721595 -0.0814611210549991 ENSG00000116221 MRPL37
ENST00000336230 0.188724058086741 0.0864925689729492 -0.0946919257071279 ENSG00000116221 MRPL37
ENST00000398219 0.0567390263487539 0.0138956665408248 -0.151755473291446 ENSG00000116221 MRPL37
ENST00000326956 0.783375936317876 0.684004382299757 0.0262932381329753 ENSG00000157216 SSBP3
ENST00000528930 0.303905843973934 0.172188943550918 -0.113981309160391 ENSG00000157216 SSBP3
ENST00000417664 0.668711727006366 0.540348612426738 0.039703622223224 ENSG00000157216 SSBP3
ENST00000371320 0.620183050628607 0.484125959487122 0.0455045355563063 ENSG00000157216 SSBP3
ENST00000371319 0.618034560679026 0.481807623253741 0.0457223792078222 ENSG00000157216 SSBP3
ENST00000533946 0.658912831522176 0.528979853853841 0.0413322457048869 ENSG00000157216 SSBP3
ENST00000357475 0.667041478418995 0.538399632932595 0.0402878060792887 ENSG00000157216 SSBP3
ENST00000426150 0.955048969012718 0.928909758462234 -0.00601014589004966 ENSG00000157216 SSBP3
ENST00000444533 0.0493371267674612 0.0111367377879237 -0.204525070484853 ENSG00000157216 SSBP3
ENST00000420121 0.275157639110765 0.149372927770165 -0.112429704489851 ENSG00000157216 SSBP3
ENST00000530618 0.0425229797121829 0.0087617667020036 -0.230271952432266 ENSG00000157216 SSBP3
ENST00000533209 0.96319984796172 0.941318137489265 0.00556426109351131 ENSG00000157216 SSBP3
ENST00000525990 0.537878815147191 0.393190677168549 0.0596774804411171 ENSG00000157216 SSBP3
ENST00000528787 0.833242026424368 0.751171050443858 0.0240201823714048 ENSG00000157216 SSBP3
ENST00000606515 0.231381593815281 0.116353939010019 -0.0934466953057444 ENSG00000271723 MROH7-TTC4
ENST00000425300 0.229684458050473 0.115144582798903 -0.0932442355481801 ENSG00000271723 MROH7-TTC4
ENST00000414150 0.232887796920799 0.117410454034055 -0.0928343903749773 ENSG00000271723 MROH7-TTC4
ENST00000460155 0.210170624839294 0.101339374129364 -0.0978179004690321 ENSG00000271723 MROH7-TTC4
ENST00000371281 0.212775902937943 0.103155769596174 -0.0977057012711558 ENSG00000243725 TTC4
ENST00000486621 0.200484783588755 0.0945495229829894 -0.141686413864164 ENSG00000243725 TTC4
ENST00000371284 0.217543853082209 0.106396480838743 -0.0972546869307236 ENSG00000243725 TTC4
ENST00000486091 0.576627846418646 0.434688012111943 -0.0653109507940541 ENSG00000243725 TTC4
ENST00000371279 0.126471198021889 0.0474530494206873 -0.165384288743232 ENSG00000162396 PARS2
ENST00000371269 0.0547051152531747 0.0131248431983364 -0.118694909222014 ENSG00000116133 DHCR24
ENST00000436604 0.236981068306295 0.120384730888227 -0.0907529679871787 ENSG00000116133 DHCR24
ENST00000537443 0.0457939607362207 0.00986978499262109 -0.130941007431983 ENSG00000116133 DHCR24
ENST00000535035 0.0547069827050412 0.0131280148992796 -0.12233722379954 ENSG00000116133 DHCR24
ENST00000415336 0.0149046692836675 0.00150286019644677 -0.244094285407516 ENSG00000242396 RP11-67L3.5
ENST00000294383 0.116825378501699 0.0421543653524246 0.0942015723518171 ENSG00000162402 USP24
ENST00000407756 0.116508833012409 0.0419783558598861 0.0941904047437259 ENSG00000162402 USP24
ENST00000484447 0.887136710563529 0.827670523377296 0.0185073523854979 ENSG00000162402 USP24
ENST00000480962 0.724263392915619 0.607275814666896 -0.0452638222020059 ENSG00000162402 USP24
ENST00000472566 0.374385382542509 0.232888187238827 0.100814950688919 ENSG00000162402 USP24
ENST00000512504 0.730523556516235 0.615073310341978 0.0445098073676147 ENSG00000162402 USP24
ENST00000482197 0.197144132035694 0.0921560546799513 0.147088450034153 ENSG00000162402 USP24
ENST00000485760 0.0682532360648585 0.0185945984722118 0.134299258328128 ENSG00000173406 DAB1
ENST00000371234 0.398937430869573 0.255641547866872 0.100613443593894 ENSG00000173406 DAB1
ENST00000467509 0.122832294501902 0.0455025762532805 0.146127600468665 ENSG00000162600 OMA1
ENST00000460671 0.0952542343730486 0.0310733134954681 0.167264618028608 ENSG00000162600 OMA1
ENST00000421528 0.0402566768951271 0.00799361452060885 0.174911310871699 ENSG00000162600 OMA1
ENST00000358603 0.155722480881056 0.0649111470073125 0.108161998069285 ENSG00000162600 OMA1
ENST00000371226 0.155399979068265 0.0647092741841477 0.109524430698133 ENSG00000162600 OMA1
ENST00000476933 0.157612742587885 0.0661441535561118 0.142555205574791 ENSG00000162600 OMA1
ENST00000456980 0.342075386789368 0.204040592339238 0.0847840504418292 ENSG00000162600 OMA1
ENST00000467063 0.338103197628159 0.200696741458968 0.0851434521579615 ENSG00000162600 OMA1
ENST00000419242 0.3020867443656 0.170746298620843 0.0931453110394869 ENSG00000162600 OMA1
ENST00000426139 0.299490260878308 0.168645005644334 0.094183803281019 ENSG00000162600 OMA1
ENST00000453710 0.794839206704534 0.698781331896248 0.0275439585761914 ENSG00000162600 OMA1
ENST00000482274 0.915847774780737 0.869097836280963 -0.0118769532456761 ENSG00000162600 OMA1
ENST00000472487 0.0470176155435864 0.0103237311195739 0.1515053260077 ENSG00000162601 MYSM1
ENST00000493821 0.0657078911240312 0.0175041411226975 0.142602103684003 ENSG00000162601 MYSM1
ENST00000401044 0.0210784319885712 0.00274359770864197 0.18703568127755 ENSG00000162601 MYSM1
ENST00000481973 0.184997474303618 0.0838946516500183 0.142690450061348 ENSG00000162601 MYSM1
ENST00000466774 0.0323601181661373 0.00559446870525782 0.190491566982793 ENSG00000162601 MYSM1
ENST00000483003 0.143261005614463 0.0573036157654049 0.148620607668971 ENSG00000162601 MYSM1
ENST00000489282 0.159614101341105 0.0674012535485502 0.149304468685828 ENSG00000162601 MYSM1
ENST00000371222 0.278407628382307 0.152012590032896 -0.0933308375763929 ENSG00000177606 JUN
ENST00000544621 0.0224252660530578 0.00306264063258516 0.245978371649543 ENSG00000234807 LINC01135
ENST00000419531 0.0224602774361202 0.00307320285910501 0.245896600013115 ENSG00000234807 LINC01135
ENST00000447329 0.520049019515542 0.374636040301242 0.0765617242298506 ENSG00000230812 RP4-794H19.4
ENST00000438195 0.534336277004844 0.389396701601663 0.0700973662768212 ENSG00000230812 RP4-794H19.4
ENST00000451090 0.816693529694831 0.72807247447054 0.0307285717786189 ENSG00000235215 RP11-145M4.2
ENST00000449812 0.23446792968098 0.118501875173165 0.138331330352564 ENSG00000237352 RP11-145M4.3
ENST00000582567 0.148341491587804 0.0603596123387187 0.162301440361601 ENSG00000172456 FGGY
ENST00000413489 0.10655557872917 0.036703912318522 0.168110701960654 ENSG00000172456 FGGY
ENST00000474476 0.0555348907184096 0.0134412925862546 0.189325736372229 ENSG00000172456 FGGY
ENST00000462744 0.208067552946843 0.0998149660440406 0.136604414576271 ENSG00000172456 FGGY
ENST00000371218 0.0627197786140244 0.0162667991620925 0.176211176330745 ENSG00000172456 FGGY
ENST00000495718 0.059529594717742 0.0150041729848661 0.187841319348748 ENSG00000172456 FGGY
ENST00000583635 0.111254210457336 0.0391895292696925 0.182762572445665 ENSG00000172456 FGGY
ENST00000303721 0.0627412693131518 0.0162756246441311 0.176199524568959 ENSG00000172456 FGGY
ENST00000430447 0.0507801700599199 0.011638484881621 0.187511818667485 ENSG00000172456 FGGY
ENST00000371212 0.0822504987414956 0.0248943451140187 0.166246871091387 ENSG00000172456 FGGY
ENST00000475949 0.0733795239219966 0.0208626286807927 0.186442995169185 ENSG00000172456 FGGY
ENST00000485720 0.0523134608485307 0.0122175825370646 0.205440555024151 ENSG00000172456 FGGY
ENST00000371210 0.0945210111764503 0.03069591861584 0.158321710706096 ENSG00000172456 FGGY
ENST00000493891 0.202561646552912 0.0959228920049365 0.123543427443055 ENSG00000172456 FGGY
ENST00000466791 0.206760011066701 0.0988744105501653 0.142257073985785 ENSG00000172456 FGGY
ENST00000476939 0.336250510018052 0.199154357304805 0.0962055657374059 ENSG00000172456 FGGY
ENST00000472783 0.624446249339739 0.489122165817224 0.0545024397301139 ENSG00000172456 FGGY
ENST00000471169 0.624446249339739 0.489122165817224 0.0545024397301139 ENSG00000172456 FGGY
ENST00000455990 0.0408602165324454 0.00819317149633937 0.206309132053129 ENSG00000134709 HOOK1
ENST00000371208 0.0669232168522021 0.0180421169608648 0.15609266837412 ENSG00000134709 HOOK1
ENST00000465876 0.0791899721290485 0.0234783058136222 0.140162490730243 ENSG00000134709 HOOK1
ENST00000395561 0.115631694152479 0.0415331015997526 0.125289635778019 ENSG00000134709 HOOK1
ENST00000474695 0.771961172732503 0.669207987995446 0.0363080516843472 ENSG00000134709 HOOK1
ENST00000466803 0.42922891491857 0.284178386743715 0.0789448112329046 ENSG00000134709 HOOK1
ENST00000491135 0.895243835028117 0.839100332910947 0.0178705107219373 ENSG00000134709 HOOK1
ENST00000371204 0.120323725653663 0.044135716171847 0.175752333259433 ENSG00000134716 CYP2J2
ENST00000466095 0.120323725653663 0.044135716171847 0.175752333259433 ENSG00000134716 CYP2J2
ENST00000469406 0.120323725653663 0.044135716171847 0.175752333259433 ENSG00000134716 CYP2J2
ENST00000606498 0.103366596662148 0.0350241519589491 0.132390159060639 ENSG00000162604 TM2D1
ENST00000294613 0.100989346898537 0.0338368636253063 0.133258418456183 ENSG00000162604 TM2D1
ENST00000472357 0.210149860165352 0.101317420650217 0.137725112152564 ENSG00000162604 TM2D1
ENST00000371180 0.100989346898537 0.0338368636253063 0.133258418456183 ENSG00000162604 TM2D1
ENST00000488206 0.104460218579517 0.035592650240837 0.132702095484569 ENSG00000162604 TM2D1
ENST00000472989 0.167856974378809 0.0725108762800869 0.12626169719619 ENSG00000162604 TM2D1
ENST00000488410 0.253637058851411 0.132917329452447 0.120964619816606 ENSG00000162604 TM2D1
ENST00000468586 0.150918259284799 0.0619369153544471 0.123193972226425 ENSG00000162604 TM2D1
ENST00000371178 0.0903200232031688 0.0286565404325381 0.142862729840277 ENSG00000162604 TM2D1
ENST00000494926 0.0892515719531252 0.0281527209167621 0.143899087091626 ENSG00000162604 TM2D1
ENST00000496465 0.0892780426403693 0.0281644525948305 0.14390577258371 ENSG00000162604 TM2D1
ENST00000371177 0.131100091977803 0.0500341181776412 0.12938972456423 ENSG00000162604 TM2D1
ENST00000316485 0.0276046921736252 0.00432659618325064 0.194498332296226 ENSG00000132849 INADL
ENST00000459752 0.0263129270143346 0.00401526813567291 0.19605898731094 ENSG00000132849 INADL
ENST00000484562 0.0263129270143346 0.00401526813567291 0.19605898731094 ENSG00000132849 INADL
ENST00000371158 0.0297022589987037 0.00488380389362351 0.184477085941276 ENSG00000132849 INADL
ENST00000484937 0.027142108218371 0.00420451799499862 0.198573310501968 ENSG00000132849 INADL
ENST00000488913 0.87464895159368 0.809691406719091 -0.0208183978598521 ENSG00000132849 INADL
ENST00000494842 0.0776355896199932 0.0227644775226583 0.188293449328213 ENSG00000132849 INADL
ENST00000490547 0.0911930696859587 0.0290825595920792 0.188173736669284 ENSG00000132849 INADL
ENST00000307297 0.00638279612563112 0.000303666082396029 0.295608578922274 ENSG00000132849 INADL
ENST00000543708 0.00542093719852609 0.000222015118406292 0.278882494462071 ENSG00000132849 INADL
ENST00000545929 0.0110809736873464 0.000897458964449827 0.260949015688539 ENSG00000132849 INADL
ENST00000465798 0.144245429158872 0.0579130572314223 0.151093776411423 ENSG00000132849 INADL
ENST00000452143 0.451626122300991 0.305247112436331 0.0597887147100895 ENSG00000162607 USP1
ENST00000442679 0.483105124821281 0.336533833636584 0.0617493473452661 ENSG00000162607 USP1
ENST00000371146 0.0635811201257928 0.0166251506210974 0.137306926801147 ENSG00000162607 USP1
ENST00000339950 0.063080303316778 0.0164029573898616 0.13761102918475 ENSG00000162607 USP1
ENST00000251157 0.0248028892607796 0.00365705908497877 0.184102974830977 ENSG00000116641 DOCK7
ENST00000454575 0.0253274299323583 0.00377925397770889 0.179378050600971 ENSG00000116641 DOCK7
ENST00000340370 0.025136111766955 0.00373522234381583 0.183705637035966 ENSG00000116641 DOCK7
ENST00000489185 0.651833355977892 0.520617261816724 -0.0528686271764909 ENSG00000116641 DOCK7
ENST00000467758 0.884829591824488 0.824011912633528 -0.0191207845822063 ENSG00000116641 DOCK7
ENST00000404627 0.108953259210288 0.0379563075357864 0.156752952064771 ENSG00000116641 DOCK7
ENST00000464312 0.846804190346845 0.770422673215311 0.0255257163340063 ENSG00000116641 DOCK7
ENST00000443289 0.039426557778648 0.00772064413412819 0.175877531639824 ENSG00000125703 ATG4C
ENST00000317868 0.0107207619764576 0.00084747140140817 0.208084271985245 ENSG00000125703 ATG4C
ENST00000371120 0.0107207619764576 0.00084747140140817 0.208084271985245 ENSG00000125703 ATG4C
ENST00000371118 0.0556758594336051 0.0134929279008443 0.162828248178258 ENSG00000125703 ATG4C
ENST00000414558 0.130190754335971 0.0495588431939386 0.13290133569612 ENSG00000125703 ATG4C
ENST00000371108 0.0642281808323534 0.016908011426973 0.149387898974755 ENSG00000088035 ALG6
ENST00000487136 0.106266868641067 0.0365642081925453 0.175529223842045 ENSG00000088035 ALG6
ENST00000263440 0.0694992331869919 0.0191468652272037 0.146654687773889 ENSG00000088035 ALG6
ENST00000603108 0.0694992331869919 0.0191468652272037 0.146654687773889 ENSG00000088035 ALG6
ENST00000465969 0.536079678788408 0.391388122179293 0.0648734537649466 ENSG00000088035 ALG6
ENST00000462390 0.482726791831493 0.336165137356477 0.0769902921917161 ENSG00000088035 ALG6
ENST00000494765 0.0537996404070135 0.0127870427612263 0.20408767872863 ENSG00000088035 ALG6
ENST00000492655 0.0965465217392759 0.031710071979315 0.159255966734331 ENSG00000142856 ITGB3BP
ENST00000371092 0.181624476488655 0.0816082022028586 0.101895351418819 ENSG00000142856 ITGB3BP
ENST00000271002 0.181092640428672 0.0812577591437845 0.102024129226452 ENSG00000142856 ITGB3BP
ENST00000489099 0.189422988686827 0.0869707545507811 0.0997708555144609 ENSG00000142856 ITGB3BP
ENST00000461681 0.133435743383966 0.0514196188943631 0.129606048890467 ENSG00000142856 ITGB3BP
ENST00000463803 0.0792270782140481 0.0234948351905005 0.160692427422966 ENSG00000142856 ITGB3BP
ENST00000478538 0.0115578145924669 0.000972090228385662 0.277131841895633 ENSG00000142856 ITGB3BP
ENST00000283568 0.194469940502053 0.0903488130844117 0.0998793590397046 ENSG00000142856 ITGB3BP
ENST00000476508 0.303765241358668 0.17207188183411 0.0908020053408757 ENSG00000142856 ITGB3BP
ENST00000460394 0.279319264341079 0.152738005128065 0.0854177551107679 ENSG00000142856 ITGB3BP
ENST00000462285 0.25494083718834 0.133938583822858 0.0906010985630709 ENSG00000142856 ITGB3BP
ENST00000489863 0.244904564182395 0.126163238439139 0.0925641816087011 ENSG00000142856 ITGB3BP
ENST00000465781 0.570300647257379 0.428167692365448 0.0494894654763436 ENSG00000142856 ITGB3BP
ENST00000460251 0.567831661095666 0.425544018253422 0.0497169950354559 ENSG00000142856 ITGB3BP
ENST00000478138 0.698403550876764 0.575934899087669 0.0294290254724454 ENSG00000142856 ITGB3BP
ENST00000480886 0.124602344897354 0.046443850769661 0.173595285686748 ENSG00000203965 EFCAB7
ENST00000371088 0.0176350517804099 0.00202150415514511 0.227963346977829 ENSG00000203965 EFCAB7
ENST00000496956 0.0528275576597311 0.0124074118300755 0.20795704220714 ENSG00000203965 EFCAB7
ENST00000460678 0.171853835306979 0.0750581445269218 0.14054460045845 ENSG00000203965 EFCAB7
ENST00000461039 0.0720911186074579 0.0202710186621527 0.193455798227776 ENSG00000203965 EFCAB7
ENST00000371084 0.555275982275405 0.411718903707556 0.032110761164189 ENSG00000079739 PGM1
ENST00000540265 0.334249512657271 0.197437406275658 0.0516796762920413 ENSG00000079739 PGM1
ENST00000473117 0.560692092758735 0.417731326665248 0.0710228035100945 ENSG00000079739 PGM1
ENST00000371083 0.749046006209947 0.638674279040307 0.0226305495233222 ENSG00000079739 PGM1
ENST00000483707 0.502848396654457 0.356656542070191 -0.0598918401348368 ENSG00000079739 PGM1
ENST00000371080 0.0425737469728105 0.00878391972450233 0.232942866441169 ENSG00000185483 ROR1
ENST00000371079 0.0535413299035961 0.0126835633969292 0.220826434525493 ENSG00000185483 ROR1
ENST00000482426 0.0449119168990824 0.00956279479167048 0.230370969385461 ENSG00000185483 ROR1
ENST00000342505 0.81239703531712 0.722381259677373 0.0156428054961254 ENSG00000162434 JAK1
ENST00000481702 0.78046349663663 0.680141096024911 0.0358701504288101 ENSG00000162434 JAK1
ENST00000465376 0.982173822665983 0.971588609674526 0.00257314081422515 ENSG00000162434 JAK1
ENST00000471473 0.691064545647279 0.566722405118142 -0.0461330783833017 ENSG00000162434 JAK1
ENST00000494904 0.521736621454474 0.376359503030445 -0.0755148472939352 ENSG00000162434 JAK1
ENST00000497030 0.205137762483687 0.0977392891679953 0.118725145168076 ENSG00000162433 AK4
ENST00000545314 0.0425217673916463 0.00876085440938463 0.114041974000167 ENSG00000162433 AK4
ENST00000470888 0.257819536628299 0.136140257232193 0.107187511017426 ENSG00000162433 AK4
ENST00000546702 0.0266401022102435 0.00409118017881381 0.144610635982222 ENSG00000162433 AK4
ENST00000395334 0.0427825117219728 0.00886791455847808 0.113752964313347 ENSG00000162433 AK4
ENST00000327299 0.0428678712052208 0.00889634532929865 0.114244748197192 ENSG00000162433 AK4
ENST00000474968 0.0278271493258937 0.00438143409705717 0.156087768964057 ENSG00000162433 AK4
ENST00000479060 0.0221811475275161 0.00300434476038464 0.156397420507804 ENSG00000162433 AK4
ENST00000463018 0.0229648550685708 0.00320376441698409 0.250449494218392 ENSG00000116675 DNAJC6
ENST00000494710 0.0477552490580715 0.0106019257938036 0.211985362151365 ENSG00000116675 DNAJC6
ENST00000263441 0.0361361054745484 0.00669353326412356 0.221470781723464 ENSG00000116675 DNAJC6
ENST00000395325 0.0368555556717154 0.00690710083327881 0.215068680684447 ENSG00000116675 DNAJC6
ENST00000483402 0.0126437769890984 0.00113108111825729 0.285557956501278 ENSG00000116675 DNAJC6
ENST00000371069 0.282558115285897 0.155274236661674 0.118024200916049 ENSG00000116675 DNAJC6
ENST00000344610 0.0289414898390009 0.00468112440586982 0.165327668758187 ENSG00000116678 LEPR
ENST00000371065 0.0673376616863837 0.0182316502192592 0.13192739734919 ENSG00000213625 LEPROT
ENST00000475108 0.0417228624647687 0.00848360495894506 0.15821994444887 ENSG00000213625 LEPROT
ENST00000371059 0.0274520290179216 0.00428736467284022 0.166357070559526 ENSG00000116678 LEPR
ENST00000371060 0.0234137627704736 0.00331254453015479 0.171741342270291 ENSG00000116678 LEPR
ENST00000349533 0.0216100632164893 0.00286618349596638 0.174168022094684 ENSG00000116678 LEPR
ENST00000497874 0.157369840727329 0.0659692930188094 0.118943553534938 ENSG00000213625 LEPROT
ENST00000488747 0.0542933799432168 0.0129794661518545 0.148545335930306 ENSG00000213625 LEPROT
ENST00000484243 0.113612878148493 0.0404475274202414 0.127211053966106 ENSG00000213625 LEPROT
ENST00000406510 0.0220157353513298 0.00296817948766508 0.173087071089498 ENSG00000116678 LEPR
ENST00000462765 0.257989839669556 0.136258763623489 0.129650214750622 ENSG00000116678 LEPR
ENST00000371058 0.214540959058017 0.104330476803831 0.138448064134581 ENSG00000116678 LEPR
ENST00000329654 0.0137552374788105 0.00130372013682793 0.182429112272379 ENSG00000184588 PDE4B
ENST00000341517 0.0169317978134509 0.00188829505124628 0.185657919848621 ENSG00000184588 PDE4B
ENST00000371049 0.00855943911281183 0.000560458766061643 0.217371441023037 ENSG00000184588 PDE4B
ENST00000423207 0.0140119699773468 0.00134895359393198 0.181186886066678 ENSG00000184588 PDE4B
ENST00000412480 0.956984230221411 0.932106192946259 -0.00703041359746902 ENSG00000184588 PDE4B
ENST00000528771 0.00460885784380645 0.00015931444740031 0.279087876692931 ENSG00000184588 PDE4B
ENST00000371045 0.016075562972027 0.00173033346827137 0.176080247420327 ENSG00000184588 PDE4B
ENST00000531025 0.00599264554806367 0.000270540773236794 0.267452190317826 ENSG00000184588 PDE4B
ENST00000526197 0.00541810129020466 0.000221563767814832 0.269690149169175 ENSG00000184588 PDE4B
ENST00000480109 0.362716091402003 0.222513639790396 0.0736517662959987 ENSG00000184588 PDE4B
ENST00000534463 0.418941902086006 0.274538827342443 0.0874071973426169 ENSG00000184588 PDE4B
ENST00000524999 0.934375115475696 0.896634473499942 0.0112024052993639 ENSG00000184588 PDE4B
ENST00000483863 0.919756101413908 0.874740384957102 0.0139809005656219 ENSG00000184588 PDE4B
ENST00000371026 0.807776334470335 0.715903141312995 0.0324015910371827 ENSG00000152763 WDR78
ENST00000431318 0.807776334470335 0.715903141312995 0.0324015910371827 ENSG00000152763 WDR78
ENST00000371018 0.00953538177786988 0.000686220226248515 0.206762178179517 ENSG00000198160 MIER1
ENST00000355977 0.00953538177786988 0.000686220226248515 0.206762178179517 ENSG00000198160 MIER1
ENST00000357692 0.00972477716620856 0.000715046309554164 0.205993644261517 ENSG00000198160 MIER1
ENST00000401041 0.00767797454820186 0.000439989999158738 0.210380044805618 ENSG00000198160 MIER1
ENST00000371014 0.0128502897126487 0.00116428064323917 0.197807480208628 ENSG00000198160 MIER1
ENST00000371016 0.0128502897126487 0.00116428064323917 0.197807480208628 ENSG00000198160 MIER1
ENST00000371012 0.175177795006909 0.0773013993327804 0.134350908061939 ENSG00000198160 MIER1
ENST00000401042 0.0119086167449993 0.00102144425580971 0.202097412535438 ENSG00000198160 MIER1
ENST00000355356 0.00913369747546125 0.000635967108574816 0.2102024013956 ENSG00000198160 MIER1
ENST00000479067 0.0324880679521177 0.00564061434356934 0.185988762615157 ENSG00000198160 MIER1
ENST00000493357 0.131869099181923 0.0505049458293823 0.156412558775447 ENSG00000198160 MIER1
ENST00000235345 0.0945210111764503 0.0306994388963885 0.131930923962134 ENSG00000116704 SLC35D1
ENST00000506472 0.0285355397635044 0.00456657276047142 0.231990407951037 ENSG00000116704 SLC35D1
ENST00000371007 0.532983435381942 0.387932621567903 0.0750060383059331 ENSG00000203963 C1orf141
ENST00000448166 0.528899950065202 0.383491533230662 0.0756207677776399 ENSG00000203963 C1orf141
ENST00000347310 0.404259251971242 0.260636803504983 0.096450070314258 ENSG00000162594 IL23R
ENST00000371002 0.40401178653006 0.260373949590472 0.0964918291637122 ENSG00000162594 IL23R
ENST00000425614 0.510968121997627 0.364953725896062 0.0798216349160045 ENSG00000162594 IL23R
ENST00000473881 0.745589893440974 0.634067744253472 0.04021824837598 ENSG00000162594 IL23R
ENST00000395227 0.712889009281423 0.593450982119057 0.0454364069327916 ENSG00000162594 IL23R
ENST00000262345 0.166760381783017 0.0717755685210484 0.137273828099396 ENSG00000081985 IL12RB2
ENST00000371000 0.166760381783017 0.0717755685210484 0.137273828099396 ENSG00000081985 IL12RB2
ENST00000541374 0.129380616302473 0.0490691107381728 0.152598633853925 ENSG00000081985 IL12RB2
ENST00000544434 0.154926118883698 0.0644635385187718 0.143392079538941 ENSG00000081985 IL12RB2
ENST00000465396 0.576893717312476 0.434998120745798 0.0681538587952117 ENSG00000081985 IL12RB2
ENST00000370994 0.781872149514536 0.682072232559114 0.0154623998553327 ENSG00000142864 SERBP1
ENST00000370995 0.868818782353327 0.801504909536896 0.00955371842428226 ENSG00000142864 SERBP1
ENST00000361219 0.91990027660365 0.87495392270505 -0.00603249112581877 ENSG00000142864 SERBP1
ENST00000370990 0.769995975040445 0.666607432971696 -0.0166578199532479 ENSG00000142864 SERBP1
ENST00000493607 0.866091911086576 0.797709758435535 0.0142792594723339 ENSG00000142864 SERBP1
ENST00000462814 0.796477586518281 0.700862862990877 -0.0169544804800451 ENSG00000142864 SERBP1
ENST00000484880 0.844825971412399 0.767465732780813 0.0167489734147472 ENSG00000142864 SERBP1
ENST00000490406 0.970950431240424 0.953883948927539 0.00302651098595128 ENSG00000142864 SERBP1
ENST00000370986 0.612023380295939 0.475032201103438 0.0397618878001889 ENSG00000116717 GADD45A
ENST00000370985 0.800267844941838 0.705972434054391 -0.0231386791526902 ENSG00000116717 GADD45A
ENST00000460575 0.746419389276674 0.635204370605847 -0.0341854530782581 ENSG00000116717 GADD45A
ENST00000484245 0.469012159713732 0.322403663277722 -0.0770868158530992 ENSG00000116717 GADD45A
ENST00000456315 0.108910539972487 0.0379400456696336 0.145384234534877 ENSG00000024526 DEPDC1
ENST00000370966 0.108910539972487 0.0379400456696336 0.145384234534877 ENSG00000024526 DEPDC1
ENST00000488146 0.171133507162693 0.0745961998463639 0.136583629552815 ENSG00000024526 DEPDC1
ENST00000489862 0.0750815095658277 0.0216373431328902 0.165134171427801 ENSG00000024526 DEPDC1
ENST00000425820 0.177774429586339 0.0790230169093681 0.134438870985047 ENSG00000233589 RP4-694A7.2
ENST00000525124 0.108409476716582 0.0376751473368409 0.146320802103762 ENSG00000024526 DEPDC1
ENST00000588515 0.3926238365725 0.249706856285162 0.0940970584490617 ENSG00000033122 LRRC7
ENST00000608744 0.570041173261496 0.42787098709359 0.0651829394719056 ENSG00000033122 LRRC7
ENST00000609072 0.567464066977143 0.425157428300587 0.0656394603380484 ENSG00000033122 LRRC7
ENST00000607936 0.375240102828348 0.23361686964122 0.0978000631293168 ENSG00000033122 LRRC7
ENST00000370952 0.0884556858633268 0.027775179184829 0.147382478366888 ENSG00000066557 LRRC40
ENST00000441830 0.0645299895721654 0.0170317017967854 0.187893742360848 ENSG00000033122 LRRC7
ENST00000370951 0.0183127124796473 0.00215658932196014 0.148744706998643 ENSG00000116754 SRSF11
ENST00000463877 0.0374269268346912 0.00709712247150372 0.114553213042728 ENSG00000116754 SRSF11
ENST00000405432 0.0230612125094233 0.00322706716455071 0.132329755072052 ENSG00000116754 SRSF11
ENST00000370950 0.0213103196492005 0.00279557265805967 0.147464788754964 ENSG00000116754 SRSF11
ENST00000454435 0.0248563532977062 0.00366941468297451 0.146935104872413 ENSG00000116754 SRSF11
ENST00000475204 0.0299807920273048 0.00495714304118414 0.139415113650004 ENSG00000116754 SRSF11
ENST00000395136 0.0843445678442729 0.0258580418048223 0.101669515103889 ENSG00000116754 SRSF11
ENST00000436161 0.0283450214612344 0.00451595098153597 0.139687617759023 ENSG00000116754 SRSF11
ENST00000473950 0.0380177621773278 0.00728440946635821 0.134702230178661 ENSG00000116754 SRSF11
ENST00000469170 0.0395734111187975 0.00776836943774561 0.138220596822271 ENSG00000116754 SRSF11
ENST00000486667 0.0268760591238959 0.00414265623901605 0.147019302320752 ENSG00000116754 SRSF11
ENST00000481648 0.178538604988412 0.0795387043130099 0.106245810178978 ENSG00000116754 SRSF11
ENST00000463116 0.107866222878089 0.0373954354581617 0.150117865745941 ENSG00000116754 SRSF11
ENST00000484162 0.052504398807003 0.0122912364015295 0.131821984572781 ENSG00000116754 SRSF11
ENST00000370949 0.0463776193797659 0.0100906907003192 0.13232355060226 ENSG00000116754 SRSF11
ENST00000463859 0.0435894334007616 0.00914126461499417 0.12540517317009 ENSG00000116754 SRSF11
ENST00000460795 0.127924318021359 0.0482478404159463 0.100213564009466 ENSG00000116754 SRSF11
ENST00000461935 0.0339754861971181 0.00607877311714566 0.158037302960168 ENSG00000116754 SRSF11
ENST00000489188 0.0535670119766263 0.0126962422223182 0.13442013202015 ENSG00000116754 SRSF11
ENST00000370944 0.0222567553195989 0.00302641727133772 0.1989542472685 ENSG00000118454 ANKRD13C
ENST00000262346 0.0255377212960394 0.00382804618412107 0.194592626103546 ENSG00000118454 ANKRD13C
ENST00000464236 0.714003553297035 0.594993945201461 0.0408938466525015 ENSG00000118454 ANKRD13C
ENST00000490846 0.00771056965770892 0.000444741922792687 0.277819032005441 ENSG00000118454 ANKRD13C
ENST00000498735 0.0192515914591998 0.00234281906063639 0.241735357065288 ENSG00000118454 ANKRD13C
ENST00000361764 0.15369493653708 0.0636703311703681 -0.144542381217055 ENSG00000197568 HHLA3
ENST00000359875 0.158309589774523 0.0665820221407547 -0.142886432096441 ENSG00000197568 HHLA3
ENST00000486110 0.1521078587349 0.0626844218581821 -0.151151381267195 ENSG00000197568 HHLA3
ENST00000463058 0.154268095779511 0.0640304931597909 -0.144561409815322 ENSG00000197568 HHLA3
ENST00000370940 0.154268095779511 0.0640304931597909 -0.144561409815322 ENSG00000197568 HHLA3
ENST00000531950 0.158346282754327 0.0666148624691084 -0.14287023060786 ENSG00000197568 HHLA3
ENST00000525653 0.198308378721958 0.0930100083526696 -0.130849288485872 ENSG00000197568 HHLA3
ENST00000432224 0.159062082450214 0.0670476383416978 -0.143584431791322 ENSG00000197568 HHLA3
ENST00000411986 0.700628326993609 0.578533861474849 -0.0347144695559141 ENSG00000116761 CTH
ENST00000464926 0.0998607684658308 0.0332790417980919 -0.14066146995373 ENSG00000116761 CTH
ENST00000370938 0.743244262185038 0.630939710673917 -0.0301985038915476 ENSG00000116761 CTH
ENST00000346806 0.633275678726739 0.499246160693316 -0.0421933382798929 ENSG00000116761 CTH
ENST00000482383 0.278917671402495 0.152445552289395 0.114421977570792 ENSG00000116761 CTH
ENST00000450461 0.00816659126913591 0.000509599873781503 0.213913461687133 ENSG00000235079 ZRANB2-AS1
ENST00000426999 0.0133627242348871 0.00124184041325997 0.203014437569425 ENSG00000235079 ZRANB2-AS1
ENST00000370920 0.0211774096666902 0.0027620964270935 0.184587977349054 ENSG00000132485 ZRANB2
ENST00000477096 0.0225553934679774 0.00309467892153923 0.198208453580417 ENSG00000132485 ZRANB2
ENST00000254821 0.0209784951589516 0.0027186692908089 0.184932307112977 ENSG00000132485 ZRANB2
ENST00000487510 0.0113758175787676 0.000938252853374183 0.214427738877557 ENSG00000132485 ZRANB2
ENST00000479947 0.0464824773246963 0.0101280067665218 0.172943523989406 ENSG00000132485 ZRANB2
ENST00000473260 0.0486706766018683 0.0109051778328245 0.168170986497784 ENSG00000132485 ZRANB2
ENST00000455406 0.0262952703557471 0.00400712371872643 0.253641238820102 ENSG00000229956 ZRANB2-AS2
ENST00000583678 0.0252885468028187 0.00377122522068824 0.252632578543414 ENSG00000229956 ZRANB2-AS2
ENST00000599146 0.0218832312547443 0.00293356592877885 0.260097345004475 ENSG00000229956 ZRANB2-AS2
ENST00000596952 0.0332929875684862 0.00588252205721311 0.242601156698202 ENSG00000229956 ZRANB2-AS2
ENST00000413421 0.0317311425587895 0.00542024602557851 0.244858075441106 ENSG00000229956 ZRANB2-AS2
ENST00000594152 0.0218832312547443 0.00293356592877885 0.260097345004475 ENSG00000229956 ZRANB2-AS2
ENST00000415780 0.0315115968979784 0.005360134372851 0.245115904107319 ENSG00000229956 ZRANB2-AS2
ENST00000600103 0.0317430745826144 0.00542318608862759 0.241325401250811 ENSG00000229956 ZRANB2-AS2
ENST00000395089 0.0279656700647156 0.00441707511475472 0.205527527640976 ENSG00000162620 LRRIQ3
ENST00000354431 0.0329922943396876 0.00579558141875442 0.197154409320314 ENSG00000162620 LRRIQ3
ENST00000415760 0.0329922943396876 0.00579558141875442 0.197154409320314 ENSG00000162620 LRRIQ3
ENST00000370909 0.0420183548134423 0.00858380678529742 0.186936691329323 ENSG00000162620 LRRIQ3
ENST00000444984 0.046012652442398 0.00995491178353078 0.194078774608751 ENSG00000162620 LRRIQ3
ENST00000495179 0.0313000756128188 0.00530778045612483 0.222770458988999 ENSG00000162620 LRRIQ3
ENST00000370911 0.826822594313964 0.742377973817078 0.0263873500719237 ENSG00000162620 LRRIQ3
ENST00000463724 0.948765492111688 0.919077399047821 0.00818106275405568 ENSG00000162620 LRRIQ3
ENST00000370898 0.103534522488049 0.0351014505885832 0.159625341777182 ENSG00000254685 FPGT
ENST00000557284 0.0628832691856795 0.0163330227733772 0.171103101915498 ENSG00000259030 FPGT-TNNI3K
ENST00000467578 0.330487898698327 0.194294444767351 0.108198327785527 ENSG00000254685 FPGT
ENST00000524915 0.0726873784441804 0.0205391820463578 0.16884980852743 ENSG00000254685 FPGT
ENST00000370894 0.0799251512668002 0.0238139492752908 0.172945544684356 ENSG00000254685 FPGT
ENST00000370899 0.0640935583669597 0.0168508005539848 0.17064302120286 ENSG00000259030 FPGT-TNNI3K
ENST00000609362 0.105042395138381 0.0359130948072836 0.158424105189112 ENSG00000254685 FPGT
ENST00000482102 0.500391293912763 0.354034707038741 0.0782672594390623 ENSG00000254685 FPGT
ENST00000529485 0.468058224719076 0.32147309106089 0.0843767626675808 ENSG00000254685 FPGT
ENST00000370895 0.0591859428567968 0.0148600733960804 0.173484521392376 ENSG00000259030 FPGT-TNNI3K
ENST00000534632 0.0676472142236324 0.0183615880640913 0.168599054973725 ENSG00000259030 FPGT-TNNI3K
ENST00000533006 0.0645299895721654 0.0170306035310749 0.171758915620036 ENSG00000259030 FPGT-TNNI3K
ENST00000370891 0.0617837407972031 0.0158812627160929 0.171779865535719 ENSG00000116783 TNNI3K
ENST00000370893 0.0669179235533753 0.0180381827975345 0.170964673540407 ENSG00000259030 FPGT-TNNI3K
ENST00000534056 0.0828729399895683 0.0251957533950026 0.171684717379412 ENSG00000254685 FPGT
ENST00000472069 0.350143539489622 0.211209585993749 0.103768138557938 ENSG00000254685 FPGT
ENST00000326637 0.386397870325376 0.2437422368835 0.104066847632861 ENSG00000116783 TNNI3K
ENST00000370872 0.0622485587929685 0.0160779693912477 0.131904066510137 ENSG00000116791 CRYZ
ENST00000340866 0.0629341764794671 0.0163522053364901 0.131623780450151 ENSG00000116791 CRYZ
ENST00000492102 0.116637266405413 0.0420434089128232 0.139682824215262 ENSG00000116791 CRYZ
ENST00000417775 0.0964932878432894 0.0316871046666988 0.115321364507431 ENSG00000116791 CRYZ
ENST00000370871 0.0668041219550057 0.0179884991244287 0.12708577797351 ENSG00000116791 CRYZ
ENST00000370870 0.120371215713225 0.0441668154935334 0.105268441770881 ENSG00000116791 CRYZ
ENST00000441120 0.103569965727505 0.0351193520614566 0.112336223043893 ENSG00000116791 CRYZ
ENST00000457880 0.0511888307958551 0.011779170871635 0.133033787320907 ENSG00000162623 TYW3
ENST00000370867 0.0476002384537219 0.0105400141609826 0.13482554392304 ENSG00000162623 TYW3
ENST00000421739 0.0723085604055976 0.0203828348783299 0.124686967615204 ENSG00000162623 TYW3
ENST00000479111 0.0665527230452442 0.0178792057601375 0.12687619991862 ENSG00000162623 TYW3
ENST00000483990 0.242451401624008 0.124369082591147 0.0980934802592521 ENSG00000162623 TYW3
ENST00000485401 0.0352281966590877 0.00643730637299319 0.194923995702612 ENSG00000162623 TYW3
ENST00000449696 0.352050251051021 0.213037925683143 0.109578435419904 ENSG00000162623 TYW3
ENST00000486467 0.0418231324912221 0.00851537545864066 0.195114853522063 ENSG00000162623 TYW3
ENST00000467646 0.142414720567658 0.0568056595278869 0.136154595551202 ENSG00000162623 TYW3
ENST00000370859 0.879608221653268 0.816610460892787 0.0170149345251507 ENSG00000137968 SLC44A5
ENST00000370855 0.94749814282092 0.917270298583824 0.00757995808214544 ENSG00000137968 SLC44A5
ENST00000535611 0.861828944326015 0.791671036098618 -0.017913391052026 ENSG00000137968 SLC44A5
ENST00000469525 0.943406257983731 0.910830868453235 -0.00758335114794601 ENSG00000137968 SLC44A5
ENST00000370841 0.176083420229767 0.0778811271212857 0.0945397234433787 ENSG00000117054 ACADM
ENST00000525881 0.798395258568416 0.703487904928455 0.0190012937715984 ENSG00000117054 ACADM
ENST00000526129 0.433624934283939 0.288333149158496 0.05692420886342 ENSG00000117054 ACADM
ENST00000526196 0.228808157163575 0.114477753456243 0.0844159337999994 ENSG00000117054 ACADM
ENST00000370834 0.176729693662904 0.0783008680452272 0.0944760330045935 ENSG00000117054 ACADM
ENST00000534146 0.771187807811496 0.668172389700454 0.0213385885966424 ENSG00000117054 ACADM
ENST00000532509 0.586525590848725 0.445705375146108 0.0421483882944903 ENSG00000117054 ACADM
ENST00000473018 0.808573989043111 0.71682911289032 0.0180522954487557 ENSG00000117054 ACADM
ENST00000541113 0.207138970127129 0.0991575619232588 0.0876922040774161 ENSG00000117054 ACADM
ENST00000530953 0.56973659693181 0.42751287772462 0.0431932876904071 ENSG00000117054 ACADM
ENST00000534334 0.534845612843569 0.38996771834628 0.0465843080145399 ENSG00000117054 ACADM
ENST00000525808 0.172371119481433 0.0754392998010782 0.0954291527365949 ENSG00000117054 ACADM
ENST00000543667 0.172371119481433 0.0754392998010782 0.0954291527365949 ENSG00000117054 ACADM
ENST00000420607 0.337113717062253 0.19989548500551 0.0677392840978859 ENSG00000117054 ACADM
ENST00000529059 0.275269144039164 0.149460954944186 0.0804444530935464 ENSG00000117054 ACADM
ENST00000526930 0.479313803233678 0.332680783820678 0.065814835797915 ENSG00000117054 ACADM
ENST00000532207 0.479267027494338 0.332612422927721 0.0706641107602997 ENSG00000117054 ACADM
ENST00000528016 0.0211719969155033 0.0027609894454739 0.184047004191837 ENSG00000117054 ACADM
ENST00000481374 0.0587364075506315 0.0146802110539273 0.169533633191445 ENSG00000117054 ACADM
ENST00000535300 0.0167634700340353 0.00185555191451819 0.188474318851772 ENSG00000137955 RABGGTB
ENST00000496055 0.0178326103936992 0.00205816750196996 0.187151394169901 ENSG00000137955 RABGGTB
ENST00000319942 0.0182586524441239 0.00214572712117521 0.186384144910981 ENSG00000137955 RABGGTB
ENST00000473406 0.0121078090300804 0.0010544023324276 0.194043036644386 ENSG00000137955 RABGGTB
ENST00000485459 0.0134283122351997 0.00125149652157929 0.190379730786017 ENSG00000137955 RABGGTB
ENST00000370826 0.00743209240126598 0.000414426851074457 0.224919351449066 ENSG00000137955 RABGGTB
ENST00000497648 0.018021759221618 0.00209604160353711 0.196316439755485 ENSG00000137955 RABGGTB
ENST00000462042 0.00541439057000616 0.000221155641795179 0.233521069078314 ENSG00000137955 RABGGTB
ENST00000470201 0.0142798316644873 0.00139928610342118 0.189575779234435 ENSG00000137955 RABGGTB
ENST00000471759 0.0179619404693838 0.00208585228081279 0.187046711148062 ENSG00000137955 RABGGTB
ENST00000491266 0.0143534483098298 0.00141310117051286 0.189153253812914 ENSG00000137955 RABGGTB
ENST00000461653 0.0146719744905939 0.00146550226297725 0.18959123758019 ENSG00000137955 RABGGTB
ENST00000489450 0.0131080285793255 0.00120482528459298 0.19507931417931 ENSG00000137955 RABGGTB
ENST00000467748 0.235001503476693 0.118882825509646 0.108147823668339 ENSG00000137955 RABGGTB
ENST00000459697 0.323486810188477 0.188362627134996 0.106548433989951 ENSG00000137955 RABGGTB
ENST00000263187 0.109049973063618 0.0380020442725011 0.1852692099099 ENSG00000057468 MSH4
ENST00000420977 0.11685683343184 0.0421668219885973 0.172326437709921 ENSG00000226415 TPI1P1
ENST00000370812 0.056865978459357 0.0139488380566312 0.151760274482627 ENSG00000142892 PIGK
ENST00000445065 0.056865978459357 0.0139488380566312 0.151760274482627 ENSG00000142892 PIGK
ENST00000370813 0.114845652645736 0.0411256896151278 0.125218838608753 ENSG00000142892 PIGK
ENST00000487906 0.0358672400578003 0.00660978695625365 0.175771484522307 ENSG00000142892 PIGK
ENST00000535687 0.770244415079467 0.666891285493055 0.0347880128298028 ENSG00000226084 RP4-706A16.3
ENST00000471722 0.770244415079467 0.666891285493055 0.0347880128298028 ENSG00000226084 RP4-706A16.3
ENST00000359130 0.587840550055716 0.447177963051611 0.0558072475804049 ENSG00000142892 PIGK
ENST00000478391 0.637895192704563 0.504463300808229 0.0488748239425723 ENSG00000142892 PIGK
ENST00000481346 0.0200071380786204 0.0025029271155952 0.224028665091612 ENSG00000036549 ZZZ3
ENST00000370801 0.0186749540554212 0.00223055269856592 0.210803083904497 ENSG00000036549 ZZZ3
ENST00000476275 0.0215408787476537 0.00284744663951579 0.201692073747182 ENSG00000036549 ZZZ3
ENST00000370798 0.0162346572799785 0.00175863060856368 0.214891657744656 ENSG00000036549 ZZZ3
ENST00000476195 0.491991048566414 0.34564989721618 0.0790944953704039 ENSG00000036549 ZZZ3
ENST00000474746 0.421167331506768 0.276712080475847 0.095095185463895 ENSG00000036549 ZZZ3
ENST00000433749 0.029903504596555 0.00494039925076617 0.215414111090141 ENSG00000036549 ZZZ3
ENST00000414381 0.0255527527390096 0.00383122211644413 0.222009316518966 ENSG00000036549 ZZZ3
ENST00000463166 0.0247228642870034 0.00363589438132506 0.226459697503568 ENSG00000036549 ZZZ3
ENST00000469944 0.0223821229251443 0.00305116555566595 0.234559201975161 ENSG00000036549 ZZZ3
ENST00000458763 0.0167828723902683 0.00185897109133815 0.258583471636281 ENSG00000036549 ZZZ3
ENST00000370794 0.00395154402483432 0.000117993960814291 0.220055825184804 ENSG00000077254 USP33
ENST00000481579 0.00163136369890039 2.34550834671035e-05 0.24154253475406 ENSG00000077254 USP33
ENST00000357428 0.00470703364503438 0.000167060854001393 0.219938577683196 ENSG00000077254 USP33
ENST00000370793 0.00395154402483432 0.000117993960814291 0.220055825184804 ENSG00000077254 USP33
ENST00000533928 0.0372376000121521 0.00704041448824347 0.216057584403023 ENSG00000077254 USP33
ENST00000477949 0.308799065393263 0.176248288800547 0.118379529054075 ENSG00000077254 USP33
ENST00000370792 0.0136346990265402 0.00128484970044736 0.184502597135829 ENSG00000077254 USP33
ENST00000527390 0.0387693162500691 0.00750918683182829 0.1894173346641 ENSG00000077254 USP33
ENST00000472462 0.530200745419418 0.384896658263695 0.0720737501114504 ENSG00000077254 USP33
ENST00000498328 0.0763810717074955 0.0221999307779286 0.188333171538645 ENSG00000077254 USP33
ENST00000461986 0.0303045236426287 0.00504826663832335 0.201493724030311 ENSG00000077254 USP33
ENST00000531637 0.0519255715799775 0.0120677089795879 0.202545388706586 ENSG00000077254 USP33
ENST00000462192 0.0135212927020718 0.0012659153705439 0.265186117938531 ENSG00000077254 USP33
ENST00000524536 0.0391417759796526 0.0076288274564598 0.173066668865184 ENSG00000077254 USP33
ENST00000525113 0.0659667687591708 0.0176137120084482 0.162140060487166 ENSG00000077254 USP33
ENST00000528150 0.0546271809788697 0.0130980658385391 0.171097250712302 ENSG00000077254 USP33
ENST00000530709 0.0538325703044493 0.0128015700377989 0.17561327834183 ENSG00000077254 USP33
ENST00000524778 0.0493961655916448 0.0111585758790228 0.18027849084467 ENSG00000077254 USP33
ENST00000370791 0.0750324292828164 0.0216089871817036 0.157447802015097 ENSG00000180488 FAM73A
ENST00000443751 0.0867683893275307 0.0269643337316614 0.155954635295741 ENSG00000180488 FAM73A
ENST00000477627 0.812791399086366 0.722946513014163 -0.0302450442124696 ENSG00000180488 FAM73A
ENST00000476203 0.00974683597672683 0.000718071901662321 0.254101705999016 ENSG00000180488 FAM73A
ENST00000401035 0.253492115897864 0.132810163986871 0.124562530620108 ENSG00000162614 NEXN
ENST00000457030 0.214626542677615 0.104382258813795 0.127870935144881 ENSG00000162614 NEXN
ENST00000330010 0.247893166678832 0.128549168939474 0.120456531901929 ENSG00000162614 NEXN
ENST00000334785 0.249721245185247 0.129942929546778 0.117857906523365 ENSG00000162614 NEXN
ENST00000440324 0.279970619411793 0.153250452983012 0.119770264838079 ENSG00000162614 NEXN
ENST00000342754 0.306217768563378 0.174139750802084 0.110906531926395 ENSG00000162614 NEXN
ENST00000464998 0.716789674903797 0.598327134022422 0.0464869852788524 ENSG00000162614 NEXN
ENST00000480732 0.412532776001724 0.268446845087988 0.0900086560320756 ENSG00000162614 NEXN
ENST00000492724 0.110156161489228 0.0385920039583588 0.144882481784566 ENSG00000162613 FUBP1
ENST00000488814 0.104907465721687 0.0358479872879128 0.154397237995346 ENSG00000162613 FUBP1
ENST00000492405 0.103442218877341 0.0350603603625385 0.147825604115799 ENSG00000162613 FUBP1
ENST00000489495 0.0376096182758749 0.00715420479476877 0.206896548516577 ENSG00000162613 FUBP1
ENST00000483894 0.117138764148735 0.0423262406937158 0.169059381284932 ENSG00000162613 FUBP1
ENST00000480673 0.0909261807228048 0.0289442185448492 0.179461918302368 ENSG00000162613 FUBP1
ENST00000474632 0.0589895114859036 0.0147836904543097 0.19015399884075 ENSG00000162613 FUBP1
ENST00000294623 0.263912319638023 0.140728910045633 0.0629247970365997 ENSG00000162613 FUBP1
ENST00000370768 0.52145681066411 0.376028918196619 0.0340963334131243 ENSG00000162613 FUBP1
ENST00000370767 0.52145681066411 0.376028918196619 0.0340963334131243 ENSG00000162613 FUBP1
ENST00000436586 0.522023738670662 0.376632078975179 0.0331539270754544 ENSG00000162613 FUBP1
ENST00000487684 0.903969944634196 0.851893564101487 0.0121829367864527 ENSG00000162613 FUBP1
ENST00000470287 0.914447969186092 0.866920784788664 -0.00982507114669791 ENSG00000162613 FUBP1
ENST00000421641 0.875595583450509 0.81092430195825 0.00960728896675564 ENSG00000162613 FUBP1
ENST00000487931 0.0869400158802542 0.0270398524578317 0.137650713356911 ENSG00000162616 DNAJB4
ENST00000477671 0.0855519115821706 0.0264202049850652 0.134040927309361 ENSG00000162616 DNAJB4
ENST00000484662 0.0874285674413864 0.0272994857291267 0.133819134463122 ENSG00000162616 DNAJB4
ENST00000476882 0.0384650917495165 0.00741638384468905 0.171519271793092 ENSG00000137960 GIPC2
ENST00000426517 0.0410216992483167 0.00825546546165173 0.161346004098672 ENSG00000162616 DNAJB4
ENST00000370763 0.0626387988438857 0.0162345254182194 0.173138966393985 ENSG00000162616 DNAJB4
ENST00000476396 0.187466838581945 0.0855826099925456 0.119522091293677 ENSG00000162616 DNAJB4
ENST00000452835 0.00591219256419597 0.000264053149222936 0.256196080952351 ENSG00000137959 IFI44L
ENST00000476521 0.00209487551321278 3.65837416316044e-05 0.252396974983469 ENSG00000137959 IFI44L
ENST00000370751 0.00604013106941466 0.000275144238615468 0.218184228646393 ENSG00000137959 IFI44L
ENST00000342282 0.0028307284123337 6.4286250063835e-05 0.246062786852944 ENSG00000137959 IFI44L
ENST00000459784 0.00355864065800373 9.87765393280236e-05 0.250673135581889 ENSG00000137959 IFI44L
ENST00000476876 0.00169096323272003 2.51581865918172e-05 0.261963978076916 ENSG00000137959 IFI44L
ENST00000486882 0.00437718157338769 0.000143512790808661 0.223850757258425 ENSG00000137959 IFI44L
ENST00000462041 0.00490796335258438 0.000180686666765574 0.221912576820137 ENSG00000137959 IFI44L
ENST00000450498 0.00861880776319435 0.000569243553872617 0.205804531356114 ENSG00000137959 IFI44L
ENST00000474002 0.0054927825462021 0.000227998957307408 0.195264093325294 ENSG00000137959 IFI44L
ENST00000494910 8.90328466576003e-06 5.0590677318888e-09 0.276914689636557 ENSG00000137959 IFI44L
ENST00000470323 0.0154055520996781 0.00159746862835951 0.181894829119029 ENSG00000137965 IFI44
ENST00000370747 0.0215725679096088 0.00285858180725098 0.171404603541976 ENSG00000137965 IFI44
ENST00000545124 0.0151270563347408 0.00154433732942368 0.177651869901259 ENSG00000137965 IFI44
ENST00000438486 0.0151364191795614 0.00154615328122158 0.178014113057827 ENSG00000137965 IFI44
ENST00000495254 0.0215725679096088 0.00285858180725098 0.171404603541976 ENSG00000137965 IFI44
ENST00000467790 0.0139342402363153 0.00133663502709436 0.169707707971599 ENSG00000137965 IFI44
ENST00000472152 0.0216674911269582 0.00288195204119954 0.171431503675061 ENSG00000137965 IFI44
ENST00000485662 0.0250552217651124 0.00371846712138302 0.174898338261605 ENSG00000137965 IFI44
ENST00000476911 0.202791053091506 0.0961029930412898 0.10304245372692 ENSG00000137965 IFI44
ENST00000446486 0.267103723613007 0.143100773639119 0.0918828845144116 ENSG00000137965 IFI44
ENST00000473719 0.614203168589667 0.477573327058086 0.0632748894687286 ENSG00000117114 LPHN2
ENST00000370723 0.577117953369703 0.435276098628335 0.0675525777451742 ENSG00000117114 LPHN2
ENST00000370730 0.493176459443351 0.346776958332928 0.0814200863451937 ENSG00000117114 LPHN2
ENST00000370728 0.493176459443351 0.346776958332928 0.0814200863451937 ENSG00000117114 LPHN2
ENST00000370727 0.577117953369703 0.435276098628335 0.0675525777451742 ENSG00000117114 LPHN2
ENST00000370725 0.577117953369703 0.435276098628335 0.0675525777451742 ENSG00000117114 LPHN2
ENST00000370721 0.577117953369703 0.435276098628335 0.0675525777451742 ENSG00000117114 LPHN2
ENST00000469377 0.493176459443351 0.346776958332928 0.0814200863451937 ENSG00000117114 LPHN2
ENST00000359929 0.719901748907441 0.602117990534412 0.0464779483047723 ENSG00000117114 LPHN2
ENST00000370689 0.0139795489739222 0.00134311419720302 0.228000448871462 ENSG00000142875 PRKACB
ENST00000370688 0.0231344739968922 0.00324148176740681 0.237634177877102 ENSG00000142875 PRKACB
ENST00000370685 0.0200153881405622 0.00250419816581717 0.209870004949473 ENSG00000142875 PRKACB
ENST00000470673 0.0539355194666465 0.0128407930891737 0.211269645639912 ENSG00000142875 PRKACB
ENST00000446538 0.0801501745230967 0.0239079669572882 0.19319723597276 ENSG00000142875 PRKACB
ENST00000370684 0.0528275576597311 0.012407294178955 0.206470233794871 ENSG00000142875 PRKACB
ENST00000436133 0.0967267679566133 0.0318123266686611 0.183245494816866 ENSG00000142875 PRKACB
ENST00000370682 0.0316892829883825 0.00540698613882953 0.195209148638072 ENSG00000142875 PRKACB
ENST00000394838 0.0316892829883825 0.00540698613882953 0.195209148638072 ENSG00000142875 PRKACB
ENST00000432111 0.0613716986863403 0.0157265268491457 0.203245028796116 ENSG00000142875 PRKACB
ENST00000450730 0.091248455049284 0.0291108239500784 0.185752408048664 ENSG00000142875 PRKACB
ENST00000370680 0.0606414531153131 0.0154331556326976 0.200714729822832 ENSG00000142875 PRKACB
ENST00000413538 0.0737608396467623 0.0210334109557981 0.196443474818257 ENSG00000142875 PRKACB
ENST00000417530 0.0809613780018729 0.0242910140429864 0.191551260598861 ENSG00000142875 PRKACB
ENST00000394839 0.0341170042562639 0.00611924270686272 0.193078483864664 ENSG00000142875 PRKACB
ENST00000370656 0.734568527807218 0.620082636242294 -0.0326809247970494 ENSG00000117133 RPF1
ENST00000370654 0.191397739022645 0.0883197101473445 0.100091689503425 ENSG00000117133 RPF1
ENST00000487806 0.373773536254835 0.232316436703584 -0.0645306821928708 ENSG00000174021 GNG5
ENST00000370645 0.776140569212253 0.674514314288314 -0.0228068386423326 ENSG00000174021 GNG5
ENST00000370641 0.777496196861728 0.676126868293319 -0.0226793451546207 ENSG00000174021 GNG5
ENST00000370638 0.221428233166349 0.10913686048302 0.137150064461693 ENSG00000122432 SPATA1
ENST00000263717 0.0226818647684152 0.00312894932476314 0.196047504872645 ENSG00000122432 SPATA1
ENST00000490879 0.0351581608367673 0.00641185604244286 0.221546507445938 ENSG00000122432 SPATA1
ENST00000431031 0.0459099392273567 0.00990964594732474 0.209182215791049 ENSG00000122432 SPATA1
ENST00000554297 0.0427369342508925 0.00883823048371789 0.224484969014364 ENSG00000122432 SPATA1
ENST00000460286 0.0762419541693828 0.0221395867511246 0.165348714594673 ENSG00000122432 SPATA1
ENST00000370630 0.155801650863374 0.0649759832675655 0.125617015170807 ENSG00000117151 CTBS
ENST00000477677 0.174859174374768 0.0770862459560672 0.120012434128529 ENSG00000117151 CTBS
ENST00000465118 0.254443839875307 0.133580312402877 0.0999669235766156 ENSG00000117151 CTBS
ENST00000370625 0.364122506310631 0.223821268605555 0.0804886503705901 ENSG00000117151 CTBS
ENST00000437941 0.0296288649143016 0.00486724648461508 0.204144873340858 ENSG00000117155 SSX2IP
ENST00000342203 0.0296288649143016 0.00486724648461508 0.204144873340858 ENSG00000117155 SSX2IP
ENST00000481102 0.0421242774836759 0.00862115501358857 0.190464198865458 ENSG00000117155 SSX2IP
ENST00000476905 0.0412068298283193 0.00831652729819791 0.191227983113423 ENSG00000117155 SSX2IP
ENST00000605755 0.04187710258043 0.00853179642388196 0.190345094951271 ENSG00000117155 SSX2IP
ENST00000603677 0.0402676502582267 0.0079965561620649 0.194682740433349 ENSG00000117155 SSX2IP
ENST00000370612 0.0365859888709125 0.00682409515894487 0.197825463897914 ENSG00000117155 SSX2IP
ENST00000460500 0.138793073593288 0.054568475360116 0.154541535406466 ENSG00000117155 SSX2IP
ENST00000422026 0.044892390638679 0.00955778689624349 0.210658756946099 ENSG00000117155 SSX2IP
ENST00000370608 0.038545145035431 0.00743619923400224 0.134456546191282 ENSG00000153898 MCOLN2
ENST00000463065 0.0402560648403193 0.00799311174560699 0.133371781656701 ENSG00000153898 MCOLN2
ENST00000530971 0.074025914744442 0.0211480580364122 0.156729643348997 ENSG00000153898 MCOLN2
ENST00000284027 0.0495072699494312 0.0111938979282774 0.133079079648729 ENSG00000153898 MCOLN2
ENST00000531325 0.0408027837017736 0.0081727675893298 0.151266906425465 ENSG00000153898 MCOLN2
ENST00000531874 0.0680575790270175 0.0185232476291523 0.156025426682894 ENSG00000153898 MCOLN2
ENST00000370596 0.0329922943396876 0.00579277830846363 0.181303081948791 ENSG00000162643 WDR63
ENST00000370589 0.0427261768348173 0.0088348270113134 0.188873721126 ENSG00000055732 MCOLN3
ENST00000474447 0.679900117747943 0.553523123174122 0.0492103607612379 ENSG00000055732 MCOLN3
ENST00000341115 0.038439115420747 0.00740773505281442 0.196564472499744 ENSG00000055732 MCOLN3
ENST00000370587 0.010571078240466 0.000827153294184774 0.257282219096528 ENSG00000055732 MCOLN3
ENST00000490600 0.00999298472454762 0.000746596868057771 0.259046430942256 ENSG00000055732 MCOLN3
ENST00000475312 0.0314104761492969 0.00533393863013336 0.2434210066314 ENSG00000055732 MCOLN3
ENST00000326813 0.120291683348267 0.0441171275223974 0.162956233494251 ENSG00000162643 WDR63
ENST00000294664 0.123997450986738 0.0461350088729826 0.161549960102957 ENSG00000162643 WDR63
ENST00000464801 0.119102517578848 0.0434452578754499 0.163296529988729 ENSG00000162643 WDR63
ENST00000294661 0.449232172612431 0.302965390143917 0.0681082929085469 ENSG00000162642 C1orf52
[truncated: 9,591,457 more chars]
