# Supplementary material for: High-throughput allele-specific expression across 250 environmental conditions
Source: Genome Res. 2016 Dec;26(12):1627–38. doi: 10.1101/gr.209759.116 (PMC5131815; doi:10.1101/gr.209759.116)
Supplement: Supplemental Material [file supp_gr.209759.116_Supplemental_Table_S6.tar.gz › DEG_results/DP7_DEG_stats_T27C1.txt]

t.id padj pval logFC ensg g.id
ENST00000541675 0.0922056574904365 0.0209923479626306 -0.13316661254533 ENSG00000227232 WASH7P
ENST00000423562 0.0934613089620402 0.0214420828693257 -0.132577334770121 ENSG00000227232 WASH7P
ENST00000438504 0.0934613089620402 0.0214420828693257 -0.132577334770121 ENSG00000227232 WASH7P
ENST00000488147 0.0934119022058567 0.0214050641654987 -0.132577777338916 ENSG00000227232 WASH7P
ENST00000538476 0.0931854241889232 0.0213319008399751 -0.132606851811807 ENSG00000227232 WASH7P
ENST00000423372 0.363737101291845 0.182349702207169 -0.113444264571278 ENSG00000237683 AL627309.1
ENST00000440200 0.556958253852974 0.361248549983735 -0.0692572440952571 ENSG00000230021 RP5-857K21.4
ENST00000416931 0.211749494172142 0.0777436206347601 -0.141933717314742 ENSG00000225972 MTND1P23
ENST00000414273 0.506044463258299 0.309673792355117 0.0854672147219854 ENSG00000237973 hsa-mir-6723
ENST00000467115 0.633562126828473 0.444673107634906 -0.0646439876696122 ENSG00000240409 MTATP8P1
ENST00000514057 0.0472239187468928 0.00721203229138944 -0.23738146268888 ENSG00000248527 MTATP6P1
ENST00000416718 0.0210798699999586 0.00192124543099959 -0.229693534760218 ENSG00000198744 RP5-857K21.11
ENST00000428504 0.259060034170801 0.106782037723028 -0.13391253453932 ENSG00000228327 RP11-206L10.2
ENST00000434264 0.718401537214171 0.549924973970417 0.0527392384056958 ENSG00000237491 RP11-206L10.9
ENST00000589899 0.712682347594538 0.542341061430899 0.0538042954479021 ENSG00000237491 RP11-206L10.9
ENST00000609830 0.652422749949983 0.467271411543653 0.0642275472307566 ENSG00000237491 RP11-206L10.9
ENST00000429505 0.815051486698264 0.68578348109428 0.0305130170046731 ENSG00000237491 RP11-206L10.9
ENST00000591440 0.980740792201006 0.962560511218386 0.00367830269430902 ENSG00000237491 RP11-206L10.9
ENST00000587530 0.980740792201006 0.962560511218386 0.00367830269430902 ENSG00000237491 RP11-206L10.9
ENST00000593022 0.960942226472416 0.925916297265127 -0.00711361619905937 ENSG00000237491 RP11-206L10.9
ENST00000589531 0.975371927280552 0.952174401910148 -0.00459996099766427 ENSG00000237491 RP11-206L10.9
ENST00000588951 0.918174945076676 0.849923987201962 0.0144056519071341 ENSG00000237491 RP11-206L10.9
ENST00000585768 0.979170509406607 0.959567069213358 0.00403740097120837 ENSG00000237491 RP11-206L10.9
ENST00000585745 0.88671191816161 0.798350062616494 0.0214375019780539 ENSG00000237491 RP11-206L10.9
ENST00000590848 0.991823840978166 0.983558016104494 -0.00162220709873035 ENSG00000237491 RP11-206L10.9
ENST00000586288 0.9795556785066 0.960574176239343 -0.00379409276852037 ENSG00000237491 RP11-206L10.9
ENST00000447500 0.712665367479587 0.542294393624681 0.0525101622557999 ENSG00000230092 RP11-206L10.8
ENST00000590817 0.712665367479587 0.542294393624681 0.0525101622557999 ENSG00000230092 RP11-206L10.8
ENST00000435300 0.574606931075969 0.379632752536078 0.0758005859911165 ENSG00000240453 RP11-206L10.10
ENST00000473798 0.667743565834006 0.485485086868726 0.0620727239554314 ENSG00000225880 LINC00115
ENST00000536430 0.667800712415628 0.485575452702787 0.0620603127434526 ENSG00000225880 LINC00115
ENST00000445118 0.893166729369989 0.80818258161277 -0.0157110516837531 ENSG00000228794 LINC01128
ENST00000610067 0.757302928518347 0.601771531179071 -0.0366724136544725 ENSG00000228794 LINC01128
ENST00000441765 0.775680208261694 0.627068798594524 -0.0391180467420452 ENSG00000228794 LINC01128
ENST00000609139 0.772775838544945 0.623024539125418 -0.034550325313566 ENSG00000228794 LINC01128
ENST00000449005 0.862306435864086 0.76036527328651 -0.0214830548770445 ENSG00000228794 LINC01128
ENST00000416570 0.811957823749247 0.681259059170801 -0.0289056653989234 ENSG00000228794 LINC01128
ENST00000448975 0.811957823749247 0.681259059170801 -0.0289056653989234 ENSG00000228794 LINC01128
ENST00000609009 0.765697392935753 0.612966897348845 -0.0361031845010683 ENSG00000228794 LINC01128
ENST00000608189 0.765697392935753 0.612966897348845 -0.0361031845010683 ENSG00000228794 LINC01128
ENST00000415295 0.599819687056435 0.407182188017431 -0.0699864380602294 ENSG00000228794 LINC01128
ENST00000342066 0.461703388401905 0.267484687117377 -0.0900386130548163 ENSG00000187634 SAMD11
ENST00000341065 0.445867992680864 0.25253410457489 -0.092944154998971 ENSG00000187634 SAMD11
ENST00000483767 0.00929336708365821 0.000467718983775786 -0.195828547479146 ENSG00000188976 NOC2L
ENST00000327044 0.100268090950095 0.0239370220913516 -0.118897917943201 ENSG00000188976 NOC2L
ENST00000477976 0.0749854252850673 0.015140960039614 -0.128420140998822 ENSG00000188976 NOC2L
ENST00000496938 0.145308999017715 0.0428143569346083 -0.166849414268931 ENSG00000188976 NOC2L
ENST00000487214 0.789176844337861 0.646559160142115 -0.0286917944341528 ENSG00000188976 NOC2L
ENST00000469563 0.657847017415244 0.473791649248162 -0.0549032565989194 ENSG00000188976 NOC2L
ENST00000338591 0.0990711531193745 0.023470242350633 -0.1737521747217 ENSG00000187961 KLHL17
ENST00000463212 0.735550502861203 0.5731896574598 -0.0500702402167451 ENSG00000187961 KLHL17
ENST00000466300 0.12373267717022 0.0332161275887084 -0.178212236681532 ENSG00000187961 KLHL17
ENST00000481067 0.508563975384972 0.312169236917351 -0.0893938206329004 ENSG00000187961 KLHL17
ENST00000379410 0.281549592059182 0.12194207414996 -0.136693007107932 ENSG00000187583 PLEKHN1
ENST00000379407 0.308274305904271 0.14070460047216 -0.13069165547483 ENSG00000187583 PLEKHN1
ENST00000379409 0.308274305904271 0.14070460047216 -0.13069165547483 ENSG00000187583 PLEKHN1
ENST00000428771 0.143550965523528 0.041946997237948 -0.17784457659169 ENSG00000188290 HES4
ENST00000304952 0.138575891460385 0.03974647178545 -0.180153653156647 ENSG00000188290 HES4
ENST00000481869 0.138575891460385 0.03974647178545 -0.180153653156647 ENSG00000188290 HES4
ENST00000484667 0.225209036409822 0.08586105177239 -0.15078877709288 ENSG00000188290 HES4
ENST00000379389 0.798855531237948 0.661430246582524 0.0335071040930007 ENSG00000187608 ISG15
ENST00000379370 0.00292294272921048 5.38965552116491e-05 -0.24418320479351 ENSG00000188157 AGRN
ENST00000477585 0.0831683411960009 0.0179123044172804 -0.177669173157354 ENSG00000188157 AGRN
ENST00000469403 0.0199685760579007 0.00176062053090248 -0.22371040909193 ENSG00000188157 AGRN
ENST00000479707 0.0321645622828525 0.00387983966395837 -0.221483626659868 ENSG00000188157 AGRN
ENST00000466223 0.144065032486923 0.0422268629479472 -0.158895498356432 ENSG00000188157 AGRN
ENST00000478677 0.201516429685292 0.0718729024665937 -0.156246781758984 ENSG00000188157 AGRN
ENST00000492947 0.0662093647894188 0.0123901152382653 -0.198598496125488 ENSG00000188157 AGRN
ENST00000419249 0.00407104930725666 9.99318560335485e-05 -0.271782753344635 ENSG00000188157 AGRN
ENST00000461111 0.00280613255015511 4.91303423852492e-05 -0.248719252139695 ENSG00000188157 AGRN
ENST00000418300 0.0393196953008801 0.00537945788090885 -0.196823606093573 ENSG00000242590 RP11-54O7.14
ENST00000427998 0.565598754720206 0.370559072166403 -0.0685546505926185 ENSG00000217801 RP11-465B22.3
ENST00000394517 0.644071647109998 0.457721990972624 -0.0591565915829176 ENSG00000217801 RP11-465B22.3
ENST00000456409 0.763056802371137 0.609503072363985 -0.0420684337455071 ENSG00000217801 RP11-465B22.3
ENST00000412397 0.61291957762901 0.421472180957292 -0.0641850755491221 ENSG00000217801 RP11-465B22.3
ENST00000433695 0.898073300990339 0.81682382901935 -0.0195961020454399 ENSG00000217801 RP11-465B22.3
ENST00000451054 0.879684437258638 0.78665238274135 -0.0228830507694292 ENSG00000217801 RP11-465B22.3
ENST00000379339 0.129914022047021 0.0358570181314718 -0.127084373503048 ENSG00000131591 C1orf159
ENST00000294576 0.129914022047021 0.0358570181314718 -0.127084373503048 ENSG00000131591 C1orf159
ENST00000448924 0.129914022047021 0.0358570181314718 -0.127084373503048 ENSG00000131591 C1orf159
ENST00000465822 0.0899754906233315 0.0202045146069489 -0.173203165038152 ENSG00000131591 C1orf159
ENST00000379325 0.129914022047021 0.0358570181314718 -0.127084373503048 ENSG00000131591 C1orf159
ENST00000421241 0.129914022047021 0.0358570181314718 -0.127084373503048 ENSG00000131591 C1orf159
ENST00000487177 0.242517536536084 0.0962587362088397 -0.133091036052315 ENSG00000131591 C1orf159
ENST00000467751 0.129914022047021 0.0358570181314718 -0.127084373503048 ENSG00000131591 C1orf159
ENST00000477196 0.129914022047021 0.0358570181314718 -0.127084373503048 ENSG00000131591 C1orf159
ENST00000464905 0.17946944654015 0.0596369108539685 -0.161762586797561 ENSG00000131591 C1orf159
ENST00000379320 0.0815971797523321 0.0173445781833955 -0.175727842174445 ENSG00000131591 C1orf159
ENST00000379319 0.163803453662697 0.0517687135291898 -0.128643073369812 ENSG00000131591 C1orf159
ENST00000434641 0.147309250043251 0.0437901550269679 -0.129925218683377 ENSG00000131591 C1orf159
ENST00000482816 0.142567880575542 0.0414961667298224 -0.133130775673041 ENSG00000131591 C1orf159
ENST00000437760 0.184814670232245 0.0625984608763565 -0.123092102145926 ENSG00000131591 C1orf159
ENST00000462097 0.275304857810657 0.117532272191516 -0.108201110476509 ENSG00000131591 C1orf159
ENST00000473600 0.183826088859961 0.0620721190838502 -0.159959031235246 ENSG00000131591 C1orf159
ENST00000475119 0.243261693096514 0.0967251530262319 -0.113871539465354 ENSG00000131591 C1orf159
ENST00000442117 0.184954999983209 0.0626757690866657 -0.160586891985366 ENSG00000131591 C1orf159
ENST00000472741 0.420674438477335 0.229679351207069 -0.0849977993263553 ENSG00000131591 C1orf159
ENST00000480643 0.416304692606856 0.225972268581723 -0.0858539149077273 ENSG00000131591 C1orf159
ENST00000379268 0.376359715401161 0.192180190601771 0.116226631548114 ENSG00000186891 TNFRSF18
ENST00000379236 0.72045522129719 0.552697886214664 -0.0519138610822194 ENSG00000186827 TNFRSF4
ENST00000497869 0.720131854179595 0.552164095706734 -0.0519823854751671 ENSG00000186827 TNFRSF4
ENST00000360001 0.0991606005888409 0.0234998377636105 -0.144739793691231 ENSG00000078808 SDF4
ENST00000465727 0.0999725025927402 0.0238077557977597 -0.144445408491648 ENSG00000078808 SDF4
ENST00000263741 0.0999725025927402 0.0238077557977597 -0.144445408491648 ENSG00000078808 SDF4
ENST00000494748 0.039524440139988 0.0054243019514684 -0.189631401409529 ENSG00000078808 SDF4
ENST00000478938 0.0583334322003649 0.0100947588741904 -0.179802480070929 ENSG00000078808 SDF4
ENST00000403997 0.302755708958892 0.136886914322254 -0.0961308473581645 ENSG00000078808 SDF4
ENST00000545427 0.38709357958394 0.201002160148068 -0.0868540595162912 ENSG00000078808 SDF4
ENST00000459994 0.283900074547975 0.123490272372971 -0.109383849183135 ENSG00000078808 SDF4
ENST00000379198 0.496583044844568 0.300634212106352 -0.084319111098336 ENSG00000176022 B3GALT6
ENST00000450390 0.0398538780696747 0.00549205543139882 -0.14423135289061 ENSG00000160087 UBE2J2
ENST00000347370 0.039725613754372 0.00546495999998782 -0.144244529046927 ENSG00000160087 UBE2J2
ENST00000349431 0.0418608502784031 0.00594857620300249 -0.141534099214295 ENSG00000160087 UBE2J2
ENST00000348298 0.0419500340309603 0.00597157892188201 -0.140785878533042 ENSG00000160087 UBE2J2
ENST00000339385 0.142918135481308 0.0416456560215201 -0.110667938343704 ENSG00000160087 UBE2J2
ENST00000400929 0.0608199085401395 0.0108623713977791 -0.133707346251677 ENSG00000160087 UBE2J2
ENST00000464036 0.0598411997571016 0.010574484851894 -0.132956555589812 ENSG00000160087 UBE2J2
ENST00000360466 0.068613192224952 0.0131653190231508 -0.129394626693076 ENSG00000160087 UBE2J2
ENST00000400930 0.0660855153023986 0.0123523692371975 -0.130597272789938 ENSG00000160087 UBE2J2
ENST00000467339 0.70583184396829 0.533605184184945 -0.0474506842292185 ENSG00000160087 UBE2J2
ENST00000473215 0.0600898310731281 0.0106521638016338 -0.130436593028031 ENSG00000160087 UBE2J2
ENST00000435198 0.0967135557390707 0.0225956835752981 -0.115764916208269 ENSG00000160087 UBE2J2
ENST00000509720 0.0977735698725321 0.0229656959604142 -0.115910637785431 ENSG00000160087 UBE2J2
ENST00000491779 0.066579689518926 0.012525724173198 -0.133459215651687 ENSG00000160087 UBE2J2
ENST00000466752 0.0647345328838128 0.011961199724425 -0.140359773033465 ENSG00000160087 UBE2J2
ENST00000503294 0.0463548075630296 0.00700467184517483 -0.153042006431402 ENSG00000160087 UBE2J2
ENST00000477894 0.0483200392270042 0.00749017351757335 -0.153331715291361 ENSG00000160087 UBE2J2
ENST00000471154 0.3608916853563 0.179966766156601 -0.0931706979748941 ENSG00000160087 UBE2J2
ENST00000422076 0.0681036024587048 0.0130258007733162 -0.144148233344232 ENSG00000160087 UBE2J2
ENST00000502382 0.0444705720045411 0.0065506409288453 -0.16012760682202 ENSG00000160087 UBE2J2
ENST00000461142 0.0536871150617058 0.00886122797665204 -0.164710233631979 ENSG00000160087 UBE2J2
ENST00000488418 0.144727651901129 0.0425224512518054 -0.14489869284099 ENSG00000160087 UBE2J2
ENST00000379116 0.0503723646575806 0.00799435645628206 -0.234474179099494 ENSG00000162572 SCNN1D
ENST00000338555 0.052807934292487 0.00861988341342489 -0.232233850105215 ENSG00000162572 SCNN1D
ENST00000354700 0.00227468726085566 3.25019629020502e-05 -0.233926616326343 ENSG00000131584 ACAP3
ENST00000353662 0.00228835737547634 3.28976295171327e-05 -0.233739631356504 ENSG00000131584 ACAP3
ENST00000492936 0.000890225851119182 5.53904068665526e-06 -0.252590975609295 ENSG00000131584 ACAP3
ENST00000467278 0.000686285592484753 3.21720744260884e-06 -0.319571386130696 ENSG00000131584 ACAP3
ENST00000470659 0.00231910532588383 3.36251823426788e-05 -0.358756766661679 ENSG00000131584 ACAP3
ENST00000379037 0.0604948812960993 0.0107674337075432 -0.217824547298832 ENSG00000131584 ACAP3
ENST00000476572 0.0125827593816081 0.000802092520243999 -0.252661732632741 ENSG00000131584 ACAP3
ENST00000493992 0.0722170658935487 0.0142676214500594 -0.212589395292087 ENSG00000131584 ACAP3
ENST00000472541 0.0383407568408726 0.00516731675318639 -0.164296957685213 ENSG00000131584 ACAP3
ENST00000354980 0.13374290987587 0.0374685843619592 -0.131774176094603 ENSG00000131584 ACAP3
ENST00000478065 0.158811897574249 0.0493196430151409 -0.142304070982614 ENSG00000131584 ACAP3
ENST00000479108 0.163063550987597 0.0513936186156832 -0.131248893404146 ENSG00000131584 ACAP3
ENST00000438966 0.122980573481524 0.0328929517397005 -0.150189084389111 ENSG00000131584 ACAP3
ENST00000379031 0.18966693875704 0.0653138922473617 -0.151104495995346 ENSG00000169972 PUSL1
ENST00000470520 0.378707194790746 0.194086455019415 -0.107782080666577 ENSG00000169972 PUSL1
ENST00000463758 0.300220036375458 0.135043858130589 -0.131348655397464 ENSG00000169972 PUSL1
ENST00000467712 0.371817735991811 0.18871883990023 -0.108868205499331 ENSG00000169972 PUSL1
ENST00000493657 0.120810212868865 0.0320079789682871 -0.181382250165538 ENSG00000169972 PUSL1
ENST00000470030 0.0434418713913238 0.00630859966583225 -0.160140953682508 ENSG00000127054 CPSF3L
ENST00000435064 0.00681067005345343 0.000268721953947221 -0.176083806431078 ENSG00000127054 CPSF3L
ENST00000497304 0.113307642952191 0.0288929450161373 -0.159614401757045 ENSG00000127054 CPSF3L
ENST00000323275 0.00672337041975366 0.000262484485631693 -0.176630398108279 ENSG00000127054 CPSF3L
ENST00000411962 0.00672337041975366 0.000262789956025906 -0.176627984844164 ENSG00000127054 CPSF3L
ENST00000462432 0.0574931536171044 0.00986768337566088 -0.141244146839637 ENSG00000127054 CPSF3L
ENST00000478641 0.0588002568442482 0.0102462755316138 -0.151128829487531 ENSG00000127054 CPSF3L
ENST00000458452 0.00665844627117406 0.0002569960038217 -0.176689433105988 ENSG00000127054 CPSF3L
ENST00000419704 0.00665844627117406 0.0002569960038217 -0.176689433105988 ENSG00000127054 CPSF3L
ENST00000540437 0.0066563942873955 0.000256694044418843 -0.17669184976745 ENSG00000127054 CPSF3L
ENST00000421495 0.0066563942873955 0.000256694044418843 -0.17669184976745 ENSG00000127054 CPSF3L
ENST00000532772 0.00606815954225517 0.000212867315942314 -0.178484246737916 ENSG00000127054 CPSF3L
ENST00000450926 0.00518194786001126 0.000156005978513647 -0.181894678317607 ENSG00000127054 CPSF3L
ENST00000545578 0.00526921072356657 0.000161731115568218 -0.181727439255919 ENSG00000127054 CPSF3L
ENST00000527098 0.00527091126668615 0.000161900290358042 -0.181725258271802 ENSG00000127054 CPSF3L
ENST00000485710 0.0248227400734607 0.00253465019577291 -0.184465067215603 ENSG00000127054 CPSF3L
ENST00000461514 0.0317459532913852 0.00379235418140511 -0.180233918374112 ENSG00000127054 CPSF3L
ENST00000525164 0.0324632537186516 0.00394046445670087 -0.180427579728969 ENSG00000127054 CPSF3L
ENST00000528879 0.00759637052632519 0.000325747838313513 -0.172390341642495 ENSG00000127054 CPSF3L
ENST00000525769 0.0228447369279904 0.00218956199414771 -0.189314899731887 ENSG00000127054 CPSF3L
ENST00000531377 0.0473190959641776 0.00723821916445751 -0.136239994422732 ENSG00000127054 CPSF3L
ENST00000527383 0.113908840199463 0.029136334807062 -0.134424450287637 ENSG00000127054 CPSF3L
ENST00000531292 0.0555920734694227 0.00936976410651674 -0.175209972488768 ENSG00000127054 CPSF3L
ENST00000467408 0.194510992038458 0.0679347950165383 -0.118265016116557 ENSG00000127054 CPSF3L
ENST00000434694 0.0161826646596985 0.00124137798075193 -0.166081998894933 ENSG00000127054 CPSF3L
ENST00000531020 0.754854954735001 0.598904117194808 -0.0396691293916259 ENSG00000127054 CPSF3L
ENST00000533916 0.578905126768127 0.38433697822223 -0.063640452841521 ENSG00000127054 CPSF3L
ENST00000488042 0.0257290320449796 0.00268347819826654 -0.16005111741781 ENSG00000127054 CPSF3L
ENST00000526797 0.0160515494677805 0.00122302400559628 -0.172862340766619 ENSG00000127054 CPSF3L
ENST00000526332 0.0162571659230824 0.00125017224122499 -0.172616946295269 ENSG00000127054 CPSF3L
ENST00000430786 0.0211273887437634 0.00192879057001766 -0.166546453010918 ENSG00000127054 CPSF3L
ENST00000527719 0.0255038048085958 0.00264718634652446 -0.161828614261861 ENSG00000127054 CPSF3L
ENST00000530031 0.025188888387237 0.00259374558143067 -0.16185886422956 ENSG00000127054 CPSF3L
ENST00000526113 0.0257950465969261 0.00269549344789835 -0.161271340420633 ENSG00000127054 CPSF3L
ENST00000526904 0.0240972374540677 0.00239872398363233 -0.16143281957638 ENSG00000127054 CPSF3L
ENST00000525603 0.0482038486322232 0.00746120636075703 -0.156646501010466 ENSG00000127054 CPSF3L
ENST00000444968 0.441517849296414 0.248364243621755 -0.0889799934011298 ENSG00000240731 RP5-890O3.9
ENST00000429572 0.0104093980377473 0.000573348918360656 -0.219781641454759 ENSG00000127054 CPSF3L
ENST00000498173 0.0103871758592375 0.000571633068016792 -0.219784546935147 ENSG00000127054 CPSF3L
ENST00000496353 0.0099631461057408 0.000530083949446261 -0.220697316177072 ENSG00000127054 CPSF3L
ENST00000493534 0.0113501909986709 0.000661499691319616 -0.230278514415433 ENSG00000127054 CPSF3L
ENST00000534345 0.0194745822254264 0.00168777443001226 -0.216677370948454 ENSG00000127054 CPSF3L
ENST00000532952 0.0280915305545464 0.00310307231976125 -0.20378277909753 ENSG00000127054 CPSF3L
ENST00000490853 0.0201360514540443 0.00178612899983458 -0.215474226849553 ENSG00000127054 CPSF3L
ENST00000531019 0.0201360514540443 0.00178612899983458 -0.215474226849553 ENSG00000127054 CPSF3L
ENST00000498476 0.0171514067179578 0.00136653141069569 -0.221929766021034 ENSG00000127054 CPSF3L
ENST00000470679 0.0234057928712064 0.00227846943824466 -0.217492474775677 ENSG00000127054 CPSF3L
ENST00000525285 0.0259243705173329 0.00271670552646899 -0.217662295976397 ENSG00000127054 CPSF3L
ENST00000530233 0.210850140917431 0.0772304638997823 -0.146059429383175 ENSG00000127054 CPSF3L
ENST00000464957 0.358762972279118 0.178273473802325 -0.118651911876936 ENSG00000224051 GLTPD1
ENST00000343938 0.417636328047612 0.227130689583133 -0.10060728994657 ENSG00000224051 GLTPD1
ENST00000378891 0.0454564501043303 0.00678755823163664 -0.20018880882718 ENSG00000107404 DVL1
ENST00000378888 0.0338932645888289 0.00421884430825262 -0.212102710322352 ENSG00000107404 DVL1
ENST00000472445 0.482285422419614 0.286853678968496 -0.0902640816233962 ENSG00000107404 DVL1
ENST00000309212 0.113139178185857 0.0287980961867326 -0.192920898577854 ENSG00000162576 MXRA8
ENST00000477278 0.0785463268519759 0.0163323277555306 -0.211541997165776 ENSG00000162576 MXRA8
ENST00000342753 0.113139178185857 0.0287980961867326 -0.192920898577854 ENSG00000162576 MXRA8
ENST00000445648 0.113139178185857 0.0287980961867326 -0.192920898577854 ENSG00000162576 MXRA8
ENST00000338370 0.342761066454549 0.166037470160146 -0.0990265599530332 ENSG00000175756 AURKAIP1
ENST00000338338 0.365429346160476 0.183673305636553 -0.0952566003461121 ENSG00000175756 AURKAIP1
ENST00000321751 0.336716883347768 0.161416318643275 -0.100008294476328 ENSG00000175756 AURKAIP1
ENST00000378853 0.334213888886712 0.15966569081834 -0.100374899853579 ENSG00000175756 AURKAIP1
ENST00000489799 0.737017283766289 0.57535362200897 -0.0433239518254294 ENSG00000175756 AURKAIP1
ENST00000496905 0.606416686575662 0.414492288156478 -0.0662852979026452 ENSG00000175756 AURKAIP1
ENST00000480479 0.00289453623850122 5.28786309954244e-05 -0.239107340540458 ENSG00000221978 CCNL2
ENST00000482621 0.0172931233809567 0.00138879542266945 -0.169279656301363 ENSG00000221978 CCNL2
ENST00000408952 0.0172931233809567 0.00138879542266945 -0.169279656301363 ENSG00000221978 CCNL2
ENST00000463260 0.0013704005333577 1.23163696696384e-05 -0.305456676076233 ENSG00000221978 CCNL2
ENST00000400809 0.0171361867294954 0.00136385818314531 -0.164360092551223 ENSG00000221978 CCNL2
ENST00000496007 0.0171799706907117 0.00137373813051846 -0.164271673663356 ENSG00000221978 CCNL2
ENST00000482365 0.0146938260097185 0.00104407759254264 -0.198134535597507 ENSG00000221978 CCNL2
ENST00000481223 0.0174874590596694 0.00141124384274583 -0.164922355716111 ENSG00000221978 CCNL2
ENST00000418865 0.0324449283163885 0.00393458297787971 -0.175018621101069 ENSG00000221978 CCNL2
ENST00000505849 0.0115691551576431 0.000684708683625409 -0.205574451086015 ENSG00000221978 CCNL2
ENST00000488340 0.0317282808342257 0.00378882208358552 -0.146942507414441 ENSG00000221978 CCNL2
ENST00000492998 0.00554007998405428 0.000178642616177487 -0.237356254851927 ENSG00000221978 CCNL2
ENST00000469113 0.172155338337161 0.0559645062482138 -0.119145661241899 ENSG00000221978 CCNL2
ENST00000480646 0.0118156750956098 0.000709441814779207 -0.220005411558855 ENSG00000221978 CCNL2
ENST00000471930 0.188870611911291 0.0648612217698994 -0.108530933475533 ENSG00000221978 CCNL2
ENST00000408918 0.064663585327738 0.0119416235499933 -0.129039558338758 ENSG00000221978 CCNL2
ENST00000473872 0.040117036022123 0.00555423984576743 -0.153603987978663 ENSG00000221978 CCNL2
ENST00000425598 0.13067426264876 0.0361831776206952 -0.115940962568599 ENSG00000221978 CCNL2
ENST00000463895 0.337930751129528 0.162343863290283 -0.0947175241928562 ENSG00000221978 CCNL2
ENST00000497013 0.144180760015274 0.0422880344881527 -0.138345978169601 ENSG00000221978 CCNL2
ENST00000448629 0.696322918158877 0.521760792556714 -0.0542291365565683 ENSG00000224870 RP4-758J18.2
ENST00000444362 0.566632396857183 0.37159627230443 0.06211045898928 ENSG00000224870 RP4-758J18.2
ENST00000418833 0.660761446371085 0.477392322263724 0.0492427877504444 ENSG00000224870 RP4-758J18.2
ENST00000576232 0.714033002686023 0.5441176202303 0.0537549659735283 ENSG00000224870 RP4-758J18.2
ENST00000570344 0.670987941938723 0.489400781653465 0.0613590590253127 ENSG00000224870 RP4-758J18.2
ENST00000447725 0.967303497279534 0.937989049297731 -0.00542526780321868 ENSG00000224870 RP4-758J18.2
ENST00000572242 0.720398399550143 0.552626631395952 0.040921311558196 ENSG00000224870 RP4-758J18.2
ENST00000453521 0.65582484483321 0.471509717321164 0.0493110178389672 ENSG00000224870 RP4-758J18.2
ENST00000344843 0.871332462787685 0.77394687643793 0.0167031386421508 ENSG00000242485 MRPL20
ENST00000493287 0.728845636007785 0.564421892775897 -0.0387833623037507 ENSG00000242485 MRPL20
ENST00000487659 0.869939782547868 0.772014710048399 0.0168252965063342 ENSG00000242485 MRPL20
ENST00000492508 0.676561103905118 0.496953021259503 0.040812498082145 ENSG00000242485 MRPL20
ENST00000482352 0.706395365615049 0.53429879787841 0.0382993836512591 ENSG00000242485 MRPL20
ENST00000477686 0.573384610110823 0.378276503457976 0.0578333824082759 ENSG00000242485 MRPL20
ENST00000495558 0.333026001793656 0.158789113875154 0.124539337865431 ENSG00000179403 VWA1
ENST00000338660 0.934372888316299 0.878969432528287 -0.0124066837407457 ENSG00000179403 VWA1
ENST00000404702 0.939938694859928 0.888477311030383 -0.0114898623650061 ENSG00000179403 VWA1
ENST00000476993 0.944637989510899 0.897026774833869 -0.0105970912061768 ENSG00000179403 VWA1
ENST00000378741 0.0857557186801289 0.0187765366107977 -0.173466398660385 ENSG00000160072 ATAD3B
ENST00000308647 0.00521088084374587 0.00015783622306972 -0.218491428744075 ENSG00000160072 ATAD3B
ENST00000472194 0.00609841048466556 0.000217371659027442 -0.219227408949872 ENSG00000160072 ATAD3B
ENST00000378736 0.095087768076684 0.0220086190100694 -0.202601239431876 ENSG00000160072 ATAD3B
ENST00000485748 0.00549634764927934 0.000175955385664206 -0.247225827260859 ENSG00000160072 ATAD3B
ENST00000474481 0.0200493442881191 0.00177229884447026 -0.213173105231 ENSG00000160072 ATAD3B
ENST00000378756 0.154062293182821 0.0470742653539144 -0.135752429781827 ENSG00000197785 ATAD3A
ENST00000378755 0.154062293182821 0.0470742653539144 -0.135752429781827 ENSG00000197785 ATAD3A
ENST00000339113 0.139711385926195 0.0402362228768806 -0.137437289967348 ENSG00000197785 ATAD3A
ENST00000536055 0.139711385926195 0.0402362228768806 -0.137437289967348 ENSG00000197785 ATAD3A
ENST00000429957 0.85229863689386 0.743880023559285 -0.0281927506391878 ENSG00000197785 ATAD3A
ENST00000400830 0.0463631252693546 0.00701173461461221 -0.214548073554883 ENSG00000197785 ATAD3A
ENST00000291386 0.842701958559786 0.728505085527928 -0.0169693210846921 ENSG00000160075 SSU72
ENST00000378726 0.645248018543018 0.459059084940215 0.0447575657450792 ENSG00000160075 SSU72
ENST00000378725 0.924249703046554 0.860772746018619 0.00877541689076327 ENSG00000160075 SSU72
ENST00000359060 0.970315522097743 0.943519552114818 -0.00404690741979621 ENSG00000160075 SSU72
ENST00000539195 0.267503720714462 0.112415808991055 -0.120243500273103 ENSG00000215791 AL645728.2
ENST00000520777 0.00197289231134186 2.48124951649934e-05 -0.285522058289051 ENSG00000197530 MIB2
ENST00000378710 0.00196147938092765 2.44742935257769e-05 -0.285583581389455 ENSG00000197530 MIB2
ENST00000360522 0.00196147938092765 2.44742935257769e-05 -0.285583581389455 ENSG00000197530 MIB2
ENST00000357210 0.00196147938092765 2.44742935257769e-05 -0.285583581389455 ENSG00000197530 MIB2
ENST00000355826 0.00196147938092765 2.44742935257769e-05 -0.285583581389455 ENSG00000197530 MIB2
ENST00000518681 0.00198339650995528 2.52293759123237e-05 -0.285454305359571 ENSG00000197530 MIB2
ENST00000505820 0.00196147938092765 2.43140740299535e-05 -0.285705307388803 ENSG00000197530 MIB2
ENST00000479659 0.00193465947305073 2.35071606175098e-05 -0.286018589272035 ENSG00000197530 MIB2
ENST00000489635 0.00193757682782692 2.36388324780277e-05 -0.286574370620576 ENSG00000197530 MIB2
ENST00000511502 0.00197563706281291 2.49218555162019e-05 -0.286366035362611 ENSG00000197530 MIB2
ENST00000477990 0.169216777638614 0.0544345351605513 -0.160129567426934 ENSG00000197530 MIB2
ENST00000514363 0.00668458573438189 0.000258698421371208 -0.253450160368528 ENSG00000197530 MIB2
ENST00000487053 0.00216831253971763 3.01144617333012e-05 -0.284013571948179 ENSG00000197530 MIB2
ENST00000502470 0.0111580173140098 0.000641288363458057 -0.239594876061276 ENSG00000197530 MIB2
ENST00000378712 0.00216831253971763 3.01144617333012e-05 -0.284013571948179 ENSG00000197530 MIB2
ENST00000507082 0.115976593744663 0.0299475131169215 -0.19008527839967 ENSG00000197530 MIB2
ENST00000463492 0.0951872740462948 0.0220384568933843 -0.202787548299439 ENSG00000197530 MIB2
ENST00000510793 0.0272626416370525 0.00295446036851986 -0.208045213323781 ENSG00000197530 MIB2
ENST00000504599 0.00264243253910921 4.38721919913409e-05 -0.276928524664834 ENSG00000197530 MIB2
ENST00000507229 0.00572575739233728 0.000189733990718325 -0.256509590516591 ENSG00000197530 MIB2
ENST00000503789 0.0295621014249538 0.00338252138743124 -0.219261629942531 ENSG00000197530 MIB2
ENST00000378708 0.00196147938092765 2.44831978186098e-05 -0.291070339886104 ENSG00000197530 MIB2
ENST00000506488 0.00198862811491055 2.53305630592724e-05 -0.291824920348449 ENSG00000197530 MIB2
ENST00000512004 0.00674163677928833 0.000264116446040816 -0.321982066371082 ENSG00000197530 MIB2
ENST00000514234 0.00107734908433273 7.79446732225135e-06 -0.327110738550791 ENSG00000197530 MIB2
ENST00000467597 0.00762790181347984 0.000327553114082757 -0.313240808056642 ENSG00000197530 MIB2
ENST00000508148 0.0636374637650268 0.0116460560439747 -0.223838757351584 ENSG00000197530 MIB2
ENST00000486072 0.13409318536983 0.0376419077016759 -0.178297267456452 ENSG00000197530 MIB2
ENST00000505370 0.0517228775535284 0.00833653736157569 -0.228962270008276 ENSG00000197530 MIB2
ENST00000473511 0.0080110246548741 0.000357792183805461 -0.290614129509637 ENSG00000197530 MIB2
ENST00000464570 0.0233292194322033 0.00226659654287232 -0.252669800214673 ENSG00000197530 MIB2
ENST00000483015 0.00372446004490879 8.35950669220569e-05 -0.333081110650182 ENSG00000197530 MIB2
ENST00000511910 0.0134640133717714 0.000897541386884409 -0.293251386454626 ENSG00000197530 MIB2
ENST00000513088 0.332894213615282 0.158678588313143 -0.0890885462042937 ENSG00000248333 CDK11B
ENST00000341832 0.234167123395687 0.0911836518288377 -0.0979488928714104 ENSG00000248333 CDK11B
ENST00000317673 0.219177240420453 0.0820731502976052 -0.0995113061409494 ENSG00000248333 CDK11B
ENST00000340677 0.219177240420453 0.0820731502976052 -0.0995113061409494 ENSG00000248333 CDK11B
ENST00000407249 0.219177240420453 0.0820731502976052 -0.0995113061409494 ENSG00000248333 CDK11B
ENST00000341028 0.998963099599056 0.998035961333271 0.000213539576225971 ENSG00000248333 CDK11B
ENST00000607013 0.299832107982873 0.134782935742525 -0.118009751139349 ENSG00000272004 RP11-345P4.10
ENST00000378662 0.0123886615078974 0.000776763431649419 -0.161402071437783 ENSG00000189339 SLC35E2B
ENST00000234800 0.0123886615078974 0.000776754926992508 -0.161842462018694 ENSG00000189339 SLC35E2B
ENST00000480991 0.0101578123218865 0.000551191420734433 -0.21036237803532 ENSG00000189339 SLC35E2B
ENST00000481276 0.0964393416542059 0.0224813849043325 -0.130729655131962 ENSG00000189339 SLC35E2B
ENST00000596308 0.875092122385351 0.779314305220566 -0.0244411682040722 ENSG00000269737 RP11-345P4.7
ENST00000356200 0.149288671015721 0.0447157565405606 -0.111312073826557 ENSG00000008128 CDK11A
ENST00000598846 0.0307565819642309 0.0036172298460714 -0.138520501682116 ENSG00000268575 RP1-283E3.8
ENST00000463652 0.460909205016822 0.266793237364887 -0.0980524482669713 ENSG00000008128 CDK11A
ENST00000358779 0.12818031312904 0.0350915999174396 -0.115673833265821 ENSG00000008128 CDK11A
ENST00000460465 0.12818031312904 0.0350915999174396 -0.115673833265821 ENSG00000008128 CDK11A
ENST00000404249 0.12818031312904 0.0350915999174396 -0.115673833265821 ENSG00000008128 CDK11A
ENST00000378633 0.12818031312904 0.0350915999174396 -0.115673833265821 ENSG00000008128 CDK11A
ENST00000357760 0.12818031312904 0.0350915999174396 -0.115673833265821 ENSG00000008128 CDK11A
ENST00000509982 0.149288671015721 0.0447157565405606 -0.111312073826557 ENSG00000008128 CDK11A
ENST00000378638 0.149288671015721 0.0447157565405606 -0.111312073826557 ENSG00000008128 CDK11A
ENST00000356937 0.0607749073235101 0.0108471252981728 -0.148409562425557 ENSG00000008128 CDK11A
ENST00000478901 0.716413662805253 0.547338084379738 -0.0534723608590848 ENSG00000008128 CDK11A
ENST00000468397 0.334067371967277 0.159554723628758 -0.12175345417673 ENSG00000008128 CDK11A
ENST00000491311 0.529164828946105 0.332881983217239 -0.083265803781687 ENSG00000008128 CDK11A
ENST00000495016 0.444900187518162 0.251564612811192 -0.101072675908629 ENSG00000008128 CDK11A
ENST00000468800 0.0475431469752663 0.00729160691620763 -0.195096895488932 ENSG00000008128 CDK11A
ENST00000489300 0.493514895695991 0.297537552787623 -0.0922378025551439 ENSG00000008128 CDK11A
ENST00000492390 0.048512410616297 0.0075316320244405 -0.201137563705969 ENSG00000008128 CDK11A
ENST00000474916 0.0984502022820801 0.0232275679418876 -0.174853476440822 ENSG00000008128 CDK11A
ENST00000378635 0.220243356242757 0.0827082201160711 -0.100745333925271 ENSG00000008128 CDK11A
ENST00000479362 0.494192398717379 0.298226986040256 -0.0729823361121529 ENSG00000008128 CDK11A
ENST00000498810 0.62663653643294 0.437017146591803 -0.0577324389594301 ENSG00000008128 CDK11A
ENST00000487462 0.881880778695889 0.790122784738586 0.0216209763489151 ENSG00000008128 CDK11A
ENST00000401096 0.919689454438465 0.852697364513222 0.0149202700949195 ENSG00000008128 CDK11A
ENST00000577672 0.0622713555029175 0.0112635599322667 -0.174201133510361 ENSG00000227775 RP1-283E3.4
ENST00000417099 0.11610866221418 0.0300003090308874 -0.168213557721676 ENSG00000227775 RP1-283E3.4
ENST00000355439 0.0419264898234441 0.00596218044187163 -0.165614450588973 ENSG00000215790 SLC35E2
ENST00000400924 0.0435833144714647 0.00633904598504389 -0.163336595785862 ENSG00000215790 SLC35E2
ENST00000246421 0.122269620770052 0.0325858644109498 -0.142951335614438 ENSG00000215790 SLC35E2
ENST00000475229 0.759160290518551 0.604246785898852 -0.0441861695902658 ENSG00000215790 SLC35E2
ENST00000424604 0.228136678317638 0.0876313800675535 -0.137349932896777 ENSG00000227775 RP1-283E3.4
ENST00000341426 0.0441567717544958 0.00648281567258517 -0.127704561364967 ENSG00000008130 NADK
ENST00000341991 0.0438929910879445 0.00641734218895075 -0.127879633075466 ENSG00000008130 NADK
ENST00000378625 0.0432374677499113 0.00625803299134303 -0.127051967766465 ENSG00000008130 NADK
ENST00000344463 0.0441567717544958 0.00648281567258517 -0.127704561364967 ENSG00000008130 NADK
ENST00000342348 0.0533451598348313 0.00876876978609333 -0.148999300308248 ENSG00000008130 NADK
ENST00000498806 0.0126956162268126 0.000815533244315238 -0.237694674416504 ENSG00000008130 NADK
ENST00000469045 0.0873348323028032 0.019349108520454 -0.140503721836633 ENSG00000008130 NADK
ENST00000480499 0.146291516619747 0.0433296763228519 -0.122737468111987 ENSG00000008130 NADK
ENST00000497747 0.359449619476634 0.178836330017473 -0.0979936096433998 ENSG00000008130 NADK
ENST00000477235 0.395796870676074 0.208738693596193 -0.0767520589752561 ENSG00000008130 NADK
ENST00000489538 0.394238029346156 0.207376466910255 -0.0764883998696623 ENSG00000008130 NADK
ENST00000497615 0.455559298145249 0.261694027415909 -0.0825263855739224 ENSG00000008130 NADK
ENST00000497186 0.328924844326624 0.155762264461844 -0.0867966146860815 ENSG00000008130 NADK
ENST00000400922 0.177877853392813 0.0588220592920889 -0.117960647477895 ENSG00000008130 NADK
ENST00000492845 0.0615157105625984 0.0110459917058544 -0.123344975877951 ENSG00000008130 NADK
ENST00000492768 0.0841073667228905 0.0182190677234324 -0.12543670678675 ENSG00000008130 NADK
ENST00000460602 0.0877452129546829 0.0194857328071668 -0.128924398390103 ENSG00000008130 NADK
ENST00000464373 0.181404917940722 0.0607160327232888 -0.116107321075766 ENSG00000008130 NADK
ENST00000378609 0.113083539201795 0.0287741641807826 -0.0731771122116997 ENSG00000078369 GNB1
ENST00000461893 0.0900567788461886 0.0202445274298616 -0.137155901754321 ENSG00000078369 GNB1
ENST00000471354 0.0236908118266528 0.00232595884353843 -0.161653080463297 ENSG00000078369 GNB1
ENST00000439272 0.613468887787104 0.422144119691182 -0.0401991399457064 ENSG00000078369 GNB1
ENST00000434686 0.600621320123127 0.408123529423009 -0.0419234540282836 ENSG00000078369 GNB1
ENST00000437146 0.0438918491014407 0.00641664487163093 -0.167506733588304 ENSG00000078369 GNB1
ENST00000472614 0.868249285501193 0.769618232205614 -0.017693417931608 ENSG00000078369 GNB1
ENST00000607589 0.041702800701983 0.00590676459673893 -0.239281185977662 ENSG00000078369 GNB1
ENST00000378567 0.983328904845051 0.966996586191729 0.00357491089542249 ENSG00000067606 PRKCZ
ENST00000400921 0.61079595354602 0.419161557521453 0.0706631147818388 ENSG00000067606 PRKCZ
ENST00000461106 0.646006268630815 0.460008441343577 0.0651373808524209 ENSG00000067606 PRKCZ
ENST00000400920 0.56558159295576 0.37052741269429 0.0792223144969745 ENSG00000067606 PRKCZ
ENST00000469733 0.514262624655024 0.318029295685024 -0.0708201672184729 ENSG00000162585 C1orf86
ENST00000414253 0.527486344564269 0.331044291782623 -0.0700166168912267 ENSG00000162585 C1orf86
ENST00000428120 0.527190624193264 0.330712362261702 -0.0700397394839493 ENSG00000162585 C1orf86
ENST00000400919 0.527190624193264 0.330712362261702 -0.0700397394839493 ENSG00000162585 C1orf86
ENST00000400918 0.503057508721433 0.306759697032581 -0.0752370536238985 ENSG00000162585 C1orf86
ENST00000497675 0.450016276612019 0.256558544546622 -0.0868792902358651 ENSG00000162585 C1orf86
ENST00000378543 0.479338626748962 0.284170096663821 -0.0817937426172701 ENSG00000162585 C1orf86
ENST00000378546 0.479338626748962 0.284170096663821 -0.0817937426172701 ENSG00000162585 C1orf86
ENST00000401813 0.469467764754893 0.274534960395533 -0.0825758693336355 ENSG00000162585 C1orf86
ENST00000487186 0.447152067528598 0.253726911751974 -0.0857652798800137 ENSG00000162585 C1orf86
ENST00000378545 0.46319505904659 0.268818693216787 -0.0833566817725709 ENSG00000162585 C1orf86
ENST00000476803 0.431357882965276 0.239247098441358 -0.0897427998070065 ENSG00000162585 C1orf86
ENST00000440825 0.473583072507066 0.278381200540203 -0.0827649968504895 ENSG00000162585 C1orf86
ENST00000420515 0.624387580085118 0.434620872189713 -0.0590196365792215 ENSG00000162585 C1orf86
ENST00000378536 0.874411315824319 0.778351280371234 -0.0194213965186152 ENSG00000157933 SKI
ENST00000508416 0.976559320498132 0.954440209147317 -0.00448496387484346 ENSG00000157933 SKI
ENST00000478223 0.945465339540914 0.898806313437159 -0.010105849115887 ENSG00000157933 SKI
ENST00000378531 0.844917304621517 0.732413163181081 -0.0252242369588317 ENSG00000116151 MORN1
ENST00000606372 0.881669016355495 0.789813185905018 -0.0198433104924082 ENSG00000116151 MORN1
ENST00000378529 0.828248683199388 0.706265237115132 -0.0284186762376559 ENSG00000116151 MORN1
ENST00000469374 0.900252475281727 0.820357540572042 -0.0193664183577974 ENSG00000116151 MORN1
ENST00000419785 0.83681437737702 0.719421664178238 0.0316386528489795 ENSG00000116151 MORN1
ENST00000378525 0.918792206056421 0.851102422918186 -0.0161010156685619 ENSG00000116151 MORN1
ENST00000449373 0.745296932963007 0.586570139054548 -0.0482191653289705 ENSG00000116151 MORN1
ENST00000378518 0.726414104110066 0.560688331627194 -0.0272805859400969 ENSG00000157916 RER1
ENST00000605895 0.299832107982873 0.134784846204697 -0.0647998181245038 ENSG00000157916 RER1
ENST00000378513 0.431840878854783 0.239727802647102 -0.0523071822227483 ENSG00000157916 RER1
ENST00000306256 0.708651268045681 0.537380903240338 -0.0286988750881606 ENSG00000157916 RER1
ENST00000493207 0.767674791521976 0.615778535941358 -0.0270847566827746 ENSG00000157916 RER1
ENST00000378512 0.427630067832377 0.235825881505674 -0.0527988026247779 ENSG00000157916 RER1
ENST00000443438 0.738657172290696 0.577607891493165 -0.0280644377425173 ENSG00000157916 RER1
ENST00000488353 0.675037566588516 0.494801439030195 -0.0347919489988585 ENSG00000157916 RER1
ENST00000462129 0.721436048646773 0.554092564864807 -0.0404317529552074 ENSG00000157916 RER1
ENST00000288774 0.0411955189959415 0.00579433904204602 -0.199028901443438 ENSG00000157911 PEX10
ENST00000447513 0.0373434192124133 0.0049331706435521 -0.202220323560619 ENSG00000157911 PEX10
ENST00000507596 0.0419450539547469 0.00596689763859244 -0.197386931080094 ENSG00000157911 PEX10
ENST00000510434 0.183663933989362 0.0619815973561507 -0.157121333497475 ENSG00000157911 PEX10
ENST00000508384 0.104435969814371 0.0255106160449851 -0.190953704432039 ENSG00000157911 PEX10
ENST00000502666 0.287926899662703 0.126408448057716 -0.135424812327243 ENSG00000157911 PEX10
ENST00000504111 0.196754857443399 0.0691805969420133 -0.160490624636579 ENSG00000157911 PEX10
ENST00000514502 0.235913608352125 0.0923059581130014 -0.145718828271256 ENSG00000157911 PEX10
ENST00000449969 0.215435299762823 0.0798785563136171 -0.137484926726043 ENSG00000149527 PLCH2
ENST00000288766 0.213090524502262 0.0784998572670591 -0.144262264550555 ENSG00000149527 PLCH2
ENST00000419816 0.184967249116729 0.0626880833261962 -0.146966901972659 ENSG00000149527 PLCH2
ENST00000378488 0.184967249116729 0.0626880833261962 -0.146966901972659 ENSG00000149527 PLCH2
ENST00000378486 0.184967249116729 0.0626880833261962 -0.146966901972659 ENSG00000149527 PLCH2
ENST00000343889 0.163350263679041 0.0515262182237956 -0.153889828544579 ENSG00000149527 PLCH2
ENST00000278878 0.138976254974356 0.0399218479229692 -0.162579538971248 ENSG00000149527 PLCH2
ENST00000473964 0.0910610503264229 0.0205693052088251 -0.198874987101421 ENSG00000149527 PLCH2
ENST00000462379 0.10198976184318 0.0245701905614707 -0.193845237909309 ENSG00000149527 PLCH2
ENST00000378466 0.217819814194261 0.081247170257739 -0.10771518551244 ENSG00000157881 PANK4
ENST00000435556 0.217707748372353 0.0811620720762715 -0.107737845136377 ENSG00000157881 PANK4
ENST00000505228 0.141195807128993 0.0408790156426666 -0.134518669450282 ENSG00000157881 PANK4
ENST00000502512 0.0255539653075572 0.00265595612867271 -0.23140192291384 ENSG00000157881 PANK4
ENST00000471361 0.0813384931870569 0.0172506004471307 -0.200991414086168 ENSG00000157881 PANK4
ENST00000487804 0.0716238904053992 0.0140606449751261 -0.217018651758586 ENSG00000157881 PANK4
ENST00000515423 0.976385919625836 0.954110161078913 0.0049414891234039 ENSG00000157881 PANK4
ENST00000468002 0.825632675914077 0.702044240469177 -0.0290891754347766 ENSG00000157881 PANK4
ENST00000486396 0.625366202721831 0.43572369636944 -0.0557468085584332 ENSG00000157881 PANK4
ENST00000502770 0.966216727159544 0.935690749795688 0.00616239463973678 ENSG00000157881 PANK4
ENST00000491212 0.979843328556412 0.961061575232314 -0.00400422245374342 ENSG00000157881 PANK4
ENST00000514922 0.816166510824444 0.687664652327054 -0.0330900960816336 ENSG00000157881 PANK4
ENST00000416860 0.0166665730663114 0.00130580497554355 -0.223459094430973 ENSG00000238164 RP3-395M20.8
ENST00000443892 0.0421167269453029 0.00600807123624041 -0.184088567202852 ENSG00000238164 RP3-395M20.8
ENST00000449660 0.193834017259539 0.0676249276633093 -0.135408101439889 ENSG00000238164 RP3-395M20.8
ENST00000448624 0.104306954234601 0.0254692230569619 -0.171296562505612 ENSG00000238164 RP3-395M20.8
ENST00000432521 0.0640135352640323 0.0117510062569941 -0.168562056246943 ENSG00000238164 RP3-395M20.8
ENST00000452793 0.0175003856944098 0.00141323006303728 -0.243095352628495 ENSG00000238164 RP3-395M20.8
ENST00000426449 0.0111094136887108 0.000636697127867826 -0.221532668359671 ENSG00000157873 TNFRSF14
ENST00000434817 0.0185400469211703 0.00154920858503713 -0.203789315314232 ENSG00000157873 TNFRSF14
ENST00000435221 0.0191518684131513 0.0016427758644135 -0.202771976051963 ENSG00000157873 TNFRSF14
ENST00000451778 0.0199045459930678 0.00175120174794663 -0.200795429810051 ENSG00000157873 TNFRSF14
ENST00000409119 0.00938554693799699 0.000476512587455507 -0.221125462538075 ENSG00000157873 TNFRSF14
ENST00000355716 0.0111931897468921 0.000645777255266181 -0.21436464965309 ENSG00000157873 TNFRSF14
ENST00000475523 0.0115094518142151 0.000679719500657679 -0.213133791815092 ENSG00000157873 TNFRSF14
ENST00000442392 0.0148834810090274 0.00106870362347949 -0.199552795544932 ENSG00000157873 TNFRSF14
ENST00000482074 0.0335650356607818 0.00415578067835657 -0.179401395794044 ENSG00000157873 TNFRSF14
ENST00000496064 0.00698190968888888 0.00028174404485525 -0.229387950591935 ENSG00000157873 TNFRSF14
ENST00000463471 0.00849450710897211 0.000398290634674226 -0.222926714051653 ENSG00000157873 TNFRSF14
ENST00000466750 0.00828555910546314 0.000379783563815834 -0.23310190829907 ENSG00000157873 TNFRSF14
ENST00000471768 0.0172054250967581 0.00137767888848672 -0.217559239124222 ENSG00000157873 TNFRSF14
ENST00000463835 0.0358566902573413 0.00463208341199118 -0.185298337840529 ENSG00000157873 TNFRSF14
ENST00000482602 0.0345381983307054 0.00435869138681682 -0.18832260795604 ENSG00000157873 TNFRSF14
ENST00000480305 0.0871674232979476 0.0192847810912485 -0.159576100527032 ENSG00000157873 TNFRSF14
ENST00000424215 0.462397274259662 0.26810555708085 0.0962586427726452 ENSG00000228037 RP3-395M20.9
ENST00000493183 0.00806906583675318 0.000362359377533262 -0.289037979601056 ENSG00000157870 FAM213B
ENST00000474659 0.00835929442526621 0.000388128979435755 -0.286623999060983 ENSG00000157870 FAM213B
ENST00000419916 0.00554007998405428 0.000179384171769467 -0.271161295728039 ENSG00000157870 FAM213B
ENST00000378424 0.00554007998405428 0.000179384171769467 -0.271161295728039 ENSG00000157870 FAM213B
ENST00000537325 0.00349685020404289 7.51747287974218e-05 -0.303105007463372 ENSG00000157870 FAM213B
ENST00000378427 0.00554007998405428 0.000179384171769467 -0.271161295728039 ENSG00000157870 FAM213B
ENST00000378425 0.00554007998405428 0.000179384171769467 -0.271161295728039 ENSG00000157870 FAM213B
ENST00000464043 0.00894481296096116 0.000437109202198647 -0.281800900937101 ENSG00000157870 FAM213B
ENST00000444521 0.00554007998405428 0.000179384171769467 -0.271161295728039 ENSG00000157870 FAM213B
ENST00000465233 0.0370312080854237 0.00486316920335414 -0.239125383498463 ENSG00000157870 FAM213B
ENST00000498083 0.0267601814625987 0.00286097136649819 -0.252490280022516 ENSG00000157870 FAM213B
ENST00000481683 0.0118527069317368 0.00071649204812179 -0.27849403231011 ENSG00000157870 FAM213B
ENST00000484099 0.00524068733983986 0.000159762944308745 -0.274493285832847 ENSG00000157870 FAM213B
ENST00000477045 0.0365762810513318 0.00477744590745481 -0.240328388382227 ENSG00000157870 FAM213B
ENST00000476686 0.0258952097249202 0.00271160063194601 -0.231579218271358 ENSG00000157870 FAM213B
ENST00000471840 0.81050446770367 0.678847247562738 -0.0368265991253875 ENSG00000142606 MMEL1
ENST00000288709 0.817196488588878 0.689213513251786 -0.0355173838882791 ENSG00000142606 MMEL1
ENST00000378412 0.814264484057689 0.684589209757419 -0.0360795585687779 ENSG00000142606 MMEL1
ENST00000378344 0.734222629288968 0.571475632031933 -0.0359073351071666 ENSG00000158109 TPRG1L
ENST00000344579 0.734186411960395 0.571436380284161 -0.0359042767450935 ENSG00000158109 TPRG1L
ENST00000378322 0.0438591523000493 0.00640948726363797 -0.16243370083305 ENSG00000116213 WRAP73
ENST00000270708 0.0452767187422817 0.0067371373293311 -0.161265854665663 ENSG00000116213 WRAP73
ENST00000471223 0.269954500256339 0.113918692485436 -0.101097966085063 ENSG00000116213 WRAP73
ENST00000424367 0.0996843076957347 0.0236947537583836 -0.140409154328434 ENSG00000116213 WRAP73
ENST00000497940 0.495797060023787 0.299787435519156 -0.0692960182770203 ENSG00000116213 WRAP73
ENST00000469643 0.441206810031468 0.248105708444281 -0.0883277717056893 ENSG00000116213 WRAP73
ENST00000494884 0.957294629324011 0.919580165557932 0.00875902262959713 ENSG00000116213 WRAP73
ENST00000465916 0.16349225245897 0.0516015067211539 -0.128517080011458 ENSG00000116213 WRAP73
ENST00000419924 0.229086474757921 0.0881485668366384 -0.120062683377719 ENSG00000116213 WRAP73
ENST00000479331 0.0460453737253113 0.00692929858437125 -0.230745979193697 ENSG00000116213 WRAP73
ENST00000378295 0.229709698239244 0.0885509196058112 -0.112548071594353 ENSG00000078900 TP73
ENST00000604074 0.229709698239244 0.0885509196058112 -0.112548071594353 ENSG00000078900 TP73
ENST00000354437 0.290577355359923 0.128350400670051 -0.104652101507172 ENSG00000078900 TP73
ENST00000346387 0.313811849250959 0.144661580177851 -0.0986063855997683 ENSG00000078900 TP73
ENST00000357733 0.313811849250959 0.144661580177851 -0.0986063855997683 ENSG00000078900 TP73
ENST00000443034 0.848785810918971 0.738564164899419 -0.0284342918342585 ENSG00000227589 RP5-1092A11.5
ENST00000603362 0.133270043601593 0.0372540711132303 -0.140031423920678 ENSG00000078900 TP73
ENST00000604479 0.133270043601593 0.0372540711132303 -0.140031423920678 ENSG00000078900 TP73
ENST00000378288 0.175399967652993 0.0575192692620671 -0.122829407676851 ENSG00000078900 TP73
ENST00000378285 0.228438635140312 0.0878304650984579 -0.116438026376361 ENSG00000078900 TP73
ENST00000378280 0.228438635140312 0.0878304650984579 -0.116438026376361 ENSG00000078900 TP73
ENST00000603364 0.286182170286874 0.125040593391833 -0.107388603454721 ENSG00000078900 TP73
ENST00000604194 0.14565840221118 0.0429862785978558 -0.174262117851206 ENSG00000078900 TP73
ENST00000378290 0.177384845010502 0.0585666324304979 -0.130232651124017 ENSG00000078900 TP73
ENST00000604566 0.411322680859487 0.221985448799588 -0.0905595361897881 ENSG00000078900 TP73
ENST00000418088 0.0808545428683398 0.0170917706963048 -0.175282444217783 ENSG00000227372 TP73-AS1
ENST00000452079 0.0508378249713864 0.00810244756363837 -0.190133483534382 ENSG00000227372 TP73-AS1
ENST00000423764 0.0532902387560743 0.00874207814732858 -0.187928538707853 ENSG00000227372 TP73-AS1
ENST00000587071 0.442830238156638 0.249614135304598 -0.0937375003967524 ENSG00000227372 TP73-AS1
ENST00000608600 0.240550310663688 0.0951248084331481 -0.138329427890683 ENSG00000227372 TP73-AS1
ENST00000544565 0.0365636962797815 0.00477404730567847 -0.247238306840164 ENSG00000227372 TP73-AS1
ENST00000378251 0.145983905061222 0.0431308921241415 -0.11220339157144 ENSG00000130764 LRRC47
ENST00000462356 0.282348306562186 0.122467160774946 -0.121944024048018 ENSG00000130764 LRRC47
ENST00000479239 0.379764595247511 0.194849102931325 -0.103563108986154 ENSG00000130764 LRRC47
ENST00000607459 0.915559482127376 0.845538808474071 -0.0166787987825764 ENSG00000272153 RP1-286D6.5
ENST00000378230 0.130558032699805 0.0361287381192544 -0.104583836469901 ENSG00000116198 CEP104
ENST00000438539 0.59790408770345 0.405299089950369 -0.058868214665998 ENSG00000116198 CEP104
ENST00000461667 0.672573003274076 0.491728879581395 -0.0528449180223896 ENSG00000116198 CEP104
ENST00000495701 0.153061941968482 0.0465908983946592 -0.173463920616538 ENSG00000116198 CEP104
ENST00000460038 0.623019300628452 0.432805656202561 -0.0595179383935677 ENSG00000116198 CEP104
ENST00000494653 0.320977553087417 0.149723214560846 -0.086829765926372 ENSG00000116198 CEP104
ENST00000443466 0.918279068029676 0.850072549254042 -0.015764116575897 ENSG00000116198 CEP104
ENST00000428079 0.205155142303084 0.0739313913451488 -0.121909291136741 ENSG00000116198 CEP104
ENST00000494951 0.35269047382298 0.17359631407684 -0.112748592068719 ENSG00000116198 CEP104
ENST00000378223 0.198174573657125 0.0699985278361714 -0.131046797123876 ENSG00000116198 CEP104
ENST00000378212 0.0853582709277609 0.0186484767030885 -0.198170617234378 ENSG00000169598 DFFB
ENST00000378209 0.0889593762527597 0.019864044371615 -0.171328316362039 ENSG00000169598 DFFB
ENST00000491998 0.0889593762527597 0.019864044371615 -0.171328316362039 ENSG00000169598 DFFB
ENST00000338895 0.0464339633837979 0.00702971034413593 -0.216759486743347 ENSG00000169598 DFFB
ENST00000468793 0.0870120865314271 0.0192341419656376 -0.172521530303416 ENSG00000169598 DFFB
ENST00000339350 0.0860612937500626 0.0188782004648628 -0.172777858331004 ENSG00000169598 DFFB
ENST00000477548 0.0860612937500626 0.0188782004648628 -0.172777858331004 ENSG00000169598 DFFB
ENST00000378206 0.086938155807124 0.019205237350907 -0.172500052564133 ENSG00000169598 DFFB
ENST00000475969 0.0797330984645592 0.0167218109847116 -0.176293244599425 ENSG00000169598 DFFB
ENST00000461150 0.98406320715392 0.968499664878492 0.00350827437641093 ENSG00000169598 DFFB
ENST00000486765 0.267864349067178 0.112630779171089 -0.0978409708035457 ENSG00000198912 C1orf174
ENST00000361605 0.267864349067178 0.112630779171089 -0.0978409708035457 ENSG00000198912 C1orf174
ENST00000474140 0.267864349067178 0.112630779171089 -0.0978409708035457 ENSG00000198912 C1orf174
ENST00000478423 0.505912960360111 0.309543094529433 -0.0603885752090006 ENSG00000131697 NPHP4
ENST00000460696 0.0288181915791872 0.00324174634041959 -0.257752053242342 ENSG00000131697 NPHP4
ENST00000378161 0.0223325664364416 0.00210335416708095 -0.265708616762829 ENSG00000131697 NPHP4
ENST00000489180 0.505820958646462 0.309432726227235 -0.060395394773011 ENSG00000131697 NPHP4
ENST00000378156 0.505820958646462 0.309432726227235 -0.060395394773011 ENSG00000131697 NPHP4
ENST00000378169 0.525205175098182 0.328631251647019 -0.0588721543608189 ENSG00000131697 NPHP4
ENST00000378111 0.00594261413751764 0.00020415997350227 -0.181885668264781 ENSG00000069424 KCNAB2
ENST00000378097 0.00530589394354105 0.000164213779523943 -0.180091120304113 ENSG00000069424 KCNAB2
ENST00000493807 0.790699989218298 0.648823806056647 -0.0364771567549741 ENSG00000069424 KCNAB2
ENST00000378092 0.0251685530047226 0.00258855297400644 -0.155383634992124 ENSG00000069424 KCNAB2
ENST00000478098 0.624085277324498 0.434309970770855 -0.0532257385902516 ENSG00000069424 KCNAB2
ENST00000445501 0.673789484495922 0.493296541644694 -0.046835093401776 ENSG00000069424 KCNAB2
ENST00000428161 0.0592944781752678 0.0103883420491604 -0.140738713873716 ENSG00000069424 KCNAB2
ENST00000389632 0.0710743761445999 0.0139096899673096 -0.135114381792103 ENSG00000069424 KCNAB2
ENST00000602612 0.0126798613208535 0.00081320574347318 -0.172452973444428 ENSG00000069424 KCNAB2
ENST00000378087 0.00334795287378592 6.92521648984123e-05 -0.194650880657054 ENSG00000069424 KCNAB2
ENST00000341524 0.00404742858752521 9.83568997233663e-05 -0.187191247505922 ENSG00000069424 KCNAB2
ENST00000352527 0.00404742858752521 9.83568997233663e-05 -0.187191247505922 ENSG00000069424 KCNAB2
ENST00000435937 0.180824304591953 0.0603942071463225 -0.11447708313951 ENSG00000069424 KCNAB2
ENST00000164247 0.0015259757032039 1.4784009625517e-05 -0.207381299516857 ENSG00000069424 KCNAB2
ENST00000459822 0.0250459917764466 0.00256835744142893 -0.243845636653493 ENSG00000069424 KCNAB2
ENST00000594544 0.012684880039098 0.000813706820618722 -0.294813958101479 ENSG00000268332 AL035406.1
ENST00000472700 0.120241826959467 0.0317036584625588 -0.131617927577474 ENSG00000069424 KCNAB2
ENST00000378083 0.00141217007108626 1.3092985260185e-05 -0.207084494415214 ENSG00000069424 KCNAB2
ENST00000458166 0.00539629425747591 0.000169822390120392 -0.196541515385937 ENSG00000069424 KCNAB2
ENST00000462676 0.00171986813150783 1.85518770530667e-05 -0.329689486245172 ENSG00000069424 KCNAB2
ENST00000481789 0.00680528346943848 0.000268255809002493 -0.252184975588683 ENSG00000069424 KCNAB2
ENST00000484532 0.945126791183347 0.898144344341528 -0.00688193777324599 ENSG00000116251 RPL22
ENST00000234875 0.946701753815259 0.900779653816758 -0.00668274643658163 ENSG00000116251 RPL22
ENST00000480661 0.955886072683674 0.916498048001438 -0.00568803638959125 ENSG00000116251 RPL22
ENST00000497965 0.956267878986418 0.917373981143277 -0.00563496457379814 ENSG00000116251 RPL22
ENST00000471204 0.944189269314399 0.896045322306253 -0.00710808936928014 ENSG00000116251 RPL22
ENST00000465387 0.941602417896108 0.891388734897652 -0.00744863452805704 ENSG00000116251 RPL22
ENST00000462296 0.941429429658494 0.891086707335299 -0.00750088737742285 ENSG00000116251 RPL22
ENST00000465335 0.940459048425187 0.889424176852452 -0.00759909916298389 ENSG00000116251 RPL22
ENST00000377948 0.132777336047635 0.0370698146325884 -0.158150923802358 ENSG00000158286 RNF207
ENST00000377939 0.145398136397199 0.0428585214349838 -0.153446001169124 ENSG00000158286 RNF207
ENST00000496676 0.0959547608232292 0.0222988766504301 -0.183768226620981 ENSG00000158286 RNF207
ENST00000483336 0.656911789190179 0.472757252181518 -0.0630894766286844 ENSG00000158286 RNF207
ENST00000343813 0.654938150032152 0.470333780874344 -0.0387407089050179 ENSG00000116237 ICMT
ENST00000495791 0.620516711858562 0.429946058316046 -0.0612491228488459 ENSG00000116237 ICMT
ENST00000489498 0.851863130409023 0.74316167746627 -0.0196289342609387 ENSG00000116237 ICMT
ENST00000474756 0.8286083809062 0.706960082542613 -0.0249524839191824 ENSG00000116237 ICMT
ENST00000377893 0.276315388817174 0.118158671962822 -0.138155375839463 ENSG00000158292 GPR153
ENST00000608083 0.0477080069932236 0.00733656543635848 -0.185595215890699 ENSG00000097021 ACOT7
ENST00000377845 0.0453534413258077 0.00675843245001122 -0.19267734775886 ENSG00000097021 ACOT7
ENST00000377855 0.0539869916409566 0.00894069829038215 -0.18273099618425 ENSG00000097021 ACOT7
ENST00000377860 0.0477080069932236 0.00733656543635848 -0.185595215890699 ENSG00000097021 ACOT7
ENST00000418124 0.0477080069932236 0.00733656543635848 -0.185595215890699 ENSG00000097021 ACOT7
ENST00000545482 0.0477435098165515 0.00734745089134557 -0.185577052108171 ENSG00000097021 ACOT7
ENST00000361521 0.0438918491014407 0.00641675955166054 -0.188305461567105 ENSG00000097021 ACOT7
ENST00000377842 0.0492059942060056 0.00769414510886581 -0.190592227708453 ENSG00000097021 ACOT7
ENST00000473466 0.112761422564603 0.0286484836269851 -0.162368749067755 ENSG00000097021 ACOT7
ENST00000481175 0.236454646702933 0.0926564883383899 -0.147390701277508 ENSG00000097021 ACOT7
ENST00000541130 0.115441284786987 0.029713077107553 -0.174240789731422 ENSG00000097021 ACOT7
ENST00000377705 0.481209244837216 0.285821666581754 -0.0574349007554989 ENSG00000162408 NOL9
ENST00000464383 0.696810664600034 0.522284643247307 0.0515467993897273 ENSG00000162408 NOL9
ENST00000464665 0.379192328184834 0.194429796126442 -0.113977930813216 ENSG00000162408 NOL9
ENST00000319084 0.0686124641489319 0.0131640646184674 -0.203158026684991 ENSG00000204859 ZBTB48
ENST00000435905 0.0753542936764479 0.0152602384861263 -0.199544425129419 ENSG00000204859 ZBTB48
ENST00000377674 0.0348623946302309 0.00442350143245543 -0.20541993581117 ENSG00000204859 ZBTB48
ENST00000488936 0.0585147014892876 0.0101572447824222 -0.190860592963029 ENSG00000204859 ZBTB48
ENST00000482360 0.0897624606855202 0.0201194744184254 -0.197266154756801 ENSG00000204859 ZBTB48
ENST00000498342 0.0335032867263055 0.00414380752941084 -0.246202210370693 ENSG00000204859 ZBTB48
ENST00000466813 0.0435384349386964 0.00633015993530943 -0.241624037027293 ENSG00000204859 ZBTB48
ENST00000377658 0.0161365340900546 0.00123513836447657 -0.218663847025208 ENSG00000162413 KLHL21
ENST00000377663 0.0169468735400844 0.00133945082828921 -0.216970247239389 ENSG00000162413 KLHL21
ENST00000467612 0.0282241157379583 0.00312781216013631 -0.229832131291367 ENSG00000162413 KLHL21
ENST00000496707 0.0411739615434457 0.00578818741146023 -0.233790330981689 ENSG00000162413 KLHL21
ENST00000463043 0.0450207575077191 0.00668199590557025 -0.223737343524096 ENSG00000162413 KLHL21
ENST00000377648 0.126805378884949 0.0345030432300124 -0.12392712256485 ENSG00000116273 PHF13
ENST00000495385 0.256856768265754 0.105365129446149 -0.100535996541489 ENSG00000116273 PHF13
ENST00000054650 0.431090154529593 0.238958802132469 -0.0825599977530431 ENSG00000041988 THAP3
ENST00000484676 0.887241324935258 0.799153138754826 -0.0223894860347139 ENSG00000041988 THAP3
ENST00000307896 0.432308051773652 0.240247468675685 -0.0814840892882773 ENSG00000041988 THAP3
ENST00000377627 0.172097031338494 0.0559348767554964 -0.112004640640855 ENSG00000041988 THAP3
ENST00000484669 0.4626595680426 0.268327418026045 -0.0771022164609705 ENSG00000041988 THAP3
ENST00000487819 0.678373389525027 0.499160738177485 -0.047891446323198 ENSG00000041988 THAP3
ENST00000472925 0.827617119462432 0.705342494948844 -0.0271210686369826 ENSG00000041988 THAP3
ENST00000480647 0.435299426208153 0.242875082345759 -0.0986879135061043 ENSG00000041988 THAP3
ENST00000465508 0.0780353839933777 0.0161625298122506 -0.14901140695605 ENSG00000007923 DNAJC11
ENST00000349363 0.0177108163935693 0.00144030003967885 -0.156308989140198 ENSG00000007923 DNAJC11
ENST00000451196 0.0177108163935693 0.00144030003967885 -0.156308989140198 ENSG00000007923 DNAJC11
ENST00000377577 0.0288505581182138 0.00324729982607556 -0.136917057240349 ENSG00000007923 DNAJC11
ENST00000294401 0.0702655652638408 0.0136728783380951 -0.117673713391486 ENSG00000007923 DNAJC11
ENST00000542246 0.0374165609931375 0.00495098293617051 -0.141082702488316 ENSG00000007923 DNAJC11
ENST00000377573 0.0869217488980652 0.019194841938145 -0.113252378847338 ENSG00000007923 DNAJC11
ENST00000472414 0.0975992141463633 0.0228905336724438 -0.168325158135703 ENSG00000007923 DNAJC11
ENST00000426784 0.111716349384803 0.0282739953875243 -0.12389437996445 ENSG00000007923 DNAJC11
ENST00000473993 0.132199947048105 0.0368047691237654 -0.117504542857341 ENSG00000007923 DNAJC11
ENST00000469318 0.531283043058243 0.334904110259898 -0.0733479944967382 ENSG00000007923 DNAJC11
ENST00000485073 0.307847482911963 0.140381507592374 -0.0960146817760526 ENSG00000007923 DNAJC11
ENST00000460594 0.455021938852114 0.261187729522743 -0.0743347268546723 ENSG00000007923 DNAJC11
ENST00000465911 0.724152568392364 0.557706764410843 -0.0445423031450003 ENSG00000007923 DNAJC11
ENST00000303635 0.179403044005722 0.0595854383317254 0.132540610394599 ENSG00000171735 CAMTA1
ENST00000490738 0.194751318946386 0.0680703739710797 0.130940968406808 ENSG00000171735 CAMTA1
ENST00000476163 0.194134315334429 0.0677517582240042 0.124222374648613 ENSG00000171735 CAMTA1
ENST00000473578 0.194923344795361 0.0681563453025753 0.130922982106386 ENSG00000171735 CAMTA1
ENST00000557126 0.188231559624681 0.0645169767211195 0.12681207143076 ENSG00000171735 CAMTA1
ENST00000467404 0.194923344795361 0.0681563453025753 0.130922982106386 ENSG00000171735 CAMTA1
ENST00000439411 0.184324841152478 0.0623470151773043 0.131171894223572 ENSG00000171735 CAMTA1
ENST00000461311 0.189707298678553 0.0653354006339898 0.126827378904326 ENSG00000171735 CAMTA1
ENST00000486138 0.192868085264401 0.0670934458684561 0.133754041791118 ENSG00000171735 CAMTA1
ENST00000482934 0.214331923570685 0.0791904633466235 0.117997904461336 ENSG00000171735 CAMTA1
ENST00000470648 0.208205422275586 0.0756753911424609 0.11775591846401 ENSG00000171735 CAMTA1
ENST00000461580 0.215295230057653 0.0798053179836352 0.116381687435274 ENSG00000171735 CAMTA1
ENST00000472283 0.20911325765813 0.0762251807642761 0.135849724409597 ENSG00000171735 CAMTA1
ENST00000467267 0.708984214035919 0.537821383668054 0.0500074753760802 ENSG00000171735 CAMTA1
ENST00000054666 0.403129686519861 0.214876455328669 -0.0867063130037622 ENSG00000049245 VAMP3
ENST00000470357 0.769820919173999 0.618695665049085 -0.039556719890487 ENSG00000049245 VAMP3
ENST00000487194 0.931410649890194 0.873590011868088 0.0138192216057984 ENSG00000049245 VAMP3
ENST00000377532 0.999451864458258 0.998846843709621 -0.000123859821356277 ENSG00000049246 PER3
ENST00000361923 0.999922777450172 0.999752323154448 -2.66758831298787e-05 ENSG00000049246 PER3
ENST00000377516 0.887544774854887 0.799624114719819 -0.0222553858654887 ENSG00000049247 UTS2
ENST00000493373 0.839701939414469 0.723963796124843 -0.0226863421336487 ENSG00000116288 PARK7
ENST00000460192 0.937443254876042 0.884290811822185 -0.00932535986366725 ENSG00000116288 PARK7
ENST00000338639 0.842956641819415 0.728970514876919 -0.0222917566631986 ENSG00000116288 PARK7
ENST00000493678 0.843636329743955 0.730240140373018 -0.0221834242388776 ENSG00000116288 PARK7
ENST00000377493 0.842956641819415 0.728970514876919 -0.0222917566631986 ENSG00000116288 PARK7
ENST00000465354 0.941408967093625 0.891028879483805 -0.00877588480690521 ENSG00000116288 PARK7
ENST00000377491 0.84415594023036 0.731113616996997 -0.0221237774049253 ENSG00000116288 PARK7
ENST00000377488 0.843812601868945 0.7304726316789 -0.0221905258263522 ENSG00000116288 PARK7
ENST00000497113 0.939243020197786 0.887215411910279 -0.00909595541165835 ENSG00000116288 PARK7
ENST00000469225 0.744243460931543 0.585248044690788 -0.0372374527157077 ENSG00000116288 PARK7
ENST00000474874 0.595698615681786 0.402815294311225 -0.0735231938022034 ENSG00000116285 ERRFI1
ENST00000377482 0.923468502640393 0.859236817176309 -0.0157872622056323 ENSG00000116285 ERRFI1
ENST00000337907 0.13409318536983 0.0376376512395703 0.141074080359152 ENSG00000142599 RERE
ENST00000377464 0.771296576404087 0.62068512753603 0.0274098757702585 ENSG00000142599 RERE
ENST00000467350 0.0869630570742445 0.0192140325170669 -0.130011351644211 ENSG00000142599 RERE
ENST00000400907 0.15650980811414 0.0482326849178179 0.130798611356956 ENSG00000142599 RERE
ENST00000476556 0.838538949906132 0.721936675098649 0.0207221885003197 ENSG00000142599 RERE
ENST00000400908 0.0835502998367603 0.018032723438137 0.168711656165697 ENSG00000142599 RERE
ENST00000505225 0.0138466012632857 0.000941010783632644 -0.197442770658948 ENSG00000142599 RERE
ENST00000464367 0.154025782849227 0.0470499813035251 -0.147352405081718 ENSG00000142599 RERE
ENST00000488215 0.330100105544204 0.156637489471668 0.100206414628295 ENSG00000142599 RERE
ENST00000460659 0.183415362774029 0.0618552643039545 0.138483998156069 ENSG00000142599 RERE
ENST00000492766 0.182629894705771 0.061426061732664 0.139140159847712 ENSG00000142599 RERE
ENST00000465125 0.21331681156637 0.0786261298788084 0.129829444733527 ENSG00000142599 RERE
ENST00000464972 0.180712347903047 0.0602950671355052 0.13056505199305 ENSG00000142599 RERE
ENST00000449895 0.384403256517063 0.19879452088971 0.110204460650807 ENSG00000232912 RP5-1115A15.1
ENST00000480342 0.0174380111673146 0.00140476600076121 0.261307603686221 ENSG00000142599 RERE
ENST00000507012 0.0845295425556452 0.0183657546529246 0.178482548357495 ENSG00000142599 RERE
ENST00000469251 0.015358866491111 0.0011365795361048 0.277574082177958 ENSG00000142599 RERE
ENST00000514428 0.010606157829395 0.000590414005996513 0.289866364246254 ENSG00000142599 RERE
ENST00000468247 0.140012362690679 0.0403610368315722 0.165723656300829 ENSG00000142599 RERE
ENST00000234590 0.636779633692609 0.448843042810757 -0.0333461851696136 ENSG00000074800 ENO1
ENST00000464920 0.545860231079383 0.349800916700295 -0.0440659271070179 ENSG00000074800 ENO1
ENST00000497492 0.928032605231758 0.867584099557036 0.00669870406063224 ENSG00000074800 ENO1
ENST00000486051 0.818583860657973 0.691434373216216 0.0164388922860132 ENSG00000074800 ENO1
ENST00000492343 0.895423973446366 0.812071530516879 0.0100430592247272 ENSG00000074800 ENO1
ENST00000489867 0.868065115397055 0.769309916869748 0.0134412951034649 ENSG00000074800 ENO1
ENST00000414948 0.408635781878844 0.219577104591481 0.0961942880299938 ENSG00000236269 ENO1-IT1
ENST00000377424 0.194361783514879 0.06786059429543 -0.137045500644334 ENSG00000142583 SLC2A5
ENST00000536305 0.200390331326694 0.0712730063196581 -0.139324306720468 ENSG00000142583 SLC2A5
ENST00000535586 0.159974337465597 0.0498727140602468 -0.145303246831663 ENSG00000142583 SLC2A5
ENST00000377414 0.213473759220619 0.0787264343682298 -0.136562864149031 ENSG00000142583 SLC2A5
ENST00000484798 0.290229894698149 0.128070727655273 -0.124583767157742 ENSG00000142583 SLC2A5
ENST00000474145 0.290695424949644 0.128461327269255 -0.124468230175868 ENSG00000142583 SLC2A5
ENST00000479813 0.290695424949644 0.128461327269255 -0.124468230175868 ENSG00000142583 SLC2A5
ENST00000486632 0.285432922899684 0.124505218158919 -0.12621307086302 ENSG00000142583 SLC2A5
ENST00000487835 0.371714839734338 0.188656053263532 -0.109297174748391 ENSG00000142583 SLC2A5
ENST00000464985 0.238005717672589 0.0936384530009126 -0.141511618473205 ENSG00000142583 SLC2A5
ENST00000473209 0.670852510108009 0.48921305575552 -0.0605321502754854 ENSG00000142583 SLC2A5
ENST00000377411 0.284618839331724 0.123980302806103 -0.123415136389303 ENSG00000180758 GPR157
ENST00000414642 0.155914453206811 0.0479502798833053 -0.174499015499934 ENSG00000180758 GPR157
ENST00000437157 0.183329349369005 0.061798477739226 -0.138092821303701 ENSG00000228526 RP3-510D11.1
ENST00000412639 0.0785713899381052 0.0163412597017835 -0.17989409483173 ENSG00000234546 RP3-510D11.2
ENST00000377403 0.00925517592436598 0.000464371562687428 -0.189529652618208 ENSG00000049239 H6PD
ENST00000602477 0.00968155740352651 0.00050342025059204 -0.193533387301818 ENSG00000049239 H6PD
ENST00000495451 0.0288506973321079 0.00324758872347748 -0.200867377345324 ENSG00000049239 H6PD
ENST00000328089 0.361992833015915 0.18084557473346 -0.114096255656335 ENSG00000171621 SPSB1
ENST00000450402 0.488933076943493 0.293090356952158 -0.0927437326570162 ENSG00000171621 SPSB1
ENST00000302692 0.492699770326528 0.296735988760862 0.0670678098043987 ENSG00000171612 SLC25A33
ENST00000377376 0.390637768109097 0.204119998251946 -0.0887884878097894 ENSG00000188807 TMEM201
ENST00000340381 0.391618473288 0.20504412184825 -0.0886070129146906 ENSG00000188807 TMEM201
ENST00000340305 0.378283375040325 0.193781025449904 -0.106136658956729 ENSG00000188807 TMEM201
ENST00000416541 0.348116815782432 0.170082454411467 -0.0966665819169881 ENSG00000188807 TMEM201
ENST00000508400 0.738718999301397 0.577699438845465 -0.0493094591782098 ENSG00000188807 TMEM201
ENST00000536656 0.0773751780759171 0.0159539773568913 -0.117583884257738 ENSG00000171608 PIK3CD
ENST00000377346 0.0849723878481478 0.0184997937745385 -0.116201577854268 ENSG00000171608 PIK3CD
ENST00000377320 0.871565379542924 0.774373524628557 -0.0254974722444211 ENSG00000179840 C1orf200
ENST00000415330 0.380899008990685 0.195798656265341 -0.090745582794152 ENSG00000231789 RP11-558F24.4
ENST00000484851 0.8532249051169 0.745536218673865 0.0287285861928484 ENSG00000171608 PIK3CD
ENST00000361110 0.0089108966377061 0.00043449779161165 -0.183939896173816 ENSG00000171608 PIK3CD
ENST00000481137 0.243562433754041 0.0969949108471009 -0.142715199941862 ENSG00000171608 PIK3CD
ENST00000479223 0.0548450130570238 0.00916801770465119 -0.207847650159813 ENSG00000171608 PIK3CD
ENST00000543390 0.081241291360066 0.0172112251659659 -0.156458619070734 ENSG00000171608 PIK3CD
ENST00000377298 0.0160315159605445 0.00122082562920238 -0.127540197167951 ENSG00000171603 CLSTN1
ENST00000377288 0.0160315159605445 0.00122082562920238 -0.127540197167951 ENSG00000171603 CLSTN1
ENST00000477264 6.85091539680032e-05 3.5684554400335e-08 -0.298525444935969 ENSG00000171603 CLSTN1
ENST00000435891 0.0024251633676256 3.70062878091212e-05 -0.175283477828607 ENSG00000171603 CLSTN1
ENST00000361311 0.0161365340900546 0.00123516437958557 -0.12744293035693 ENSG00000171603 CLSTN1
ENST00000464286 0.288609432209915 0.126916020649199 -0.10677670091041 ENSG00000171603 CLSTN1
ENST00000377263 0.66887669561273 0.48675278384467 -0.0485692807964897 ENSG00000178585 CTNNBIP1
ENST00000454104 0.294060083706887 0.13084994216467 -0.133731452566483 ENSG00000223989 RP11-84A14.5
ENST00000537447 0.98925018353787 0.977961009441696 -0.00227986121276835 ENSG00000178585 CTNNBIP1
ENST00000400904 0.942368742047646 0.892910064403838 -0.0098199295250019 ENSG00000178585 CTNNBIP1
ENST00000377258 0.858680155563614 0.754410921581525 -0.0240945367792595 ENSG00000178585 CTNNBIP1
ENST00000377256 0.871632693720908 0.774491115384408 -0.0246530801497122 ENSG00000178585 CTNNBIP1
ENST00000488540 0.704038705510996 0.531362657655991 0.0432957600237334 ENSG00000162441 LZIC
ENST00000377223 0.510115734194035 0.313907470227183 0.06227792327941 ENSG00000162441 LZIC
ENST00000400903 0.370725226044973 0.187897498366115 0.0850858867912817 ENSG00000162441 LZIC
ENST00000541052 0.525890656587054 0.329376983923971 0.061284126791241 ENSG00000162441 LZIC
ENST00000377213 0.532969112171472 0.336538305163405 0.0602242627780522 ENSG00000162441 LZIC
ENST00000471853 0.780992550387714 0.634194113021982 -0.0418295708655151 ENSG00000162441 LZIC
ENST00000445884 0.323900446424718 0.151982843406231 -0.125466677597263 ENSG00000228150 RP11-84A14.4
ENST00000403197 0.91479466266114 0.844196270330441 -0.0150457087630137 ENSG00000173614 NMNAT1
ENST00000377205 0.512201852355621 0.316043698634212 -0.0624673110523571 ENSG00000173614 NMNAT1
ENST00000462686 0.811273138823634 0.680099694820907 -0.0282207068649276 ENSG00000173614 NMNAT1
ENST00000492735 0.914565631778001 0.843655441352908 0.0162014743704054 ENSG00000173614 NMNAT1
ENST00000496751 0.368114374604965 0.185866522862184 -0.103103957382447 ENSG00000173614 NMNAT1
ENST00000413148 0.779744646586772 0.632505002406402 -0.0418093105627697 ENSG00000241326 RP11-807G9.2
ENST00000253251 0.920610966415253 0.854197033102006 0.00850190490275787 ENSG00000130939 UBE4B
ENST00000377157 0.969711407955973 0.942270904063894 0.00333890328265715 ENSG00000130939 UBE4B
ENST00000377153 0.932855659421165 0.876175209273653 -0.00993540625179817 ENSG00000130939 UBE4B
ENST00000343090 0.90716132451334 0.831323291200208 0.0103133097881196 ENSG00000130939 UBE4B
ENST00000462658 0.646004588335106 0.460001126906663 0.0639103377290582 ENSG00000130939 UBE4B
ENST00000475795 0.989658630235554 0.978758439056639 -0.00184137737178227 ENSG00000130939 UBE4B
ENST00000470736 0.506038133557924 0.309665126505595 0.0632140166047513 ENSG00000130939 UBE4B
ENST00000466379 0.651927087027205 0.466747720820187 0.0469011467641544 ENSG00000130939 UBE4B
ENST00000488228 0.89294538899677 0.807906192544846 0.0190441928720427 ENSG00000130939 UBE4B
ENST00000487244 0.290517933176096 0.128297046574878 -0.121326855571042 ENSG00000130939 UBE4B
ENST00000465408 0.0383978626825903 0.00517901318589903 -0.246188930086459 ENSG00000130939 UBE4B
ENST00000377093 0.420411586934862 0.229432321550131 0.0841574913163063 ENSG00000054523 KIF1B
ENST00000263934 0.798165406078699 0.660472427483275 0.0259627714658759 ENSG00000054523 KIF1B
ENST00000377086 0.849394248529009 0.739396930582809 0.0179026499411444 ENSG00000054523 KIF1B
ENST00000377083 0.336545335697935 0.161302209394053 0.098510709287614 ENSG00000054523 KIF1B
ENST00000377081 0.817241017839062 0.689289766731825 0.0215065366363702 ENSG00000054523 KIF1B
ENST00000497835 0.988718492219684 0.97692038914183 0.00256789877365124 ENSG00000054523 KIF1B
ENST00000465635 0.571765979774628 0.3766977454319 0.0786035032799763 ENSG00000054523 KIF1B
ENST00000483340 0.587225243123158 0.393503947749624 0.0759118470979046 ENSG00000054523 KIF1B
ENST00000491493 0.557427475982201 0.361711264104747 -0.0505146986775237 ENSG00000142657 PGD
ENST00000487775 0.933374088733698 0.877300559084033 0.0116101728149932 ENSG00000142657 PGD
ENST00000541529 0.730704587417418 0.566987531915916 -0.0272721118338584 ENSG00000142657 PGD
ENST00000477958 0.643893238548092 0.457454948948791 -0.0412467626896705 ENSG00000142657 PGD
ENST00000270776 0.549064962199771 0.353171809537938 -0.0421578841212767 ENSG00000142657 PGD
ENST00000483936 0.714614272519901 0.544960156564778 -0.0295117662778697 ENSG00000142657 PGD
ENST00000538557 0.521280983536263 0.324885981260503 -0.0449960802929979 ENSG00000142657 PGD
ENST00000465632 0.772457568502662 0.622362144464798 -0.0277136795275108 ENSG00000142657 PGD
ENST00000460189 0.740931006222123 0.580639641121828 -0.0287197562167557 ENSG00000142657 PGD
ENST00000493288 0.408931728100872 0.219832947703594 -0.0776090914440454 ENSG00000142657 PGD
ENST00000498356 0.9910960013771 0.982273076900866 0.00114775149469611 ENSG00000142657 PGD
ENST00000496718 0.916576153966839 0.847334992787261 -0.0122763894929313 ENSG00000142657 PGD
ENST00000400900 0.642180348094926 0.455481006285022 0.0557720821738228 ENSG00000251503 APITD1-CORT
ENST00000602296 0.642180348094926 0.455481006285022 0.0557720821738228 ENSG00000175279 APITD1
ENST00000602787 0.642180348094926 0.455481006285022 0.0557720821738228 ENSG00000175279 APITD1
ENST00000470413 0.643918517074966 0.4574851044678 0.0560197742085435 ENSG00000251503 APITD1-CORT
ENST00000309048 0.708620645564624 0.537344259890517 0.0476552692007777 ENSG00000175279 APITD1
ENST00000602486 0.61165002585022 0.42006318998615 0.0714821348215437 ENSG00000175279 APITD1
ENST00000477755 0.601218103411252 0.408938997492262 0.0639348376936189 ENSG00000175279 APITD1
ENST00000462462 0.868510615111012 0.769951489131711 0.0231030738498553 ENSG00000175279 APITD1
ENST00000465026 0.738771284266348 0.577817486681802 0.0433750400448732 ENSG00000251503 APITD1-CORT
ENST00000602446 0.892380398288996 0.806841037910584 0.0201775997397215 ENSG00000251503 APITD1-CORT
ENST00000464507 0.956413124832103 0.917628358935718 0.0089906364193906 ENSG00000175279 APITD1
ENST00000377038 0.238802034884823 0.0941109055032808 -0.0864275920055717 ENSG00000160049 DFFA
ENST00000424487 0.693247919195293 0.5178350289663 -0.0543596577978072 ENSG00000203469 RP5-1113E3.3
ENST00000476658 0.527889032261465 0.331550427404994 -0.0584927446853477 ENSG00000160049 DFFA
ENST00000377036 0.308126355919472 0.140590382811617 -0.0895869325559516 ENSG00000160049 DFFA
ENST00000472851 0.226262403464882 0.0864671167038156 -0.108627251618318 ENSG00000142655 PEX14
ENST00000356607 0.865172949639355 0.764826609272366 0.0186721895334232 ENSG00000142655 PEX14
ENST00000538836 0.810232380216962 0.678463155991707 0.0261167127271548 ENSG00000142655 PEX14
ENST00000491661 0.312808759236823 0.143953292272094 0.0989671079447303 ENSG00000142655 PEX14
ENST00000377022 0.0853919186663158 0.0186583760249645 -0.189884270222289 ENSG00000130940 CASZ1
ENST00000344008 0.1090704631842 0.0272562534286828 -0.181873393572483 ENSG00000130940 CASZ1
ENST00000496432 0.0607000266713523 0.0108268079241633 -0.216339044975135 ENSG00000130940 CASZ1
ENST00000478728 0.149219749835162 0.0446798730766327 -0.17809766394579 ENSG00000130940 CASZ1
ENST00000418570 0.973233126061893 0.948504126921579 0.00545347727095414 ENSG00000175262 C1orf127
ENST00000377004 0.923880346951022 0.859912534838751 0.0147067711324858 ENSG00000175262 C1orf127
ENST00000377008 0.923880346951022 0.859912534838751 0.0147067711324858 ENSG00000175262 C1orf127
ENST00000520253 0.861554991407248 0.759115195616676 0.0254847227500666 ENSG00000175262 C1orf127
ENST00000473118 0.852515488842428 0.744295949365537 -0.0160023322405615 ENSG00000120948 TARDBP
ENST00000240185 0.808757776935404 0.676065744009648 -0.0216744495772898 ENSG00000120948 TARDBP
ENST00000476201 0.975486486499542 0.952501692401401 -0.00303434286547588 ENSG00000120948 TARDBP
ENST00000472476 0.55653505878348 0.360721071891255 -0.0453601336056169 ENSG00000120948 TARDBP
ENST00000439080 0.869459140562217 0.771324679265712 -0.0141123422975417 ENSG00000120948 TARDBP
ENST00000473869 0.776912934434836 0.628643831137322 -0.0250853831559149 ENSG00000120948 TARDBP
ENST00000315091 0.807684940212297 0.674689845361634 -0.0218737407864963 ENSG00000120948 TARDBP
ENST00000477447 0.816756599723727 0.688570632343163 -0.0234607710418294 ENSG00000120948 TARDBP
ENST00000496840 0.499619120305054 0.303636243164406 -0.064973182573331 ENSG00000120948 TARDBP
ENST00000480464 0.601671638448268 0.409406914803227 -0.0707957391221918 ENSG00000120948 TARDBP
ENST00000400897 0.897906454114337 0.816466718062388 -0.0191975684379574 ENSG00000009724 MASP2
ENST00000475189 0.0317909081152939 0.00380476116712372 -0.245694649326819 ENSG00000116649 SRM
ENST00000376957 0.374036052906936 0.190273378493599 -0.0806692853419112 ENSG00000116649 SRM
ENST00000490101 0.0213116099166225 0.0019539140806389 -0.250975082279588 ENSG00000116649 SRM
ENST00000465788 0.950892757289189 0.907950381061452 -0.00765080637993868 ENSG00000116649 SRM
ENST00000459997 0.788521379735683 0.64569559834292 -0.0287786043035844 ENSG00000116649 SRM
ENST00000487300 0.881158408684259 0.788779974862239 0.0193004850451389 ENSG00000116649 SRM
ENST00000304457 0.229521977629699 0.0884378663330738 -0.0757021697080266 ENSG00000171824 EXOSC10
ENST00000376936 0.229521977629699 0.0884378663330738 -0.0757021697080266 ENSG00000171824 EXOSC10
ENST00000474216 0.381159079252018 0.196043813010404 -0.06886072258678 ENSG00000171824 EXOSC10
ENST00000544779 0.229521977629699 0.0884361454871934 -0.0756973201808244 ENSG00000171824 EXOSC10
ENST00000490565 0.0431421518057881 0.00623548607432144 -0.240309525492903 ENSG00000171824 EXOSC10
ENST00000452378 0.17933791999285 0.0595341702923456 -0.11688049822263 ENSG00000226849 RP4-635E18.7
ENST00000469634 0.0156509340663814 0.00117257499999189 -0.216665198285113 ENSG00000171824 EXOSC10
ENST00000478271 0.0275839504422197 0.00301260409223137 -0.204430749049775 ENSG00000171824 EXOSC10
ENST00000470611 0.927944281149097 0.86738605664915 -0.0105274795032751 ENSG00000171824 EXOSC10
ENST00000498576 0.43024279009532 0.238185722468133 0.0900614477690846 ENSG00000171824 EXOSC10
ENST00000472078 0.914350915591887 0.843177168667503 -0.0151961834623218 ENSG00000171824 EXOSC10
ENST00000485606 0.749005929533345 0.591163669286584 0.0399945770926936 ENSG00000171824 EXOSC10
ENST00000460196 0.223680074454328 0.0849879213113461 -0.124750801577527 ENSG00000171824 EXOSC10
ENST00000376838 0.253518537801441 0.103194183965108 -0.101593641628593 ENSG00000198793 MTOR
ENST00000361445 0.327949468530167 0.155033376875609 -0.0630590497585654 ENSG00000198793 MTOR
ENST00000473471 0.574123728351924 0.37906455005598 -0.0730805494692825 ENSG00000198793 MTOR
ENST00000490931 0.547480001555457 0.351523308067438 -0.0747319704837328 ENSG00000198793 MTOR
ENST00000455339 0.834918447325652 0.716763792064011 -0.0302078023054642 ENSG00000198793 MTOR
ENST00000495435 0.958580890958238 0.921923287752604 -0.00797943961410363 ENSG00000198793 MTOR
ENST00000445982 0.238200719916893 0.0937512663745942 -0.147783746040204 ENSG00000225602 MTOR-AS1
ENST00000420480 0.262306570624151 0.108979745182225 -0.141348429943268 ENSG00000225602 MTOR-AS1
ENST00000376810 0.820170697923851 0.693741437656913 -0.025208998837701 ENSG00000120942 UBIAD1
ENST00000376804 0.839418197742068 0.723441769581046 -0.0230813870744099 ENSG00000120942 UBIAD1
ENST00000486588 0.905691344781115 0.828948216613309 0.0154888508547164 ENSG00000120942 UBIAD1
ENST00000483738 0.881472778415469 0.789347189340522 0.0189947294273656 ENSG00000120942 UBIAD1
ENST00000251546 0.0139756415498007 0.000956715430698629 -0.249197785425479 ENSG00000132879 FBXO44
ENST00000425796 0.138131904379459 0.0395157818356536 -0.174433277009361 ENSG00000132879 FBXO44
ENST00000376770 0.00832326773783048 0.000383482626946599 -0.260189309527124 ENSG00000132879 FBXO44
ENST00000376768 0.139815391204446 0.040283389334541 -0.168151322264997 ENSG00000132879 FBXO44
ENST00000251547 0.00832326773783048 0.000383482626946599 -0.260189309527124 ENSG00000132879 FBXO44
ENST00000376760 0.138260195876068 0.0395865264595912 -0.172330187036735 ENSG00000132879 FBXO44
ENST00000376762 0.0152530163662808 0.00111748365983738 -0.246451457822144 ENSG00000132879 FBXO44
ENST00000475435 0.00538780683779428 0.000168962161258272 -0.29154340170099 ENSG00000132879 FBXO44
ENST00000471895 0.00735243515276034 0.00030734950341204 -0.280682304523923 ENSG00000132879 FBXO44
ENST00000376753 0.0389105301449172 0.00529005165056359 -0.188897287682272 ENSG00000116663 FBXO6
ENST00000474239 0.13500250696942 0.0380744015728137 -0.156680998130548 ENSG00000116663 FBXO6
ENST00000449067 0.0691300025184291 0.013333411918425 -0.172762356788955 ENSG00000116663 FBXO6
ENST00000235310 0.692218926186522 0.516627177399626 -0.0425481264952446 ENSG00000116670 MAD2L2
ENST00000376692 0.686300044895055 0.508920939231454 -0.0434605253049459 ENSG00000116670 MAD2L2
ENST00000376672 0.695708168345923 0.520978575301912 -0.0420936606805309 ENSG00000116670 MAD2L2
ENST00000376669 0.704773344115111 0.532164212247537 -0.0411063955025779 ENSG00000116670 MAD2L2
ENST00000376667 0.806352927926965 0.672874607341737 -0.0273666171937078 ENSG00000116670 MAD2L2
ENST00000445656 0.819222700948742 0.692406548758596 0.0262089816168802 ENSG00000116670 MAD2L2
ENST00000456915 0.832707635702698 0.712902211034206 0.0243586578514867 ENSG00000116670 MAD2L2
ENST00000376664 0.703727130685505 0.530922054938916 0.0422330245704573 ENSG00000116670 MAD2L2
ENST00000376655 0.755204662568477 0.599288857924254 0.0360754655561823 ENSG00000116670 MAD2L2
ENST00000376637 0.810118362242908 0.678280022815848 -0.0293925578940471 ENSG00000177674 AGTRAP
ENST00000476512 0.786539503069293 0.642518075865939 -0.0335952590166056 ENSG00000177674 AGTRAP
ENST00000400895 0.798012436032359 0.660269286370209 -0.0318613159116458 ENSG00000177674 AGTRAP
ENST00000494437 0.535900762435414 0.339617313052983 -0.0748316236217202 ENSG00000177674 AGTRAP
ENST00000491346 0.869615299122725 0.771512626163127 -0.0207552960076291 ENSG00000177674 AGTRAP
ENST00000376629 0.827587408633946 0.705267134679533 -0.0267456431337122 ENSG00000177674 AGTRAP
ENST00000376627 0.815263410030485 0.686116210814826 -0.0286523415847228 ENSG00000177674 AGTRAP
ENST00000314340 0.834326553238622 0.715742068514351 -0.0258257757212647 ENSG00000177674 AGTRAP
ENST00000452018 0.824687986599236 0.700577099457706 -0.027629106108425 ENSG00000177674 AGTRAP
ENST00000510878 0.815571770687379 0.686676199101007 -0.0286500601562054 ENSG00000177674 AGTRAP
ENST00000476309 0.879087902385256 0.785686061555835 0.0219341659583215 ENSG00000177674 AGTRAP
ENST00000514733 0.935957817323552 0.881772745184575 0.0120684624887018 ENSG00000177674 AGTRAP
ENST00000513739 0.816745704315518 0.688547135263644 0.0340051217967485 ENSG00000177674 AGTRAP
ENST00000471765 0.914565631778001 0.843647269279093 -0.0165732139554554 ENSG00000177674 AGTRAP
ENST00000433342 0.0137618626929914 0.000933297018188037 -0.24648778271941 ENSG00000215910 C1orf167
ENST00000312793 0.0136746289083507 0.000921941844065354 -0.246524601731824 ENSG00000215910 C1orf167
ENST00000444493 0.0259930956388944 0.00273136667276804 -0.227366756810246 ENSG00000215910 C1orf167
ENST00000449278 0.0259930956388944 0.00273136667276804 -0.227366756810246 ENSG00000215910 C1orf167
ENST00000475041 0.0275244620619216 0.00300119701481657 -0.248317557364636 ENSG00000215910 C1orf167
ENST00000376592 0.000190468669641821 2.65161133772897e-07 -0.316144212671259 ENSG00000177000 MTHFR
ENST00000376583 0.000142299444346686 1.55094252832041e-07 -0.318825857556759 ENSG00000177000 MTHFR
ENST00000376590 0.000224911471868685 3.49320795007807e-07 -0.310067679306841 ENSG00000177000 MTHFR
ENST00000482358 0.0623910256516322 0.0113116670944348 -0.204187255226929 ENSG00000215910 C1orf167
ENST00000376585 0.000566854185257005 2.27617787852271e-06 -0.286710277470419 ENSG00000177000 MTHFR
ENST00000418034 0.0354648095932197 0.00454517150542349 -0.225935059520754 ENSG00000177000 MTHFR
ENST00000413656 0.117812079553216 0.0306970579660166 -0.182913781498837 ENSG00000177000 MTHFR
ENST00000423400 0.131747360040906 0.0366246281993046 -0.17650612428831 ENSG00000177000 MTHFR
ENST00000431243 0.131747360040906 0.0366246281993046 -0.17650612428831 ENSG00000177000 MTHFR
ENST00000376486 0.0118264216376392 0.000712999092215426 -0.276748558505315 ENSG00000177000 MTHFR
ENST00000312413 0.0171799706907117 0.0013730626750876 -0.153702957400176 ENSG00000011021 CLCN6
ENST00000346436 0.0174133934975963 0.00140142262617029 -0.153350557358567 ENSG00000011021 CLCN6
ENST00000376497 0.251264261649427 0.10182922521369 -0.116381266058473 ENSG00000011021 CLCN6
ENST00000376487 0.0117230461525494 0.000700549485023361 -0.166560768464589 ENSG00000011021 CLCN6
ENST00000376496 0.023434293160706 0.00228326121764817 -0.156976385580884 ENSG00000011021 CLCN6
ENST00000376491 0.217138327856666 0.0808305198600458 -0.103905412767137 ENSG00000011021 CLCN6
ENST00000376492 0.206861311555251 0.0749057196698041 -0.104063370602612 ENSG00000011021 CLCN6
ENST00000376490 0.217138327856666 0.0808305198600458 -0.103905412767137 ENSG00000011021 CLCN6
ENST00000494028 0.410240000957329 0.220963612910516 -0.0926670643830856 ENSG00000011021 CLCN6
ENST00000446542 0.493918599142079 0.297903191752799 -0.0756736480527752 ENSG00000242349 NPPA-AS1
ENST00000376572 0.0721115500701786 0.0142328662683971 -0.160175266223057 ENSG00000116685 KIAA2013
ENST00000376576 0.0831119379611742 0.0178842561992687 -0.169654090445218 ENSG00000116685 KIAA2013
ENST00000485046 0.504760269752648 0.308488128454759 -0.0517388063799328 ENSG00000083444 PLOD1
ENST00000449038 0.455544001034421 0.261656725941028 -0.0668600316915946 ENSG00000083444 PLOD1
ENST00000358133 0.732618874066783 0.56946315532347 -0.0328849456314596 ENSG00000083444 PLOD1
ENST00000376369 0.164902365301074 0.0523589059914491 -0.0898199390046812 ENSG00000083444 PLOD1
ENST00000429000 0.61900871299163 0.428385310457832 -0.0408239515742158 ENSG00000083444 PLOD1
ENST00000196061 0.128143781490626 0.0350541056932034 -0.0993354138497853 ENSG00000083444 PLOD1
ENST00000465920 0.712950242314384 0.542671210262027 -0.0428746780927091 ENSG00000083444 PLOD1
ENST00000491536 0.144090276652985 0.0422407887309267 -0.124750468103353 ENSG00000083444 PLOD1
ENST00000470133 0.524724114632245 0.328210978096029 -0.0762379881176227 ENSG00000083444 PLOD1
ENST00000481933 0.152192693496051 0.0461830279282567 -0.133014057363416 ENSG00000083444 PLOD1
ENST00000444836 0.0573283838381992 0.009824744620199 -0.134641944315121 ENSG00000116688 MFN2
ENST00000490079 0.176288319749604 0.0579778040948894 -0.133652316168571 ENSG00000116688 MFN2
ENST00000235329 0.0573283838381992 0.0098243375883479 -0.134640768049862 ENSG00000116688 MFN2
ENST00000484391 0.101017911341836 0.0242070375276461 -0.158786918093843 ENSG00000116688 MFN2
ENST00000497302 0.252885438447545 0.102819130648439 -0.108955755773627 ENSG00000116688 MFN2
ENST00000412236 0.201419783584797 0.0718299053968967 -0.121136665751434 ENSG00000116688 MFN2
ENST00000478749 0.194189110670603 0.0677763986348815 -0.108759303847837 ENSG00000116691 MIIP
ENST00000235332 0.14404763066396 0.0422138968816146 -0.114018071376276 ENSG00000116691 MIIP
ENST00000436478 0.14404763066396 0.0422150261621762 -0.114016529163928 ENSG00000116691 MIIP
ENST00000466860 0.167529215958207 0.0536197570130652 -0.117370807505546 ENSG00000116691 MIIP
ENST00000498685 0.153362341891 0.0467258897824566 -0.125192126100372 ENSG00000116691 MIIP
ENST00000492256 0.0954367530218426 0.0221374004826501 -0.183430150812623 ENSG00000116691 MIIP
ENST00000460823 0.0692650183112785 0.0133750636650522 -0.171905536721875 ENSG00000116691 MIIP
ENST00000478299 0.443418112892464 0.250038703041514 -0.101583355238729 ENSG00000116691 MIIP
ENST00000263932 0.519113999414368 0.322686241188356 -0.0579042894548575 ENSG00000120949 TNFRSF8
ENST00000417814 0.821337948792193 0.695242131989118 -0.0243365618310792 ENSG00000120949 TNFRSF8
ENST00000514649 0.821337948792193 0.695242131989118 -0.0243365618310792 ENSG00000120949 TNFRSF8
ENST00000413146 0.119652749350877 0.0314486206600395 -0.139038324366013 ENSG00000120949 TNFRSF8
ENST00000479933 0.122007481312087 0.0324765538794494 -0.138140917322377 ENSG00000120949 TNFRSF8
ENST00000536782 0.532862036567557 0.336452018787259 -0.0665330798133227 ENSG00000028137 TNFRSF1B
ENST00000376259 0.0234952101049314 0.00229634251038131 -0.149984538907152 ENSG00000028137 TNFRSF1B
ENST00000492361 0.0234952101049314 0.00229634251038131 -0.149984538907152 ENSG00000028137 TNFRSF1B
ENST00000489921 0.164934979468866 0.052381757486253 -0.165886985956767 ENSG00000028137 TNFRSF1B
ENST00000356315 0.842956641819415 0.72898446636415 0.0172615902368362 ENSG00000048707 VPS13D
ENST00000358136 0.842956641819415 0.72898446636415 0.0172615902368362 ENSG00000048707 VPS13D
ENST00000476169 0.85641391108954 0.750708530916516 -0.0281406637937585 ENSG00000048707 VPS13D
ENST00000489961 0.692391961227339 0.516835006363906 -0.0554311172357048 ENSG00000048707 VPS13D
ENST00000011700 0.715207784049853 0.545699347903261 0.0328398612253637 ENSG00000048707 VPS13D
ENST00000460333 0.253845451039395 0.103394565911748 0.0924741392097218 ENSG00000048707 VPS13D
ENST00000487188 0.387687617691936 0.201515006719306 0.0832485796607186 ENSG00000048707 VPS13D
ENST00000469054 0.414079725461052 0.224239590701132 0.108102898378499 ENSG00000048707 VPS13D
ENST00000496628 0.953364608155381 0.912049011832563 0.00688776066723484 ENSG00000048707 VPS13D
ENST00000476045 0.438158795083709 0.245346019756415 -0.103001827820843 ENSG00000048707 VPS13D
ENST00000543766 0.633751529366807 0.445026497608301 0.0525261232636139 ENSG00000048707 VPS13D
ENST00000471923 0.615560542183987 0.424722316665624 -0.0571879285801191 ENSG00000048707 VPS13D
ENST00000543710 0.833512078644781 0.714343463899096 -0.029814361196767 ENSG00000048707 VPS13D
ENST00000376223 0.856172818360802 0.750217786733111 0.027814651142207 ENSG00000162496 DHRS3
ENST00000464917 0.95620770479835 0.917241099811729 0.00922430957947815 ENSG00000162496 DHRS3
ENST00000484063 0.024064539722202 0.0023925064209758 0.212295550205435 ENSG00000116731 PRDM2
ENST00000376048 0.300984883798263 0.135593756314313 0.065406414469373 ENSG00000116731 PRDM2
ENST00000311066 0.253335752718817 0.103095789738619 0.0659293414380793 ENSG00000116731 PRDM2
ENST00000235372 0.305628217645846 0.138886131482672 0.0643794574170941 ENSG00000116731 PRDM2
ENST00000491134 0.397784430852282 0.210333151448741 0.0473857462202676 ENSG00000116731 PRDM2
ENST00000502727 0.19818122609865 0.0700068161743279 0.122248130511555 ENSG00000116731 PRDM2
ENST00000502724 0.187298538550218 0.0639522843355899 0.126676600223294 ENSG00000116731 PRDM2
ENST00000413440 0.544098200781213 0.348104951624892 0.0345389267839889 ENSG00000116731 PRDM2
ENST00000343137 0.510119818647836 0.313935868012655 0.0369907926913368 ENSG00000116731 PRDM2
ENST00000491815 0.317478037417669 0.147234264214828 0.0990946844963068 ENSG00000116731 PRDM2
ENST00000503842 0.489211323323229 0.293340546028205 0.0424268718031747 ENSG00000116731 PRDM2
ENST00000407521 0.231329941938029 0.0895209492843175 0.112320161855954 ENSG00000116731 PRDM2
ENST00000505823 0.489452380270489 0.293568524127499 0.0424014480061204 ENSG00000116731 PRDM2
ENST00000487453 0.287814159932503 0.126341095192116 -0.0924777331179019 ENSG00000116731 PRDM2
ENST00000491547 0.673283924969663 0.49257682767645 0.0607878050946285 ENSG00000189337 KAZN
ENST00000376030 0.5465289568892 0.350441689263844 0.0827893394038693 ENSG00000189337 KAZN
ENST00000503743 0.734423828809243 0.571774184549222 0.05003586432791 ENSG00000189337 KAZN
ENST00000422387 0.645538223012296 0.459440158501506 0.0655682555002949 ENSG00000189337 KAZN
ENST00000428417 0.852090499100007 0.743505286622833 0.0261646641740142 ENSG00000171729 TMEM51
ENST00000376014 0.852545467566547 0.744361862292781 0.0260789287686305 ENSG00000171729 TMEM51
ENST00000451326 0.930880508486428 0.872310463975929 0.0135954237232126 ENSG00000171729 TMEM51
ENST00000400796 0.807603998509704 0.674523437144839 0.0336738207576049 ENSG00000171729 TMEM51
ENST00000434578 0.807616349326208 0.674602593421389 0.0336657004945108 ENSG00000171729 TMEM51
ENST00000376008 0.807884845907572 0.674943902098504 0.0336366081380804 ENSG00000171729 TMEM51
ENST00000375980 0.00835929442526621 0.000387954934416842 -0.204908004309894 ENSG00000142634 EFHD2
ENST00000445566 0.0226882035995583 0.00216521164172237 -0.176094203682655 ENSG00000142634 EFHD2
ENST00000546424 0.120455593964386 0.0318261858475302 -0.1644174959173 ENSG00000132906 CASP9
ENST00000333868 0.174867710317875 0.0572569533348189 -0.146883660062702 ENSG00000132906 CASP9
ENST00000348549 0.174867710317875 0.0572569533348189 -0.146883660062702 ENSG00000132906 CASP9
ENST00000400777 0.192540139630596 0.0668872395818768 -0.141767856483528 ENSG00000132906 CASP9
ENST00000424908 0.142918253850114 0.0416470440087129 -0.17612386767399 ENSG00000132906 CASP9
ENST00000375890 0.152173568097307 0.0461757831597642 -0.157844415659883 ENSG00000132906 CASP9
ENST00000474305 0.129477043631956 0.0356260514592285 -0.168661971581289 ENSG00000132906 CASP9
ENST00000447522 0.222056909213415 0.0839926599930277 -0.142311237785816 ENSG00000132906 CASP9
ENST00000440484 0.32390598997511 0.152001947261598 -0.123816037812372 ENSG00000132906 CASP9
ENST00000546969 0.631884413461625 0.442829728064319 -0.0675455325992604 ENSG00000132906 CASP9
ENST00000375849 0.716686032053297 0.547667456014358 0.0322671864441593 ENSG00000116138 DNAJC16
ENST00000375847 0.620443751964415 0.429853299687895 0.045666967337006 ENSG00000116138 DNAJC16
ENST00000475133 0.620443751964415 0.429853299687895 0.045666967337006 ENSG00000116138 DNAJC16
ENST00000375838 0.438389131043365 0.245566333841133 0.0824440884101875 ENSG00000116138 DNAJC16
ENST00000483270 0.995310904307782 0.99074871704279 0.000718157208304015 ENSG00000116138 DNAJC16
ENST00000472665 0.350087561079004 0.171594450884278 0.119747687182579 ENSG00000116138 DNAJC16
ENST00000495523 0.788628842665148 0.645903094660271 -0.0380561600343148 ENSG00000116138 DNAJC16
ENST00000375826 0.724070978235032 0.557597465671468 -0.0449209149282833 ENSG00000116771 AGMAT
ENST00000480945 0.159011264953405 0.0494392023924588 -0.0944999024923859 ENSG00000197312 DDI2
ENST00000486680 0.0582356590669391 0.0100706789772171 -0.204820103981731 ENSG00000197312 DDI2
ENST00000546927 0.237739797147218 0.0934572812313801 -0.14547814791681 ENSG00000197312 DDI2
ENST00000320153 0.471933767514955 0.276920072557193 -0.0647618804402487 ENSG00000197312 DDI2
ENST00000483899 0.616210824120796 0.425415320290761 -0.059353733477358 ENSG00000197312 DDI2
ENST00000548451 0.708903072279895 0.53773297671538 0.0541722556879169 ENSG00000197312 DDI2
ENST00000345034 0.176567729454234 0.0581234426726778 -0.133031793308721 ENSG00000215695 RSC1A1
ENST00000375799 0.0227883705863336 0.00218170611877946 -0.158561056000314 ENSG00000116786 PLEKHM2
ENST00000375793 0.0227883705863336 0.00218170611877946 -0.158561056000314 ENSG00000116786 PLEKHM2
ENST00000462455 0.150511546979416 0.045363569045192 -0.130756099957041 ENSG00000116786 PLEKHM2
ENST00000453804 0.0159789085192105 0.00121333896987489 -0.170693889528024 ENSG00000237938 RP11-288I21.1
ENST00000477849 0.0768190689744215 0.0157491022535635 -0.152731554667029 ENSG00000116786 PLEKHM2
ENST00000535249 0.844388748953056 0.731523164413285 0.029578425966815 ENSG00000179743 RP11-169K16.9
ENST00000317122 0.277197229670614 0.118760185175666 -0.120819345486918 ENSG00000179743 RP11-169K16.9
ENST00000375759 0.0247315957603405 0.00251606654483024 -0.0960592033052624 ENSG00000065526 SPEN
ENST00000438066 0.700944914269276 0.52771343382785 0.0356858143424781 ENSG00000065526 SPEN
ENST00000471538 0.283186306330747 0.122972606657427 -0.109842934633222 ENSG00000065526 SPEN
ENST00000442985 0.279223756883606 0.120202241579866 0.0966835706805506 ENSG00000065526 SPEN
ENST00000487496 0.0219092448357492 0.00203775563993383 -0.255330306555958 ENSG00000065526 SPEN
ENST00000462525 0.0494635846038491 0.00776768277806108 -0.234119402560084 ENSG00000116809 ZBTB17
ENST00000440560 0.0656513229894044 0.012220402619107 -0.217489274617347 ENSG00000116809 ZBTB17
ENST00000375743 0.119207665897376 0.0312639015426929 -0.128984885638632 ENSG00000116809 ZBTB17
ENST00000537142 0.119227144307049 0.0312757848147677 -0.128983737408722 ENSG00000116809 ZBTB17
ENST00000375733 0.119227144307049 0.0312757848147677 -0.128983737408722 ENSG00000116809 ZBTB17
ENST00000444358 0.0924661705236976 0.0210779294312581 -0.194046472775409 ENSG00000116809 ZBTB17
ENST00000471805 0.282652862677242 0.122639413057408 -0.136549708065921 ENSG00000116809 ZBTB17
ENST00000474511 0.116539458454647 0.030166802579181 -0.192351428805625 ENSG00000116809 ZBTB17
ENST00000448462 0.325359818150233 0.153115577728629 -0.088432615848454 ENSG00000116809 ZBTB17
ENST00000492834 0.618859571751994 0.428211766903894 -0.0604072974557199 ENSG00000116809 ZBTB17
ENST00000490899 0.409831777463626 0.220588484358358 -0.0911341742231479 ENSG00000116809 ZBTB17
ENST00000464719 0.157276435745219 0.0485821439046821 -0.158761123819135 ENSG00000116809 ZBTB17
ENST00000479282 0.423124394760487 0.231838444041809 -0.0841505682535448 ENSG00000116809 ZBTB17
ENST00000494020 0.178263694267027 0.0590182931665818 -0.144411794370669 ENSG00000116809 ZBTB17
ENST00000478117 0.664817580379753 0.482079631927769 -0.0622975953498492 ENSG00000142632 ARHGEF19
ENST00000270747 0.721950109505129 0.554760871421478 -0.0522035063517123 ENSG00000142632 ARHGEF19
ENST00000375592 0.0296571987747559 0.00339837971654829 0.177128738053015 ENSG00000037637 FBXO42
ENST00000456164 0.511652002978588 0.31549418435048 0.0682723649584916 ENSG00000037637 FBXO42
ENST00000444116 0.370520752015096 0.187734210485261 0.088861422798888 ENSG00000037637 FBXO42
ENST00000478089 0.0490336862537849 0.00765465624513637 0.186396078867067 ENSG00000037637 FBXO42
ENST00000475078 0.692991020256086 0.517518437971567 -0.0413905388046291 ENSG00000055070 SZRD1
ENST00000401088 0.150045819788687 0.045105501993503 -0.0822025635493077 ENSG00000055070 SZRD1
ENST00000471507 0.31990854728481 0.148940433455528 -0.0781498589643348 ENSG00000055070 SZRD1
ENST00000401089 0.150059783404571 0.0451179824563255 -0.0822026255308805 ENSG00000055070 SZRD1
ENST00000486763 0.332929767101517 0.158727127608438 -0.0764844244390498 ENSG00000055070 SZRD1
ENST00000476423 0.642561058869345 0.455948650436061 -0.0468014817290703 ENSG00000055070 SZRD1
ENST00000475554 0.258914833721005 0.106678050949561 -0.0884991377137227 ENSG00000055070 SZRD1
ENST00000375590 0.400176779776677 0.212378840839317 -0.0508845970569173 ENSG00000055070 SZRD1
ENST00000472351 0.311930395130945 0.143271386406695 -0.0793773773920856 ENSG00000055070 SZRD1
ENST00000492354 0.149219749835162 0.0446802866745427 -0.0824247904691974 ENSG00000055070 SZRD1
ENST00000472461 0.276491324294912 0.118292787960707 -0.0852526782779294 ENSG00000055070 SZRD1
ENST00000491418 0.135319177723404 0.0382177486747799 -0.091073506290088 ENSG00000187144 SPATA21
ENST00000466212 0.235869655302886 0.0922466744436498 -0.0750337029740285 ENSG00000187144 SPATA21
ENST00000337132 0.0386949623120703 0.00524327146716704 -0.136553331614584 ENSG00000157191 NECAP2
ENST00000504551 0.025758591906795 0.00268948855758404 -0.158981737384908 ENSG00000157191 NECAP2
ENST00000406746 0.0386949623120703 0.00524327146716704 -0.136553331614584 ENSG00000157191 NECAP2
ENST00000457722 0.0230650685155142 0.00222463867687986 -0.159573406004856 ENSG00000157191 NECAP2
ENST00000486390 0.0290200851436878 0.00328232135835161 -0.209059309982278 ENSG00000157191 NECAP2
ENST00000443980 0.0386949623120703 0.00524327146716704 -0.136553331614584 ENSG00000157191 NECAP2
ENST00000504858 0.0461263349487717 0.00694830558844574 -0.157064276054531 ENSG00000157191 NECAP2
ENST00000508680 0.188847149233962 0.0648424335425651 -0.121109047436072 ENSG00000157191 NECAP2
ENST00000492095 0.0386949623120703 0.00524327146716704 -0.136553331614584 ENSG00000157191 NECAP2
ENST00000459640 0.0319408004000741 0.0038374213375572 -0.155497025516911 ENSG00000157191 NECAP2
ENST00000496239 0.0386771360376396 0.00523462905441612 -0.136558826174982 ENSG00000157191 NECAP2
ENST00000513161 0.0257728485195777 0.00269170934799893 -0.158980332391322 ENSG00000157191 NECAP2
ENST00000509727 0.0840373151922727 0.0181871801535516 -0.177321600557787 ENSG00000157191 NECAP2
ENST00000457898 0.675588324122069 0.495603333347408 -0.0603618338410048 ENSG00000226029 RP4-798A10.2
ENST00000263511 0.832745040570266 0.713020985140904 -0.030534360043619 ENSG00000080947 CROCCP3
ENST00000591348 0.814596098364706 0.685099449876658 -0.0343021456980587 ENSG00000080947 CROCCP3
ENST00000430580 0.329806137288828 0.156438652476023 0.117686015017964 ENSG00000219481 NBPF1
ENST00000392963 0.821486376355754 0.695422230942573 0.0346365284327751 ENSG00000219481 NBPF1
ENST00000540383 0.135299271379018 0.0382095639113032 -0.132281278194982 ENSG00000215908 CROCCP2
ENST00000412962 0.0721750530650145 0.0142526635743223 -0.149152749228209 ENSG00000215908 CROCCP2
ENST00000362058 0.130528780511466 0.0361119901610107 -0.154495306578038 ENSG00000215908 CROCCP2
ENST00000419267 0.550645676425745 0.354747689785397 0.0815880680626467 ENSG00000236698 EIF1AXP1
ENST00000466256 0.303693201298879 0.137611370242697 -0.120196219114227 ENSG00000058453 CROCC
ENST00000375541 0.0209501368958776 0.00190073406567266 -0.250218968587946 ENSG00000058453 CROCC
ENST00000445545 0.0340552050392907 0.00425819069753158 -0.243621221177917 ENSG00000058453 CROCC
ENST00000467938 0.0559488611207535 0.00946447666826179 -0.226184297623487 ENSG00000058453 CROCC
ENST00000494191 0.113139178185857 0.0288068656511398 -0.192787396196468 ENSG00000058453 CROCC
ENST00000446261 0.148919327706137 0.0445184057350169 -0.147402274280192 ENSG00000226526 RP1-37C10.3
ENST00000326735 0.13399169755457 0.0375852345809227 -0.153686735581357 ENSG00000159363 ATP13A2
ENST00000341676 0.113139178185857 0.0288199863633697 -0.160374037463186 ENSG00000159363 ATP13A2
ENST00000452699 0.113139178185857 0.0288199863633697 -0.160374037463186 ENSG00000159363 ATP13A2
ENST00000466561 0.271799218431848 0.115188846946485 -0.138952797563081 ENSG00000159363 ATP13A2
ENST00000502418 0.1577187348954 0.0487815001415719 -0.17476567862831 ENSG00000159363 ATP13A2
ENST00000503552 0.742318858627982 0.582736332576243 -0.0460640958052164 ENSG00000159363 ATP13A2
ENST00000463860 0.16549064044022 0.0526318914999572 -0.165989127029743 ENSG00000159363 ATP13A2
ENST00000502860 0.195770049363466 0.0686285338589862 -0.160423965684061 ENSG00000159363 ATP13A2
ENST00000506174 0.305974921715574 0.139113228669987 -0.13125885638527 ENSG00000159363 ATP13A2
ENST00000510069 0.142512499780573 0.0414707703306848 -0.174535943957245 ENSG00000159363 ATP13A2
ENST00000511957 0.467231559372992 0.272514868996747 -0.0971995968326872 ENSG00000159363 ATP13A2
ENST00000508222 0.400113077441573 0.212236954208653 -0.110534105372399 ENSG00000159363 ATP13A2
ENST00000375499 0.434517346692247 0.242232968530183 0.0578338390351699 ENSG00000117118 SDHB
ENST00000485092 0.561272542946797 0.365838157893716 -0.0685622979302096 ENSG00000117118 SDHB
ENST00000475049 0.52584334575911 0.329309445081186 -0.073816086411869 ENSG00000117118 SDHB
ENST00000485515 0.325251502163233 0.153015319545617 0.0693687010757832 ENSG00000117118 SDHB
ENST00000491274 0.215070532418786 0.0796737822621568 0.0904969640893088 ENSG00000117118 SDHB
ENST00000475506 0.206155962454568 0.07447753143945 0.0947892719324859 ENSG00000117118 SDHB
ENST00000463045 0.24681136648728 0.099160014512962 0.0846881155299533 ENSG00000117118 SDHB
ENST00000466613 0.82859809264702 0.706932987498103 0.0232601089896725 ENSG00000117118 SDHB
ENST00000439577 0.74624950957581 0.587821108757719 -0.0353494367035177 ENSG00000227751 RP1-20B21.4
ENST00000375436 0.000438187486590261 1.38188909230393e-06 -0.20540612343653 ENSG00000179051 RCC2
ENST00000474892 0.000408794183833537 1.21203908007936e-06 -0.289889693003205 ENSG00000179051 RCC2
ENST00000375433 0.00140872551262552 1.30477076989522e-05 -0.210374878919635 ENSG00000179051 RCC2
ENST00000583469 0.597814908113155 0.405192581185958 -0.0713833057488368 ENSG00000266727 AC004824.1
ENST00000361221 0.227677796574839 0.0873456309327426 -0.133961327397078 ENSG00000074964 ARHGEF10L
ENST00000452522 0.227677796574839 0.0873456309327426 -0.133961327397078 ENSG00000074964 ARHGEF10L
ENST00000434513 0.263726390379591 0.109986732452705 -0.125698817451168 ENSG00000074964 ARHGEF10L
ENST00000375415 0.240870983185803 0.0952965864272623 -0.131546275904929 ENSG00000074964 ARHGEF10L
ENST00000375420 0.638267189197213 0.450792220705741 -0.0647925167090107 ENSG00000074964 ARHGEF10L
ENST00000469726 0.243850257978195 0.0971872325247589 -0.138500965503223 ENSG00000074964 ARHGEF10L
ENST00000375408 0.217388888439512 0.0809773197684608 -0.148138940940478 ENSG00000074964 ARHGEF10L
ENST00000167825 0.217388888439512 0.0809773197684608 -0.148138940940478 ENSG00000074964 ARHGEF10L
ENST00000475356 0.12267388788636 0.0327526919396569 -0.185056575580008 ENSG00000074964 ARHGEF10L
ENST00000494072 0.037213494180073 0.00490236815473451 -0.159145617070586 ENSG00000255275 RP13-279N23.2
ENST00000538309 0.338802563861553 0.163000452839006 -0.109453133658697 ENSG00000159423 ALDH4A1
ENST00000538839 0.287378850541666 0.126042591543731 -0.118314105039066 ENSG00000159423 ALDH4A1
ENST00000290597 0.287378850541666 0.126042591543731 -0.118314105039066 ENSG00000159423 ALDH4A1
ENST00000375341 0.272728234694805 0.11582529885459 -0.121707275425609 ENSG00000159423 ALDH4A1
ENST00000432718 0.327224022066459 0.154470117091491 -0.126275516034696 ENSG00000159423 ALDH4A1
ENST00000455833 0.352387848352939 0.17331720695092 -0.0738929824510259 ENSG00000169991 IFFO2
ENST00000355609 0.689023760532533 0.51238931688287 -0.0557038966018444 ENSG00000169991 IFFO2
ENST00000416166 0.965461644918187 0.93445664039211 0.0057223633972512 ENSG00000169991 IFFO2
ENST00000606379 0.084070462535544 0.0181988213387833 -0.208549915174058 ENSG00000272084 RP5-1126H10.2
ENST00000375254 0.0340750045358102 0.00426232794049181 -0.110231875300215 ENSG00000127481 UBR4
ENST00000375226 0.0340860219368234 0.00426785720455304 -0.110202491353538 ENSG00000127481 UBR4
ENST00000375267 0.0340860219368234 0.00426785720455304 -0.110202491353538 ENSG00000127481 UBR4
ENST00000375217 0.0340860219368234 0.00426785720455304 -0.110202491353538 ENSG00000127481 UBR4
ENST00000375225 0.145598057049185 0.0429608591247229 -0.138794802501013 ENSG00000127481 UBR4
ENST00000429347 0.0354939282682188 0.0045513655272339 -0.146745755891712 ENSG00000127481 UBR4
ENST00000375224 0.0435855693197912 0.00633978671852672 -0.134865835437414 ENSG00000127481 UBR4
ENST00000459947 0.067215355608845 0.0127540615290819 -0.180994190809784 ENSG00000127481 UBR4
ENST00000486515 0.0667333990917834 0.0125851798228413 -0.206646174683059 ENSG00000127481 UBR4
ENST00000543981 0.0533288645532448 0.00876193229209613 -0.134735050034683 ENSG00000127481 UBR4
ENST00000492606 0.169216777638614 0.0544330452410837 -0.156373804642642 ENSG00000127481 UBR4
ENST00000467272 0.312089424522506 0.14338687519882 -0.0878534689750252 ENSG00000127481 UBR4
ENST00000483922 0.473436231801224 0.278239908144547 -0.0860884438984821 ENSG00000127481 UBR4
ENST00000494503 0.947856086168645 0.902667932352324 -0.00879467851399798 ENSG00000127481 UBR4
ENST00000466969 0.287427411306287 0.126082944392529 -0.122261699756305 ENSG00000127481 UBR4
ENST00000375218 0.0245492468643995 0.00248357763056905 -0.169095895941182 ENSG00000127481 UBR4
ENST00000425413 0.0225658424390136 0.00214224506482186 -0.136139729812632 ENSG00000127481 UBR4
ENST00000417040 0.0437442761557675 0.00637778554642435 -0.110452243369058 ENSG00000127481 UBR4
ENST00000475973 0.825761629734256 0.702202162378024 0.0244487028950996 ENSG00000127481 UBR4
ENST00000465036 0.998233389212464 0.996434749827876 -0.000334167574269768 ENSG00000127481 UBR4
ENST00000419533 0.14941942348004 0.044796676728423 -0.0849904885216472 ENSG00000127481 UBR4
ENST00000497018 0.857718703318694 0.752911064410717 -0.0247641179915228 ENSG00000127481 UBR4
ENST00000437898 0.791720920986789 0.650705580823824 -0.0233752164984254 ENSG00000230424 RP1-43E13.2
ENST00000477853 0.494913935375879 0.298986286249217 -0.0514980511883487 ENSG00000127463 EMC1
ENST00000480380 0.859444025379026 0.755822710439444 -0.0219924707887558 ENSG00000127463 EMC1
ENST00000375199 0.613730558732075 0.422430897019551 -0.0410119946711133 ENSG00000127463 EMC1
ENST00000375208 0.793683508626265 0.653626235957154 -0.023158392408116 ENSG00000127463 EMC1
ENST00000461353 0.918674988543642 0.850865366219339 0.014873930243725 ENSG00000127463 EMC1
ENST00000486405 0.863508237182108 0.762455399023352 -0.0236352666010242 ENSG00000127463 EMC1
ENST00000486238 0.857781563422583 0.753099025594929 0.0259583728959977 ENSG00000127463 EMC1
ENST00000494770 0.820733213310204 0.694504830628204 0.0285960124464097 ENSG00000127463 EMC1
ENST00000462505 0.545103528918666 0.349077933369843 0.0787137795755734 ENSG00000127463 EMC1
ENST00000496654 0.4626595680426 0.268322729482421 0.0965223326928007 ENSG00000127463 EMC1
ENST00000467423 0.363334594184842 0.182032035585712 -0.108519004096218 ENSG00000127463 EMC1
ENST00000475079 0.684931255420351 0.507088613649575 -0.0525799968102277 ENSG00000127463 EMC1
ENST00000488681 0.809850258497651 0.677787113552285 -0.0338500790292314 ENSG00000127463 EMC1
ENST00000356068 0.81947981756288 0.692753494157847 -0.0326117685638086 ENSG00000127463 EMC1
ENST00000330263 0.767128905246042 0.615013735365354 -0.0307634670883387 ENSG00000053372 MRTO4
ENST00000493700 0.734005362640701 0.571170340860088 -0.0410445576128982 ENSG00000053372 MRTO4
ENST00000479559 0.763599884053802 0.610260881653271 0.0385208940972313 ENSG00000053372 MRTO4
ENST00000235835 0.305529825064135 0.138838525608497 -0.0936417572826548 ENSG00000053371 AKR7A2
ENST00000330072 0.298561652951781 0.133822869843879 -0.0944940979412887 ENSG00000053371 AKR7A2
ENST00000489286 0.435212006741602 0.242793333596556 -0.074654233571835 ENSG00000053371 AKR7A2
ENST00000481966 0.385418499771602 0.199655338652614 -0.0903947188157964 ENSG00000053371 AKR7A2
ENST00000492217 0.340922666377294 0.164688086601686 -0.0994364550469318 ENSG00000053371 AKR7A2
ENST00000375155 0.358820325632607 0.178340725664087 -0.0999413922600677 ENSG00000040487 PQLC2
ENST00000375153 0.35799091441609 0.177649499246995 -0.100085658246493 ENSG00000040487 PQLC2
ENST00000469076 0.35799091441609 0.177649499246995 -0.100085658246493 ENSG00000040487 PQLC2
ENST00000400548 0.358820325632607 0.178340725664087 -0.0999413922600677 ENSG00000040487 PQLC2
ENST00000497827 0.43952789977917 0.246637123245278 -0.086975359464895 ENSG00000040487 PQLC2
ENST00000432465 0.458047685467259 0.264110505971036 -0.0992150005150107 ENSG00000040487 PQLC2
ENST00000401084 0.639300595051824 0.452057160913843 -0.0269350140858021 ENSG00000077549 CAPZB
ENST00000264203 0.639300595051824 0.452057160913843 -0.0269350140858021 ENSG00000077549 CAPZB
ENST00000375144 0.394498048794012 0.207635271230548 -0.057961801701532 ENSG00000077549 CAPZB
ENST00000375142 0.640321373700753 0.453263024101107 -0.026877031593322 ENSG00000077549 CAPZB
ENST00000433834 0.816434623540396 0.688074764297716 -0.014140985099711 ENSG00000077549 CAPZB
ENST00000264202 0.772691628418844 0.622876152733006 0.0176309061044658 ENSG00000077549 CAPZB
ENST00000413711 0.500786467037829 0.304760629869759 0.0393148932337582 ENSG00000077549 CAPZB
ENST00000459967 0.734848456030245 0.572285713735274 0.0241717120391881 ENSG00000077549 CAPZB
ENST00000457768 0.38937108089947 0.202982427827792 -0.086024388571053 ENSG00000077549 CAPZB
ENST00000489607 0.586454092906674 0.39257634198628 -0.0483719743272123 ENSG00000077549 CAPZB
ENST00000482808 0.934097004711572 0.878515791356367 0.00719382737806861 ENSG00000077549 CAPZB
ENST00000602662 0.645298814666564 0.459143791772105 0.0583939663252135 ENSG00000270136 MINOS1-NBL1
ENST00000486890 0.627492418191282 0.437988424293053 0.0620742029428957 ENSG00000173436 MINOS1
ENST00000322753 0.706617557177219 0.534614080852061 0.0494257091057692 ENSG00000173436 MINOS1
ENST00000498067 0.772464157239798 0.622392847655576 -0.0425989273874851 ENSG00000173436 MINOS1
ENST00000462646 0.582449355918976 0.388353085439581 0.0693351169755247 ENSG00000173436 MINOS1
ENST00000467029 0.717121223589555 0.548203355578349 0.0480251458125828 ENSG00000173436 MINOS1
ENST00000481464 0.717958634942253 0.54940915580005 0.047869387008474 ENSG00000173436 MINOS1
ENST00000498642 0.719126149535811 0.550718017994392 0.0477426146981277 ENSG00000173436 MINOS1
ENST00000479642 0.847833555895543 0.736889025721657 -0.0295068929725038 ENSG00000173436 MINOS1
ENST00000602293 0.679891532029415 0.501067495366858 0.0531903786630695 ENSG00000270136 MINOS1-NBL1
ENST00000602384 0.679802332103124 0.500927725276186 0.0532176642406553 ENSG00000270136 MINOS1-NBL1
ENST00000602450 0.679891532029415 0.501067495366858 0.0531903786630695 ENSG00000270136 MINOS1-NBL1
ENST00000485362 0.721785103845573 0.554550207070725 0.0472891693068485 ENSG00000173436 MINOS1
ENST00000294543 0.949396549486811 0.904962143967796 -0.00715490989367419 ENSG00000162542 TMCO4
ENST00000375127 0.951229658530995 0.908529183291991 -0.00691188907751107 ENSG00000162542 TMCO4
ENST00000489814 0.879922484184934 0.787098628671865 -0.0206276203287039 ENSG00000162542 TMCO4
ENST00000375122 0.942614769405067 0.893375042899057 -0.00803228396947834 ENSG00000162542 TMCO4
ENST00000489135 0.815881285931912 0.687223439768829 0.0263181675005668 ENSG00000162542 TMCO4
ENST00000496528 0.895883439321108 0.812957036412511 -0.0151572179795941 ENSG00000162542 TMCO4
ENST00000462171 0.945262409027624 0.898440075520822 -0.00933684665284883 ENSG00000162542 TMCO4
ENST00000488449 0.954062927860289 0.913385686201574 0.00824535915275384 ENSG00000162542 TMCO4
ENST00000375120 0.677258190779802 0.497835311879183 0.0426818166942678 ENSG00000169914 OTUD3
ENST00000466697 0.765256298938506 0.612303198295396 0.0447812187660527 ENSG00000169914 OTUD3
ENST00000264198 0.453798915438393 0.260034445578409 -0.0848958478534875 ENSG00000090432 MUL1
ENST00000321556 0.265465670563721 0.111124404354374 -0.119496617630569 ENSG00000158828 PINK1
ENST00000492302 0.129155078991882 0.0354873125501125 -0.162715339407255 ENSG00000158828 PINK1
ENST00000451424 0.310774554255736 0.142453639093451 -0.100219926009501 ENSG00000117242 PINK1-AS
ENST00000400490 0.227990779330091 0.0875292354474313 -0.135541954010265 ENSG00000158828 PINK1
ENST00000602624 0.957478244613885 0.919877902116251 -0.00479225162713401 ENSG00000244038 DDOST
ENST00000375048 0.957478244613885 0.91991408302177 -0.00478907841800084 ENSG00000244038 DDOST
ENST00000415136 0.969120986640025 0.941225631797667 -0.00351392717124748 ENSG00000244038 DDOST
ENST00000475210 0.879463307206663 0.786245636821676 0.0175327220435946 ENSG00000244038 DDOST
ENST00000464364 0.754377194457789 0.598166270523369 0.027849349139237 ENSG00000244038 DDOST
ENST00000477229 0.483613548735717 0.288084813915302 0.0641302709682808 ENSG00000244038 DDOST
ENST00000312239 0.633738095698956 0.44494465732961 -0.0410014491107022 ENSG00000127483 HP1BP3
ENST00000375003 0.691372989951273 0.515688088951457 -0.0378703149228596 ENSG00000127483 HP1BP3
ENST00000413451 0.694621529421092 0.519617584546582 0.0496417254650963 ENSG00000203394 RP5-930J4.4
ENST00000488722 0.662893971544692 0.479722883379354 -0.0461082057144362 ENSG00000127483 HP1BP3
ENST00000491748 0.39682766216162 0.20959243646598 -0.0794580974548928 ENSG00000127483 HP1BP3
ENST00000419948 0.770034602385113 0.618940325102581 -0.0284879036714919 ENSG00000127483 HP1BP3
ENST00000438032 0.458885595264032 0.264843983886854 -0.0540105045077136 ENSG00000127483 HP1BP3
ENST00000424732 0.462196110294606 0.267933643075968 -0.0533515860728451 ENSG00000127483 HP1BP3
ENST00000417710 0.708734271567107 0.537510966130361 -0.0319638804078091 ENSG00000127483 HP1BP3
ENST00000487117 0.640979650829979 0.453941189055862 -0.040309225547076 ENSG00000127483 HP1BP3
ENST00000375000 0.791209623487681 0.649809598843078 -0.0221135161577956 ENSG00000127483 HP1BP3
ENST00000437575 0.353202497797698 0.173998193464821 -0.0565069734836298 ENSG00000127483 HP1BP3
ENST00000419490 0.412004377673149 0.222564973738347 -0.0506748867439317 ENSG00000127483 HP1BP3
ENST00000414993 0.388211239203489 0.202017493482019 -0.0530748229602612 ENSG00000127483 HP1BP3
ENST00000443615 0.419987611732663 0.229065710918401 -0.0530578055245177 ENSG00000127483 HP1BP3
ENST00000264211 0.330779267772805 0.157160249686471 0.0741664042962516 ENSG00000075151 EIF4G3
ENST00000400422 0.098358158890642 0.0231941639175031 0.145721030708705 ENSG00000075151 EIF4G3
ENST00000602326 0.098358158890642 0.0231941639175031 0.145721030708705 ENSG00000075151 EIF4G3
ENST00000374935 0.324829505954188 0.152722562351732 0.0749768637417882 ENSG00000075151 EIF4G3
ENST00000537738 0.918530684855738 0.850505217056206 -0.00780248633499753 ENSG00000075151 EIF4G3
ENST00000374937 0.342551450194445 0.165854771363275 0.0724841905974344 ENSG00000075151 EIF4G3
ENST00000536266 0.799278726479849 0.66208909432286 0.0190226686572836 ENSG00000075151 EIF4G3
ENST00000435383 0.959395724037955 0.92343907319745 0.0071852642270171 ENSG00000075151 EIF4G3
ENST00000496705 0.234634966225529 0.0914822702729656 -0.111757621475801 ENSG00000075151 EIF4G3
ENST00000374933 0.678373389525027 0.499181873305692 0.0425660773825321 ENSG00000075151 EIF4G3
ENST00000544689 0.724157261366579 0.557746208000225 0.0367906943166073 ENSG00000075151 EIF4G3
ENST00000485722 0.0145619844581552 0.00102741480617145 0.28091014214902 ENSG00000075151 EIF4G3
ENST00000356916 0.0354696898712663 0.00454691380121089 0.217274113008528 ENSG00000075151 EIF4G3
ENST00000374927 0.100813521873629 0.0241302461534406 0.164006658710879 ENSG00000075151 EIF4G3
ENST00000438975 0.0425200609677683 0.00610098551400321 0.228193650158308 ENSG00000075151 EIF4G3
ENST00000411888 0.0491123868684075 0.00767391104568065 0.22272826568723 ENSG00000075151 EIF4G3
ENST00000476088 0.778414160564994 0.63062221523763 0.0407674404412762 ENSG00000075151 EIF4G3
ENST00000463775 0.0714873064286448 0.0140243536694956 0.214802571121875 ENSG00000075151 EIF4G3
ENST00000415912 0.265356058465879 0.11103921557474 -0.103263908024402 ENSG00000117298 ECE1
ENST00000357071 0.0782094246297041 0.0162222783756324 -0.171994743012948 ENSG00000117298 ECE1
ENST00000374893 0.251492403606782 0.101959791518323 -0.123315332449835 ENSG00000117298 ECE1
ENST00000436918 0.21058850758508 0.0770780422868038 -0.133676180578291 ENSG00000117298 ECE1
ENST00000264205 0.266982674454018 0.112012268552423 -0.120287171626815 ENSG00000117298 ECE1
ENST00000526194 0.171292579346602 0.0554926183260906 -0.15727335668442 ENSG00000117298 ECE1
ENST00000463334 0.999451864458258 0.998830803206223 -0.000123249615732092 ENSG00000117298 ECE1
ENST00000454000 0.638078054936328 0.450504954196524 0.0620969465278684 ENSG00000142794 NBPF3
ENST00000318220 0.726727011199386 0.561294618895048 0.0473687519744842 ENSG00000142794 NBPF3
ENST00000318249 0.726727011199386 0.561294618895048 0.0473687519744842 ENSG00000142794 NBPF3
ENST00000342104 0.726727011199386 0.561294618895048 0.0473687519744842 ENSG00000142794 NBPF3
ENST00000486229 0.652117767245169 0.466954166806266 0.0634122051376851 ENSG00000142794 NBPF3
ENST00000434838 0.574561268283468 0.379571088639763 0.0737274558072383 ENSG00000142794 NBPF3
ENST00000400301 0.747836232272201 0.589645554152344 0.0217443701716441 ENSG00000090686 USP48
ENST00000308271 0.744477541633358 0.585660257516001 0.0220014322605999 ENSG00000090686 USP48
ENST00000374732 0.915021291696789 0.844604375487908 0.00800585252930209 ENSG00000090686 USP48
ENST00000479177 0.324047512173023 0.152102118018709 -0.104896485968813 ENSG00000090686 USP48
ENST00000529637 0.655266723820342 0.470688266906285 0.0294920499805663 ENSG00000090686 USP48
ENST00000464577 0.971734161939049 0.945984936760007 -0.00332075343824293 ENSG00000090686 USP48
ENST00000471752 0.114063056098898 0.0291996824202889 -0.151849145682584 ENSG00000090686 USP48
ENST00000487880 0.621154317067957 0.430699621926354 -0.0441726435546906 ENSG00000090686 USP48
ENST00000526044 0.769559921005173 0.618332854931442 0.0292891340595449 ENSG00000090686 USP48
ENST00000534705 0.718303486446101 0.549822707136963 0.0354373135701883 ENSG00000090686 USP48
ENST00000421625 0.633415500731746 0.444485943268537 0.0342494874836827 ENSG00000090686 USP48
ENST00000374730 0.393718142102952 0.206900390059386 0.0674494962156293 ENSG00000090686 USP48
ENST00000527823 0.539132510049651 0.343125635207845 0.0483375995199702 ENSG00000090686 USP48
ENST00000532737 0.848174805169255 0.737593642519207 0.0168427381917656 ENSG00000090686 USP48
ENST00000489108 0.274451591343521 0.117025122731139 0.0874080987169884 ENSG00000090686 USP48
ENST00000374695 0.0208909497876873 0.0018931879168723 -0.256388559243989 ENSG00000142798 HSPG2
ENST00000434233 0.911422990949212 0.838331093359479 0.0140685414418924 ENSG00000218510 LINC00339
ENST00000420503 0.856121332374057 0.75008721250903 0.0219904956619033 ENSG00000218510 LINC00339
ENST00000404210 0.866061643955355 0.766320190011586 0.0206049374116797 ENSG00000218510 LINC00339
ENST00000416769 0.866061643955355 0.766320190011586 0.0206049374116797 ENSG00000218510 LINC00339
ENST00000452322 0.947946357370616 0.902863056267494 0.00956796799148338 ENSG00000218510 LINC00339
ENST00000400259 0.930212218480113 0.871250267022735 0.00769045902019141 ENSG00000070831 CDC42
ENST00000344548 0.931374744416663 0.873432848287476 0.00755830471218069 ENSG00000070831 CDC42
ENST00000315554 0.104035211222632 0.0253608376864713 0.0923122803187473 ENSG00000070831 CDC42
ENST00000498236 0.108521841416241 0.0270482406090672 0.0904706011102217 ENSG00000070831 CDC42
ENST00000421089 0.198672270617247 0.0702781143656283 0.074731488866118 ENSG00000070831 CDC42
ENST00000411827 0.0965307494267802 0.0225177074530002 0.0975324029498905 ENSG00000070831 CDC42
ENST00000431803 0.330658829928698 0.157081106777818 0.124874184421289 ENSG00000230068 CDC42-IT1
ENST00000404138 0.189533692305958 0.0652433010828184 -0.0786759181170187 ENSG00000184677 ZBTB40
ENST00000400239 0.799339376632475 0.662172810345571 0.0301897298270826 ENSG00000184677 ZBTB40
ENST00000375647 0.18955216824453 0.065251456204262 -0.0786778876753087 ENSG00000184677 ZBTB40
ENST00000374651 0.566965990529696 0.37193553605872 -0.0454610335685594 ENSG00000184677 ZBTB40
ENST00000356634 0.689497784116895 0.512881696131625 -0.0245264307718578 ENSG00000004487 KDM1A
ENST00000400181 0.689497784116895 0.512866718439755 -0.024524732434524 ENSG00000004487 KDM1A
ENST00000542151 0.689497784116895 0.512881696131625 -0.0245264307718578 ENSG00000004487 KDM1A
ENST00000427154 0.786262642962766 0.642170586708765 -0.0163962552963396 ENSG00000240553 RP1-184J9.2
ENST00000481879 0.889085742727012 0.802039674764365 -0.0192717438686489 ENSG00000004487 KDM1A
ENST00000465864 0.422225808062956 0.230982212693733 0.0703589147701769 ENSG00000004487 KDM1A
ENST00000494920 0.390569048273597 0.204032306157852 -0.0684578478174211 ENSG00000004487 KDM1A
ENST00000602503 0.0408129544337774 0.00570647526376652 -0.164814692542849 ENSG00000004487 KDM1A
ENST00000374623 0.310394453153959 0.142188485464228 -0.0750210198010582 ENSG00000169641 LUZP1
ENST00000418342 0.905649412643985 0.828826340924042 0.00925788263779748 ENSG00000169641 LUZP1
ENST00000302291 0.925693241728788 0.863484748250991 0.00732520930985204 ENSG00000169641 LUZP1
ENST00000314174 0.744409805381751 0.585542632420739 0.0284813252505025 ENSG00000169641 LUZP1
ENST00000471849 0.15387468680543 0.0469761383803681 0.13465902447014 ENSG00000169641 LUZP1
ENST00000475164 0.110759309399411 0.0278968057450076 0.174421799066861 ENSG00000169641 LUZP1
ENST00000566551 0.100798013224604 0.0241255794778526 0.187753622519914 ENSG00000261326 RP5-1057J7.6
ENST00000464516 0.199551996182796 0.0707402181862403 0.154753078526062 ENSG00000125944 HNRNPR
ENST00000478691 0.689990609104028 0.513693915650873 -0.0270936756946209 ENSG00000125944 HNRNPR
ENST00000374616 0.58461570687918 0.390731156542014 -0.0375582990658556 ENSG00000125944 HNRNPR
ENST00000476660 0.603096786491625 0.410981797515958 -0.048471530787824 ENSG00000125944 HNRNPR
ENST00000374612 0.584335423073171 0.390366742546827 -0.0375953858542932 ENSG00000125944 HNRNPR
ENST00000302271 0.585871628779918 0.392031080035172 -0.0374863825172634 ENSG00000125944 HNRNPR
ENST00000427764 0.523263019407312 0.326759800663872 -0.0422356851815557 ENSG00000125944 HNRNPR
ENST00000606561 0.510131388125304 0.313952650364828 -0.0418882610458113 ENSG00000125944 HNRNPR
ENST00000426846 0.584490503669026 0.39056998113856 -0.0358955841570196 ENSG00000125944 HNRNPR
ENST00000463552 0.930720374841319 0.872034714415401 -0.00695666123565315 ENSG00000125944 HNRNPR
ENST00000470941 0.507011636995528 0.310691076557961 0.0462065985512827 ENSG00000125944 HNRNPR
ENST00000476451 0.836548690951088 0.718966616413715 -0.0157491743596659 ENSG00000125944 HNRNPR
ENST00000490652 0.0115358538408944 0.000682261982312917 -0.196554331061176 ENSG00000125944 HNRNPR
ENST00000314011 0.400113077441573 0.212273037713813 0.0886283140279411 ENSG00000125945 ZNF436
ENST00000374608 0.421661605630155 0.230487955971235 0.0884715246984258 ENSG00000125945 ZNF436
ENST00000458053 0.527097314645083 0.330538061470094 -0.082509458413374 ENSG00000249087 C1orf213
ENST00000454117 0.522689579528231 0.326141427729346 -0.0836960401683895 ENSG00000249087 C1orf213
ENST00000335648 0.526391055598563 0.329886010936283 -0.0831736265473567 ENSG00000249087 C1orf213
ENST00000518821 0.528589329095514 0.332250571647458 -0.0830369126018649 ENSG00000249087 C1orf213
ENST00000437367 0.524346849211652 0.327860788434258 -0.0835109496260818 ENSG00000249087 C1orf213
ENST00000361729 0.00185287507613456 2.15424603104365e-05 -0.236324302998998 ENSG00000007968 E2F2
ENST00000374561 0.813502484745014 0.683409267859224 -0.0291549662515496 ENSG00000117318 ID3
ENST00000463312 0.8267345378309 0.703834582906932 0.0329507985269433 ENSG00000117318 ID3
ENST00000486541 0.773578002483309 0.624075777670614 -0.0363352404216478 ENSG00000117318 ID3
ENST00000477916 0.738005490764661 0.576799181153262 -0.0493392691298762 ENSG00000197880 MDS2
ENST00000374550 0.106665976131564 0.0263583114796719 -0.148284344967676 ENSG00000142676 RPL11
ENST00000467075 0.403129686519861 0.214869544703463 -0.0533981328419538 ENSG00000142676 RPL11
ENST00000482370 0.106665976131564 0.0263594020491802 -0.148360603207176 ENSG00000142676 RPL11
ENST00000443624 0.110265676179381 0.0277147041991892 -0.147021090178414 ENSG00000142676 RPL11
ENST00000458455 0.106843286661856 0.0264285154587564 -0.148355859414381 ENSG00000142676 RPL11
ENST00000418390 0.43640208852686 0.243866406883248 -0.0560175076927434 ENSG00000011007 TCEB3
ENST00000609199 0.46637930230751 0.271713026738327 -0.0561298226175686 ENSG00000011007 TCEB3
ENST00000487554 0.610275288320175 0.418665539156614 0.0578103745232987 ENSG00000011007 TCEB3
ENST00000427796 0.684320510322169 0.506229730456529 -0.0410500385126702 ENSG00000236810 RP5-886K2.3
ENST00000246151 0.573912592203646 0.378827314228369 -0.0503902100763726 ENSG00000057757 PITHD1
ENST00000415372 0.424711396977128 0.233226857657008 0.0912264528818396 ENSG00000057757 PITHD1
ENST00000374524 0.794165324727624 0.654348545173429 -0.0299050350003498 ENSG00000057757 PITHD1
ENST00000374514 0.419838266786042 0.228968633782135 -0.068614488391969 ENSG00000011009 LYPLA2
ENST00000400061 0.42847277612994 0.236566542688834 -0.0678503701256296 ENSG00000011009 LYPLA2
ENST00000420982 0.73470826633421 0.572120872787052 -0.0349023791911398 ENSG00000011009 LYPLA2
ENST00000374505 0.632833319770921 0.443819973694179 -0.0455215227580612 ENSG00000011009 LYPLA2
ENST00000495365 0.527697390278407 0.331335110382021 -0.0583642356770614 ENSG00000011009 LYPLA2
ENST00000374503 0.517446062143893 0.321129989945748 -0.0592265949527768 ENSG00000011009 LYPLA2
ENST00000374502 0.526363728159798 0.329836605265761 -0.0587942457815741 ENSG00000011009 LYPLA2
ENST00000492577 0.697945109263539 0.523716544337161 -0.0387739010740506 ENSG00000011009 LYPLA2
ENST00000421070 0.763599884053802 0.610252286879782 -0.0335986826424714 ENSG00000011009 LYPLA2
ENST00000374501 0.229225760960365 0.0882238704203845 -0.106735502536389 ENSG00000011009 LYPLA2
ENST00000472213 0.491874143984459 0.295957381846244 -0.0689389683058837 ENSG00000011009 LYPLA2
ENST00000481736 0.536526044900505 0.340382558010822 -0.0617318575583837 ENSG00000117308 GALE
ENST00000374497 0.520611760205878 0.32423849521194 -0.0636526215217474 ENSG00000117308 GALE
ENST00000456977 0.652622436480587 0.467509156905181 -0.0555943874479418 ENSG00000117308 GALE
ENST00000459934 0.549802594075969 0.353972648974094 -0.0599237018174835 ENSG00000117308 GALE
ENST00000469556 0.746206802988782 0.587696512521337 -0.0426898854954629 ENSG00000117308 GALE
ENST00000429356 0.628499309042605 0.439095398760333 -0.0518579873831308 ENSG00000117308 GALE
ENST00000418277 0.523354098261264 0.326878230684414 -0.0670146401800216 ENSG00000117308 GALE
ENST00000470949 0.773595456471596 0.624102925888759 -0.0347617519489001 ENSG00000117308 GALE
ENST00000425913 0.742400923505844 0.582825176111382 -0.0384741028427227 ENSG00000117308 GALE
ENST00000445705 0.761747505182616 0.607712798664516 -0.0362848604707119 ENSG00000117308 GALE
ENST00000467493 0.895334471497501 0.811933173466879 -0.0169560283641975 ENSG00000117308 GALE
ENST00000486382 0.986031829996144 0.971875224815125 0.0026453255292541 ENSG00000117308 GALE
ENST00000470383 0.974127429380372 0.949975357157876 0.00457648808829493 ENSG00000117308 GALE
ENST00000466250 0.936956805327425 0.883441515410294 0.0107664601468211 ENSG00000117308 GALE
ENST00000467070 0.818968964011874 0.692013384032816 -0.0305911660450218 ENSG00000117308 GALE
ENST00000374490 0.960247694748438 0.924732718333284 -0.00432852639291801 ENSG00000117305 HMGCL
ENST00000374487 0.947783485392796 0.902544937336317 -0.00557705097190379 ENSG00000117305 HMGCL
ENST00000374483 0.947783485392796 0.902544937336317 -0.00557705097190379 ENSG00000117305 HMGCL
ENST00000436439 0.960247694748438 0.924732718333284 -0.00432852639291801 ENSG00000117305 HMGCL
ENST00000235958 0.960247694748438 0.924732765990123 -0.00432930529637739 ENSG00000117305 HMGCL
ENST00000509389 0.446733932907055 0.25331225375859 0.0527658490786627 ENSG00000117305 HMGCL
ENST00000496907 0.442811890333678 0.249591212184536 0.0827402621134549 ENSG00000117305 HMGCL
ENST00000513148 0.391925864020918 0.205293531197847 0.0632746118232078 ENSG00000117305 HMGCL
ENST00000479458 0.88161377712911 0.789695096901023 0.0201108080694332 ENSG00000117305 HMGCL
ENST00000498698 0.92658907557012 0.86528283233427 -0.0115726308921849 ENSG00000117305 HMGCL
ENST00000374479 0.551326560545703 0.355435758318726 0.0619805825835106 ENSG00000179163 FUCA1
ENST00000374472 0.859461337522983 0.755887785953341 -0.0177589911593906 ENSG00000188822 CNR2
ENST00000536471 0.901265592213087 0.822048928438089 -0.0128517905007797 ENSG00000188822 CNR2
ENST00000471915 0.718021905324701 0.549475075202284 -0.0318494440786988 ENSG00000189266 PNRC2
ENST00000334351 0.967168779371591 0.937812616614129 0.00397065583839723 ENSG00000189266 PNRC2
ENST00000374468 0.983069826008655 0.966529642887981 -0.0021716208666163 ENSG00000189266 PNRC2
ENST00000579103 0.898829388331794 0.818030761977095 0.0133322454295469 ENSG00000189266 PNRC2
ENST00000344989 0.606432196086542 0.414522751646822 -0.0422385867728888 ENSG00000188529 SRSF10
ENST00000453840 0.607074618740757 0.415149234010093 -0.0421714688902122 ENSG00000188529 SRSF10
ENST00000341154 0.610182557044982 0.418584586920508 -0.0418507331998434 ENSG00000188529 SRSF10
ENST00000484146 0.591362118362204 0.398163590091682 -0.0437613691142119 ENSG00000188529 SRSF10
ENST00000473858 0.590597650806457 0.397033622267751 -0.0438707875671944 ENSG00000188529 SRSF10
ENST00000374452 0.594532391256155 0.401412964711579 -0.0434817001628696 ENSG00000188529 SRSF10
ENST00000374453 0.594536893339871 0.401451035053139 -0.0434833597063152 ENSG00000188529 SRSF10
ENST00000343255 0.61171341832808 0.420132969580925 -0.0425365419927759 ENSG00000188529 SRSF10
ENST00000492112 0.613783627353745 0.422525552018301 -0.042303901182252 ENSG00000188529 SRSF10
ENST00000485841 0.373787767121033 0.190086895966221 -0.0710676251341104 ENSG00000188529 SRSF10
ENST00000338597 0.346634632975494 0.168941379241021 -0.0777726347409665 ENSG00000188529 SRSF10
ENST00000495785 0.562050830945133 0.36663702727374 -0.0493204597105005 ENSG00000188529 SRSF10
ENST00000473754 0.303117881289882 0.137176974347662 -0.087484030025021 ENSG00000188529 SRSF10
ENST00000497214 0.706709189138653 0.534781546715343 -0.0513111640433373 ENSG00000188529 SRSF10
ENST00000485292 0.872446016581162 0.775832390164252 0.0195660088988978 ENSG00000188529 SRSF10
ENST00000469303 0.731588408140508 0.568167166163747 0.0416839095114844 ENSG00000188529 SRSF10
ENST00000327535 0.580755816931087 0.38631987822221 -0.0523458289378228 ENSG00000185436 IFNLR1
ENST00000327575 0.693815531602652 0.518541559090523 -0.0432682115822478 ENSG00000185436 IFNLR1
ENST00000374421 0.708622465786854 0.537352351106326 -0.041376307271218 ENSG00000185436 IFNLR1
ENST00000374419 0.634536161226608 0.445981714575278 0.0563264940863503 ENSG00000185436 IFNLR1
ENST00000374418 0.422656648692058 0.231381099023186 0.0924525309067862 ENSG00000185436 IFNLR1
ENST00000374399 0.58903002428851 0.39541635958848 0.0579846054626291 ENSG00000001461 NIPAL3
ENST00000003912 0.579251756782744 0.384726913087046 0.0498595260983223 ENSG00000001461 NIPAL3
ENST00000488155 0.652469974507271 0.467313853154295 0.0620637342212821 ENSG00000001461 NIPAL3
ENST00000358028 0.913770681804426 0.842224611809668 0.0141728166397559 ENSG00000001461 NIPAL3
ENST00000339255 0.669748671030751 0.487803491004705 0.0469194709393115 ENSG00000001461 NIPAL3
ENST00000475663 0.767222969946262 0.615196709264397 0.042349014339196 ENSG00000001461 NIPAL3
ENST00000428131 0.986135399233057 0.972050191655912 -0.00271002050333085 ENSG00000001461 NIPAL3
ENST00000432012 0.136749850970424 0.0389365128932664 0.177594735861064 ENSG00000001461 NIPAL3
ENST00000478890 0.572602668384993 0.377502927504952 0.0497891514268177 ENSG00000133226 SRRM1
ENST00000593639 0.494192398717379 0.29823734364974 0.0595403974345627 ENSG00000133226 SRRM1
ENST00000323848 0.995166957515883 0.990492334334885 0.000572890070835401 ENSG00000133226 SRRM1
ENST00000466910 0.456841861857288 0.262902318686618 0.062106701629279 ENSG00000133226 SRRM1
ENST00000468822 0.460731054267329 0.266576670206668 0.0581256709315039 ENSG00000133226 SRRM1
ENST00000447431 0.981624218498062 0.964100790268768 0.00204061630621101 ENSG00000133226 SRRM1
ENST00000600523 0.416925945007488 0.226483750716243 0.0712616437094318 ENSG00000133226 SRRM1
ENST00000462710 0.649033732464715 0.463324831518659 0.0408521754136602 ENSG00000133226 SRRM1
ENST00000374389 0.964051574357938 0.931842585456185 0.00389369781812298 ENSG00000133226 SRRM1
ENST00000490543 0.649033732464715 0.463324831518659 0.0408521754136602 ENSG00000133226 SRRM1
ENST00000479034 0.827587408633946 0.705272250520492 0.0172303712854922 ENSG00000133226 SRRM1
ENST00000596378 0.590077854128511 0.396485969579578 0.039021192331517 ENSG00000133226 SRRM1
ENST00000494934 0.644830766363422 0.45857289195754 0.0434820251876979 ENSG00000133226 SRRM1
ENST00000495561 0.725361032454128 0.55910612954998 0.0357301851395938 ENSG00000133226 SRRM1
ENST00000537199 0.952124992814542 0.909871245216912 0.00511408514336162 ENSG00000133226 SRRM1
ENST00000485441 0.881156403006661 0.788763756475063 0.0165411145905252 ENSG00000133226 SRRM1
ENST00000470243 0.75285197451311 0.596338161492125 0.0339451897543498 ENSG00000133226 SRRM1
ENST00000496882 0.866048743542731 0.766265151850738 0.015524489627566 ENSG00000133226 SRRM1
ENST00000461768 0.942533993977363 0.893201511476554 0.00735404493472962 ENSG00000133226 SRRM1
ENST00000485541 0.963409423818555 0.930251518239527 0.00512561315446806 ENSG00000133226 SRRM1
ENST00000488317 0.78094690408175 0.634094095843936 0.0292974721240405 ENSG00000133226 SRRM1
ENST00000489130 0.426750262771803 0.235053747280174 -0.0961741128072224 ENSG00000133226 SRRM1
ENST00000474843 0.271666895725268 0.115083697749583 -0.110826522792645 ENSG00000133226 SRRM1
ENST00000374379 0.684904249966526 0.507020491644051 0.036917128252111 ENSG00000169504 CLIC4
ENST00000497755 0.458908390470449 0.264878870312168 0.0735683489284889 ENSG00000169504 CLIC4
ENST00000488683 0.683407812738774 0.505115684923371 0.037097036290212 ENSG00000169504 CLIC4
ENST00000489758 0.694899612580774 0.520003293693485 0.0429845900746755 ENSG00000169504 CLIC4
ENST00000399916 0.642951238264941 0.456359472360414 -0.0385011565153154 ENSG00000020633 RUNX3
ENST00000308873 0.320159398941718 0.149124931037868 -0.0703058237471905 ENSG00000020633 RUNX3
ENST00000338888 0.834986696411452 0.716868788572995 -0.0217779190014599 ENSG00000020633 RUNX3
ENST00000540420 0.703132986109261 0.530299659205084 -0.0379891806914558 ENSG00000020633 RUNX3
ENST00000496967 0.967876859572488 0.939075753567091 -0.00487091116825907 ENSG00000020633 RUNX3
ENST00000479341 0.839418197742068 0.72345014619903 0.0256149386338079 ENSG00000020633 RUNX3
ENST00000236273 0.0358330579868946 0.00462742990670974 0.146863936687544 ENSG00000117614 SYF2
ENST00000354361 0.0439815159221794 0.00644028145303373 0.142427048190394 ENSG00000117614 SYF2
ENST00000474160 0.0985726445103693 0.0232734675957579 0.121529532530275 ENSG00000117614 SYF2
ENST00000476231 0.306622000802695 0.139583839583621 0.0843104885202943 ENSG00000117614 SYF2
ENST00000243189 0.181746485116325 0.0609120611578683 -0.0972716088162775 ENSG00000117616 C1orf63
ENST00000569495 0.785384433302143 0.640776469135727 -0.0343181012844832 ENSG00000117616 C1orf63
ENST00000498238 0.180280840544695 0.0600862150663825 -0.0975196912647048 ENSG00000117616 C1orf63
ENST00000566395 0.545014563772116 0.349006077719706 -0.0635372467217187 ENSG00000117616 C1orf63
ENST00000565733 0.477373979333707 0.282107795305482 -0.0716034745612717 ENSG00000117616 C1orf63
ENST00000568254 0.180280840544695 0.0600862150663825 -0.0975196912647048 ENSG00000117616 C1orf63
ENST00000473314 0.139214258142353 0.0400152658239123 -0.0916428781255676 ENSG00000117616 C1orf63
ENST00000417642 0.180280840544695 0.0600862150663825 -0.0975196912647048 ENSG00000117616 C1orf63
ENST00000570063 0.496502976199702 0.300562227646613 -0.0691984341975296 ENSG00000117616 C1orf63
ENST00000564223 0.828253050406337 0.706296098859651 0.0294994984699668 ENSG00000117616 C1orf63
ENST00000475766 0.59411435761621 0.400915231039985 -0.0577216693774938 ENSG00000117616 C1orf63
ENST00000491378 0.648191066919379 0.462369109920321 -0.050031276263074 ENSG00000117616 C1orf63
ENST00000431849 0.174991719672517 0.0573174446605205 -0.106497263304172 ENSG00000117616 C1orf63
ENST00000568212 0.177053164196209 0.0583682537092777 -0.112010041753033 ENSG00000117616 C1orf63
ENST00000568701 0.219048390683118 0.0819930816059082 -0.101180744650391 ENSG00000117616 C1orf63
ENST00000561867 0.19710534480703 0.0693927492685718 -0.0986345059907598 ENSG00000117616 C1orf63
ENST00000568996 0.199814331290637 0.0709110769419467 -0.0982382183770691 ENSG00000117616 C1orf63
ENST00000450820 0.731672044356257 0.568273695258173 -0.0361642878783695 ENSG00000117616 C1orf63
ENST00000566714 0.94748724311264 0.90211029231693 -0.010871171628698 ENSG00000261349 RP3-465N24.5
ENST00000564398 0.340211014997353 0.164115922332375 -0.123233065862271 ENSG00000187010 RHD
ENST00000328664 0.884123660217 0.793879277973848 -0.020711699978604 ENSG00000187010 RHD
ENST00000454452 0.730704587417418 0.566989446790085 -0.0452978662338897 ENSG00000187010 RHD
ENST00000342055 0.730704587417418 0.566989446790085 -0.0452978662338897 ENSG00000187010 RHD
ENST00000423810 0.730704587417418 0.566989446790085 -0.0452978662338897 ENSG00000187010 RHD
ENST00000568195 0.730704587417418 0.566989446790085 -0.0452978662338897 ENSG00000187010 RHD
ENST00000417538 0.730704587417418 0.566989446790085 -0.0452978662338897 ENSG00000187010 RHD
ENST00000357542 0.730704587417418 0.566989446790085 -0.0452978662338897 ENSG00000187010 RHD
ENST00000423253 0.858788206267064 0.75460262665921 -0.0250690766484135 ENSG00000187010 RHD
ENST00000568399 0.358936046086625 0.17845972107667 -0.0992041773107885 ENSG00000117616 C1orf63
ENST00000562018 0.306518755401593 0.139491114415039 -0.107061367959508 ENSG00000117616 C1orf63
ENST00000567741 0.320170217585513 0.149133002327126 -0.105059242354147 ENSG00000117616 C1orf63
ENST00000566599 0.229715338417284 0.0885797336864769 -0.137408179469121 ENSG00000117616 C1orf63
ENST00000570165 0.144407742210783 0.0423846953045362 -0.17942384418802 ENSG00000259984 RP11-335G20.7
ENST00000374358 0.420503328127689 0.229534158142887 0.0636881251046884 ENSG00000183726 TMEM50A
ENST00000498135 0.429348961176453 0.237405899242254 0.06355053063915 ENSG00000183726 TMEM50A
ENST00000491936 0.376124224096518 0.191994617762731 0.0689062537951956 ENSG00000183726 TMEM50A
ENST00000480937 0.387907386621385 0.201760186194343 0.0676728784173847 ENSG00000183726 TMEM50A
ENST00000468704 0.449332101480966 0.255942955675375 0.064413378981284 ENSG00000183726 TMEM50A
ENST00000487234 0.414807337502721 0.22482611118852 0.0971502756395379 ENSG00000183726 TMEM50A
ENST00000294413 0.588886761055285 0.395214223825506 -0.0755771011589842 ENSG00000188672 RHCE
ENST00000374352 0.639387116393285 0.452169912065944 -0.0668275605513533 ENSG00000188672 RHCE
ENST00000243186 0.581911685492326 0.38770384106001 -0.0767824190413793 ENSG00000188672 RHCE
ENST00000413854 0.581911685492326 0.38770384106001 -0.0767824190413793 ENSG00000188672 RHCE
ENST00000425135 0.581911685492326 0.38770384106001 -0.0767824190413793 ENSG00000188672 RHCE
ENST00000455194 0.581911685492326 0.38770384106001 -0.0767824190413793 ENSG00000188672 RHCE
ENST00000349320 0.774500642511742 0.625185262751803 -0.0434511474606754 ENSG00000188672 RHCE
ENST00000399763 0.814141956117869 0.684411749044013 0.018427089674267 ENSG00000204178 TMEM57
ENST00000399766 0.814141956117869 0.684411749044013 0.018427089674267 ENSG00000204178 TMEM57
ENST00000374343 0.814141956117869 0.684411749044013 0.018427089674267 ENSG00000204178 TMEM57
ENST00000470035 0.794495495625041 0.654778596065781 0.0308068493803667 ENSG00000204178 TMEM57
ENST00000374338 0.104635629925832 0.0255772240701536 -0.130797796970545 ENSG00000157978 LDLRAP1
ENST00000485476 0.750076463441481 0.592462407123828 -0.0397496294925307 ENSG00000157978 LDLRAP1
ENST00000488127 0.158809307486284 0.049315830673491 -0.120437733434275 ENSG00000157978 LDLRAP1
ENST00000462394 0.646781087193387 0.460805185900054 0.0637359960146642 ENSG00000157978 LDLRAP1
ENST00000484476 0.0926299214315309 0.0211310473089128 -0.181914968583645 ENSG00000157978 LDLRAP1
ENST00000474283 0.140544776864273 0.0405893720213273 -0.156649873833494 ENSG00000157978 LDLRAP1
ENST00000470950 0.143476016058381 0.0419060517014217 -0.160038416279873 ENSG00000157978 LDLRAP1
ENST00000374332 0.590829812804385 0.397570441427966 0.0737981817446905 ENSG00000117643 MAN1C1
ENST00000263979 0.533789010611289 0.337564233997597 0.0837477014820588 ENSG00000117643 MAN1C1
ENST00000354177 0.571765979774628 0.376701034935992 -0.0697251120579858 ENSG00000162430 SEPN1
ENST00000361547 0.571765979774628 0.376701034935992 -0.0697251120579858 ENSG00000162430 SEPN1
ENST00000374315 0.571765979774628 0.376701034935992 -0.0697251120579858 ENSG00000162430 SEPN1
ENST00000559265 0.108114957452662 0.0268880574414177 -0.148118393414025 ENSG00000255054 RP1-317E23.6
ENST00000527604 0.098225413986813 0.0231489073704622 -0.152757848006614 ENSG00000255054 RP1-317E23.6
ENST00000424294 0.113183711750456 0.0288361638524772 -0.15735132651345 ENSG00000117640 MTFR1L
ENST00000374303 0.205900502220822 0.0743286929279992 -0.118944575135962 ENSG00000117640 MTFR1L
ENST00000533762 0.0709751023783441 0.0138815233570494 -0.179538476708244 ENSG00000117640 MTFR1L
ENST00000529116 0.0875962334230113 0.0194385459274187 -0.170657869843261 ENSG00000117640 MTFR1L
ENST00000474295 0.206861311555251 0.0749046943675464 -0.118858406396548 ENSG00000117640 MTFR1L
ENST00000488327 0.1042631362477 0.0254516118637843 -0.161993137064191 ENSG00000117640 MTFR1L
ENST00000472643 0.128214229658782 0.0351061615263914 -0.146996801088894 ENSG00000117640 MTFR1L
ENST00000494293 0.0811810959791107 0.0171946284905373 -0.179145183478418 ENSG00000117640 MTFR1L
ENST00000469815 0.238390643518716 0.0938777713958472 -0.113552619163627 ENSG00000117640 MTFR1L
ENST00000526894 0.12831269096936 0.0351452728257427 -0.146989477864316 ENSG00000117640 MTFR1L
ENST00000478284 0.139658769477194 0.0402131338281745 -0.146246493666628 ENSG00000117640 MTFR1L
ENST00000524618 0.21938062537366 0.0821929399993121 -0.117530547994432 ENSG00000117640 MTFR1L
ENST00000374307 0.207016692267846 0.0749884599453827 -0.118849810230645 ENSG00000117640 MTFR1L
ENST00000528624 0.047318924217933 0.00723774476327597 -0.196418752429677 ENSG00000117640 MTFR1L
ENST00000525713 0.0861806026975165 0.0189285224047352 -0.172453920344421 ENSG00000117640 MTFR1L
ENST00000374301 0.233740220005595 0.0909220944438009 -0.1136601967403 ENSG00000117640 MTFR1L
ENST00000464008 0.139584719934939 0.040163230375927 -0.147584213555644 ENSG00000117640 MTFR1L
ENST00000526158 0.138768538624722 0.0398385245081998 -0.149508989769238 ENSG00000117640 MTFR1L
ENST00000530599 0.111716097125813 0.0282725649947683 -0.162998543922219 ENSG00000117640 MTFR1L
ENST00000374300 0.235860780272527 0.0922361466758227 -0.114243456988248 ENSG00000117640 MTFR1L
ENST00000466284 0.308620771810519 0.140930436405135 -0.0982463083509045 ENSG00000117640 MTFR1L
ENST00000531361 0.172913518490309 0.0563032149029554 -0.13949545409684 ENSG00000117640 MTFR1L
ENST00000497956 0.644980671465276 0.458771150198334 -0.0530839169926969 ENSG00000117640 MTFR1L
ENST00000606617 0.888157300369952 0.800394654790172 -0.0215867614033947 ENSG00000272478 RP1-317E23.7
ENST00000538789 0.726571705671823 0.560885667895554 0.0383834365397824 ENSG00000127423 AUNIP
ENST00000481602 0.451564749711812 0.257963077386224 0.0951260287279594 ENSG00000127423 AUNIP
ENST00000374298 0.556175036353406 0.360382377332564 0.0741926348421028 ENSG00000127423 AUNIP
ENST00000455431 0.432694444743066 0.240593879595042 -0.0950060994273599 ENSG00000236528 RP1-125I3.2
ENST00000374296 0.6501048993488 0.464506024541174 -0.0542890417850906 ENSG00000182749 PAQR7
ENST00000426559 0.414934478632916 0.224930388258089 0.0698018639142228 ENSG00000117632 STMN1
ENST00000455785 0.422326412039473 0.231057856563589 0.0693036486641276 ENSG00000117632 STMN1
ENST00000399728 0.424805967600351 0.233343767212194 0.0689986108652744 ENSG00000117632 STMN1
ENST00000465604 0.424075818750377 0.232719474140426 0.0686169545587911 ENSG00000117632 STMN1
ENST00000357865 0.424444162735519 0.233003734536017 0.0684772010993181 ENSG00000117632 STMN1
ENST00000374291 0.437691850739147 0.244914605281863 0.067021334976681 ENSG00000117632 STMN1
ENST00000485226 0.179259624613669 0.0594912022249489 0.106836761265138 ENSG00000117632 STMN1
ENST00000446334 0.0833602897013949 0.0179680297144078 0.14012769842715 ENSG00000117632 STMN1
ENST00000580971 0.426433892707793 0.234733053467423 0.0746687922671419 ENSG00000264021 MIR3917
ENST00000374282 0.679721832652633 0.500759916318291 -0.0472275122677436 ENSG00000158006 PAFAH2
ENST00000374284 0.72461867705422 0.558261853088763 -0.0426945331858748 ENSG00000158006 PAFAH2
ENST00000493892 0.7871559728864 0.643481669289162 -0.0389913685520236 ENSG00000158006 PAFAH2
ENST00000464540 0.786557785298108 0.642545723180066 -0.0390925994462997 ENSG00000158006 PAFAH2
ENST00000439092 0.710274896621253 0.539473129678617 -0.0529624006493919 ENSG00000158006 PAFAH2
ENST00000441420 0.581795487666636 0.387519613352997 -0.0747536479544089 ENSG00000158006 PAFAH2
ENST00000444713 0.983535769777472 0.967347183825191 -0.00309693547685805 ENSG00000175087 PDIK1L
ENST00000374271 0.648298102241661 0.462523809796494 0.0492623838866413 ENSG00000175087 PDIK1L
ENST00000374269 0.815072679619009 0.685809031872021 0.0277588747644196 ENSG00000175087 PDIK1L
ENST00000374266 0.265314909175783 0.111000991956385 -0.126296090775573 ENSG00000142684 ZNF593
ENST00000270812 0.265314909175783 0.111000991956385 -0.126296090775573 ENSG00000142684 ZNF593
ENST00000407889 0.274502738886692 0.117065050712238 -0.124236098027528 ENSG00000236782 RP11-96L14.7
ENST00000414762 0.337627327967354 0.162140542596944 -0.111146316329852 ENSG00000236782 RP11-96L14.7
ENST00000433939 0.394499985225734 0.207640026506654 -0.0996165197397637 ENSG00000236782 RP11-96L14.7
ENST00000444682 0.426392532027514 0.234692042255132 -0.0946890197742588 ENSG00000236782 RP11-96L14.7
ENST00000448923 0.889734752261086 0.802981619743424 0.0200271254200676 ENSG00000236782 RP11-96L14.7
ENST00000451429 0.0566607556770266 0.00966310788915727 -0.129806306053122 ENSG00000130695 CEP85
ENST00000476272 0.0514509837002974 0.00825045720029497 -0.130507325988548 ENSG00000130695 CEP85
ENST00000252992 0.0514509837002974 0.00825045720029497 -0.130507325988548 ENSG00000130695 CEP85
ENST00000453146 0.082354428444423 0.0175991332472953 -0.144041398325115 ENSG00000130695 CEP85
ENST00000469609 0.0269794353922664 0.00289616543082184 -0.189482442417505 ENSG00000130695 CEP85
ENST00000468163 0.00180309690316419 2.01352350684129e-05 -0.358491847627721 ENSG00000130695 CEP85
ENST00000491670 0.00622542411423264 0.00022680891135174 -0.280250696184576 ENSG00000130695 CEP85
ENST00000270792 0.166889121997427 0.0532947684839121 -0.105463068729422 ENSG00000142669 SH3BGRL3
ENST00000319041 0.184310234683078 0.0623344594202156 -0.102775850349615 ENSG00000142669 SH3BGRL3
ENST00000314675 0.63736261739518 0.449520800318083 -0.0459695090956481 ENSG00000158062 UBXN11
ENST00000472155 0.303319071776699 0.137322602339998 -0.111951330050534 ENSG00000158062 UBXN11
ENST00000374223 0.310665190158537 0.142370470181701 -0.110597234457849 ENSG00000158062 UBXN11
ENST00000475591 0.303319071776699 0.137322602339998 -0.111951330050534 ENSG00000158062 UBXN11
ENST00000357089 0.307327237088104 0.140066855861255 -0.111208168789651 ENSG00000158062 UBXN11
ENST00000494942 0.307327237088104 0.140066855861255 -0.111208168789651 ENSG00000158062 UBXN11
ENST00000374221 0.303103537617189 0.137150389459539 -0.11196056587564 ENSG00000158062 UBXN11
ENST00000374217 0.066579689518926 0.0125248221544728 -0.217743879553472 ENSG00000158062 UBXN11
ENST00000374222 0.067127349602833 0.0127176903565496 -0.217262604889974 ENSG00000158062 UBXN11
ENST00000496466 0.330600226453833 0.157015695854418 -0.109454697109396 ENSG00000158062 UBXN11
ENST00000535108 0.450907828167981 0.257395638406823 -0.0856305980576942 ENSG00000158062 UBXN11
ENST00000436301 0.543926757225815 0.347968628175086 -0.0713964313345266 ENSG00000158062 UBXN11
ENST00000374215 0.579143630628792 0.384622189573781 -0.0674380574351423 ENSG00000158062 UBXN11
ENST00000452980 0.482068929114897 0.286651866820082 -0.0858998982608703 ENSG00000158062 UBXN11
ENST00000442942 0.3910876164299 0.204589719625357 -0.103171849813752 ENSG00000158062 UBXN11
ENST00000450041 0.345786291418911 0.168295411476255 -0.117767338538258 ENSG00000158062 UBXN11
ENST00000423664 0.332591290820103 0.158418052236884 -0.121133557857607 ENSG00000158062 UBXN11
ENST00000421827 0.391933184349515 0.205326837623213 -0.111279815774029 ENSG00000158062 UBXN11
ENST00000374213 0.571971923250019 0.376907136825323 -0.0519435396135739 ENSG00000169442 CD52
ENST00000492808 0.689411266774488 0.512758223963758 -0.0380252211233445 ENSG00000169442 CD52
ENST00000470468 0.581191056048905 0.38683876589109 -0.050865444601096 ENSG00000169442 CD52
ENST00000434391 0.997102335844677 0.994314585031244 -0.00037996095445854 ENSG00000117682 DHDDS
ENST00000427245 0.917107838519668 0.848158529733352 0.01344952368955 ENSG00000117682 DHDDS
ENST00000527611 0.875421259510985 0.779821585030997 0.0231581968568559 ENSG00000117682 DHDDS
ENST00000374186 0.785208294825843 0.640450873262509 0.0333063704329969 ENSG00000117682 DHDDS
ENST00000525682 0.721007121751742 0.553542843297936 0.0332651941959613 ENSG00000117682 DHDDS
ENST00000236342 0.745720295050831 0.587150916833009 0.0304870017040147 ENSG00000117682 DHDDS
ENST00000526219 0.707012731756785 0.535220569627672 0.0356738338919683 ENSG00000117682 DHDDS
ENST00000374185 0.905320296430721 0.828153479115591 0.0153841477764279 ENSG00000117682 DHDDS
ENST00000487944 0.895181314501177 0.811765132299164 0.018772073751803 ENSG00000117682 DHDDS
ENST00000360009 0.999952783138722 0.999858083466101 -9.48265163648553e-06 ENSG00000117682 DHDDS
ENST00000533087 0.939926783554044 0.888388955441909 0.0101394510133354 ENSG00000117682 DHDDS
ENST00000531312 0.884930885786355 0.795561874542258 0.0183056877087991 ENSG00000117682 DHDDS
ENST00000525165 0.847630030665302 0.736610982592521 0.0236684506664469 ENSG00000117682 DHDDS
ENST00000525546 0.824245704799621 0.699483231318559 0.0275671158395652 ENSG00000117682 DHDDS
ENST00000528557 0.791340521109031 0.650054279892636 0.0324596788434837 ENSG00000117682 DHDDS
ENST00000525326 0.772082826276486 0.621793122404158 0.0353562644069304 ENSG00000117682 DHDDS
ENST00000526278 0.902475092631146 0.823989707605464 0.0157172873580204 ENSG00000117682 DHDDS
ENST00000436153 0.92658907557012 0.865276608395406 0.0122267119419186 ENSG00000117682 DHDDS
ENST00000529688 0.884883385847268 0.795456616401037 0.0182986001988601 ENSG00000117682 DHDDS
ENST00000530781 0.785706100675266 0.641247256837574 0.0373136748016715 ENSG00000117682 DHDDS
ENST00000531955 0.758327174220615 0.603174319157143 0.0376686989166069 ENSG00000117682 DHDDS
ENST00000525410 0.857256747111931 0.752129297888956 0.0223776232659439 ENSG00000117682 DHDDS
ENST00000430232 0.738146404658481 0.576944267267158 0.0347841388605792 ENSG00000117682 DHDDS
ENST00000431933 0.83831982571682 0.721605114774107 -0.0208910448390642 ENSG00000117682 DHDDS
ENST00000416052 0.850278575146837 0.740764704569549 0.0234070118616382 ENSG00000117682 DHDDS
ENST00000423060 0.907958637103818 0.832652522235783 0.0181186064360367 ENSG00000225891 RP3-476K8.3
ENST00000468388 0.881377727017137 0.789193322732937 -0.0168018973044772 ENSG00000198830 HMGN2
ENST00000479815 0.65138231378227 0.466106758701045 0.0437772200380948 ENSG00000198830 HMGN2
ENST00000460563 0.318030046517974 0.147569893166098 0.0864752059900553 ENSG00000198830 HMGN2
ENST00000464888 0.688414997502745 0.51154543856597 0.0395483912527812 ENSG00000198830 HMGN2
ENST00000463817 0.320811013427945 0.14958642933295 0.0869707953878899 ENSG00000198830 HMGN2
ENST00000467700 0.325293016363399 0.153061164730766 0.0859734856064299 ENSG00000198830 HMGN2
ENST00000361427 0.347569306454251 0.169683613616026 0.0822659627139968 ENSG00000198830 HMGN2
ENST00000466194 0.262703082726805 0.109302247682703 0.0993208165328009 ENSG00000198830 HMGN2
ENST00000493418 0.364129617209629 0.182657943446091 0.0823591550531383 ENSG00000198830 HMGN2
ENST00000525525 0.110072443223764 0.0276442450360916 -0.147946182635346 ENSG00000117676 RPS6KA1
ENST00000526040 0.0723673829678006 0.0143148868100656 -0.130194065393823 ENSG00000117676 RPS6KA1
ENST00000374168 0.0130415197793392 0.000851715285233 -0.147021087661113 ENSG00000117676 RPS6KA1
ENST00000524436 0.0240912347128937 0.00239766426622917 -0.173872491415498 ENSG00000117676 RPS6KA1
ENST00000374166 0.0129114166359728 0.000837922141966215 -0.147040676804136 ENSG00000117676 RPS6KA1
ENST00000526792 0.0208243858256613 0.00188261977320027 -0.140612098272652 ENSG00000117676 RPS6KA1
ENST00000529454 0.116663226047612 0.0302155481645496 -0.11619775464489 ENSG00000117676 RPS6KA1
ENST00000374162 0.0211160076062062 0.00192658172284066 -0.140183005004983 ENSG00000117676 RPS6KA1
ENST00000530003 0.0147882927702199 0.00105648688883783 -0.147342667095293 ENSG00000117676 RPS6KA1
ENST00000366866 0.107073234198489 0.0265079260740709 -0.12268770113255 ENSG00000117676 RPS6KA1
ENST00000531113 0.0229418464454095 0.00220440917905831 -0.144900766628922 ENSG00000117676 RPS6KA1
ENST00000374163 0.0185961748075366 0.001558428203575 -0.14363727704908 ENSG00000117676 RPS6KA1
ENST00000530607 0.0371722403572037 0.00489225153651849 -0.173148280414866 ENSG00000117676 RPS6KA1
ENST00000531382 0.0239602669765239 0.002374088176063 -0.143105436593707 ENSG00000117676 RPS6KA1
ENST00000525582 0.161737630801572 0.050747668296133 -0.158562614254399 ENSG00000117676 RPS6KA1
ENST00000527264 0.183269745854937 0.0617679721521091 -0.104785766047634 ENSG00000117676 RPS6KA1
ENST00000474934 0.826563419439125 0.703584854632897 -0.0273107263860975 ENSG00000117676 RPS6KA1
ENST00000488985 0.176605201993512 0.058151435156535 -0.152051459004991 ENSG00000117676 RPS6KA1
ENST00000403732 0.0690228906797405 0.013296410895869 -0.157224703078797 ENSG00000117676 RPS6KA1
ENST00000530305 0.234683930344432 0.0915447799734528 -0.132228435073421 ENSG00000117676 RPS6KA1
ENST00000438977 0.0872568571059858 0.0193161322339989 -0.147914983814709 ENSG00000117676 RPS6KA1
ENST00000324856 0.756295017774798 0.60051938759842 -0.0241250850379905 ENSG00000117713 ARID1A
ENST00000457599 0.76324723077316 0.609733283815433 -0.0254929798397319 ENSG00000117713 ARID1A
ENST00000524572 0.923876554472712 0.859882756463266 -0.0131227479595592 ENSG00000117713 ARID1A
ENST00000374152 0.0481637080683466 0.00744906353193584 -0.107314386249079 ENSG00000117713 ARID1A
ENST00000430291 0.266770796759421 0.11188800549364 -0.0970728042955411 ENSG00000117713 ARID1A
ENST00000430799 0.0028313823920956 5.03171941323839e-05 -0.192406644492499 ENSG00000117713 ARID1A
ENST00000466382 0.00433283659513688 0.000112063193625642 -0.188501443032829 ENSG00000117713 ARID1A
ENST00000540690 0.00405037345390222 9.88047250295387e-05 -0.190098583489573 ENSG00000117713 ARID1A
ENST00000532781 0.00511704998232946 0.000153232366506229 -0.198443333642717 ENSG00000117713 ARID1A
ENST00000430292 0.907720332367925 0.832182994685932 -0.0174332827383341 ENSG00000060642 PIGV
ENST00000472757 0.938323471773186 0.885915925299558 -0.00968762462427755 ENSG00000060642 PIGV
ENST00000078527 0.953140567758079 0.911618853842082 0.00732124025202988 ENSG00000060642 PIGV
ENST00000431541 0.894988581502919 0.811384893403112 0.0196230942395542 ENSG00000060642 PIGV
ENST00000449950 0.966916794401015 0.93737514829375 0.00521531677244926 ENSG00000060642 PIGV
ENST00000374145 0.96686958099566 0.937101293551376 0.00522821774205885 ENSG00000060642 PIGV
ENST00000455364 0.992862225729938 0.985564631223233 0.00148273531431305 ENSG00000060642 PIGV
ENST00000374142 0.168159029061068 0.0539375914394018 -0.0999000086419316 ENSG00000204160 ZDHHC18
ENST00000374141 0.796770616833234 0.658072223886689 -0.0275210199737909 ENSG00000204160 ZDHHC18
ENST00000534643 0.616450763359753 0.425669914955515 -0.056548733153647 ENSG00000204160 ZDHHC18
ENST00000488397 0.168749773824686 0.0542117757754468 -0.110604940483982 ENSG00000204160 ZDHHC18
ENST00000478902 0.790768951437057 0.648963692689538 -0.0375671442869769 ENSG00000204160 ZDHHC18
ENST00000374135 0.0225201516331558 0.00213637736674484 -0.151636012089562 ENSG00000142751 GPN2
ENST00000448791 0.0377887233719574 0.00504603568020872 -0.227430827256738 ENSG00000226698 RP1-50O24.6
ENST00000374133 0.315458567319234 0.145809406502788 -0.0971100225246495 ENSG00000142751 GPN2
ENST00000477418 0.302392935837254 0.136671343187903 -0.100672551146191 ENSG00000142751 GPN2
ENST00000431781 0.882503725671089 0.791286599263025 -0.0185444790437006 ENSG00000142751 GPN2
ENST00000461282 0.511455887474676 0.315281225581617 -0.0879106257080906 ENSG00000142751 GPN2
ENST00000445019 0.315407589161222 0.145760943884253 -0.126200072789103 ENSG00000198746 GPATCH3
ENST00000361720 0.0530714119226414 0.00868373078496456 -0.195655641396464 ENSG00000198746 GPATCH3
ENST00000450844 0.453092111464007 0.259376267725442 -0.100200073979431 ENSG00000198746 GPATCH3
ENST00000435827 0.051138940315306 0.00817074268940382 -0.161842216158455 ENSG00000090273 NUDC
ENST00000321265 0.0410783153892486 0.00576268169805421 -0.160118552454967 ENSG00000090273 NUDC
ENST00000452707 0.237033979528993 0.0929979894682089 -0.106781882897391 ENSG00000090273 NUDC
ENST00000484772 0.190637606031985 0.0658255087120822 -0.131121018064918 ENSG00000090273 NUDC
ENST00000374089 0.366104252064755 0.184276033155823 -0.104143930461283 ENSG00000090020 SLC9A1
ENST00000263980 0.33432201258227 0.159733176138112 -0.087350351502514 ENSG00000090020 SLC9A1
ENST00000545949 0.272478209119458 0.115667505545596 -0.10264311789068 ENSG00000090020 SLC9A1
ENST00000447808 0.161514230147246 0.0506380563659392 -0.171817007214575 ENSG00000090020 SLC9A1
ENST00000374086 0.622630443157618 0.432330493426333 -0.0545822570249404 ENSG00000090020 SLC9A1
ENST00000374084 0.645881533846551 0.459828972810886 -0.0541740579384298 ENSG00000090020 SLC9A1
ENST00000319394 0.452929818058941 0.259171836284371 -0.0638501039891617 ENSG00000142784 WDTC1
ENST00000361771 0.469770204531786 0.274818594915689 -0.0617654318292869 ENSG00000142784 WDTC1
ENST00000447062 0.423974778349311 0.232609542951476 -0.072274935508576 ENSG00000142784 WDTC1
ENST00000491239 0.467935190830101 0.273191157560262 -0.0733182029787212 ENSG00000142784 WDTC1
ENST00000472249 0.324064764497169 0.152122026784308 -0.120906904387277 ENSG00000142784 WDTC1
ENST00000374076 0.218379269398375 0.081582004696925 -0.116714688618588 ENSG00000186501 TMEM222
ENST00000464720 0.219048390683118 0.0819937840153633 -0.116686196975883 ENSG00000186501 TMEM222
ENST00000608611 0.219048390683118 0.0819937840153633 -0.116686196975883 ENSG00000186501 TMEM222
ENST00000466759 0.301049437545262 0.135673536930474 -0.112473051559764 ENSG00000186501 TMEM222
ENST00000486082 0.361798952122944 0.18071945493364 -0.0944884235333865 ENSG00000186501 TMEM222
ENST00000464813 0.276194761557267 0.118071743471996 -0.112416072931948 ENSG00000186501 TMEM222
ENST00000478104 0.33226250222781 0.158201658856783 -0.0952456298549937 ENSG00000186501 TMEM222
ENST00000498220 0.322444050581679 0.150860964247191 -0.101350026224957 ENSG00000186501 TMEM222
ENST00000471456 0.278550529269817 0.119738318466901 -0.119078041216245 ENSG00000186501 TMEM222
ENST00000470223 0.178518013617 0.059136881565924 -0.145771252664827 ENSG00000186501 TMEM222
ENST00000318074 0.0139017512574357 0.000949076760683396 -0.181509588229529 ENSG00000142765 SYTL1
ENST00000483926 0.0134356342802579 0.000894758885699423 -0.182524801298631 ENSG00000142765 SYTL1
ENST00000473280 0.0278908004546259 0.00306689980376034 -0.181768346894322 ENSG00000142765 SYTL1
ENST00000543823 0.0229107797037004 0.00219816945581283 -0.17842573745825 ENSG00000142765 SYTL1
ENST00000490170 0.035018424117333 0.00445556981605017 -0.181328409937998 ENSG00000142765 SYTL1
ENST00000496001 0.11911915076958 0.0312294061174548 -0.159101996358527 ENSG00000142765 SYTL1
ENST00000485269 0.126645682531516 0.0344308054438995 -0.154131101917329 ENSG00000142765 SYTL1
ENST00000475199 0.927561982301965 0.866830555026161 -0.0128557760107342 ENSG00000142765 SYTL1
ENST00000374040 0.0181672334867776 0.00149839416278076 -0.280363766699003 ENSG00000142733 MAP3K6
ENST00000493901 0.0181767924138158 0.0015000258451765 -0.280327849537025 ENSG00000142733 MAP3K6
ENST00000357582 0.0208125447512541 0.00188115507903979 -0.274640090417454 ENSG00000142733 MAP3K6
ENST00000430629 0.177787286443546 0.0587769564214877 -0.0690903565949136 ENSG00000158195 WASF2
ENST00000536657 0.641503816602921 0.454534541721753 0.0340324653541399 ENSG00000158195 WASF2
ENST00000247087 0.115556021445619 0.0297575912156797 -0.151455557003957 ENSG00000126705 AHDC1
ENST00000374011 0.114426668247712 0.0293426914725777 -0.152296994473533 ENSG00000126705 AHDC1
ENST00000490295 0.669131466337142 0.487045479200509 -0.0527786155113646 ENSG00000126705 AHDC1
ENST00000480033 0.626366711056084 0.43671033097156 -0.0603818136742341 ENSG00000126705 AHDC1
ENST00000374005 0.0150193319978618 0.00108727719705712 -0.21353208788145 ENSG00000000938 FGR
ENST00000399173 0.0247253783053417 0.00251487388248513 -0.202898431513385 ENSG00000000938 FGR
ENST00000545953 0.0164169234239542 0.00127536198619873 -0.210322619877901 ENSG00000000938 FGR
ENST00000374004 0.0390824826925772 0.00532207140536324 -0.186895654166807 ENSG00000000938 FGR
ENST00000374003 0.0291732248027391 0.00331124611012982 -0.19549387369546 ENSG00000000938 FGR
ENST00000457296 0.0226028087730174 0.00215256690868117 -0.213099764960556 ENSG00000000938 FGR
ENST00000475472 0.00809484119310219 0.000364218790329083 -0.266237356210129 ENSG00000000938 FGR
ENST00000468038 0.0157300188617656 0.00118138987485344 -0.251425348163069 ENSG00000000938 FGR
ENST00000361157 0.426566890051826 0.234863870878789 0.0907993715214706 ENSG00000126709 IFI6
ENST00000339145 0.42672634038532 0.235032488295794 0.0908015805092376 ENSG00000126709 IFI6
ENST00000362020 0.426750262771803 0.235049873329753 0.0907719027779839 ENSG00000126709 IFI6
ENST00000373954 0.91018620568375 0.836331411662438 0.0161704655896079 ENSG00000009780 FAM76A
ENST00000419687 0.859244422400311 0.75549069575658 0.0248710058497343 ENSG00000009780 FAM76A
ENST00000373949 0.915252434973816 0.845129772282152 0.0155220659440713 ENSG00000009780 FAM76A
ENST00000530324 0.969860508639619 0.9426296429567 -0.00591238520069294 ENSG00000009780 FAM76A
ENST00000234549 0.854715947376544 0.748095005838891 0.0261629571718774 ENSG00000009780 FAM76A
ENST00000010299 0.854715947376544 0.748095005838891 0.0261629571718774 ENSG00000009780 FAM76A
ENST00000446647 0.802848479233388 0.667323830573839 0.0377468313326425 ENSG00000009780 FAM76A
ENST00000373943 0.135163521021495 0.03814562586598 0.114069626886671 ENSG00000117758 STX12
ENST00000440806 0.393780536094827 0.206938620991998 0.0783511000277748 ENSG00000117758 STX12
ENST00000468761 0.604042707958306 0.411880296012622 0.0599984213081517 ENSG00000117758 STX12
ENST00000481874 0.816628055313092 0.68833366177172 -0.0345044530478208 ENSG00000117758 STX12
ENST00000472285 0.468402896963581 0.273575114227763 -0.0865060992450055 ENSG00000117758 STX12
ENST00000311772 0.678956655267147 0.499919710145751 -0.033020080617584 ENSG00000117751 PPP1R8
ENST00000236412 0.684001438459444 0.505836657383335 -0.0325867168164981 ENSG00000117751 PPP1R8
ENST00000373931 0.681240480739474 0.50276904901457 -0.0327995142440813 ENSG00000117751 PPP1R8
ENST00000431586 0.449202270015224 0.255836692239293 -0.059548843071525 ENSG00000117751 PPP1R8
ENST00000486634 0.521182061485464 0.324758932137678 -0.0563450671035696 ENSG00000117751 PPP1R8
ENST00000601459 0.127371710254265 0.034730720903485 -0.169887439794837 ENSG00000268552 AL109927.1
ENST00000328928 0.0395369008625772 0.00542887269496275 -0.124375964772394 ENSG00000130775 THEMIS2
ENST00000373925 0.0395369008625772 0.00542887269496275 -0.124375964772394 ENSG00000130775 THEMIS2
ENST00000373927 0.041764670861896 0.00592200831797245 -0.123976316587231 ENSG00000130775 THEMIS2
ENST00000427466 0.187837900288304 0.0643061614237473 -0.112078231164645 ENSG00000130775 THEMIS2
ENST00000442118 0.051486271938765 0.00826817100978897 -0.141900449746344 ENSG00000130775 THEMIS2
ENST00000467258 0.0405110216529869 0.0056439658263608 -0.126734727064532 ENSG00000130775 THEMIS2
ENST00000373921 0.0395369008625772 0.00542887269496275 -0.124375964772394 ENSG00000130775 THEMIS2
ENST00000466068 0.0690659893659771 0.0133086378289031 -0.129394908001299 ENSG00000130775 THEMIS2
ENST00000482828 0.0227222729976554 0.00217190602853754 -0.148172446677902 ENSG00000130775 THEMIS2
ENST00000456990 0.03039734813229 0.00354633809040155 -0.132953786306316 ENSG00000130775 THEMIS2
ENST00000492877 0.277496926666659 0.119017357516475 -0.0990001244576437 ENSG00000130775 THEMIS2
ENST00000373912 0.922116617533658 0.856812540843031 -0.00979030950803991 ENSG00000117748 RPA2
ENST00000419958 0.781101615441744 0.634404648476205 0.0310840425533869 ENSG00000117748 RPA2
ENST00000373909 0.92659681977888 0.865304266342257 -0.00895881959761877 ENSG00000117748 RPA2
ENST00000313433 0.695734003242408 0.521049369046988 -0.034455654608973 ENSG00000117748 RPA2
ENST00000444045 0.578818980807267 0.384214724446569 -0.0484874231415891 ENSG00000117748 RPA2
ENST00000373884 0.645838513728482 0.459774840914058 -0.0631427060875873 ENSG00000158156 XKR8
ENST00000373871 0.215593750270171 0.0799860327187091 0.0705599991168331 ENSG00000158161 EYA3
ENST00000436342 0.215593750270171 0.0799860327187091 0.0705599991168331 ENSG00000158161 EYA3
ENST00000373864 0.290718617996571 0.128490122556287 0.0705004001492617 ENSG00000158161 EYA3
ENST00000540618 0.264930501820097 0.110716171212269 0.0888306182545326 ENSG00000158161 EYA3
ENST00000545175 0.261696947921036 0.10852086922804 0.089560614283703 ENSG00000158161 EYA3
ENST00000373863 0.243815832327317 0.0971688940071042 0.0924677672508302 ENSG00000158161 EYA3
ENST00000495923 0.888304090851844 0.800678367214515 -0.0151358671166746 ENSG00000158161 EYA3
ENST00000471498 0.279749164508833 0.12052114973361 0.0872925339376136 ENSG00000158161 EYA3
ENST00000468665 0.496749100486277 0.300791196178608 0.0719764213088306 ENSG00000158161 EYA3
ENST00000543748 0.73104210966893 0.567408323830233 0.0477814859982886 ENSG00000228589 SPCS2P4
ENST00000436160 0.789376862414101 0.646822242846572 0.0386975398747013 ENSG00000228589 SPCS2P4
ENST00000373857 0.151263136149602 0.0457304823784353 -0.0895482675801565 ENSG00000169403 PTAFR
ENST00000539896 0.160507899610189 0.0501473180557251 -0.0868977821931536 ENSG00000169403 PTAFR
ENST00000305392 0.376807377221354 0.192561569955895 -0.0699407356290333 ENSG00000169403 PTAFR
ENST00000603289 0.70545465250792 0.532965939173108 0.0356664884755358 ENSG00000126698 DNAJC8
ENST00000263697 0.536121670306192 0.339924860093564 0.0503410439055308 ENSG00000126698 DNAJC8
ENST00000596102 0.462790593014942 0.268473637959072 0.0767408261835672 ENSG00000269804 AL353354.2
ENST00000489277 0.536121670306192 0.339924860093564 0.0503410439055308 ENSG00000126698 DNAJC8
ENST00000470967 0.367145974263787 0.185111802406258 0.0865267808321758 ENSG00000126698 DNAJC8
ENST00000482674 0.276578276896426 0.118378176263557 0.0973335482710399 ENSG00000126698 DNAJC8
ENST00000488868 0.27421581889498 0.116854394298976 0.0977234782416257 ENSG00000126698 DNAJC8
ENST00000497986 0.0855833650520386 0.0187244005173895 -0.101126743129857 ENSG00000130770 ATPIF1
ENST00000335514 0.0856413979522154 0.0187427746920008 -0.101126681066305 ENSG00000130770 ATPIF1
ENST00000468425 0.243475194690885 0.0969052729604865 -0.0697863764886104 ENSG00000130770 ATPIF1
ENST00000465645 0.0834813946436622 0.0180096226648348 -0.101857594886378 ENSG00000130770 ATPIF1
ENST00000604716 0.890190828445052 0.803643561182221 0.0201089940255285 ENSG00000270605 RP5-1092A3.4
ENST00000253063 0.0109743929476098 0.000623800159780606 -0.182299725253475 ENSG00000130766 SESN2
ENST00000479574 0.691542345130273 0.51586292137582 0.0443335555388366 ENSG00000130772 MED18
ENST00000373842 0.675697204399686 0.495842141554403 0.0464453163779417 ENSG00000130772 MED18
ENST00000398997 0.675677901175253 0.495707439676711 0.0464478281622629 ENSG00000130772 MED18
ENST00000475655 0.502160375783597 0.306031918535971 0.0823409252431451 ENSG00000130772 MED18
ENST00000474683 0.324424841868403 0.152380620286625 0.111253876083365 ENSG00000130772 MED18
ENST00000373839 0.751588634001454 0.594696855546078 0.0247599793535099 ENSG00000204138 PHACTR4
ENST00000463428 0.18254976982186 0.061367993592001 0.116658877294831 ENSG00000204138 PHACTR4
ENST00000493669 0.494479259117212 0.298552347763735 0.0522544063593529 ENSG00000204138 PHACTR4
ENST00000373836 0.587641548760138 0.393899927832542 -0.0360002407590917 ENSG00000204138 PHACTR4
ENST00000398958 0.470807769854038 0.275947250440342 -0.0458914626000462 ENSG00000180198 RCC1
ENST00000413987 0.822971149023509 0.697637799456808 0.0192159943589444 ENSG00000242125 SNHG3
ENST00000427469 0.846975442841889 0.735745345240854 -0.0143255945720487 ENSG00000180198 RCC1
ENST00000447507 0.0457393414905575 0.00685535664093458 0.122133813782149 ENSG00000242125 SNHG3
ENST00000434290 0.846505774946585 0.73503272016372 -0.0144451374550534 ENSG00000180198 RCC1
ENST00000373833 0.474113024997725 0.278836576032455 -0.0456465353718206 ENSG00000180198 RCC1
ENST00000437681 0.901800436213442 0.822758813390166 0.0113985788792899 ENSG00000242125 SNHG3
ENST00000364938 0.736167829075528 0.574108002697955 0.0493957929200689 ENSG00000242125 SNHG3
ENST00000363217 0.983995865366168 0.968306619350819 -0.00350010733658481 ENSG00000200087 SNORA73B
ENST00000419074 0.206391101459027 0.074613299454461 -0.0974434271789694 ENSG00000180198 RCC1
ENST00000373832 0.0676453283616076 0.0128939457907235 -0.135726303880024 ENSG00000180198 RCC1
ENST00000373831 0.18123912052754 0.0606115715507712 -0.110009168964346 ENSG00000180198 RCC1
ENST00000411533 0.226489050373825 0.0866422291314975 -0.103952689721613 ENSG00000180198 RCC1
ENST00000486790 0.182264912155296 0.0612118182708075 -0.125457345405648 ENSG00000180198 RCC1
ENST00000430407 0.286078802292402 0.124947414070017 -0.0960126895668923 ENSG00000180198 RCC1
ENST00000429051 0.405582500101051 0.217053010627797 -0.0885852620645007 ENSG00000180198 RCC1
ENST00000478232 0.502724582483296 0.306485266618491 -0.072912337757438 ENSG00000180198 RCC1
ENST00000373830 0.283484542504543 0.123201621860875 -0.0775841567592393 ENSG00000180098 TRNAU1AP
ENST00000495995 0.376200486911818 0.192040672072892 -0.076211990213801 ENSG00000180098 TRNAU1AP
ENST00000411406 0.574356074887808 0.379288668667388 -0.0689964619272939 ENSG00000180098 TRNAU1AP
ENST00000480930 0.374569921850103 0.190669116026243 -0.0675193168302219 ENSG00000180098 TRNAU1AP
ENST00000491577 0.382078058371401 0.196839384587335 -0.0665202723611298 ENSG00000180098 TRNAU1AP
ENST00000464880 0.453476074160072 0.259733497699892 -0.0769573284078165 ENSG00000180098 TRNAU1AP
ENST00000497790 0.437424533695371 0.244711055104736 -0.0816633522632175 ENSG00000180098 TRNAU1AP
ENST00000495215 0.540454014684684 0.344519472899848 -0.0511749329448934 ENSG00000180098 TRNAU1AP
ENST00000464093 0.543239434013542 0.347262278927192 -0.0578343404350115 ENSG00000180098 TRNAU1AP
ENST00000484775 0.58000411239934 0.385505435822737 -0.0467244065265097 ENSG00000180098 TRNAU1AP
ENST00000464612 0.645675472728113 0.459607788058406 -0.0491398323698234 ENSG00000197989 SNHG12
ENST00000475441 0.75724310651691 0.6016648857207 -0.0341154320056453 ENSG00000197989 SNHG12
ENST00000531126 0.81983826764362 0.693347422968068 -0.0210517234771274 ENSG00000197989 SNHG12
ENST00000461448 0.819817676983776 0.69330308263524 -0.0210472548443853 ENSG00000197989 SNHG12
ENST00000470977 0.814590556104458 0.685087074161456 -0.0216637606618018 ENSG00000197989 SNHG12
ENST00000474814 0.814541603910918 0.685030476287041 -0.0216677017486777 ENSG00000197989 SNHG12
ENST00000481368 0.772099030747074 0.621844223252549 -0.030194544445514 ENSG00000197989 SNHG12
ENST00000481220 0.815525603900248 0.686568571091678 -0.0215551895658253 ENSG00000197989 SNHG12
ENST00000488745 0.8461027566089 0.734346230106662 -0.0181452849524372 ENSG00000197989 SNHG12
ENST00000483436 0.822744658506452 0.697251008704337 -0.0207830707041851 ENSG00000197989 SNHG12
ENST00000384581 0.997605085855635 0.995290391124646 0.000461080936460584 ENSG00000197989 SNHG12
ENST00000464115 0.993420716462464 0.986766101482903 0.0010482829867955 ENSG00000197989 SNHG12
ENST00000461832 0.994593955441322 0.98937570925492 0.000842719777187587 ENSG00000197989 SNHG12
ENST00000384584 0.610756659445342 0.419117239406484 -0.0716317910884178 ENSG00000197989 SNHG12
ENST00000384342 0.984861603848721 0.970068906450206 -0.00323492767585117 ENSG00000197989 SNHG12
ENST00000471683 0.204344766327612 0.0734748630877381 -0.100641855234446 ENSG00000120656 TAF12
ENST00000373826 0.411808732996463 0.22240916381281 -0.0824684212276171 ENSG00000188060 RAB42
ENST00000465518 0.0771547050250554 0.0158672157517999 -0.201814408870541 ENSG00000188060 RAB42
ENST00000373824 0.996658268972568 0.993272130465126 -0.000541913064269989 ENSG00000120656 TAF12
ENST00000263974 0.996167718294043 0.992415986522883 -0.000611559939999193 ENSG00000120656 TAF12
ENST00000495422 0.871495291096135 0.774248358830084 -0.0190005189999744 ENSG00000120656 TAF12
ENST00000373816 0.159873757968363 0.0498220118920651 -0.108551971342509 ENSG00000162419 GMEB1
ENST00000361872 0.256370230501367 0.105040505949347 -0.100713428323336 ENSG00000162419 GMEB1
ENST00000294409 0.259589150258019 0.107105846174815 -0.100132033342116 ENSG00000162419 GMEB1
ENST00000480454 0.45928756147326 0.26525157283149 -0.0732971097549588 ENSG00000162419 GMEB1
ENST00000474884 0.791305283890305 0.64997614580326 -0.025825740338807 ENSG00000198492 YTHDF2
ENST00000542507 0.496838560511875 0.300892418626538 0.0389181219032865 ENSG00000198492 YTHDF2
ENST00000373812 0.500131137840436 0.304126873235607 0.0387764268793984 ENSG00000198492 YTHDF2
ENST00000541996 0.508871152571164 0.312473451223215 0.0381376443464881 ENSG00000198492 YTHDF2
ENST00000478283 0.719222489273075 0.550885002405775 0.0225596190884767 ENSG00000198492 YTHDF2
ENST00000496288 0.597836321433464 0.40522898547198 -0.0464047187795808 ENSG00000198492 YTHDF2
ENST00000475796 0.861897157095813 0.759710528282243 -0.0209821455133299 ENSG00000198492 YTHDF2
ENST00000476976 0.6995827931996 0.525859779898529 -0.0390739380329995 ENSG00000198492 YTHDF2
ENST00000468863 0.962846586519365 0.929089691458236 -0.00571905610473516 ENSG00000198492 YTHDF2
ENST00000343067 0.902446373966434 0.823954939970414 -0.009716633242841 ENSG00000159023 EPB41
ENST00000356093 0.902446373966434 0.823954939970414 -0.009716633242841 ENSG00000159023 EPB41
ENST00000398863 0.902446373966434 0.823954939970414 -0.009716633242841 ENSG00000159023 EPB41
ENST00000482464 0.845667910105188 0.733632449137866 0.0206731991292574 ENSG00000159023 EPB41
ENST00000373800 0.612818253074038 0.421328216454518 0.0451517171849996 ENSG00000159023 EPB41
ENST00000349460 0.612818253074038 0.421328216454518 0.0451517171849996 ENSG00000159023 EPB41
ENST00000347529 0.615851823915579 0.424969953195174 0.044808514252163 ENSG00000159023 EPB41
ENST00000373798 0.929803203848769 0.870655843061472 -0.0072075846118733 ENSG00000159023 EPB41
ENST00000373797 0.489118451562013 0.293238536784352 0.0596537600770618 ENSG00000159023 EPB41
ENST00000488277 0.85777810807984 0.753038629525603 0.0255094162176287 ENSG00000159023 EPB41
ENST00000490308 0.803272385208706 0.667953334635817 -0.0341975512447678 ENSG00000159023 EPB41
ENST00000460378 0.0889700082829557 0.0198681035998191 -0.126628041350811 ENSG00000159023 EPB41
ENST00000462032 0.233850761872541 0.0909804597350244 -0.148466662581935 ENSG00000159023 EPB41
ENST00000521452 0.631851220412473 0.442796107736213 -0.0602299107317658 ENSG00000253304 TMEM200B
ENST00000420504 0.591868756576142 0.398700892636383 -0.0668168143529505 ENSG00000253304 TMEM200B
ENST00000373795 0.601094988827412 0.408821101197339 -0.0276969804702947 ENSG00000116350 SRSF4
ENST00000546138 0.65582484483321 0.47150974109193 -0.0243346186490115 ENSG00000116350 SRSF4
ENST00000466448 0.671153083758115 0.489578436590545 -0.0248486926746739 ENSG00000116350 SRSF4
ENST00000497015 0.83794847792807 0.721087074734942 -0.0191148775963716 ENSG00000116350 SRSF4
ENST00000605204 0.636047352844038 0.447953419213574 0.0340356124442179 ENSG00000116350 SRSF4
ENST00000477193 0.789968898812642 0.647636541248523 0.0283702673743 ENSG00000116350 SRSF4
ENST00000489898 0.658182167237199 0.474210236238132 -0.0445808642299492 ENSG00000116350 SRSF4
ENST00000472353 0.862898674996342 0.761273382506265 -0.0183570283561802 ENSG00000116350 SRSF4
ENST00000373791 0.931186751277699 0.873171003969646 0.011128908618715 ENSG00000116353 MECR
ENST00000475773 0.676866027803543 0.497348326570133 -0.0540708079785475 ENSG00000116353 MECR
ENST00000483435 0.662185284932938 0.478860199373004 -0.0594428846734584 ENSG00000116353 MECR
ENST00000263702 0.857824392540996 0.753163512463853 0.0217584694375408 ENSG00000116353 MECR
ENST00000473030 0.84551023029125 0.733343519688933 0.0251039320985407 ENSG00000116353 MECR
ENST00000463412 0.921561250629111 0.855964857344313 0.0134757037646524 ENSG00000116353 MECR
ENST00000453185 0.894697356605994 0.810940221879403 -0.0190638026460206 ENSG00000116353 MECR
ENST00000478505 0.742450591551809 0.58291005891382 0.0391142061736382 ENSG00000116353 MECR
ENST00000490529 0.699071770307852 0.525089541431502 0.044098278300805 ENSG00000116353 MECR
ENST00000463052 0.533435068099457 0.337096340902677 0.0723664786878617 ENSG00000116353 MECR
ENST00000489248 0.532498416582061 0.336084404828916 0.0723000034458331 ENSG00000116353 MECR
ENST00000475861 0.558507067618794 0.362956601703437 0.0693287919785935 ENSG00000116353 MECR
ENST00000474946 0.543831695808209 0.347852041204698 0.0714448442489754 ENSG00000116353 MECR
ENST00000464915 0.859102817234288 0.755240773392855 0.0267219341707349 ENSG00000116353 MECR
ENST00000482610 0.929112124606917 0.86933119636823 0.0139150846280351 ENSG00000116353 MECR
ENST00000484012 0.841919752696096 0.727400776680754 0.0300914932433663 ENSG00000116353 MECR
ENST00000373765 0.294522273216631 0.131143829260507 0.1340197954154 ENSG00000162510 MATN1
ENST00000414532 0.433950936484513 0.241715403719746 0.101564210362568 ENSG00000186056 MATN1-AS1
ENST00000454613 0.463474907617906 0.269096109158639 0.0959788201549588 ENSG00000186056 MATN1-AS1
ENST00000294507 0.773788257137978 0.624324421879756 0.0163127370320017 ENSG00000162511 LAPTM5
ENST00000464569 0.949711815689324 0.905521290704911 -0.00585269318116338 ENSG00000162511 LAPTM5
ENST00000476492 0.996844853527159 0.993672367699919 -0.000466890267016365 ENSG00000162511 LAPTM5
ENST00000424085 0.599467265316906 0.406834075496958 0.0396782922258093 ENSG00000134644 PUM1
ENST00000257075 0.599467265316906 0.406834075496958 0.0396782922258093 ENSG00000134644 PUM1
ENST00000373747 0.599467265316906 0.406834075496958 0.0396782922258093 ENSG00000134644 PUM1
ENST00000525843 0.526959242993519 0.330412508145644 0.0467448875335863 ENSG00000134644 PUM1
ENST00000426105 0.599758382034084 0.407088444188621 0.0396171167447128 ENSG00000134644 PUM1
ENST00000440538 0.598540932407077 0.40590498416363 0.0396998557193222 ENSG00000134644 PUM1
ENST00000498419 0.635383741414601 0.447076873433802 0.0369330813059531 ENSG00000134644 PUM1
ENST00000373741 0.602704467828625 0.410589279384653 0.0393153960803909 ENSG00000134644 PUM1
ENST00000423018 0.603629387102469 0.41147662374279 0.0392208628435129 ENSG00000134644 PUM1
ENST00000373742 0.577985124422103 0.383221294301397 0.0418041413267978 ENSG00000134644 PUM1
ENST00000530669 0.422143576643818 0.230912750009151 0.0695597342112751 ENSG00000134644 PUM1
ENST00000529846 0.542793163848781 0.346767102058586 0.0515079774636123 ENSG00000134644 PUM1
ENST00000525997 0.555777165272202 0.359961403854465 0.0503757535600688 ENSG00000134644 PUM1
ENST00000527498 0.975480927081161 0.95246854935028 0.00331781745674644 ENSG00000134644 PUM1
ENST00000498627 0.85777810807984 0.753075901526295 -0.0271376787802089 ENSG00000134644 PUM1
ENST00000471894 0.676561103905118 0.496935618746914 0.0476094886608017 ENSG00000134644 PUM1
ENST00000490546 0.243279314003405 0.096754629058764 0.112385471575057 ENSG00000134644 PUM1
ENST00000532678 0.453143133816153 0.259447943901922 0.0660747857042964 ENSG00000134644 PUM1
ENST00000526128 0.109789852926774 0.027521224143784 0.163356882266315 ENSG00000134644 PUM1
ENST00000526215 0.705577182057452 0.533118503979948 0.0342671077654353 ENSG00000134644 PUM1
ENST00000525948 0.867742372291995 0.768790880656569 0.0152613700849645 ENSG00000134644 PUM1
ENST00000480602 0.639204328953653 0.451937074063568 0.0417520004416604 ENSG00000134644 PUM1
ENST00000524516 0.715207784049853 0.5456925467208 -0.033523642995237 ENSG00000134644 PUM1
ENST00000531867 0.0130163965250825 0.000848718558936215 -0.217757235733366 ENSG00000134644 PUM1
ENST00000263694 0.272689091419207 0.11579318017515 -0.0644755765961794 ENSG00000060688 SNRNP40
ENST00000486941 0.826928344209746 0.704077892133658 -0.0287701599404688 ENSG00000060688 SNRNP40
ENST00000489853 0.492379855096817 0.296438860408126 -0.0580448052821156 ENSG00000060688 SNRNP40
ENST00000373720 0.634859647444837 0.446401472117554 -0.0463745664909718 ENSG00000060688 SNRNP40
ENST00000491106 0.474325060457317 0.279091370617216 -0.0914663027106218 ENSG00000060688 SNRNP40
ENST00000446633 0.305120616282959 0.138597670651146 -0.0608565582644651 ENSG00000060688 SNRNP40
ENST00000474025 0.277252299819966 0.118801818022775 -0.100230318871733 ENSG00000060688 SNRNP40
ENST00000463988 0.432010198930879 0.239865652160387 -0.0834675158251359 ENSG00000060688 SNRNP40
ENST00000344147 0.886836843284521 0.798574741233816 0.0137988722988333 ENSG00000121766 ZCCHC17
ENST00000479629 0.955628593255841 0.916034250729315 0.00650604408052824 ENSG00000121766 ZCCHC17
ENST00000373714 0.886836843284521 0.798574741233816 0.0137988722988333 ENSG00000121766 ZCCHC17
ENST00000546109 0.815153072406136 0.685937709657863 0.022738311280769 ENSG00000121766 ZCCHC17
ENST00000422613 0.73348902806872 0.570567105344235 0.0311502042282066 ENSG00000121766 ZCCHC17
ENST00000490049 0.347725892957889 0.169789371496096 0.0937514803879715 ENSG00000121766 ZCCHC17
ENST00000430143 0.212083398971471 0.0779368708870473 -0.137351203019172 ENSG00000229044 RP11-266K22.2
ENST00000373713 0.317184218243948 0.147042709425363 -0.0958414211917518 ENSG00000121769 FABP3
ENST00000497275 0.427279880780284 0.235539693352326 -0.0787209254701693 ENSG00000121769 FABP3
ENST00000498148 0.358511338248629 0.178041692896796 -0.0890992824961572 ENSG00000121769 FABP3
ENST00000482018 0.314164052957841 0.144910222358812 -0.0961151078228802 ENSG00000121769 FABP3
ENST00000373710 0.320192906158567 0.14915449632468 -0.086814531009228 ENSG00000168528 SERINC2
ENST00000536859 0.320410573410616 0.14932385329889 -0.0868354416972988 ENSG00000168528 SERINC2
ENST00000487207 0.801563263746022 0.66570696196407 -0.0307638024056291 ENSG00000168528 SERINC2
ENST00000373709 0.318509149267997 0.147930957822573 -0.0871968464414561 ENSG00000168528 SERINC2
ENST00000536384 0.306915589741665 0.139811224166261 -0.088917403667565 ENSG00000168528 SERINC2
ENST00000491976 0.306915589741665 0.139811224166261 -0.088917403667565 ENSG00000168528 SERINC2
ENST00000596131 0.275520908302137 0.117649521285215 -0.138043159626822 ENSG00000268950 AC114494.1
ENST00000418618 0.580497844537868 0.386093298942102 0.0521321094608298 ENSG00000228682 RP11-439L8.3
ENST00000412068 0.836339243596249 0.718696365488674 -0.0227176340796503 ENSG00000223907 RP11-439L8.4
ENST00000417514 0.516010314575935 0.319625153742816 -0.0830759766877021 ENSG00000223907 RP11-439L8.4
ENST00000373705 0.373932837611416 0.190192542139521 -0.0856836803430928 ENSG00000121764 HCRTR1
ENST00000373703 0.362986813428528 0.181724113259351 -0.0774567950879311 ENSG00000162517 PEF1
ENST00000461006 0.523156052519038 0.326591841033059 -0.0653543538401648 ENSG00000162517 PEF1
ENST00000478502 0.981056949222906 0.963153161614446 -0.00275646769052777 ENSG00000162517 PEF1
ENST00000489164 0.962614886877509 0.928756718741068 0.00555395086897292 ENSG00000162517 PEF1
ENST00000492061 0.938258051732826 0.885732763944548 0.00945270548568813 ENSG00000162517 PEF1
ENST00000496805 0.980598497869359 0.962167759422837 -0.00314445951990396 ENSG00000162517 PEF1
ENST00000472443 0.998923055690487 0.997977034158846 0.000172137634853015 ENSG00000162517 PEF1
ENST00000471219 0.652659802503767 0.467601895778231 -0.0551059016832422 ENSG00000162517 PEF1
ENST00000440872 0.857047747466044 0.751621264476457 0.0224378622887739 ENSG00000162517 PEF1
ENST00000609625 0.82484763670708 0.700829244453364 -0.0340773881011336 ENSG00000235790 RP11-73M7.6
ENST00000609549 0.82484763670708 0.700829244453364 -0.0340773881011336 ENSG00000235790 RP11-73M7.6
ENST00000610043 0.858075205088109 0.753448734659389 -0.0278590294696288 ENSG00000235790 RP11-73M7.6
ENST00000608332 0.539030674984542 0.342984230316069 -0.0842287405955956 ENSG00000235790 RP11-73M7.6
ENST00000585660 0.473721279409933 0.27850790761472 -0.0962135470695715 ENSG00000235790 RP11-73M7.6
ENST00000591592 0.471968732909202 0.276953998679066 -0.0965419370410688 ENSG00000235790 RP11-73M7.6
ENST00000608246 0.43495221937916 0.242603094103294 -0.103751274240769 ENSG00000235790 RP11-73M7.6
ENST00000608888 0.434722206544435 0.242420224168004 -0.103781994215152 ENSG00000235790 RP11-73M7.6
ENST00000607926 0.432869890210823 0.240740627155756 -0.104159011370681 ENSG00000235790 RP11-73M7.6
ENST00000610216 0.432869890210823 0.240740627155756 -0.104159011370681 ENSG00000235790 RP11-73M7.6
ENST00000585413 0.273741509703953 0.1165586683932 -0.139317736935686 ENSG00000235790 RP11-73M7.6
ENST00000609033 0.302185934788283 0.136506240088892 -0.132208574941636 ENSG00000235790 RP11-73M7.6
ENST00000589462 0.272329897844899 0.115568440056348 -0.139697780534044 ENSG00000235790 RP11-73M7.6
ENST00000593188 0.271252617975944 0.114801672639607 -0.139970818719838 ENSG00000235790 RP11-73M7.6
ENST00000609373 0.271225642339038 0.11477618192929 -0.139987868588971 ENSG00000235790 RP11-73M7.6
ENST00000587445 0.271252617975944 0.114801672639607 -0.139970818719838 ENSG00000235790 RP11-73M7.6
ENST00000591929 0.345335109018034 0.16796394640754 -0.122456855578773 ENSG00000235790 RP11-73M7.6
ENST00000609338 0.366515543640792 0.184597598699756 -0.117858719707796 ENSG00000235790 RP11-73M7.6
ENST00000373672 0.165474823873848 0.052619025695244 -0.156119607761448 ENSG00000084636 COL16A1
ENST00000271069 0.150316201522401 0.0452649965987118 -0.160956677917371 ENSG00000084636 COL16A1
ENST00000488128 0.112349559113143 0.0285066045510961 -0.191824721473259 ENSG00000084636 COL16A1
ENST00000488897 0.1211985130903 0.0321579167100817 -0.189954868535585 ENSG00000084636 COL16A1
ENST00000373668 0.3510890996595 0.172332639171073 -0.116534499622705 ENSG00000084636 COL16A1
ENST00000602889 0.907048929454804 0.831137957131218 -0.00988875796561089 ENSG00000269967 RP11-84A19.4
ENST00000602725 0.905364338300378 0.828265352297679 -0.0107976688819369 ENSG00000184007 PTP4A2
ENST00000344035 0.921347612428119 0.855481473736695 -0.00747221292282502 ENSG00000184007 PTP4A2
ENST00000356536 0.831245021217381 0.710799828166525 -0.0157704592245579 ENSG00000184007 PTP4A2
ENST00000457805 0.854668662189865 0.748013148877533 -0.0167061736761461 ENSG00000184007 PTP4A2
ENST00000489313 0.394283422316278 0.20741402056408 -0.0835598320016751 ENSG00000184007 PTP4A2
ENST00000602683 0.777010245171515 0.628800500607538 -0.0251285367269779 ENSG00000184007 PTP4A2
ENST00000470404 0.81817182239787 0.690839673661344 -0.0202076221313918 ENSG00000184007 PTP4A2
ENST00000532001 0.797893067570382 0.660019394272318 -0.0221520536073861 ENSG00000184007 PTP4A2
ENST00000528253 0.992832717179519 0.98548933555859 -0.000964701133366168 ENSG00000184007 PTP4A2
ENST00000484483 0.432263243403733 0.240120774349282 0.0671635582605082 ENSG00000184007 PTP4A2
ENST00000468531 0.822071348735333 0.696244419249572 0.0187605185004177 ENSG00000184007 PTP4A2
ENST00000534796 0.578094054402002 0.383350289636361 0.049106201097285 ENSG00000184007 PTP4A2
ENST00000532289 0.634144443540132 0.445514217508311 0.0444427094817964 ENSG00000184007 PTP4A2
ENST00000526960 0.953700593148955 0.912550130066691 -0.00591506193241528 ENSG00000184007 PTP4A2
ENST00000524384 0.57899297060749 0.384440447288063 0.0547697234845309 ENSG00000184007 PTP4A2
ENST00000528840 0.584471169956392 0.390534921170858 0.0542530888881531 ENSG00000184007 PTP4A2
ENST00000494444 0.637430167912258 0.449620942193754 0.0476092201503083 ENSG00000184007 PTP4A2
ENST00000529477 0.912377806747734 0.839762238447977 -0.0114966265157875 ENSG00000184007 PTP4A2
ENST00000533408 0.890031329284976 0.803429233266902 0.015689642653177 ENSG00000184007 PTP4A2
ENST00000475464 0.590077854128511 0.396488595257386 0.0596064874400169 ENSG00000184007 PTP4A2
ENST00000327300 0.41560136319006 0.22546713477597 -0.0459653639206348 ENSG00000121774 KHDRBS1
ENST00000307714 0.418296336062295 0.227731281453265 -0.0457934047474951 ENSG00000121774 KHDRBS1
ENST00000492989 0.184470569077572 0.0624211176863123 -0.0785198620192422 ENSG00000121774 KHDRBS1
ENST00000484270 0.733538931838131 0.570633712204029 -0.0240570899530954 ENSG00000121774 KHDRBS1
ENST00000366152 0.747776462839313 0.589548855546916 -0.0417356352920747 ENSG00000203325 RP11-277A4.4
ENST00000487305 0.622661460257742 0.432400026851007 -0.0450621648966942 ENSG00000121775 TMEM39B
ENST00000336294 0.671439697612583 0.49013088541064 -0.0396057575565791 ENSG00000121775 TMEM39B
ENST00000438825 0.842412426967276 0.728060668854586 -0.0246771311810709 ENSG00000121775 TMEM39B
ENST00000441402 0.675697204399686 0.495840608483351 -0.0390603135542446 ENSG00000121775 TMEM39B
ENST00000472503 0.890703687028662 0.804300570635047 0.0173677841225131 ENSG00000121775 TMEM39B
ENST00000456834 0.818128180292184 0.690712198257933 -0.0254847896598097 ENSG00000121775 TMEM39B
ENST00000468135 0.675697204399686 0.495840608483351 -0.0390603135542446 ENSG00000121775 TMEM39B
ENST00000466321 0.861999198482255 0.759882106526287 -0.0217002173929826 ENSG00000121775 TMEM39B
ENST00000373634 0.685664891528099 0.507885008579994 -0.0379611762227901 ENSG00000121775 TMEM39B
ENST00000427288 0.618953167016049 0.428323422863756 -0.0486988380766876 ENSG00000121775 TMEM39B
ENST00000476968 0.699326497109464 0.52551480124102 -0.0363835982270704 ENSG00000121775 TMEM39B
ENST00000498613 0.598310679753879 0.405726171614296 0.0666654289776656 ENSG00000121775 TMEM39B
ENST00000373625 0.701692704137226 0.5285820997091 -0.0253436169415686 ENSG00000025800 KPNA6
ENST00000471599 0.885561541523877 0.796537413149796 0.0116752231885368 ENSG00000025800 KPNA6
ENST00000537234 0.777340217930074 0.629177959178837 0.02420483924996 ENSG00000025800 KPNA6
ENST00000469790 0.30818019064019 0.140637035669876 0.0975472435406239 ENSG00000025800 KPNA6
ENST00000545542 0.844335971569139 0.731357498367567 0.0177947306544478 ENSG00000025800 KPNA6
ENST00000446515 0.64399583382952 0.457631519351826 0.0466035622532923 ENSG00000025800 KPNA6
ENST00000515055 0.222682270339845 0.0843726065587971 -0.0843709246971841 ENSG00000250135 RP4-622L5.2
ENST00000373610 0.0013965247292822 1.27363182276948e-05 -0.196004058649581 ENSG00000084652 TXLNA
ENST00000373609 0.00135989232790405 1.21030171900597e-05 -0.196593320455297 ENSG00000084652 TXLNA
ENST00000373602 0.710464772567388 0.539778113015984 -0.0347526275826886 ENSG00000160050 CCDC28B
ENST00000469003 0.777953985738477 0.630065221857421 0.0333957194369188 ENSG00000160050 CCDC28B
ENST00000421922 0.708169583221556 0.53683455459665 -0.0350081844225928 ENSG00000160050 CCDC28B
ENST00000461819 0.710430633174759 0.539725977283119 -0.0347508293771799 ENSG00000160050 CCDC28B
ENST00000483009 0.757740001176799 0.602441764895006 -0.0298396249696392 ENSG00000160050 CCDC28B
ENST00000373604 0.357369664384093 0.177161444795932 -0.100533330764815 ENSG00000224066 RP4-622L5.7
ENST00000537469 0.053307070472607 0.00874829125019629 -0.222545864637004 ENSG00000160051 IQCC
ENST00000291358 0.0590634512177733 0.0103204274787084 -0.21797541286926 ENSG00000160051 IQCC
ENST00000409358 0.361546754715988 0.180516577537897 -0.115338535375402 ENSG00000222046 DCDC2B
ENST00000487056 0.397033632182733 0.209767579650104 -0.107961357529234 ENSG00000222046 DCDC2B
ENST00000466796 0.122695391297578 0.0327692940903196 -0.172514331239946 ENSG00000160055 TMEM234
ENST00000491434 0.299372639422685 0.134447211285544 -0.114750243674549 ENSG00000160055 TMEM234
ENST00000489170 0.311645140608339 0.143051825139647 -0.112304235943004 ENSG00000160055 TMEM234
ENST00000461402 0.311645140608339 0.143051825139647 -0.112304235943004 ENSG00000160055 TMEM234
ENST00000483001 0.554150839350707 0.358330578775044 -0.0708755849664925 ENSG00000160055 TMEM234
ENST00000545122 0.671617817119683 0.490299070314709 -0.05415951746261 ENSG00000160055 TMEM234
ENST00000309777 0.737364061649025 0.576021216791157 -0.0436128925297113 ENSG00000160055 TMEM234
ENST00000373593 0.737364061649025 0.576021216791157 -0.0436128925297113 ENSG00000160055 TMEM234
ENST00000344461 0.731143159208441 0.567551398295447 -0.044685134515743 ENSG00000160055 TMEM234
ENST00000484490 0.435680895896318 0.243228209828321 -0.0930264493154742 ENSG00000160055 TMEM234
ENST00000485689 0.476240650349808 0.280890516924916 -0.0954116358783041 ENSG00000160055 TMEM234
ENST00000487174 0.61413973011525 0.423026602303891 -0.0645398960333639 ENSG00000160055 TMEM234
ENST00000355082 0.579484538692616 0.384958535851424 0.0489542637224634 ENSG00000084623 EIF3I
ENST00000373586 0.7909325969005 0.649213103630579 0.0233370205524682 ENSG00000084623 EIF3I
ENST00000489353 0.629312716419214 0.440129127157763 0.0429743374060225 ENSG00000084623 EIF3I
ENST00000471486 0.633964485877183 0.445273715154514 0.0407256846273746 ENSG00000084623 EIF3I
ENST00000483517 0.671628087054128 0.490312928239398 0.03663544169245 ENSG00000084623 EIF3I
ENST00000474371 0.672372448398449 0.49133604972705 0.0354607655460367 ENSG00000084623 EIF3I
ENST00000423995 0.0884136147081777 0.0197028256657524 -0.177924071140424 ENSG00000220785 MTMR9LP
ENST00000403496 0.129572713664154 0.0356658735761103 -0.164783181958081 ENSG00000220785 MTMR9LP
ENST00000441044 0.0650575825547896 0.012046422589886 -0.185449202810192 ENSG00000220785 MTMR9LP
ENST00000426597 0.0989654563790955 0.0234329716303332 -0.167580571725093 ENSG00000220785 MTMR9LP
ENST00000336890 0.12161393291887 0.0323280313196054 -0.111496573758655 ENSG00000182866 LCK
ENST00000482949 0.400279167224394 0.212459714810387 -0.0737420268627525 ENSG00000182866 LCK
ENST00000495610 0.207205037179467 0.0751035034336583 -0.0944439795789546 ENSG00000182866 LCK
ENST00000355928 0.562682832576341 0.36744157709865 -0.0549811533425465 ENSG00000182866 LCK
ENST00000476457 0.32461316332891 0.152516159774248 -0.0856105608894738 ENSG00000182866 LCK
ENST00000469765 0.121223173198116 0.0321702595976497 -0.111570628557388 ENSG00000182866 LCK
ENST00000461712 0.525480792803671 0.328954285518726 -0.0766066917312841 ENSG00000182866 LCK
ENST00000373562 0.340538956929114 0.164360431439195 -0.101466883560117 ENSG00000182866 LCK
ENST00000477031 0.553721248009727 0.357867460624154 -0.0755066510343251 ENSG00000182866 LCK
ENST00000373557 0.144330739059575 0.0423443249993048 -0.136964553008507 ENSG00000182866 LCK
ENST00000333070 0.125196143479942 0.0338268616323466 -0.122345463910207 ENSG00000182866 LCK
ENST00000373564 0.174473176540098 0.0570583730991237 -0.108904177973196 ENSG00000182866 LCK
ENST00000469956 0.12762738108654 0.0348379044345912 -0.131577678183242 ENSG00000182866 LCK
ENST00000373548 0.27230420584808 0.115554958328724 -0.0741524169596263 ENSG00000116478 HDAC1
ENST00000481281 0.077651498866886 0.0160464973805852 -0.126030841355321 ENSG00000116478 HDAC1
ENST00000463172 0.0656142361871801 0.0122116350627932 -0.1304490422499 ENSG00000116478 HDAC1
ENST00000428704 0.129581750983359 0.0356749770372775 -0.10299633455292 ENSG00000116478 HDAC1
ENST00000472928 0.0786333877921965 0.0163630902905327 -0.125510000029058 ENSG00000116478 HDAC1
ENST00000373541 0.287552061758268 0.126167579184602 -0.0722664583175959 ENSG00000116478 HDAC1
ENST00000490081 0.324153046867522 0.152209008869848 -0.0695735766179269 ENSG00000116478 HDAC1
ENST00000482310 0.392288229654494 0.205613986573111 -0.0619019597544621 ENSG00000116478 HDAC1
ENST00000476391 0.726727011199386 0.561288806443585 -0.0342979180064473 ENSG00000116478 HDAC1
ENST00000484305 0.349040601923106 0.170794578593273 0.0817111403185467 ENSG00000116478 HDAC1
ENST00000471488 0.655286964273757 0.470725308868977 -0.0534399414417789 ENSG00000116478 HDAC1
ENST00000329421 0.0347234705861747 0.0043933779740065 -0.138754406387791 ENSG00000175130 MARCKSL1
ENST00000574315 0.166928052441676 0.0533277520362817 -0.158825806741917 ENSG00000162526 TSSK3
ENST00000416512 0.256122836472333 0.104855046849343 -0.140811344255862 ENSG00000225828 FAM229A
ENST00000415596 0.298961850524619 0.134148916149078 -0.130080917145489 ENSG00000225828 FAM229A
ENST00000373534 0.285261299092898 0.124387131545328 -0.134432425540904 ENSG00000162526 TSSK3
ENST00000455895 0.0834611680396073 0.0180024202900797 -0.114771350661187 ENSG00000160058 BSDC1
ENST00000413080 0.08393658323014 0.0181518664109047 -0.114752857376127 ENSG00000160058 BSDC1
ENST00000444377 0.0872508556527981 0.0193123247813963 -0.113778639421636 ENSG00000160058 BSDC1
ENST00000341071 0.093262969353858 0.0213523021074468 -0.111804189595589 ENSG00000160058 BSDC1
ENST00000526031 0.183511523513509 0.0619005928438364 -0.0954758222545672 ENSG00000160058 BSDC1
ENST00000419121 0.186737696683735 0.0636088100833453 -0.0946046411156049 ENSG00000160058 BSDC1
ENST00000446293 0.306835460851678 0.139742758091117 -0.076579083994496 ENSG00000160058 BSDC1
ENST00000463967 0.580307183232934 0.385880488521086 -0.0662555664900071 ENSG00000160058 BSDC1
ENST00000373520 0.359555151070487 0.178922886326604 -0.076416155573114 ENSG00000160058 BSDC1
ENST00000449308 0.286976847164568 0.125659622977225 -0.0862583650224093 ENSG00000160058 BSDC1
ENST00000527513 0.535553362570254 0.339285572667789 -0.0625876881269418 ENSG00000160058 BSDC1
ENST00000527163 0.531372291789643 0.335044774140662 -0.0633087824326979 ENSG00000160058 BSDC1
ENST00000530485 0.617608889837165 0.426821943499862 -0.0534460248484353 ENSG00000160058 BSDC1
ENST00000474414 0.534011898767772 0.33780328792137 -0.0661223525186099 ENSG00000160058 BSDC1
ENST00000530876 0.534442540523187 0.338212359296541 -0.0697145182948526 ENSG00000160058 BSDC1
ENST00000530753 0.512439403575976 0.316318578971503 -0.0738581407942139 ENSG00000160058 BSDC1
ENST00000533084 0.544523915408399 0.348562986842665 -0.0737938750152 ENSG00000160058 BSDC1
ENST00000531222 0.588902698703157 0.395231165550214 -0.0710322526661607 ENSG00000160058 BSDC1
ENST00000480336 0.423356739770707 0.232050320770725 0.106483319303209 ENSG00000254553 RP1-27O5.3
ENST00000373510 0.723949526666293 0.557435376407332 0.0521605612175051 ENSG00000160062 ZBTB8A
ENST00000341885 0.708086643620008 0.536731446214692 0.0269350489827883 ENSG00000176261 ZBTB8OS
ENST00000468695 0.78321748318617 0.637531797725892 0.0223409864577487 ENSG00000176261 ZBTB8OS
ENST00000492007 0.795576183728182 0.656230780181586 0.0210132817330638 ENSG00000176261 ZBTB8OS
ENST00000373506 0.794222132873695 0.65441791679934 0.0211374449225811 ENSG00000176261 ZBTB8OS
ENST00000467652 0.47742541743381 0.282159000444701 -0.0692882176622973 ENSG00000176261 ZBTB8OS
ENST00000498691 0.694631633873513 0.519661079081766 0.0352750921175327 ENSG00000176261 ZBTB8OS
ENST00000478041 0.795576183728182 0.656222740825839 0.0211591258302479 ENSG00000176261 ZBTB8OS
ENST00000473294 0.795470546051045 0.655982948897153 0.0211660121010833 ENSG00000176261 ZBTB8OS
ENST00000436661 0.793643656510318 0.65351247698044 0.0213496632478369 ENSG00000176261 ZBTB8OS
ENST00000373501 0.7933207807664 0.653081693583795 0.0213646872937611 ENSG00000176261 ZBTB8OS
ENST00000476493 0.791372624298535 0.65013395994956 0.0215385876387745 ENSG00000176261 ZBTB8OS
ENST00000465588 0.782305655339949 0.636073985437819 0.0225259964938618 ENSG00000176261 ZBTB8OS
ENST00000483138 0.750432067724202 0.592978638861886 0.0287508332579274 ENSG00000176261 ZBTB8OS
ENST00000479075 0.70649171010785 0.534458650308878 0.0349395192361437 ENSG00000176261 ZBTB8OS
ENST00000473383 0.4917299137967 0.295805403102189 0.0774761991909989 ENSG00000176261 ZBTB8OS
ENST00000466361 0.857091850290133 0.75172242096161 0.0187118201272048 ENSG00000176261 ZBTB8OS
ENST00000414241 0.98429560411024 0.968890864278509 0.00175827161860704 ENSG00000162521 RBBP4
ENST00000373493 0.895795053426859 0.81273261149847 -0.0109433568469707 ENSG00000162521 RBBP4
ENST00000527118 0.45318601860844 0.259485819807052 -0.049832310343905 ENSG00000162521 RBBP4
ENST00000401893 0.332641115645909 0.158476437264973 -0.0622087546231504 ENSG00000162521 RBBP4
ENST00000524393 0.462141305153915 0.267852184591821 -0.0489555922884858 ENSG00000162521 RBBP4
ENST00000526193 0.479408886990387 0.284234733323985 -0.0478454491970158 ENSG00000162521 RBBP4
ENST00000492348 0.970649284326203 0.944027946275889 0.00330432184876525 ENSG00000162521 RBBP4
ENST00000544435 0.970649284326203 0.944027946275889 0.00330432184876525 ENSG00000162521 RBBP4
ENST00000525506 0.129611022321529 0.0356862380857812 -0.108816291119038 ENSG00000162521 RBBP4
ENST00000465780 0.193214440836971 0.067300810042274 -0.102197598130798 ENSG00000162521 RBBP4
ENST00000373485 0.990453313512475 0.980519889967039 -0.0011619447025037 ENSG00000162521 RBBP4
ENST00000477563 0.369539249632771 0.186952240354981 -0.0594866499287593 ENSG00000162521 RBBP4
ENST00000458695 0.938323471773186 0.885948523289268 0.00653537902215577 ENSG00000162521 RBBP4
ENST00000490500 0.185952740995062 0.0632093504482894 -0.100332092421745 ENSG00000162521 RBBP4
ENST00000445722 0.480514724242184 0.285235214629531 -0.050312658075481 ENSG00000162521 RBBP4
ENST00000475321 0.956665123023863 0.918234575954974 -0.00541481735123484 ENSG00000162521 RBBP4
ENST00000531983 0.974599443010232 0.950638724830308 -0.00397502155092797 ENSG00000162521 RBBP4
ENST00000463378 0.590240999501568 0.396637345647708 0.0460165844536497 ENSG00000162521 RBBP4
ENST00000460669 0.571795475874498 0.376734752190841 0.0531903986325426 ENSG00000162521 RBBP4
ENST00000482190 0.607541810359442 0.415628056622993 0.0488649159675526 ENSG00000162521 RBBP4
ENST00000373484 0.494479259117212 0.298533173498545 0.0679718193055135 ENSG00000162520 SYNC
ENST00000409190 0.691184434142932 0.51543616843811 -0.0392288659848718 ENSG00000162520 SYNC
ENST00000469100 0.239425652148881 0.0944601223849367 -0.0954767247160431 ENSG00000134684 YARS
ENST00000373477 0.382912126141242 0.197597635558925 -0.0521115953912571 ENSG00000134684 YARS
ENST00000490826 0.292999357830555 0.130122659729014 -0.089856125661839 ENSG00000134684 YARS
ENST00000487404 0.508281795538672 0.311903152593225 -0.0581512778076386 ENSG00000134684 YARS
ENST00000478828 0.470240267040625 0.275365240093217 -0.0631806784897208 ENSG00000134684 YARS
ENST00000481895 0.904684995706498 0.827172019191291 -0.00910401395334746 ENSG00000134684 YARS
ENST00000466052 0.80907330709043 0.676494465972944 0.0227426260049836 ENSG00000134684 YARS
ENST00000470377 0.891250837056449 0.804980335450702 -0.0132533314132129 ENSG00000134684 YARS
ENST00000472692 0.999296023317117 0.998510532276742 -0.00011684661694103 ENSG00000134684 YARS
ENST00000530710 0.155954538718948 0.0479712794763061 -0.113867680166054 ENSG00000116497 S100PBP
ENST00000373476 0.486179399138297 0.290389882985958 0.0509236746910336 ENSG00000116497 S100PBP
ENST00000373475 0.470348661769161 0.275535794449862 0.0519889022547647 ENSG00000116497 S100PBP
ENST00000529027 0.343857652161635 0.166904085974698 -0.0879941788928737 ENSG00000116497 S100PBP
ENST00000531123 0.390532885009918 0.203961635442476 0.0625536155609865 ENSG00000116497 S100PBP
ENST00000398243 0.967255035991837 0.937914575727027 0.00394061271248808 ENSG00000116497 S100PBP
ENST00000356689 0.860797526527453 0.757901602784845 0.0152015711404873 ENSG00000116497 S100PBP
ENST00000526230 0.81456091185994 0.685054428524984 -0.0233617579388287 ENSG00000116497 S100PBP
ENST00000531256 0.780250594998436 0.633203594842469 -0.0268081319176511 ENSG00000116497 S100PBP
ENST00000477248 0.383667627110175 0.19825782640389 -0.110013168405314 ENSG00000116497 S100PBP
ENST00000482212 0.846499908790674 0.73501960979413 -0.0191978321037206 ENSG00000116497 S100PBP
ENST00000530552 0.924624400945636 0.86143066360878 -0.0139317665342154 ENSG00000116497 S100PBP
ENST00000525203 0.377806943813554 0.193374126727284 0.106217856326511 ENSG00000116497 S100PBP
ENST00000524535 0.296788270245237 0.132693520704955 0.123335074136467 ENSG00000116497 S100PBP
ENST00000527692 0.857688320469303 0.75280848493347 0.0274732895651949 ENSG00000116497 S100PBP
ENST00000475486 0.850594863271544 0.741185254276979 0.0287772921458973 ENSG00000116497 S100PBP
ENST00000373456 0.983069826008655 0.966535126306107 0.00274861501188897 ENSG00000116514 RNF19B
ENST00000356990 0.992147498986311 0.984189046341779 0.00129915618377372 ENSG00000116514 RNF19B
ENST00000235150 0.972786675930375 0.947642791972397 0.00434216209728101 ENSG00000116514 RNF19B
ENST00000427524 0.943314880943788 0.89443031555508 0.00654172930501618 ENSG00000236065 RP1-117O3.2
ENST00000373449 0.950127665367648 0.906584412024414 0.00596082007480464 ENSG00000004455 AK2
ENST00000548033 0.876468568196024 0.781434870460555 0.0142992064492077 ENSG00000004455 AK2
ENST00000482191 0.14678744687428 0.0435585826611742 0.126301907239008 ENSG00000004455 AK2
ENST00000491241 0.78629731812342 0.642236140037811 -0.0289228261025328 ENSG00000004455 AK2
ENST00000467905 0.716962588765836 0.547986832757207 -0.0350714899699878 ENSG00000004455 AK2
ENST00000354858 0.730430265881783 0.566555228012063 -0.0343326168418444 ENSG00000004455 AK2
ENST00000480134 0.728918872519499 0.564506220170866 -0.0345172522387052 ENSG00000004455 AK2
ENST00000550338 0.698766503012977 0.524717998443938 -0.0382669976796461 ENSG00000004455 AK2
ENST00000469238 0.432094802069224 0.239942710251729 0.0830472803743627 ENSG00000004455 AK2
ENST00000466029 0.428677112810396 0.236728152701197 0.0833869158524583 ENSG00000004455 AK2
ENST00000487289 0.86027899472769 0.757119166035724 -0.0188684244213587 ENSG00000004455 AK2
ENST00000548559 0.932009990951311 0.874708217509612 -0.00984190253493178 ENSG00000004455 AK2
ENST00000551979 0.703100667269586 0.530268625830373 -0.0385989247841989 ENSG00000004455 AK2
ENST00000291416 0.393207456200758 0.206408592409954 -0.103561139226532 ENSG00000116525 TRIM62
ENST00000543586 0.795511053612105 0.656075124940872 -0.0381985000172659 ENSG00000116525 TRIM62
ENST00000485148 0.732420868381422 0.56925066128425 0.0505461637533316 ENSG00000116525 TRIM62
ENST00000483388 0.455684359574062 0.261792373521112 0.0999224196717562 ENSG00000160094 ZNF362
ENST00000539719 0.959162286746041 0.922972967949198 -0.00813014553656315 ENSG00000160094 ZNF362
ENST00000373428 0.464215452575802 0.269805681503129 -0.096107157939418 ENSG00000160094 ZNF362
ENST00000588828 0.563603236476225 0.368344754803624 -0.0694302774173667 ENSG00000225313 RP11-415J8.3
ENST00000457957 0.562086580489465 0.366725402521784 -0.0694916099936103 ENSG00000225313 RP11-415J8.3
ENST00000587696 0.583850566213876 0.389896448249757 -0.0661230838229722 ENSG00000225313 RP11-415J8.3
ENST00000431992 0.511752687198505 0.315590193691805 -0.0551527343643286 ENSG00000134686 PHC2
ENST00000485928 0.390615402472486 0.204093514374285 -0.0715036884893184 ENSG00000134686 PHC2
ENST00000373418 0.391180017235922 0.20468489215378 -0.0714767864248315 ENSG00000134686 PHC2
ENST00000373422 0.474863311988504 0.279632933739726 -0.0608510181179529 ENSG00000134686 PHC2
ENST00000257118 0.511752687198505 0.315590193691805 -0.0551527343643286 ENSG00000134686 PHC2
ENST00000419414 0.725989995272916 0.559960855056596 -0.0341945897700008 ENSG00000134686 PHC2
ENST00000467894 0.600265547391086 0.407798485715013 -0.0507939098776468 ENSG00000134686 PHC2
ENST00000373416 0.959246089562663 0.923117200080593 0.00595557835169987 ENSG00000134686 PHC2
ENST00000486897 0.720468966582389 0.552763016040411 -0.0419569729099825 ENSG00000134686 PHC2
ENST00000493483 0.720915796249808 0.553369549362436 -0.0418509535384707 ENSG00000134686 PHC2
ENST00000473158 0.350041328943281 0.171544749006777 -0.116661709422203 ENSG00000134686 PHC2
ENST00000361328 0.277535801524582 0.119044012692607 -0.112158175152617 ENSG00000121903 ZSCAN20
ENST00000373413 0.545359086125915 0.349345486263703 -0.0741725463281475 ENSG00000121903 ZSCAN20
ENST00000480917 0.8532249051169 0.74550989000862 0.0277688544784395 ENSG00000121903 ZSCAN20
ENST00000241312 0.559271462247607 0.363765853731018 0.0758485163119308 ENSG00000121904 CSMD2
ENST00000373381 0.559271462247607 0.363765853731018 0.0758485163119308 ENSG00000121904 CSMD2
ENST00000426886 0.604800062172373 0.412858053289033 0.0471109015672133 ENSG00000163866 SMIM12
ENST00000521580 0.833223330845799 0.713893024770622 -0.0239832749907208 ENSG00000163866 SMIM12
ENST00000446026 0.998027390490142 0.996118140424995 -0.000325964257075657 ENSG00000163866 SMIM12
ENST00000456842 0.896765809514484 0.814230384685814 -0.0159322796303543 ENSG00000163866 SMIM12
ENST00000423898 0.997475806149787 0.994950517588583 0.000426648724133741 ENSG00000163866 SMIM12
ENST00000417239 0.956856121348484 0.918742089543122 0.00754383969291648 ENSG00000163866 SMIM12
ENST00000417456 0.980394616261359 0.961868919346927 0.00287261911088025 ENSG00000241014 RP11-244H3.1
ENST00000311990 0.768598713828651 0.617007335559506 0.0443181029649045 ENSG00000241014 RP11-244H3.1
ENST00000487874 0.706361006944804 0.534254530684888 0.0323088598627445 ENSG00000271741 RP11-244H3.4
ENST00000373337 0.920748098129847 0.854422695892368 0.0127398682496787 ENSG00000243749 ZMYM6NB
ENST00000373340 0.547410296147292 0.351400788921053 0.0495010332477686 ENSG00000163867 ZMYM6
ENST00000493328 0.759869310536406 0.605163741573685 0.0304772783882231 ENSG00000163867 ZMYM6
ENST00000357182 0.757617329162397 0.602226750106805 0.0306007110967659 ENSG00000163867 ZMYM6
ENST00000466345 0.870740806867126 0.77314612687932 0.0231570113947339 ENSG00000163867 ZMYM6
ENST00000472971 0.639068904851938 0.451702669350534 0.0657756327888121 ENSG00000163867 ZMYM6
ENST00000415531 0.900812010877119 0.821251316757867 -0.0152454660942658 ENSG00000163867 ZMYM6
ENST00000317538 0.87102188294195 0.773548634021785 0.020480812344048 ENSG00000163867 ZMYM6
ENST00000460607 0.882204766925422 0.790674133411146 0.0188422349520536 ENSG00000163867 ZMYM6
ENST00000373333 0.972114872391678 0.946540845540408 0.00482843282011557 ENSG00000163867 ZMYM6
ENST00000471566 0.352069050798796 0.173072809213658 -0.113611057360541 ENSG00000163867 ZMYM6
ENST00000417119 0.0492971863465066 0.00772427786293424 0.227344492665625 ENSG00000197056 ZMYM1
ENST00000359858 0.059529573548121 0.0104699683346229 0.209961415271331 ENSG00000197056 ZMYM1
ENST00000488455 0.0719967334161287 0.0141938404379456 0.20176233280316 ENSG00000197056 ZMYM1
ENST00000475654 0.0574438179058396 0.00985540765571436 0.221875589662271 ENSG00000197056 ZMYM1
ENST00000373329 0.059529573548121 0.0104699683346229 0.209961415271331 ENSG00000197056 ZMYM1
ENST00000373330 0.0590426282027396 0.0103142313795338 0.210206730719068 ENSG00000197056 ZMYM1
ENST00000471991 0.329030830631999 0.155855889231387 -0.121863368175282 ENSG00000116560 SFPQ
ENST00000468598 0.175254002931093 0.0574431873763649 -0.111605945238788 ENSG00000116560 SFPQ
ENST00000460428 0.277020539273805 0.118634638854852 -0.0815798315289537 ENSG00000116560 SFPQ
ENST00000470472 0.287507357612787 0.126139796160008 -0.0783535274764949 ENSG00000116560 SFPQ
ENST00000466745 0.150044014291056 0.0450990314187585 -0.129105393313335 ENSG00000116560 SFPQ
ENST00000466213 0.117029634316879 0.0303845691415756 -0.138399049794441 ENSG00000116560 SFPQ
ENST00000490668 0.185200558435627 0.0628203689814462 -0.105748460131603 ENSG00000116560 SFPQ
ENST00000485365 0.241419813494494 0.0956332329995511 -0.0990199758365558 ENSG00000116560 SFPQ
ENST00000485454 0.271289048931633 0.114825359798468 -0.131626302354811 ENSG00000116560 SFPQ
ENST00000357214 0.369535384771803 0.186935787290283 -0.0548851016037398 ENSG00000116560 SFPQ
ENST00000373297 0.067723964815564 0.0129204794985372 0.157730283834778 ENSG00000146463 ZMYM4
ENST00000314607 0.067723964815564 0.0129204794985372 0.157730283834778 ENSG00000146463 ZMYM4
ENST00000441447 0.0201398649175202 0.00178716696603118 0.243894936654225 ENSG00000146463 ZMYM4
ENST00000432683 0.267475641253547 0.112396409558121 0.124260577959215 ENSG00000227409 ZMYM4-AS1
ENST00000457946 0.24307871292152 0.0966174429693041 0.0947177332861535 ENSG00000146463 ZMYM4
ENST00000482131 0.825044798141852 0.701153685942659 0.0311535040249492 ENSG00000146463 ZMYM4
ENST00000470175 0.0371220749836015 0.00488037583266115 0.215456066184701 ENSG00000146463 ZMYM4
ENST00000492456 0.511867010244384 0.315680085367495 -0.0830832410773483 ENSG00000146463 ZMYM4
ENST00000325722 0.690659830872671 0.514680360198736 0.024877689811121 ENSG00000142687 KIAA0319L
ENST00000373266 0.462940008401981 0.268597625236451 -0.0501570127479155 ENSG00000142687 KIAA0319L
ENST00000426982 0.686189139698468 0.508710431866978 0.0265888206179386 ENSG00000142687 KIAA0319L
ENST00000461312 0.25224818149426 0.102435809743862 -0.0890331178731217 ENSG00000142687 KIAA0319L
ENST00000485551 0.543207549418622 0.347226463705198 -0.0388491721774559 ENSG00000142687 KIAA0319L
ENST00000473423 0.490749472016224 0.294699724137025 -0.0788724734904079 ENSG00000142687 KIAA0319L
ENST00000473844 0.360250773328088 0.179466923908794 0.0823948964461359 ENSG00000142687 KIAA0319L
ENST00000474856 0.663672272395924 0.480652035068315 0.0486165074674754 ENSG00000142687 KIAA0319L
ENST00000492544 0.557649305988164 0.361924668706681 -0.0677926653152281 ENSG00000142687 KIAA0319L
ENST00000440579 0.239020939438223 0.0942393339523078 0.0900223102956359 ENSG00000142687 KIAA0319L
ENST00000467109 0.639168993323943 0.451852973865282 -0.0646091032441459 ENSG00000142687 KIAA0319L
ENST00000431916 0.672874068188839 0.492076440881337 0.0394950467187388 ENSG00000142687 KIAA0319L
ENST00000482929 0.181329572188736 0.0606658629130189 0.117367301894086 ENSG00000142687 KIAA0319L
ENST00000478463 0.0852965196172063 0.0186190547286585 0.148202158778691 ENSG00000142687 KIAA0319L
ENST00000470388 0.0844892644499886 0.0183515936000104 0.148610112382254 ENSG00000142687 KIAA0319L
ENST00000492888 0.0599492536034203 0.0106084936859041 0.167331474930493 ENSG00000142687 KIAA0319L
ENST00000469892 0.0314573415933472 0.00374448184035515 0.192230354454391 ENSG00000142687 KIAA0319L
ENST00000494948 0.0283215067340303 0.00314880820868583 0.204947433653574 ENSG00000142687 KIAA0319L
ENST00000476329 0.0666955005694412 0.0125733070150702 0.193105557470775 ENSG00000142687 KIAA0319L
ENST00000373253 0.0176688436928257 0.00143386167137495 -0.233571008311278 ENSG00000020129 NCDN
ENST00000356090 0.0167851119189429 0.00131858950836836 -0.236063982455485 ENSG00000020129 NCDN
ENST00000373243 0.0168286742211763 0.00132408350471184 -0.236060650086245 ENSG00000020129 NCDN
ENST00000459931 0.442298062110167 0.249160727678593 -0.0944615851428598 ENSG00000020129 NCDN
ENST00000437806 0.177010768197491 0.0583484482155029 -0.157830033852338 ENSG00000020129 NCDN
ENST00000423723 0.00717000578401613 0.000295920952408727 -0.297760626867283 ENSG00000020129 NCDN
ENST00000425881 0.914088964262371 0.842756921441685 -0.0174545192478025 ENSG00000239636 RP4-728D4.2
ENST00000444348 0.431012876614604 0.238894613902949 -0.0958234675229275 ENSG00000239636 RP4-728D4.2
ENST00000373235 0.946994011071173 0.901292503756225 -0.00956969217566672 ENSG00000116819 TFAP2E
ENST00000373237 0.320205971134182 0.149167850974415 -0.0726220801497266 ENSG00000126067 PSMB2
ENST00000270815 0.554622760473305 0.358709487281266 -0.0646469794954389 ENSG00000142686 C1orf216
ENST00000251195 0.417844972543752 0.227402447081211 -0.0616436973124113 ENSG00000092853 CLSPN
ENST00000466308 0.114799364491682 0.0294695769936315 -0.192825588198577 ENSG00000092853 CLSPN
ENST00000318121 0.5086749337886 0.312295154298749 -0.055258712413944 ENSG00000092853 CLSPN
ENST00000373220 0.5086749337886 0.312295154298749 -0.055258712413944 ENSG00000092853 CLSPN
ENST00000520551 0.5086749337886 0.312295154298749 -0.055258712413944 ENSG00000092853 CLSPN
ENST00000373226 0.318174797418907 0.147673218348983 -0.126403454253451 ENSG00000232335 RP11-435D7.3
ENST00000373210 0.505573248943364 0.309193913336386 0.0609007367943238 ENSG00000134698 AGO4
ENST00000373206 0.310332905750243 0.142123254188482 -0.0807704821667632 ENSG00000092847 AGO1
ENST00000373204 0.204597532864777 0.0736195319433568 -0.0831357611475345 ENSG00000092847 AGO1
ENST00000324350 0.136597877935735 0.0388583136737025 0.1437877375873 ENSG00000126070 AGO3
ENST00000373191 0.605889127419407 0.413871988242547 0.0493525768446755 ENSG00000126070 AGO3
ENST00000397828 0.127607264142424 0.0348312047040775 0.145592577041166 ENSG00000126070 AGO3
ENST00000246314 0.161430593728339 0.0505915335220302 0.11716242380425 ENSG00000126070 AGO3
ENST00000491443 0.650420641661046 0.464993596279554 0.0570948768716659 ENSG00000126070 AGO3
ENST00000466576 0.416364066503636 0.226044458636899 0.0931555521024192 ENSG00000271554 RP4-665N4.8
ENST00000479395 0.53117466502483 0.334776062177082 0.084621758109443 ENSG00000271554 RP4-665N4.8
ENST00000471099 0.0462319571088356 0.00697253501172633 0.229425159957138 ENSG00000126070 AGO3
ENST00000373178 0.273392901276407 0.116268103878308 -0.0931732127997538 ENSG00000116863 ADPRHL2
ENST00000373166 0.999682822139215 0.999275723482575 4.71714120675191e-05 ENSG00000054116 TRAPPC3
ENST00000462715 0.797159678105471 0.658725734081113 0.026354936721632 ENSG00000054116 TRAPPC3
ENST00000373163 0.87120205967114 0.773786699430429 0.0147771534586822 ENSG00000054116 TRAPPC3
ENST00000373162 0.796790312046253 0.65813376624875 0.02279979088031 ENSG00000054116 TRAPPC3
ENST00000469757 0.395723586009275 0.208644728455812 0.0658373698627893 ENSG00000054116 TRAPPC3
ENST00000373159 0.72056044824522 0.552901443273851 0.0328710116470129 ENSG00000054116 TRAPPC3
ENST00000497251 0.711928352591914 0.541416684690468 0.0373385432777476 ENSG00000054116 TRAPPC3
ENST00000429533 0.224904443065769 0.0856938068969722 -0.124499603986275 ENSG00000116871 MAP7D1
ENST00000316156 0.111166578925464 0.0280567270674352 -0.136929637594527 ENSG00000116871 MAP7D1
ENST00000527764 0.124505569484964 0.0335589155723118 -0.157879376477344 ENSG00000116871 MAP7D1
ENST00000373150 0.110037900881966 0.0276188153599926 -0.137186386236153 ENSG00000116871 MAP7D1
ENST00000373151 0.110037900881966 0.0276188153599926 -0.137186386236153 ENSG00000116871 MAP7D1
ENST00000530729 0.0480769299570161 0.00742769329691662 -0.19941876745102 ENSG00000116871 MAP7D1
ENST00000462118 0.0539933716155434 0.00894588639682866 -0.211590898878782 ENSG00000116871 MAP7D1
ENST00000474796 0.283893397908014 0.123476098495373 -0.116252863568776 ENSG00000116871 MAP7D1
ENST00000530975 0.324895163604162 0.152770756952328 -0.11019951447735 ENSG00000116871 MAP7D1
ENST00000487131 0.289291984990726 0.127391400565266 -0.115994312411864 ENSG00000116871 MAP7D1
ENST00000373148 0.170880432063085 0.0552814186612148 -0.124578956904731 ENSG00000116871 MAP7D1
ENST00000532131 0.40539987353284 0.216840096382882 -0.0926210727728222 ENSG00000116871 MAP7D1
ENST00000487114 0.389042912898871 0.202737663129529 -0.0902468560178031 ENSG00000116871 MAP7D1
ENST00000354618 0.053214259893643 0.0087193235212258 -0.0931638496746226 ENSG00000054118 THRAP3
ENST00000469141 0.150888435799696 0.0455514685581002 -0.0657329902896106 ENSG00000054118 THRAP3
ENST00000478853 0.544709261870631 0.348733194948276 0.0642596451557776 ENSG00000054118 THRAP3
ENST00000466743 0.772099030747074 0.621849080821393 0.0348729512020619 ENSG00000054118 THRAP3
ENST00000373139 0.620802497456634 0.430296935244655 -0.0623651613924525 ENSG00000214193 SH3D21
ENST00000453908 0.700239648499546 0.52685752097075 -0.0465539280950183 ENSG00000214193 SH3D21
ENST00000426732 0.700239648499546 0.52685752097075 -0.0465539280950183 ENSG00000214193 SH3D21
ENST00000312808 0.688347040542069 0.511417663303628 -0.0486035374328225 ENSG00000214193 SH3D21
ENST00000505871 0.680964771408134 0.502434895561029 -0.0497305279648097 ENSG00000214193 SH3D21
ENST00000480549 0.236092122211236 0.0924339384075945 -0.115605302832248 ENSG00000214193 SH3D21
ENST00000496636 0.690616431715916 0.514518254967103 -0.0553052771217473 ENSG00000214193 SH3D21
ENST00000508854 0.977392883261419 0.95632663575551 -0.00465901708675063 ENSG00000214193 SH3D21
ENST00000474766 0.219252979659669 0.0821279216264567 -0.13285702663701 ENSG00000214193 SH3D21
ENST00000270824 0.05881958838489 0.0102541005283455 -0.213954193353333 ENSG00000142694 EVA1B
ENST00000490466 0.113103954629187 0.0287821346429591 -0.189571058101494 ENSG00000142694 EVA1B
ENST00000373137 0.323774652891348 0.151845258976366 -0.119003851778123 ENSG00000116883 RP11-268J15.5
ENST00000359297 0.0017606114909755 1.93748631763157e-05 -0.212357397287248 ENSG00000196182 STK40
ENST00000373129 0.00518999819245321 0.000157083093336658 -0.18459200070677 ENSG00000196182 STK40
ENST00000373130 0.00518999819245321 0.000157083093336658 -0.18459200070677 ENSG00000196182 STK40
ENST00000373132 0.00518999819245321 0.000157083093336658 -0.18459200070677 ENSG00000196182 STK40
ENST00000460417 0.541477182057907 0.345443583470815 -0.0594228110575915 ENSG00000196182 STK40
ENST00000473733 0.20730975167877 0.0751770749823071 -0.111633701025648 ENSG00000196182 STK40
ENST00000482458 0.258545099883167 0.106466948567314 -0.0905885119632325 ENSG00000196182 STK40
ENST00000460017 0.311855401676215 0.143210360891731 -0.105613610638134 ENSG00000196182 STK40
ENST00000476041 0.364498007042861 0.182932489063843 -0.0960947094949497 ENSG00000181817 LSM10
ENST00000315732 0.407804674853576 0.218848318795791 -0.0891440605423134 ENSG00000181817 LSM10
ENST00000489912 0.57851074087922 0.38393341530223 -0.0649080752799172 ENSG00000181817 LSM10
ENST00000373116 0.65582484483321 0.471535015038917 0.0410882434775608 ENSG00000116898 MRPS15
ENST00000488606 0.915738354334087 0.845925359482304 -0.0137841952396144 ENSG00000116898 MRPS15
ENST00000477040 0.711699477694546 0.541121305280977 -0.0479650081427566 ENSG00000116898 MRPS15
ENST00000462067 0.650229919180569 0.464740245478422 0.0416838869100166 ENSG00000116898 MRPS15
ENST00000373087 0.21367932675186 0.0788447413526212 -0.101428833324446 ENSG00000163874 ZC3H12A
ENST00000472312 0.657679351251994 0.473627293998638 -0.0602801387436316 ENSG00000163874 ZC3H12A
ENST00000471012 0.133889884947573 0.0375401918114805 -0.181141326211013 ENSG00000163874 ZC3H12A
ENST00000373075 0.863287705395979 0.762060798097607 0.0180321199913428 ENSG00000163875 MEAF6
ENST00000296214 0.793565416260584 0.653388299205386 0.0270917348398604 ENSG00000163875 MEAF6
ENST00000373074 0.800605586080561 0.664386892204935 0.0261798879379179 ENSG00000163875 MEAF6
ENST00000475828 0.828571572701004 0.70685020900169 0.022731662820351 ENSG00000163875 MEAF6
ENST00000487788 0.832906329528759 0.71340941470014 0.0221343902090695 ENSG00000163875 MEAF6
ENST00000373073 0.999451864458258 0.998874485833628 8.49974914395618e-05 ENSG00000163875 MEAF6
ENST00000487792 0.887035602096593 0.798854558881123 0.0150426297156946 ENSG00000163875 MEAF6
ENST00000448519 0.92817989152513 0.867790886157511 0.0096714883225344 ENSG00000163875 MEAF6
ENST00000485039 0.934118327622277 0.878551109363798 0.00980247039883395 ENSG00000163875 MEAF6
ENST00000296215 0.529126955286902 0.332824631118693 -0.0601681832036613 ENSG00000163877 SNIP1
ENST00000468040 0.108803291054845 0.0271626975101975 -0.163200193199362 ENSG00000163877 SNIP1
ENST00000493916 0.0141911409516333 0.00097939582140624 -0.288104157271063 ENSG00000163877 SNIP1
ENST00000490029 0.0100169830050682 0.000535133354151735 -0.293200666638787 ENSG00000134697 GNL2
ENST00000373062 0.869738440414156 0.771671296392157 -0.0148445069544955 ENSG00000134697 GNL2
ENST00000462812 0.210909606402701 0.0772614678831035 -0.118277044336565 ENSG00000134697 GNL2
ENST00000479255 0.0129114166359728 0.00083820517690349 -0.269594578734744 ENSG00000134697 GNL2
ENST00000538069 0.199887516372395 0.0709541908337056 0.134235249429538 ENSG00000134697 GNL2
ENST00000469191 0.477347173202917 0.28206303057829 0.0866329468406102 ENSG00000134697 GNL2
ENST00000489146 0.546192502508138 0.350113900523204 0.0779211027053334 ENSG00000134697 GNL2
ENST00000463351 0.627945650393683 0.438512921137296 0.0623246780499487 ENSG00000134697 GNL2
ENST00000488496 0.596846109706414 0.404237162644781 -0.0654563186059256 ENSG00000134697 GNL2
ENST00000358011 0.368550903353478 0.18618815240253 -0.0878733385290547 ENSG00000116922 C1orf109
ENST00000494120 0.337042508124348 0.16167136749468 -0.0900009112157849 ENSG00000116922 C1orf109
ENST00000609516 0.977188890017509 0.955839026682499 -0.00457345562425282 ENSG00000116922 C1orf109
ENST00000464178 0.928315663653653 0.86797297295737 -0.0128685182181667 ENSG00000116922 C1orf109
ENST00000464085 0.127723587601985 0.0348726326858591 -0.148527147446788 ENSG00000116922 C1orf109
ENST00000491981 0.101760749759788 0.0244884431257918 -0.15678131101049 ENSG00000116922 C1orf109
ENST00000461359 0.095087768076684 0.0220087227421979 -0.171362202381392 ENSG00000116922 C1orf109
ENST00000477060 0.0857023752954527 0.0187613063978294 -0.17341727110145 ENSG00000116922 C1orf109
ENST00000486637 0.115005766070193 0.0295454335194535 -0.167717158553714 ENSG00000116922 C1orf109
ENST00000491797 0.192578645826137 0.0669133829903319 -0.151555285477895 ENSG00000116922 C1orf109
ENST00000488137 0.153228013511948 0.0466654004686123 -0.16251978743186 ENSG00000116922 C1orf109
ENST00000472584 0.134361758823611 0.0377513889383561 -0.174394878120616 ENSG00000116922 C1orf109
ENST00000373055 0.809839881962792 0.67758522466776 -0.0204323450136584 ENSG00000134690 CDCA8
ENST00000327331 0.806054462506379 0.672314513942871 -0.0207808304446498 ENSG00000134690 CDCA8
ENST00000373045 0.567993876878283 0.372973250256738 -0.0770084845932414 ENSG00000185090 MANEAL
ENST00000397631 0.567993876878283 0.372973250256738 -0.0770084845932414 ENSG00000185090 MANEAL
ENST00000525897 0.420319542961717 0.22933432294732 -0.106745348195455 ENSG00000185090 MANEAL
ENST00000329006 0.512941024632508 0.316837946526309 -0.087029635569743 ENSG00000185090 MANEAL
ENST00000433474 0.617262822232396 0.42646388618759 -0.0706621390748071 ENSG00000233728 RP11-109P14.9
ENST00000373044 0.803608590454304 0.668430776001984 -0.0287981837593607 ENSG00000196449 YRDC
ENST00000373043 0.630179098498198 0.440961844180774 -0.0661278456279201 ENSG00000197982 C1orf122
ENST00000419397 0.832907956805649 0.71342078230671 -0.032293916570366 ENSG00000197982 C1orf122
ENST00000468084 0.522766721793729 0.326219266918255 -0.0839425837820589 ENSG00000197982 C1orf122
ENST00000373042 0.353281737815465 0.174070948542398 -0.115275147498872 ENSG00000197982 C1orf122
ENST00000446260 0.508343691210498 0.311987906017516 -0.0857071552159918 ENSG00000197982 C1orf122
ENST00000373036 0.397640500807984 0.210226920198554 -0.0664785494364665 ENSG00000188786 MTF1
ENST00000419993 0.475872142230793 0.280580285684376 -0.0838500945801048 ENSG00000230955 RP11-109P14.10
ENST00000373027 0.889490985966717 0.802607619748479 0.00941991869200014 ENSG00000204084 INPP5B
ENST00000373023 0.977342823442644 0.95620973148145 -0.00211609205585483 ENSG00000204084 INPP5B
ENST00000373026 0.885491221013709 0.79637504794219 0.0107531563177056 ENSG00000204084 INPP5B
ENST00000373024 0.887942955365092 0.800139178868184 0.0105302919894575 ENSG00000204084 INPP5B
ENST00000487328 0.869296620865584 0.771079900912344 0.0254265916844833 ENSG00000204084 INPP5B
ENST00000470364 0.66706618425202 0.484632503018311 -0.0501233107701212 ENSG00000204084 INPP5B
ENST00000474758 0.582848825565571 0.38878200055967 -0.0639938745020365 ENSG00000204084 INPP5B
ENST00000458109 0.648619422266541 0.46287047622974 0.0392735820732668 ENSG00000204084 INPP5B
ENST00000467066 0.805609161867528 0.671616748505757 0.0320333891930903 ENSG00000204084 INPP5B
ENST00000373021 0.507659570398636 0.311263125111263 -0.0721513121728018 ENSG00000204084 INPP5B
ENST00000491406 0.613025336722248 0.421620378710317 -0.0674225526320091 ENSG00000204084 INPP5B
ENST00000373019 0.705730806113316 0.533402718645402 -0.0304763809330862 ENSG00000183431 SF3A3
ENST00000448721 0.811750725220876 0.680835568578367 -0.0203228297959709 ENSG00000183431 SF3A3
ENST00000487062 0.628780025185219 0.439381420356813 -0.0597254902468374 ENSG00000183431 SF3A3
ENST00000460925 0.832906329528759 0.713411500507326 -0.0239126378097398 ENSG00000183431 SF3A3
ENST00000489537 0.943862015369894 0.895396034544305 -0.00715843384432944 ENSG00000183431 SF3A3
ENST00000461869 0.818228102302454 0.690928200182741 -0.0216102052885329 ENSG00000183431 SF3A3
ENST00000470585 0.848174805169255 0.737605669053186 -0.018092769830727 ENSG00000183431 SF3A3
ENST00000488934 0.881499921440365 0.789490565864472 0.020835085373708 ENSG00000183431 SF3A3
ENST00000462258 0.834847505866242 0.71664511906315 -0.0203845464428357 ENSG00000183431 SF3A3
ENST00000485803 0.722864455527039 0.556031676706731 -0.0458678046273311 ENSG00000183386 FHL3
ENST00000373016 0.722864455527039 0.556031676706731 -0.0458678046273311 ENSG00000183386 FHL3
ENST00000475084 0.741873452106311 0.582192745758496 -0.0442876305324346 ENSG00000183386 FHL3
ENST00000477194 0.782603536440232 0.636577573934855 -0.0380567850801676 ENSG00000183386 FHL3
ENST00000483132 0.920715063848354 0.854324385613816 -0.0159780768536847 ENSG00000183386 FHL3
ENST00000483182 0.234388313128949 0.0913150281778677 0.112547809529039 ENSG00000183520 UTP11L
ENST00000486563 0.786372270169912 0.642349490671314 0.0340119949546242 ENSG00000183520 UTP11L
ENST00000373014 0.382603717467586 0.197332472265395 0.0813127762820575 ENSG00000183520 UTP11L
ENST00000537711 0.360580993699167 0.179692897846843 0.0864125583346111 ENSG00000183520 UTP11L
ENST00000488453 0.290695424949644 0.128450410049182 0.10682025849647 ENSG00000183520 UTP11L
ENST00000373012 0.0212483029759508 0.00194549391214763 -0.26945659050598 ENSG00000185668 POU3F1
ENST00000432922 0.564083603058745 0.368895061884693 0.07468236612158 ENSG00000224592 RP5-884C9.2
ENST00000428151 0.71056404213939 0.539908082325627 0.0507592669463956 ENSG00000224592 RP5-884C9.2
ENST00000373001 0.314740007235249 0.145265306582031 -0.0837210056558988 ENSG00000116954 RRAGC
ENST00000474456 0.932865205413802 0.876235747328198 0.0122313214557357 ENSG00000116954 RRAGC
ENST00000493015 0.537570180414672 0.341449592820962 -0.0682788312516305 ENSG00000116954 RRAGC
ENST00000496778 0.6754421990852 0.495387393608931 -0.0579624298929195 ENSG00000116954 RRAGC
ENST00000433671 0.533251173887412 0.336832210735118 0.0588000746663392 ENSG00000228436 RP5-864K19.4
ENST00000456813 0.474779197602375 0.279533941356751 0.0682042925569352 ENSG00000228436 RP5-864K19.4
ENST00000397572 0.394295829648568 0.207424281624732 0.0806473877677322 ENSG00000214114 MYCBP
ENST00000494695 0.295149144771575 0.131600530502673 0.0969390626378785 ENSG00000214114 MYCBP
ENST00000495043 0.288549109265718 0.126872850641987 0.0999576833111296 ENSG00000214114 MYCBP
ENST00000489803 0.516529845202064 0.320158689669021 0.0651571269494345 ENSG00000214114 MYCBP
ENST00000454994 0.523177237305807 0.326621205298728 0.0643225091397428 ENSG00000131233 GJA9
ENST00000489575 0.523177237305807 0.326621205298728 0.0643225091397428 ENSG00000214114 MYCBP
ENST00000465771 0.382218441829447 0.196973243527835 0.0858971559126749 ENSG00000214114 MYCBP
ENST00000462027 0.402941160808514 0.214662560790224 0.0755127499463403 ENSG00000214114 MYCBP
ENST00000432648 0.747087433733439 0.588757990289931 -0.0261442903565601 ENSG00000174574 AKIRIN1
ENST00000446189 0.828089436196479 0.706038940936177 -0.0184324799213303 ENSG00000174574 AKIRIN1
ENST00000372984 0.788349163350525 0.645405929533037 -0.0222872490702928 ENSG00000174574 AKIRIN1
ENST00000531822 0.841327561260583 0.726552544971861 -0.0191446391054398 ENSG00000174574 AKIRIN1
ENST00000372967 0.969857417665731 0.942591572283919 -0.00398081368300016 ENSG00000168653 NDUFS5
ENST00000372969 0.969857417665731 0.942591572283919 -0.00398081368300016 ENSG00000168653 NDUFS5
ENST00000545844 0.900390855375825 0.820573276961843 0.00995147274040448 ENSG00000127603 MACF1
ENST00000567887 0.900625767718074 0.820996407427494 0.00992895535056011 ENSG00000127603 MACF1
ENST00000372915 0.901234911061952 0.821995338799856 0.00987270696356833 ENSG00000127603 MACF1
ENST00000539005 0.900390855375825 0.820594491781926 0.0099510815771907 ENSG00000127603 MACF1
ENST00000317713 0.900390855375825 0.820594491781926 0.0099510815771907 ENSG00000127603 MACF1
ENST00000361689 0.901234911061952 0.821995338799856 0.00987270696356833 ENSG00000127603 MACF1
ENST00000524432 0.226517014409682 0.0866709362561853 0.0965603724090582 ENSG00000127603 MACF1
ENST00000467673 0.0893970971922613 0.0199978861153556 0.178775442853441 ENSG00000127603 MACF1
ENST00000564288 0.933970784207216 0.878315149571769 -0.00639322852121747 ENSG00000127603 MACF1
ENST00000494012 0.742946793760002 0.58353182381701 0.0401370938126469 ENSG00000127603 MACF1
ENST00000536367 0.184967249116729 0.0626886785375822 0.120608065777905 ENSG00000127603 MACF1
ENST00000480624 0.303432109042069 0.13741975610369 0.105971086318093 ENSG00000127603 MACF1
ENST00000469366 0.527491561817693 0.331081305173677 0.0720904425966866 ENSG00000127603 MACF1
ENST00000289890 0.588181324261199 0.394467844712488 0.0711132138520301 ENSG00000226438 RP11-420K8.1
ENST00000496804 0.481873257005596 0.286492841405373 0.0492082367553238 ENSG00000127603 MACF1
ENST00000530262 0.61757134955602 0.426776473379639 0.0355972492203016 ENSG00000127603 MACF1
ENST00000485063 0.962281062679609 0.928115674165462 0.00655200248907595 ENSG00000127603 MACF1
ENST00000472385 0.62376716234174 0.433929091948015 -0.0478461308059009 ENSG00000127603 MACF1
ENST00000484393 0.0607662762059707 0.01084023128109 -0.16681061664029 ENSG00000127603 MACF1
ENST00000476350 0.614875690607772 0.424005213803265 0.0361731238182754 ENSG00000127603 MACF1
ENST00000372925 0.785713220724859 0.641276683544428 -0.0193478452710642 ENSG00000127603 MACF1
ENST00000528611 0.743182832980381 0.583846866465094 0.0419727316765128 ENSG00000127603 MACF1
ENST00000289893 0.658211784521594 0.474272534032322 -0.0296657601120957 ENSG00000127603 MACF1
ENST00000530275 0.615580881304946 0.424758385018222 0.0680900018696003 ENSG00000255103 KIAA0754
ENST00000482035 0.821525043595276 0.695501645457574 0.0236425024635304 ENSG00000127603 MACF1
ENST00000473843 0.192600642510032 0.0669246739746913 -0.129400294008677 ENSG00000127603 MACF1
ENST00000469490 0.26329444375721 0.109670321758673 -0.0837782457153678 ENSG00000127603 MACF1
ENST00000487656 0.800451392536868 0.664038380105046 -0.0342422330761959 ENSG00000127603 MACF1
ENST00000360115 0.483555124712612 0.288039342319247 -0.0504222233886737 ENSG00000127603 MACF1
ENST00000497964 0.481724940941657 0.286360641127802 -0.0596576840488741 ENSG00000127603 MACF1
ENST00000446276 0.706584856640916 0.534561310866028 -0.0303180439903428 ENSG00000127603 MACF1
ENST00000442046 0.786338502598315 0.642299566720061 -0.0235423110023809 ENSG00000127603 MACF1
ENST00000422234 0.686914199732852 0.509792704580508 -0.0416039448968582 ENSG00000127603 MACF1
ENST00000462496 0.679975612885649 0.501198025900542 -0.0423694566530478 ENSG00000127603 MACF1
ENST00000462103 0.61076576299114 0.419129270703282 -0.0602828879874831 ENSG00000127603 MACF1
ENST00000496360 0.107039968675286 0.0264964268243296 -0.125846454933888 ENSG00000127603 MACF1
ENST00000497807 0.256044650378385 0.104795879440049 -0.0878286665133172 ENSG00000127603 MACF1
ENST00000331593 0.0756429616939022 0.0153531014463875 -0.203804958334712 ENSG00000183682 BMP8A
ENST00000458207 0.258092043537489 0.106177725313172 -0.123736352702888 ENSG00000182109 RP11-69E11.4
ENST00000450157 0.457438584788089 0.263488991627975 -0.0811036827801945 ENSG00000182109 RP11-69E11.4
ENST00000431553 0.453285587200302 0.259593631904999 -0.0816683212424158 ENSG00000182109 RP11-69E11.4
ENST00000417869 0.464475240531088 0.27003738722763 -0.0802349135836856 ENSG00000182109 RP11-69E11.4
ENST00000440190 0.583388175890685 0.38940243602689 -0.0612262582187122 ENSG00000182109 RP11-69E11.4
ENST00000427240 0.631011573258805 0.44182522972684 -0.049463437549549 ENSG00000243970 PPIEL
ENST00000482028 0.705208131886719 0.532612729277161 -0.0462456403312968 ENSG00000090621 PABPC4
ENST00000372856 0.438733636750446 0.245888115475175 -0.0337538431483134 ENSG00000090621 PABPC4
ENST00000372857 0.438646115827891 0.245825737173321 -0.0337540354767506 ENSG00000090621 PABPC4
ENST00000372858 0.498541684656141 0.302575407255033 -0.0308386367243352 ENSG00000090621 PABPC4
ENST00000372862 0.478489288604679 0.283295995294055 -0.0322089980546347 ENSG00000090621 PABPC4
ENST00000468476 0.196644581078756 0.069104576768026 -0.0984532100195638 ENSG00000090621 PABPC4
ENST00000437136 0.182484732626615 0.0613271196869843 -0.10166982731124 ENSG00000090621 PABPC4
ENST00000492468 0.245703848073559 0.0984332542352421 -0.088447250509911 ENSG00000090621 PABPC4
ENST00000530186 0.93822652288104 0.885616105027617 0.00912273289926931 ENSG00000090621 PABPC4
ENST00000421687 0.9901859201078 0.979836181619154 -0.000821497052989709 ENSG00000090621 PABPC4
ENST00000484555 0.218081180665223 0.0814066199816316 -0.102272602926225 ENSG00000090621 PABPC4
ENST00000525045 0.0366512395648504 0.00479001350476301 -0.145531563430464 ENSG00000090621 PABPC4
ENST00000527718 0.838717401797101 0.72221740054551 -0.0134225818473084 ENSG00000090621 PABPC4
ENST00000477556 0.166891834853178 0.0532987958833895 -0.12361134805046 ENSG00000090621 PABPC4
ENST00000461578 0.0901635749281554 0.0202934646729159 -0.158069160210622 ENSG00000090621 PABPC4
ENST00000483770 0.0655409858547319 0.0121884008938099 -0.141201549198128 ENSG00000090621 PABPC4
ENST00000525669 0.966783016084855 0.936989926321046 -0.00310235914001439 ENSG00000090621 PABPC4
ENST00000470443 0.740129044672418 0.579545322293402 0.0197725616460768 ENSG00000090621 PABPC4
ENST00000415255 0.972857286138032 0.947741662208073 0.00237990883655917 ENSG00000228060 RP11-69E11.8
ENST00000513632 0.331265209923333 0.157505008217379 0.0653601837069273 ENSG00000090621 PABPC4
ENST00000525751 0.217698712039852 0.0811566416086136 0.0872671463914675 ENSG00000090621 PABPC4
ENST00000474378 0.339926034401537 0.163868995086194 0.0692549367496144 ENSG00000090621 PABPC4
ENST00000529216 0.285316855258168 0.124425072255368 0.0799216428204533 ENSG00000090621 PABPC4
ENST00000492519 0.52958493818434 0.33327760367535 0.0514054028675945 ENSG00000090621 PABPC4
ENST00000451091 0.318691510204734 0.148067072686202 -0.0723341159923152 ENSG00000090621 PABPC4
ENST00000531243 0.263982571397613 0.110111072568343 -0.107926616555255 ENSG00000090621 PABPC4
ENST00000235628 0.788349163350525 0.64541352051228 -0.0405453346790507 ENSG00000116981 NT5C1A
ENST00000470018 0.99730161359852 0.994647608054338 0.000370373299798326 ENSG00000084072 PPIE
ENST00000485507 0.70034347583115 0.527045236334116 0.0407544705097576 ENSG00000084072 PPIE
ENST00000324379 0.943948591538369 0.895695560308891 0.00684305758563554 ENSG00000084072 PPIE
ENST00000356511 0.985807682074296 0.971560934945296 0.00173271239326198 ENSG00000084072 PPIE
ENST00000456578 0.74040832078554 0.579988027045224 0.0359115616439658 ENSG00000084072 PPIE
ENST00000495526 0.943948591538369 0.895746352679602 0.00684108276721877 ENSG00000084072 PPIE
ENST00000482751 0.943948591538369 0.895746352679602 0.00684108276721877 ENSG00000084072 PPIE
ENST00000372830 0.985807682074296 0.971560934945296 0.00173271239326198 ENSG00000084072 PPIE
ENST00000497370 0.829905507149632 0.708848860088483 0.018810766824306 ENSG00000084072 PPIE
ENST00000372835 0.977342823442644 0.956177242744963 0.00288762700354198 ENSG00000084072 PPIE
ENST00000470213 0.815005279127771 0.685683766170458 0.0203043892391 ENSG00000084072 PPIE
ENST00000474804 0.893156617948011 0.808164973721728 0.012142874936684 ENSG00000084072 PPIE
ENST00000475350 0.943948591538369 0.895746352679602 0.00684108276721877 ENSG00000084072 PPIE
ENST00000480169 0.87851991249869 0.784806819216651 0.014486254730918 ENSG00000084072 PPIE
ENST00000372827 0.335482618854797 0.160551397630402 -0.0878418824387709 ENSG00000116985 BMP8B
ENST00000397360 0.326833145026751 0.154192741425985 -0.106969037525497 ENSG00000116985 BMP8B
ENST00000441669 0.115990593853453 0.029958817582442 0.115142864707907 ENSG00000043514 TRIT1
ENST00000462797 0.115990593853453 0.029958817582442 0.115142864707907 ENSG00000043514 TRIT1
ENST00000316891 0.115990593853453 0.029958817582442 0.115142864707907 ENSG00000043514 TRIT1
ENST00000372818 0.115990593853453 0.029958817582442 0.115142864707907 ENSG00000043514 TRIT1
ENST00000495175 0.0962639169450806 0.0224101846372131 0.127556922451158 ENSG00000043514 TRIT1
ENST00000491865 0.0973064976316056 0.0227876645336232 0.1273349201081 ENSG00000043514 TRIT1
ENST00000537223 0.110118152907498 0.0276661520760704 0.122801242420226 ENSG00000043514 TRIT1
ENST00000537440 0.110118152907498 0.0276661520760704 0.122801242420226 ENSG00000043514 TRIT1
ENST00000541099 0.110118152907498 0.0276661520760704 0.122801242420226 ENSG00000043514 TRIT1
ENST00000545233 0.110118152907498 0.0276661520760704 0.122801242420226 ENSG00000043514 TRIT1
ENST00000465417 0.870504061249162 0.772728726488387 0.0204599796521731 ENSG00000043514 TRIT1
ENST00000492612 0.119742881079984 0.0314915884497989 0.128725403037503 ENSG00000043514 TRIT1
ENST00000467774 0.773327124914787 0.623709266537064 -0.0411385828064782 ENSG00000043514 TRIT1
ENST00000489945 0.188135768674379 0.0644698902730674 0.115458609310335 ENSG00000043514 TRIT1
ENST00000486825 0.199594714450812 0.0707896626276887 0.113633892447561 ENSG00000043514 TRIT1
ENST00000469476 0.766039297802001 0.613487263990912 0.0321234587959098 ENSG00000043514 TRIT1
ENST00000544981 0.0781564507281298 0.0162028235809082 0.167770755227692 ENSG00000043514 TRIT1
ENST00000462243 0.363111678780128 0.181837822472683 0.101735958837513 ENSG00000043514 TRIT1
ENST00000372811 0.251677155252985 0.102106197949491 -0.115953565069217 ENSG00000168389 MFSD2A
ENST00000420632 0.284014149479521 0.123588312109115 -0.109625366490404 ENSG00000168389 MFSD2A
ENST00000434861 0.640729811915855 0.453704428228467 -0.0571642681545391 ENSG00000168389 MFSD2A
ENST00000372809 0.251676756189057 0.102103652564842 -0.115947798265437 ENSG00000168389 MFSD2A
ENST00000483824 0.251676756189057 0.102103652564842 -0.115947798265437 ENSG00000168389 MFSD2A
ENST00000469745 0.41410886073512 0.224263212102026 -0.0960197971479127 ENSG00000168389 MFSD2A
ENST00000480630 0.316520932281763 0.146583649464498 -0.120490148875279 ENSG00000168389 MFSD2A
ENST00000372797 0.774953217802294 0.625893207995796 -0.0197012796888056 ENSG00000131236 CAP1
ENST00000372802 0.774216668134736 0.624906233934375 -0.0197796176348602 ENSG00000131236 CAP1
ENST00000449311 0.892572505713633 0.807201760386901 -0.0107757709878463 ENSG00000131236 CAP1
ENST00000421589 0.920465525088665 0.853996951439136 -0.00791755522177055 ENSG00000131236 CAP1
ENST00000414893 0.908303959471893 0.833320195411013 -0.00901591688653469 ENSG00000131236 CAP1
ENST00000414281 0.924121280519183 0.860448556503654 -0.00756145236525119 ENSG00000131236 CAP1
ENST00000420216 0.879030088019448 0.785567401677408 -0.011783623386665 ENSG00000131236 CAP1
ENST00000372792 0.959359019125937 0.923325817085503 -0.00396073600453816 ENSG00000131236 CAP1
ENST00000372798 0.893945626366693 0.80956525201828 -0.00985176483521703 ENSG00000131236 CAP1
ENST00000340450 0.774555544438312 0.625306551971044 -0.0197259785168387 ENSG00000131236 CAP1
ENST00000372805 0.845018982649061 0.732545521510243 -0.0139037260361645 ENSG00000131236 CAP1
ENST00000435719 0.934404847861544 0.879042143821429 -0.00650607485121342 ENSG00000131236 CAP1
ENST00000427843 0.909312046548415 0.83502176079179 -0.00892866301976563 ENSG00000131236 CAP1
ENST00000417287 0.896686891766134 0.814093734052317 -0.0102049676683493 ENSG00000131236 CAP1
ENST00000424977 0.92534837644076 0.862669146312486 -0.00745078279662417 ENSG00000131236 CAP1
ENST00000446031 0.423857691179358 0.23250917726894 0.0581469530490601 ENSG00000131236 CAP1
ENST00000479759 0.928653480843598 0.868637351177761 -0.00751005245515118 ENSG00000131236 CAP1
ENST00000461993 0.882829486430949 0.791870568420221 -0.0121228733706689 ENSG00000131236 CAP1
ENST00000494114 0.568978031343912 0.37400207591028 -0.0445846510148718 ENSG00000131236 CAP1
ENST00000433473 0.940095503089587 0.888847593445741 0.00793992402491716 ENSG00000131238 PPT1
ENST00000529905 0.922746344968339 0.857953073780619 0.0101383784462094 ENSG00000131238 PPT1
ENST00000530704 0.906686574818178 0.83055438669178 0.0127250413473378 ENSG00000131238 PPT1
ENST00000372775 0.37361275013656 0.189962509748197 0.085449533988344 ENSG00000131238 PPT1
ENST00000449045 0.842257022899408 0.727858637789814 0.020846057384202 ENSG00000131238 PPT1
ENST00000439754 0.540693134765645 0.344738470764473 0.0588833773130978 ENSG00000131238 PPT1
ENST00000530076 0.206000989911532 0.0743883792837216 0.115086779103857 ENSG00000131238 PPT1
ENST00000527311 0.841919752696096 0.727429030568111 0.0209286256244374 ENSG00000131238 PPT1
ENST00000372779 0.86362097109297 0.762784726279146 0.0195545878138594 ENSG00000131238 PPT1
ENST00000526547 0.486953619315966 0.29110595751289 -0.0826398794856801 ENSG00000131238 PPT1
ENST00000372771 0.150520035308513 0.0453718293415661 0.112336321981609 ENSG00000117000 RLF
ENST00000567508 0.828618699325884 0.707051782606507 0.0323590317600638 ENSG00000259943 RP1-39G22.7
ENST00000372759 0.813205622006895 0.68299814936436 -0.0242645387120155 ENSG00000084073 ZMPSTE24
ENST00000479131 0.578335781664402 0.383712228560631 0.0631119677382577 ENSG00000084073 ZMPSTE24
ENST00000472583 0.464642521247758 0.270175149543338 0.0777347857786638 ENSG00000084073 ZMPSTE24
ENST00000474142 0.881482416596399 0.789426071903556 -0.0217256588686321 ENSG00000084073 ZMPSTE24
ENST00000372748 0.011683076276129 0.00069553207562827 -0.211218977838672 ENSG00000049089 COL9A2
ENST00000482722 0.0121270736262536 0.000748633966926887 -0.210307570218273 ENSG00000049089 COL9A2
ENST00000466267 0.00857689063059203 0.000405971090344903 -0.245752211250367 ENSG00000049089 COL9A2
ENST00000427563 0.0207754562097152 0.00187661842433526 -0.2401985580327 ENSG00000049089 COL9A2
ENST00000488463 0.377346586223478 0.193004530918608 -0.0940385879652788 ENSG00000049089 COL9A2
ENST00000417105 0.129056689324941 0.0354419451951345 -0.156365377582675 ENSG00000049089 COL9A2
ENST00000496215 0.174773167523331 0.0572004673087074 -0.149920284029826 ENSG00000049089 COL9A2
ENST00000372736 0.176567729454234 0.058121498029627 -0.148385951403757 ENSG00000049089 COL9A2
ENST00000461118 0.0782841661666567 0.0162459365596821 -0.197393780266598 ENSG00000049089 COL9A2
ENST00000435168 0.404338791661519 0.215878088132618 0.0545197898915351 ENSG00000084070 SMAP2
ENST00000372718 0.920914768772644 0.854739053070619 -0.00609245719764221 ENSG00000084070 SMAP2
ENST00000372708 0.787676105662607 0.644445534195505 0.0162570324680581 ENSG00000084070 SMAP2
ENST00000539317 0.998224814053206 0.996390815133531 -0.00019672967228393 ENSG00000084070 SMAP2
ENST00000487871 0.484785146051553 0.289116363003868 0.0715627392241625 ENSG00000084070 SMAP2
ENST00000469416 0.507437836038301 0.311040670692316 -0.082977190243844 ENSG00000187801 ZFP69B
ENST00000361584 0.511405740453171 0.315226826887271 -0.0821683601900285 ENSG00000187801 ZFP69B
ENST00000484445 0.511405740453171 0.315226826887271 -0.0821683601900285 ENSG00000187801 ZFP69B
ENST00000411995 0.507611847696779 0.311229057426104 -0.0829219710105668 ENSG00000187801 ZFP69B
ENST00000372706 0.97625082617417 0.953738033900758 0.00454759137231459 ENSG00000187815 ZFP69
ENST00000372705 0.98073650865907 0.962457761698684 0.00373329084746495 ENSG00000187815 ZFP69
ENST00000450713 0.773166020604397 0.62353211115863 0.0397930247904291 ENSG00000238287 RP11-656D10.3
ENST00000358527 0.683521915785686 0.505313380168227 0.0530412183218135 ENSG00000164002 EXO5
ENST00000372703 0.683521915785686 0.505313380168227 0.0530412183218135 ENSG00000164002 EXO5
ENST00000420209 0.566965990529696 0.371942958300475 0.0740925369021759 ENSG00000164002 EXO5
ENST00000296380 0.600107708120404 0.407609714127051 0.0655972885352561 ENSG00000164002 EXO5
ENST00000432259 0.303539647803871 0.137488832554837 0.126318778843379 ENSG00000164002 EXO5
ENST00000418186 0.55831398172623 0.362707539620696 0.0755630183611787 ENSG00000164002 EXO5
ENST00000415550 0.425956865682933 0.234346467517602 0.0998525760315396 ENSG00000164002 EXO5
ENST00000443729 0.657130997388243 0.472939902137658 0.0590114344955921 ENSG00000164002 EXO5
ENST00000419161 0.657130997388243 0.472939902137658 0.0590114344955921 ENSG00000164002 EXO5
ENST00000471429 0.510264642251861 0.314078151361064 0.0891413161477152 ENSG00000164002 EXO5
ENST00000372699 0.624079516253948 0.434300051266882 -0.0665228761919257 ENSG00000117010 ZNF684
ENST00000465152 0.846816675947517 0.735559310376073 -0.0293001541171861 ENSG00000117010 ZNF684
ENST00000372696 0.594261675716614 0.401053342397746 -0.0723315547897348 ENSG00000117010 ZNF684
ENST00000372697 0.594261675716614 0.401053342397746 -0.0723315547897348 ENSG00000117010 ZNF684
ENST00000493756 0.63210272625283 0.44306814134477 -0.0653723301937441 ENSG00000117010 ZNF684
ENST00000372684 0.655705301819392 0.4712928430334 -0.0486329511498264 ENSG00000117016 RIMS3
ENST00000372683 0.765915173559038 0.613281776237936 0.0426455372448636 ENSG00000117016 RIMS3
ENST00000606277 0.359683723349126 0.179014495217427 -0.108660645861378 ENSG00000272145 NFYC-AS1
ENST00000467203 0.25294783377572 0.102858872704957 0.0869444270197756 ENSG00000066136 NFYC
ENST00000424419 0.299994108916696 0.134891093049245 0.0715847881530985 ENSG00000066136 NFYC
ENST00000427410 0.403139879549625 0.21492222984118 0.0541889800850637 ENSG00000066136 NFYC
ENST00000447388 0.393937898416773 0.207105410966838 0.0527411616264211 ENSG00000066136 NFYC
ENST00000425457 0.403974453007827 0.215576031349081 0.0540826577361306 ENSG00000066136 NFYC
ENST00000453631 0.469820827246974 0.274905621651472 0.0605039325220769 ENSG00000066136 NFYC
ENST00000456393 0.416534802616081 0.226168608066461 0.0505640842483317 ENSG00000066136 NFYC
ENST00000372654 0.387196406421039 0.201089701224746 0.0559095481256118 ENSG00000066136 NFYC
ENST00000534399 0.170247788353307 0.0549590533525188 0.123062387255057 ENSG00000066136 NFYC
ENST00000372653 0.308970975017319 0.141168882961877 0.0653703767220236 ENSG00000066136 NFYC
ENST00000372669 0.196234938785533 0.0688790380745521 0.0895933251352532 ENSG00000066136 NFYC
ENST00000372652 0.364365353895493 0.182834857528532 0.0544129445036919 ENSG00000066136 NFYC
ENST00000372651 0.246722025778401 0.099105185273419 0.070942433395446 ENSG00000066136 NFYC
ENST00000531464 0.983591210972255 0.967494528227964 -0.00284516372750172 ENSG00000066136 NFYC
ENST00000440226 0.928918178726027 0.869052426640004 0.00786081866476191 ENSG00000066136 NFYC
ENST00000525290 0.798165406078699 0.660523597755045 0.0271009198300664 ENSG00000066136 NFYC
ENST00000530965 0.540381581811042 0.344427240880434 -0.0661453280575995 ENSG00000066136 NFYC
ENST00000416859 0.442358436053417 0.249222510804017 0.0649532934553001 ENSG00000066136 NFYC
ENST00000308733 0.98616918563003 0.972132021015268 0.0016686148000959 ENSG00000066136 NFYC
ENST00000414185 0.805609161867528 0.671483679886591 0.0220663917378001 ENSG00000066136 NFYC
ENST00000525349 0.824772956260201 0.700696147314511 0.0256842658010717 ENSG00000066136 NFYC
ENST00000483091 0.15940028085411 0.0496231346336493 -0.164756646624824 ENSG00000066136 NFYC
ENST00000488635 0.208381109680754 0.0757925306689811 -0.125893512141614 ENSG00000066136 NFYC
ENST00000496608 0.229975457040775 0.0887236740801392 -0.111551453302385 ENSG00000066136 NFYC
ENST00000372621 0.228509623759163 0.0878638460702113 -0.0962922695083725 ENSG00000171793 CTPS1
ENST00000541520 0.264113686961843 0.110191698830162 -0.0908099412645369 ENSG00000171793 CTPS1
ENST00000470271 0.163526371770425 0.0516329408453776 -0.141336028187482 ENSG00000171793 CTPS1
ENST00000475060 0.179270924816446 0.0594999992194221 -0.144026109897234 ENSG00000171793 CTPS1
ENST00000479480 0.206861311555251 0.0749067079762348 -0.117990530005145 ENSG00000171793 CTPS1
ENST00000543104 0.225136091189361 0.0858183164479486 -0.111251291924822 ENSG00000171793 CTPS1
ENST00000372616 0.334991922758348 0.160205034511452 -0.0833947503340838 ENSG00000171793 CTPS1
ENST00000480420 0.94242674240794 0.892999140890257 -0.00903894151965793 ENSG00000171793 CTPS1
ENST00000463285 0.602160733822555 0.409857717519273 -0.0560243225436603 ENSG00000171793 CTPS1
ENST00000486889 0.955031882556803 0.914991669812665 -0.00820313350774533 ENSG00000171793 CTPS1
ENST00000497210 0.613317910875096 0.421972620152709 -0.0635632959295441 ENSG00000171793 CTPS1
ENST00000464283 0.270215274299794 0.11408506520343 -0.113193920735391 ENSG00000171793 CTPS1
ENST00000463423 0.254786577613945 0.103985411416328 -0.119414069628457 ENSG00000171793 CTPS1
ENST00000498694 0.453189011496306 0.259491825366298 -0.0810328495942696 ENSG00000171793 CTPS1
ENST00000302946 0.878021248163154 0.783972963820118 -0.0243844895341312 ENSG00000171790 SLFNL1
ENST00000372613 0.902210738408445 0.823586001545477 -0.0198201500978268 ENSG00000171790 SLFNL1
ENST00000397197 0.902210738408445 0.823586001545477 -0.0198201500978268 ENSG00000171790 SLFNL1
ENST00000439569 0.902210738408445 0.823586001545477 -0.0198201500978268 ENSG00000171790 SLFNL1
ENST00000372611 0.90736191782276 0.831605206447604 -0.0189081424886545 ENSG00000171790 SLFNL1
ENST00000359345 0.793750879887639 0.653736448029286 0.0398419926198763 ENSG00000171790 SLFNL1
ENST00000456518 0.109121936930333 0.0272757659440236 0.159825323457855 ENSG00000010803 SCMH1
ENST00000397174 0.110838719094954 0.0279286693658137 0.158730817063105 ENSG00000010803 SCMH1
ENST00000402904 0.110838719094954 0.0279286693658137 0.158730817063105 ENSG00000010803 SCMH1
ENST00000361191 0.111863003018645 0.0283337721157956 0.158284855303736 ENSG00000010803 SCMH1
ENST00000361705 0.111863003018645 0.0283337721157956 0.158284855303736 ENSG00000010803 SCMH1
ENST00000397171 0.111863003018645 0.0283337721157956 0.158284855303736 ENSG00000010803 SCMH1
ENST00000372597 0.0348727839475064 0.0044271314949648 0.206290997920558 ENSG00000010803 SCMH1
ENST00000372596 0.0348727839475064 0.0044271314949648 0.206290997920558 ENSG00000010803 SCMH1
ENST00000337495 0.0348727839475064 0.0044271314949648 0.206290997920558 ENSG00000010803 SCMH1
ENST00000326197 0.110490872007649 0.0277985609136546 0.159259939146613 ENSG00000010803 SCMH1
ENST00000372595 0.12385143190017 0.0332810539072154 0.152454676578895 ENSG00000010803 SCMH1
ENST00000472037 0.405582978501183 0.217057107689047 -0.0940171116754879 ENSG00000010803 SCMH1
ENST00000460215 0.999451864458258 0.998833951964028 -0.000110594110287691 ENSG00000010803 SCMH1
ENST00000498793 0.973271369161648 0.948613636454573 -0.00483221699330682 ENSG00000010803 SCMH1
ENST00000489421 0.799622492102625 0.662616183602732 -0.0331712675004916 ENSG00000010803 SCMH1
ENST00000482530 0.195869593695565 0.0686801245035445 0.13813412461616 ENSG00000010803 SCMH1
ENST00000488592 0.0322252392235373 0.00388898991803863 0.246374728482707 ENSG00000010803 SCMH1
ENST00000372583 0.838890201794442 0.722493312385298 0.0233419196483075 ENSG00000127124 HIVEP3
ENST00000372584 0.831570914156251 0.711275383114725 0.0243358711735842 ENSG00000127124 HIVEP3
ENST00000247584 0.727385581492403 0.562211231382826 -0.0361001328580058 ENSG00000127124 HIVEP3
ENST00000460604 0.600798630578519 0.40845060895033 -0.0559188580654348 ENSG00000127124 HIVEP3
ENST00000429157 0.71077066879216 0.540145859028696 -0.0380911714122902 ENSG00000127124 HIVEP3
ENST00000491442 0.0772037101654755 0.0158813337042986 0.208638113608484 ENSG00000127124 HIVEP3
ENST00000489103 0.0538052551377046 0.00889688380468523 0.223496539886071 ENSG00000127124 HIVEP3
ENST00000479350 0.448470862422354 0.255159330268844 0.101067304591369 ENSG00000127124 HIVEP3
ENST00000372571 0.498055146924871 0.302048994655163 -0.055858543340528 ENSG00000198815 FOXJ3
ENST00000372572 0.0988071037603425 0.023362725960153 0.114233221594093 ENSG00000198815 FOXJ3
ENST00000372573 0.100797269578127 0.0241225377134562 0.113467421895182 ENSG00000198815 FOXJ3
ENST00000361346 0.103434135863975 0.0251140652254014 0.112787150990204 ENSG00000198815 FOXJ3
ENST00000361776 0.103434135863975 0.0251140652254014 0.112787150990204 ENSG00000198815 FOXJ3
ENST00000545068 0.12385931502693 0.0332885398623877 0.105329991393452 ENSG00000198815 FOXJ3
ENST00000445886 0.0177981032096196 0.00145193633085521 0.221654782626482 ENSG00000198815 FOXJ3
ENST00000422278 0.931866933757642 0.874372676405518 0.0122568653074592 ENSG00000198815 FOXJ3
ENST00000454417 0.265317648262442 0.111004650588474 0.124013753181003 ENSG00000198815 FOXJ3
ENST00000410070 0.926423931363631 0.864957365067427 0.0142703630616579 ENSG00000177181 RIMKLA
ENST00000431473 0.809145760450134 0.676622295461342 0.0295995119942833 ENSG00000177181 RIMKLA
ENST00000372562 0.444557264921021 0.251214935227786 0.071361390050368 ENSG00000127125 PPCS
ENST00000455780 0.528577705046358 0.3322378066018 0.060073700509079 ENSG00000127125 PPCS
ENST00000372560 0.636941914501603 0.449035846062333 0.0532363910644883 ENSG00000127125 PPCS
ENST00000472013 0.52870726649152 0.332394801557311 0.0600560640321404 ENSG00000127125 PPCS
ENST00000372561 0.528422719041545 0.332087587068352 0.0600799892869002 ENSG00000127125 PPCS
ENST00000372556 0.528422719041545 0.332087587068352 0.0600799892869002 ENSG00000127125 PPCS
ENST00000471420 0.515037347119504 0.318679114649337 0.0671627692027147 ENSG00000127125 PPCS
ENST00000482168 0.449764873123347 0.256347065679051 0.0823387120662563 ENSG00000127125 PPCS
ENST00000469615 0.56283935120387 0.367600320255547 0.0709176631844053 ENSG00000127125 PPCS
ENST00000428554 0.128911780819165 0.0353862789514689 0.169091630766869 ENSG00000186409 CCDC30
ENST00000477155 0.130493021952198 0.0360959181110291 0.168355603050941 ENSG00000186409 CCDC30
ENST00000495044 0.123312059412514 0.0330386911209128 0.189577086658429 ENSG00000186409 CCDC30
ENST00000507855 0.153546813005386 0.0468143232685647 0.165853006180303 ENSG00000186409 CCDC30
ENST00000509712 0.167596060744933 0.0536515361142672 0.168869998973874 ENSG00000186409 CCDC30
ENST00000471390 0.365682378142848 0.183923355945198 0.114698342576552 ENSG00000186409 CCDC30
ENST00000342022 0.397703386778465 0.210267699955313 0.107898050312596 ENSG00000186409 CCDC30
ENST00000340612 0.390850752327207 0.204359567446789 0.109399129777346 ENSG00000186409 CCDC30
ENST00000514642 0.752411279288702 0.595775314998564 0.0469045711358878 ENSG00000186409 CCDC30
ENST00000390640 0.454680304778594 0.260832305303986 0.0972810912833812 ENSG00000186409 CCDC30
ENST00000304979 0.584028630893523 0.390084355358621 -0.0454577867464322 ENSG00000171960 PPIH
ENST00000372550 0.754605368497252 0.598477409129502 -0.0324010431724233 ENSG00000171960 PPIH
ENST00000440068 0.693820711220891 0.518552000986157 -0.039771758808491 ENSG00000171960 PPIH
ENST00000372549 0.839547390147752 0.723697137885737 0.0220529601840023 ENSG00000171960 PPIH
ENST00000455203 0.766912150286347 0.614745542393237 -0.0315617728760579 ENSG00000171960 PPIH
ENST00000436387 0.734459921141131 0.571832381471085 0.0370236851656144 ENSG00000171960 PPIH
ENST00000461351 0.166732977629057 0.0532070082410477 -0.11732886786967 ENSG00000171960 PPIH
ENST00000321358 0.908040480118307 0.832809120094555 -0.00865034838940751 ENSG00000065978 YBX1
ENST00000332220 0.845901263435415 0.734067207469448 -0.0173708140210172 ENSG00000065978 YBX1
ENST00000436427 0.922252335498973 0.857046856772132 0.00710787131100864 ENSG00000065978 YBX1
ENST00000467957 0.957512601690517 0.919979979347943 -0.00478488642555707 ENSG00000065978 YBX1
ENST00000397054 0.221178049811531 0.0833212184393811 -0.10126174445199 ENSG00000117385 LEPRE1
ENST00000460031 0.221178049811531 0.0833212184393811 -0.10126174445199 ENSG00000117385 LEPRE1
ENST00000236040 0.221178049811531 0.0833212184393811 -0.10126174445199 ENSG00000117385 LEPRE1
ENST00000495874 0.221178049811531 0.0833212184393811 -0.10126174445199 ENSG00000117385 LEPRE1
ENST00000296388 0.221178049811531 0.0833212184393811 -0.10126174445199 ENSG00000117385 LEPRE1
ENST00000462474 0.512747678214651 0.316674815204658 -0.0849591882842071 ENSG00000117385 LEPRE1
ENST00000472802 0.329313682270317 0.156095964643369 -0.122204831810307 ENSG00000117385 LEPRE1
ENST00000431412 0.149185700894288 0.0446604625028972 -0.137563704659959 ENSG00000117385 LEPRE1
ENST00000460831 0.757902408926619 0.602592420249881 -0.0461923533010688 ENSG00000117385 LEPRE1
ENST00000481465 0.357862948185516 0.177530520640221 -0.102662164501062 ENSG00000117385 LEPRE1
ENST00000447502 0.294589523844776 0.13119991607175 -0.115653133198859 ENSG00000117385 LEPRE1
ENST00000463465 0.603068867173793 0.410951750782475 -0.0571699780291415 ENSG00000117385 LEPRE1
ENST00000372526 0.804567226591537 0.67005557841409 -0.0349172315976219 ENSG00000117385 LEPRE1
ENST00000492956 0.519925571968508 0.323551236055982 -0.0832377050452453 ENSG00000117385 LEPRE1
ENST00000372525 0.877300179469047 0.782862811880172 0.0198712179487382 ENSG00000164008 C1orf50
ENST00000464081 0.787617447500827 0.644241532368786 0.0279960412721513 ENSG00000164008 C1orf50
ENST00000603943 0.633318590313148 0.444382222847294 0.04688858878786 ENSG00000164008 C1orf50
ENST00000536543 0.743410390997392 0.58407899696506 0.0327874160022387 ENSG00000164008 C1orf50
ENST00000468913 0.64833542378537 0.462613231769073 0.0604859445588236 ENSG00000164008 C1orf50
ENST00000494155 0.523904682257467 0.32748508076106 0.0871655818010582 ENSG00000164008 C1orf50
ENST00000372522 0.811048941618731 0.679642913764222 -0.0319558189470684 ENSG00000177868 CCDC23
ENST00000372521 0.792591280244637 0.652090829608044 -0.0332738362799227 ENSG00000177868 CCDC23
ENST00000537227 0.757431647345345 0.601954813096238 -0.0380950505290099 ENSG00000177868 CCDC23
ENST00000497437 0.941829403070733 0.891839249888223 -0.00983236435965958 ENSG00000177868 CCDC23
ENST00000487556 0.12818031312904 0.0350956609674377 -0.12687379005969 ENSG00000164010 ERMAP
ENST00000372517 0.12818031312904 0.0350956609674377 -0.12687379005969 ENSG00000164010 ERMAP
ENST00000372514 0.351896369726879 0.172921149014549 -0.0928727986154762 ENSG00000164010 ERMAP
ENST00000328249 0.481766594965946 0.28639908988562 -0.0773987133142951 ENSG00000164010 ERMAP
ENST00000414798 0.506517196618293 0.310161212487551 -0.0775433197336147 ENSG00000228192 RP11-342M1.3
ENST00000416809 0.717252495572418 0.548383073959132 -0.0471560765162088 ENSG00000228192 RP11-342M1.3
ENST00000425076 0.57638427220879 0.381561453629694 -0.0716660575513689 ENSG00000228192 RP11-342M1.3
ENST00000444563 0.57638427220879 0.381561453629694 -0.0716660575513689 ENSG00000228192 RP11-342M1.3
ENST00000372508 0.564478463939237 0.369423184167499 -0.0705785992129919 ENSG00000164011 ZNF691
ENST00000372507 0.564478463939237 0.369423184167499 -0.0705785992129919 ENSG00000164011 ZNF691
ENST00000372506 0.564478463939237 0.369423184167499 -0.0705785992129919 ENSG00000164011 ZNF691
ENST00000397044 0.455093505533595 0.261252508373283 -0.0883656143782005 ENSG00000164011 ZNF691
ENST00000372504 0.563686301985007 0.368457764312705 -0.0707009493542725 ENSG00000164011 ZNF691
ENST00000397034 0.743889502172494 0.58480069589941 -0.0461874187000269 ENSG00000164011 ZNF691
ENST00000372503 0.394463720374181 0.207609731760689 -0.104768342647622 ENSG00000164011 ZNF691
ENST00000372502 0.81817182239787 0.690833256878271 -0.0338461335144824 ENSG00000164011 ZNF691
ENST00000426263 0.328306682655199 0.155261028345613 -0.0640743386829882 ENSG00000117394 SLC2A1
ENST00000475162 0.226456025849961 0.0866024015062437 -0.0834122188933756 ENSG00000117394 SLC2A1
ENST00000439722 0.612788049196296 0.421232439164902 -0.0533065499260147 ENSG00000117394 SLC2A1
ENST00000415851 0.655845397113559 0.47160326086176 -0.0386166669244156 ENSG00000117394 SLC2A1
ENST00000372500 0.775321054458507 0.626486315331737 -0.027418309364965 ENSG00000117394 SLC2A1
ENST00000460369 0.464738371321684 0.270268478367212 -0.0787336276451763 ENSG00000117394 SLC2A1
ENST00000431759 0.919778887443578 0.852819834600761 -0.0160129194914568 ENSG00000227533 SLC2A1-AS1
ENST00000416689 0.932232354445929 0.875146453962489 -0.0139318420422528 ENSG00000227533 SLC2A1-AS1
ENST00000431635 0.875471374256634 0.779900328787021 -0.0166084293321279 ENSG00000117395 EBNA1BP2
ENST00000236051 0.876995377721192 0.782361003853575 -0.016414922021734 ENSG00000117395 EBNA1BP2
ENST00000463906 0.725871029006579 0.559761506973282 -0.0394015621914693 ENSG00000117395 EBNA1BP2
ENST00000491223 0.92074680460376 0.854406156738151 0.0126354005682883 ENSG00000117395 EBNA1BP2
ENST00000472982 0.859169290311926 0.755410229113562 0.0219991667062013 ENSG00000117395 EBNA1BP2
ENST00000483082 0.916102107200853 0.84660526707618 0.0138486085842805 ENSG00000117395 EBNA1BP2
ENST00000461557 0.865643583499151 0.765636139042126 -0.018381320351841 ENSG00000117395 EBNA1BP2
ENST00000372492 0.287201663720606 0.125861521583144 -0.103365333216106 ENSG00000243710 WDR65
ENST00000466927 0.539098761435001 0.343093945253367 -0.0646145486937465 ENSG00000117395 EBNA1BP2
ENST00000474566 0.552909134342544 0.357098494533283 -0.0628704179313846 ENSG00000117395 EBNA1BP2
ENST00000428122 0.327772413509058 0.154899719737437 -0.126229134600062 ENSG00000243710 WDR65
ENST00000310955 0.532357620012952 0.33597537500628 -0.0545971935967683 ENSG00000117399 CDC20
ENST00000372462 0.532653394601201 0.336257885357996 -0.0546007889933367 ENSG00000117399 CDC20
ENST00000478882 0.371142305521831 0.188221365829741 0.0781894949579938 ENSG00000117399 CDC20
ENST00000482046 0.254245111420629 0.103648849451889 -0.109417196666289 ENSG00000117399 CDC20
ENST00000372458 0.287634206140229 0.126217241282555 -0.0927865352804347 ENSG00000066322 ELOVL1
ENST00000413844 0.287451065055173 0.126104209471843 -0.0927943230311027 ENSG00000066322 ELOVL1
ENST00000468865 0.69067505494134 0.514746496055564 -0.0415906128609025 ENSG00000066322 ELOVL1
ENST00000464204 0.30890046197045 0.141113262217484 -0.0887951077407409 ENSG00000066322 ELOVL1
ENST00000470968 0.328625848500599 0.155511557673668 -0.085796216755352 ENSG00000066322 ELOVL1
ENST00000487209 0.293912256149568 0.130733261606793 -0.0931607355372977 ENSG00000066322 ELOVL1
ENST00000470769 0.301897320959519 0.13626725046646 -0.0925710194904073 ENSG00000066322 ELOVL1
ENST00000497569 0.427589536392029 0.235795430663037 -0.0755762549072539 ENSG00000066322 ELOVL1
ENST00000482302 0.40536012895765 0.21680160639687 -0.0802465793479088 ENSG00000066322 ELOVL1
ENST00000497050 0.413780493971388 0.223999172251615 -0.0789779583769442 ENSG00000066322 ELOVL1
ENST00000478481 0.736196368448771 0.574172091928003 -0.0415830467913721 ENSG00000066322 ELOVL1
ENST00000479439 0.279978959410395 0.12076333156249 -0.109860705338626 ENSG00000066322 ELOVL1
ENST00000465321 0.27228763597191 0.115542769385876 -0.111099785516693 ENSG00000066322 ELOVL1
ENST00000479686 0.220586720881822 0.0829205689063769 -0.122675562793843 ENSG00000066322 ELOVL1
ENST00000496932 0.235207833922068 0.0918248781893458 -0.12052671687401 ENSG00000066322 ELOVL1
ENST00000290663 0.941465333192607 0.891160883898411 -0.00832825165764753 ENSG00000159479 MED8
ENST00000372457 0.943175759486265 0.894271606868763 -0.00808734871706657 ENSG00000159479 MED8
ENST00000372455 0.881983085729544 0.790274481313684 -0.0166708240363228 ENSG00000159479 MED8
ENST00000436713 0.948623720384582 0.903911676333222 0.00791590226810552 ENSG00000229431 RP1-92O14.6
ENST00000460803 0.405155877391833 0.216621336976602 -0.0963090199244844 ENSG00000159479 MED8
ENST00000473560 0.890242301366748 0.803771450509711 0.016563782121994 ENSG00000159479 MED8
ENST00000310739 0.887077738939054 0.798926110835718 -0.0188475603139132 ENSG00000198198 SZT2
ENST00000372450 0.887077738939054 0.798926110835718 -0.0188475603139132 ENSG00000198198 SZT2
ENST00000357658 0.818336201190404 0.691069008615159 -0.0263775825040009 ENSG00000198198 SZT2
ENST00000406439 0.778795253312058 0.631240724202267 -0.0310062993326412 ENSG00000198198 SZT2
ENST00000562955 0.0260246398919239 0.0027389244701723 -0.1304226142837 ENSG00000198198 SZT2
ENST00000470139 0.0294896878048325 0.00336867011044292 -0.194575398152504 ENSG00000198198 SZT2
ENST00000372442 0.0380655491461292 0.0051035493149268 -0.14546087105293 ENSG00000198198 SZT2
ENST00000478140 0.362384231386376 0.181164660262368 -0.118714050063622 ENSG00000198198 SZT2
ENST00000471177 0.256299725288559 0.104996185476241 -0.14121482378215 ENSG00000198198 SZT2
ENST00000460536 0.179088754273528 0.0594056624288259 -0.123465513100452 ENSG00000198198 SZT2
ENST00000396885 0.214700087555198 0.079424717971827 -0.155039511155113 ENSG00000229372 SZT2-AS1
ENST00000583037 0.0598958902400783 0.010589783079135 -0.19094889058172 ENSG00000178922 HYI
ENST00000372425 0.0598958902400783 0.010589783079135 -0.19094889058172 ENSG00000178922 HYI
ENST00000372433 0.150848170322456 0.0455321699041339 -0.156441669807025 ENSG00000178922 HYI
ENST00000372434 0.0966408980515706 0.0225537681074168 -0.174837035725332 ENSG00000178922 HYI
ENST00000470662 0.244224790672722 0.0974303193172111 -0.131809308726143 ENSG00000178922 HYI
ENST00000487366 0.250686340285377 0.101459688597961 -0.130064786902226 ENSG00000178922 HYI
ENST00000372430 0.148238465481792 0.044223614489184 -0.158589788860877 ENSG00000178922 HYI
ENST00000372432 0.0591237738363862 0.0103377395230729 -0.191283987238092 ENSG00000178922 HYI
ENST00000372427 0.06069800015401 0.0108252967923736 -0.191169195242364 ENSG00000178922 HYI
ENST00000372426 0.252647699527181 0.102674616278794 -0.12976449061338 ENSG00000178922 HYI
ENST00000486909 0.0632081513457584 0.0115291042495814 -0.193388157784781 ENSG00000178922 HYI
ENST00000372396 0.836076747855133 0.718285387215529 -0.0146053248759975 ENSG00000066135 KDM4A
ENST00000463151 0.242850871170372 0.0964715380153081 0.106422554434821 ENSG00000066135 KDM4A
ENST00000485249 0.337408047418545 0.161958546891895 0.0936997640331346 ENSG00000066135 KDM4A
ENST00000472265 0.394417134815615 0.207554741826473 0.111392423084125 ENSG00000066135 KDM4A
ENST00000481296 0.563284938013505 0.368014035331632 -0.0776116009255054 ENSG00000066135 KDM4A
ENST00000398804 0.481683764728857 0.286327040502464 -0.0717983276074965 ENSG00000236200 KDM4A-AS1
ENST00000439057 0.518533575883228 0.322095513969083 -0.0682805189291157 ENSG00000236200 KDM4A-AS1
ENST00000434346 0.973350582546105 0.948756869440633 0.00505270855078174 ENSG00000236200 KDM4A-AS1
ENST00000453015 0.987874649311064 0.975478502724797 0.00237028334106977 ENSG00000236200 KDM4A-AS1
ENST00000418149 0.538026778577705 0.341953132217671 -0.0745956065834078 ENSG00000236200 KDM4A-AS1
ENST00000532911 0.281709059095233 0.122051159514818 0.118524220059449 ENSG00000126091 ST3GAL3
ENST00000489897 0.397577529429752 0.210182332447795 0.0883056263927401 ENSG00000126091 ST3GAL3
ENST00000372374 0.432308051773652 0.240264041635014 0.0807260039211876 ENSG00000126091 ST3GAL3
ENST00000372375 0.432308051773652 0.240264041635014 0.0807260039211876 ENSG00000126091 ST3GAL3
ENST00000545417 0.432308051773652 0.240264041635014 0.0807260039211876 ENSG00000126091 ST3GAL3
ENST00000372377 0.432308051773652 0.240264041635014 0.0807260039211876 ENSG00000126091 ST3GAL3
ENST00000361392 0.432308051773652 0.240264041635014 0.0807260039211876 ENSG00000126091 ST3GAL3
ENST00000361400 0.432308051773652 0.240264041635014 0.0807260039211876 ENSG00000126091 ST3GAL3
ENST00000353126 0.432308051773652 0.240264041635014 0.0807260039211876 ENSG00000126091 ST3GAL3
ENST00000530154 0.330862740380641 0.157218709737467 0.101543917158772 ENSG00000126091 ST3GAL3
ENST00000262915 0.432308051773652 0.240264041635014 0.0807260039211876 ENSG00000126091 ST3GAL3
ENST00000330208 0.432308051773652 0.240264041635014 0.0807260039211876 ENSG00000126091 ST3GAL3
ENST00000335430 0.432308051773652 0.240264041635014 0.0807260039211876 ENSG00000126091 ST3GAL3
ENST00000351035 0.432308051773652 0.240264041635014 0.0807260039211876 ENSG00000126091 ST3GAL3
ENST00000479383 0.270317178168258 0.114162345562766 0.122610737437355 ENSG00000126091 ST3GAL3
ENST00000347631 0.400869110431153 0.212963783950368 0.0877682854635127 ENSG00000126091 ST3GAL3
ENST00000484868 0.253574043773587 0.10323839061507 0.129857568890287 ENSG00000126091 ST3GAL3
ENST00000461066 0.278169707845095 0.11951666135234 0.121053260406412 ENSG00000126091 ST3GAL3
ENST00000437753 0.145502822413078 0.0429031591013637 0.179991722909395 ENSG00000229444 RP11-184I16.4
ENST00000533997 0.443925593928391 0.250609797300004 0.0818560819887807 ENSG00000126091 ST3GAL3
ENST00000469715 0.443925593928391 0.250609797300004 0.0818560819887807 ENSG00000126091 ST3GAL3
ENST00000490541 0.443925593928391 0.250609797300004 0.0818560819887807 ENSG00000126091 ST3GAL3
ENST00000528371 0.443925593928391 0.250609797300004 0.0818560819887807 ENSG00000126091 ST3GAL3
ENST00000530581 0.443925593928391 0.250609797300004 0.0818560819887807 ENSG00000126091 ST3GAL3
ENST00000531816 0.443925593928391 0.250609797300004 0.0818560819887807 ENSG00000126091 ST3GAL3
ENST00000531993 0.443925593928391 0.250609797300004 0.0818560819887807 ENSG00000126091 ST3GAL3
ENST00000533212 0.443925593928391 0.250609797300004 0.0818560819887807 ENSG00000126091 ST3GAL3
ENST00000533933 0.443925593928391 0.250609797300004 0.0818560819887807 ENSG00000126091 ST3GAL3
ENST00000372369 0.443925593928391 0.250609797300004 0.0818560819887807 ENSG00000126091 ST3GAL3
ENST00000372372 0.443925593928391 0.250609797300004 0.0818560819887807 ENSG00000126091 ST3GAL3
ENST00000372368 0.443925593928391 0.250609797300004 0.0818560819887807 ENSG00000126091 ST3GAL3
ENST00000372367 0.443925593928391 0.250609797300004 0.0818560819887807 ENSG00000126091 ST3GAL3
ENST00000372366 0.443925593928391 0.250609797300004 0.0818560819887807 ENSG00000126091 ST3GAL3
ENST00000372365 0.443925593928391 0.250609797300004 0.0818560819887807 ENSG00000126091 ST3GAL3
ENST00000361746 0.443925593928391 0.250609797300004 0.0818560819887807 ENSG00000126091 ST3GAL3
ENST00000332628 0.443925593928391 0.250609797300004 0.0818560819887807 ENSG00000126091 ST3GAL3
ENST00000531451 0.42929121273897 0.237359921900705 0.0844298438368565 ENSG00000126091 ST3GAL3
ENST00000372362 0.42929121273897 0.237359921900705 0.0844298438368565 ENSG00000126091 ST3GAL3
ENST00000361812 0.42929121273897 0.237359921900705 0.0844298438368565 ENSG00000126091 ST3GAL3
ENST00000461375 0.433542602016276 0.241377528884147 0.082676938000545 ENSG00000126091 ST3GAL3
ENST00000490502 0.795910850665297 0.656713888023847 -0.0333471735139136 ENSG00000126091 ST3GAL3
ENST00000495482 0.186465711740561 0.0634684838403242 -0.161493746482544 ENSG00000126091 ST3GAL3
ENST00000372343 0.0102948213139999 0.00056265071031038 -0.219147003784771 ENSG00000117408 IPO13
ENST00000489773 0.152861349190476 0.0464890785339825 -0.158766841730345 ENSG00000117408 IPO13
ENST00000492152 0.586220610545889 0.39238673679978 -0.0756022010758085 ENSG00000117408 IPO13
ENST00000372339 0.217473650881074 0.0810171320242896 -0.154515688128897 ENSG00000117408 IPO13
ENST00000471934 0.336838066056639 0.161519071507745 -0.115217192449776 ENSG00000132768 DPH2
ENST00000476260 0.327745230234266 0.154868561638782 -0.112860557045545 ENSG00000132768 DPH2
ENST00000255108 0.287662014183306 0.126242843306888 -0.0972713043008234 ENSG00000132768 DPH2
ENST00000412950 0.378637391511996 0.194037678323141 -0.0896831735903795 ENSG00000132768 DPH2
ENST00000524776 0.378637391511996 0.194037678323141 -0.0896831735903795 ENSG00000132768 DPH2
ENST00000495421 0.287662014183306 0.126242843306888 -0.0972713043008234 ENSG00000132768 DPH2
ENST00000530988 0.47269997557016 0.277584546037379 -0.0886848403496328 ENSG00000132768 DPH2
ENST00000527567 0.295907699498517 0.132106662074212 -0.122134080010668 ENSG00000132768 DPH2
ENST00000492306 0.329395445942407 0.156162739827609 -0.112347994416517 ENSG00000132768 DPH2
ENST00000490861 0.422691615340193 0.231445195887226 -0.0932076554948598 ENSG00000132768 DPH2
ENST00000396758 0.291531797568617 0.129062921027763 -0.0967108918077207 ENSG00000132768 DPH2
ENST00000477294 0.332797560311942 0.158607701579079 -0.114663880549359 ENSG00000132768 DPH2
ENST00000529729 0.297253822089852 0.132963600698423 -0.112548037800312 ENSG00000132768 DPH2
ENST00000532140 0.288609432209915 0.126918608045038 -0.123866900497679 ENSG00000132768 DPH2
ENST00000534786 0.341528396439385 0.165133080917236 -0.113987247505011 ENSG00000132768 DPH2
ENST00000534655 0.80224801295294 0.666584889617008 -0.036804196184574 ENSG00000132768 DPH2
ENST00000459879 0.609454759197393 0.417710152074727 -0.0608627467673154 ENSG00000132768 DPH2
ENST00000527319 0.741675900871829 0.581873373968892 -0.0422681970897373 ENSG00000132768 DPH2
ENST00000472505 0.498099837329194 0.302092485280973 -0.0669667708639008 ENSG00000117410 ATP6V0B
ENST00000472174 0.425829169287847 0.234235885670752 -0.0706346741904201 ENSG00000117410 ATP6V0B
ENST00000532642 0.436191796927331 0.243678667976232 -0.0691154540169975 ENSG00000117410 ATP6V0B
ENST00000236067 0.434210264364399 0.2419713101939 -0.0693875563875305 ENSG00000117410 ATP6V0B
ENST00000471859 0.540330915463803 0.344364244327715 -0.0560305542981504 ENSG00000117410 ATP6V0B
ENST00000472277 0.376237458073402 0.192073797398523 -0.0801903462880424 ENSG00000117410 ATP6V0B
ENST00000461670 0.496937701411851 0.300971284573554 -0.0690752035757658 ENSG00000117410 ATP6V0B
ENST00000468183 0.433977894730812 0.241759619116511 -0.0693996167409965 ENSG00000117410 ATP6V0B
ENST00000473485 0.433977894730812 0.241759619116511 -0.0693996167409965 ENSG00000117410 ATP6V0B
ENST00000496131 0.46319505904659 0.268799700039791 -0.070290411945707 ENSG00000117410 ATP6V0B
ENST00000498208 0.48289512950105 0.287392540621392 -0.0706352941171371 ENSG00000117410 ATP6V0B
ENST00000532072 0.997280894818831 0.994617499747813 0.000477556825801098 ENSG00000117410 ATP6V0B
ENST00000498664 0.765365942066318 0.61242544927191 -0.0331766495258905 ENSG00000117410 ATP6V0B
ENST00000498543 0.31246745072747 0.143707899259707 -0.128572501780233 ENSG00000117411 B4GALT2
ENST00000372324 0.00614875830711664 0.000220987743157698 -0.245483061121605 ENSG00000117411 B4GALT2
ENST00000497866 0.0875833141193482 0.0194273844922283 -0.197441155985901 ENSG00000117411 B4GALT2
ENST00000434555 0.00413960085173728 0.000103654676983042 -0.255204245939134 ENSG00000117411 B4GALT2
ENST00000356836 0.00554007998405428 0.000178752828588149 -0.247760968659188 ENSG00000117411 B4GALT2
ENST00000309519 0.00835892724709593 0.000387189826828037 -0.237729889241442 ENSG00000117411 B4GALT2
ENST00000485678 0.0121270736262536 0.000748867147338316 -0.262517605243611 ENSG00000117411 B4GALT2
ENST00000481924 0.181120028031 0.0605614519063046 -0.163333754687581 ENSG00000117411 B4GALT2
ENST00000372307 0.909236869931586 0.834908012998774 -0.0155380895466961 ENSG00000196517 SLC6A9
ENST00000372306 0.546025855568367 0.349953592844053 -0.0685013170096813 ENSG00000196517 SLC6A9
ENST00000372310 0.544136619431462 0.34813468443567 -0.0728951106859218 ENSG00000196517 SLC6A9
ENST00000475075 0.668922128777726 0.486808775420727 -0.0558763702890905 ENSG00000196517 SLC6A9
ENST00000357730 0.969779910004712 0.942378764422496 0.0059588377307097 ENSG00000196517 SLC6A9
ENST00000360584 0.969779910004712 0.942378764422496 0.0059588377307097 ENSG00000196517 SLC6A9
ENST00000537678 0.274623528725326 0.117126966210935 -0.13072230121812 ENSG00000196517 SLC6A9
ENST00000492434 0.173706297148009 0.0566759730788621 -0.168125994094942 ENSG00000196517 SLC6A9
ENST00000361745 0.583050336476031 0.389032343201606 -0.0512379960910038 ENSG00000178028 DMAP1
ENST00000446292 0.584120860491544 0.3901767655593 -0.0528434821921907 ENSG00000178028 DMAP1
ENST00000440641 0.630517238676217 0.441313208392292 -0.0469764929640072 ENSG00000178028 DMAP1
ENST00000436069 0.84987638185892 0.740124560290731 -0.0262699462962739 ENSG00000178028 DMAP1
ENST00000437511 0.630755001500702 0.441579873247371 -0.0473376155898693 ENSG00000178028 DMAP1
ENST00000475794 0.864309661536303 0.763739974169125 -0.0228600443568078 ENSG00000178028 DMAP1
ENST00000471829 0.66987072881948 0.487995928412956 -0.0433023254943841 ENSG00000178028 DMAP1
ENST00000487922 0.639149790273411 0.451813370544388 -0.0480453976887067 ENSG00000178028 DMAP1
ENST00000315913 0.583050336476031 0.389032343201606 -0.0512379960910038 ENSG00000178028 DMAP1
ENST00000372289 0.583050336476031 0.389032343201606 -0.0512379960910038 ENSG00000178028 DMAP1
ENST00000463950 0.797821244037822 0.659839090478663 -0.0352417634495162 ENSG00000178028 DMAP1
ENST00000372290 0.60004283800435 0.407534439870069 -0.0514138455530278 ENSG00000178028 DMAP1
ENST00000488433 0.564664788705309 0.369633929580992 -0.0532495453469882 ENSG00000178028 DMAP1
ENST00000483741 0.743889502172494 0.584807669755672 -0.0440869616936232 ENSG00000178028 DMAP1
ENST00000494092 0.787665852524675 0.644413191036268 -0.0386576350580294 ENSG00000178028 DMAP1
ENST00000372257 0.72786262351576 0.5628918569911 0.0318022517833098 ENSG00000117419 ERI3
ENST00000372259 0.768695115123089 0.617232394257649 -0.0302358654708655 ENSG00000117419 ERI3
ENST00000456170 0.741844637202394 0.58214626565675 -0.0333010926667357 ENSG00000117419 ERI3
ENST00000537474 0.757302928518347 0.601769782505092 0.0293630136581923 ENSG00000117419 ERI3
ENST00000489710 0.130296711999287 0.0360099136217242 -0.138008625628336 ENSG00000117419 ERI3
ENST00000479101 0.196446800224817 0.068996003798939 -0.118820097804397 ENSG00000117419 ERI3
ENST00000462341 0.5462888618418 0.350230388300054 -0.0604778417213604 ENSG00000117419 ERI3
ENST00000452396 0.124298518564275 0.0334653850980059 0.11986148471689 ENSG00000117419 ERI3
ENST00000495828 0.0924936791541066 0.0210920836839129 0.130154525588483 ENSG00000117419 ERI3
ENST00000457571 0.0435384349386964 0.00633086910039344 0.161088292537371 ENSG00000117419 ERI3
ENST00000355387 0.058198748762665 0.0100604379229953 -0.145205742703763 ENSG00000187147 RNF220
ENST00000361799 0.058198748762665 0.0100604379229953 -0.145205742703763 ENSG00000187147 RNF220
ENST00000372247 0.058198748762665 0.0100604379229953 -0.145205742703763 ENSG00000187147 RNF220
ENST00000443020 0.0259014113931778 0.00271249533284491 -0.179799488191603 ENSG00000187147 RNF220
ENST00000453863 0.144230685907632 0.0423081413866863 -0.12908261006387 ENSG00000187147 RNF220
ENST00000335497 0.0588081450911672 0.0102487639780254 -0.150146975271521 ENSG00000187147 RNF220
ENST00000440132 0.0715090147719908 0.0140292896243708 -0.143614287524993 ENSG00000187147 RNF220
ENST00000474064 0.0586450154975893 0.0102012270049972 -0.145191071901054 ENSG00000187147 RNF220
ENST00000471494 0.0415631937725178 0.00587557573909361 -0.163156334766422 ENSG00000187147 RNF220
ENST00000488865 0.121236124545952 0.0321782296625204 -0.137414668255398 ENSG00000187147 RNF220
ENST00000497469 0.0585894238447136 0.0101806836569324 -0.155865314158033 ENSG00000187147 RNF220
ENST00000475378 0.0494449292796639 0.00776108813922948 -0.159716626878433 ENSG00000187147 RNF220
ENST00000484745 0.0738730988346561 0.0147708418790826 -0.141420826066145 ENSG00000187147 RNF220
ENST00000372242 0.16268033969966 0.0512190279130556 -0.107416466530424 ENSG00000126106 TMEM53
ENST00000372243 0.162699590611827 0.0512311414525024 -0.10741609046076 ENSG00000126106 TMEM53
ENST00000372244 0.162699590611827 0.0512311414525024 -0.10741609046076 ENSG00000126106 TMEM53
ENST00000495630 0.233086124555141 0.0905572881823445 -0.0954077748775398 ENSG00000126106 TMEM53
ENST00000474394 0.0559944828980443 0.00947682972072647 -0.182437720113568 ENSG00000187147 RNF220
ENST00000480686 0.217169458815135 0.08084622184033 -0.117684601761648 ENSG00000187147 RNF220
ENST00000474956 0.441773261558089 0.248599962135215 -0.0851672464753465 ENSG00000187147 RNF220
ENST00000476724 0.764120045665532 0.610952406470214 0.0414124252378379 ENSG00000126106 TMEM53
ENST00000468117 0.783784868846184 0.638343161897058 0.0382211177031937 ENSG00000126106 TMEM53
ENST00000372237 0.76964895200296 0.618433545928131 0.0404614698697593 ENSG00000126106 TMEM53
ENST00000372235 0.848359105778799 0.737935517345737 0.0274322413319891 ENSG00000126106 TMEM53
ENST00000420706 0.917823447847591 0.849333757163473 0.0161017164062876 ENSG00000126106 TMEM53
ENST00000424484 0.520786505434071 0.324415875989815 -0.0671547092705178 ENSG00000198520 C1orf228
ENST00000455805 0.845775985343528 0.733883184197682 0.0267690906588561 ENSG00000198520 C1orf228
ENST00000458657 0.648298102241661 0.46254907972841 -0.047129329550072 ENSG00000198520 C1orf228
ENST00000418644 0.963947748137048 0.931476755950727 0.00691752520304828 ENSG00000198520 C1orf228
ENST00000441519 0.845775985343528 0.733883184197682 0.0267690906588561 ENSG00000198520 C1orf228
ENST00000357508 0.648298102241661 0.46254907972841 -0.047129329550072 ENSG00000198520 C1orf228
ENST00000535358 0.648298102241661 0.46254907972841 -0.047129329550072 ENSG00000198520 C1orf228
ENST00000445071 0.963683212811419 0.930795679495872 0.00696700553495155 ENSG00000198520 C1orf228
ENST00000453711 0.954755680111623 0.914522720346613 -0.0086970877790525 ENSG00000198520 C1orf228
ENST00000421398 0.562909014044289 0.367681350616194 -0.0615279189921771 ENSG00000198520 C1orf228
ENST00000444751 0.539893066131431 0.343926690405814 -0.0643714172235531 ENSG00000198520 C1orf228
ENST00000434068 0.484801216628074 0.289146255130048 -0.0809339606505838 ENSG00000198520 C1orf228
ENST00000434520 0.325405322980639 0.153170891432179 -0.111845595217986 ENSG00000198520 C1orf228
ENST00000427321 0.448671214648132 0.255401467260687 -0.0956477394148317 ENSG00000198520 C1orf228
ENST00000446792 0.443675980282958 0.250233723480674 -0.0982178073526886 ENSG00000198520 C1orf228
ENST00000444525 0.375780275517933 0.191708724731756 -0.111704348273153 ENSG00000198520 C1orf228
ENST00000440383 0.466257100765091 0.271577474154481 -0.0939950908577676 ENSG00000198520 C1orf228
ENST00000427336 0.476964616765709 0.281647262904155 -0.0918575644760831 ENSG00000198520 C1orf228
ENST00000418779 0.9938817506207 0.987882801257951 0.00133082547827515 ENSG00000198520 C1orf228
ENST00000568406 0.916138217490804 0.846728548766597 0.0170829559470562 ENSG00000198520 C1orf228
ENST00000452259 0.326071435743425 0.153663541878443 0.0757236637620977 ENSG00000142945 KIF2C
ENST00000372224 0.991976183058442 0.983858433639721 0.000991683703064359 ENSG00000142945 KIF2C
ENST00000493027 0.323774652891348 0.151844010280896 0.0761611798025507 ENSG00000142945 KIF2C
ENST00000372218 0.991469967713014 0.982953571956558 0.00104719949589402 ENSG00000142945 KIF2C
ENST00000455186 0.245873130112123 0.0985234657455822 0.0876549622248698 ENSG00000142945 KIF2C
ENST00000372222 0.932552661895152 0.875729760286759 0.00750943870732452 ENSG00000142945 KIF2C
ENST00000480574 0.911102326426466 0.837745273233271 0.0139252718136512 ENSG00000142945 KIF2C
ENST00000372217 0.921338020072576 0.855373596330733 -0.00915829873932672 ENSG00000142945 KIF2C
ENST00000440985 0.927727402212282 0.867095471737748 -0.0112974062746852 ENSG00000225721 RP11-269F19.2
ENST00000428791 0.427642175612193 0.23583660855225 -0.0681475992095538 ENSG00000225721 RP11-269F19.2
ENST00000423289 0.261452986596811 0.108334432341418 -0.0973085610490584 ENSG00000142945 KIF2C
ENST00000472235 0.109657458941107 0.0274697718004426 -0.14495461879526 ENSG00000142945 KIF2C
ENST00000497035 0.665816122417956 0.483226177565536 0.0280334885151044 ENSG00000142937 RPS8
ENST00000396651 0.737340828187719 0.575832797132774 0.0223049481575146 ENSG00000142937 RPS8
ENST00000372209 0.736444494681455 0.574442328584962 0.0223928804653832 ENSG00000142937 RPS8
ENST00000470475 0.130354800632506 0.0360404012582902 0.111801896921523 ENSG00000142937 RPS8
ENST00000485390 0.736924891339186 0.575116700658382 0.0223536163125522 ENSG00000142937 RPS8
ENST00000464658 0.829488358640885 0.708292184715668 -0.0182637017778736 ENSG00000142937 RPS8
ENST00000484599 0.830156147740333 0.709308812736681 -0.0181846317343019 ENSG00000142937 RPS8
ENST00000474582 0.0702850949825624 0.0136786754857533 -0.167695050204175 ENSG00000142937 RPS8
ENST00000372201 0.796738824341247 0.658014434470873 -0.0347843263669056 ENSG00000173846 PLK3
ENST00000465443 0.782180496625349 0.635864528410502 -0.0371861735055834 ENSG00000173846 PLK3
ENST00000492398 0.738759153575152 0.577794006155807 0.0469200365749982 ENSG00000173846 PLK3
ENST00000439363 0.35813026352952 0.177754721359918 0.0977040203326705 ENSG00000070785 EIF2B3
ENST00000360403 0.445599698347329 0.252251325561706 0.0692541477450273 ENSG00000070785 EIF2B3
ENST00000486491 0.604525600953313 0.412576724793801 -0.0695346433716092 ENSG00000070785 EIF2B3
ENST00000372183 0.421960833413457 0.230733356319225 0.0741667653735882 ENSG00000070785 EIF2B3
ENST00000480675 0.818128180292184 0.690747260849472 0.0274101125963734 ENSG00000070785 EIF2B3
ENST00000477953 0.951938676270994 0.909621075066205 0.00790179483344402 ENSG00000070785 EIF2B3
ENST00000372182 0.839547390147752 0.723715842490226 -0.0263370585810757 ENSG00000070785 EIF2B3
ENST00000487532 0.704505935656143 0.531928936151618 -0.050817622893094 ENSG00000070785 EIF2B3
ENST00000497010 0.386175109639589 0.200275906501361 -0.107897037543161 ENSG00000070785 EIF2B3
ENST00000372168 0.0150154389439207 0.0010856210142937 -0.214919215542906 ENSG00000126107 HECTD3
ENST00000372172 0.0139017512574357 0.00094896889979082 -0.189666217449081 ENSG00000126107 HECTD3
ENST00000486132 0.0740403449744981 0.0148330314568389 -0.177440295911254 ENSG00000126107 HECTD3
ENST00000486296 0.0126896329230147 0.000814433312365241 -0.242596247059049 ENSG00000126107 HECTD3
ENST00000466423 0.00614245013013663 0.00022054425440112 -0.259294382095328 ENSG00000126107 HECTD3
ENST00000487488 0.0193131772460513 0.00166546714721159 -0.242348626568923 ENSG00000126107 HECTD3
ENST00000484564 0.0545859794920847 0.00910455593998215 -0.226500576759121 ENSG00000126107 HECTD3
ENST00000246337 0.97536595732875 0.951949858553953 -0.00370670413692173 ENSG00000126088 UROD
ENST00000491773 0.762871546054651 0.609180296724962 0.0346227886849405 ENSG00000126088 UROD
ENST00000463092 0.845620919320704 0.733514865771485 0.0232563325259005 ENSG00000126088 UROD
ENST00000461035 0.722161063429631 0.555109897243721 0.042868665954655 ENSG00000126088 UROD
ENST00000491300 0.863109371430238 0.761753840855717 0.019782746530789 ENSG00000126088 UROD
ENST00000434478 0.840703478737864 0.725607548282578 0.0229833931769804 ENSG00000126088 UROD
ENST00000494399 0.97536595732875 0.951949858553953 -0.00370670413692173 ENSG00000126088 UROD
ENST00000460334 0.781081884200717 0.63432773377282 0.0312727036561464 ENSG00000126088 UROD
ENST00000462688 0.834889520681455 0.71671493891422 0.0236086092234824 ENSG00000126088 UROD
ENST00000460906 0.77931543050965 0.631905900492516 0.0316750306416571 ENSG00000126088 UROD
ENST00000490385 0.770467236665572 0.619659180423971 0.032785113621132 ENSG00000126088 UROD
ENST00000469548 0.913010367176434 0.84075948994969 0.0128365651609058 ENSG00000126088 UROD
ENST00000486699 0.916687818704467 0.847540359844127 0.0123063679282945 ENSG00000126088 UROD
ENST00000478467 0.927383613077145 0.866558064997882 0.010685755008764 ENSG00000126088 UROD
ENST00000428106 0.925146256642102 0.862273600212982 0.0110951389350666 ENSG00000126088 UROD
ENST00000496439 0.832793517356067 0.713109813800132 0.0246385468695282 ENSG00000126088 UROD
ENST00000473012 0.792585370617506 0.651997376212059 0.030809280280563 ENSG00000126088 UROD
ENST00000472254 0.495453358774722 0.299457618099492 -0.0806335972711179 ENSG00000126088 UROD
ENST00000466193 0.241715391710932 0.0957984262795552 -0.139969338229539 ENSG00000126088 UROD
ENST00000465678 0.261454030616656 0.108343269979377 -0.134690267445365 ENSG00000126088 UROD
ENST00000464588 0.316241803493648 0.146356462657582 0.127012879585712 ENSG00000162415 ZSWIM5
ENST00000334815 0.359127806544225 0.178587790683297 -0.119503708784324 ENSG00000186603 HPDL
ENST00000528332 0.124298518564275 0.0334654385205676 -0.125718830115845 ENSG00000132781 MUTYH
ENST00000529984 0.124298518564275 0.0334654385205676 -0.125718830115845 ENSG00000132781 MUTYH
ENST00000372110 0.123497806654073 0.0331247295802335 -0.125978253997354 ENSG00000132781 MUTYH
ENST00000372115 0.122631657193831 0.0327344485345984 -0.126034079184773 ENSG00000132781 MUTYH
ENST00000481571 0.123497806654073 0.0331247295802335 -0.125978253997354 ENSG00000132781 MUTYH
ENST00000372098 0.123497806654073 0.0331247295802335 -0.125978253997354 ENSG00000132781 MUTYH
ENST00000355498 0.217301833666306 0.0809181386824681 -0.102218473118892 ENSG00000132781 MUTYH
ENST00000475516 0.220053265651903 0.0825974938662902 -0.101780229811821 ENSG00000132781 MUTYH
ENST00000372104 0.213368101670916 0.0786531175604091 -0.103447824651869 ENSG00000132781 MUTYH
ENST00000448481 0.213368101670916 0.0786531175604091 -0.103447824651869 ENSG00000132781 MUTYH
ENST00000456914 0.211309663499996 0.0775020896282658 -0.103949920593842 ENSG00000132781 MUTYH
ENST00000354383 0.220053265651903 0.0825974938662902 -0.101780229811821 ENSG00000132781 MUTYH
ENST00000488731 0.202500226809134 0.0724548633674069 -0.105696899858367 ENSG00000132781 MUTYH
ENST00000372100 0.217806619165636 0.0812401857701206 -0.102194166212567 ENSG00000132781 MUTYH
ENST00000450313 0.123168687567815 0.0329711163988924 -0.126002968300498 ENSG00000132781 MUTYH
ENST00000531105 0.213973774303184 0.0790280180412459 -0.102827632364582 ENSG00000132781 MUTYH
ENST00000467459 0.438472517657078 0.245675331106009 -0.0891158926304541 ENSG00000132781 MUTYH
ENST00000482094 0.553805224717853 0.357944720968862 -0.0752107459389033 ENSG00000132781 MUTYH
ENST00000529892 0.570631962161484 0.37551616746264 -0.0714800254297683 ENSG00000132781 MUTYH
ENST00000533178 0.151746512941804 0.0459471970111241 -0.128324987549429 ENSG00000132781 MUTYH
ENST00000528013 0.206022979163558 0.0743982708773926 -0.104988427092138 ENSG00000132781 MUTYH
ENST00000412971 0.161434515305997 0.0505956227805056 -0.1257995778246 ENSG00000132781 MUTYH
ENST00000462388 0.605368947106325 0.413386570597226 -0.0687730822113181 ENSG00000132781 MUTYH
ENST00000470256 0.350401076713639 0.17182236296385 -0.0899401692697604 ENSG00000132781 MUTYH
ENST00000461495 0.199177494839381 0.0705398287466236 -0.118887188556147 ENSG00000132781 MUTYH
ENST00000435155 0.330347810650029 0.156814286941777 -0.0932602581816893 ENSG00000132781 MUTYH
ENST00000467940 0.207750932979954 0.0754196957527141 -0.117757367232232 ENSG00000132781 MUTYH
ENST00000478796 0.530533927409049 0.334158813964648 -0.0804166517731976 ENSG00000132781 MUTYH
ENST00000525160 0.179403044005722 0.0595863716600185 -0.124474805299505 ENSG00000132781 MUTYH
ENST00000479746 0.266498548475332 0.111722382448245 -0.104646746349973 ENSG00000132781 MUTYH
ENST00000492494 0.259940653813649 0.107353514781684 -0.105722854362359 ENSG00000132781 MUTYH
ENST00000483642 0.135156456660227 0.0381423521859431 -0.136722234473558 ENSG00000132781 MUTYH
ENST00000481139 0.149089217190854 0.0446087272513812 -0.135011020058863 ENSG00000132781 MUTYH
ENST00000485484 0.307011040079753 0.139880872966105 -0.0999687167123607 ENSG00000132781 MUTYH
ENST00000476789 0.163345011350875 0.0515219391248568 -0.131430732143291 ENSG00000132781 MUTYH
ENST00000462387 0.160606536445832 0.0501963871863905 -0.132694429802231 ENSG00000132781 MUTYH
ENST00000474703 0.401283655089857 0.213278339701266 -0.0861529174078455 ENSG00000132781 MUTYH
ENST00000483127 0.333374074974119 0.158992963876256 -0.100272397793553 ENSG00000132781 MUTYH
ENST00000534453 0.538736719533699 0.342674757848714 -0.071926263474635 ENSG00000132781 MUTYH
ENST00000372090 0.0793997777103865 0.016608293149948 -0.177982963204793 ENSG00000132773 TOE1
ENST00000477731 0.127062293984391 0.0346066417218833 -0.175044641000393 ENSG00000132773 TOE1
ENST00000539779 0.0826944521698286 0.01773366519181 -0.177299775831792 ENSG00000132773 TOE1
ENST00000471337 0.178813230819269 0.0592617718437032 -0.154149580133579 ENSG00000132773 TOE1
ENST00000495703 0.113372440450337 0.0289346507031307 -0.1625724051721 ENSG00000132773 TOE1
ENST00000460057 0.760380161507067 0.605844228236159 -0.0453447346654787 ENSG00000132773 TOE1
ENST00000372084 0.470240267040625 0.275361742937829 0.0607728232220256 ENSG00000070759 TESK2
ENST00000372086 0.238390643518716 0.0938779428251692 0.0953598496097736 ENSG00000070759 TESK2
ENST00000341771 0.238390643518716 0.0938779428251692 0.0953598496097736 ENSG00000070759 TESK2
ENST00000486676 0.237489575365509 0.0932936925729345 0.0953952919385097 ENSG00000070759 TESK2
ENST00000538496 0.261539615432277 0.108398550361563 0.0924593974948799 ENSG00000070759 TESK2
ENST00000493974 0.438994312246544 0.246093693000829 0.0952232403216754 ENSG00000070759 TESK2
ENST00000451835 0.230387690208758 0.0889568955744875 0.131064023491457 ENSG00000070759 TESK2
ENST00000415578 0.998421146543851 0.996872540299656 0.000336862079343263 ENSG00000236624 CCDC163P
ENST00000515561 0.998837157199472 0.997700847115753 0.000247591548437446 ENSG00000236624 CCDC163P
ENST00000502793 0.924624400945636 0.861448970884001 -0.0155169483374224 ENSG00000236624 CCDC163P
ENST00000490551 0.998362522606882 0.996731349455689 0.00035318185237811 ENSG00000236624 CCDC163P
ENST00000432082 0.840026179143181 0.724659216121635 0.0311934791806725 ENSG00000236624 CCDC163P
ENST00000514299 0.840026179143181 0.724659216121635 0.0311934791806725 ENSG00000236624 CCDC163P
ENST00000486476 0.706994212646425 0.53517274733145 0.0550357836391502 ENSG00000236624 CCDC163P
ENST00000401061 0.672273929136639 0.491198252773135 -0.0495702647701763 ENSG00000132763 MMACHC
ENST00000477188 0.832670153823215 0.712845175063462 0.0324065387920906 ENSG00000132763 MMACHC
ENST00000262746 0.00621599599866472 0.000225641266979334 0.219082657256722 ENSG00000117450 PRDX1
ENST00000319248 0.00622542411423264 0.000226643775312262 0.219083274130331 ENSG00000117450 PRDX1
ENST00000372079 0.00622751664499608 0.00022694412502789 0.2190892974241 ENSG00000117450 PRDX1
ENST00000447184 0.00450633380413509 0.000120860835416609 0.232372398897022 ENSG00000117450 PRDX1
ENST00000424390 0.00449234228313561 0.000120129593070914 0.232451360512865 ENSG00000117450 PRDX1
ENST00000483583 0.00194078853686476 2.37838128523278e-05 0.261369647647629 ENSG00000117450 PRDX1
ENST00000372070 0.84912008937117 0.73903037835147 -0.0159673679552716 ENSG00000117448 AKR1A1
ENST00000434299 0.933459415907761 0.87742282977551 -0.00772843866671562 ENSG00000117448 AKR1A1
ENST00000496999 0.921562115812249 0.855974388519187 0.00985682692268514 ENSG00000117448 AKR1A1
ENST00000476957 0.909463049369302 0.835243091755194 0.00992618375720144 ENSG00000117448 AKR1A1
ENST00000481885 0.969202568127451 0.941349266742006 -0.00361915618612511 ENSG00000117448 AKR1A1
ENST00000351829 0.845538798546955 0.733384313240789 -0.0165163233748258 ENSG00000117448 AKR1A1
ENST00000471651 0.921401528797864 0.855648371125008 0.00954514851754623 ENSG00000117448 AKR1A1
ENST00000497973 0.977227075756652 0.955941161347982 -0.00288537486601245 ENSG00000117448 AKR1A1
ENST00000473038 0.57643205917393 0.381620383443942 -0.0511431579023867 ENSG00000117448 AKR1A1
ENST00000495913 0.508130893994322 0.311677226894312 -0.0596761645108738 ENSG00000117448 AKR1A1
ENST00000487654 0.678652109930838 0.499550934658506 -0.0441505068364237 ENSG00000117448 AKR1A1
ENST00000475919 0.721061343564006 0.55359308470383 -0.0452857463920146 ENSG00000117448 AKR1A1
ENST00000475985 0.224453738112423 0.0854455537437027 -0.146308313309966 ENSG00000117448 AKR1A1
ENST00000437901 0.976272683685881 0.953787124488933 -0.00299167178573247 ENSG00000132780 NASP
ENST00000437362 0.980700551899836 0.962413187452806 -0.00243295890469585 ENSG00000132780 NASP
ENST00000464190 0.908176995954684 0.833034242033984 -0.011501812332928 ENSG00000132780 NASP
ENST00000528084 0.928059845786966 0.8676434943594 -0.00887098413931922 ENSG00000132780 NASP
ENST00000527359 0.964249727744499 0.932279544216329 -0.00436309863791857 ENSG00000132780 NASP
ENST00000525515 0.87541080895661 0.779779855084021 -0.0147418460636719 ENSG00000132780 NASP
ENST00000453748 0.986516258147395 0.972781470527366 0.00175208458914881 ENSG00000132780 NASP
ENST00000402363 0.677095953901637 0.497607045218586 -0.0347476291496084 ENSG00000132780 NASP
ENST00000537798 0.677107078448391 0.497621633284264 -0.034747402763833 ENSG00000132780 NASP
ENST00000527470 0.935549297608874 0.880891713540487 -0.00800621430273493 ENSG00000132780 NASP
ENST00000529333 0.933158576782805 0.876850701103379 -0.00833032213108275 ENSG00000132780 NASP
ENST00000531532 0.934864205251567 0.879845803042833 -0.00826411308976224 ENSG00000132780 NASP
ENST00000530840 0.448327632644659 0.255005659677231 -0.0772175633775348 ENSG00000132780 NASP
ENST00000528238 0.840509593426257 0.725328767067461 -0.0181850844793951 ENSG00000132780 NASP
ENST00000534101 0.896800459304879 0.81432423705026 -0.0124904905028589 ENSG00000132780 NASP
ENST00000350030 0.676735971265666 0.497193748110631 -0.0349020600677437 ENSG00000132780 NASP
ENST00000470768 0.835315522520666 0.717239157936763 -0.0190521614827491 ENSG00000132780 NASP
ENST00000372052 0.677595711155524 0.498198922562981 -0.0346985172620443 ENSG00000132780 NASP
ENST00000351223 0.677595711155524 0.498198922562981 -0.0346985172620443 ENSG00000132780 NASP
ENST00000530073 0.786759133674513 0.642762362921107 -0.0240786156594193 ENSG00000132780 NASP
ENST00000481782 0.759849401603303 0.605133493821738 -0.0277479940807752 ENSG00000132780 NASP
ENST00000531612 0.793294353219302 0.652997442608648 -0.0246677989606472 ENSG00000132780 NASP
ENST00000527932 0.841919752696096 0.727412382197383 -0.0208822569245829 ENSG00000132780 NASP
ENST00000534450 0.466603759946138 0.271976363902236 -0.0646019719565774 ENSG00000132780 NASP
ENST00000472408 0.00572824503088846 0.000189870990303334 -0.29191850666437 ENSG00000132780 NASP
ENST00000491755 0.701310663396504 0.528182327308638 -0.0558275755022008 ENSG00000159588 CCDC17
ENST00000482416 0.701310663396504 0.528182327308638 -0.0558275755022008 ENSG00000159588 CCDC17
ENST00000372044 0.694130352851093 0.518945147862186 -0.0570389901657925 ENSG00000159588 CCDC17
ENST00000421127 0.68717417037449 0.510121551246028 -0.0582861644250008 ENSG00000159588 CCDC17
ENST00000343901 0.689869570620253 0.51344296742087 -0.0578209899235079 ENSG00000159588 CCDC17
ENST00000528266 0.720325914523898 0.552533560574801 -0.0525644454765081 ENSG00000159588 CCDC17
ENST00000445048 0.689944584005589 0.513616410053255 -0.0578728603553222 ENSG00000159588 CCDC17
ENST00000479529 0.715043852488602 0.545495704267289 -0.0535646047676658 ENSG00000159588 CCDC17
ENST00000479235 0.669522707599803 0.487507793171059 -0.0352492293132176 ENSG00000159592 GPBP1L1
ENST00000290795 0.49931322627918 0.30333053375626 0.0468388229167986 ENSG00000159592 GPBP1L1
ENST00000355105 0.498221991245094 0.302239827555078 0.0468864652300962 ENSG00000159592 GPBP1L1
ENST00000467032 0.824413567669839 0.700109752883951 -0.0239041216446343 ENSG00000159592 GPBP1L1
ENST00000487436 0.900998055592839 0.821523323702244 -0.0136979568992531 ENSG00000159592 GPBP1L1
ENST00000468724 0.729948349392947 0.565828872889633 -0.0322137293217074 ENSG00000159592 GPBP1L1
ENST00000498128 0.531392740407743 0.335102727663314 0.0608209219011698 ENSG00000159592 GPBP1L1
ENST00000496278 0.333484656647665 0.159093076122902 -0.0949011684567232 ENSG00000159592 GPBP1L1
ENST00000495616 0.957828922909036 0.920646742866948 -0.00748616214088663 ENSG00000159592 GPBP1L1
ENST00000488278 0.332085582359236 0.158079681336698 0.0839928459166417 ENSG00000159592 GPBP1L1
ENST00000480941 0.33193631286214 0.157954782423536 0.0842707399522709 ENSG00000159592 GPBP1L1
ENST00000480083 0.352559640073146 0.17345846145011 0.0814365802803121 ENSG00000159592 GPBP1L1
ENST00000493083 0.299656230822239 0.134651784035987 0.0918860534530463 ENSG00000159592 GPBP1L1
ENST00000460859 0.280755252109191 0.121387986587933 0.0956546300635204 ENSG00000159592 GPBP1L1
ENST00000372025 0.447604718885654 0.254183288114066 0.0640596606862722 ENSG00000159596 TMEM69
ENST00000496366 0.382218441829447 0.196971864517902 0.0712141698487931 ENSG00000159596 TMEM69
ENST00000359942 0.879735996545693 0.786750743766537 -0.016170697466472 ENSG00000197429 IPP
ENST00000430643 0.340763029497066 0.164550418629887 -0.122330806075589 ENSG00000230896 RP11-767N6.7
ENST00000495072 0.678121132030788 0.498848541298162 -0.0513743854836202 ENSG00000197429 IPP
ENST00000396478 0.956071907281992 0.917002183440017 -0.00624790064834977 ENSG00000197429 IPP
ENST00000470809 0.0637618050975959 0.0116840383295122 0.207698163712611 ENSG00000086015 MAST2
ENST00000372009 0.517644405079 0.321302105777736 0.0556831734118414 ENSG00000086015 MAST2
ENST00000361297 0.510945747660515 0.314710091631551 0.0564172174819153 ENSG00000086015 MAST2
ENST00000372008 0.613207102648104 0.421809272423502 0.0419369551836577 ENSG00000086015 MAST2
ENST00000482881 0.716686032053297 0.547668345389618 -0.0396841011979643 ENSG00000086015 MAST2
ENST00000467367 0.789730840197106 0.647359104895264 -0.0396761179459734 ENSG00000086015 MAST2
ENST00000477968 0.446139667978067 0.252778808246577 -0.0998371757375498 ENSG00000086015 MAST2
ENST00000262741 0.223592688472624 0.0849398961351465 0.0961384843598452 ENSG00000117461 PIK3R3
ENST00000372006 0.226880070637261 0.0868805937591641 0.0955582903590081 ENSG00000117461 PIK3R3
ENST00000340332 0.229437884180888 0.088379389548199 0.0951302007735218 ENSG00000117461 PIK3R3
ENST00000354242 0.229437884180888 0.088379389548199 0.0951302007735218 ENSG00000117461 PIK3R3
ENST00000420542 0.229437884180888 0.088379389548199 0.0951302007735218 ENSG00000117461 PIK3R3
ENST00000488808 0.79546968183421 0.655950603612663 0.0252119203500484 ENSG00000117461 PIK3R3
ENST00000540385 0.0959796376756804 0.0223163968529867 0.155601986140384 ENSG00000117461 PIK3R3
ENST00000423209 0.0936500796084233 0.021495918056949 0.157547223520152 ENSG00000117461 PIK3R3
ENST00000493202 0.114411186505018 0.0293309229741917 0.158369107004704 ENSG00000117461 PIK3R3
ENST00000425892 0.115005422802072 0.0295442561835082 0.160077072652226 ENSG00000117461 PIK3R3
ENST00000396420 0.104025143574296 0.0253540207902214 -0.147453646828869 ENSG00000085998 POMGNT1
ENST00000371984 0.103878430628914 0.0252878538082075 -0.145634169098762 ENSG00000085998 POMGNT1
ENST00000371992 0.104025143574296 0.0253540207902214 -0.147453646828869 ENSG00000085998 POMGNT1
ENST00000475642 0.402010361875614 0.213914768548942 -0.109825981145363 ENSG00000085998 POMGNT1
ENST00000535522 0.149600243128917 0.0448990577411026 -0.133716277963621 ENSG00000085998 POMGNT1
ENST00000371986 0.105110032164375 0.0257519180628493 -0.145098712896143 ENSG00000085998 POMGNT1
ENST00000480972 0.52691609160825 0.330375471257442 -0.0851541062272893 ENSG00000085998 POMGNT1
ENST00000485714 0.138237518722678 0.039574346623868 -0.161436392354237 ENSG00000085998 POMGNT1
ENST00000477114 0.448636719272999 0.25535668132271 -0.0984803700258971 ENSG00000085998 POMGNT1
ENST00000497439 0.558406704467795 0.362817341971191 -0.0727596765247221 ENSG00000085998 POMGNT1
ENST00000489985 0.509409325110335 0.313054361805679 -0.0847343048097236 ENSG00000085998 POMGNT1
ENST00000463715 0.707212125417157 0.535587823363597 -0.0383258622865246 ENSG00000085999 RAD54L
ENST00000442598 0.616850966640237 0.426056658638967 -0.0371006642539787 ENSG00000085999 RAD54L
ENST00000493985 0.637195811487936 0.449359668369282 -0.0475271477490322 ENSG00000085999 RAD54L
ENST00000371975 0.612697609876138 0.421110655534045 -0.037460132822866 ENSG00000085999 RAD54L
ENST00000469835 0.338714895100972 0.162938698922777 -0.0913774244028284 ENSG00000085999 RAD54L
ENST00000493032 0.911180201717489 0.837874687913507 -0.0137131301647255 ENSG00000085999 RAD54L
ENST00000487700 0.918215548317389 0.849978964034048 -0.0118137673062549 ENSG00000085999 RAD54L
ENST00000472889 0.863793452759413 0.763063701155598 0.0209576203815153 ENSG00000085999 RAD54L
ENST00000473251 0.79766139773772 0.65960517114908 0.0280107479853901 ENSG00000085999 RAD54L
ENST00000496156 0.265172502005089 0.110911276905966 -0.0692269901076983 ENSG00000132128 LRRC41
ENST00000476687 0.688878659196716 0.512176070756938 0.0411535322504363 ENSG00000085999 RAD54L
ENST00000488942 0.606137199319836 0.414139028003349 -0.0478615002302646 ENSG00000085999 RAD54L
ENST00000459678 0.966367644350681 0.936166367489202 -0.0049236222466328 ENSG00000085999 RAD54L
ENST00000343304 0.0447769041032304 0.00662163191881907 -0.118619816765505 ENSG00000132128 LRRC41
ENST00000472710 0.0432429579977175 0.00625948483467253 -0.115411005401909 ENSG00000132128 LRRC41
ENST00000498402 0.215030864523901 0.0796427956726387 -0.0906722024361856 ENSG00000132128 LRRC41
ENST00000469150 0.283653889249263 0.123299396380899 -0.0970819871244925 ENSG00000132128 LRRC41
ENST00000311672 0.688898410148683 0.512223206558349 -0.0365506806667985 ENSG00000173660 UQCRH
ENST00000489056 0.689934239093181 0.513576039159815 -0.0364445508378882 ENSG00000173660 UQCRH
ENST00000486951 0.762135967920513 0.608181499819288 -0.0289636313146516 ENSG00000173660 UQCRH
ENST00000496387 0.690733251290541 0.514857671756131 -0.0363292158353814 ENSG00000173660 UQCRH
ENST00000460947 0.681386009850789 0.502966794509054 -0.0403827615171323 ENSG00000173660 UQCRH
ENST00000474844 0.179869155227991 0.0598893832819313 -0.0893753507651059 ENSG00000117481 NSUN4
ENST00000307089 0.287640214924291 0.126222602079059 -0.0680873892563899 ENSG00000117481 NSUN4
ENST00000486270 0.38709357958394 0.200993894322774 -0.0633764395306509 ENSG00000117481 NSUN4
ENST00000536062 0.23793880156385 0.0935940992021602 -0.0808325854247662 ENSG00000117481 NSUN4
ENST00000469918 0.685696128563147 0.507996607735919 -0.0374493468069486 ENSG00000117481 NSUN4
ENST00000472157 0.926413935704462 0.864882898925805 -0.0140557630042371 ENSG00000117481 NSUN4
ENST00000471871 0.206508354676603 0.0746772010660977 -0.0857241315734173 ENSG00000117481 NSUN4
ENST00000537428 0.218955261200763 0.0819248444365443 -0.0837098292989455 ENSG00000117481 NSUN4
ENST00000498008 0.199498563074922 0.0707083275539716 -0.0892089856995527 ENSG00000117481 NSUN4
ENST00000495427 0.139420474080934 0.0400996268451961 -0.101477598161881 ENSG00000117481 NSUN4
ENST00000475281 0.774737171082657 0.625587861373751 -0.0348547514730598 ENSG00000117481 NSUN4
ENST00000243167 0.442028368171844 0.248902594086309 -0.0992087439005266 ENSG00000117480 FAAH
ENST00000493735 0.716768075314338 0.547764980656589 -0.0533821040248877 ENSG00000117480 FAAH
ENST00000484697 0.50889110346086 0.312516657497336 -0.0893420254779536 ENSG00000117480 FAAH
ENST00000602433 0.243183702092861 0.0966705422318719 -0.109309815808401 ENSG00000269956 MKNK1-AS1
ENST00000342571 0.132508551778793 0.0369603520700395 -0.12726533027918 ENSG00000079277 MKNK1
ENST00000371946 0.454353464920255 0.260554448834345 -0.0604337490573724 ENSG00000079277 MKNK1
ENST00000341183 0.454628153009633 0.260793776840097 -0.0604237227725723 ENSG00000079277 MKNK1
ENST00000371944 0.132508551778793 0.0369603520700395 -0.12726533027918 ENSG00000079277 MKNK1
ENST00000371945 0.454353464920255 0.260554448834345 -0.0604337490573724 ENSG00000079277 MKNK1
ENST00000524749 0.11126517321617 0.0280986922208349 -0.173980200851266 ENSG00000079277 MKNK1
ENST00000528077 0.443396298680225 0.250021393852937 -0.0617199053520869 ENSG00000079277 MKNK1
ENST00000428112 0.618922941405921 0.428290783445613 -0.043015758428318 ENSG00000079277 MKNK1
ENST00000532897 0.778785008025628 0.631217669206619 -0.0330762708187026 ENSG00000079277 MKNK1
ENST00000530528 0.340230617601184 0.164132397965437 -0.119737970734052 ENSG00000079277 MKNK1
ENST00000531355 0.608401178012528 0.416625050948271 -0.0437996701019621 ENSG00000079277 MKNK1
ENST00000470237 0.374978129886084 0.190979892862563 -0.10525220093641 ENSG00000079277 MKNK1
ENST00000524417 0.966750652310685 0.936903626716579 -0.00697719687397255 ENSG00000079277 MKNK1
ENST00000460098 0.618934923099655 0.428304936272556 -0.068218744586884 ENSG00000079277 MKNK1
ENST00000532783 0.350059354396737 0.171571916130903 -0.0940611765540948 ENSG00000079277 MKNK1
ENST00000496619 0.92382992326896 0.859786860931579 -0.0106079511291535 ENSG00000079277 MKNK1
ENST00000528237 0.196742012615711 0.0691742173684642 -0.129039316307617 ENSG00000079277 MKNK1
ENST00000526513 0.790798538075898 0.649038644384829 -0.0286008617680931 ENSG00000079277 MKNK1
ENST00000484301 0.746235732435278 0.587765408155664 -0.0359479018963723 ENSG00000079277 MKNK1
ENST00000545730 0.0313661017245331 0.00372827432707605 -0.139397803017415 ENSG00000079277 MKNK1
ENST00000486716 0.983995865366168 0.968321561957331 0.00261463215944333 ENSG00000079277 MKNK1
ENST00000480531 0.210421012345157 0.0769887414489974 -0.137309527174908 ENSG00000079277 MKNK1
ENST00000529170 0.985526575904461 0.971059890997915 0.00227704989356986 ENSG00000079277 MKNK1
ENST00000531769 0.0197824773754184 0.00173315874498064 -0.149856186787056 ENSG00000079277 MKNK1
ENST00000465783 0.96988709695969 0.942862420742983 0.00493264849792583 ENSG00000079277 MKNK1
ENST00000474868 0.984142308181531 0.968633982935676 0.00270627162593112 ENSG00000079277 MKNK1
ENST00000532110 0.976866117387848 0.955227263605647 -0.00395490006448052 ENSG00000079277 MKNK1
ENST00000525888 0.638073669244338 0.450468214897799 0.0532470154622199 ENSG00000079277 MKNK1
ENST00000468852 0.603562001322348 0.411419256848801 0.0695368897471689 ENSG00000079277 MKNK1
ENST00000319928 0.00199167432392882 2.55768465721597e-05 -0.267061577911514 ENSG00000142961 MOB3C
ENST00000271139 0.0109466237964913 0.000620977692826944 -0.227422434258578 ENSG00000142961 MOB3C
ENST00000371940 0.00381776377831134 8.79262286730811e-05 -0.25274425268665 ENSG00000142961 MOB3C
ENST00000477318 0.032654605157714 0.00398479611353271 -0.216396129597055 ENSG00000142961 MOB3C
ENST00000576409 0.37511342263831 0.191098533449339 -0.0701460968066319 ENSG00000123472 ATPAF1
ENST00000371937 0.376800055364337 0.192553706601443 -0.0699293592728946 ENSG00000123472 ATPAF1
ENST00000574428 0.376800055364337 0.192553706601443 -0.0699293592728946 ENSG00000123472 ATPAF1
ENST00000492233 0.67089262100461 0.489274074415694 -0.044692877710694 ENSG00000123472 ATPAF1
ENST00000526821 0.490471570501573 0.294430652316304 -0.0614339790517092 ENSG00000123472 ATPAF1
ENST00000542495 0.527334953364651 0.330895750060858 -0.0575786191011199 ENSG00000123472 ATPAF1
ENST00000529214 0.527334953364651 0.330895750060858 -0.0575786191011199 ENSG00000123472 ATPAF1
ENST00000329231 0.240999281945572 0.095368541140387 -0.0905615592898141 ENSG00000123472 ATPAF1
ENST00000534216 0.840375427398185 0.725149317106961 -0.0208853453404534 ENSG00000123472 ATPAF1
ENST00000532925 0.686592796027673 0.509359105584019 -0.0364174017676126 ENSG00000123472 ATPAF1
ENST00000474020 0.451996850580867 0.25844047064292 -0.0775706515071261 ENSG00000123472 ATPAF1
ENST00000487193 0.221178049811531 0.0833208850527728 -0.115013004774596 ENSG00000123472 ATPAF1
ENST00000544071 0.309943111386521 0.141868435060418 -0.0604223853117559 ENSG00000159658 EFCAB14
ENST00000525633 0.0613739308476308 0.011002808081537 -0.176922812715082 ENSG00000123472 ATPAF1
ENST00000460928 0.411960325908493 0.222530050280027 -0.106965163710553 ENSG00000123472 ATPAF1
ENST00000442839 0.555243819369604 0.35935830949048 -0.0498281991985299 ENSG00000228237 EFCAB14-AS1
ENST00000418985 0.551065358150874 0.355130080796374 -0.0502389346926069 ENSG00000228237 EFCAB14-AS1
ENST00000371933 0.590826943033843 0.397562655849312 -0.0376116658801584 ENSG00000159658 EFCAB14
ENST00000479745 0.674788721524867 0.494409654419775 -0.0428968335257035 ENSG00000159658 EFCAB14
ENST00000487741 0.72281370702069 0.555895983646392 -0.0376386376985141 ENSG00000159658 EFCAB14
ENST00000481623 0.664874743349829 0.482133675830521 -0.0478598676041735 ENSG00000159658 EFCAB14
ENST00000459797 0.755095430876083 0.599159271264712 -0.0430143704985801 ENSG00000159658 EFCAB14
ENST00000484461 0.881898632395161 0.790177566585596 0.015334572244181 ENSG00000159658 EFCAB14
ENST00000337817 0.622906005684181 0.432704707903389 0.0359445866883623 ENSG00000123473 STIL
ENST00000360380 0.622906005684181 0.432704707903389 0.0359445866883623 ENSG00000123473 STIL
ENST00000371877 0.622906005684181 0.432704707903389 0.0359445866883623 ENSG00000123473 STIL
ENST00000243182 0.630284832754349 0.441095521308888 0.0351521396224591 ENSG00000123473 STIL
ENST00000396221 0.630284832754349 0.441095521308888 0.0351521396224591 ENSG00000123473 STIL
ENST00000447475 0.695994593306804 0.521330217899226 0.0327753718355711 ENSG00000123473 STIL
ENST00000418131 0.60004283800435 0.407499058577024 0.0506213856513792 ENSG00000123473 STIL
ENST00000436811 0.876680987299893 0.781822317424161 0.0185877230117771 ENSG00000123473 STIL
ENST00000433827 0.372586078825655 0.189253488311747 -0.111194270462557 ENSG00000123473 STIL
ENST00000413565 0.809682662744113 0.677284420155943 0.0366072814268428 ENSG00000123473 STIL
ENST00000371873 0.645289090271255 0.459118861030181 0.0443484129835854 ENSG00000162368 CMPK1
ENST00000371871 0.774613170852829 0.625415479088256 0.025271727152462 ENSG00000162368 CMPK1
ENST00000471289 0.187298538550218 0.0639473836180644 -0.140026173637281 ENSG00000162368 CMPK1
ENST00000450808 0.645932378222552 0.459908851959398 0.0387950250564012 ENSG00000162368 CMPK1
ENST00000371870 0.387759118802041 0.201627984856285 -0.0660099069819489 ENSG00000162368 CMPK1
ENST00000445551 0.605655218819459 0.413677794640664 -0.0716283325809112 ENSG00000237424 FOXD2-AS1
ENST00000371839 0.362170918431364 0.180999711498424 0.11728047264256 ENSG00000186094 AGBL4
ENST00000416121 0.838493402632602 0.72185775695994 0.0315468813786497 ENSG00000186094 AGBL4
ENST00000371838 0.507981560849796 0.311532710204847 0.0890461422395412 ENSG00000186094 AGBL4
ENST00000396153 0.00471372687624777 0.000131958639349462 0.295443545609455 ENSG00000185104 FAF1
ENST00000371778 0.00467898407651601 0.000129240863189196 0.296426528837249 ENSG00000185104 FAF1
ENST00000545823 0.00939311970476073 0.000477556115505952 0.236851119140565 ENSG00000185104 FAF1
ENST00000494400 0.00858822849664281 0.000408164000966956 0.257373079270273 ENSG00000185104 FAF1
ENST00000424664 0.448470507449109 0.255136712186326 0.0997596543777205 ENSG00000225767 RP5-850O15.3
ENST00000472808 0.00107734908433273 7.81935361085014e-06 0.322908208016189 ENSG00000185104 FAF1
ENST00000487898 0.00632843639142028 0.00023531701952993 0.313570362624958 ENSG00000185104 FAF1
ENST00000262662 0.414450199460679 0.224546191576502 -0.0674842549711057 ENSG00000123080 CDKN2C
ENST00000396148 0.433511240144002 0.241331178954756 -0.0659566643370556 ENSG00000123080 CDKN2C
ENST00000371761 0.800277274888935 0.663833303945819 -0.0256078001829382 ENSG00000123080 CDKN2C
ENST00000242719 0.150686948336015 0.0454578192694089 0.128156463733206 ENSG00000123091 RNF11
ENST00000494873 0.665054330055621 0.482326886465447 0.045210750219219 ENSG00000123091 RNF11
ENST00000486691 0.926413935704462 0.864890040763996 0.0126569319358214 ENSG00000123091 RNF11
ENST00000371730 0.0344450808636975 0.00434151811893847 0.144835842197115 ENSG00000085832 EPS15
ENST00000371733 0.0344450808636975 0.00434151811893847 0.144835842197115 ENSG00000085832 EPS15
ENST00000396122 0.0592684840897307 0.0103811899882526 0.107133891833865 ENSG00000085832 EPS15
ENST00000486505 0.090362664676671 0.0203502933143549 0.148237634455462 ENSG00000085832 EPS15
ENST00000478657 0.286623579696701 0.125320454460918 0.110390966047984 ENSG00000085832 EPS15
ENST00000493793 0.107741833931853 0.0267568955147642 0.108972692037669 ENSG00000085832 EPS15
ENST00000371727 0.039914428695987 0.00551274712292938 0.178510928544303 ENSG00000085832 EPS15
ENST00000464478 0.00850632144868062 0.000399252355200217 0.226390734673982 ENSG00000085832 EPS15
ENST00000471391 0.0453507845764701 0.00675637187435701 0.165576767444524 ENSG00000085832 EPS15
ENST00000465467 0.061078073488434 0.010928579708993 0.160515717866268 ENSG00000085832 EPS15
ENST00000415031 0.142567880575542 0.0414943526934088 0.156444579659049 ENSG00000227070 RP11-191G24.1
ENST00000426017 0.144750952272272 0.0425350684340503 0.156789917462456 ENSG00000227070 RP11-191G24.1
ENST00000431943 0.0772266133675811 0.0158882391544561 0.206440696756385 ENSG00000227742 CALR4P
ENST00000371714 0.12639689731434 0.0343224698527736 0.0744743885181546 ENSG00000117859 OSBPL9
ENST00000337809 0.257648651461727 0.105907474695477 0.056909873150644 ENSG00000117859 OSBPL9
ENST00000371710 0.257648651461727 0.105907474695477 0.056909873150644 ENSG00000117859 OSBPL9
ENST00000447887 0.244421955293041 0.097589999371704 0.0585794225636732 ENSG00000117859 OSBPL9
ENST00000495776 0.244421955293041 0.097589999371704 0.0585794225636732 ENSG00000117859 OSBPL9
ENST00000435686 0.244301351754003 0.0974919535590782 0.0585790694778708 ENSG00000117859 OSBPL9
ENST00000435274 0.196282169565711 0.0689010047837208 0.0624612719947123 ENSG00000117859 OSBPL9
ENST00000428468 0.244421955293041 0.097587178285694 0.0585797467183392 ENSG00000117859 OSBPL9
ENST00000453295 0.244421955293041 0.097587178285694 0.0585797467183392 ENSG00000117859 OSBPL9
ENST00000489990 0.115191910215216 0.0296107093243012 0.107136085241795 ENSG00000117859 OSBPL9
ENST00000530544 0.335330330060935 0.160453111280483 0.048607712036492 ENSG00000117859 OSBPL9
ENST00000484890 0.210825836774575 0.0772168195641708 0.102710669824443 ENSG00000117859 OSBPL9
ENST00000534040 0.492292178509573 0.296362763384707 0.0572357485028102 ENSG00000117859 OSBPL9
ENST00000532975 0.578866763665155 0.384267298451202 0.0454038244503105 ENSG00000117859 OSBPL9
ENST00000527631 0.569297390892884 0.374265912957442 0.0477674041500112 ENSG00000117859 OSBPL9
ENST00000531828 0.483376298563868 0.287900776507503 0.036128494346196 ENSG00000117859 OSBPL9
ENST00000361556 0.673254739697033 0.492491021608683 0.0249628217073689 ENSG00000117859 OSBPL9
ENST00000473207 0.555384423375054 0.359496548464186 0.049985591786499 ENSG00000117859 OSBPL9
ENST00000533884 0.536051683947294 0.339793271210257 0.0523592977372303 ENSG00000117859 OSBPL9
ENST00000481937 0.400171148333995 0.212335728321605 0.07259509019789 ENSG00000117859 OSBPL9
ENST00000526917 0.544993376628703 0.348971865046561 0.0494552459368832 ENSG00000117859 OSBPL9
ENST00000462759 0.673254739697033 0.492491021608683 0.0249628217073689 ENSG00000117859 OSBPL9
ENST00000486942 0.636604696239834 0.448562984029435 0.0281242367652367 ENSG00000117859 OSBPL9
ENST00000467064 0.458862143153905 0.264807246144123 -0.0884291735097196 ENSG00000117859 OSBPL9
ENST00000524620 0.292536413877959 0.129797934754491 0.0968895597877201 ENSG00000117859 OSBPL9
ENST00000528603 0.319860722086801 0.148908862461431 0.0655936828606851 ENSG00000117859 OSBPL9
ENST00000475697 0.99139298090074 0.982736412899467 -0.000886069740514472 ENSG00000117859 OSBPL9
ENST00000531061 0.925186250872733 0.86233496789052 0.00818771148520976 ENSG00000117859 OSBPL9
ENST00000531819 0.967876859572488 0.939097104820011 0.00331276487546526 ENSG00000117859 OSBPL9
ENST00000533825 0.326318827511272 0.153845024918234 0.067288556140012 ENSG00000117859 OSBPL9
ENST00000440943 0.327264290838809 0.154511433327681 0.0554562672204416 ENSG00000078618 NRD1
ENST00000352171 0.730479335490452 0.56661404247808 0.0193061836593282 ENSG00000078618 NRD1
ENST00000354831 0.730479335490452 0.56661404247808 0.0193061836593282 ENSG00000078618 NRD1
ENST00000485608 0.595283128742848 0.402406464612872 0.0331584923224949 ENSG00000078618 NRD1
ENST00000539524 0.370273819689201 0.187494584971624 0.0489909800607528 ENSG00000078618 NRD1
ENST00000464385 0.0263380407030958 0.00278765382697362 -0.242682248741062 ENSG00000078618 NRD1
ENST00000588291 0.942857334132523 0.893773248541508 0.00810768736201328 ENSG00000266993 RP4-657D16.3
ENST00000586761 0.795222001244079 0.655640929088444 0.0262530458491005 ENSG00000266993 RP4-657D16.3
ENST00000475310 0.906221134025532 0.829864502562683 0.013504588398294 ENSG00000078618 NRD1
ENST00000497358 0.808900185494462 0.676241229207929 0.0228461849343301 ENSG00000078618 NRD1
ENST00000544028 0.614588744346106 0.423725856015574 0.0294451194946591 ENSG00000078618 NRD1
ENST00000591675 0.805840296754444 0.671920250468295 0.027018174423346 ENSG00000266993 RP4-657D16.3
ENST00000483007 0.204645305012119 0.0736475629667259 0.106276425343831 ENSG00000078618 NRD1
ENST00000473805 0.227562265594776 0.0872510448364391 0.102773539688646 ENSG00000078618 NRD1
ENST00000475715 0.342130482400284 0.165534360702971 0.0808604926681537 ENSG00000078618 NRD1
ENST00000491410 0.0602455567704657 0.0106978198106507 -0.105759115817821 ENSG00000078618 NRD1
ENST00000468722 0.215349996367646 0.0798364550137119 -0.0987210092620287 ENSG00000078618 NRD1
ENST00000371655 0.306379579342656 0.139382569648942 -0.0880409763906197 ENSG00000169213 RAB3B
ENST00000469458 0.538753189688673 0.342690336251229 0.0612290581187884 ENSG00000117862 TXNDC12
ENST00000371626 0.215040231310834 0.0796483014486583 0.0792935762991379 ENSG00000117862 TXNDC12
ENST00000472624 0.0782000257097509 0.0162173664954933 0.110576954252071 ENSG00000117862 TXNDC12
ENST00000471493 0.099944676452078 0.0237936146204699 0.172070329518539 ENSG00000117862 TXNDC12
ENST00000371614 0.854487886218424 0.747735371414693 0.0217285224089116 ENSG00000198841 KTI12
ENST00000425802 0.657032320885031 0.472850217144246 0.0476137066154807 ENSG00000223390 RP11-91A18.4
ENST00000610127 0.161240765739092 0.0505017258072973 0.110584707233286 ENSG00000117862 TXNDC12
ENST00000313334 0.429823864519513 0.237862032155213 0.0708761884309912 ENSG00000134717 BTF3L4
ENST00000477828 0.477075332562674 0.2817623396148 0.0676240807565901 ENSG00000134717 BTF3L4
ENST00000489308 0.491617097722003 0.295679677568921 0.0640625164476832 ENSG00000134717 BTF3L4
ENST00000526132 0.623296440965059 0.433200234956661 0.0497638318328667 ENSG00000134717 BTF3L4
ENST00000472944 0.343152178478572 0.166311424026625 0.0842632548672874 ENSG00000134717 BTF3L4
ENST00000524414 0.737980495747841 0.576768107122837 -0.0446462700328588 ENSG00000134717 BTF3L4
ENST00000484036 0.512006293301373 0.315829020265661 0.0630407228366525 ENSG00000134717 BTF3L4
ENST00000533836 0.407263948666732 0.218380983156966 0.0765253852271854 ENSG00000134717 BTF3L4
ENST00000361625 0.262287566462429 0.108969365606677 0.138126515667875 ENSG00000157077 ZFYVE9
ENST00000357206 0.379567649100753 0.194679755473886 0.105928952504591 ENSG00000157077 ZFYVE9
ENST00000287727 0.380892792308606 0.195785070794586 0.105378317574756 ENSG00000157077 ZFYVE9
ENST00000371591 0.740128692375071 0.579538037107577 0.0430407430448921 ENSG00000157077 ZFYVE9
ENST00000469134 0.667163826186138 0.484769824634129 0.0618092459795025 ENSG00000157077 ZFYVE9
ENST00000470844 0.436546485302857 0.243963634534071 -0.0844438887225556 ENSG00000154222 CC2D1B
ENST00000371586 0.0313557070834653 0.00372466891573642 -0.170481813990563 ENSG00000154222 CC2D1B
ENST00000284376 0.024529548268372 0.00247699757573235 -0.180529561770544 ENSG00000154222 CC2D1B
ENST00000491136 0.0245220078141122 0.00247351982373768 -0.180533070150042 ENSG00000154222 CC2D1B
ENST00000438021 0.0650413355989712 0.0120427982450895 -0.163553750614353 ENSG00000154222 CC2D1B
ENST00000460261 0.0814260762575276 0.0172880734249972 -0.15839764827228 ENSG00000154222 CC2D1B
ENST00000606527 0.980598497869359 0.962173736336546 0.00417798464920076 ENSG00000272100 RP11-155O18.6
ENST00000450942 0.12479674607134 0.0336728548783862 -0.142201311411349 ENSG00000154222 CC2D1B
ENST00000460370 0.783352684650242 0.637749288638949 -0.0377901832925424 ENSG00000154222 CC2D1B
ENST00000438831 0.0115933353642331 0.000687414053177828 -0.206194813222446 ENSG00000154222 CC2D1B
ENST00000485966 0.0690025582856274 0.013290533661765 -0.210765827893167 ENSG00000154222 CC2D1B
ENST00000371568 0.744185838293927 0.58510406370901 0.0265515475836167 ENSG00000085840 ORC1
ENST00000371566 0.744243460931543 0.585178942103707 0.0265351533320342 ENSG00000085840 ORC1
ENST00000257181 0.676910741868469 0.497408298717573 0.0379131268296384 ENSG00000134748 PRPF38A
ENST00000487160 0.12525787963817 0.0338471009140456 0.13132149295492 ENSG00000134748 PRPF38A
ENST00000474048 0.411294382616247 0.221901188566758 0.0689637835378813 ENSG00000134748 PRPF38A
ENST00000528457 0.304097174318962 0.137905015919712 0.0798841178623015 ENSG00000134744 ZCCHC11
ENST00000527941 0.355361171324626 0.175674796794695 0.0735267869197787 ENSG00000134744 ZCCHC11
ENST00000257177 0.074160273629162 0.0148731552230051 0.136970822992895 ENSG00000134744 ZCCHC11
ENST00000371544 0.0742276501091452 0.0148954110356288 0.136955266938624 ENSG00000134744 ZCCHC11
ENST00000466440 0.00819684378907834 0.000373200965275328 0.237272469459559 ENSG00000134744 ZCCHC11
ENST00000494469 0.0643397202664402 0.0118546168274695 0.179235032135627 ENSG00000134744 ZCCHC11
ENST00000471623 0.385032794851339 0.199306031716271 0.0981634883150513 ENSG00000134744 ZCCHC11
ENST00000531722 0.137504114970431 0.0392515439942299 0.114718072231601 ENSG00000134744 ZCCHC11
ENST00000474453 0.154277214277764 0.0471676955501273 0.11237181007188 ENSG00000134744 ZCCHC11
ENST00000470212 0.0653586808886872 0.0121343622636357 0.18895282786362 ENSG00000134744 ZCCHC11
ENST00000469810 0.221082203528533 0.0832324497771589 0.0987225632035991 ENSG00000134744 ZCCHC11
ENST00000528642 0.10105284629196 0.0242198556995577 0.133533246517325 ENSG00000134744 ZCCHC11
ENST00000497120 0.310013301638012 0.141926973771527 0.0974562409196243 ENSG00000134744 ZCCHC11
ENST00000484723 0.0826275199257154 0.017706791431918 0.143945663883471 ENSG00000134744 ZCCHC11
ENST00000371541 0.148330211691059 0.0442640868114304 0.122262010408631 ENSG00000134744 ZCCHC11
ENST00000481133 0.381558902459702 0.196418221266257 0.11088151325574 ENSG00000134744 ZCCHC11
ENST00000473856 0.064324466756518 0.0118485385106284 0.15258350136462 ENSG00000134744 ZCCHC11
ENST00000355809 0.190152932847477 0.0655753172277069 0.124792428678886 ENSG00000134744 ZCCHC11
ENST00000470626 0.0949305599942763 0.0219525571439147 0.163599063829133 ENSG00000134744 ZCCHC11
ENST00000524582 0.076453866041551 0.0156155819467207 0.171642668409785 ENSG00000134744 ZCCHC11
ENST00000371538 0.715737615909639 0.546319989839051 -0.0439724081868994 ENSG00000162377 COA7
ENST00000486918 0.685458218053633 0.507641039584383 0.0514570397632883 ENSG00000162377 COA7
ENST00000443756 0.346167853867779 0.168566356449101 0.0887666575183092 ENSG00000162378 ZYG11B
ENST00000545132 0.440692836022974 0.247608006057002 0.0767328121939796 ENSG00000162378 ZYG11B
ENST00000294353 0.332519938426896 0.158371469651366 0.0796895612038676 ENSG00000162378 ZYG11B
ENST00000371532 0.805349192568188 0.671114157819342 0.0319849788007572 ENSG00000203995 ZYG11A
ENST00000371528 0.805349192568188 0.671114157819342 0.0319849788007572 ENSG00000203995 ZYG11A
ENST00000371522 0.0711440351927149 0.0139314078308941 -0.159425846105309 ENSG00000121310 ECHDC2
ENST00000460612 0.0742276501091452 0.0148953206187384 -0.158553836291242 ENSG00000121310 ECHDC2
ENST00000539680 0.781558344968092 0.634985916945983 -0.0400379757060978 ENSG00000121310 ECHDC2
ENST00000479183 0.2630350917266 0.10951907159406 -0.128319973491356 ENSG00000121310 ECHDC2
ENST00000543419 0.0780498173199352 0.0161686458396638 -0.174112697863097 ENSG00000121310 ECHDC2
ENST00000463923 0.0780498173199352 0.0161686458396638 -0.174112697863097 ENSG00000121310 ECHDC2
ENST00000371520 0.0759710625671741 0.0154651677199163 -0.157506714643807 ENSG00000121310 ECHDC2
ENST00000358358 0.0759710625671741 0.0154651677199163 -0.157506714643807 ENSG00000121310 ECHDC2
ENST00000498544 0.181471496311721 0.0607569036300138 -0.148347809562257 ENSG00000121310 ECHDC2
ENST00000476477 0.0664684236783136 0.0124801402364407 -0.163524009509285 ENSG00000121310 ECHDC2
ENST00000536120 0.0664684236783136 0.0124801402364407 -0.163524009509285 ENSG00000121310 ECHDC2
ENST00000479593 0.0433522780639527 0.0062898410858754 -0.186685368536207 ENSG00000121310 ECHDC2
ENST00000467988 0.0623118516764318 0.0112869195089338 -0.168386071431766 ENSG00000121310 ECHDC2
ENST00000487866 0.0358758992415627 0.00463703948072626 -0.208313752021521 ENSG00000121310 ECHDC2
ENST00000486170 0.0846678600053725 0.0184126455536723 -0.188290794230702 ENSG00000121310 ECHDC2
ENST00000487851 0.0248892013019112 0.00254591506233373 -0.222150517409055 ENSG00000121310 ECHDC2
ENST00000541281 0.0928357219288015 0.0212020810293423 -0.165772729805609 ENSG00000121310 ECHDC2
ENST00000488268 0.0927982133081433 0.0211870153651102 -0.175047336366263 ENSG00000121310 ECHDC2
ENST00000544365 0.087922416445955 0.0195448566021715 -0.177862448342595 ENSG00000121310 ECHDC2
ENST00000495920 0.0879114208460829 0.0195360497654901 -0.17690658564858 ENSG00000121310 ECHDC2
ENST00000480312 0.129852757890629 0.0358151703854031 -0.160073570304532 ENSG00000121310 ECHDC2
ENST00000544531 0.135389383818655 0.0382529630733935 -0.157070845536127 ENSG00000121310 ECHDC2
ENST00000542552 0.206284477933368 0.0745552175484045 -0.137495935387224 ENSG00000121310 ECHDC2
ENST00000474789 0.285230273188521 0.124347780229119 -0.121220537046275 ENSG00000121310 ECHDC2
ENST00000371514 0.759951507439213 0.605301174157773 0.0320875710651844 ENSG00000116171 SCP2
ENST00000478631 0.771917296665875 0.621572089422614 0.0306720707132338 ENSG00000116171 SCP2
ENST00000528311 0.938258051732826 0.885771236841821 0.00869594223717093 ENSG00000116171 SCP2
ENST00000371509 0.927265460877483 0.866303675615233 0.010192671880065 ENSG00000116171 SCP2
ENST00000407246 0.795730152064903 0.65646682520151 0.0276397811652627 ENSG00000116171 SCP2
ENST00000371513 0.513736280524221 0.317587027876156 -0.0729752341048115 ENSG00000116171 SCP2
ENST00000528809 0.522643386727667 0.326081534904376 -0.0819616732832283 ENSG00000116171 SCP2
ENST00000529363 0.446941466944669 0.25354421557933 -0.0911179064096782 ENSG00000116171 SCP2
ENST00000473584 0.380855387098862 0.195760677537991 -0.109843682144863 ENSG00000116171 SCP2
ENST00000430330 0.740623769007282 0.580297436406626 0.0380868841005752 ENSG00000116171 SCP2
ENST00000408941 0.612818253074038 0.421299616110011 0.0557024752724997 ENSG00000116171 SCP2
ENST00000478274 0.303301327597785 0.137291589847634 -0.119725743597696 ENSG00000116171 SCP2
ENST00000484100 0.706418113056849 0.534335376290695 0.0426546557790247 ENSG00000116171 SCP2
ENST00000533119 0.699965314862747 0.526405841855924 0.0433625606804596 ENSG00000116171 SCP2
ENST00000435345 0.743558200153936 0.584267580282848 0.0375587033318361 ENSG00000116171 SCP2
ENST00000488965 0.609408659763157 0.417643928174112 0.056135462059078 ENSG00000116171 SCP2
ENST00000371486 0.600933343734286 0.408625795642336 -0.0477887763408654 ENSG00000157184 CPT2
ENST00000468572 0.174448118813677 0.0570452221240006 -0.161588582510024 ENSG00000157184 CPT2
ENST00000452466 0.898810153137583 0.81792813484914 0.0150047603086143 ENSG00000236723 RP5-1024G6.2
ENST00000294360 0.820307369157366 0.69395803348823 -0.0267287097351269 ENSG00000162384 C1orf123
ENST00000483739 0.730714615142549 0.567024279664773 -0.0410540405099689 ENSG00000162384 C1orf123
ENST00000470385 0.93709082867333 0.883647755615988 -0.0101182159257124 ENSG00000162384 C1orf123
ENST00000478839 0.951958445978694 0.909648981369841 -0.00886959552049647 ENSG00000162384 C1orf123
ENST00000489755 0.883246754772725 0.792573267939098 0.0203552163095638 ENSG00000162384 C1orf123
ENST00000474227 0.771640894210811 0.621210674048966 0.0372903243535677 ENSG00000162384 C1orf123
ENST00000602807 0.434038648770828 0.241805795444662 0.0927942299500869 ENSG00000162384 C1orf123
ENST00000371470 0.61506218779561 0.42420159967574 0.0484355836421308 ENSG00000162385 MAGOH
ENST00000371466 0.614515028692753 0.423605196496781 0.0485304450603507 ENSG00000162385 MAGOH
ENST00000495868 0.729327595354094 0.564974707526885 0.0402949593305769 ENSG00000162385 MAGOH
ENST00000462941 0.625474052607412 0.435839171932989 0.0487942900488297 ENSG00000162385 MAGOH
ENST00000306052 0.495688354972919 0.299694004309333 -0.0486449317692441 ENSG00000157193 LRP8
ENST00000529670 0.475065377157094 0.279805912722119 -0.0714724375874087 ENSG00000157193 LRP8
ENST00000371454 0.73954980557865 0.578814128295635 -0.027608499811002 ENSG00000157193 LRP8
ENST00000465675 0.731672044356257 0.568268535219447 -0.0280743865342635 ENSG00000157193 LRP8
ENST00000354412 0.728629692732399 0.564003653316123 -0.0285931463408225 ENSG00000157193 LRP8
ENST00000480045 0.713949157435463 0.543939970198986 -0.030594986161865 ENSG00000157193 LRP8
ENST00000347547 0.740000356349938 0.579381482124767 -0.0281390119849089 ENSG00000157193 LRP8
ENST00000459674 0.530084724335043 0.333712611278998 -0.0684440705558897 ENSG00000157193 LRP8
ENST00000460214 0.24681136648728 0.0991647843682672 -0.131719300042125 ENSG00000157193 LRP8
ENST00000481431 0.0861901494753698 0.0189322517513801 -0.191365897062295 ENSG00000157193 LRP8
ENST00000475501 0.249194555083959 0.100587344620991 -0.115691179116339 ENSG00000157193 LRP8
ENST00000496580 0.697869448190129 0.523596291076052 0.0497105792143442 ENSG00000157193 LRP8
ENST00000371429 0.30692229650246 0.139822999383991 0.0720777262313104 ENSG00000058804 NDC1
ENST00000540001 0.305090001397799 0.13855912984761 0.0722731240228972 ENSG00000058804 NDC1
ENST00000537333 0.299895082930005 0.134827707761957 0.0762457961740278 ENSG00000058804 NDC1
ENST00000234725 0.284004289827092 0.123566654721611 0.0765046890522548 ENSG00000058804 NDC1
ENST00000480952 0.528476986827227 0.332144923420355 0.0617268212158486 ENSG00000058804 NDC1
ENST00000464950 0.378078949895252 0.193608275046747 0.0730776969419251 ENSG00000058799 YIPF1
ENST00000371399 0.396947060489428 0.209690453108684 0.0705238687376953 ENSG00000058799 YIPF1
ENST00000072644 0.396947060489428 0.209690453108684 0.0705238687376953 ENSG00000058799 YIPF1
ENST00000539954 0.303778971466093 0.137677536730826 0.0851607729423825 ENSG00000058799 YIPF1
ENST00000469457 0.245979440432032 0.0986286330456487 0.103656954028938 ENSG00000058799 YIPF1
ENST00000480151 0.246055445296193 0.0986766410950884 0.103643344595794 ENSG00000058799 YIPF1
ENST00000412288 0.164208545362033 0.0520013905263792 0.125480277326193 ENSG00000058799 YIPF1
ENST00000465897 0.135156456660227 0.0381418178360021 0.134627575409732 ENSG00000058799 YIPF1
ENST00000472983 0.431279412957268 0.239147750538301 0.0847847764162847 ENSG00000058799 YIPF1
ENST00000361921 0.965068662227052 0.933942655066691 0.00733338593544748 ENSG00000211452 DIO1
ENST00000322679 0.950127665367648 0.906572801758221 0.0103855602462644 ENSG00000211452 DIO1
ENST00000530084 0.895869154511688 0.812918621103278 -0.0210181564343155 ENSG00000211452 DIO1
ENST00000525044 0.895869154511688 0.812918621103278 -0.0210181564343155 ENSG00000211452 DIO1
ENST00000527060 0.895869154511688 0.812918621103278 -0.0210181564343155 ENSG00000211452 DIO1
ENST00000528946 0.895869154511688 0.812918621103278 -0.0210181564343155 ENSG00000211452 DIO1
ENST00000525202 0.881472778415469 0.789380237032394 -0.0237258800868802 ENSG00000211452 DIO1
ENST00000529329 0.881472778415469 0.789380237032394 -0.0237258800868802 ENSG00000211452 DIO1
ENST00000532493 0.881472778415469 0.789380237032394 -0.0237258800868802 ENSG00000211452 DIO1
ENST00000524406 0.881472778415469 0.789380237032394 -0.0237258800868802 ENSG00000211452 DIO1
ENST00000388876 0.881472778415469 0.789380237032394 -0.0237258800868802 ENSG00000211452 DIO1
ENST00000371378 0.27044675772876 0.114283711275266 0.096395504340095 ENSG00000081870 HSPB11
ENST00000194214 0.350142358670464 0.171634044763614 0.0856295418002353 ENSG00000081870 HSPB11
ENST00000489675 0.728695122339065 0.564199929803873 -0.0462762118997243 ENSG00000081870 HSPB11
ENST00000371377 0.344846460938821 0.167599586416768 0.0882651519701006 ENSG00000081870 HSPB11
ENST00000371376 0.122266886500846 0.0325838149304284 0.145839900422487 ENSG00000081870 HSPB11
ENST00000488884 0.36245474709223 0.181262186253489 0.097443134713923 ENSG00000081870 HSPB11
ENST00000371370 0.716572708371675 0.547500312201777 0.0367017195014186 ENSG00000116212 LRRC42
ENST00000371368 0.967168779371591 0.937806948276921 0.00508690834633131 ENSG00000116212 LRRC42
ENST00000319223 0.713575169312065 0.543425957128006 0.0368726782782124 ENSG00000116212 LRRC42
ENST00000444987 0.807495796182216 0.67434586444209 0.0267083917427311 ENSG00000116212 LRRC42
ENST00000477905 0.279453766779824 0.120338309488205 0.127075811739573 ENSG00000116212 LRRC42
ENST00000371348 0.0895932592318801 0.0200615863065249 0.13908441283872 ENSG00000116209 TMEM59
ENST00000371344 0.0686906782630036 0.0131871707564505 0.154358068283696 ENSG00000116209 TMEM59
ENST00000234831 0.178999612108626 0.0593417216743393 0.0923671201686166 ENSG00000116209 TMEM59
ENST00000371341 0.169414775834025 0.0545552487928157 0.0939851327563175 ENSG00000116209 TMEM59
ENST00000470395 0.221267512474548 0.0834243301852904 0.12363028071785 ENSG00000116209 TMEM59
ENST00000420738 0.133657483965905 0.0374237182269995 0.103733465960843 ENSG00000116209 TMEM59
ENST00000440019 0.133657483965905 0.0374237182269995 0.103733465960843 ENSG00000116209 TMEM59
ENST00000452421 0.133674035743038 0.0374340976297601 0.103732448087314 ENSG00000116209 TMEM59
ENST00000371337 0.368893099871798 0.18647282084587 0.0732066257744942 ENSG00000116209 TMEM59
ENST00000498272 0.794555146549568 0.654860484171384 0.0228617700483521 ENSG00000116205 TCEANC2
ENST00000234827 0.465936995287148 0.271300896670579 0.0613546037312065 ENSG00000116205 TCEANC2
ENST00000371331 0.28842306976198 0.126754592351837 0.111542171492168 ENSG00000116205 TCEANC2
ENST00000525949 0.109109699458714 0.0272712249802484 -0.191783986843107 ENSG00000256407 RP11-446E24.4
ENST00000311841 0.226858942887201 0.0868639093858667 -0.117011360834061 ENSG00000256407 RP11-446E24.4
ENST00000536061 0.133447281434882 0.0373314194854249 -0.184833153723567 ENSG00000248835 AL357673.1
ENST00000420054 0.667323730512407 0.484976858901169 -0.0539378993922247 ENSG00000215883 CYB5RL
ENST00000421415 0.620601959984158 0.430099163096454 -0.0571824104858619 ENSG00000215883 CYB5RL
ENST00000490863 0.619640018935215 0.429004121754279 -0.0571254873964858 ENSG00000215883 CYB5RL
ENST00000401046 0.666758599190573 0.484339579075257 -0.0538481360126796 ENSG00000215883 CYB5RL
ENST00000419823 0.54969868755691 0.353839645600054 -0.0672087840698032 ENSG00000215883 CYB5RL
ENST00000528287 0.654175831329003 0.469417665506909 -0.0520844176784163 ENSG00000215883 CYB5RL
ENST00000534324 0.370875366274332 0.188012230863122 -0.107566097827576 ENSG00000215883 CYB5RL
ENST00000287899 0.330073319566185 0.156609149464599 -0.110580039881273 ENSG00000215883 CYB5RL
ENST00000542737 0.324663064002459 0.152575528685829 -0.109026685540922 ENSG00000215883 CYB5RL
ENST00000537208 0.324663064002459 0.152575528685829 -0.109026685540922 ENSG00000215883 CYB5RL
ENST00000493530 0.361424525226307 0.180428166890052 -0.110692075576726 ENSG00000215883 CYB5RL
ENST00000487096 0.971045395663508 0.944725864615806 0.00376763081178361 ENSG00000116221 MRPL37
ENST00000497820 0.55831398172623 0.362719025038291 -0.0808183534101854 ENSG00000215883 CYB5RL
ENST00000360840 0.947605070857061 0.902306806289269 -0.00682337547216283 ENSG00000116221 MRPL37
ENST00000605337 0.916102107200853 0.846639885541102 -0.0105647802710517 ENSG00000116221 MRPL37
ENST00000490670 0.846194456762517 0.734433831961301 0.019622702861425 ENSG00000116221 MRPL37
ENST00000336230 0.947605070857061 0.902306806289269 -0.00682337547216283 ENSG00000116221 MRPL37
ENST00000398219 0.217959212976106 0.0813321928714726 -0.108843852363388 ENSG00000116221 MRPL37
ENST00000326956 0.91309362980198 0.840918445569071 0.0130791746160829 ENSG00000157216 SSBP3
ENST00000528930 0.0631145731558651 0.0115061324082355 -0.213068690572052 ENSG00000157216 SSBP3
ENST00000417664 0.634351324983467 0.44571664732178 0.0497209063033653 ENSG00000157216 SSBP3
ENST00000371320 0.691350247917844 0.515652105472801 0.0425095293143352 ENSG00000157216 SSBP3
ENST00000371319 0.657151303473683 0.472975683349628 0.0469038278527725 ENSG00000157216 SSBP3
ENST00000533946 0.604421175684493 0.412410190824672 0.0540922859396764 ENSG00000157216 SSBP3
ENST00000357475 0.651428651972994 0.46616459391226 0.0479699371422307 ENSG00000157216 SSBP3
ENST00000426150 0.963255866511847 0.929886009328534 -0.00598454865622543 ENSG00000157216 SSBP3
ENST00000444533 0.601671638448268 0.409424125288122 -0.0668516387717428 ENSG00000157216 SSBP3
ENST00000420121 0.648304503761988 0.462572066235434 -0.0578275232768454 ENSG00000157216 SSBP3
ENST00000530618 0.114218238707183 0.0292576608128634 -0.191809472188671 ENSG00000157216 SSBP3
ENST00000533209 0.852601137240875 0.744517445184926 0.0247760526439409 ENSG00000157216 SSBP3
ENST00000525990 0.516113860561649 0.319751640279817 0.0698334292726835 ENSG00000157216 SSBP3
ENST00000528787 0.76624896233607 0.613713228679124 0.0384393352597124 ENSG00000157216 SSBP3
ENST00000606515 0.495485955113156 0.299497997965588 -0.0627326064204868 ENSG00000271723 MROH7-TTC4
ENST00000425300 0.443336599898966 0.249954142376176 -0.0691631287617962 ENSG00000271723 MROH7-TTC4
ENST00000414150 0.444382835982664 0.251065865275947 -0.0691220099582149 ENSG00000271723 MROH7-TTC4
ENST00000460155 0.488851243462798 0.293036672344697 -0.0637212236763356 ENSG00000271723 MROH7-TTC4
ENST00000371281 0.514728042654653 0.318424855382725 -0.0606927403547913 ENSG00000243725 TTC4
ENST00000486621 0.939690486800589 0.887934888010414 0.0119673910047978 ENSG00000243725 TTC4
ENST00000371284 0.539927360954371 0.343974103827946 -0.0578225606888307 ENSG00000243725 TTC4
ENST00000486091 0.232316342758064 0.0901350095661829 -0.142555427981266 ENSG00000243725 TTC4
ENST00000371279 0.0781505743417523 0.0162004500508241 -0.202202230944505 ENSG00000162396 PARS2
ENST00000371269 0.0323769895210129 0.00391918986864002 -0.139027224530334 ENSG00000116133 DHCR24
ENST00000436604 0.405350699483657 0.216783083477362 -0.0727011678348926 ENSG00000116133 DHCR24
ENST00000537443 0.059798272805929 0.0105531081514553 -0.131338427911994 ENSG00000116133 DHCR24
ENST00000535035 0.0863990549567725 0.0190018680701296 -0.117126620426342 ENSG00000116133 DHCR24
ENST00000415336 0.00125183855848207 1.05276217888862e-05 -0.343044581843092 ENSG00000242396 RP11-67L3.5
ENST00000294383 0.295287119835744 0.131707488663584 0.0704566690314664 ENSG00000162402 USP24
ENST00000407756 0.293449405595049 0.130425354704724 0.0706239193786163 ENSG00000162402 USP24
ENST00000484447 0.893945626366693 0.809581582057047 -0.0206336051476406 ENSG00000162402 USP24
ENST00000480962 0.466257100765091 0.271578987524255 -0.0970675589270369 ENSG00000162402 USP24
ENST00000472566 0.290546472771236 0.128323408062726 0.12923566834387 ENSG00000162402 USP24
ENST00000512504 0.14067857716562 0.0406586561286877 0.181334024299291 ENSG00000162402 USP24
ENST00000482197 0.260694663400833 0.107848369017905 0.141004134347065 ENSG00000162402 USP24
ENST00000485760 0.0132349948319764 0.000875380747656292 0.191263852221493 ENSG00000173406 DAB1
ENST00000371234 0.407822007336312 0.218877196925488 0.108477953893582 ENSG00000173406 DAB1
ENST00000467509 0.0196453235477479 0.00171023911647661 0.230426973119821 ENSG00000162600 OMA1
ENST00000460671 0.105694917119013 0.0259895845497268 0.174222422218013 ENSG00000162600 OMA1
ENST00000421528 0.0398918395561378 0.00550672439069787 0.184711005651412 ENSG00000162600 OMA1
ENST00000358603 0.0400584386768386 0.00554183718644649 0.163938732684988 ENSG00000162600 OMA1
ENST00000371226 0.0345579300973362 0.00436163283588908 0.170420926414944 ENSG00000162600 OMA1
ENST00000476933 0.058314377287103 0.0100892620525995 0.200660686879392 ENSG00000162600 OMA1
ENST00000456980 0.141531473679473 0.0410231104954348 0.137490649423607 ENSG00000162600 OMA1
ENST00000467063 0.128699184690818 0.0353011069607562 0.141201714681769 ENSG00000162600 OMA1
ENST00000419242 0.128602448046484 0.0352611758072753 0.144275754464001 ENSG00000162600 OMA1
ENST00000426139 0.133310039138774 0.0372715639011941 0.143588096895863 ENSG00000162600 OMA1
ENST00000453710 0.216052343761901 0.0802646160797396 0.125333743871653 ENSG00000162600 OMA1
ENST00000482274 0.17052384528856 0.0551060951903418 0.139074664704321 ENSG00000162600 OMA1
ENST00000472487 0.994189922124271 0.988653672463226 0.000845078768943137 ENSG00000162601 MYSM1
ENST00000493821 0.943694527605287 0.89515194290409 -0.0079608567592183 ENSG00000162601 MYSM1
ENST00000401044 0.542267636200899 0.346256692264975 0.0592160490775265 ENSG00000162601 MYSM1
ENST00000481973 0.509489047612918 0.313166500741238 0.0838323294879282 ENSG00000162601 MYSM1
ENST00000466774 0.448190936277361 0.254872728527224 0.0791390518261112 ENSG00000162601 MYSM1
ENST00000483003 0.654802523914909 0.470185072408443 0.0569358183420928 ENSG00000162601 MYSM1
ENST00000489282 0.84992251274824 0.740226560701713 0.0272484710967451 ENSG00000162601 MYSM1
ENST00000371222 0.00128050750655285 1.10041114743179e-05 -0.293201997602523 ENSG00000177606 JUN
ENST00000544621 0.226368555883348 0.0865389375648071 0.142812402113319 ENSG00000234807 LINC01135
ENST00000419531 0.226699200652682 0.0867726872564157 0.142710027991119 ENSG00000234807 LINC01135
ENST00000447329 0.549352103312944 0.353455431348179 -0.0806828814068178 ENSG00000230812 RP4-794H19.4
ENST00000438195 0.858936130218203 0.754904251199332 0.0257061800668845 ENSG00000230812 RP4-794H19.4
ENST00000451090 0.583278097051827 0.389284769050055 0.0761626420719817 ENSG00000235215 RP11-145M4.2
ENST00000449812 0.426651461009857 0.234956028671599 0.10528003507146 ENSG00000237352 RP11-145M4.3
ENST00000582567 0.182608905088362 0.0614007804469087 0.162191158671734 ENSG00000172456 FGGY
ENST00000413489 0.111198358073196 0.0280704547042714 0.177691964967592 ENSG00000172456 FGGY
ENST00000474476 0.00602002099225754 0.000209063347399504 0.28453114469245 ENSG00000172456 FGGY
ENST00000462744 0.0610033837848292 0.0109069141835915 0.212176154316628 ENSG00000172456 FGGY
ENST00000371218 0.00509182338274225 0.000150565555258713 0.278493769665888 ENSG00000172456 FGGY
ENST00000495718 0.00691299206440841 0.000276256543202242 0.281381682035751 ENSG00000172456 FGGY
ENST00000583635 0.176696598864795 0.0582005048537539 0.167873751837506 ENSG00000172456 FGGY
ENST00000303721 0.00513310341876671 0.000153907544357673 0.278098248453931 ENSG00000172456 FGGY
ENST00000430447 0.00511563595102186 0.000153093128316815 0.281987420687603 ENSG00000172456 FGGY
ENST00000371212 0.00554007998405428 0.000179195621793234 0.278209263907008 ENSG00000172456 FGGY
ENST00000475949 0.00739903240952441 0.000311490902215849 0.291474453788812 ENSG00000172456 FGGY
ENST00000485720 0.00367472215130507 8.1134453182213e-05 0.323874936263086 ENSG00000172456 FGGY
ENST00000371210 0.00737706881274737 0.000309862706922898 0.26545966376627 ENSG00000172456 FGGY
ENST00000493891 0.0132349948319764 0.000875354484199838 0.248333174299853 ENSG00000172456 FGGY
ENST00000466791 0.141334585029433 0.04094366774754 0.177005897145376 ENSG00000172456 FGGY
ENST00000476939 0.0283395476426398 0.0031540543202199 0.222582024187406 ENSG00000172456 FGGY
ENST00000472783 0.0626609535170104 0.0113955440789752 0.200271532519152 ENSG00000172456 FGGY
ENST00000471169 0.0626609535170104 0.0113955440789752 0.200271532519152 ENSG00000172456 FGGY
ENST00000455990 0.0398759099869087 0.00550059096315807 0.218389561489514 ENSG00000134709 HOOK1
ENST00000371208 0.518626881491387 0.322196802778179 0.0656953717546916 ENSG00000134709 HOOK1
ENST00000465876 0.181404917940722 0.0607171568344054 0.117024322656765 ENSG00000134709 HOOK1
ENST00000395561 0.22902799676771 0.0881171282775322 0.105768380151596 ENSG00000134709 HOOK1
ENST00000474695 0.848787536984148 0.738598180670305 0.0284464983528688 ENSG00000134709 HOOK1
ENST00000466803 0.88065773354547 0.78800652169271 -0.0201197290185974 ENSG00000134709 HOOK1
ENST00000491135 0.639765790617004 0.452614060311975 -0.0661580785639725 ENSG00000134709 HOOK1
ENST00000371204 0.320043194032984 0.149024573703809 0.126334941190942 ENSG00000134716 CYP2J2
ENST00000466095 0.320043194032984 0.149024573703809 0.126334941190942 ENSG00000134716 CYP2J2
ENST00000469406 0.320043194032984 0.149024573703809 0.126334941190942 ENSG00000134716 CYP2J2
ENST00000606498 0.21499440592407 0.0796068952460346 0.110865884252271 ENSG00000162604 TM2D1
ENST00000294613 0.212054940109545 0.0779220370027128 0.111487252919986 ENSG00000162604 TM2D1
ENST00000472357 0.466665362674429 0.272038788298941 0.0924751977764228 ENSG00000162604 TM2D1
ENST00000371180 0.212054940109545 0.0779220370027128 0.111487252919986 ENSG00000162604 TM2D1
ENST00000488206 0.212299529191059 0.0780682098924127 0.112026287234871 ENSG00000162604 TM2D1
ENST00000472989 0.242913685653332 0.0965194957503524 0.117488196065468 ENSG00000162604 TM2D1
ENST00000488410 0.118388187214186 0.030912197038434 0.17409093919979 ENSG00000162604 TM2D1
ENST00000468586 0.168252791405875 0.0539810207763147 0.127940510685628 ENSG00000162604 TM2D1
ENST00000371178 0.156971813861072 0.048458948503252 0.129958714156966 ENSG00000162604 TM2D1
ENST00000494926 0.152986457602066 0.0465484971384117 0.131603668271021 ENSG00000162604 TM2D1
ENST00000496465 0.153038108446422 0.0465731050380263 0.131604068701235 ENSG00000162604 TM2D1
ENST00000371177 0.251158935370382 0.101753239792878 0.109181979173481 ENSG00000162604 TM2D1
ENST00000316485 0.00449525189594258 0.000120308184880803 0.262708251028805 ENSG00000132849 INADL
ENST00000459752 0.00429291570870113 0.000110127510601936 0.264111440209954 ENSG00000132849 INADL
ENST00000484562 0.00429291570870113 0.000110127510601936 0.264111440209954 ENSG00000132849 INADL
ENST00000371158 0.0091921115211716 0.000458683770018155 0.230198726410616 ENSG00000132849 INADL
ENST00000484937 0.0147446532785372 0.00104957377434858 0.227833697294442 ENSG00000132849 INADL
ENST00000488913 0.445351080316828 0.251988013889135 0.099357676370682 ENSG00000132849 INADL
ENST00000494842 0.022138625119923 0.00207171294716997 0.255051566411063 ENSG00000132849 INADL
ENST00000490547 0.0276623440010513 0.00302732103712228 0.255790079898456 ENSG00000132849 INADL
ENST00000307297 0.00135989232790405 1.20715623858633e-05 0.358831923296301 ENSG00000132849 INADL
ENST00000543708 0.00529855763522951 0.000163886366738575 0.285690776332528 ENSG00000132849 INADL
ENST00000545929 0.00672698734496579 0.000263047681144061 0.287690265224752 ENSG00000132849 INADL
ENST00000465798 0.495881641616799 0.299900182134896 0.0838462029041991 ENSG00000132849 INADL
ENST00000452143 0.79594872032911 0.656760210585219 -0.0263666821168623 ENSG00000162607 USP1
ENST00000442679 0.664402098389494 0.481558127472187 -0.0459283503712364 ENSG00000162607 USP1
ENST00000371146 0.767774544261229 0.615931262499285 0.0289172763960303 ENSG00000162607 USP1
ENST00000339950 0.772668559634052 0.62281395070057 0.0283595602450644 ENSG00000162607 USP1
ENST00000251157 0.0694298690966102 0.0134287277119485 0.157307913187732 ENSG00000116641 DOCK7
ENST00000454575 0.14010043561624 0.0403983986776292 0.128277092147611 ENSG00000116641 DOCK7
ENST00000340370 0.0700894447586933 0.0136173794422501 0.157009758631995 ENSG00000116641 DOCK7
ENST00000489185 0.64380182165922 0.457347322188042 -0.0616820853295278 ENSG00000116641 DOCK7
ENST00000467758 0.50933106096488 0.312997037795952 -0.0872762240249251 ENSG00000116641 DOCK7
ENST00000404627 0.141861477791076 0.0411725021629037 0.154800097784753 ENSG00000116641 DOCK7
ENST00000464312 0.65255618074571 0.467428312783318 0.0636791064039312 ENSG00000116641 DOCK7
ENST00000443289 0.146514598986929 0.0434182927959953 0.135303398947665 ENSG00000125703 ATG4C
ENST00000317868 0.0810196730033152 0.0171454245006588 0.149575841437306 ENSG00000125703 ATG4C
ENST00000371120 0.0810196730033152 0.0171454245006588 0.149575841437306 ENSG00000125703 ATG4C
ENST00000371118 0.143441543628844 0.0418793580972357 0.135989896631031 ENSG00000125703 ATG4C
ENST00000414558 0.108050953478157 0.0268653849971166 0.151878119446819 ENSG00000125703 ATG4C
ENST00000371108 0.0267878655543923 0.00286722911296066 0.188130747870419 ENSG00000088035 ALG6
ENST00000487136 0.346040485696182 0.168484671666529 0.116231489101518 ENSG00000088035 ALG6
ENST00000263440 0.0329249378503774 0.00404338264657284 0.181618554095063 ENSG00000088035 ALG6
ENST00000603108 0.0329249378503774 0.00404338264657284 0.181618554095063 ENSG00000088035 ALG6
ENST00000465969 0.786874458625565 0.642953456850473 0.0354104209515883 ENSG00000088035 ALG6
ENST00000462390 0.635492002709998 0.447296608034505 0.0613286943726652 ENSG00000088035 ALG6
ENST00000494765 0.00554007998405428 0.000179189204244335 0.30888760492019 ENSG00000088035 ALG6
ENST00000492655 0.669842764225898 0.487923712957104 0.0520542892094115 ENSG00000142856 ITGB3BP
ENST00000371092 0.559539584978359 0.364062126929769 0.0535198611448668 ENSG00000142856 ITGB3BP
ENST00000271002 0.557815154953354 0.362073764161565 0.0537478093081419 ENSG00000142856 ITGB3BP
ENST00000489099 0.584022801257588 0.39003621412497 0.0504978027606419 ENSG00000142856 ITGB3BP
ENST00000461681 0.63321748543854 0.444239318355572 0.0513400429128455 ENSG00000142856 ITGB3BP
ENST00000463803 0.493184535771395 0.297217572674187 0.0744560356792205 ENSG00000142856 ITGB3BP
ENST00000478538 0.0486389637081814 0.00756678779485468 0.225430888568231 ENSG00000142856 ITGB3BP
ENST00000283568 0.421189712003258 0.230128210987612 0.0713465642413081 ENSG00000142856 ITGB3BP
ENST00000476508 0.739307186585072 0.578411672268411 0.0371919882731319 ENSG00000142856 ITGB3BP
ENST00000460394 0.330717829069761 0.157117086339549 0.0851838562991562 ENSG00000142856 ITGB3BP
ENST00000462285 0.315083012618118 0.145507168576192 0.0886859717260106 ENSG00000142856 ITGB3BP
ENST00000489863 0.304717920722839 0.138319519074991 0.0904056192824668 ENSG00000142856 ITGB3BP
ENST00000465781 0.596078677407945 0.403316893304207 0.0526534563108294 ENSG00000142856 ITGB3BP
ENST00000460251 0.577695037908274 0.38287779223743 0.0549189080163934 ENSG00000142856 ITGB3BP
ENST00000478138 0.825847378542605 0.702445795670368 0.0203115862499794 ENSG00000142856 ITGB3BP
ENST00000480886 0.351651691819753 0.172732009050071 0.119188863157739 ENSG00000203965 EFCAB7
ENST00000371088 0.162329619484127 0.0510377778359491 0.145157079812197 ENSG00000203965 EFCAB7
ENST00000496956 0.226690085482136 0.0867670514323624 0.143595665128183 ENSG00000203965 EFCAB7
ENST00000460678 0.402408034407034 0.214218482669651 0.098779353180128 ENSG00000203965 EFCAB7
ENST00000461039 0.301068746134223 0.135693638696812 0.125120158793857 ENSG00000203965 EFCAB7
ENST00000371084 0.467269708131398 0.272555092141383 0.0435345691948211 ENSG00000079739 PGM1
ENST00000540265 0.170359691810785 0.0550145383272972 0.0779865854705922 ENSG00000079739 PGM1
ENST00000473117 0.368788276919663 0.18636045977116 0.115898304905086 ENSG00000079739 PGM1
ENST00000371083 0.706929440826769 0.535041982954029 0.0302248186944781 ENSG00000079739 PGM1
ENST00000483707 0.762910886073686 0.609255061635006 0.0335430967608277 ENSG00000079739 PGM1
ENST00000371080 0.228376563054708 0.0877953805598885 0.151494113124074 ENSG00000185483 ROR1
ENST00000371079 0.443925593928391 0.250622551243022 0.101690317904988 ENSG00000185483 ROR1
ENST00000482426 0.249188473561735 0.100582069964341 0.145707928281227 ENSG00000185483 ROR1
ENST00000342505 0.885829492652694 0.796912654325681 0.0115206609827784 ENSG00000162434 JAK1
ENST00000481702 0.188480112431697 0.0646487856344451 -0.16145774973737 ENSG00000162434 JAK1
ENST00000465376 0.476240650349808 0.280886077490711 -0.0795015377257422 ENSG00000162434 JAK1
ENST00000471473 0.354298008506606 0.174796904624892 -0.110601804968077 ENSG00000162434 JAK1
ENST00000494904 0.992045551433634 0.983993965730374 -0.00171799645775491 ENSG00000162434 JAK1
ENST00000497030 0.101060674826925 0.0242229015379447 0.162053342874843 ENSG00000162433 AK4
ENST00000545314 0.0889593762527597 0.0198631033126859 0.102310100434152 ENSG00000162433 AK4
ENST00000470888 0.119774239340958 0.0315089099592121 0.155131342641548 ENSG00000162433 AK4
ENST00000546702 0.0294574514061867 0.00336181589479012 0.149015605546112 ENSG00000162433 AK4
ENST00000395334 0.0890094725771609 0.0198794453347525 0.102201496587637 ENSG00000162433 AK4
ENST00000327299 0.0883349224530995 0.0196760869772038 0.102844279832652 ENSG00000162433 AK4
ENST00000474968 0.0191494666558117 0.00164148612404121 0.17377953830414 ENSG00000162433 AK4
ENST00000479060 0.0181141533069874 0.00149075680200887 0.16916695389549 ENSG00000162433 AK4
ENST00000463018 0.000552452381242088 2.15043646986415e-06 0.403088686004943 ENSG00000116675 DNAJC6
ENST00000494710 0.00101999977079128 7.01458539572265e-06 0.373181997203279 ENSG00000116675 DNAJC6
ENST00000263441 0.0024473273738232 3.76861344593958e-05 0.337494395896977 ENSG00000116675 DNAJC6
ENST00000395325 0.00407104930725666 0.000100048990002377 0.310814843254386 ENSG00000116675 DNAJC6
ENST00000483402 0.000438706577233461 1.38768085457209e-06 0.423541703188912 ENSG00000116675 DNAJC6
ENST00000371069 0.147477343240753 0.0438834203786694 0.168169369823403 ENSG00000116675 DNAJC6
ENST00000344610 0.0111047743059947 0.000635943728960054 0.200758924682928 ENSG00000116678 LEPR
ENST00000371065 0.0836070942095681 0.0180568583173839 0.133846777366524 ENSG00000213625 LEPROT
ENST00000475108 0.278193135050015 0.119529361543338 0.0954695105539273 ENSG00000213625 LEPROT
ENST00000371059 0.00920077865374474 0.000459899516388218 0.205130855665441 ENSG00000116678 LEPR
ENST00000371060 0.00692405331517244 0.000278451908531275 0.213595340395473 ENSG00000116678 LEPR
ENST00000349533 0.00648011648484195 0.00024431248127745 0.215348376946564 ENSG00000116678 LEPR
ENST00000497874 0.496308471969075 0.300294074983259 0.0686919400019113 ENSG00000213625 LEPROT
ENST00000488747 0.270092487026599 0.11402040591804 0.096478731315946 ENSG00000213625 LEPROT
ENST00000484243 0.421957299670652 0.230723431804345 0.0759838975933276 ENSG00000213625 LEPROT
ENST00000406510 0.00623756827395608 0.00022833691041164 0.215801473839118 ENSG00000116678 LEPR
ENST00000462765 0.351881771122287 0.172897157851265 0.118697404084652 ENSG00000116678 LEPR
ENST00000371058 0.525818371249231 0.329283845356233 0.0835286474558929 ENSG00000116678 LEPR
ENST00000329654 0.129324616054629 0.0355522667894706 0.120433090605422 ENSG00000184588 PDE4B
ENST00000341517 0.101471777831777 0.0243842932169243 0.13561852005259 ENSG00000184588 PDE4B
ENST00000371049 0.0449475864133896 0.00666347372637322 0.172156685337171 ENSG00000184588 PDE4B
ENST00000423207 0.130414541234143 0.0360643287752572 0.119661819592613 ENSG00000184588 PDE4B
ENST00000412480 0.323899871974672 0.15197076215773 0.118893593464812 ENSG00000184588 PDE4B
ENST00000528771 0.0354184384211495 0.00453229354445954 0.210765283718712 ENSG00000184588 PDE4B
ENST00000371045 0.158526681511751 0.0491755194798603 0.11171480449458 ENSG00000184588 PDE4B
ENST00000531025 0.0469800993299111 0.00715566461022577 0.198462757838833 ENSG00000184588 PDE4B
ENST00000526197 0.0427825249774323 0.00615491075964253 0.201048412281178 ENSG00000184588 PDE4B
ENST00000480109 0.547597101802201 0.351656108464925 0.0571254939641871 ENSG00000184588 PDE4B
ENST00000534463 0.820577070114054 0.694302761337979 0.0316912884117595 ENSG00000184588 PDE4B
ENST00000524999 0.379786875885735 0.194883857496821 -0.112270715131257 ENSG00000184588 PDE4B
ENST00000483863 0.859480887303717 0.755950993912125 0.0275907379750884 ENSG00000184588 PDE4B
ENST00000371026 0.234167123395687 0.0911857316821716 0.150382120805519 ENSG00000152763 WDR78
ENST00000431318 0.234167123395687 0.0911857316821716 0.150382120805519 ENSG00000152763 WDR78
ENST00000371018 0.294216174436569 0.130958407819899 0.0922769047486772 ENSG00000198160 MIER1
ENST00000355977 0.294216174436569 0.130958407819899 0.0922769047486772 ENSG00000198160 MIER1
ENST00000357692 0.29178298862893 0.129242576721378 0.0926539301943488 ENSG00000198160 MIER1
ENST00000401041 0.19473933579606 0.068062497041003 0.109655193928653 ENSG00000198160 MIER1
ENST00000371014 0.327264290838809 0.154510644017158 0.0870265123068067 ENSG00000198160 MIER1
ENST00000371016 0.327264290838809 0.154510644017158 0.0870265123068067 ENSG00000198160 MIER1
ENST00000371012 0.136877689184903 0.0390010826484142 0.157368550030318 ENSG00000198160 MIER1
ENST00000401042 0.311772287662963 0.143136761888449 0.0904023730912762 ENSG00000198160 MIER1
ENST00000355356 0.278917403641861 0.119988475077956 0.0959827974492333 ENSG00000198160 MIER1
ENST00000479067 0.095468551986766 0.0221490702930093 0.154457150641456 ENSG00000198160 MIER1
ENST00000493357 0.932865205413802 0.876239387480041 -0.0125490300820973 ENSG00000198160 MIER1
ENST00000235345 0.574409127553188 0.379356342516943 0.05421144107249 ENSG00000116704 SLC35D1
ENST00000506472 0.0726543263566832 0.0143984853046929 0.200772118102781 ENSG00000116704 SLC35D1
ENST00000371007 0.926168137938938 0.864427688634519 -0.0148965638967851 ENSG00000203963 C1orf141
ENST00000448166 0.925846315103614 0.863820434042141 -0.014951455074899 ENSG00000203963 C1orf141
ENST00000347310 0.931677222294725 0.874078266813818 -0.0136407583538567 ENSG00000162594 IL23R
ENST00000371002 0.931410649890194 0.873573790813773 -0.0136945511645938 ENSG00000162594 IL23R
ENST00000425614 0.803521703306162 0.668261208778528 -0.0376023947171682 ENSG00000162594 IL23R
ENST00000473881 0.765697392935753 0.612951416186381 -0.0426731969892103 ENSG00000162594 IL23R
ENST00000395227 0.776313758880987 0.627913376058304 -0.0411799428363913 ENSG00000162594 IL23R
ENST00000262345 0.0943238271942031 0.0217238157581618 0.175960034841725 ENSG00000081985 IL12RB2
ENST00000371000 0.0943238271942031 0.0217238157581618 0.175960034841725 ENSG00000081985 IL12RB2
ENST00000541374 0.0639019801201256 0.0117195890103 0.196439405782149 ENSG00000081985 IL12RB2
ENST00000544434 0.0857557186801289 0.0187767275540247 0.183158990427588 ENSG00000081985 IL12RB2
ENST00000465396 0.0829082494938819 0.0178093502824099 0.207376224821649 ENSG00000081985 IL12RB2
ENST00000370994 0.416304692606856 0.225980328357714 -0.0458593105608946 ENSG00000142864 SERBP1
ENST00000370995 0.434540220757964 0.242258066099514 -0.0445913048432888 ENSG00000142864 SERBP1
ENST00000361219 0.355395402434804 0.175698450620328 -0.0520966713793862 ENSG00000142864 SERBP1
ENST00000370990 0.324921436838336 0.152789265316822 -0.0554848575109308 ENSG00000142864 SERBP1
ENST00000493607 0.978870550130759 0.959059898134117 0.00286676162120304 ENSG00000142864 SERBP1
ENST00000462814 0.647868463694438 0.461960405217493 -0.0328587826567922 ENSG00000142864 SERBP1
ENST00000484880 0.999713380833084 0.99935340383158 -4.60041612339682e-05 ENSG00000142864 SERBP1
ENST00000490406 0.956267878986418 0.917378422772447 0.00544270580020094 ENSG00000142864 SERBP1
ENST00000370986 0.984157066022235 0.968685243065979 -0.00221874206539301 ENSG00000116717 GADD45A
ENST00000370985 0.618699410826461 0.428018914893762 -0.0492626038458065 ENSG00000116717 GADD45A
ENST00000460575 0.627417564319953 0.437889401119446 -0.0563390713304379 ENSG00000116717 GADD45A
ENST00000484245 0.520641478251324 0.32427179576745 -0.0773263807099856 ENSG00000116717 GADD45A
ENST00000456315 0.329062226493668 0.155895691722344 0.0997538773043851 ENSG00000024526 DEPDC1
ENST00000370966 0.329062226493668 0.155895691722344 0.0997538773043851 ENSG00000024526 DEPDC1
ENST00000488146 0.524906317371856 0.328364713179009 0.0751598252124744 ENSG00000024526 DEPDC1
ENST00000489862 0.165380417089734 0.0525724592367549 0.139957265906113 ENSG00000024526 DEPDC1
ENST00000425820 0.225226809552326 0.0858773467434757 0.132287937494327 ENSG00000233589 RP4-694A7.2
ENST00000525124 0.215360399290487 0.0798423512294938 0.124592608752373 ENSG00000024526 DEPDC1
ENST00000588515 0.517189049040527 0.320874757309613 0.081398392705841 ENSG00000033122 LRRC7
ENST00000608744 0.491779850244285 0.295851058635894 0.0861879905672002 ENSG00000033122 LRRC7
ENST00000609072 0.502344206708635 0.3061820099966 0.0844567740606902 ENSG00000033122 LRRC7
ENST00000607936 0.554119363677697 0.358258757098385 0.0756565929196593 ENSG00000033122 LRRC7
ENST00000370952 0.22628110334819 0.0864840753828218 0.115305135195636 ENSG00000066557 LRRC40
ENST00000441830 0.690616431715916 0.514522060859039 0.0519679659728662 ENSG00000033122 LRRC7
ENST00000370951 0.94923831165923 0.904784343071128 0.00581885553296793 ENSG00000116754 SRSF11
ENST00000463877 0.844917304621517 0.732405579124044 -0.0147812557458749 ENSG00000116754 SRSF11
ENST00000405432 0.983236416953244 0.966773408532404 0.00187998728008951 ENSG00000116754 SRSF11
ENST00000370950 0.997810733201048 0.995703454302042 0.000266450469104896 ENSG00000116754 SRSF11
ENST00000454435 0.840711350716857 0.725677066060165 0.0178553226329917 ENSG00000116754 SRSF11
ENST00000475204 0.903905037751278 0.82604860621908 0.0109663689254032 ENSG00000116754 SRSF11
ENST00000395136 0.921347612428119 0.855450917861411 -0.00835568542081785 ENSG00000116754 SRSF11
ENST00000436161 0.892087162882727 0.806403133733202 0.0121228421005516 ENSG00000116754 SRSF11
ENST00000473950 0.979444801420541 0.960156165303885 0.00252263555457732 ENSG00000116754 SRSF11
ENST00000469170 0.970782308795498 0.944267646902871 0.00365264782133592 ENSG00000116754 SRSF11
ENST00000486667 0.884338347490011 0.794381928534122 0.0134330622027829 ENSG00000116754 SRSF11
ENST00000481648 0.908924510063765 0.834362951364504 -0.0127330032189613 ENSG00000116754 SRSF11
ENST00000463116 0.71077066879216 0.540141509468294 0.0444678692305506 ENSG00000116754 SRSF11
ENST00000484162 0.910598692470277 0.836968224287463 -0.0108746015674566 ENSG00000116754 SRSF11
ENST00000370949 0.865498157360637 0.765384564531608 -0.0154189623387143 ENSG00000116754 SRSF11
ENST00000463859 0.9938817506207 0.987871860387169 -0.000737143378193292 ENSG00000116754 SRSF11
ENST00000460795 0.650607419321616 0.465256517851497 -0.0374017895052301 ENSG00000116754 SRSF11
ENST00000461935 0.876185134714598 0.780934271378466 -0.0160941940309245 ENSG00000116754 SRSF11
ENST00000489188 0.902929352717391 0.82468268342934 -0.0120409899033464 ENSG00000116754 SRSF11
ENST00000370944 0.0380755334052937 0.00510691369854972 0.188505353517785 ENSG00000118454 ANKRD13C
ENST00000262346 0.0394707290715989 0.00541081524463401 0.187770870576996 ENSG00000118454 ANKRD13C
ENST00000464236 0.82258575403816 0.697007278821334 0.0301685764797398 ENSG00000118454 ANKRD13C
ENST00000490846 0.0999580003311931 0.0238014622540267 0.179750484680876 ENSG00000118454 ANKRD13C
ENST00000498735 0.115854818555709 0.0298907091913896 0.173403043761509 ENSG00000118454 ANKRD13C
ENST00000361764 0.895646468379138 0.812424687540453 -0.0186243014932347 ENSG00000197568 HHLA3
ENST00000359875 0.884904629439499 0.795523608760836 -0.0203284638173778 ENSG00000197568 HHLA3
ENST00000486110 0.894848830339451 0.811162261284957 -0.0195159548113511 ENSG00000197568 HHLA3
ENST00000463058 0.883162730608042 0.79241639672675 -0.0206857329327834 ENSG00000197568 HHLA3
ENST00000370940 0.883162730608042 0.79241639672675 -0.0206857329327834 ENSG00000197568 HHLA3
ENST00000531950 0.828695969750957 0.707150315220377 -0.0294705593900548 ENSG00000197568 HHLA3
ENST00000525653 0.976671804292505 0.95477480507258 0.00444806093208202 ENSG00000197568 HHLA3
ENST00000432224 0.816474786107554 0.688156361648742 -0.0316930236868192 ENSG00000197568 HHLA3
ENST00000411986 0.787676105662607 0.6444431082568 -0.029103265637936 ENSG00000116761 CTH
ENST00000464926 0.636715475458857 0.448755610265206 -0.0504505838922997 ENSG00000116761 CTH
ENST00000370938 0.772480071938461 0.622427617628193 -0.0312399295621874 ENSG00000116761 CTH
ENST00000346806 0.736642800220011 0.574680726863054 -0.035391842422597 ENSG00000116761 CTH
ENST00000482383 0.839964054733373 0.724460246919063 -0.028570200774987 ENSG00000116761 CTH
ENST00000450461 0.535483332441717 0.339225993197319 0.0591194470565187 ENSG00000235079 ZRANB2-AS1
ENST00000426999 0.556355632093695 0.360562624208612 0.0577570371412817 ENSG00000235079 ZRANB2-AS1
ENST00000370920 0.369138352389316 0.186659234028231 0.0816044014884046 ENSG00000132485 ZRANB2
ENST00000477096 0.975416794254513 0.952337399687874 0.00402213999355219 ENSG00000132485 ZRANB2
ENST00000254821 0.368673373201986 0.186289818292355 0.0816933060548213 ENSG00000132485 ZRANB2
ENST00000487510 0.865786635868966 0.765828259496906 0.0194572969700941 ENSG00000132485 ZRANB2
ENST00000479947 0.733176120780076 0.570144229396052 -0.0386661113239955 ENSG00000132485 ZRANB2
ENST00000473260 0.680453696448967 0.50177595910674 -0.0450140816949547 ENSG00000132485 ZRANB2
ENST00000455406 0.0111673406703194 0.000642108646256591 0.300514644377862 ENSG00000229956 ZRANB2-AS2
ENST00000583678 0.00767903234222733 0.000333844485674608 0.312838688026476 ENSG00000229956 ZRANB2-AS2
ENST00000599146 0.00660294388359899 0.000252951155113274 0.31988483741069 ENSG00000229956 ZRANB2-AS2
ENST00000596952 0.0119138978816073 0.000723350247357609 0.297353495060585 ENSG00000229956 ZRANB2-AS2
ENST00000413421 0.0150931540779013 0.00109719534341589 0.287210583224937 ENSG00000229956 ZRANB2-AS2
ENST00000594152 0.00660294388359899 0.000252951155113274 0.31988483741069 ENSG00000229956 ZRANB2-AS2
ENST00000415780 0.0105611764519687 0.000586867348446807 0.302231997879462 ENSG00000229956 ZRANB2-AS2
ENST00000600103 0.011099236477307 0.000635521476454636 0.296688960426914 ENSG00000229956 ZRANB2-AS2
ENST00000395089 0.0238186021942867 0.00234594915164578 0.22212081770062 ENSG00000162620 LRRIQ3
ENST00000354431 0.0218661941289673 0.00203023114668152 0.222937973803162 ENSG00000162620 LRRIQ3
ENST00000415760 0.0218661941289673 0.00203023114668152 0.222937973803162 ENSG00000162620 LRRIQ3
ENST00000370909 0.0231717018016949 0.0022427342262039 0.219866791303462 ENSG00000162620 LRRIQ3
ENST00000444984 0.139317528208327 0.0400475882046685 0.156809028542774 ENSG00000162620 LRRIQ3
ENST00000495179 0.186729704457544 0.0636007824533635 0.149931143093759 ENSG00000162620 LRRIQ3
ENST00000370911 0.182593456561268 0.0613930552342477 0.151010358512336 ENSG00000162620 LRRIQ3
ENST00000463724 0.148891501882348 0.044505929565684 0.162568519951168 ENSG00000162620 LRRIQ3
ENST00000370898 0.511332730916803 0.315132669114534 0.0766773781634256 ENSG00000254685 FPGT
ENST00000557284 0.467177140950145 0.272446155709655 0.0789056819140477 ENSG00000259030 FPGT-TNNI3K
ENST00000467578 0.507670311593993 0.311279326595211 0.0847518814659639 ENSG00000254685 FPGT
ENST00000524915 0.493478344581519 0.297484324267657 0.0766440636488122 ENSG00000254685 FPGT
ENST00000370894 0.337011189709872 0.161649961516267 0.107937953802653 ENSG00000254685 FPGT
ENST00000370899 0.459699593914423 0.265657710056178 0.0801916086856816 ENSG00000259030 FPGT-TNNI3K
ENST00000609362 0.548881938295409 0.352958342681107 0.0706993546477157 ENSG00000254685 FPGT
ENST00000482102 0.932041458190563 0.874762366385342 0.013359970666239 ENSG00000254685 FPGT
ENST00000529485 0.938541052249246 0.886249042766263 0.0122132415771214 ENSG00000254685 FPGT
ENST00000370895 0.417228078056601 0.226770367336033 0.0868859630340209 ENSG00000259030 FPGT-TNNI3K
ENST00000534632 0.423706049475178 0.232345740044333 0.0861685821795748 ENSG00000259030 FPGT-TNNI3K
ENST00000533006 0.517132026910907 0.320774620406237 0.0721846777028036 ENSG00000259030 FPGT-TNNI3K
ENST00000370891 0.466929879752385 0.272237206578868 0.0789180242049781 ENSG00000116783 TNNI3K
ENST00000370893 0.515382937812978 0.318997852303767 0.0727464262749274 ENSG00000259030 FPGT-TNNI3K
ENST00000534056 0.34376046285113 0.166796617379603 0.106860797453488 ENSG00000254685 FPGT
ENST00000472069 0.640385481341032 0.453344128233203 0.0625390720075927 ENSG00000254685 FPGT
ENST00000326637 0.648428911768446 0.462709959777641 0.0653955108062983 ENSG00000116783 TNNI3K
ENST00000370872 0.186502917002073 0.0634865970410407 0.102154538397186 ENSG00000116791 CRYZ
ENST00000340866 0.188607300439675 0.0647313317562419 0.101722538567565 ENSG00000116791 CRYZ
ENST00000492102 0.38038583911027 0.195407897109852 0.089287548681836 ENSG00000116791 CRYZ
ENST00000417775 0.275857118246478 0.117851640855528 0.0843380299032898 ENSG00000116791 CRYZ
ENST00000370871 0.182765413540036 0.0614989219362325 0.100956140366429 ENSG00000116791 CRYZ
ENST00000370870 0.162331154063389 0.0510411750868573 0.102719303912498 ENSG00000116791 CRYZ
ENST00000441120 0.13056951149448 0.0361343876893295 0.112545084857093 ENSG00000116791 CRYZ
ENST00000457880 0.707510476248992 0.535906085696555 0.0330770088327248 ENSG00000162623 TYW3
ENST00000370867 0.697869448190129 0.523600359529271 0.0340181247833688 ENSG00000162623 TYW3
ENST00000421739 0.848051008933804 0.737346267029648 0.0182973183251307 ENSG00000162623 TYW3
ENST00000479111 0.848079824741184 0.737409992158526 0.0182390658673867 ENSG00000162623 TYW3
ENST00000483990 0.809777589755759 0.677471256313943 -0.0269557667696254 ENSG00000162623 TYW3
ENST00000485401 0.591615106362878 0.398416245340812 0.0612803112463447 ENSG00000162623 TYW3
ENST00000449696 0.625413279486584 0.435790901439355 -0.0685343233590332 ENSG00000162623 TYW3
ENST00000486467 0.63634018027857 0.448207862035366 0.0569421227775512 ENSG00000162623 TYW3
ENST00000467646 0.882209208492297 0.790731552762865 0.0190951735596287 ENSG00000162623 TYW3
ENST00000370859 0.816805894119759 0.688700908006567 0.0293096882695433 ENSG00000137968 SLC44A5
ENST00000370855 0.85835055450845 0.753853088997747 0.0228161453745476 ENSG00000137968 SLC44A5
ENST00000535611 0.894546626740882 0.810600281142963 -0.0162081933441859 ENSG00000137968 SLC44A5
ENST00000469525 0.753351989603386 0.596898320954126 0.0357147805680693 ENSG00000137968 SLC44A5
ENST00000370841 0.866221203148984 0.766557200222086 0.0159660840614269 ENSG00000117054 ACADM
ENST00000525881 0.826023844063212 0.702705412005742 0.0191975073684252 ENSG00000117054 ACADM
ENST00000526129 0.972105500149709 0.946521353766308 -0.00360760487963173 ENSG00000117054 ACADM
ENST00000526196 0.873510024641069 0.777342189611403 0.0151703168838357 ENSG00000117054 ACADM
ENST00000370834 0.862355960216493 0.760474277857027 0.0164070108795038 ENSG00000117054 ACADM
ENST00000534146 0.833931436764294 0.715058066787286 0.0183147096682031 ENSG00000117054 ACADM
ENST00000532509 0.851793006546467 0.743076301216264 -0.0181781505119662 ENSG00000117054 ACADM
ENST00000473018 0.86429522841255 0.763698702565987 0.0150799006862382 ENSG00000117054 ACADM
ENST00000541113 0.844335518558036 0.731349109765466 0.0183145611239658 ENSG00000117054 ACADM
ENST00000530953 0.905759941790804 0.829137412480616 -0.0117899825271657 ENSG00000117054 ACADM
ENST00000534334 0.970156441962527 0.943291362824918 -0.00386660024158504 ENSG00000117054 ACADM
ENST00000525808 0.857242717989325 0.752039720123498 0.0170101958018921 ENSG00000117054 ACADM
ENST00000543667 0.857242717989325 0.752039720123498 0.0170101958018921 ENSG00000117054 ACADM
ENST00000420607 0.999923221470771 0.99980011553586 -1.32825772830748e-05 ENSG00000117054 ACADM
ENST00000529059 0.865635372869623 0.765607708092862 0.0166852420663245 ENSG00000117054 ACADM
ENST00000526930 0.736197215895545 0.574186697051648 -0.038296123853847 ENSG00000117054 ACADM
ENST00000532207 0.825569646280193 0.701826457481074 -0.0279911905537941 ENSG00000117054 ACADM
ENST00000528016 0.22158587412207 0.0836780885921051 0.106714230344556 ENSG00000117054 ACADM
ENST00000481374 0.668794940026885 0.486667520331519 0.0484789167850578 ENSG00000117054 ACADM
ENST00000535300 0.0721750530650145 0.0142542858987216 0.148892717129315 ENSG00000137955 RABGGTB
ENST00000496055 0.0722468741799129 0.0142794176086709 0.149273741997301 ENSG00000137955 RABGGTB
ENST00000319942 0.0736443824005108 0.0147112700736236 0.148608690779039 ENSG00000137955 RABGGTB
ENST00000473406 0.0417866299533366 0.00593051023260003 0.16367436706952 ENSG00000137955 RABGGTB
ENST00000485459 0.0502102499354382 0.00795775023752967 0.157214161570098 ENSG00000137955 RABGGTB
ENST00000370826 0.0298546036307847 0.00343636688886049 0.187167128937253 ENSG00000137955 RABGGTB
ENST00000497648 0.0297207598931401 0.00341352140414515 0.188085630516632 ENSG00000137955 RABGGTB
ENST00000462042 0.0197420153394526 0.00172214334724987 0.199107542521539 ENSG00000137955 RABGGTB
ENST00000470201 0.05797518382223 0.0100036730930471 0.153469891409953 ENSG00000137955 RABGGTB
ENST00000471759 0.0766089035223247 0.0156675626142568 0.147347882095098 ENSG00000137955 RABGGTB
ENST00000491266 0.0554689270383291 0.00933384200304609 0.154681835085287 ENSG00000137955 RABGGTB
ENST00000461653 0.0696805643501135 0.0135001418902036 0.147893169547808 ENSG00000137955 RABGGTB
ENST00000489450 0.0658381502381895 0.0122745077807883 0.151607296111528 ENSG00000137955 RABGGTB
ENST00000467748 0.255755055257973 0.104625306528178 0.113227464926861 ENSG00000137955 RABGGTB
ENST00000459697 0.519603147347582 0.323278794010429 0.0802467610009137 ENSG00000137955 RABGGTB
ENST00000263187 0.620775639422521 0.430254803120854 0.070217455041706 ENSG00000057468 MSH4
ENST00000420977 0.077524691881195 0.0160068313167078 -0.206497959217717 ENSG00000226415 TPI1P1
ENST00000370812 0.736924891339186 0.575058716678469 0.0350772248913908 ENSG00000142892 PIGK
ENST00000445065 0.736924891339186 0.575058716678469 0.0350772248913908 ENSG00000142892 PIGK
ENST00000370813 0.89465566255479 0.810860067219282 0.0149144081164897 ENSG00000142892 PIGK
ENST00000487906 0.65947315317888 0.475755993982067 0.0469439210650253 ENSG00000142892 PIGK
ENST00000535687 0.0420182072328876 0.0059898440055987 -0.225909796950508 ENSG00000226084 RP4-706A16.3
ENST00000471722 0.0420182072328876 0.0059898440055987 -0.225909796950508 ENSG00000226084 RP4-706A16.3
ENST00000359130 0.762543243766902 0.608711552314004 0.0380503629394528 ENSG00000142892 PIGK
ENST00000478391 0.860088228282957 0.756859935659771 0.0229722931281626 ENSG00000142892 PIGK
ENST00000481346 0.0614840072860987 0.0110382635627943 0.188647355844473 ENSG00000036549 ZZZ3
ENST00000370801 0.0615647269513972 0.0110597517382098 0.175422623115197 ENSG00000036549 ZZZ3
ENST00000476275 0.0929241761298352 0.0212439352581088 0.156150772417587 ENSG00000036549 ZZZ3
ENST00000370798 0.0522102347156408 0.00846453337465959 0.181136561623331 ENSG00000036549 ZZZ3
ENST00000476195 0.635936983287169 0.447843175834066 0.0640283961204254 ENSG00000036549 ZZZ3
ENST00000474746 0.621627503329226 0.431169012272071 0.0689383753889534 ENSG00000036549 ZZZ3
ENST00000433749 0.0460724348095199 0.00693713198951205 0.207243182798077 ENSG00000036549 ZZZ3
ENST00000414381 0.0380985135593863 0.00511359695322718 0.215295946360446 ENSG00000036549 ZZZ3
ENST00000463166 0.0335338355886189 0.00414790350237661 0.223551247723137 ENSG00000036549 ZZZ3
ENST00000469944 0.0605286678103819 0.0107756070298844 0.202224407139189 ENSG00000036549 ZZZ3
ENST00000458763 0.180929120022837 0.0604564942587105 0.156678935147477 ENSG00000036549 ZZZ3
ENST00000370794 0.401966403824808 0.213874787135345 0.0715666714393759 ENSG00000077254 USP33
ENST00000481579 0.413658806444219 0.223921544411936 0.0703058720945016 ENSG00000077254 USP33
ENST00000357428 0.540370205035996 0.344404636986869 0.0556768081875012 ENSG00000077254 USP33
ENST00000370793 0.401966403824808 0.213874787135345 0.0715666714393759 ENSG00000077254 USP33
ENST00000533928 0.71984186369545 0.551709241107367 0.0482568130118361 ENSG00000077254 USP33
ENST00000477949 0.420620396252111 0.229629928047098 0.105476754241607 ENSG00000077254 USP33
ENST00000370792 0.470175182797376 0.275264789239251 0.0631516291175631 ENSG00000077254 USP33
ENST00000527390 0.390053315998669 0.203556026764401 0.0912299979277887 ENSG00000077254 USP33
ENST00000472462 0.877485912501994 0.783170431543474 0.0230223416795029 ENSG00000077254 USP33
ENST00000498328 0.300750948055092 0.135402296761033 0.123939276811926 ENSG00000077254 USP33
ENST00000461986 0.341909298980676 0.165385250347915 0.10119844916999 ENSG00000077254 USP33
ENST00000531637 0.442825802131703 0.249607441066338 0.0937256400939063 ENSG00000077254 USP33
ENST00000462192 0.157735191944443 0.0487895778477296 0.16324587458299 ENSG00000077254 USP33
ENST00000524536 0.343863638015701 0.166920017555977 0.0909731492320028 ENSG00000077254 USP33
ENST00000525113 0.45957097573659 0.265535506758934 0.0770821091251441 ENSG00000077254 USP33
ENST00000528150 0.469122335277023 0.274213005299958 0.0764181928430403 ENSG00000077254 USP33
ENST00000530709 0.44909838166583 0.255737523592551 0.0811537107553843 ENSG00000077254 USP33
ENST00000524778 0.412681752204851 0.223103434205375 0.0875577490497099 ENSG00000077254 USP33
ENST00000370791 0.0672611467496288 0.012773579208371 0.17141834687479 ENSG00000180488 FAM73A
ENST00000443751 0.0287239924480915 0.00322516530101308 0.208494133682192 ENSG00000180488 FAM73A
ENST00000477627 0.657477078560035 0.4734318148272 0.0612633673361796 ENSG00000180488 FAM73A
ENST00000476203 0.00447759793888656 0.000119242039208927 0.290397489734023 ENSG00000180488 FAM73A
ENST00000401035 0.89631942201995 0.813522433210356 -0.0197497305999298 ENSG00000162614 NEXN
ENST00000457030 0.633556790435479 0.444663362178701 0.0607756803455985 ENSG00000162614 NEXN
ENST00000330010 0.882872484663331 0.791944779243283 0.0210942729736738 ENSG00000162614 NEXN
ENST00000334785 0.794340644682955 0.654560703789195 0.0352010938694804 ENSG00000162614 NEXN
ENST00000440324 0.830030628565382 0.709014628046744 -0.0315263391138914 ENSG00000162614 NEXN
ENST00000342754 0.852601137240875 0.744551680856391 0.0267759201931823 ENSG00000162614 NEXN
ENST00000464998 0.754377194457789 0.598178054734318 -0.0464352996486822 ENSG00000162614 NEXN
ENST00000480732 0.535821058969556 0.339521132410931 0.0782912365422549 ENSG00000162614 NEXN
ENST00000492724 0.981624218498062 0.964077226706363 -0.00316300043993939 ENSG00000162613 FUBP1
ENST00000488814 0.883162730608042 0.792430958299192 -0.0194077059421976 ENSG00000162613 FUBP1
ENST00000492405 0.979880656553027 0.961117710278773 -0.00342856932905953 ENSG00000162613 FUBP1
ENST00000489495 0.834121723044451 0.715409762116177 0.0281134132590525 ENSG00000162613 FUBP1
ENST00000483894 0.512536264864028 0.316432605147652 0.0835734879190851 ENSG00000162613 FUBP1
ENST00000480673 0.650126583827876 0.464555562949664 0.0602123809068994 ENSG00000162613 FUBP1
ENST00000474632 0.728674192731222 0.564129973305537 0.0450949506376682 ENSG00000162613 FUBP1
ENST00000294623 0.936056968239296 0.881937074771032 0.00637695360826259 ENSG00000162613 FUBP1
ENST00000370768 0.897175470911855 0.815117429641561 0.00907029246896397 ENSG00000162613 FUBP1
ENST00000370767 0.897175470911855 0.815117429641561 0.00907029246896397 ENSG00000162613 FUBP1
ENST00000436586 0.867094723528527 0.767849797193097 0.0111541474272995 ENSG00000162613 FUBP1
ENST00000487684 0.779994605388092 0.632856111756611 -0.0314473546942993 ENSG00000162613 FUBP1
ENST00000470287 0.825603246087148 0.701982100684975 -0.0226843084735355 ENSG00000162613 FUBP1
ENST00000421641 0.543726347857216 0.347743462795416 0.0382766006100157 ENSG00000162613 FUBP1
ENST00000487931 0.0359413154780208 0.0046475369491713 0.177418667588411 ENSG00000162616 DNAJB4
ENST00000477671 0.0189833930867437 0.0016184063667389 0.191878104015397 ENSG00000162616 DNAJB4
ENST00000484662 0.0206981072933655 0.00186708720328534 0.190064276210635 ENSG00000162616 DNAJB4
ENST00000476882 0.0544059557044459 0.00905031263683416 0.168170481304297 ENSG00000137960 GIPC2
ENST00000426517 0.00621610724470759 0.000225763043445087 0.22718691885154 ENSG00000162616 DNAJB4
ENST00000370763 0.209585309445642 0.0765041126212801 0.128404938253118 ENSG00000162616 DNAJB4
ENST00000476396 0.418702356973126 0.228077759391315 0.0846665400659513 ENSG00000162616 DNAJB4
ENST00000452835 0.353362805104408 0.17412468250618 0.0955207638450369 ENSG00000137959 IFI44L
ENST00000476521 0.360917430978289 0.179987026294177 0.0820493065591793 ENSG00000137959 IFI44L
ENST00000370751 0.635062903412448 0.446628591847032 0.0456815272165612 ENSG00000137959 IFI44L
ENST00000342282 0.38273906949977 0.197459026726168 0.0794159570867117 ENSG00000137959 IFI44L
ENST00000459784 0.425633452898477 0.234055671287125 0.0766747175327561 ENSG00000137959 IFI44L
ENST00000476876 0.341046789622008 0.164787173332401 0.0864431601236893 ENSG00000137959 IFI44L
ENST00000486882 0.474903621775154 0.279661168512774 0.0637200437580863 ENSG00000137959 IFI44L
ENST00000462041 0.363912312808067 0.182467749253274 0.0792212155174492 ENSG00000137959 IFI44L
ENST00000450498 0.349652444393636 0.171277421063531 0.0819495092973815 ENSG00000137959 IFI44L
ENST00000474002 0.630477449168948 0.441266146355148 0.0410321314083032 ENSG00000137959 IFI44L
ENST00000494910 0.25882809092843 0.106634957569319 0.0773147047232955 ENSG00000137959 IFI44L
ENST00000470323 0.510006340707925 0.313746166533229 0.0581687648195966 ENSG00000137965 IFI44
ENST00000370747 0.60313018675069 0.411027807396201 0.0473300706548082 ENSG00000137965 IFI44
ENST00000545124 0.447819895479897 0.25436485596634 0.0641124063247805 ENSG00000137965 IFI44
ENST00000438486 0.242350142668181 0.0961624581172005 0.0938283343751437 ENSG00000137965 IFI44
ENST00000495254 0.60313018675069 0.411027807396201 0.0473300706548082 ENSG00000137965 IFI44
ENST00000467790 0.188942877750086 0.0649092191311726 0.0980841591205763 ENSG00000137965 IFI44
ENST00000472152 0.601741148318461 0.409489201353314 0.0475327469355986 ENSG00000137965 IFI44
ENST00000485662 0.972392858015156 0.94697611917015 0.00402206210984703 ENSG00000137965 IFI44
ENST00000476911 0.983228987037163 0.966756791434572 0.00259774205827992 ENSG00000137965 IFI44
ENST00000446486 0.94317231898543 0.894240357274903 -0.00839526509874069 ENSG00000137965 IFI44
ENST00000473719 0.390243104510853 0.203714203384184 0.113107313914772 ENSG00000117114 LPHN2
ENST00000370723 0.551823223753478 0.355953169001819 0.0800506947507555 ENSG00000117114 LPHN2
ENST00000370730 0.510115734194035 0.313916624099713 0.0872879438850347 ENSG00000117114 LPHN2
ENST00000370728 0.510115734194035 0.313916624099713 0.0872879438850347 ENSG00000117114 LPHN2
ENST00000370727 0.551823223753478 0.355953169001819 0.0800506947507555 ENSG00000117114 LPHN2
ENST00000370725 0.551823223753478 0.355953169001819 0.0800506947507555 ENSG00000117114 LPHN2
ENST00000370721 0.551823223753478 0.355953169001819 0.0800506947507555 ENSG00000117114 LPHN2
ENST00000469377 0.510115734194035 0.313916624099713 0.0872879438850347 ENSG00000117114 LPHN2
ENST00000359929 0.963409423818555 0.930253220259984 0.00777662960375473 ENSG00000117114 LPHN2
ENST00000370689 0.0338932645888289 0.00421932497746189 0.204303130869583 ENSG00000142875 PRKACB
ENST00000370688 0.00493044937169916 0.000142414866502031 0.307487520837879 ENSG00000142875 PRKACB
ENST00000370685 0.307777465443585 0.140335005031128 0.103461581881889 ENSG00000142875 PRKACB
ENST00000470673 0.0834813946436622 0.0180103911009931 0.201463350738813 ENSG00000142875 PRKACB
ENST00000446538 0.0999385666234919 0.0237911560460519 0.194407744283614 ENSG00000142875 PRKACB
ENST00000370684 0.058509984540661 0.0101552436422901 0.214049781909524 ENSG00000142875 PRKACB
ENST00000436133 0.121622592007042 0.0323344981004538 0.183716286432151 ENSG00000142875 PRKACB
ENST00000370682 0.453853542305153 0.260094827849542 0.0799701252312178 ENSG00000142875 PRKACB
ENST00000394838 0.453853542305153 0.260094827849542 0.0799701252312178 ENSG00000142875 PRKACB
ENST00000432111 0.0548266657338527 0.00916339303044768 0.220694753295431 ENSG00000142875 PRKACB
ENST00000450730 0.146702744744525 0.0435078550990926 0.172881026648395 ENSG00000142875 PRKACB
ENST00000370680 0.0564137410242395 0.00958892552374281 0.216273661631539 ENSG00000142875 PRKACB
ENST00000413538 0.16178373715664 0.0507803470015012 0.167327951250221 ENSG00000142875 PRKACB
ENST00000417530 0.155248720263085 0.0476283843366652 0.169493700093439 ENSG00000142875 PRKACB
ENST00000394839 0.505566702990923 0.30918512209582 0.0724762576478482 ENSG00000142875 PRKACB
ENST00000370656 0.577750967590094 0.382927083333922 0.0581479105572117 ENSG00000117133 RPF1
ENST00000370654 0.293912256149568 0.130734059841966 0.0898855746239451 ENSG00000117133 RPF1
ENST00000487806 0.377710778918226 0.19329096569461 0.0706722939306943 ENSG00000174021 GNG5
ENST00000370645 0.67245056070395 0.491570671720344 0.0375466119449413 ENSG00000174021 GNG5
ENST00000370641 0.671314193192781 0.489946328437325 0.0376749826986096 ENSG00000174021 GNG5
ENST00000370638 0.531016319640011 0.334610887755582 0.0830660893848832 ENSG00000122432 SPATA1
ENST00000263717 0.0297872375081718 0.00342607394060863 0.195442688192256 ENSG00000122432 SPATA1
ENST00000490879 0.12079729459823 0.0320034123454949 0.175260481361193 ENSG00000122432 SPATA1
ENST00000431031 0.164174060127537 0.0519711125845813 0.158613267803359 ENSG00000122432 SPATA1
ENST00000554297 0.0482446173283405 0.00747069264728434 0.22973769844058 ENSG00000122432 SPATA1
ENST00000460286 0.0566102437833563 0.00964977517690829 0.187955871306552 ENSG00000122432 SPATA1
ENST00000370630 0.125896630680739 0.0340960105649774 0.145013597309745 ENSG00000117151 CTBS
ENST00000477677 0.13374290987587 0.037467202110987 0.142062274985112 ENSG00000117151 CTBS
ENST00000465118 0.0915541732447055 0.0207391115789085 0.155126762144846 ENSG00000117151 CTBS
ENST00000370625 0.0911877875721438 0.0206189826508874 0.154227506727593 ENSG00000117151 CTBS
ENST00000437941 0.490739706394635 0.29468098662559 0.0766940255165362 ENSG00000117155 SSX2IP
ENST00000342203 0.490739706394635 0.29468098662559 0.0766940255165362 ENSG00000117155 SSX2IP
ENST00000481102 0.458342262429096 0.26435677386977 0.081770458906814 ENSG00000117155 SSX2IP
ENST00000476905 0.457774631184561 0.263831456569213 0.0818128835411693 ENSG00000117155 SSX2IP
ENST00000605755 0.443336599898966 0.249947220785539 0.0841282170878803 ENSG00000117155 SSX2IP
ENST00000603677 0.403722448591701 0.215383358689475 0.0918593550905077 ENSG00000117155 SSX2IP
ENST00000370612 0.385576619928685 0.19979206020962 0.0947359973925686 ENSG00000117155 SSX2IP
ENST00000460500 0.787357036946933 0.643824992812988 -0.0375670308006714 ENSG00000117155 SSX2IP
ENST00000422026 0.230054700255535 0.0887629606704178 0.139370901262355 ENSG00000117155 SSX2IP
ENST00000370608 0.392306319233511 0.205642044563744 0.063687758209724 ENSG00000153898 MCOLN2
ENST00000463065 0.397215280993954 0.209915591238206 0.0631556728251551 ENSG00000153898 MCOLN2
ENST00000530971 0.833931436764294 0.715062079939675 0.0249849317117579 ENSG00000153898 MCOLN2
ENST00000284027 0.384317825167564 0.198732118813919 0.0675313279767123 ENSG00000153898 MCOLN2
ENST00000531325 0.105589660277802 0.0259554248633479 0.127558511443911 ENSG00000153898 MCOLN2
ENST00000531874 0.0813175298137405 0.0172418608476837 0.158067069299967 ENSG00000153898 MCOLN2
ENST00000370596 0.0233620778361149 0.00227178020324672 0.201230698284481 ENSG00000162643 WDR63
ENST00000370589 0.0531030699582339 0.00869185001409386 0.19023323731302 ENSG00000055732 MCOLN3
ENST00000474447 0.380596980397819 0.19554883083552 0.108056280375587 ENSG00000055732 MCOLN3
ENST00000341115 0.0632601824113879 0.0115458579762886 0.186296261259436 ENSG00000055732 MCOLN3
ENST00000370587 0.0477779415254551 0.00735730770612857 0.207513191218801 ENSG00000055732 MCOLN3
ENST00000490600 0.0448639919485241 0.00664750792275209 0.209812504684014 ENSG00000055732 MCOLN3
ENST00000475312 0.0648243959991529 0.0119835992300881 0.220014843586007 ENSG00000055732 MCOLN3
ENST00000326813 0.0528014330892444 0.00861688664855159 0.213683752231344 ENSG00000162643 WDR63
ENST00000294664 0.053307070472607 0.00874866380246126 0.213402351479303 ENSG00000162643 WDR63
ENST00000464801 0.0556973976015185 0.00939931425145493 0.211068244655966 ENSG00000162643 WDR63
ENST00000294661 0.631365867635733 0.442216072331822 -0.051363404164254 ENSG00000162642 C1orf52
ENST00000471115 0.628387229541573 0.438981968209089 -0.0516153019869783 ENSG00000162642 C1orf52
ENST00000344356 0.729808668747713 0.565644570140852 -0.0431966782298076 ENSG00000162642 C1orf52
ENST00000493514 0.729808668747713 0.565644570140852 -0.0431966782298076 ENSG00000162642 C1orf52
ENST00000370580 0.413447863787064 0.223776032874597 0.0676468031428501 ENSG00000142867 BCL10
[truncated: 9,573,948 more chars]
