# Supplementary material for: High-throughput allele-specific expression across 250 environmental conditions
Source: Genome Res. 2016 Dec;26(12):1627–38. doi: 10.1101/gr.209759.116 (PMC5131815; doi:10.1101/gr.209759.116)
Supplement: Supplemental Material [file supp_gr.209759.116_Supplemental_Table_S6.tar.gz › DEG_results/DP7_DEG_stats_T29C1.txt]

t.id padj pval logFC ensg g.id
ENST00000541675 0.797302451250553 0.643508069791056 -0.0262359260954774 ENSG00000227232 WASH7P
ENST00000423562 0.831624632271229 0.69487335628915 -0.0222102366277507 ENSG00000227232 WASH7P
ENST00000438504 0.831624632271229 0.69487335628915 -0.0222102366277507 ENSG00000227232 WASH7P
ENST00000488147 0.831587825240966 0.694786992990303 -0.0222104603069928 ENSG00000227232 WASH7P
ENST00000538476 0.831440090696552 0.694607127487701 -0.0222163860900539 ENSG00000227232 WASH7P
ENST00000423372 0.219333228482183 0.0760038907319028 -0.151283821296081 ENSG00000237683 AL627309.1
ENST00000440200 0.896252164962157 0.802214948737294 -0.0189891839057454 ENSG00000230021 RP5-857K21.4
ENST00000416931 0.202029189852687 0.0664049084420902 -0.147999896824278 ENSG00000225972 MTND1P23
ENST00000414273 0.449680775729345 0.240720943329999 0.0987061000904401 ENSG00000237973 hsa-mir-6723
ENST00000467115 0.621875898153862 0.415357409587841 -0.0689314298597371 ENSG00000240409 MTATP8P1
ENST00000514057 0.121395646203328 0.0297878740162913 -0.192092589651703 ENSG00000248527 MTATP6P1
ENST00000416718 0.426656224025552 0.220585049833348 -0.0894326245960435 ENSG00000198744 RP5-857K21.11
ENST00000428504 0.650384892667546 0.448639431132271 -0.0625470955730906 ENSG00000228327 RP11-206L10.2
ENST00000434264 0.64831715490449 0.446175461490969 0.0671944107654203 ENSG00000237491 RP11-206L10.9
ENST00000589899 0.670388506286021 0.472919862762241 0.0633864027387502 ENSG00000237491 RP11-206L10.9
ENST00000609830 0.642994924864533 0.440064723039484 0.0682198336338893 ENSG00000237491 RP11-206L10.9
ENST00000429505 0.317605980150705 0.136437577375141 0.111551264105961 ENSG00000237491 RP11-206L10.9
ENST00000591440 0.401287354894895 0.199393359812017 0.0998735171511004 ENSG00000237491 RP11-206L10.9
ENST00000587530 0.401287354894895 0.199393359812017 0.0998735171511004 ENSG00000237491 RP11-206L10.9
ENST00000593022 0.255978816081007 0.0970525194110978 0.125805862099801 ENSG00000237491 RP11-206L10.9
ENST00000589531 0.179627859864133 0.0553161942636 0.145656197575012 ENSG00000237491 RP11-206L10.9
ENST00000588951 0.182471636240464 0.0567035551931808 0.143877851812967 ENSG00000237491 RP11-206L10.9
ENST00000585768 0.248551692096615 0.0924842410644366 0.133007173763644 ENSG00000237491 RP11-206L10.9
ENST00000585745 0.28475793557054 0.114816296657909 0.131702738418458 ENSG00000237491 RP11-206L10.9
ENST00000590848 0.428025537524017 0.221757554503575 0.0955409712248131 ENSG00000237491 RP11-206L10.9
ENST00000586288 0.180971650055736 0.0559563408134254 0.14539031173859 ENSG00000237491 RP11-206L10.9
ENST00000447500 0.219940958981686 0.0763356889374913 0.152088640296201 ENSG00000230092 RP11-206L10.8
ENST00000590817 0.219940958981686 0.0763356889374913 0.152088640296201 ENSG00000230092 RP11-206L10.8
ENST00000435300 0.353512714315578 0.161974249135889 0.120308223091263 ENSG00000240453 RP11-206L10.10
ENST00000473798 0.910542860188092 0.827613370393137 -0.019386197279252 ENSG00000225880 LINC00115
ENST00000536430 0.910405375106811 0.827425887140588 -0.0194077840284662 ENSG00000225880 LINC00115
ENST00000445118 0.470555931108333 0.259226442463176 0.071999051571191 ENSG00000228794 LINC01128
ENST00000610067 0.641534835681526 0.4384275022014 0.0537802775021213 ENSG00000228794 LINC01128
ENST00000441765 0.837202616374319 0.704524391075542 0.030304634573178 ENSG00000228794 LINC01128
ENST00000609139 0.593466038824357 0.382690948022108 0.0605886749357654 ENSG00000228794 LINC01128
ENST00000449005 0.467670359695154 0.256631408173122 0.0789295940392751 ENSG00000228794 LINC01128
ENST00000416570 0.54406053689301 0.330619104390615 0.0676316979557046 ENSG00000228794 LINC01128
ENST00000448975 0.54406053689301 0.330619104390615 0.0676316979557046 ENSG00000228794 LINC01128
ENST00000609009 0.503007496807487 0.289184531983439 0.0746644402995236 ENSG00000228794 LINC01128
ENST00000608189 0.503007496807487 0.289184531983439 0.0746644402995236 ENSG00000228794 LINC01128
ENST00000415295 0.793434311360543 0.637961457999073 0.039482191862502 ENSG00000228794 LINC01128
ENST00000342066 0.0582149098987832 0.00920415755388435 -0.211288426118305 ENSG00000187634 SAMD11
ENST00000341065 0.0564149062089428 0.00870321660168832 -0.212917308135548 ENSG00000187634 SAMD11
ENST00000483767 0.000613847646262472 1.45887844117667e-06 -0.267585424633138 ENSG00000188976 NOC2L
ENST00000327044 0.0598357196340381 0.00966031298934634 -0.1351300287413 ENSG00000188976 NOC2L
ENST00000477976 0.0433820918515937 0.00568405978451776 -0.144847941996982 ENSG00000188976 NOC2L
ENST00000496938 0.0177135717563153 0.0012344426709787 -0.265561360156463 ENSG00000188976 NOC2L
ENST00000487214 0.34384391187718 0.154747995873053 -0.0884569866916468 ENSG00000188976 NOC2L
ENST00000469563 0.319487154078295 0.137723272564362 -0.113291856763818 ENSG00000188976 NOC2L
ENST00000338591 0.127656319696512 0.0322887223757166 -0.163321219078134 ENSG00000187961 KLHL17
ENST00000463212 0.488651634503582 0.275618551100124 -0.09697762650015 ENSG00000187961 KLHL17
ENST00000466300 0.115997769173347 0.0277218321945735 -0.183720100635313 ENSG00000187961 KLHL17
ENST00000481067 0.0433738139436943 0.00568256441867818 -0.244615153312496 ENSG00000187961 KLHL17
ENST00000379410 0.235072260141903 0.0848817631514742 -0.152312773642031 ENSG00000187583 PLEKHN1
ENST00000379407 0.392230650111901 0.19235616320739 -0.115777894851334 ENSG00000187583 PLEKHN1
ENST00000379409 0.392230650111901 0.19235616320739 -0.115777894851334 ENSG00000187583 PLEKHN1
ENST00000428771 0.770702454748687 0.604806401127362 -0.0452264870167066 ENSG00000188290 HES4
ENST00000304952 0.743098714902022 0.566423462632766 -0.0502218133460318 ENSG00000188290 HES4
ENST00000481869 0.743098714902022 0.566423462632766 -0.0502218133460318 ENSG00000188290 HES4
ENST00000484667 0.801069632113295 0.649347990581419 -0.0399172074396877 ENSG00000188290 HES4
ENST00000379389 0.928156852498973 0.859770418749806 0.0135127132244972 ENSG00000187608 ISG15
ENST00000379370 0.00341226709067859 3.82939664222113e-05 -0.248461234636071 ENSG00000188157 AGRN
ENST00000477585 0.201515790109117 0.0661445542218341 -0.137147472208373 ENSG00000188157 AGRN
ENST00000469403 0.081514709930678 0.0158445617824273 -0.171312599607734 ENSG00000188157 AGRN
ENST00000479707 0.00936384566087207 0.000329607430871722 -0.274114542906966 ENSG00000188157 AGRN
ENST00000466223 0.0554095133757715 0.00845059098609198 -0.205095478817738 ENSG00000188157 AGRN
ENST00000478677 0.0766601262963981 0.0143714109657808 -0.212306086170688 ENSG00000188157 AGRN
ENST00000492947 0.0291499087748409 0.00297704955136643 -0.234779066059925 ENSG00000188157 AGRN
ENST00000419249 0.0357317732965006 0.0041402591700383 -0.198978742295127 ENSG00000188157 AGRN
ENST00000461111 0.00629352973909071 0.000137860200455686 -0.231942825014235 ENSG00000188157 AGRN
ENST00000418300 0.0110241080016931 0.000470126130119933 -0.245936463723433 ENSG00000242590 RP11-54O7.14
ENST00000427998 0.401568697927933 0.199605412147185 -0.097902033270975 ENSG00000217801 RP11-465B22.3
ENST00000394517 0.537186286960728 0.323393061313592 -0.0784740674347975 ENSG00000217801 RP11-465B22.3
ENST00000456409 0.643646176796699 0.440839601031461 -0.0633718873354405 ENSG00000217801 RP11-465B22.3
ENST00000412397 0.513796038348821 0.299902502344791 -0.0825628115040466 ENSG00000217801 RP11-465B22.3
ENST00000433695 0.626784365900906 0.420749009619934 -0.0680552238780953 ENSG00000217801 RP11-465B22.3
ENST00000451054 0.667138801937666 0.469057847112353 -0.0611558130653033 ENSG00000217801 RP11-465B22.3
ENST00000379339 0.860417458511791 0.742924094106519 -0.0195445729469257 ENSG00000131591 C1orf159
ENST00000294576 0.860417458511791 0.742924094106519 -0.0195445729469257 ENSG00000131591 C1orf159
ENST00000448924 0.860417458511791 0.742924094106519 -0.0195445729469257 ENSG00000131591 C1orf159
ENST00000465822 0.561218264401041 0.348680202240542 -0.0691019493669989 ENSG00000131591 C1orf159
ENST00000379325 0.860417458511791 0.742924094106519 -0.0195445729469257 ENSG00000131591 C1orf159
ENST00000421241 0.860417458511791 0.742924094106519 -0.0195445729469257 ENSG00000131591 C1orf159
ENST00000487177 0.288753481168484 0.11741890459895 -0.124570505328284 ENSG00000131591 C1orf159
ENST00000467751 0.860417458511791 0.742924094106519 -0.0195445729469257 ENSG00000131591 C1orf159
ENST00000477196 0.860417458511791 0.742924094106519 -0.0195445729469257 ENSG00000131591 C1orf159
ENST00000464905 0.353335250192051 0.161813704575508 -0.119811688987174 ENSG00000131591 C1orf159
ENST00000379320 0.694567517825098 0.502441901673917 -0.0488869624032443 ENSG00000131591 C1orf159
ENST00000379319 0.76789913122437 0.600999318155205 -0.03409364757828 ENSG00000131591 C1orf159
ENST00000434641 0.963483013594443 0.928688413321117 -0.00568352863249207 ENSG00000131591 C1orf159
ENST00000482816 0.978322383769282 0.957216444017914 0.00345097186476345 ENSG00000131591 C1orf159
ENST00000437760 0.880679534965945 0.775539399739264 0.0185643131569271 ENSG00000131591 C1orf159
ENST00000462097 0.923927125941772 0.851914849950212 0.0127440428971314 ENSG00000131591 C1orf159
ENST00000473600 0.9421053947202 0.885831235473612 -0.0122513566186626 ENSG00000131591 C1orf159
ENST00000475119 0.95741983573574 0.916340518328309 0.0071078829174059 ENSG00000131591 C1orf159
ENST00000442117 0.949847000869547 0.900771567719144 -0.0107115446093194 ENSG00000131591 C1orf159
ENST00000472741 0.794657858327591 0.639763093192936 0.032704339568159 ENSG00000131591 C1orf159
ENST00000480643 0.918429144698097 0.840907527365343 0.014063093945965 ENSG00000131591 C1orf159
ENST00000379268 0.696697304996051 0.505190000678391 0.0594126614690128 ENSG00000186891 TNFRSF18
ENST00000379236 0.406529146403835 0.203428615657127 0.111008823470834 ENSG00000186827 TNFRSF4
ENST00000497869 0.406546197671736 0.203451211584991 0.110999904688633 ENSG00000186827 TNFRSF4
ENST00000360001 0.108808120328626 0.0250803170758999 -0.142481365502372 ENSG00000078808 SDF4
ENST00000465727 0.108912033657158 0.0251238665412253 -0.142464094503662 ENSG00000078808 SDF4
ENST00000263741 0.108912033657158 0.0251238665412253 -0.142464094503662 ENSG00000078808 SDF4
ENST00000494748 0.0835442970646819 0.0164957103710656 -0.162440615236605 ENSG00000078808 SDF4
ENST00000478938 0.0886603058844243 0.018096972997263 -0.164223743286025 ENSG00000078808 SDF4
ENST00000403997 0.1994379683057 0.065143339711944 -0.11854065704804 ENSG00000078808 SDF4
ENST00000545427 0.374826996824178 0.178103877119744 -0.091032338991051 ENSG00000078808 SDF4
ENST00000459994 0.217994438736022 0.0752658814097662 -0.125526770328054 ENSG00000078808 SDF4
ENST00000379198 0.224040258047481 0.0786080543205146 -0.142756840878416 ENSG00000176022 B3GALT6
ENST00000450390 0.354159570750122 0.162425993756309 -0.0715520521854862 ENSG00000160087 UBE2J2
ENST00000347370 0.353838394408832 0.162194919749378 -0.0715551827953674 ENSG00000160087 UBE2J2
ENST00000349431 0.324455488084629 0.141148830410026 -0.0746415288747223 ENSG00000160087 UBE2J2
ENST00000348298 0.356255020417539 0.164065167179939 -0.0701957855311713 ENSG00000160087 UBE2J2
ENST00000339385 0.679202154758156 0.483891011612116 -0.0374008088680701 ENSG00000160087 UBE2J2
ENST00000400929 0.376486096391616 0.179429183222324 -0.0694961469270748 ENSG00000160087 UBE2J2
ENST00000464036 0.386331102238845 0.187288132752346 -0.0675962737796448 ENSG00000160087 UBE2J2
ENST00000360466 0.462552850154152 0.252171340602221 -0.0588910577380591 ENSG00000160087 UBE2J2
ENST00000400930 0.459968076162905 0.24991314207082 -0.0591787621707806 ENSG00000160087 UBE2J2
ENST00000467339 0.990782825956263 0.981465383856723 -0.00175749095558045 ENSG00000160087 UBE2J2
ENST00000473215 0.459835532672365 0.249801934096827 -0.0578476120349982 ENSG00000160087 UBE2J2
ENST00000435198 0.535218814488341 0.321302612239577 -0.0495416183548476 ENSG00000160087 UBE2J2
ENST00000509720 0.53211578019446 0.318275706924026 -0.0500528190050773 ENSG00000160087 UBE2J2
ENST00000491779 0.589232182489645 0.378141616923899 -0.0463233530294387 ENSG00000160087 UBE2J2
ENST00000466752 0.340445457710606 0.15243493265758 -0.0787213131788146 ENSG00000160087 UBE2J2
ENST00000503294 0.385038435242103 0.186285203725062 -0.0738544715575156 ENSG00000160087 UBE2J2
ENST00000477894 0.417916054459607 0.213190655823775 -0.07028885049448 ENSG00000160087 UBE2J2
ENST00000471154 0.831587825240966 0.694786355407659 -0.0269136409642796 ENSG00000160087 UBE2J2
ENST00000422076 0.403392740292173 0.201088943014235 -0.0731410175638548 ENSG00000160087 UBE2J2
ENST00000502382 0.463323984725739 0.252874837549691 -0.0663093750998502 ENSG00000160087 UBE2J2
ENST00000461142 0.576741349869118 0.364570752327014 -0.0561259409061134 ENSG00000160087 UBE2J2
ENST00000488418 0.176353028496586 0.053711466701792 -0.136567826566192 ENSG00000160087 UBE2J2
ENST00000379116 0.0548150091341014 0.0082924365094717 -0.233349819343172 ENSG00000162572 SCNN1D
ENST00000338555 0.054026047122399 0.00810058374176455 -0.234064196245328 ENSG00000162572 SCNN1D
ENST00000354700 0.00128664953630819 5.47814939202822e-06 -0.253567208988523 ENSG00000131584 ACAP3
ENST00000353662 0.00128664953630819 5.54754783373073e-06 -0.253384723868094 ENSG00000131584 ACAP3
ENST00000492936 0.000917787540683682 2.75530959160473e-06 -0.257901529862397 ENSG00000131584 ACAP3
ENST00000467278 0.00490946772171414 8.41553960177154e-05 -0.267149476974591 ENSG00000131584 ACAP3
ENST00000470659 0.0611988277326764 0.0100203285539647 -0.222110676547966 ENSG00000131584 ACAP3
ENST00000379037 0.0250841618493415 0.00231090517222734 -0.259776706690325 ENSG00000131584 ACAP3
ENST00000476572 0.00528406552164677 9.61082254088953e-05 -0.292160082647573 ENSG00000131584 ACAP3
ENST00000493992 0.0766397649453639 0.0143641029818496 -0.212042491043747 ENSG00000131584 ACAP3
ENST00000472541 0.00755248383233382 0.000204061258179108 -0.216231533937462 ENSG00000131584 ACAP3
ENST00000354980 0.0134323206024438 0.000715751424317635 -0.212741897469013 ENSG00000131584 ACAP3
ENST00000478065 0.0219275010386256 0.00183116812029889 -0.224461267672096 ENSG00000131584 ACAP3
ENST00000479108 0.00948470981176778 0.000336660849065323 -0.240229880315165 ENSG00000131584 ACAP3
ENST00000438966 0.0132316834410443 0.000694966629707094 -0.237388682595375 ENSG00000131584 ACAP3
ENST00000379031 0.132442427952022 0.034140338345549 -0.172982700101793 ENSG00000169972 PUSL1
ENST00000470520 0.202401044910923 0.0665999725872226 -0.151772660586206 ENSG00000169972 PUSL1
ENST00000463758 0.279878784258216 0.1117771063239 -0.139689677991203 ENSG00000169972 PUSL1
ENST00000467712 0.155051774363544 0.043660072800508 -0.166614924728384 ENSG00000169972 PUSL1
ENST00000493657 0.0858340605119133 0.0172128213438496 -0.200940131778483 ENSG00000169972 PUSL1
ENST00000470030 0.342172287788218 0.153564688101332 -0.0826440243381757 ENSG00000127054 CPSF3L
ENST00000435064 0.0743002614690896 0.0136093771978338 -0.117838320659973 ENSG00000127054 CPSF3L
ENST00000497304 0.32973209938723 0.144858129688975 -0.105384886734624 ENSG00000127054 CPSF3L
ENST00000323275 0.0752342239303902 0.0139067219003003 -0.117639455251428 ENSG00000127054 CPSF3L
ENST00000411962 0.075246090209454 0.0139144552374214 -0.117638185655959 ENSG00000127054 CPSF3L
ENST00000462432 0.148826721545874 0.0409389646218135 -0.110648533382152 ENSG00000127054 CPSF3L
ENST00000478641 0.358164674878615 0.165469954763437 -0.0806394889928912 ENSG00000127054 CPSF3L
ENST00000458452 0.0751394724783586 0.0138733915016107 -0.117540108821182 ENSG00000127054 CPSF3L
ENST00000419704 0.0751394724783586 0.0138733915016107 -0.117540108821182 ENSG00000127054 CPSF3L
ENST00000540437 0.0751261168098444 0.0138656091486138 -0.11754138259 ENSG00000127054 CPSF3L
ENST00000421495 0.0751261168098444 0.0138656091486138 -0.11754138259 ENSG00000127054 CPSF3L
ENST00000532772 0.0769408212626882 0.0144734026511552 -0.116442199979769 ENSG00000127054 CPSF3L
ENST00000450926 0.0785413456556238 0.0149403502996331 -0.115638422755234 ENSG00000127054 CPSF3L
ENST00000545578 0.0783676725559754 0.0148820797985872 -0.115881314853129 ENSG00000127054 CPSF3L
ENST00000527098 0.0783881649057984 0.0148889407848198 -0.11588021496395 ENSG00000127054 CPSF3L
ENST00000485710 0.318219474576259 0.136853717370656 -0.0894098975131137 ENSG00000127054 CPSF3L
ENST00000461514 0.358429623954167 0.165687820808649 -0.0849246601759066 ENSG00000127054 CPSF3L
ENST00000525164 0.338109640561079 0.150838423724437 -0.0885007943836037 ENSG00000127054 CPSF3L
ENST00000528879 0.101008928431996 0.0223460555819307 -0.10820270953491 ENSG00000127054 CPSF3L
ENST00000525769 0.265774717363687 0.102960267714211 -0.0991215988131291 ENSG00000127054 CPSF3L
ENST00000531377 0.146861461703733 0.0400645055102445 -0.10286178296218 ENSG00000127054 CPSF3L
ENST00000527383 0.508888233146911 0.295051425737735 -0.063684297862444 ENSG00000127054 CPSF3L
ENST00000531292 0.0824853794431688 0.0161548375304946 -0.160465707139806 ENSG00000127054 CPSF3L
ENST00000467408 0.754613667118565 0.583011809261426 -0.0350808505294478 ENSG00000127054 CPSF3L
ENST00000434694 0.151589258352442 0.0421682635577154 -0.103159781040359 ENSG00000127054 CPSF3L
ENST00000531020 0.944018796633764 0.889501156832712 0.0103840043392016 ENSG00000127054 CPSF3L
ENST00000533916 0.947265795179002 0.895741793828059 0.00948941186832323 ENSG00000127054 CPSF3L
ENST00000488042 0.127763352380159 0.0323256091577803 -0.112741299967 ENSG00000127054 CPSF3L
ENST00000526797 0.114759907293967 0.0272553692999291 -0.116529033510599 ENSG00000127054 CPSF3L
ENST00000526332 0.115844354570274 0.0276731002318414 -0.116277701125353 ENSG00000127054 CPSF3L
ENST00000430786 0.135690893968061 0.0354837662458737 -0.111512548422402 ENSG00000127054 CPSF3L
ENST00000527719 0.145010718074797 0.0393261508711823 -0.109556872189027 ENSG00000127054 CPSF3L
ENST00000530031 0.148644975969065 0.0408624319644815 -0.108498652864359 ENSG00000127054 CPSF3L
ENST00000526113 0.146982523419035 0.0401211954741538 -0.108918779725919 ENSG00000127054 CPSF3L
ENST00000526904 0.144458861288557 0.0390903008144361 -0.108267158757029 ENSG00000127054 CPSF3L
ENST00000525603 0.133678173849144 0.0346338080887905 -0.122227686232779 ENSG00000127054 CPSF3L
ENST00000444968 0.464507187549833 0.253989426164526 -0.087319824120621 ENSG00000240731 RP5-890O3.9
ENST00000429572 0.256580988761356 0.0973894391868855 -0.104235326732337 ENSG00000127054 CPSF3L
ENST00000498173 0.256322657934771 0.097264340652042 -0.104249989878259 ENSG00000127054 CPSF3L
ENST00000496353 0.275320133655547 0.108854668287978 -0.100590499498863 ENSG00000127054 CPSF3L
ENST00000493534 0.23970862449261 0.0875002767486471 -0.114085837524791 ENSG00000127054 CPSF3L
ENST00000534345 0.290000457712392 0.118266532597271 -0.106509627583938 ENSG00000127054 CPSF3L
ENST00000532952 0.319869925116878 0.137960414895758 -0.101006543913705 ENSG00000127054 CPSF3L
ENST00000490853 0.270840728819398 0.106147162259765 -0.110096662635467 ENSG00000127054 CPSF3L
ENST00000531019 0.270840728819398 0.106147162259765 -0.110096662635467 ENSG00000127054 CPSF3L
ENST00000498476 0.288904697408851 0.11753785226141 -0.107150685552718 ENSG00000127054 CPSF3L
ENST00000470679 0.219388506188199 0.0760292787990071 -0.125088838590707 ENSG00000127054 CPSF3L
ENST00000525285 0.181137521156774 0.0560470972349622 -0.137277904439177 ENSG00000127054 CPSF3L
ENST00000530233 0.452662693180757 0.24361598003025 -0.0958518139019787 ENSG00000127054 CPSF3L
ENST00000464957 0.4930023629784 0.279697321355633 -0.0953540796107276 ENSG00000224051 GLTPD1
ENST00000343938 0.232485147565899 0.0833949301595963 -0.143856035443811 ENSG00000224051 GLTPD1
ENST00000378891 0.205908439286828 0.0686149812496518 -0.133827044466845 ENSG00000107404 DVL1
ENST00000378888 0.162590580012761 0.0471090715485477 -0.146293302497394 ENSG00000107404 DVL1
ENST00000472445 0.821993695597901 0.680570486757013 -0.0347709254548105 ENSG00000107404 DVL1
ENST00000309212 0.197111117527219 0.063952932694745 -0.163527074744784 ENSG00000162576 MXRA8
ENST00000477278 0.229930913099715 0.0819430467351256 -0.15328451554822 ENSG00000162576 MXRA8
ENST00000342753 0.197111117527219 0.063952932694745 -0.163527074744784 ENSG00000162576 MXRA8
ENST00000445648 0.197111117527219 0.063952932694745 -0.163527074744784 ENSG00000162576 MXRA8
ENST00000338370 0.587375261545219 0.376132217023099 -0.0630434987609494 ENSG00000175756 AURKAIP1
ENST00000338338 0.581009879676044 0.369367339953716 -0.0640891648945499 ENSG00000175756 AURKAIP1
ENST00000321751 0.585025816858591 0.373663688218747 -0.0632983824095952 ENSG00000175756 AURKAIP1
ENST00000378853 0.578150085872952 0.366101857544218 -0.0642723514480786 ENSG00000175756 AURKAIP1
ENST00000489799 0.96621037272658 0.934177963877672 -0.00637291518790718 ENSG00000175756 AURKAIP1
ENST00000496905 0.817103984156296 0.673535056415068 -0.0341731209923762 ENSG00000175756 AURKAIP1
ENST00000480479 0.0062352958510145 0.000134680719415789 -0.223691243070773 ENSG00000221978 CCNL2
ENST00000482621 0.0487141488542426 0.00686017305726369 -0.142255742551224 ENSG00000221978 CCNL2
ENST00000408952 0.0487141488542426 0.00686017305726369 -0.142255742551224 ENSG00000221978 CCNL2
ENST00000463260 0.0249574152176176 0.00228651824773878 -0.210984831180927 ENSG00000221978 CCNL2
ENST00000400809 0.0309894825269479 0.00330311791652929 -0.149865451451182 ENSG00000221978 CCNL2
ENST00000496007 0.0307739244255915 0.00325132491942476 -0.15013321017715 ENSG00000221978 CCNL2
ENST00000482365 0.0241996831686806 0.00216644826306479 -0.184088118346414 ENSG00000221978 CCNL2
ENST00000481223 0.0340828083558409 0.00384585637150304 -0.148412263561628 ENSG00000221978 CCNL2
ENST00000418865 0.0589004603074038 0.00940805329518025 -0.15681265892532 ENSG00000221978 CCNL2
ENST00000505849 0.0138141439511624 0.00076389107632053 -0.202311052567131 ENSG00000221978 CCNL2
ENST00000488340 0.0470242264402845 0.00647522778659118 -0.137281455229303 ENSG00000221978 CCNL2
ENST00000492998 0.016043755006606 0.0010233226946122 -0.205603991338062 ENSG00000221978 CCNL2
ENST00000469113 0.171379932676832 0.0512766707047802 -0.120906071237893 ENSG00000221978 CCNL2
ENST00000480646 0.0276249104653092 0.00272345743942599 -0.192439042332869 ENSG00000221978 CCNL2
ENST00000471930 0.289953652891501 0.11823371498361 -0.091287024907578 ENSG00000221978 CCNL2
ENST00000408918 0.144125251316928 0.0389699982039322 -0.104684897356532 ENSG00000221978 CCNL2
ENST00000473872 0.14468190202593 0.0391903909552395 -0.112423025577899 ENSG00000221978 CCNL2
ENST00000425598 0.0752559556584321 0.0139247357649007 -0.134614631241059 ENSG00000221978 CCNL2
ENST00000463895 0.229976604317642 0.0819702200933667 -0.116882432772734 ENSG00000221978 CCNL2
ENST00000497013 0.272052073100483 0.106894163012974 -0.108535267486914 ENSG00000221978 CCNL2
ENST00000448629 0.712888579093188 0.526334276066382 -0.0534881939257308 ENSG00000224870 RP4-758J18.2
ENST00000444362 0.718024253915909 0.533248200316612 0.0430393071782257 ENSG00000224870 RP4-758J18.2
ENST00000418833 0.811080145982325 0.66439502312691 0.0298714386639641 ENSG00000224870 RP4-758J18.2
ENST00000576232 0.989440911706464 0.978598135908553 -0.00237830764583828 ENSG00000224870 RP4-758J18.2
ENST00000570344 0.971014422957019 0.943619810050843 -0.00628201768346623 ENSG00000224870 RP4-758J18.2
ENST00000447725 0.978294871975726 0.957124671747825 0.00371811803936745 ENSG00000224870 RP4-758J18.2
ENST00000572242 0.838849856087106 0.706993547665941 0.0257223916529286 ENSG00000224870 RP4-758J18.2
ENST00000453521 0.633553746194539 0.428743064054016 0.0537544439398641 ENSG00000224870 RP4-758J18.2
ENST00000344843 0.908772946395274 0.824429673470491 0.0128270428844817 ENSG00000242485 MRPL20
ENST00000493287 0.533226339386818 0.31935405809931 -0.0666790757271798 ENSG00000242485 MRPL20
ENST00000487659 0.907645140081356 0.822391714162594 0.012959042148099 ENSG00000242485 MRPL20
ENST00000492508 0.839841380872245 0.709076889916094 0.0222906547911457 ENSG00000242485 MRPL20
ENST00000482352 0.596473254629045 0.386036647148656 0.053122306362247 ENSG00000242485 MRPL20
ENST00000477686 0.403628662089097 0.201243348673749 0.0834574407328933 ENSG00000242485 MRPL20
ENST00000495558 0.888241901220738 0.78825710169792 0.0237345696207843 ENSG00000179403 VWA1
ENST00000338660 0.610758435264833 0.402101531391968 -0.0680744892925117 ENSG00000179403 VWA1
ENST00000404702 0.677526356944356 0.48140239629802 -0.0575332101017633 ENSG00000179403 VWA1
ENST00000476993 0.667119101709425 0.469034159707232 -0.0591308444354907 ENSG00000179403 VWA1
ENST00000378741 0.323278710675627 0.140358289367794 -0.107828174835547 ENSG00000160072 ATAD3B
ENST00000308647 0.0235371495109957 0.0020687327293416 -0.175622234614236 ENSG00000160072 ATAD3B
ENST00000472194 0.0103864908729988 0.000407976721244796 -0.206859059035353 ENSG00000160072 ATAD3B
ENST00000378736 0.2525287676177 0.0949733163462581 -0.147805902420634 ENSG00000160072 ATAD3B
ENST00000485748 0.0149539086616898 0.000894339599869541 -0.216150468177142 ENSG00000160072 ATAD3B
ENST00000474481 0.0373762469366143 0.00445964973818475 -0.191726398429786 ENSG00000160072 ATAD3B
ENST00000378756 0.111653581224103 0.0261168630450613 -0.150924571194838 ENSG00000197785 ATAD3A
ENST00000378755 0.111653581224103 0.0261168630450613 -0.150924571194838 ENSG00000197785 ATAD3A
ENST00000339113 0.0936417264205978 0.0197895212239151 -0.154821854114375 ENSG00000197785 ATAD3A
ENST00000536055 0.0936417264205978 0.0197895212239151 -0.154821854114375 ENSG00000197785 ATAD3A
ENST00000429957 0.70108698051369 0.510696902039657 -0.0566721372649795 ENSG00000197785 ATAD3A
ENST00000400830 0.0531492448281269 0.00789144878793254 -0.210116031208943 ENSG00000197785 ATAD3A
ENST00000291386 0.846709417831662 0.720759868378276 -0.0173151946018075 ENSG00000160075 SSU72
ENST00000378726 0.971936937106709 0.945298692770142 0.00412322794438292 ENSG00000160075 SSU72
ENST00000378725 0.883277903590613 0.779735837045376 0.0138261430923021 ENSG00000160075 SSU72
ENST00000359060 0.887871763570293 0.787617056423458 0.0151936466439676 ENSG00000160075 SSU72
ENST00000539195 0.304013909691854 0.127505492884058 -0.114517157017021 ENSG00000215791 AL645728.2
ENST00000520777 0.111270062852885 0.0259702505777838 -0.149433328807833 ENSG00000197530 MIB2
ENST00000378710 0.113339812608963 0.0267227439078031 -0.148604050968847 ENSG00000197530 MIB2
ENST00000360522 0.113339812608963 0.0267227439078031 -0.148604050968847 ENSG00000197530 MIB2
ENST00000357210 0.113339812608963 0.0267227439078031 -0.148604050968847 ENSG00000197530 MIB2
ENST00000355826 0.113339812608963 0.0267227439078031 -0.148604050968847 ENSG00000197530 MIB2
ENST00000518681 0.11160419301322 0.0260810010871488 -0.149424913168304 ENSG00000197530 MIB2
ENST00000505820 0.108138844953366 0.0248512880865822 -0.150510203900651 ENSG00000197530 MIB2
ENST00000479659 0.0928976478143605 0.0195249403169189 -0.156561356851423 ENSG00000197530 MIB2
ENST00000489635 0.0882935532582935 0.0179938864148054 -0.158974152720368 ENSG00000197530 MIB2
ENST00000511502 0.0906761747340856 0.018779805906316 -0.158251199979237 ENSG00000197530 MIB2
ENST00000477990 0.659233261956684 0.45897598763171 -0.0612820280560321 ENSG00000197530 MIB2
ENST00000514363 0.0653802911589484 0.011137162825555 -0.173936810299785 ENSG00000197530 MIB2
ENST00000487053 0.0930226313617093 0.0195634335350339 -0.157543656959599 ENSG00000197530 MIB2
ENST00000502470 0.112729418569975 0.0264945122991603 -0.153802150249184 ENSG00000197530 MIB2
ENST00000378712 0.0930226313617093 0.0195634335350339 -0.157543656959599 ENSG00000197530 MIB2
ENST00000507082 0.422615456654673 0.217135511680462 -0.107969089083909 ENSG00000197530 MIB2
ENST00000463492 0.438578053947706 0.230952826356614 -0.106184868361112 ENSG00000197530 MIB2
ENST00000510793 0.0652539775788073 0.0111063762884151 -0.175878354054623 ENSG00000197530 MIB2
ENST00000504599 0.0760224488361999 0.0141530542012844 -0.164831088058064 ENSG00000197530 MIB2
ENST00000507229 0.106043876376231 0.0241017026777896 -0.153739374124274 ENSG00000197530 MIB2
ENST00000503789 0.13685517303423 0.0359634947851524 -0.155407905861542 ENSG00000197530 MIB2
ENST00000378708 0.0865985456067764 0.0174415795649227 -0.162527883320295 ENSG00000197530 MIB2
ENST00000506488 0.0927073840076311 0.0194691476661984 -0.160462423631804 ENSG00000197530 MIB2
ENST00000512004 0.0855689440300964 0.0171271320899016 -0.210548117685532 ENSG00000197530 MIB2
ENST00000514234 0.105052533038876 0.0237420794041191 -0.163920801310284 ENSG00000197530 MIB2
ENST00000467597 0.0723007486832415 0.0130751578581238 -0.215980411801982 ENSG00000197530 MIB2
ENST00000508148 0.306358544855298 0.12900238635409 -0.134840527070324 ENSG00000197530 MIB2
ENST00000486072 0.715203179202752 0.529505425675631 -0.0537521023947532 ENSG00000197530 MIB2
ENST00000505370 0.2953806713653 0.12177263433975 -0.134018794606373 ENSG00000197530 MIB2
ENST00000473511 0.0751755123949007 0.0138843173983384 -0.199090927378503 ENSG00000197530 MIB2
ENST00000464570 0.0854411072270596 0.0170911344311118 -0.196458714239088 ENSG00000197530 MIB2
ENST00000483015 0.053238615809632 0.0079097951501078 -0.22383543049288 ENSG00000197530 MIB2
ENST00000511910 0.09257793811927 0.0194270584215356 -0.206588011386506 ENSG00000197530 MIB2
ENST00000513088 0.0152237027798523 0.000924160303989444 -0.208338423852339 ENSG00000248333 CDK11B
ENST00000341832 0.00629258183845878 0.000137655820540333 -0.219873285810161 ENSG00000248333 CDK11B
ENST00000317673 0.00431473398259514 6.53070013197674e-05 -0.227338314372082 ENSG00000248333 CDK11B
ENST00000340677 0.00431473398259514 6.53070013197674e-05 -0.227338314372082 ENSG00000248333 CDK11B
ENST00000407249 0.00431473398259514 6.53070013197674e-05 -0.227338314372082 ENSG00000248333 CDK11B
ENST00000341028 0.198998069579985 0.0648887812740603 -0.160107471102736 ENSG00000248333 CDK11B
ENST00000607013 0.621299725110931 0.414731545855476 -0.0638295505392469 ENSG00000272004 RP11-345P4.10
ENST00000378662 0.0477640030801885 0.00664223256714039 -0.129098847910837 ENSG00000189339 SLC35E2B
ENST00000234800 0.0487141488542426 0.0068594059737393 -0.128948088333311 ENSG00000189339 SLC35E2B
ENST00000480991 0.0135997321766864 0.000733728990991509 -0.20380359613289 ENSG00000189339 SLC35E2B
ENST00000481276 0.974285837018691 0.94950240874541 -0.00356646963451744 ENSG00000189339 SLC35E2B
ENST00000596308 0.380194999752202 0.182459871818231 -0.11619145465072 ENSG00000269737 RP11-345P4.7
ENST00000356200 0.120110822325072 0.0292769560667731 -0.119820390979697 ENSG00000008128 CDK11A
ENST00000598846 0.0101526275314926 0.000387413783489535 -0.167413401657176 ENSG00000268575 RP1-283E3.8
ENST00000463652 0.261181488588965 0.100139523501063 -0.145148816255721 ENSG00000008128 CDK11A
ENST00000358779 0.110228827449636 0.0256105584440075 -0.121427032117422 ENSG00000008128 CDK11A
ENST00000460465 0.110228827449636 0.0256105584440075 -0.121427032117422 ENSG00000008128 CDK11A
ENST00000404249 0.110228827449636 0.0256105584440075 -0.121427032117422 ENSG00000008128 CDK11A
ENST00000378633 0.110228827449636 0.0256105584440075 -0.121427032117422 ENSG00000008128 CDK11A
ENST00000357760 0.110228827449636 0.0256105584440075 -0.121427032117422 ENSG00000008128 CDK11A
ENST00000509982 0.120110822325072 0.0292769560667731 -0.119820390979697 ENSG00000008128 CDK11A
ENST00000378638 0.120110822325072 0.0292769560667731 -0.119820390979697 ENSG00000008128 CDK11A
ENST00000356937 0.0406446126019593 0.00510550219252913 -0.161732018790354 ENSG00000008128 CDK11A
ENST00000478901 0.375286819919268 0.178484438305229 -0.119601855086351 ENSG00000008128 CDK11A
ENST00000468397 0.234523519066425 0.0846036620982484 -0.149027032842502 ENSG00000008128 CDK11A
ENST00000491311 0.277027448594349 0.10999819907962 -0.137211144330091 ENSG00000008128 CDK11A
ENST00000495016 0.238694587307348 0.0869492822012069 -0.150817978573535 ENSG00000008128 CDK11A
ENST00000468800 0.0475962393449055 0.00660853535339476 -0.195919247063559 ENSG00000008128 CDK11A
ENST00000489300 0.705244049512678 0.516491011864241 -0.0574885542883299 ENSG00000008128 CDK11A
ENST00000492390 0.0765480823294161 0.0143355893644161 -0.182950852514719 ENSG00000008128 CDK11A
ENST00000474916 0.141857334524385 0.0380034498733407 -0.158807870686432 ENSG00000008128 CDK11A
ENST00000378635 0.203409804814082 0.067240124602579 -0.105375260290375 ENSG00000008128 CDK11A
ENST00000479362 0.667080017040292 0.468956140095063 -0.0504977265789099 ENSG00000008128 CDK11A
ENST00000498810 0.910660878684462 0.827832756488789 -0.0160408020940166 ENSG00000008128 CDK11A
ENST00000487462 0.890579976482274 0.792128009804139 0.0213534610860114 ENSG00000008128 CDK11A
ENST00000401096 0.878898996103203 0.772495423827134 0.0231596729976818 ENSG00000008128 CDK11A
ENST00000577672 0.0062352958510145 0.000135263581661321 -0.260982349567021 ENSG00000227775 RP1-283E3.4
ENST00000417099 0.00680416272496601 0.000161428761190487 -0.291755663303528 ENSG00000227775 RP1-283E3.4
ENST00000355439 0.008030945376383 0.000234701855793714 -0.219786808952853 ENSG00000215790 SLC35E2
ENST00000400924 0.00767155175363266 0.000211928142902364 -0.219913278157472 ENSG00000215790 SLC35E2
ENST00000246421 0.177183612819562 0.0541323523520633 -0.127389509234483 ENSG00000215790 SLC35E2
ENST00000475229 0.0814715916777362 0.0158318394351416 -0.205654444838393 ENSG00000215790 SLC35E2
ENST00000424604 0.111963242669966 0.0262338300903252 -0.177964693690801 ENSG00000227775 RP1-283E3.4
ENST00000341426 0.0322105385606252 0.00351902391123733 -0.135639762925315 ENSG00000008130 NADK
ENST00000341991 0.0325642138512407 0.0035820265160444 -0.135399574774687 ENSG00000008130 NADK
ENST00000378625 0.0329143073010699 0.00364237823047198 -0.133848174512336 ENSG00000008130 NADK
ENST00000344463 0.0322105385606252 0.00351902391123733 -0.135639762925315 ENSG00000008130 NADK
ENST00000342348 0.0947402014617278 0.0201743733541822 -0.130913637010229 ENSG00000008130 NADK
ENST00000498806 0.101056552954323 0.0223700267894759 -0.160084827973159 ENSG00000008130 NADK
ENST00000469045 0.229874331133813 0.0819185279778228 -0.103375475941115 ENSG00000008130 NADK
ENST00000480499 0.400375630993738 0.198649022421246 -0.0769659653080834 ENSG00000008130 NADK
ENST00000497747 0.501340816899483 0.287722592491827 -0.0767514704369719 ENSG00000008130 NADK
ENST00000477235 0.516274269702518 0.302444255012296 -0.0623170986514319 ENSG00000008130 NADK
ENST00000489538 0.511020156749693 0.297265349263381 -0.0625302833394056 ENSG00000008130 NADK
ENST00000497615 0.499980923841105 0.286483131042792 -0.0776991657033407 ENSG00000008130 NADK
ENST00000497186 0.435622821606166 0.228211868539172 -0.0729298177195272 ENSG00000008130 NADK
ENST00000400922 0.453461793740854 0.244333933961719 -0.0718687052302097 ENSG00000008130 NADK
ENST00000492845 0.312061870932184 0.132763423629503 -0.0717832419185053 ENSG00000008130 NADK
ENST00000492768 0.295186303967942 0.121633798826096 -0.0810459672118726 ENSG00000008130 NADK
ENST00000460602 0.39977010873669 0.198158643564649 -0.0699766286471964 ENSG00000008130 NADK
ENST00000464373 0.484738753748304 0.272149097833744 -0.0670885643357179 ENSG00000008130 NADK
ENST00000378609 0.190974988686312 0.0607639470309684 -0.062344439322989 ENSG00000078369 GNB1
ENST00000461893 0.0125369803833476 0.000617635540137264 -0.201339330555337 ENSG00000078369 GNB1
ENST00000471354 0.0161986897471527 0.00103870060937274 -0.173269804302487 ENSG00000078369 GNB1
ENST00000439272 0.904552101732075 0.816788258413433 0.0115519898143385 ENSG00000078369 GNB1
ENST00000434686 0.882416825047126 0.778446134040856 0.0141970155392816 ENSG00000078369 GNB1
ENST00000437146 0.0446181212237757 0.00595333652096538 -0.168162551252141 ENSG00000078369 GNB1
ENST00000472614 0.584614161230046 0.373229125661412 0.0535930889849097 ENSG00000078369 GNB1
ENST00000607589 0.0313441257070845 0.00336411161107625 -0.254913604918143 ENSG00000078369 GNB1
ENST00000378567 0.98506153900388 0.9698768366938 0.00325581917117253 ENSG00000067606 PRKCZ
ENST00000400921 0.797221068020174 0.643397084765353 0.0404456284605789 ENSG00000067606 PRKCZ
ENST00000461106 0.904780468838515 0.817148926157143 0.0203779353461701 ENSG00000067606 PRKCZ
ENST00000400920 0.974342307043365 0.949592185937774 0.00559127526671763 ENSG00000067606 PRKCZ
ENST00000469733 0.485273941173256 0.272725315279989 -0.0772543784393105 ENSG00000162585 C1orf86
ENST00000414253 0.381780765430976 0.183727835398279 -0.095173202719766 ENSG00000162585 C1orf86
ENST00000428120 0.38136899137254 0.183399651610976 -0.0952095734883322 ENSG00000162585 C1orf86
ENST00000400919 0.38136899137254 0.183399651610976 -0.0952095734883322 ENSG00000162585 C1orf86
ENST00000400918 0.415883295669228 0.211540466478287 -0.0914378063540095 ENSG00000162585 C1orf86
ENST00000497675 0.396996439286427 0.196031227961775 -0.0985096784868592 ENSG00000162585 C1orf86
ENST00000378543 0.397322382184828 0.196282989325202 -0.0982009227181423 ENSG00000162585 C1orf86
ENST00000378546 0.397322382184828 0.196282989325202 -0.0982009227181423 ENSG00000162585 C1orf86
ENST00000401813 0.411615104711259 0.207883289555999 -0.0946705550748846 ENSG00000162585 C1orf86
ENST00000487186 0.538398101460989 0.324688407629938 -0.0735712992703529 ENSG00000162585 C1orf86
ENST00000378545 0.366419684700032 0.171734374930292 -0.102476194920199 ENSG00000162585 C1orf86
ENST00000476803 0.374576545850757 0.177901865429346 -0.102205293707747 ENSG00000162585 C1orf86
ENST00000440825 0.400212833496892 0.198483996182638 -0.0976935249161144 ENSG00000162585 C1orf86
ENST00000420515 0.629739493857384 0.424128284767423 -0.0600047728593488 ENSG00000162585 C1orf86
ENST00000378536 0.939130237135233 0.880412362432919 0.0103430933507822 ENSG00000157933 SKI
ENST00000508416 0.655554047833584 0.454421533176559 0.0585873115439966 ENSG00000157933 SKI
ENST00000478223 0.649289501376588 0.447281217612442 0.0602206382605466 ENSG00000157933 SKI
ENST00000378531 0.947653057293204 0.896443606341285 -0.00950952071500541 ENSG00000116151 MORN1
ENST00000606372 0.888931116325731 0.789465994541993 -0.0197064133219625 ENSG00000116151 MORN1
ENST00000378529 0.973562503591192 0.948133632228736 -0.0048583204694989 ENSG00000116151 MORN1
ENST00000469374 0.824424442815218 0.684300707350365 0.034536458876464 ENSG00000116151 MORN1
ENST00000419785 0.992305289362105 0.984298583299747 0.00173214410745009 ENSG00000116151 MORN1
ENST00000378525 0.774022769437739 0.609567120976344 -0.0437107345954181 ENSG00000116151 MORN1
ENST00000449373 0.650707731140624 0.449030836572482 -0.0672079018131215 ENSG00000116151 MORN1
ENST00000378518 0.126893739072744 0.0319613785549917 -0.0998449609003529 ENSG00000157916 RER1
ENST00000605895 0.0596239655362055 0.00960436424923592 -0.111263372445929 ENSG00000157916 RER1
ENST00000378513 0.109359768641748 0.0253046126463334 -0.0986640308094335 ENSG00000157916 RER1
ENST00000306256 0.125271692855081 0.0313404643358652 -0.099435205998168 ENSG00000157916 RER1
ENST00000493207 0.407532668759211 0.204339649816604 -0.0678964356608689 ENSG00000157916 RER1
ENST00000378512 0.106829386908868 0.0243682534007027 -0.0994121480039759 ENSG00000157916 RER1
ENST00000443438 0.167540970039429 0.0493981837661712 -0.0983582646204067 ENSG00000157916 RER1
ENST00000488353 0.290341177495201 0.118479723815163 -0.0789536824210242 ENSG00000157916 RER1
ENST00000462129 0.434234052605804 0.226968660533608 -0.0820390927742366 ENSG00000157916 RER1
ENST00000288774 0.120263505344556 0.0293370743615055 -0.155701024295289 ENSG00000157911 PEX10
ENST00000447513 0.11543642366024 0.0275209914503266 -0.157016249676653 ENSG00000157911 PEX10
ENST00000507596 0.124893079052706 0.031178323772912 -0.15319226580582 ENSG00000157911 PEX10
ENST00000510434 0.539751828346252 0.325925414114567 -0.0823975249678917 ENSG00000157911 PEX10
ENST00000508384 0.474502006697936 0.26296420459648 -0.0953262474094543 ENSG00000157911 PEX10
ENST00000502666 0.963047190402759 0.927969916610341 0.00801360019288406 ENSG00000157911 PEX10
ENST00000504111 0.907299938275803 0.821495169130204 0.0199090246584235 ENSG00000157911 PEX10
ENST00000514502 0.892358167791604 0.795280293149822 -0.0223735973034763 ENSG00000157911 PEX10
ENST00000449969 0.685790740769877 0.491734926470847 -0.0535046400846983 ENSG00000149527 PLCH2
ENST00000288766 0.491678859804408 0.278441203806884 -0.0883192815376076 ENSG00000149527 PLCH2
ENST00000419816 0.603699300855064 0.394271801794872 -0.0667047457436536 ENSG00000149527 PLCH2
ENST00000378488 0.603699300855064 0.394271801794872 -0.0667047457436536 ENSG00000149527 PLCH2
ENST00000378486 0.603699300855064 0.394271801794872 -0.0667047457436536 ENSG00000149527 PLCH2
ENST00000343889 0.587412253049161 0.376161467977481 -0.069362445940459 ENSG00000149527 PLCH2
ENST00000278878 0.49020750457717 0.277156956031369 -0.0852872158888246 ENSG00000149527 PLCH2
ENST00000473964 0.835654048282409 0.701745481566656 -0.0327673638435055 ENSG00000149527 PLCH2
ENST00000462379 0.914413916979441 0.834301378662364 -0.0179773178229921 ENSG00000149527 PLCH2
ENST00000378466 0.217845504186947 0.0751706454140049 -0.109052595099712 ENSG00000157881 PANK4
ENST00000435556 0.21770916197046 0.0750978755178102 -0.109071962451473 ENSG00000157881 PANK4
ENST00000505228 0.31139330166006 0.132363975980284 -0.0981355220844733 ENSG00000157881 PANK4
ENST00000502512 0.0902984861217811 0.0186519838700107 -0.179621129011473 ENSG00000157881 PANK4
ENST00000471361 0.197777892965583 0.0642564625736542 -0.155548773201736 ENSG00000157881 PANK4
ENST00000487804 0.0685804468196546 0.0120381193384443 -0.222001101355486 ENSG00000157881 PANK4
ENST00000515423 0.852339028980325 0.729902874806016 0.0295536607232663 ENSG00000157881 PANK4
ENST00000468002 0.948190680283932 0.897419124613755 0.00972996540548522 ENSG00000157881 PANK4
ENST00000486396 0.151776770736398 0.0422586206610282 -0.144629285161994 ENSG00000157881 PANK4
ENST00000502770 0.215431335004199 0.0738185185319031 -0.136344024437943 ENSG00000157881 PANK4
ENST00000491212 0.325784748169578 0.142004780847536 -0.120237584388628 ENSG00000157881 PANK4
ENST00000514922 0.305593309366682 0.128428372381013 -0.124868013068972 ENSG00000157881 PANK4
ENST00000416860 0.0251238556830378 0.00231842232153497 -0.210999864127063 ENSG00000238164 RP3-395M20.8
ENST00000443892 0.0376754803733434 0.00452032976787907 -0.18873624160494 ENSG00000238164 RP3-395M20.8
ENST00000449660 0.0759710904939054 0.014135578594342 -0.180825322577207 ENSG00000238164 RP3-395M20.8
ENST00000448624 0.282033809655912 0.113027838661069 -0.120413053242462 ENSG00000238164 RP3-395M20.8
ENST00000432521 0.0525347274334212 0.00775045442796647 -0.176674125721995 ENSG00000238164 RP3-395M20.8
ENST00000452793 0.0402234990395259 0.00501199675035525 -0.213086268842709 ENSG00000238164 RP3-395M20.8
ENST00000426449 0.0229921447258497 0.00198540017814132 -0.199904431977003 ENSG00000157873 TNFRSF14
ENST00000434817 0.0350499456237966 0.00402673394160805 -0.184676789713748 ENSG00000157873 TNFRSF14
ENST00000435221 0.0359613930088515 0.00418430237670686 -0.183974456324681 ENSG00000157873 TNFRSF14
ENST00000451778 0.0354379417254328 0.00409480194514741 -0.183697499284304 ENSG00000157873 TNFRSF14
ENST00000409119 0.0179896643239241 0.00127061630168788 -0.203300938079881 ENSG00000157873 TNFRSF14
ENST00000355716 0.0378470188238136 0.0045533974925763 -0.177786632113417 ENSG00000157873 TNFRSF14
ENST00000475523 0.0373155898695929 0.00444559514674384 -0.177969562325342 ENSG00000157873 TNFRSF14
ENST00000442392 0.0108722665799789 0.000455928445489683 -0.212560426465913 ENSG00000157873 TNFRSF14
ENST00000482074 0.0258561553046077 0.00242885071280403 -0.188659249595716 ENSG00000157873 TNFRSF14
ENST00000496064 0.0128273057010239 0.000649310070573271 -0.214616815184749 ENSG00000157873 TNFRSF14
ENST00000463471 0.0304195480397542 0.00318939707883285 -0.185121052154349 ENSG00000157873 TNFRSF14
ENST00000466750 0.0384272276553996 0.00466074612264853 -0.185096497468778 ENSG00000157873 TNFRSF14
ENST00000471768 0.115376261056466 0.0274979069034304 -0.148975819691889 ENSG00000157873 TNFRSF14
ENST00000463835 0.248298421077897 0.0923382680400679 -0.109632064054264 ENSG00000157873 TNFRSF14
ENST00000482602 0.198225831274377 0.064486471798111 -0.121595912460495 ENSG00000157873 TNFRSF14
ENST00000480305 0.376014998955504 0.17902305139111 -0.0911033577569621 ENSG00000157873 TNFRSF14
ENST00000424215 0.132760656306004 0.0342764699239931 0.183074804437839 ENSG00000228037 RP3-395M20.9
ENST00000493183 0.195442889646562 0.0631327742367531 -0.149531586908903 ENSG00000157870 FAM213B
ENST00000474659 0.191286789861358 0.0609193136739313 -0.150278203843472 ENSG00000157870 FAM213B
ENST00000419916 0.0618073665564256 0.0101837649806961 -0.18409273994109 ENSG00000157870 FAM213B
ENST00000378424 0.0618073665564256 0.0101837649806961 -0.18409273994109 ENSG00000157870 FAM213B
ENST00000537325 0.123660832292901 0.030688981119365 -0.163656673475673 ENSG00000157870 FAM213B
ENST00000378427 0.0618073665564256 0.0101837649806961 -0.18409273994109 ENSG00000157870 FAM213B
ENST00000378425 0.0618073665564256 0.0101837649806961 -0.18409273994109 ENSG00000157870 FAM213B
ENST00000464043 0.202908747052391 0.0669149972522385 -0.145722902982787 ENSG00000157870 FAM213B
ENST00000444521 0.0618073665564256 0.0101837649806961 -0.18409273994109 ENSG00000157870 FAM213B
ENST00000465233 0.154014759414867 0.0432318243076302 -0.171142774536239 ENSG00000157870 FAM213B
ENST00000498083 0.154441068248802 0.0434193646491584 -0.170405228021038 ENSG00000157870 FAM213B
ENST00000481683 0.189762960940415 0.0602057822038112 -0.15377474575984 ENSG00000157870 FAM213B
ENST00000484099 0.0510924376106803 0.00742818221380749 -0.192722277482999 ENSG00000157870 FAM213B
ENST00000477045 0.0963639264127841 0.0206992667293058 -0.196461944412159 ENSG00000157870 FAM213B
ENST00000476686 0.0776888453222729 0.014679497928128 -0.187038243441445 ENSG00000157870 FAM213B
ENST00000471840 0.417343416306141 0.212711076395597 -0.110927244748161 ENSG00000142606 MMEL1
ENST00000288709 0.379588118669976 0.181899753813743 -0.118586844943865 ENSG00000142606 MMEL1
ENST00000378412 0.378992502898472 0.181461921196614 -0.118721106846113 ENSG00000142606 MMEL1
ENST00000378344 0.686083389027227 0.492035729987734 -0.0431532214318682 ENSG00000158109 TPRG1L
ENST00000344579 0.685612769965378 0.491483362242726 -0.0432001032485079 ENSG00000158109 TPRG1L
ENST00000378322 0.0505570165538507 0.00730115866192202 -0.15821700414708 ENSG00000116213 WRAP73
ENST00000270708 0.0502807377671787 0.00722931283579191 -0.158234187992593 ENSG00000116213 WRAP73
ENST00000471223 0.354788042433639 0.162962865047294 -0.0882671460926906 ENSG00000116213 WRAP73
ENST00000424367 0.129533743366939 0.0329636830253524 -0.131053192610263 ENSG00000116213 WRAP73
ENST00000497940 0.511009419843749 0.297245147134469 -0.0689824846797863 ENSG00000116213 WRAP73
ENST00000469643 0.398014025518728 0.19685889288549 -0.0980244050763022 ENSG00000116213 WRAP73
ENST00000494884 0.698152658321304 0.506919711349686 -0.0575038071074493 ENSG00000116213 WRAP73
ENST00000465916 0.0376294844391911 0.00450693537461254 -0.186300009384313 ENSG00000116213 WRAP73
ENST00000419924 0.186165641405919 0.0584482937222626 -0.132268340430715 ENSG00000116213 WRAP73
ENST00000479331 0.0598805063549143 0.00967432661663959 -0.220548020177833 ENSG00000116213 WRAP73
ENST00000378295 0.5488111276269 0.335595364229689 -0.0633981414292086 ENSG00000078900 TP73
ENST00000604074 0.5488111276269 0.335595364229689 -0.0633981414292086 ENSG00000078900 TP73
ENST00000354437 0.865336451081841 0.75039205128949 -0.0218058649986683 ENSG00000078900 TP73
ENST00000346387 0.860794064008028 0.743701384894187 -0.0220106729150003 ENSG00000078900 TP73
ENST00000357733 0.860794064008028 0.743701384894187 -0.0220106729150003 ENSG00000078900 TP73
ENST00000443034 0.563180805529319 0.350665281660885 0.0792599081377922 ENSG00000227589 RP5-1092A11.5
ENST00000603362 0.446270739839424 0.237671636106282 -0.0788398869363091 ENSG00000078900 TP73
ENST00000604479 0.446270739839424 0.237671636106282 -0.0788398869363091 ENSG00000078900 TP73
ENST00000378288 0.203356156891609 0.0671762122231529 -0.117738226029433 ENSG00000078900 TP73
ENST00000378285 0.508761917672476 0.294856197723988 -0.0709941217493053 ENSG00000078900 TP73
ENST00000378280 0.508761917672476 0.294856197723988 -0.0709941217493053 ENSG00000078900 TP73
ENST00000603364 0.489692619734221 0.276692008305403 -0.075650025153606 ENSG00000078900 TP73
ENST00000604194 0.390554417406276 0.190816561803828 -0.11232899880785 ENSG00000078900 TP73
ENST00000378290 0.369218997540413 0.173782143353929 -0.093020981073596 ENSG00000078900 TP73
ENST00000604566 0.386131867035116 0.187136447733283 -0.0971272882775947 ENSG00000078900 TP73
ENST00000418088 0.384844804767585 0.186164783306031 -0.0963459198117126 ENSG00000227372 TP73-AS1
ENST00000452079 0.497657210587704 0.28417154246899 -0.0761147992719387 ENSG00000227372 TP73-AS1
ENST00000423764 0.644431286642158 0.441796888627629 -0.0544618973316714 ENSG00000227372 TP73-AS1
ENST00000587071 0.965238202353857 0.932302437872827 -0.00686551595904926 ENSG00000227372 TP73-AS1
ENST00000608600 0.900445334071473 0.809234226286523 -0.0198853242377886 ENSG00000227372 TP73-AS1
ENST00000544565 0.111632547843582 0.0261018898187309 -0.194800036308721 ENSG00000227372 TP73-AS1
ENST00000378251 0.724334181394654 0.541231512469505 -0.0332779604037376 ENSG00000130764 LRRC47
ENST00000462356 0.778821605972804 0.616933907370709 0.0390390863539275 ENSG00000130764 LRRC47
ENST00000479239 0.960567593698055 0.922920379875614 -0.00765774935151727 ENSG00000130764 LRRC47
ENST00000607459 0.442700608675643 0.234516128027321 -0.101637215418325 ENSG00000272153 RP1-286D6.5
ENST00000378230 0.425083993498795 0.219275048911028 -0.0604562378156296 ENSG00000116198 CEP104
ENST00000438539 0.0887471397250698 0.0181298256592306 -0.166573514729329 ENSG00000116198 CEP104
ENST00000461667 0.187321986111692 0.0589789638445081 -0.144689164137058 ENSG00000116198 CEP104
ENST00000495701 0.537155937537271 0.323309962972396 -0.0858369885432216 ENSG00000116198 CEP104
ENST00000460038 0.974220013254005 0.949299982094029 -0.00477678193786936 ENSG00000116198 CEP104
ENST00000494653 0.814423454921265 0.669335573163897 0.0253036537774798 ENSG00000116198 CEP104
ENST00000443466 0.889799907363461 0.79087800880543 0.0220335713363276 ENSG00000116198 CEP104
ENST00000428079 0.989702984760175 0.979308026829192 0.00173908465964715 ENSG00000116198 CEP104
ENST00000494951 0.981649331120656 0.963316384676135 -0.00378139691612639 ENSG00000116198 CEP104
ENST00000378223 0.961649024045435 0.9247478900218 -0.0067208463346266 ENSG00000116198 CEP104
ENST00000378212 0.218215407759448 0.0753632980225205 -0.149100314840089 ENSG00000169598 DFFB
ENST00000378209 0.0881042698506233 0.0179359173489374 -0.172710828468229 ENSG00000169598 DFFB
ENST00000491998 0.0881042698506233 0.0179359173489374 -0.172710828468229 ENSG00000169598 DFFB
ENST00000338895 0.0244112598898927 0.00219467075905407 -0.245140522769251 ENSG00000169598 DFFB
ENST00000468793 0.0802610015946068 0.0154673755724738 -0.17702367350684 ENSG00000169598 DFFB
ENST00000339350 0.0793648696787868 0.0151841910111642 -0.177238139772219 ENSG00000169598 DFFB
ENST00000477548 0.0793648696787868 0.0151841910111642 -0.177238139772219 ENSG00000169598 DFFB
ENST00000378206 0.0819698120347531 0.0159853243561978 -0.176069477439719 ENSG00000169598 DFFB
ENST00000475969 0.0834147127639779 0.0164509037782395 -0.175282518701258 ENSG00000169598 DFFB
ENST00000461150 0.849957559105459 0.726197260302079 0.0311202658565344 ENSG00000169598 DFFB
ENST00000486765 0.873761967936291 0.763854906244782 -0.0182901004009701 ENSG00000198912 C1orf174
ENST00000361605 0.873761967936291 0.763854906244782 -0.0182901004009701 ENSG00000198912 C1orf174
ENST00000474140 0.873761967936291 0.763854906244782 -0.0182901004009701 ENSG00000198912 C1orf174
ENST00000478423 0.853657132221111 0.732155379814195 -0.0200774566531813 ENSG00000131697 NPHP4
ENST00000460696 0.163621210182803 0.0475932063939941 -0.173149609059299 ENSG00000131697 NPHP4
ENST00000378161 0.285283401983263 0.11522253236973 -0.135512759411138 ENSG00000131697 NPHP4
ENST00000489180 0.85363652329699 0.732097282717713 -0.020079579062636 ENSG00000131697 NPHP4
ENST00000378156 0.85363652329699 0.732097282717713 -0.020079579062636 ENSG00000131697 NPHP4
ENST00000378169 0.761556240327523 0.592659694793866 -0.0318634085713719 ENSG00000131697 NPHP4
ENST00000378111 0.0655329030375548 0.0111825451201607 -0.123778435725042 ENSG00000069424 KCNAB2
ENST00000378097 0.0582149098987832 0.00920482740804308 -0.123979154033788 ENSG00000069424 KCNAB2
ENST00000493807 0.97807019851057 0.956728868321082 -0.00431931120428178 ENSG00000069424 KCNAB2
ENST00000378092 0.237839766828848 0.0864486916706871 -0.0880418381390484 ENSG00000069424 KCNAB2
ENST00000478098 0.896149808330505 0.802063923271486 -0.0170202358494086 ENSG00000069424 KCNAB2
ENST00000445501 0.906798739715623 0.820576410476891 -0.0154650890453248 ENSG00000069424 KCNAB2
ENST00000428161 0.33645767783191 0.149556572152422 -0.0787892684706495 ENSG00000069424 KCNAB2
ENST00000389632 0.370772391702434 0.174883369234108 -0.0741922434042043 ENSG00000069424 KCNAB2
ENST00000602612 0.154868866128388 0.0435811417197931 -0.103448968891809 ENSG00000069424 KCNAB2
ENST00000378087 0.0437333848819929 0.005756297001145 -0.13453467816163 ENSG00000069424 KCNAB2
ENST00000341524 0.0385558663199683 0.00469004325065047 -0.135360737139573 ENSG00000069424 KCNAB2
ENST00000352527 0.0385558663199683 0.00469004325065047 -0.135360737139573 ENSG00000069424 KCNAB2
ENST00000435937 0.579120670551606 0.367226520362564 -0.0547370614636154 ENSG00000069424 KCNAB2
ENST00000164247 0.0262500398233372 0.00249493711329468 -0.144144049158404 ENSG00000069424 KCNAB2
ENST00000459822 0.0761974232287803 0.0142171778983451 -0.197344208583451 ENSG00000069424 KCNAB2
ENST00000594544 0.0125779289828329 0.000622630831817442 -0.301613266595521 ENSG00000268332 AL035406.1
ENST00000472700 0.539683958146206 0.325848653947773 -0.0599048518000638 ENSG00000069424 KCNAB2
ENST00000378083 0.0269828112865538 0.00261339127043323 -0.142326111256562 ENSG00000069424 KCNAB2
ENST00000458166 0.0809611837175521 0.0156858843140927 -0.125680390291897 ENSG00000069424 KCNAB2
ENST00000462676 0.0250288367497815 0.00230084556262305 -0.232992504229619 ENSG00000069424 KCNAB2
ENST00000481789 0.0269597377906194 0.00260809267303562 -0.207414731471737 ENSG00000069424 KCNAB2
ENST00000484532 0.768829548709642 0.602266317060637 -0.0279994069832243 ENSG00000116251 RPL22
ENST00000234875 0.769982831511174 0.603794077088863 -0.0277975239901451 ENSG00000116251 RPL22
ENST00000480661 0.778921384428181 0.617065353987895 -0.0271073963674922 ENSG00000116251 RPL22
ENST00000497965 0.774102269406326 0.609710371448456 -0.0277087576640164 ENSG00000116251 RPL22
ENST00000471204 0.7567297920036 0.586517187924905 -0.0295681329673712 ENSG00000116251 RPL22
ENST00000465387 0.761356158893395 0.592482355978002 -0.0291772218478621 ENSG00000116251 RPL22
ENST00000462296 0.770185400682588 0.604091242460593 -0.0283849862203748 ENSG00000116251 RPL22
ENST00000465335 0.763282971144553 0.595073308115784 -0.0290300087798234 ENSG00000116251 RPL22
ENST00000377948 0.0276413692177787 0.00272665071001954 -0.226286765450922 ENSG00000158286 RNF207
ENST00000377939 0.0292821997444152 0.00300026629891306 -0.22386767705929 ENSG00000158286 RNF207
ENST00000496676 0.0412209638417308 0.00522327918973367 -0.223649928537424 ENSG00000158286 RNF207
ENST00000483336 0.547139193520293 0.333851651420683 -0.0848340168006327 ENSG00000158286 RNF207
ENST00000343813 0.43265692805062 0.225609166559921 -0.0643168407323286 ENSG00000116237 ICMT
ENST00000495791 0.797409524650301 0.643647352029224 -0.035637611114724 ENSG00000116237 ICMT
ENST00000489498 0.622064680729042 0.415571867597047 -0.0482752943038673 ENSG00000116237 ICMT
ENST00000474756 0.544835280949726 0.331347897916022 -0.0639101667108951 ENSG00000116237 ICMT
ENST00000377893 0.754852631076127 0.583496680181223 0.0484447797271183 ENSG00000158292 GPR153
ENST00000608083 0.899755370409535 0.807785322760645 -0.0166576010035082 ENSG00000097021 ACOT7
ENST00000377845 0.755675126847174 0.584840723865822 -0.0384766668715846 ENSG00000097021 ACOT7
ENST00000377855 0.906096114821874 0.819233050751426 -0.0158043395430953 ENSG00000097021 ACOT7
ENST00000377860 0.899755370409535 0.807785322760645 -0.0166576010035082 ENSG00000097021 ACOT7
ENST00000418124 0.899755370409535 0.807785322760645 -0.0166576010035082 ENSG00000097021 ACOT7
ENST00000545482 0.899755370409535 0.807828515061377 -0.0166553333780751 ENSG00000097021 ACOT7
ENST00000361521 0.880793084117202 0.775815614577701 -0.0194590730545239 ENSG00000097021 ACOT7
ENST00000377842 0.733248415859831 0.552671100588643 -0.0420545937088865 ENSG00000097021 ACOT7
ENST00000473466 0.9466414506255 0.894440492257772 -0.00974642538400962 ENSG00000097021 ACOT7
ENST00000481175 0.838108184254961 0.705834476172687 -0.0330439915978498 ENSG00000097021 ACOT7
ENST00000541130 0.590567106866945 0.379655326653856 -0.069951230109957 ENSG00000097021 ACOT7
ENST00000377705 0.406573457537053 0.20347539930625 -0.0676389465117332 ENSG00000162408 NOL9
ENST00000464383 0.898844888020111 0.806178815554136 -0.0197012975886145 ENSG00000162408 NOL9
ENST00000464665 0.584841906949423 0.373468680806242 0.0779920548751188 ENSG00000162408 NOL9
ENST00000319084 0.136312601919048 0.035729258687339 -0.17111004101352 ENSG00000204859 ZBTB48
ENST00000435905 0.129136748292522 0.032817405709538 -0.174620154547372 ENSG00000204859 ZBTB48
ENST00000377674 0.0706819549214063 0.0126401855912132 -0.178537295866456 ENSG00000204859 ZBTB48
ENST00000488936 0.131079602633578 0.0336026264919385 -0.156585605498578 ENSG00000204859 ZBTB48
ENST00000482360 0.0870752421158442 0.0175947746014115 -0.201011266028288 ENSG00000204859 ZBTB48
ENST00000498342 0.0349259411272588 0.0040045492956637 -0.246544134371561 ENSG00000204859 ZBTB48
ENST00000466813 0.0323549063646552 0.00354215013992929 -0.25823433605176 ENSG00000204859 ZBTB48
ENST00000377658 0.0667088075779833 0.0115071974660292 -0.169001230432626 ENSG00000162413 KLHL21
ENST00000377663 0.0666211518195936 0.0114841863533245 -0.1689660077055 ENSG00000162413 KLHL21
ENST00000467612 0.187159950560183 0.0588924967546087 -0.145606224673564 ENSG00000162413 KLHL21
ENST00000496707 0.319454081058667 0.137690299806255 -0.125034223400649 ENSG00000162413 KLHL21
ENST00000463043 0.265924587018768 0.103048814424226 -0.133721066800121 ENSG00000162413 KLHL21
ENST00000377648 0.323565801293742 0.140570878476758 -0.0852782448389812 ENSG00000116273 PHF13
ENST00000495385 0.326084698508134 0.142199486974663 -0.0900613281718058 ENSG00000116273 PHF13
ENST00000054650 0.20701297912494 0.0692134462367119 -0.126561318808055 ENSG00000041988 THAP3
ENST00000484676 0.918360455590366 0.84078964621645 0.0176652286143456 ENSG00000041988 THAP3
ENST00000307896 0.221636175444218 0.0772657895889568 -0.121735604727899 ENSG00000041988 THAP3
ENST00000377627 0.0345160892898996 0.00393503306527179 -0.167558113712632 ENSG00000041988 THAP3
ENST00000484669 0.239733752767755 0.0875139900199435 -0.118200522646314 ENSG00000041988 THAP3
ENST00000487819 0.463617562213408 0.253169295541209 -0.0804038817106264 ENSG00000041988 THAP3
ENST00000472925 0.684048182546111 0.489662719959186 -0.0491855848534546 ENSG00000041988 THAP3
ENST00000480647 0.333404026494553 0.147442313260931 -0.122066729805213 ENSG00000041988 THAP3
ENST00000465508 0.017209005440491 0.00116456901643284 -0.199456212019886 ENSG00000007923 DNAJC11
ENST00000349363 0.0201313009922758 0.00156639488742081 -0.153295122750913 ENSG00000007923 DNAJC11
ENST00000451196 0.0201313009922758 0.00156639488742081 -0.153295122750913 ENSG00000007923 DNAJC11
ENST00000377577 0.0396009396485119 0.00489348682223827 -0.129259857991709 ENSG00000007923 DNAJC11
ENST00000294401 0.0771729986635789 0.0145346183841825 -0.115230964033272 ENSG00000007923 DNAJC11
ENST00000542246 0.0469482049032163 0.00645942420670057 -0.135095977637002 ENSG00000007923 DNAJC11
ENST00000377573 0.0866663837097421 0.0174626295534555 -0.11358712834673 ENSG00000007923 DNAJC11
ENST00000472414 0.0644322442484764 0.010882917987836 -0.187000889676358 ENSG00000007923 DNAJC11
ENST00000426784 0.286707896424813 0.116128995939292 -0.0877299103972362 ENSG00000007923 DNAJC11
ENST00000473993 0.344035775222357 0.154915798587937 -0.0791060864356829 ENSG00000007923 DNAJC11
ENST00000469318 0.877548434156111 0.770401196150965 -0.0220221195498207 ENSG00000007923 DNAJC11
ENST00000485073 0.804651886401688 0.654847172318334 -0.0287326295919933 ENSG00000007923 DNAJC11
ENST00000460594 0.767769765524615 0.600839900791357 -0.0342018707594432 ENSG00000007923 DNAJC11
ENST00000465911 0.421161944888248 0.215802021253302 -0.0935462817985078 ENSG00000007923 DNAJC11
ENST00000303635 0.0251722227909029 0.00232765623207307 0.213859782851961 ENSG00000171735 CAMTA1
ENST00000490738 0.054063307770424 0.00811355627047304 0.189531319734939 ENSG00000171735 CAMTA1
ENST00000476163 0.0259632781396558 0.00244389208648215 0.205440625650744 ENSG00000171735 CAMTA1
ENST00000473578 0.0541561852722859 0.00813481376054746 0.18950162373466 ENSG00000171735 CAMTA1
ENST00000557126 0.0257435119148276 0.0024082734553249 0.20756637434573 ENSG00000171735 CAMTA1
ENST00000467404 0.0541561852722859 0.00813481376054746 0.18950162373466 ENSG00000171735 CAMTA1
ENST00000439411 0.0255905428061414 0.00238305877304347 0.213426903776596 ENSG00000171735 CAMTA1
ENST00000461311 0.0296943126853087 0.00306583260943287 0.203193987707906 ENSG00000171735 CAMTA1
ENST00000486138 0.0708205035897908 0.0126816622502425 0.181625125486283 ENSG00000171735 CAMTA1
ENST00000482934 0.0185138048967836 0.00134217721498672 0.214559257011924 ENSG00000171735 CAMTA1
ENST00000470648 0.00245752599499781 1.95995635789458e-05 0.279761418094937 ENSG00000171735 CAMTA1
ENST00000461580 0.00239475215727191 1.85743429123958e-05 0.281161187780204 ENSG00000171735 CAMTA1
ENST00000472283 0.00991067970268489 0.000367182931931215 0.27093390445861 ENSG00000171735 CAMTA1
ENST00000467267 0.0752284399650285 0.013904779365837 0.198285468352355 ENSG00000171735 CAMTA1
ENST00000054666 0.60155943275286 0.391551481181469 -0.0594365549109983 ENSG00000049245 VAMP3
ENST00000470357 0.621046332822357 0.414432795568431 -0.0646049514288193 ENSG00000049245 VAMP3
ENST00000487194 0.684511023286627 0.490157063623469 -0.059873330563325 ENSG00000049245 VAMP3
ENST00000377532 0.813432520847532 0.667573636180822 0.0366941128101807 ENSG00000049246 PER3
ENST00000361923 0.815535515925176 0.671170791771174 0.0363847600189008 ENSG00000049246 PER3
ENST00000377516 0.66019509566587 0.460066014683344 0.065093859680521 ENSG00000049247 UTS2
ENST00000493373 0.861748454764562 0.74502002696229 0.0208635745934695 ENSG00000116288 PARK7
ENST00000460192 0.7461711436105 0.571111501396479 0.0362390760202699 ENSG00000116288 PARK7
ENST00000338639 0.883905531858835 0.780892600244178 0.0178722928768054 ENSG00000116288 PARK7
ENST00000493678 0.88379609914243 0.780620152914224 0.0178953833366458 ENSG00000116288 PARK7
ENST00000377493 0.883905531858835 0.780892600244178 0.0178722928768054 ENSG00000116288 PARK7
ENST00000465354 0.741604031563206 0.56407044585312 0.0368916331063171 ENSG00000116288 PARK7
ENST00000377491 0.886206613182416 0.784948767913097 0.0175453521911776 ENSG00000116288 PARK7
ENST00000377488 0.886819321043443 0.785944379143935 0.0174714874092785 ENSG00000116288 PARK7
ENST00000497113 0.746106279590454 0.570966139025664 0.0362846242859694 ENSG00000116288 PARK7
ENST00000469225 0.993835700827389 0.987693630015249 -0.00105135652549546 ENSG00000116288 PARK7
ENST00000474874 0.799200021952965 0.646545793954922 0.0402368134998145 ENSG00000116285 ERRFI1
ENST00000377482 0.59968732519223 0.389610480745107 0.0767068543611812 ENSG00000116285 ERRFI1
ENST00000337907 0.0433335676577504 0.00567356880029664 0.187645078372535 ENSG00000142599 RERE
ENST00000377464 0.412810308823749 0.208994377816661 0.0694673298316199 ENSG00000142599 RERE
ENST00000467350 0.0291328857474868 0.00297192432467713 -0.163827700512339 ENSG00000142599 RERE
ENST00000400907 0.0532776724360736 0.00791859034028847 0.175735346753453 ENSG00000142599 RERE
ENST00000476556 0.38810707524775 0.188618645613684 0.0763828319989803 ENSG00000142599 RERE
ENST00000400908 0.0235928498758464 0.00207700329490594 0.219584156243566 ENSG00000142599 RERE
ENST00000505225 0.00607515549755728 0.000128116132646274 -0.227075239875597 ENSG00000142599 RERE
ENST00000464367 0.0520857873941621 0.00764771997650474 -0.196887438896236 ENSG00000142599 RERE
ENST00000488215 0.0785458197422221 0.0149419452341277 0.171966588440321 ENSG00000142599 RERE
ENST00000460659 0.030269424738635 0.00316534385146609 0.218654345961693 ENSG00000142599 RERE
ENST00000492766 0.0295984117846416 0.00304780221356171 0.220199505610414 ENSG00000142599 RERE
ENST00000465125 0.0340854761064568 0.00384699979290534 0.213160163507568 ENSG00000142599 RERE
ENST00000464972 0.0734807830085581 0.0133841190582961 0.17151851941974 ENSG00000142599 RERE
ENST00000449895 0.513455017520573 0.299555855248152 0.0888329448865999 ENSG00000232912 RP5-1115A15.1
ENST00000480342 0.00886528006066503 0.000285876568362797 0.29678475789951 ENSG00000142599 RERE
ENST00000507012 0.230547373221806 0.0822566268160307 0.131128689486819 ENSG00000142599 RERE
ENST00000469251 0.0108253753244992 0.000451602975828134 0.299152587078607 ENSG00000142599 RERE
ENST00000514428 0.00629258183845878 0.000137743591346917 0.321542835142563 ENSG00000142599 RERE
ENST00000468247 0.0261468615708968 0.00247993047420762 0.244330129627977 ENSG00000142599 RERE
ENST00000234590 0.766216149407135 0.598854897892568 -0.0231484229957048 ENSG00000074800 ENO1
ENST00000464920 0.598894077369008 0.388715107133921 -0.0405994991711759 ENSG00000074800 ENO1
ENST00000497492 0.76273868047408 0.594316687577519 0.0213691297781071 ENSG00000074800 ENO1
ENST00000486051 0.535681033541724 0.321803308968977 0.0409561619701937 ENSG00000074800 ENO1
ENST00000492343 0.654251434832405 0.452903220182019 0.0316402187350875 ENSG00000074800 ENO1
ENST00000489867 0.700315879571156 0.509708415026686 0.030145267586078 ENSG00000074800 ENO1
ENST00000414948 0.567436180251121 0.354980791715739 0.0720603136734624 ENSG00000236269 ENO1-IT1
ENST00000377424 0.0505353362389184 0.00729276321699219 -0.200177012546484 ENSG00000142583 SLC2A5
ENST00000536305 0.119747857421018 0.0291139648182503 -0.167422599308152 ENSG00000142583 SLC2A5
ENST00000535586 0.0458688791927764 0.00622769072960339 -0.201320185532858 ENSG00000142583 SLC2A5
ENST00000377414 0.0441365090211698 0.00584476859651315 -0.213050597663806 ENSG00000142583 SLC2A5
ENST00000484798 0.022522499192984 0.00191455747363649 -0.253535880457166 ENSG00000142583 SLC2A5
ENST00000474145 0.0225969786844205 0.00192495476235285 -0.25342904246835 ENSG00000142583 SLC2A5
ENST00000479813 0.0225969786844205 0.00192495476235285 -0.25342904246835 ENSG00000142583 SLC2A5
ENST00000486632 0.0254131973833905 0.00236145844658306 -0.249276592497082 ENSG00000142583 SLC2A5
ENST00000487835 0.0628504809413172 0.0104544458600395 -0.212378777003826 ENSG00000142583 SLC2A5
ENST00000464985 0.0793648696787868 0.0151840385566861 -0.204431145817729 ENSG00000142583 SLC2A5
ENST00000473209 0.0850847973726488 0.0169686179961873 -0.208935532981949 ENSG00000142583 SLC2A5
ENST00000377411 0.991847473277072 0.983525092212943 0.0016468713500374 ENSG00000180758 GPR157
ENST00000414642 0.940803724787393 0.883278572016596 0.0129553821428627 ENSG00000180758 GPR157
ENST00000437157 0.379952472520648 0.182214687248779 -0.0977060298474418 ENSG00000228526 RP3-510D11.1
ENST00000412639 0.193677160883108 0.0621171180626119 -0.138429427118774 ENSG00000234546 RP3-510D11.2
ENST00000377403 0.0145081087778185 0.000839546420557881 -0.17884481178591 ENSG00000049239 H6PD
ENST00000602477 0.039760014728717 0.00492029805724056 -0.154106386450868 ENSG00000049239 H6PD
ENST00000495451 0.0475123963729065 0.00658743605454047 -0.183903075474646 ENSG00000049239 H6PD
ENST00000328089 0.903240302825996 0.814440808930947 0.0198901781142938 ENSG00000171621 SPSB1
ENST00000450402 0.745077872793868 0.569336249377283 0.050144621403747 ENSG00000171621 SPSB1
ENST00000302692 0.603022385591024 0.39356473694035 0.0542819384940772 ENSG00000171612 SLC25A33
ENST00000377376 0.140550203586124 0.0374802317654564 -0.144560237403249 ENSG00000188807 TMEM201
ENST00000340381 0.141281842214973 0.0377827123184308 -0.144329964841936 ENSG00000188807 TMEM201
ENST00000340305 0.444168270799103 0.235872903409244 -0.0963923784258878 ENSG00000188807 TMEM201
ENST00000416541 0.123862942775237 0.0307839155168056 -0.151197170030131 ENSG00000188807 TMEM201
ENST00000508400 0.185995851018667 0.0583588580583705 -0.167653911380979 ENSG00000188807 TMEM201
ENST00000536656 0.0446648789113074 0.00596295929627908 -0.133721065489934 ENSG00000171608 PIK3CD
ENST00000377346 0.0501706353044336 0.00720050370116319 -0.132148993743274 ENSG00000171608 PIK3CD
ENST00000377320 0.5123823577711 0.298610102552986 -0.0925396806954633 ENSG00000179840 C1orf200
ENST00000415330 0.856700040822883 0.73732087951646 0.0232678510717311 ENSG00000231789 RP11-558F24.4
ENST00000484851 0.364486462246541 0.170196317027123 0.121373068089691 ENSG00000171608 PIK3CD
ENST00000361110 0.00245752599499781 1.93911628478032e-05 -0.222210266490914 ENSG00000171608 PIK3CD
ENST00000481137 0.0412796325789409 0.00524087766453218 -0.239916094565575 ENSG00000171608 PIK3CD
ENST00000479223 0.0355376678590027 0.00411305628177203 -0.227724218229156 ENSG00000171608 PIK3CD
ENST00000543390 0.013806092934325 0.000762524871486334 -0.219996581213814 ENSG00000171608 PIK3CD
ENST00000377298 0.0614878119482749 0.0100963882846274 -0.100503058253942 ENSG00000171603 CLSTN1
ENST00000377288 0.0614878119482749 0.0100963882846274 -0.100503058253942 ENSG00000171603 CLSTN1
ENST00000477264 0.0202646618902353 0.00158232909929854 -0.168304350780411 ENSG00000171603 CLSTN1
ENST00000435891 0.00956401173362199 0.000342663050257175 -0.150535236418597 ENSG00000171603 CLSTN1
ENST00000361311 0.061813293750667 0.0101875835850868 -0.100409059856244 ENSG00000171603 CLSTN1
ENST00000464286 0.642082682167137 0.439036493515671 -0.0535584259652574 ENSG00000171603 CLSTN1
ENST00000377263 0.810485006739766 0.663642550266373 -0.0300750010413263 ENSG00000178585 CTNNBIP1
ENST00000454104 0.286855841054716 0.116204434058598 -0.139026889544935 ENSG00000223989 RP11-84A14.5
ENST00000537447 0.607922851052609 0.398852936540861 -0.0694462792409204 ENSG00000178585 CTNNBIP1
ENST00000400904 0.993222005167362 0.986226658790876 0.00124851106124883 ENSG00000178585 CTNNBIP1
ENST00000377258 0.933795156910112 0.870317037011817 0.0124657668887303 ENSG00000178585 CTNNBIP1
ENST00000377256 0.627635896513612 0.421778312568276 -0.0690007623432672 ENSG00000178585 CTNNBIP1
ENST00000488540 0.864289183959034 0.748609922065833 0.0220572912017064 ENSG00000162441 LZIC
ENST00000377223 0.750460439781376 0.577343959440112 0.034245481922993 ENSG00000162441 LZIC
ENST00000400903 0.766139646424373 0.598772632843947 0.0338231274915173 ENSG00000162441 LZIC
ENST00000541052 0.908036864475157 0.823207194983815 0.0139540111266823 ENSG00000162441 LZIC
ENST00000377213 0.899496449081672 0.80713781303334 0.0152032336325466 ENSG00000162441 LZIC
ENST00000471853 0.702309350443592 0.512372157089762 -0.0575880845940019 ENSG00000162441 LZIC
ENST00000445884 0.426699409639734 0.220638273743058 -0.107123622548831 ENSG00000228150 RP11-84A14.4
ENST00000403197 0.508838602691783 0.295004181941677 0.0793037781217463 ENSG00000173614 NMNAT1
ENST00000377205 0.945524560435795 0.892202913797078 0.0083045647954253 ENSG00000173614 NMNAT1
ENST00000462686 0.863683147739482 0.747663558891364 0.0217345205419158 ENSG00000173614 NMNAT1
ENST00000492735 0.388046798166841 0.188575705864985 0.107217171161867 ENSG00000173614 NMNAT1
ENST00000496751 0.43684614574684 0.229366387277652 -0.09304698689977 ENSG00000173614 NMNAT1
ENST00000413148 0.912075022160165 0.830517590164973 0.018663516454832 ENSG00000241326 RP11-807G9.2
ENST00000253251 0.382095813688799 0.183940965238172 0.0608610995045115 ENSG00000130939 UBE4B
ENST00000377157 0.434085830416017 0.226814697340167 0.0551790151106886 ENSG00000130939 UBE4B
ENST00000377153 0.999275654694369 0.998811940520189 9.38971209668858e-05 ENSG00000130939 UBE4B
ENST00000343090 0.424177604958391 0.218411777233007 0.0590530454890986 ENSG00000130939 UBE4B
ENST00000462658 0.989783887067601 0.97944473611454 0.00222527087724526 ENSG00000130939 UBE4B
ENST00000475795 0.365540678393777 0.171031301765707 0.093669938565448 ENSG00000130939 UBE4B
ENST00000470736 0.293158208530799 0.120266784923661 0.0954209769917289 ENSG00000130939 UBE4B
ENST00000466379 0.535950718536335 0.322109901232463 0.0630375665063097 ENSG00000130939 UBE4B
ENST00000488228 0.919307036874142 0.842626794434615 0.015467035192737 ENSG00000130939 UBE4B
ENST00000487244 0.575270924955139 0.363161835996899 -0.0719932368783089 ENSG00000130939 UBE4B
ENST00000465408 0.128163546910677 0.0324608483462682 -0.188174619882644 ENSG00000130939 UBE4B
ENST00000377093 0.649481990164677 0.447555288756273 0.0529566910281707 ENSG00000054523 KIF1B
ENST00000263934 0.802557374102177 0.651573318113955 0.0265160263156418 ENSG00000054523 KIF1B
ENST00000377086 0.943592401857478 0.888801236767833 0.00746930575424688 ENSG00000054523 KIF1B
ENST00000377083 0.530256526447159 0.316548474006457 0.0701079467646351 ENSG00000054523 KIF1B
ENST00000377081 0.911275076775799 0.829185726691581 0.0115168331684828 ENSG00000054523 KIF1B
ENST00000497835 0.981401337742322 0.962942902853729 0.00413081792526592 ENSG00000054523 KIF1B
ENST00000465635 0.949188909434471 0.899442608343381 0.0112417994158114 ENSG00000054523 KIF1B
ENST00000483340 0.953216150069582 0.907269366833319 0.0103702416844339 ENSG00000054523 KIF1B
ENST00000491493 0.885928223356376 0.784480625088036 -0.0150401769210846 ENSG00000142657 PGD
ENST00000487775 0.917390780225023 0.838954876332005 -0.0152143447446445 ENSG00000142657 PGD
ENST00000541529 0.941396468720624 0.884337881537268 -0.00688609682181572 ENSG00000142657 PGD
ENST00000477958 0.965073740484736 0.931988213735032 -0.00469024839912061 ENSG00000142657 PGD
ENST00000270776 0.895851821622695 0.801610571958091 -0.0113272748214419 ENSG00000142657 PGD
ENST00000483936 0.969483704335615 0.940598837501468 -0.00360588507590038 ENSG00000142657 PGD
ENST00000538557 0.871130136163909 0.759285382243402 -0.0139061366573173 ENSG00000142657 PGD
ENST00000465632 0.971692409099223 0.944817577199567 -0.00386282734365183 ENSG00000142657 PGD
ENST00000460189 0.981205694420475 0.96259559539203 -0.00242035732554108 ENSG00000142657 PGD
ENST00000493288 0.977048226013985 0.954581816695457 -0.00356662406311201 ENSG00000142657 PGD
ENST00000498356 0.93742328821792 0.87752485911717 0.00787784343922493 ENSG00000142657 PGD
ENST00000496718 0.794819096893132 0.63996064852221 -0.0296286195731339 ENSG00000142657 PGD
ENST00000400900 0.996753668908123 0.993639531136489 -0.000592788757132016 ENSG00000251503 APITD1-CORT
ENST00000602296 0.996753668908123 0.993639531136489 -0.000592788757132016 ENSG00000175279 APITD1
ENST00000602787 0.996753668908123 0.993639531136489 -0.000592788757132016 ENSG00000175279 APITD1
ENST00000470413 0.998087426388989 0.996555903242774 -0.000323916773014434 ENSG00000251503 APITD1-CORT
ENST00000309048 0.925241467625619 0.8541149391773 -0.0141465118160448 ENSG00000175279 APITD1
ENST00000602486 0.974869116513984 0.950449380045506 -0.00550780974825123 ENSG00000175279 APITD1
ENST00000477755 0.979300777099133 0.959148475652285 0.00394852541123281 ENSG00000175279 APITD1
ENST00000462462 0.976251008521675 0.952980080909271 -0.00463641224759899 ENSG00000175279 APITD1
ENST00000465026 0.986799756043512 0.973789127055515 -0.00254948129904144 ENSG00000251503 APITD1-CORT
ENST00000602446 0.88648430232731 0.785396725340516 0.022386757281768 ENSG00000251503 APITD1-CORT
ENST00000464507 0.858651199848999 0.740273464022034 0.0287831935272364 ENSG00000175279 APITD1
ENST00000377038 0.289650502390348 0.118016834270967 -0.0799093923964935 ENSG00000160049 DFFA
ENST00000424487 0.83139353260921 0.694509276356472 0.0328110919856394 ENSG00000203469 RP5-1113E3.3
ENST00000476658 0.446248907604325 0.23763709442563 -0.0705226823945744 ENSG00000160049 DFFA
ENST00000377036 0.338007306399441 0.150744149420796 -0.0865412151047332 ENSG00000160049 DFFA
ENST00000472851 0.404700024998098 0.202066394404403 -0.0798362400923438 ENSG00000142655 PEX14
ENST00000356607 0.0533149584516152 0.00793170583298378 0.164429939461204 ENSG00000142655 PEX14
ENST00000538836 0.0439083038669882 0.00579103534685825 0.17253115701095 ENSG00000142655 PEX14
ENST00000491661 0.022801216319544 0.00196140398961073 0.208497665357048 ENSG00000142655 PEX14
ENST00000377022 0.414249812213291 0.210196274373902 -0.100466985298966 ENSG00000130940 CASZ1
ENST00000344008 0.756736667996571 0.586578840472187 -0.044481980393145 ENSG00000130940 CASZ1
ENST00000496432 0.603831853124446 0.394436151121853 -0.0719361450221229 ENSG00000130940 CASZ1
ENST00000478728 0.403038935336492 0.200780623160821 -0.113681904625935 ENSG00000130940 CASZ1
ENST00000418570 0.127848959375975 0.0323555897401664 -0.180749457923802 ENSG00000175262 C1orf127
ENST00000377004 0.187190438916558 0.058907408655564 -0.157405379798269 ENSG00000175262 C1orf127
ENST00000377008 0.187190438916558 0.058907408655564 -0.157405379798269 ENSG00000175262 C1orf127
ENST00000520253 0.216945031423616 0.0746639132767693 -0.148143594844077 ENSG00000175262 C1orf127
ENST00000473118 0.686420710428878 0.49245971916585 -0.0334069013179559 ENSG00000120948 TARDBP
ENST00000240185 0.755036109490279 0.583910311499257 -0.0283347641469776 ENSG00000120948 TARDBP
ENST00000476201 0.743694731485914 0.567187669722063 -0.0289355953550516 ENSG00000120948 TARDBP
ENST00000472476 0.396021278001769 0.195280285466665 -0.0638262257581314 ENSG00000120948 TARDBP
ENST00000439080 0.580245171244541 0.368417657217583 -0.0434900003632496 ENSG00000120948 TARDBP
ENST00000473869 0.784435956220618 0.625016565811586 -0.0252835561258619 ENSG00000120948 TARDBP
ENST00000315091 0.760476966887196 0.591330042458142 -0.0279079319562564 ENSG00000120948 TARDBP
ENST00000477447 0.833048431406795 0.697786382783439 -0.0226717282839652 ENSG00000120948 TARDBP
ENST00000496840 0.894511728228714 0.799229268980516 0.0159797303493859 ENSG00000120948 TARDBP
ENST00000480464 0.490180904512105 0.277103483856402 0.0929103810116328 ENSG00000120948 TARDBP
ENST00000400897 0.739654840703167 0.561023394066273 -0.0479050095767466 ENSG00000009724 MASP2
ENST00000475189 0.0804233881883102 0.0155225118988935 -0.205015007598332 ENSG00000116649 SRM
ENST00000376957 0.998325571682931 0.997068115615863 -0.000224615271209682 ENSG00000116649 SRM
ENST00000490101 0.124400690669597 0.0309917142339217 -0.173885967315017 ENSG00000116649 SRM
ENST00000465788 0.758469293692912 0.588709507895213 0.0355450542347905 ENSG00000116649 SRM
ENST00000459997 0.612909535786401 0.404777317202673 0.0517292623073902 ENSG00000116649 SRM
ENST00000487300 0.593905050339828 0.383075281920458 0.0625078016937701 ENSG00000116649 SRM
ENST00000304457 0.437942286680947 0.230326984511513 -0.052694972685561 ENSG00000171824 EXOSC10
ENST00000376936 0.437942286680947 0.230326984511513 -0.052694972685561 ENSG00000171824 EXOSC10
ENST00000474216 0.505400563984477 0.291484098663636 -0.0555775571521724 ENSG00000171824 EXOSC10
ENST00000544779 0.43418492944084 0.22691232583554 -0.0530801560196377 ENSG00000171824 EXOSC10
ENST00000490565 0.0216898508773717 0.0017934733419418 -0.274382932082039 ENSG00000171824 EXOSC10
ENST00000452378 0.186068126038799 0.0583941658050045 -0.116069917945453 ENSG00000226849 RP4-635E18.7
ENST00000469634 0.0915349544613025 0.0190538894902969 -0.154407844091803 ENSG00000171824 EXOSC10
ENST00000478271 0.15682642299055 0.0444078154350466 -0.136800847146681 ENSG00000171824 EXOSC10
ENST00000470611 0.95738326788856 0.916256189102832 -0.00655828579756704 ENSG00000171824 EXOSC10
ENST00000498576 0.798177916284037 0.644930508895778 0.035017103896757 ENSG00000171824 EXOSC10
ENST00000472078 0.449315005013686 0.240342167145078 -0.0898327672424803 ENSG00000171824 EXOSC10
ENST00000485606 0.991114276220488 0.982103463799361 0.00165993311977452 ENSG00000171824 EXOSC10
ENST00000460196 0.212091379878316 0.0720201200556566 -0.129338600328795 ENSG00000171824 EXOSC10
ENST00000376838 0.557595303616881 0.344835835381985 -0.0581532711419715 ENSG00000198793 MTOR
ENST00000361445 0.499126451534306 0.285643915635338 -0.04673861468743 ENSG00000198793 MTOR
ENST00000473471 0.828653864111434 0.690463876869326 0.0328839782610639 ENSG00000198793 MTOR
ENST00000490931 0.954081746004524 0.909123492721921 -0.00908945216610897 ENSG00000198793 MTOR
ENST00000455339 0.591048959911536 0.38014813567094 0.0725394621244136 ENSG00000198793 MTOR
ENST00000495435 0.4642343118902 0.253692969376406 -0.092679436221035 ENSG00000198793 MTOR
ENST00000445982 0.172801595921515 0.0519288316304621 -0.171349261495701 ENSG00000225602 MTOR-AS1
ENST00000420480 0.152173197794568 0.0424186103481828 -0.178919923877517 ENSG00000225602 MTOR-AS1
ENST00000376810 0.929352384628855 0.86175799950546 0.0109965568064681 ENSG00000120942 UBIAD1
ENST00000376804 0.933557642309878 0.869933859984298 0.0105421361286175 ENSG00000120942 UBIAD1
ENST00000486588 0.607127783061352 0.397884870116831 0.0599376610598954 ENSG00000120942 UBIAD1
ENST00000483738 0.676449739039274 0.479965455168568 0.049688358814378 ENSG00000120942 UBIAD1
ENST00000251546 0.0149408890173796 0.000892559359815427 -0.249359727392294 ENSG00000132879 FBXO44
ENST00000425796 0.164445927310682 0.0479799497534732 -0.16718950334046 ENSG00000132879 FBXO44
ENST00000376770 0.0138168315029555 0.000765391583344826 -0.244911310435051 ENSG00000132879 FBXO44
ENST00000376768 0.105565780075126 0.0239090615813379 -0.184666114382039 ENSG00000132879 FBXO44
ENST00000251547 0.0138168315029555 0.000765391583344826 -0.244911310435051 ENSG00000132879 FBXO44
ENST00000376760 0.281423182754721 0.112689739878353 -0.132450426184115 ENSG00000132879 FBXO44
ENST00000376762 0.0167741056203852 0.00110628524452953 -0.245387213803562 ENSG00000132879 FBXO44
ENST00000475435 0.00822805341442768 0.000245625734499567 -0.2827641861567 ENSG00000132879 FBXO44
ENST00000471895 0.00786890858427852 0.000223789041580692 -0.285500117503793 ENSG00000132879 FBXO44
ENST00000376753 0.50890878176044 0.295098876212529 -0.0698618930723763 ENSG00000116663 FBXO6
ENST00000474239 0.63929538507769 0.43578509033026 -0.0582688682495444 ENSG00000116663 FBXO6
ENST00000449067 0.472084070786365 0.260716556063971 -0.0774904231499666 ENSG00000116663 FBXO6
ENST00000235310 0.993232929168804 0.986347497467997 -0.00111220939084649 ENSG00000116670 MAD2L2
ENST00000376692 0.986447329192639 0.97297607143925 -0.00220854736198171 ENSG00000116670 MAD2L2
ENST00000376672 0.996060870045833 0.992212161479098 -0.000634201322724835 ENSG00000116670 MAD2L2
ENST00000376669 0.996705715822931 0.993423633724847 -0.000537391194016198 ENSG00000116670 MAD2L2
ENST00000376667 0.920831921320337 0.845624950248034 0.0124966833274064 ENSG00000116670 MAD2L2
ENST00000445656 0.770291979487356 0.604206158898132 0.0340492517521795 ENSG00000116670 MAD2L2
ENST00000456915 0.783371368411129 0.623696712827025 0.0321999650454637 ENSG00000116670 MAD2L2
ENST00000376664 0.796431525126186 0.642244416428503 0.0310780214589732 ENSG00000116670 MAD2L2
ENST00000376655 0.950691909045746 0.902280377917072 0.00837297743638691 ENSG00000116670 MAD2L2
ENST00000376637 0.507252817160035 0.293379030608148 -0.0739230309767878 ENSG00000177674 AGTRAP
ENST00000476512 0.546309543374112 0.332864079026643 -0.0695890196132636 ENSG00000177674 AGTRAP
ENST00000400895 0.563694027449295 0.351161007705268 -0.0671043406033775 ENSG00000177674 AGTRAP
ENST00000494437 0.299859856503455 0.124786364634393 -0.119699936090596 ENSG00000177674 AGTRAP
ENST00000491346 0.539403302587938 0.325601842103705 -0.06978397366578 ENSG00000177674 AGTRAP
ENST00000376629 0.542912476273221 0.329266792138034 -0.0684862049364022 ENSG00000177674 AGTRAP
ENST00000376627 0.501086779819508 0.287529812762936 -0.0748744132543664 ENSG00000177674 AGTRAP
ENST00000314340 0.551023763122049 0.337960754328673 -0.0674643982072825 ENSG00000177674 AGTRAP
ENST00000452018 0.570134649530946 0.357608417049436 -0.0656261036746521 ENSG00000177674 AGTRAP
ENST00000510878 0.502811194457699 0.288971491091169 -0.0747882426615381 ENSG00000177674 AGTRAP
ENST00000476309 0.793234081051618 0.637750423059894 -0.0378356704247895 ENSG00000177674 AGTRAP
ENST00000514733 0.756090993205335 0.58564235587877 -0.0440719273536475 ENSG00000177674 AGTRAP
ENST00000513739 0.984934664538753 0.969615961738381 -0.0032228365824041 ENSG00000177674 AGTRAP
ENST00000471765 0.932911841891494 0.868097828783342 -0.0139005747094608 ENSG00000177674 AGTRAP
ENST00000433342 0.130317607284073 0.0333063851109883 -0.157054578725537 ENSG00000215910 C1orf167
ENST00000312793 0.130383919787547 0.0333294450612308 -0.156884774176494 ENSG00000215910 C1orf167
ENST00000444493 0.126743584323963 0.0319053843777643 -0.161567138226978 ENSG00000215910 C1orf167
ENST00000449278 0.126743584323963 0.0319053843777643 -0.161567138226978 ENSG00000215910 C1orf167
ENST00000475041 0.327917812726359 0.143430515342623 -0.121738016500004 ENSG00000215910 C1orf167
ENST00000376592 0.007653907752713 0.000209541555083799 -0.225052922052061 ENSG00000177000 MTHFR
ENST00000376583 0.00652964263997956 0.000149154273502071 -0.227681555771033 ENSG00000177000 MTHFR
ENST00000376590 0.00741674791013267 0.000196249655853764 -0.224078469368314 ENSG00000177000 MTHFR
ENST00000482358 0.107563723719164 0.0246447568749312 -0.180138835866444 ENSG00000215910 C1orf167
ENST00000376585 0.00681447194792434 0.000161855970579156 -0.226051447408448 ENSG00000177000 MTHFR
ENST00000418034 0.0457854036852072 0.00621228387186495 -0.21657649352721 ENSG00000177000 MTHFR
ENST00000413656 0.195326102837432 0.0630566349110006 -0.156693499360827 ENSG00000177000 MTHFR
ENST00000423400 0.224602506585516 0.0789273866330985 -0.147757603827958 ENSG00000177000 MTHFR
ENST00000431243 0.224602506585516 0.0789273866330985 -0.147757603827958 ENSG00000177000 MTHFR
ENST00000376486 0.0484384696355531 0.00679566150069213 -0.219992415174673 ENSG00000177000 MTHFR
ENST00000312413 0.0468697757071558 0.00644286304255405 -0.129615952111897 ENSG00000011021 CLCN6
ENST00000346436 0.0474125759441855 0.00656571602846751 -0.129259086192702 ENSG00000011021 CLCN6
ENST00000376497 0.122254098794897 0.030149923952022 -0.153244459796525 ENSG00000011021 CLCN6
ENST00000376487 0.0773172539127305 0.0145830217149589 -0.118637213351754 ENSG00000011021 CLCN6
ENST00000376496 0.0953377347932341 0.020382693413869 -0.118081482666913 ENSG00000011021 CLCN6
ENST00000376491 0.224999361147997 0.0791705058454256 -0.10342190025864 ENSG00000011021 CLCN6
ENST00000376492 0.252847076442612 0.0951457092901997 -0.0965388297179391 ENSG00000011021 CLCN6
ENST00000376490 0.224999361147997 0.0791705058454256 -0.10342190025864 ENSG00000011021 CLCN6
ENST00000494028 0.672246458490219 0.475026491152636 -0.0537401656666288 ENSG00000011021 CLCN6
ENST00000446542 0.238415466972505 0.0868137386319593 -0.123854244893511 ENSG00000242349 NPPA-AS1
ENST00000376572 0.282908634046777 0.11361946401263 -0.102761528580085 ENSG00000116685 KIAA2013
ENST00000376576 0.340677585088065 0.152606729436562 -0.10200994179006 ENSG00000116685 KIAA2013
ENST00000485046 0.550897870849367 0.337820933738989 -0.0480332718975324 ENSG00000083444 PLOD1
ENST00000449038 0.817156650899338 0.67360942461769 -0.024725374220619 ENSG00000083444 PLOD1
ENST00000358133 0.733838287039735 0.553506103994551 -0.0338384617394372 ENSG00000083444 PLOD1
ENST00000376369 0.494685567042041 0.281228501249779 -0.0492164551767976 ENSG00000083444 PLOD1
ENST00000429000 0.601302447350369 0.391223572196925 -0.0436174208130518 ENSG00000083444 PLOD1
ENST00000196061 0.380532776600354 0.182678578552963 -0.0620246584048292 ENSG00000083444 PLOD1
ENST00000465920 0.511284029086942 0.297540460483403 -0.0728270321221888 ENSG00000083444 PLOD1
ENST00000491536 0.372594273634074 0.17624409221533 -0.0821523763306709 ENSG00000083444 PLOD1
ENST00000470133 0.583711451701533 0.37227138696053 -0.0691490582252568 ENSG00000083444 PLOD1
ENST00000481933 0.272638607567511 0.107231445178263 -0.106252364592558 ENSG00000083444 PLOD1
ENST00000444836 0.0264670549945309 0.00253221074989661 -0.156297606391656 ENSG00000116688 MFN2
ENST00000490079 0.601862741433061 0.391952856383986 -0.0596103341531829 ENSG00000116688 MFN2
ENST00000235329 0.0264649973409712 0.00253164659501689 -0.156298883762628 ENSG00000116688 MFN2
ENST00000484391 0.306559866921712 0.129158958376468 -0.105743505996121 ENSG00000116688 MFN2
ENST00000497302 0.328667046293823 0.143956675820455 -0.0965978961650593 ENSG00000116688 MFN2
ENST00000412236 0.222113457179475 0.0775941473637821 -0.11760360610031 ENSG00000116688 MFN2
ENST00000478749 0.488554997720703 0.275540910099828 -0.064119532234176 ENSG00000116691 MIIP
ENST00000235332 0.359239070819563 0.166269526754808 -0.0766813127747146 ENSG00000116691 MIIP
ENST00000436478 0.359202073930681 0.166242197807774 -0.0766856617907072 ENSG00000116691 MIIP
ENST00000466860 0.308783936403316 0.13068913185763 -0.0907607065228705 ENSG00000116691 MIIP
ENST00000498685 0.14768181729204 0.0404385826642138 -0.127635795256103 ENSG00000116691 MIIP
ENST00000492256 0.112601599711311 0.0264452522088871 -0.176882357890427 ENSG00000116691 MIIP
ENST00000460823 0.210107748077857 0.0708813015256055 -0.124000720028606 ENSG00000116691 MIIP
ENST00000478299 0.656372356052047 0.455399037585509 -0.0658654053230274 ENSG00000116691 MIIP
ENST00000263932 0.80979705327116 0.662596085011381 -0.0254395015600492 ENSG00000120949 TNFRSF8
ENST00000417814 0.960237888325242 0.922092646500437 0.00605260074968573 ENSG00000120949 TNFRSF8
ENST00000514649 0.960237888325242 0.922092646500437 0.00605260074968573 ENSG00000120949 TNFRSF8
ENST00000413146 0.210314604499961 0.0709929786948955 -0.115947536813708 ENSG00000120949 TNFRSF8
ENST00000479933 0.213984594549806 0.0730548822604937 -0.115053171260803 ENSG00000120949 TNFRSF8
ENST00000536782 0.401810552650381 0.199776274873309 -0.0882340120303756 ENSG00000028137 TNFRSF1B
ENST00000376259 0.0435785956260196 0.00572801389773907 -0.134823098951083 ENSG00000028137 TNFRSF1B
ENST00000492361 0.0435785956260196 0.00572801389773907 -0.134823098951083 ENSG00000028137 TNFRSF1B
ENST00000489921 0.966348618323409 0.934392558362824 0.00700572895240124 ENSG00000028137 TNFRSF1B
ENST00000356315 0.506611302311885 0.292758116673317 0.0521345954926127 ENSG00000048707 VPS13D
ENST00000358136 0.506611302311885 0.292758116673317 0.0521345954926127 ENSG00000048707 VPS13D
ENST00000476169 0.93130944060177 0.865272402975198 -0.0150151845055051 ENSG00000048707 VPS13D
ENST00000489961 0.670441710361432 0.473052780407305 0.0610193689542854 ENSG00000048707 VPS13D
ENST00000011700 0.4286412372555 0.222236468433116 0.06600561248626 ENSG00000048707 VPS13D
ENST00000460333 0.42006554868503 0.21495502024974 0.0699086570225062 ENSG00000048707 VPS13D
ENST00000487188 0.507252817160035 0.293383438608963 0.06781812190052 ENSG00000048707 VPS13D
ENST00000469054 0.463990522088989 0.253469631086248 0.101699421050685 ENSG00000048707 VPS13D
ENST00000496628 0.314721306898171 0.134628065680009 0.0926018391828796 ENSG00000048707 VPS13D
ENST00000476045 0.544495287915247 0.331017368902412 -0.0861855472931293 ENSG00000048707 VPS13D
ENST00000543766 0.226784452523668 0.0801559071959601 0.119570969364353 ENSG00000048707 VPS13D
ENST00000471923 0.482600500780773 0.270208199547883 0.0781607630856496 ENSG00000048707 VPS13D
ENST00000543710 0.737056711221094 0.557783399660641 0.0475352209939258 ENSG00000048707 VPS13D
ENST00000376223 0.240522554343657 0.0879784960668271 0.148636008324152 ENSG00000162496 DHRS3
ENST00000464917 0.282078376650908 0.113063180443128 0.140765754056841 ENSG00000162496 DHRS3
ENST00000484063 0.0135206042380902 0.000723705074422755 0.235510652173768 ENSG00000116731 PRDM2
ENST00000376048 0.221468920565877 0.0771844105313308 0.0771946011614232 ENSG00000116731 PRDM2
ENST00000311066 0.174434242464505 0.0527356648438743 0.0779631982815533 ENSG00000116731 PRDM2
ENST00000235372 0.216914655955995 0.0746296618046382 0.0772810252692196 ENSG00000116731 PRDM2
ENST00000491134 0.345336549788264 0.155929895441537 0.0533293705968482 ENSG00000116731 PRDM2
ENST00000502727 0.197189191886669 0.0639904997460848 0.124690378480715 ENSG00000116731 PRDM2
ENST00000502724 0.15732811219079 0.0446303344246053 0.137017209828068 ENSG00000116731 PRDM2
ENST00000413440 0.430913716575313 0.224161485129227 0.0444174865776247 ENSG00000116731 PRDM2
ENST00000343137 0.398750976655456 0.197415168752974 0.0469969313844776 ENSG00000116731 PRDM2
ENST00000491815 0.209230919682743 0.0704127275828308 0.123368900023527 ENSG00000116731 PRDM2
ENST00000503842 0.350252625554984 0.159509750253014 0.0565081250113764 ENSG00000116731 PRDM2
ENST00000407521 0.163364406699439 0.0474565725244856 0.130777532021913 ENSG00000116731 PRDM2
ENST00000505823 0.351675538106263 0.160557375000253 0.0563593115405199 ENSG00000116731 PRDM2
ENST00000487453 0.770000398394719 0.603825223394541 -0.0308746243864869 ENSG00000116731 PRDM2
ENST00000491547 0.238050842059426 0.0866004223513488 0.152065011255985 ENSG00000189337 KAZN
ENST00000376030 0.310369141303139 0.131737579968799 0.133790329272262 ENSG00000189337 KAZN
ENST00000503743 0.283930129390955 0.114295913325744 0.14000529758433 ENSG00000189337 KAZN
ENST00000422387 0.310434977052942 0.131818443311262 0.1337511968347 ENSG00000189337 KAZN
ENST00000428417 0.53016493840567 0.31645103197574 0.0797472131536708 ENSG00000171729 TMEM51
ENST00000376014 0.545842959869674 0.332400125061935 0.077182127140732 ENSG00000171729 TMEM51
ENST00000451326 0.590528753859898 0.379584893790038 0.0741032246332879 ENSG00000171729 TMEM51
ENST00000400796 0.512502989064305 0.298730339144346 0.0829710178015484 ENSG00000171729 TMEM51
ENST00000434578 0.512896331898199 0.299061616965681 0.0829155571501277 ENSG00000171729 TMEM51
ENST00000376008 0.512041686189154 0.298201986123121 0.083084094428063 ENSG00000171729 TMEM51
ENST00000375980 0.0697007198505845 0.0123708348238484 -0.142970029369892 ENSG00000142634 EFHD2
ENST00000445566 0.017295248976754 0.00118259993386561 -0.183990989320877 ENSG00000142634 EFHD2
ENST00000546424 0.46237586679001 0.251984152118475 -0.0868162716612491 ENSG00000132906 CASP9
ENST00000333868 0.55242207077065 0.339528309045986 -0.0730420801114112 ENSG00000132906 CASP9
ENST00000348549 0.55242207077065 0.339528309045986 -0.0730420801114112 ENSG00000132906 CASP9
ENST00000400777 0.585869017254671 0.374562898863818 -0.0680130217075043 ENSG00000132906 CASP9
ENST00000424908 0.53922067349385 0.32542586323881 -0.0847242171425214 ENSG00000132906 CASP9
ENST00000375890 0.681052059705909 0.486083009425255 -0.0545941777342947 ENSG00000132906 CASP9
ENST00000474305 0.774849441904668 0.610827217442084 -0.0404478673965167 ENSG00000132906 CASP9
ENST00000447522 0.982082221586987 0.964222807441497 0.00365954235507717 ENSG00000132906 CASP9
ENST00000440484 0.942343952970763 0.886444816470822 -0.0122989164135526 ENSG00000132906 CASP9
ENST00000546969 0.981516096671446 0.963092684825825 0.00406795848785018 ENSG00000132906 CASP9
ENST00000375849 0.544894369979513 0.331422559973368 -0.0517705629833696 ENSG00000116138 DNAJC16
ENST00000375847 0.675669972441534 0.479055143657148 -0.0406877090527122 ENSG00000116138 DNAJC16
ENST00000475133 0.675669972441534 0.479055143657148 -0.0406877090527122 ENSG00000116138 DNAJC16
ENST00000375838 0.963194252973375 0.928193719328224 0.00636777830693056 ENSG00000116138 DNAJC16
ENST00000483270 0.570812716920574 0.358358074639951 -0.0565158117420829 ENSG00000116138 DNAJC16
ENST00000472665 0.719834034669125 0.535567101974353 -0.0542647486497094 ENSG00000116138 DNAJC16
ENST00000495523 0.977901497520356 0.956406409106984 0.00450479394863784 ENSG00000116138 DNAJC16
ENST00000375826 0.96177413554541 0.924930658972552 -0.00715421104340668 ENSG00000116771 AGMAT
ENST00000480945 0.161892487395644 0.0467898603146095 -0.0947348600484828 ENSG00000197312 DDI2
ENST00000486680 0.216618639101276 0.0744744531336999 -0.140970008308915 ENSG00000197312 DDI2
ENST00000546927 0.700315879571156 0.509704503090235 -0.0570302884951134 ENSG00000197312 DDI2
ENST00000320153 0.547292007413131 0.334013361180055 -0.0568828187120878 ENSG00000197312 DDI2
ENST00000483899 0.343389286059945 0.154431856693515 -0.105429740721138 ENSG00000197312 DDI2
ENST00000548451 0.533932184910736 0.320045619030617 0.0873002838461698 ENSG00000197312 DDI2
ENST00000345034 0.613969698805991 0.406093811409095 -0.0575766140886791 ENSG00000215695 RSC1A1
ENST00000375799 0.206385861622125 0.0688610907152919 -0.0932895200329181 ENSG00000116786 PLEKHM2
ENST00000375793 0.206385861622125 0.0688610907152919 -0.0932895200329181 ENSG00000116786 PLEKHM2
ENST00000462455 0.930193277450349 0.863383102472926 0.0110803292969707 ENSG00000116786 PLEKHM2
ENST00000453804 0.040697425654498 0.00511724108279766 -0.146225664911703 ENSG00000237938 RP11-288I21.1
ENST00000477849 0.089256704749416 0.0182990107623244 -0.147704131020196 ENSG00000116786 PLEKHM2
ENST00000535249 0.743842997162801 0.567385280328846 -0.0492415883243382 ENSG00000179743 RP11-169K16.9
ENST00000317122 0.0770519517504387 0.0145045095594938 -0.18855824658823 ENSG00000179743 RP11-169K16.9
ENST00000375759 0.0202221866620338 0.00157710534095243 -0.0996910781980776 ENSG00000065526 SPEN
ENST00000438066 0.545464133544343 0.3319919980594 0.0542895749965469 ENSG00000065526 SPEN
ENST00000471538 0.424571922897608 0.218787711575002 -0.0868647039204042 ENSG00000065526 SPEN
ENST00000442985 0.427362630944001 0.221170605365397 0.0757061239253509 ENSG00000065526 SPEN
ENST00000487496 0.0720617301547567 0.013006298931228 -0.204564642711368 ENSG00000065526 SPEN
ENST00000462525 0.0587174377314486 0.00934964683682257 -0.228582621138815 ENSG00000116809 ZBTB17
ENST00000440560 0.112177178623341 0.0263066063771815 -0.192528847837594 ENSG00000116809 ZBTB17
ENST00000375743 0.131576422836184 0.0337838091515894 -0.125927529573563 ENSG00000116809 ZBTB17
ENST00000537142 0.131594102883175 0.0337920874656915 -0.125929688039158 ENSG00000116809 ZBTB17
ENST00000375733 0.131594102883175 0.0337920874656915 -0.125929688039158 ENSG00000116809 ZBTB17
ENST00000444358 0.119464604354772 0.0290057606643771 -0.183103952519187 ENSG00000116809 ZBTB17
ENST00000471805 0.133328931604038 0.0344875853180267 -0.187041939182297 ENSG00000116809 ZBTB17
ENST00000474511 0.103198221569239 0.0231343766835126 -0.201839600916134 ENSG00000116809 ZBTB17
ENST00000448462 0.365434628868642 0.1709502930785 -0.0839271938948885 ENSG00000116809 ZBTB17
ENST00000492834 0.03628871310621 0.00424775071968289 -0.218067055883671 ENSG00000116809 ZBTB17
ENST00000490899 0.210355207362238 0.071017766174922 -0.133500921041031 ENSG00000116809 ZBTB17
ENST00000464719 0.252068044369291 0.0946804430991312 -0.133620888762643 ENSG00000116809 ZBTB17
ENST00000479282 0.9546933363209 0.910264183973365 -0.0078545105697318 ENSG00000116809 ZBTB17
ENST00000494020 0.227153557251707 0.0803783186337793 -0.132804225816749 ENSG00000116809 ZBTB17
ENST00000478117 0.568083933751683 0.35557969764234 0.0818738904266403 ENSG00000142632 ARHGEF19
ENST00000270747 0.537909840784107 0.324136898231009 0.0870724556693785 ENSG00000142632 ARHGEF19
ENST00000375592 0.0196595021432247 0.00150175718129452 0.191364435749187 ENSG00000037637 FBXO42
ENST00000456164 0.832140558332773 0.696009071054946 -0.0264622709025185 ENSG00000037637 FBXO42
ENST00000444116 0.871807998870292 0.760502245695869 -0.0204911464325991 ENSG00000037637 FBXO42
ENST00000478089 0.167668900123471 0.0494819519058982 0.136464764174052 ENSG00000037637 FBXO42
ENST00000475078 0.882188228049378 0.778030331247616 -0.0178896942501262 ENSG00000055070 SZRD1
ENST00000401088 0.149730896807094 0.04135353193031 -0.0831246366801475 ENSG00000055070 SZRD1
ENST00000471507 0.246094599543482 0.0911214414215371 -0.090721088501049 ENSG00000055070 SZRD1
ENST00000401089 0.149758938114737 0.0413655313759983 -0.0831247042572316 ENSG00000055070 SZRD1
ENST00000486763 0.258167782500683 0.098470598532228 -0.0888779197271055 ENSG00000055070 SZRD1
ENST00000476423 0.843768039964341 0.716194390842905 -0.022639415408585 ENSG00000055070 SZRD1
ENST00000475554 0.247043592518511 0.0916200847563432 -0.0917291601446074 ENSG00000055070 SZRD1
ENST00000375590 0.308416275098269 0.13044597667769 -0.0610312071896148 ENSG00000055070 SZRD1
ENST00000472351 0.244834446318633 0.0904208973733374 -0.0910551681570351 ENSG00000055070 SZRD1
ENST00000492354 0.150084285132242 0.0415094085063451 -0.0831207556246142 ENSG00000055070 SZRD1
ENST00000472461 0.200397392978189 0.065625629326017 -0.0996370949018161 ENSG00000055070 SZRD1
ENST00000491418 0.104977485727084 0.0237188043768515 -0.0987906135852142 ENSG00000187144 SPATA21
ENST00000466212 0.276269846426443 0.109461905873012 -0.0707895716897228 ENSG00000187144 SPATA21
ENST00000337132 0.198736624756596 0.0647542766000331 -0.0893073396614722 ENSG00000157191 NECAP2
ENST00000504551 0.133675747664119 0.0346276025312188 -0.11051262365559 ENSG00000157191 NECAP2
ENST00000406746 0.198736624756596 0.0647542766000331 -0.0893073396614722 ENSG00000157191 NECAP2
ENST00000457722 0.129475082185063 0.0329413978606496 -0.109840660475642 ENSG00000157191 NECAP2
ENST00000486390 0.439896611443403 0.232042213053888 -0.0837695105963067 ENSG00000157191 NECAP2
ENST00000443980 0.198736624756596 0.0647542766000331 -0.0893073396614722 ENSG00000157191 NECAP2
ENST00000504858 0.233248236653784 0.0838695634290277 -0.0994307128318375 ENSG00000157191 NECAP2
ENST00000508680 0.398413308429393 0.197153726391883 -0.0838794250089866 ENSG00000157191 NECAP2
ENST00000492095 0.198736624756596 0.0647542766000331 -0.0893073396614722 ENSG00000157191 NECAP2
ENST00000459640 0.142968621367505 0.0385072174847237 -0.109936277727684 ENSG00000157191 NECAP2
ENST00000496239 0.19865648344236 0.0647040566121289 -0.0893101927755209 ENSG00000157191 NECAP2
ENST00000513161 0.133702425105233 0.0346437073914613 -0.110511338303696 ENSG00000157191 NECAP2
ENST00000509727 0.150255969365654 0.0415682757889755 -0.151550800531852 ENSG00000157191 NECAP2
ENST00000457898 0.912539253008239 0.831257475895595 0.018878584883447 ENSG00000226029 RP4-798A10.2
ENST00000263511 0.65419794358222 0.452830969168351 0.0619867260310875 ENSG00000080947 CROCCP3
ENST00000591348 0.731162453812911 0.549623233336397 0.050392298852626 ENSG00000080947 CROCCP3
ENST00000430580 0.904564093350278 0.816848839691692 -0.0192142029414698 ENSG00000219481 NBPF1
ENST00000392963 0.449986858786031 0.240999856410217 -0.103729881888813 ENSG00000219481 NBPF1
ENST00000540383 0.130668600639849 0.0334418162710365 -0.134600453550281 ENSG00000215908 CROCCP2
ENST00000412962 0.0993178217758776 0.0217575181199295 -0.138341097843001 ENSG00000215908 CROCCP2
ENST00000362058 0.258304795115126 0.0985556331245848 -0.120848663743357 ENSG00000215908 CROCCP2
ENST00000419267 0.437565021469517 0.229982963563384 -0.105836492457144 ENSG00000236698 EIF1AXP1
ENST00000466256 0.607777842483436 0.398621314578081 -0.0678543042221748 ENSG00000058453 CROCC
ENST00000375541 0.10784978575541 0.0247465060976715 -0.17956152425846 ENSG00000058453 CROCC
ENST00000445545 0.202787955907438 0.0668559580370648 -0.155556108866004 ENSG00000058453 CROCC
ENST00000467938 0.19232229147666 0.0613992392051562 -0.162815786164846 ENSG00000058453 CROCC
ENST00000494191 0.478640964673409 0.26658617016995 -0.0984479438420825 ENSG00000058453 CROCC
ENST00000446261 0.0295342932412912 0.00303591877339751 -0.216304810619226 ENSG00000226526 RP1-37C10.3
ENST00000326735 0.0595509949460311 0.00957512682962456 -0.190348544140147 ENSG00000159363 ATP13A2
ENST00000341676 0.0572139999571654 0.0089317078681603 -0.190606668413072 ENSG00000159363 ATP13A2
ENST00000452699 0.0572139999571654 0.0089317078681603 -0.190606668413072 ENSG00000159363 ATP13A2
ENST00000466561 0.270183395677783 0.105769560339993 -0.142747096941648 ENSG00000159363 ATP13A2
ENST00000502418 0.220109282697911 0.0764333194624999 -0.157339856218649 ENSG00000159363 ATP13A2
ENST00000503552 0.0425057059732256 0.00550402035923094 -0.232852318069703 ENSG00000159363 ATP13A2
ENST00000463860 0.0763408588563397 0.0142622179962404 -0.20947850257574 ENSG00000159363 ATP13A2
ENST00000502860 0.110621433174569 0.0257454558762795 -0.196398891692797 ENSG00000159363 ATP13A2
ENST00000506174 0.138667104910121 0.0367219889253136 -0.185478692647908 ENSG00000159363 ATP13A2
ENST00000510069 0.307380266879045 0.129701836905647 -0.129284292494209 ENSG00000159363 ATP13A2
ENST00000511957 0.448498103094532 0.239702717510498 -0.104211463840943 ENSG00000159363 ATP13A2
ENST00000508222 0.364488548152465 0.170222047744475 -0.121632020237276 ENSG00000159363 ATP13A2
ENST00000375499 0.997816614393233 0.996077862811216 -0.000241155322722389 ENSG00000117118 SDHB
ENST00000485092 0.554193558772858 0.341330772430153 -0.0716398538954142 ENSG00000117118 SDHB
ENST00000475049 0.576658351936194 0.364496442753972 -0.0681106906324538 ENSG00000117118 SDHB
ENST00000485515 0.943520293066833 0.888641022329444 0.00674151060462641 ENSG00000117118 SDHB
ENST00000491274 0.88138459395016 0.776703896617702 0.0145417133918614 ENSG00000117118 SDHB
ENST00000475506 0.494841255122592 0.28138895652978 0.0567310269831103 ENSG00000117118 SDHB
ENST00000463045 0.558076183944144 0.345313021091274 0.0480072934983616 ENSG00000117118 SDHB
ENST00000466613 0.760521117887093 0.591378778197907 0.0328489072030619 ENSG00000117118 SDHB
ENST00000439577 0.770206554190092 0.604125477665789 -0.0335256241594021 ENSG00000227751 RP1-20B21.4
ENST00000375436 0.0195646337422442 0.00149024428368241 -0.134128893403875 ENSG00000179051 RCC2
ENST00000474892 0.00724318160691816 0.000185620590843251 -0.221271816630983 ENSG00000179051 RCC2
ENST00000375433 0.0611140773135501 0.00999603406775442 -0.123233149422384 ENSG00000179051 RCC2
ENST00000583469 0.587724844757811 0.376606546386119 -0.0756059850324324 ENSG00000266727 AC004824.1
ENST00000361221 0.271580102634988 0.106632711837926 -0.12572008231817 ENSG00000074964 ARHGEF10L
ENST00000452522 0.271580102634988 0.106632711837926 -0.12572008231817 ENSG00000074964 ARHGEF10L
ENST00000434513 0.375871636348166 0.178878762157156 -0.105075092207392 ENSG00000074964 ARHGEF10L
ENST00000375415 0.241897635133192 0.0887648069590664 -0.133506594296374 ENSG00000074964 ARHGEF10L
ENST00000375420 0.646989384891062 0.444765374938181 -0.0654929225598673 ENSG00000074964 ARHGEF10L
ENST00000469726 0.193596704844952 0.0620766462671452 -0.155326467357697 ENSG00000074964 ARHGEF10L
ENST00000375408 0.177151469803168 0.0541174990666034 -0.163124242937944 ENSG00000074964 ARHGEF10L
ENST00000167825 0.177151469803168 0.0541174990666034 -0.163124242937944 ENSG00000074964 ARHGEF10L
ENST00000475356 0.150053141481483 0.0414922685901994 -0.176456781293478 ENSG00000074964 ARHGEF10L
ENST00000494072 0.0701018475329598 0.0124868859476806 -0.139690645184692 ENSG00000255275 RP13-279N23.2
ENST00000538309 0.255183286419669 0.0965685747219822 -0.129621073573484 ENSG00000159423 ALDH4A1
ENST00000538839 0.167357254521214 0.0493186575586846 -0.15114105020628 ENSG00000159423 ALDH4A1
ENST00000290597 0.167357254521214 0.0493186575586846 -0.15114105020628 ENSG00000159423 ALDH4A1
ENST00000375341 0.156897338789951 0.0444353257492374 -0.15465614949772 ENSG00000159423 ALDH4A1
ENST00000432718 0.0902307650216025 0.0186285957029977 -0.208804755217577 ENSG00000159423 ALDH4A1
ENST00000455833 0.53650934644478 0.32276835586886 -0.0530366400290328 ENSG00000169991 IFFO2
ENST00000355609 0.996179208008568 0.992433818721696 0.000802958216610757 ENSG00000169991 IFFO2
ENST00000416166 0.691590888643689 0.498651230358347 0.0466750301463919 ENSG00000169991 IFFO2
ENST00000606379 0.0113783953360229 0.000499566641202005 -0.307541121652039 ENSG00000272084 RP5-1126H10.2
ENST00000375254 0.0524944455720347 0.00773954019874077 -0.102410141672072 ENSG00000127481 UBR4
ENST00000375226 0.0525346267567845 0.00774924664845553 -0.102381278157684 ENSG00000127481 UBR4
ENST00000375267 0.0525346267567845 0.00774924664845553 -0.102381278157684 ENSG00000127481 UBR4
ENST00000375217 0.0525346267567845 0.00774924664845553 -0.102381278157684 ENSG00000127481 UBR4
ENST00000375225 0.190026434293359 0.0603325650587627 -0.127810420255775 ENSG00000127481 UBR4
ENST00000429347 0.140560240680883 0.0374869018279258 -0.106792330336007 ENSG00000127481 UBR4
ENST00000375224 0.150864937312968 0.0418524756488065 -0.0998812065147233 ENSG00000127481 UBR4
ENST00000459947 0.0551793198462335 0.0083940584011104 -0.190242640394996 ENSG00000127481 UBR4
ENST00000486515 0.0130836658210024 0.000677775324275354 -0.280826016288306 ENSG00000127481 UBR4
ENST00000543981 0.136929239572408 0.0359946293546039 -0.107078876292129 ENSG00000127481 UBR4
ENST00000492606 0.385823845523451 0.186926815377005 -0.106717258687115 ENSG00000127481 UBR4
ENST00000467272 0.229131350896555 0.0814554706681497 -0.103759921762531 ENSG00000127481 UBR4
ENST00000483922 0.49912468806827 0.285638179507817 -0.0843181182659438 ENSG00000127481 UBR4
ENST00000494503 0.605700908280696 0.396351062765991 -0.0606658700214928 ENSG00000127481 UBR4
ENST00000466969 0.110228827449636 0.025609590219188 -0.177834500417345 ENSG00000127481 UBR4
ENST00000375218 0.186165641405919 0.0584447012463504 -0.104282966076668 ENSG00000127481 UBR4
ENST00000425413 0.0979760869263996 0.0212799171949832 -0.101133984886879 ENSG00000127481 UBR4
ENST00000417040 0.029454043940307 0.00302547442705684 -0.119386875392257 ENSG00000127481 UBR4
ENST00000475973 0.854076984134758 0.733089754716926 0.0215794693901129 ENSG00000127481 UBR4
ENST00000465036 0.910791430540668 0.82827851698919 -0.0161302636372067 ENSG00000127481 UBR4
ENST00000419533 0.0301170241024698 0.00313935645697516 -0.124376332342569 ENSG00000127481 UBR4
ENST00000497018 0.977792957179391 0.956201804080781 0.00428828330025131 ENSG00000127481 UBR4
ENST00000437898 0.700933786130343 0.510501214619586 -0.0336410238384048 ENSG00000230424 RP1-43E13.2
ENST00000477853 0.618955487143579 0.411750080834382 -0.040235255907717 ENSG00000127463 EMC1
ENST00000480380 0.579890691042248 0.368072986024674 0.062958915633247 ENSG00000127463 EMC1
ENST00000375199 0.697161638146903 0.505742185082592 -0.0336597700422165 ENSG00000127463 EMC1
ENST00000375208 0.705298859592893 0.516611112759965 -0.0331273536405417 ENSG00000127463 EMC1
ENST00000461353 0.350208652562414 0.159476407775316 0.110181172636293 ENSG00000127463 EMC1
ENST00000486405 0.278479000624469 0.110891524547502 0.123082411545688 ENSG00000127463 EMC1
ENST00000486238 0.468838029285359 0.257591846626545 0.0927798901539842 ENSG00000127463 EMC1
ENST00000494770 0.790076596005661 0.632665759178781 0.0345031557230717 ENSG00000127463 EMC1
ENST00000462505 0.274961508414233 0.108636252457889 0.134105007012874 ENSG00000127463 EMC1
ENST00000496654 0.224000653241798 0.0785864857123873 0.152910343569574 ENSG00000127463 EMC1
ENST00000467423 0.0673347306180259 0.0116797718741438 -0.204621163751434 ENSG00000127463 EMC1
ENST00000475079 0.30231551653126 0.126380895623938 -0.120700888581152 ENSG00000127463 EMC1
ENST00000488681 0.489865799455472 0.276864734503591 -0.0882826778365467 ENSG00000127463 EMC1
ENST00000356068 0.477691800848101 0.265677384540556 -0.0915940780538875 ENSG00000127463 EMC1
ENST00000330263 0.46128238910911 0.251094677259768 -0.0697034660933594 ENSG00000053372 MRTO4
ENST00000493700 0.864829546290742 0.749493823216397 0.0228887043304146 ENSG00000053372 MRTO4
ENST00000479559 0.483017240027368 0.270605615598696 -0.0829726157984517 ENSG00000053372 MRTO4
ENST00000235835 0.0813453348394518 0.0157980602844215 -0.151701343474864 ENSG00000053371 AKR7A2
ENST00000330072 0.0796483469643252 0.0152708612801421 -0.151892954267797 ENSG00000053371 AKR7A2
ENST00000489286 0.157243739420589 0.0446004431741669 -0.127468454762204 ENSG00000053371 AKR7A2
ENST00000481966 0.135554158481162 0.0354251932275898 -0.147438414257466 ENSG00000053371 AKR7A2
ENST00000492217 0.243486675103646 0.0896149580891829 -0.120617851190003 ENSG00000053371 AKR7A2
ENST00000375155 0.858132737610831 0.739480396816849 -0.0243888673891707 ENSG00000040487 PQLC2
ENST00000375153 0.848445047298925 0.723611326422001 -0.0259337696015562 ENSG00000040487 PQLC2
ENST00000469076 0.848445047298925 0.723611326422001 -0.0259337696015562 ENSG00000040487 PQLC2
ENST00000400548 0.858132737610831 0.739480396816849 -0.0243888673891707 ENSG00000040487 PQLC2
ENST00000497827 0.999326669536844 0.998907326390284 0.00010150649380585 ENSG00000040487 PQLC2
ENST00000432465 0.208373903895043 0.0699666343563749 -0.161091431184314 ENSG00000040487 PQLC2
ENST00000401084 0.945307001286725 0.891876002320409 0.00483708441073208 ENSG00000077549 CAPZB
ENST00000264203 0.945307001286725 0.891876002320409 0.00483708441073208 ENSG00000077549 CAPZB
ENST00000375144 0.620953057506498 0.414309120375509 -0.0374005063170023 ENSG00000077549 CAPZB
ENST00000375142 0.946090844339263 0.893276230913941 0.00477656294168452 ENSG00000077549 CAPZB
ENST00000433834 0.818774240297733 0.676074960577686 0.0146161403698547 ENSG00000077549 CAPZB
ENST00000264202 0.654155267245743 0.452795233802978 0.02672994861613 ENSG00000077549 CAPZB
ENST00000413711 0.325780290246772 0.141996667155821 0.0558528265074411 ENSG00000077549 CAPZB
ENST00000459967 0.567178169684209 0.354647498422228 0.0393646924175369 ENSG00000077549 CAPZB
ENST00000457768 0.430684476396298 0.223968816609186 -0.0819534932590744 ENSG00000077549 CAPZB
ENST00000489607 0.709066967198919 0.521680482240912 -0.0360754219528406 ENSG00000077549 CAPZB
ENST00000482808 0.623718261609802 0.417273140357599 0.0379037624673045 ENSG00000077549 CAPZB
ENST00000602662 0.755296753223281 0.584362151058565 0.0431135411583254 ENSG00000270136 MINOS1-NBL1
ENST00000486890 0.716409841989928 0.531106188679046 0.0500858169262255 ENSG00000173436 MINOS1
ENST00000322753 0.8199258564511 0.677794607147356 0.0330425437949444 ENSG00000173436 MINOS1
ENST00000498067 0.938599403712514 0.879425827773861 -0.0131350824613005 ENSG00000173436 MINOS1
ENST00000462646 0.678602605162794 0.483174669141169 0.0563179214165124 ENSG00000173436 MINOS1
ENST00000467029 0.812761930806284 0.666700009458264 0.0344202500394035 ENSG00000173436 MINOS1
ENST00000481464 0.813713588162771 0.668102022967259 0.0342582101885239 ENSG00000173436 MINOS1
ENST00000498642 0.815945347347693 0.671784081341569 0.0338759837193259 ENSG00000173436 MINOS1
ENST00000479642 0.935807128992562 0.874292646055054 -0.013902297125597 ENSG00000173436 MINOS1
ENST00000602293 0.781759801481511 0.621225767857167 0.0390293514542961 ENSG00000270136 MINOS1-NBL1
ENST00000602384 0.785019115758561 0.625807810750602 0.0385249639731112 ENSG00000270136 MINOS1-NBL1
ENST00000602450 0.781759801481511 0.621225767857167 0.0390293514542961 ENSG00000270136 MINOS1-NBL1
ENST00000485362 0.817121612127207 0.67357280251133 0.0336835536555229 ENSG00000173436 MINOS1
ENST00000294543 0.607629139736856 0.398428867622709 0.0500782589646641 ENSG00000162542 TMCO4
ENST00000375127 0.596167210670844 0.385663590295704 0.0516470378580577 ENSG00000162542 TMCO4
ENST00000489814 0.674817383527939 0.477993492527358 0.0536543533617204 ENSG00000162542 TMCO4
ENST00000375122 0.607792828458759 0.398681289089505 0.0500504102380863 ENSG00000162542 TMCO4
ENST00000489135 0.642014185622609 0.43895573652383 0.0501124327998463 ENSG00000162542 TMCO4
ENST00000496528 0.731060583325821 0.549430882752202 0.0378908911734103 ENSG00000162542 TMCO4
ENST00000462171 0.700579625732523 0.509995587650408 0.0477055769543743 ENSG00000162542 TMCO4
ENST00000488449 0.558593024793759 0.346062958395838 0.0707079883963851 ENSG00000162542 TMCO4
ENST00000375120 0.857798186618572 0.738924021295541 -0.0208617670590581 ENSG00000169914 OTUD3
ENST00000466697 0.995075194096548 0.990499784132364 0.00105124544300706 ENSG00000169914 OTUD3
ENST00000264198 0.296550101483973 0.122549627134202 -0.115725961241878 ENSG00000090432 MUL1
ENST00000321556 0.389912681068046 0.19023715341374 -0.0973849201780588 ENSG00000158828 PINK1
ENST00000492302 0.414519328927692 0.210419828678813 -0.0959843346751466 ENSG00000158828 PINK1
ENST00000451424 0.482859280798031 0.270435402370584 -0.0747205566737885 ENSG00000117242 PINK1-AS
ENST00000400490 0.298177344774923 0.123710372617177 -0.121311478365158 ENSG00000158828 PINK1
ENST00000602624 0.627944409456399 0.422086733896293 -0.0380727766531517 ENSG00000244038 DDOST
ENST00000375048 0.629549396575512 0.423934671599191 -0.037913256127136 ENSG00000244038 DDOST
ENST00000415136 0.638399766594406 0.434725531913773 -0.0370581697914761 ENSG00000244038 DDOST
ENST00000475210 0.987630089714952 0.975411930170295 0.00197411553605078 ENSG00000244038 DDOST
ENST00000464364 0.723012625384141 0.539452105067279 -0.0322818825612401 ENSG00000244038 DDOST
ENST00000477229 0.973572439734186 0.94816806126536 -0.0039092486903231 ENSG00000244038 DDOST
ENST00000312239 0.338087522493835 0.150812547205325 -0.0769911690096402 ENSG00000127483 HP1BP3
ENST00000375003 0.458235421882389 0.248459661802338 -0.0671150816129981 ENSG00000127483 HP1BP3
ENST00000413451 0.887780493374983 0.787451469480732 -0.0207552440510704 ENSG00000203394 RP5-930J4.4
ENST00000488722 0.48957964739662 0.27656854654906 -0.070820942741661 ENSG00000127483 HP1BP3
ENST00000491748 0.845309027918384 0.718405055992485 -0.0225886473942783 ENSG00000127483 HP1BP3
ENST00000419948 0.362507184387273 0.168698770111431 -0.0786638269158427 ENSG00000127483 HP1BP3
ENST00000438032 0.204594283785097 0.067862245201239 -0.0881415085491963 ENSG00000127483 HP1BP3
ENST00000424732 0.189108345163884 0.0598630184386568 -0.0903091336058042 ENSG00000127483 HP1BP3
ENST00000417710 0.278961143173118 0.111185554335628 -0.0823083655900496 ENSG00000127483 HP1BP3
ENST00000487117 0.170744299962203 0.0509900832667091 -0.104639114930734 ENSG00000127483 HP1BP3
ENST00000375000 0.207306282211873 0.0693841514475511 -0.0880184383589918 ENSG00000127483 HP1BP3
ENST00000437575 0.184035100260197 0.0574201243386149 -0.0780074465213041 ENSG00000127483 HP1BP3
ENST00000419490 0.196183665545896 0.0634653935088101 -0.0761712619604462 ENSG00000127483 HP1BP3
ENST00000414993 0.194698553608473 0.0626564747864454 -0.0764948426671825 ENSG00000127483 HP1BP3
ENST00000443615 0.204822302437964 0.067986370919655 -0.07957798968251 ENSG00000127483 HP1BP3
ENST00000264211 0.0998056214999267 0.0219239278609251 0.119663785788096 ENSG00000075151 EIF4G3
ENST00000400422 0.0184226641805013 0.0013282566979267 0.205770813548101 ENSG00000075151 EIF4G3
ENST00000602326 0.0184226641805013 0.0013282566979267 0.205770813548101 ENSG00000075151 EIF4G3
ENST00000374935 0.097659607687129 0.0211759828169227 0.120364435670703 ENSG00000075151 EIF4G3
ENST00000537738 0.851625920597407 0.728658357777961 0.0141749547085916 ENSG00000075151 EIF4G3
ENST00000374937 0.0901038275299926 0.0185912956511473 0.122609036684444 ENSG00000075151 EIF4G3
ENST00000536266 0.190806331502272 0.0606777578369081 0.0808811443129144 ENSG00000075151 EIF4G3
ENST00000435383 0.307036508636127 0.129486816830312 0.112179667075128 ENSG00000075151 EIF4G3
ENST00000496705 0.731774877496256 0.550501339058973 0.0388174545376642 ENSG00000075151 EIF4G3
ENST00000374933 0.0733820491868788 0.0133550159029496 0.154160290390396 ENSG00000075151 EIF4G3
ENST00000544689 0.0595085392690978 0.00956266473140059 0.160801692841402 ENSG00000075151 EIF4G3
ENST00000485722 0.00934654979796092 0.000328366573741351 0.306614598151342 ENSG00000075151 EIF4G3
ENST00000356916 0.00732236866351657 0.000190662460841971 0.285496374018262 ENSG00000075151 EIF4G3
ENST00000374927 0.0278696926248426 0.0027735131091783 0.217178799348838 ENSG00000075151 EIF4G3
ENST00000438975 0.0136886280027327 0.000744611101703644 0.280588206307123 ENSG00000075151 EIF4G3
ENST00000411888 0.0148398537799695 0.000879074980999593 0.277857965631161 ENSG00000075151 EIF4G3
ENST00000476088 0.276330931361531 0.10951751218415 -0.135710580837362 ENSG00000075151 EIF4G3
ENST00000463775 0.0278786282337922 0.0027767210881013 0.261618525923917 ENSG00000075151 EIF4G3
ENST00000415912 0.519557532604478 0.305834166175554 -0.0655758461966801 ENSG00000117298 ECE1
ENST00000357071 0.117572787453697 0.0283053434906095 -0.155236306732305 ENSG00000117298 ECE1
ENST00000374893 0.74254410251805 0.565733488365356 -0.0428286335043668 ENSG00000117298 ECE1
ENST00000436918 0.763282971144553 0.595070912213825 -0.0397263548845036 ENSG00000117298 ECE1
ENST00000264205 0.847219380140238 0.721709870503932 -0.0266463684800944 ENSG00000117298 ECE1
ENST00000526194 0.989508686118705 0.978760083355445 0.00216633339263364 ENSG00000117298 ECE1
ENST00000463334 0.508003083032159 0.294168578225636 0.0878318628220848 ENSG00000117298 ECE1
ENST00000454000 0.75503409426227 0.583887217167723 0.0448961636511878 ENSG00000142794 NBPF3
ENST00000318220 0.850168533968049 0.726639716352655 0.0283878425825127 ENSG00000142794 NBPF3
ENST00000318249 0.850168533968049 0.726639716352655 0.0283878425825127 ENSG00000142794 NBPF3
ENST00000342104 0.850168533968049 0.726639716352655 0.0283878425825127 ENSG00000142794 NBPF3
ENST00000486229 0.495434882814743 0.281945389264534 0.0936290126040266 ENSG00000142794 NBPF3
ENST00000434838 0.69989637668556 0.509120480213527 0.0552141558512094 ENSG00000142794 NBPF3
ENST00000400301 0.469448657140117 0.258098982211874 0.0453469539193868 ENSG00000090686 USP48
ENST00000308271 0.480446912674189 0.268438200877331 0.0444253590442394 ENSG00000090686 USP48
ENST00000374732 0.727958796221051 0.545845851889526 0.0244475452555875 ENSG00000090686 USP48
ENST00000479177 0.837958528884696 0.705551171541978 -0.0273373931209185 ENSG00000090686 USP48
ENST00000529637 0.404330333031956 0.201801394813216 0.0519118799573978 ENSG00000090686 USP48
ENST00000464577 0.84898900749369 0.724556628251201 0.0170325318873141 ENSG00000090686 USP48
ENST00000471752 0.236826387464035 0.0858605553914897 -0.118741072659098 ENSG00000090686 USP48
ENST00000487880 0.72104901005082 0.537208553874328 -0.0343031445737746 ENSG00000090686 USP48
ENST00000526044 0.819312211942122 0.676742583242322 0.0243832624021908 ENSG00000090686 USP48
ENST00000534705 0.730567914717667 0.548936078052312 0.0353323731758933 ENSG00000090686 USP48
ENST00000421625 0.409654573672221 0.206154109551808 0.0561409703107784 ENSG00000090686 USP48
ENST00000374730 0.652023858858301 0.450449242897145 0.0399594507413734 ENSG00000090686 USP48
ENST00000527823 0.284275548067134 0.114505444560894 0.0794142737869965 ENSG00000090686 USP48
ENST00000532737 0.524153143979106 0.310470096126347 0.0503061642384746 ENSG00000090686 USP48
ENST00000489108 0.095265044954832 0.02034521317114 0.127557269748039 ENSG00000090686 USP48
ENST00000374695 0.167894343953056 0.049588234950223 -0.160834585048035 ENSG00000142798 HSPG2
ENST00000434233 0.59944997028327 0.389304356412492 -0.0590531896822004 ENSG00000218510 LINC00339
ENST00000420503 0.701681653026115 0.511502214925176 -0.0450725003705294 ENSG00000218510 LINC00339
ENST00000404210 0.705767010843633 0.517245469969524 -0.0446529411368469 ENSG00000218510 LINC00339
ENST00000416769 0.705767010843633 0.517245469969524 -0.0446529411368469 ENSG00000218510 LINC00339
ENST00000452322 0.666124447385844 0.467760348773745 -0.0567176933209224 ENSG00000218510 LINC00339
ENST00000400259 0.882738408106136 0.778841588877946 -0.0132950514398193 ENSG00000070831 CDC42
ENST00000344548 0.881385046832473 0.776712642793538 -0.0134253138065651 ENSG00000070831 CDC42
ENST00000315554 0.40605592093725 0.203062570129285 0.0522733221876148 ENSG00000070831 CDC42
ENST00000498236 0.441381171962387 0.233247494085738 0.0485141908663974 ENSG00000070831 CDC42
ENST00000421089 0.66330282829974 0.464276598178155 0.0300659661673842 ENSG00000070831 CDC42
ENST00000411827 0.562497768394272 0.349989614587314 0.0397618161128192 ENSG00000070831 CDC42
ENST00000431803 0.400212833496892 0.198499379838427 0.113436279447121 ENSG00000230068 CDC42-IT1
ENST00000404138 0.292875526776243 0.120049894911732 -0.0653432176921651 ENSG00000184677 ZBTB40
ENST00000400239 0.608463071665018 0.39957452694308 0.0577634243375647 ENSG00000184677 ZBTB40
ENST00000375647 0.292866540244902 0.120042775289223 -0.0653481996252041 ENSG00000184677 ZBTB40
ENST00000374651 0.681421272754912 0.486576002710359 -0.0350010293004524 ENSG00000184677 ZBTB40
ENST00000356634 0.748014710685908 0.573776417784641 -0.0208539951891934 ENSG00000004487 KDM1A
ENST00000400181 0.747989712977585 0.573714740264931 -0.0208551315586342 ENSG00000004487 KDM1A
ENST00000542151 0.748014710685908 0.573776417784641 -0.0208539951891934 ENSG00000004487 KDM1A
ENST00000427154 0.776855028972739 0.613806628154668 -0.0176139508609306 ENSG00000240553 RP1-184J9.2
ENST00000481879 0.93474782467933 0.8722495327421 -0.0122807649262973 ENSG00000004487 KDM1A
ENST00000465864 0.866018558498525 0.751524855598311 0.0184570765600221 ENSG00000004487 KDM1A
ENST00000494920 0.559578831273784 0.347118844488826 -0.0500678681592082 ENSG00000004487 KDM1A
ENST00000602503 0.0804465521876571 0.0155313225708158 -0.14241575216206 ENSG00000004487 KDM1A
ENST00000374623 0.36663469932737 0.171911230002248 -0.0690875149662353 ENSG00000169641 LUZP1
ENST00000418342 0.816627585553288 0.672818161368246 0.017857367754915 ENSG00000169641 LUZP1
ENST00000302291 0.838633972664255 0.706603811664954 0.0158362289278573 ENSG00000169641 LUZP1
ENST00000314174 0.480297515940547 0.268331293647384 0.0571616915526427 ENSG00000169641 LUZP1
ENST00000471849 0.185253023554347 0.0580187655214623 0.127871230059243 ENSG00000169641 LUZP1
ENST00000475164 0.153546478273531 0.0429964907839684 0.159890805586395 ENSG00000169641 LUZP1
ENST00000566551 0.396780445420848 0.195867334650955 0.10747237244856 ENSG00000261326 RP5-1057J7.6
ENST00000464516 0.137747801607285 0.036335039758388 0.178982150245186 ENSG00000125944 HNRNPR
ENST00000478691 0.449763008381958 0.240807558137681 -0.0484565236522308 ENSG00000125944 HNRNPR
ENST00000374616 0.372335779144188 0.176054822156139 -0.0589772477003681 ENSG00000125944 HNRNPR
ENST00000476660 0.389109103402131 0.189517976435885 -0.0770687862472166 ENSG00000125944 HNRNPR
ENST00000374612 0.373006849347281 0.176538159104197 -0.0589242587580827 ENSG00000125944 HNRNPR
ENST00000302271 0.373661199886401 0.177148644464668 -0.0588775469908968 ENSG00000125944 HNRNPR
ENST00000427764 0.374397188166059 0.177736732454234 -0.0577985936601476 ENSG00000125944 HNRNPR
ENST00000606561 0.332251763767898 0.146640974371238 -0.0600931503741861 ENSG00000125944 HNRNPR
ENST00000426846 0.359472356863463 0.166452396170942 -0.0575780052558562 ENSG00000125944 HNRNPR
ENST00000463552 0.67173555316588 0.47448734722735 -0.03069940719496 ENSG00000125944 HNRNPR
ENST00000470941 0.651851093786377 0.450226174407934 0.0341911071597371 ENSG00000125944 HNRNPR
ENST00000476451 0.724135049584249 0.540966539105786 -0.02656002967527 ENSG00000125944 HNRNPR
ENST00000490652 0.00670101186973776 0.00015636878974765 -0.21684598729999 ENSG00000125944 HNRNPR
ENST00000314011 0.289714350027974 0.118067542147168 -0.111300625479489 ENSG00000125945 ZNF436
ENST00000374608 0.358195500977707 0.165508662207981 -0.1024689828505 ENSG00000125945 ZNF436
ENST00000458053 0.524578743453871 0.310861367159369 -0.0856836846528801 ENSG00000249087 C1orf213
ENST00000454117 0.637927003807271 0.434010512411078 -0.0664710422201877 ENSG00000249087 C1orf213
ENST00000335648 0.66385409981693 0.4649028252061 -0.0621838921663224 ENSG00000249087 C1orf213
ENST00000518821 0.67970155469438 0.484522694105548 -0.0596846889995307 ENSG00000249087 C1orf213
ENST00000437367 0.661861472375736 0.46248646249425 -0.0625116119570788 ENSG00000249087 C1orf213
ENST00000361729 0.373564754179267 0.177062606729996 -0.0733786049070037 ENSG00000007968 E2F2
ENST00000374561 0.697623611364565 0.506251485381669 -0.0473221593969486 ENSG00000117318 ID3
ENST00000463312 0.876926838068099 0.769470247059659 0.0253765309536454 ENSG00000117318 ID3
ENST00000486541 0.660427865818625 0.460476937316886 -0.0545270965698163 ENSG00000117318 ID3
ENST00000477916 0.667019503875386 0.46887250380866 -0.0639934920157594 ENSG00000197880 MDS2
ENST00000374550 0.149102331289709 0.0410542577081314 -0.136375756136137 ENSG00000142676 RPL11
ENST00000467075 0.482764526866593 0.270347504223378 -0.0473668022912177 ENSG00000142676 RPL11
ENST00000482370 0.149277783505326 0.0411546320477451 -0.136379292411977 ENSG00000142676 RPL11
ENST00000443624 0.150072878280204 0.0414991474060884 -0.136118511731331 ENSG00000142676 RPL11
ENST00000458455 0.14872715049692 0.0409044736114578 -0.13660653343284 ENSG00000142676 RPL11
ENST00000418390 0.375148974235079 0.178407327706676 -0.0639440635205555 ENSG00000011007 TCEB3
ENST00000609199 0.542574295821758 0.328929757677987 -0.0492414292502907 ENSG00000011007 TCEB3
ENST00000487554 0.787596070149656 0.629326494684606 -0.0343612943793293 ENSG00000011007 TCEB3
ENST00000427796 0.358195500977707 0.165511098408605 -0.0849067525567254 ENSG00000236810 RP5-886K2.3
ENST00000246151 0.413596835391427 0.209657779104113 -0.0712275234013907 ENSG00000057757 PITHD1
ENST00000415372 0.870958499756151 0.758908634226782 0.0234062407274164 ENSG00000057757 PITHD1
ENST00000374524 0.426699409639734 0.220642611181912 -0.0813787906532898 ENSG00000057757 PITHD1
ENST00000374514 0.218096157509995 0.0753122887559169 -0.100724761202751 ENSG00000011009 LYPLA2
ENST00000400061 0.221869484156336 0.0774164640716724 -0.100526816109703 ENSG00000011009 LYPLA2
ENST00000420982 0.480099500837518 0.268130842177721 -0.0679751040245079 ENSG00000011009 LYPLA2
ENST00000374505 0.358266711335192 0.165554832874549 -0.0818701494057078 ENSG00000011009 LYPLA2
ENST00000495365 0.331699282023868 0.146159786669507 -0.086734451492299 ENSG00000011009 LYPLA2
ENST00000374503 0.258374402000215 0.0986350494793988 -0.0979584070133132 ENSG00000011009 LYPLA2
ENST00000374502 0.329308056950487 0.144486077323415 -0.0874753283003697 ENSG00000011009 LYPLA2
ENST00000492577 0.413290239568613 0.209345800378503 -0.075848674482235 ENSG00000011009 LYPLA2
ENST00000421070 0.503358429239653 0.289519763253287 -0.0694192788356097 ENSG00000011009 LYPLA2
ENST00000374501 0.0362335758195852 0.00423786519217248 -0.177749252450066 ENSG00000011009 LYPLA2
ENST00000472213 0.23072249498539 0.0823475137180315 -0.113666544957579 ENSG00000011009 LYPLA2
ENST00000481736 0.445426099796256 0.236967100596862 -0.0760077891252915 ENSG00000117308 GALE
ENST00000374497 0.465719927030786 0.255071547276729 -0.0729191605126245 ENSG00000117308 GALE
ENST00000456977 0.0295472601610877 0.00303917714040432 -0.226792834532396 ENSG00000117308 GALE
ENST00000459934 0.45746552995055 0.247812602405215 -0.0741596699803066 ENSG00000117308 GALE
ENST00000469556 0.127316296907349 0.032131714488635 -0.168421624514952 ENSG00000117308 GALE
ENST00000429356 0.57722577846757 0.36519949765422 -0.0602575099502405 ENSG00000117308 GALE
ENST00000418277 0.649368238030514 0.447382542856812 -0.0515487960003369 ENSG00000117308 GALE
ENST00000470949 0.884845569638948 0.782519169430019 0.0194101185614902 ENSG00000117308 GALE
ENST00000425913 0.948547072508589 0.898026590616267 0.00889973108021788 ENSG00000117308 GALE
ENST00000445705 0.891568787832202 0.793885636585605 0.0183025693618898 ENSG00000117308 GALE
ENST00000467493 0.795838669317557 0.641444821857805 0.0328935471567377 ENSG00000117308 GALE
ENST00000486382 0.879948147910108 0.77430250039095 0.0213640926602545 ENSG00000117308 GALE
ENST00000470383 0.720767147990505 0.53683473294247 -0.0447987909642621 ENSG00000117308 GALE
ENST00000466250 0.746737829148278 0.571927120015803 -0.0412846659074921 ENSG00000117308 GALE
ENST00000467070 0.5597618731385 0.347338412852372 -0.0722383875778112 ENSG00000117308 GALE
ENST00000374490 0.521177933740725 0.307468920036032 -0.0463784036381896 ENSG00000117305 HMGCL
ENST00000374487 0.521273508649223 0.307579607890653 -0.0460877655772386 ENSG00000117305 HMGCL
ENST00000374483 0.521273508649223 0.307579607890653 -0.0460877655772386 ENSG00000117305 HMGCL
ENST00000436439 0.521177933740725 0.307468920036032 -0.0463784036381896 ENSG00000117305 HMGCL
ENST00000235958 0.521214172844789 0.307514979866444 -0.046382521136224 ENSG00000117305 HMGCL
ENST00000509389 0.989577120566509 0.978893376367651 0.00121192385685383 ENSG00000117305 HMGCL
ENST00000496907 0.798957258836783 0.646137539949684 -0.032911595525434 ENSG00000117305 HMGCL
ENST00000513148 0.847029002944655 0.721406729732819 0.0176647855139115 ENSG00000117305 HMGCL
ENST00000479458 0.807511154666956 0.659138121275729 0.0330576703691703 ENSG00000117305 HMGCL
ENST00000498698 0.840615401797659 0.710438079940747 0.0250769532751537 ENSG00000117305 HMGCL
ENST00000374479 0.926148960289301 0.855952309776355 -0.0121235615781957 ENSG00000179163 FUCA1
ENST00000374472 0.924130241198875 0.852238757268706 0.0105527577895478 ENSG00000188822 CNR2
ENST00000536471 0.903104270325978 0.814205915242658 0.0133211344467883 ENSG00000188822 CNR2
ENST00000471915 0.84164949439042 0.712408774336733 0.0194816218130311 ENSG00000189266 PNRC2
ENST00000334351 0.65554656403719 0.45440578416407 0.0378331024558247 ENSG00000189266 PNRC2
ENST00000374468 0.688447847623214 0.494748541756879 0.0351149632653583 ENSG00000189266 PNRC2
ENST00000579103 0.665505078214586 0.466872056347296 0.0417853325677666 ENSG00000189266 PNRC2
ENST00000344989 0.754816664638589 0.583436803038383 -0.0282118997820032 ENSG00000188529 SRSF10
ENST00000453840 0.755036109490279 0.583924528119509 -0.0281682471877636 ENSG00000188529 SRSF10
ENST00000341154 0.751602554403229 0.578927291435694 -0.0285361307978769 ENSG00000188529 SRSF10
ENST00000484146 0.753208439454056 0.58122084907065 -0.0283929162506097 ENSG00000188529 SRSF10
ENST00000473858 0.753216558886037 0.581261382646649 -0.0283927749381373 ENSG00000188529 SRSF10
ENST00000374452 0.756736667996571 0.586550759455191 -0.0280071600849994 ENSG00000188529 SRSF10
ENST00000374453 0.756736667996571 0.586551730346103 -0.0280104852938667 ENSG00000188529 SRSF10
ENST00000343255 0.684554162512117 0.490231309178252 -0.0361910348255051 ENSG00000188529 SRSF10
ENST00000492112 0.683419182320342 0.48897298853246 -0.0362840356997448 ENSG00000188529 SRSF10
ENST00000485841 0.44663469719098 0.238030825889551 -0.0635766340208291 ENSG00000188529 SRSF10
ENST00000338597 0.47575042317872 0.264038207111392 -0.0627559623006381 ENSG00000188529 SRSF10
ENST00000495785 0.670407860985191 0.472952708353936 -0.0389895109329912 ENSG00000188529 SRSF10
ENST00000473754 0.400340443710231 0.198614995704278 -0.0752183416729243 ENSG00000188529 SRSF10
ENST00000497214 0.772217361390757 0.606896930854644 -0.0423523836046074 ENSG00000188529 SRSF10
ENST00000485292 0.816627585553288 0.672789151400316 0.0288463263456072 ENSG00000188529 SRSF10
ENST00000469303 0.753216558886037 0.581261880799564 0.0400700596265115 ENSG00000188529 SRSF10
ENST00000327535 0.393592112789863 0.193478598818761 -0.0780753055951182 ENSG00000185436 IFNLR1
ENST00000327575 0.398647864483095 0.197334636649582 -0.0859582761521165 ENSG00000185436 IFNLR1
ENST00000374421 0.393969314090456 0.19376344550863 -0.0867349024256719 ENSG00000185436 IFNLR1
ENST00000374419 0.961633001341047 0.924709429914489 -0.00696414922640219 ENSG00000185436 IFNLR1
ENST00000374418 0.853326777657897 0.731524546495879 0.0264476192569497 ENSG00000185436 IFNLR1
ENST00000374399 0.494103386738965 0.280708986660031 0.0730522923015575 ENSG00000001461 NIPAL3
ENST00000003912 0.644864564048817 0.442297014187699 0.0436359317089205 ENSG00000001461 NIPAL3
ENST00000488155 0.551072075158731 0.338032136715908 0.0815037434475476 ENSG00000001461 NIPAL3
ENST00000358028 0.187788142281664 0.0592520033373569 0.13273584712711 ENSG00000001461 NIPAL3
ENST00000339255 0.383919897507726 0.185418999670444 0.0887207886610554 ENSG00000001461 NIPAL3
ENST00000475663 0.763050207864241 0.594703953958592 0.0446533265035573 ENSG00000001461 NIPAL3
ENST00000428131 0.212152974543912 0.0720591184182267 0.137755359737315 ENSG00000001461 NIPAL3
ENST00000432012 0.92385925737448 0.85183477250151 0.0160662618508619 ENSG00000001461 NIPAL3
ENST00000478890 0.957244266711694 0.915814567183258 -0.00594193488363052 ENSG00000133226 SRRM1
ENST00000593639 0.994041094516981 0.988321341988544 -0.000834960985909545 ENSG00000133226 SRRM1
ENST00000323848 0.739303165071591 0.560599039266837 -0.0278866637722818 ENSG00000133226 SRRM1
ENST00000466910 0.959104336704315 0.919565534733769 0.00556856564760556 ENSG00000133226 SRRM1
ENST00000468822 0.991579848883846 0.983053118612741 -0.00110674844323866 ENSG00000133226 SRRM1
ENST00000447431 0.762395175694837 0.593848426840253 -0.0240788195870191 ENSG00000133226 SRRM1
ENST00000600523 0.977657455259226 0.95594475116288 -0.00324457614219986 ENSG00000133226 SRRM1
ENST00000462710 0.9052203378885 0.817973632723495 -0.01277105953605 ENSG00000133226 SRRM1
ENST00000374389 0.781759801481511 0.62120344517889 -0.0224050587240613 ENSG00000133226 SRRM1
ENST00000490543 0.9052203378885 0.817973632723495 -0.01277105953605 ENSG00000133226 SRRM1
ENST00000479034 0.812715019203361 0.666645818903381 -0.0195435079307905 ENSG00000133226 SRRM1
ENST00000596378 0.921807550635894 0.847748945841573 0.0087943180749825 ENSG00000133226 SRRM1
ENST00000494934 0.732185510004248 0.55117775796668 0.034699433292549 ENSG00000133226 SRRM1
ENST00000495561 0.831319109232065 0.694385124963623 0.0238559945293544 ENSG00000133226 SRRM1
ENST00000537199 0.84530918073834 0.718430650335828 0.0161193356012355 ENSG00000133226 SRRM1
ENST00000485441 0.99815102558574 0.996685825485678 -0.000254163218284949 ENSG00000133226 SRRM1
ENST00000470243 0.801571794784122 0.649997963182726 -0.0289142579925152 ENSG00000133226 SRRM1
ENST00000496882 0.802522484832498 0.6514910527614 0.0233239368924704 ENSG00000133226 SRRM1
ENST00000461768 0.508912163233572 0.295114303916188 0.0566181442635037 ENSG00000133226 SRRM1
ENST00000485541 0.647683736739914 0.445543256928338 0.0441564419920035 ENSG00000133226 SRRM1
ENST00000488317 0.525636552421809 0.311901316657899 0.0615527162271995 ENSG00000133226 SRRM1
ENST00000489130 0.943339720168176 0.88816445962042 -0.0113081876537477 ENSG00000133226 SRRM1
ENST00000474843 0.120506606440368 0.0294282081376555 -0.152349471690454 ENSG00000133226 SRRM1
ENST00000374379 0.664602369418002 0.465854841015166 0.0405183990377189 ENSG00000169504 CLIC4
ENST00000497755 0.309777406468172 0.131327994550228 0.0993417602854551 ENSG00000169504 CLIC4
ENST00000488683 0.665514654370446 0.466886890075114 0.0404403206240245 ENSG00000169504 CLIC4
ENST00000489758 0.382325560111881 0.184125431440442 0.088425470513115 ENSG00000169504 CLIC4
ENST00000399916 0.996714017030049 0.993479549203013 -0.000421244861396384 ENSG00000020633 RUNX3
ENST00000308873 0.696114083985442 0.504541119880531 -0.0323834418290279 ENSG00000020633 RUNX3
ENST00000338888 0.775179362891574 0.611358926845988 0.0304483704590347 ENSG00000020633 RUNX3
ENST00000540420 0.940788202865114 0.883240746596592 0.00886013174657679 ENSG00000020633 RUNX3
ENST00000496967 0.749723897983 0.576143007113119 0.0355116878800761 ENSG00000020633 RUNX3
ENST00000479341 0.583270910445364 0.371780519618202 0.0645005812744758 ENSG00000020633 RUNX3
ENST00000236273 0.218958570210089 0.0757869708314867 0.0916184051470249 ENSG00000117614 SYF2
ENST00000354361 0.216826614582688 0.0745849713507877 0.0927302105504447 ENSG00000117614 SYF2
ENST00000474160 0.141916498244076 0.0380347870071205 0.110107301087876 ENSG00000117614 SYF2
ENST00000476231 0.355927702488334 0.163806563282475 0.0787126219529065 ENSG00000117614 SYF2
ENST00000243189 0.117535035480856 0.0282929570728441 -0.113395090050585 ENSG00000117616 C1orf63
ENST00000569495 0.603221872889368 0.393717784090294 -0.0625970444532419 ENSG00000117616 C1orf63
ENST00000498238 0.117075258273891 0.0281478670903029 -0.113422817637259 ENSG00000117616 C1orf63
ENST00000566395 0.442088552336687 0.234006490711438 -0.0805828729987604 ENSG00000117616 C1orf63
ENST00000565733 0.399770252296368 0.198162500714488 -0.0854799680813387 ENSG00000117616 C1orf63
ENST00000568254 0.117075258273891 0.0281478670903029 -0.113422817637259 ENSG00000117616 C1orf63
ENST00000473314 0.151217317692767 0.0420232685276968 -0.0902960413171646 ENSG00000117616 C1orf63
ENST00000417642 0.117075258273891 0.0281478670903029 -0.113422817637259 ENSG00000117616 C1orf63
ENST00000570063 0.407064034687597 0.203910207269195 -0.0847459468945783 ENSG00000117616 C1orf63
ENST00000564223 0.688465157609833 0.494791778632894 -0.0533576323408504 ENSG00000117616 C1orf63
ENST00000475766 0.493964717078605 0.280538015365623 -0.0740142413789535 ENSG00000117616 C1orf63
ENST00000491378 0.516596434975 0.302804219542273 -0.0698802352979052 ENSG00000117616 C1orf63
ENST00000431849 0.146141259348578 0.0397725336190251 -0.114639285786164 ENSG00000117616 C1orf63
ENST00000568212 0.142353453850679 0.0382253374354322 -0.122090688520401 ENSG00000117616 C1orf63
ENST00000568701 0.238414617938951 0.0868089137046257 -0.0991658393056378 ENSG00000117616 C1orf63
ENST00000561867 0.34014053547599 0.152194262362294 -0.0773712182122069 ENSG00000117616 C1orf63
ENST00000568996 0.344483967428778 0.155280556750137 -0.0769009903027929 ENSG00000117616 C1orf63
ENST00000450820 0.920368732081613 0.844650465777414 -0.0122923997803035 ENSG00000117616 C1orf63
ENST00000566714 0.192095258901802 0.0612859409982186 -0.165416720564749 ENSG00000261349 RP3-465N24.5
ENST00000564398 0.039747935584811 0.00491654468779089 -0.249089770217039 ENSG00000187010 RHD
ENST00000328664 0.85036930258935 0.7270322517791 0.0274818135369695 ENSG00000187010 RHD
ENST00000454452 0.904552101732075 0.816763140756786 0.0181862957125915 ENSG00000187010 RHD
ENST00000342055 0.904552101732075 0.816763140756786 0.0181862957125915 ENSG00000187010 RHD
ENST00000423810 0.904552101732075 0.816763140756786 0.0181862957125915 ENSG00000187010 RHD
ENST00000568195 0.904552101732075 0.816763140756786 0.0181862957125915 ENSG00000187010 RHD
ENST00000417538 0.904552101732075 0.816763140756786 0.0181862957125915 ENSG00000187010 RHD
ENST00000357542 0.904552101732075 0.816763140756786 0.0181862957125915 ENSG00000187010 RHD
ENST00000423253 0.751171038949185 0.578400034743006 0.0441969408886834 ENSG00000187010 RHD
ENST00000568399 0.602567912477712 0.392954262190462 0.0623063568211454 ENSG00000117616 C1orf63
ENST00000562018 0.715899351313423 0.530298759894067 0.0449647894510575 ENSG00000117616 C1orf63
ENST00000567741 0.714152208031159 0.528188033548009 0.0454460422281442 ENSG00000117616 C1orf63
ENST00000566599 0.981363716230622 0.96286745958777 -0.00371794949589247 ENSG00000117616 C1orf63
ENST00000570165 0.940664315528977 0.88294626775725 -0.0130135371487245 ENSG00000259984 RP11-335G20.7
ENST00000374358 0.699436979938427 0.50849790903007 0.0348762693493489 ENSG00000183726 TMEM50A
ENST00000498135 0.493209524854673 0.279908780067161 0.0577823964915623 ENSG00000183726 TMEM50A
ENST00000491936 0.552939901207048 0.340104749446883 0.0501011772458891 ENSG00000183726 TMEM50A
ENST00000480937 0.573525693075065 0.361229067956382 0.0481358378313734 ENSG00000183726 TMEM50A
ENST00000468704 0.456697994576514 0.247197867092451 0.0652467441765031 ENSG00000183726 TMEM50A
ENST00000487234 0.551952293221015 0.339037292013742 0.0763945114037324 ENSG00000183726 TMEM50A
ENST00000294413 0.975746699981186 0.951959379936617 0.00536589167610683 ENSG00000188672 RHCE
ENST00000374352 0.826987226444633 0.687900305518519 0.0358043720056813 ENSG00000188672 RHCE
ENST00000243186 0.965006813164776 0.931896163834373 0.00761204540489042 ENSG00000188672 RHCE
ENST00000413854 0.965006813164776 0.931896163834373 0.00761204540489042 ENSG00000188672 RHCE
ENST00000425135 0.965006813164776 0.931896163834373 0.00761204540489042 ENSG00000188672 RHCE
ENST00000455194 0.965006813164776 0.931896163834373 0.00761204540489042 ENSG00000188672 RHCE
ENST00000349320 0.838108184254961 0.705797713158552 0.0336576197722961 ENSG00000188672 RHCE
ENST00000399763 0.870955012458593 0.758871815744406 0.0137647383526793 ENSG00000204178 TMEM57
ENST00000399766 0.870955012458593 0.758871815744406 0.0137647383526793 ENSG00000204178 TMEM57
ENST00000374343 0.870955012458593 0.758871815744406 0.0137647383526793 ENSG00000204178 TMEM57
ENST00000470035 0.702709203141256 0.513037236424151 0.0446246923206232 ENSG00000204178 TMEM57
ENST00000374338 0.200824766434879 0.065820615987179 -0.106567604676394 ENSG00000157978 LDLRAP1
ENST00000485476 0.685063129892283 0.490841447113329 -0.050827624814978 ENSG00000157978 LDLRAP1
ENST00000488127 0.159894243943644 0.0458236203701301 -0.121042151046321 ENSG00000157978 LDLRAP1
ENST00000462394 0.814631959379478 0.6697900462223 -0.0368195025344008 ENSG00000157978 LDLRAP1
ENST00000484476 0.773598796068429 0.609108681577479 -0.0399109091723543 ENSG00000157978 LDLRAP1
ENST00000474283 0.539211860245077 0.325405308833975 -0.0744833466641858 ENSG00000157978 LDLRAP1
ENST00000470950 0.347260072963266 0.157288502060896 -0.110380721570792 ENSG00000157978 LDLRAP1
ENST00000374332 0.662247886282152 0.462948808061124 0.0639454699866677 ENSG00000117643 MAN1C1
ENST00000263979 0.556426754095161 0.343487812639072 0.0826143443056427 ENSG00000117643 MAN1C1
ENST00000354177 0.943229122980339 0.887868510203546 -0.0110276003654086 ENSG00000162430 SEPN1
ENST00000361547 0.943229122980339 0.887868510203546 -0.0110276003654086 ENSG00000162430 SEPN1
ENST00000374315 0.943229122980339 0.887868510203546 -0.0110276003654086 ENSG00000162430 SEPN1
ENST00000559265 0.208372949213256 0.0699602033819642 -0.120114025188386 ENSG00000255054 RP1-317E23.6
ENST00000527604 0.22459866885511 0.0789182199416098 -0.117076399653754 ENSG00000255054 RP1-317E23.6
ENST00000424294 0.386131867035116 0.18713821402684 -0.0942960348245506 ENSG00000117640 MTFR1L
ENST00000374303 0.503254123152456 0.289397810553264 -0.0701437887632083 ENSG00000117640 MTFR1L
ENST00000533762 0.273995461337424 0.10805716992116 -0.116448805927765 ENSG00000117640 MTFR1L
ENST00000529116 0.264238300626235 0.102047254159759 -0.118600682841534 ENSG00000117640 MTFR1L
ENST00000474295 0.503907300008166 0.290141534799947 -0.0701269967967647 ENSG00000117640 MTFR1L
ENST00000488327 0.329816649057705 0.144924169283463 -0.104955691021179 ENSG00000117640 MTFR1L
ENST00000472643 0.391768308736396 0.191847161152099 -0.0904221362894154 ENSG00000117640 MTFR1L
ENST00000494293 0.239632601583234 0.0874679874443236 -0.127663786584033 ENSG00000117640 MTFR1L
ENST00000469815 0.57342891345947 0.36113009807695 -0.0614938261747134 ENSG00000117640 MTFR1L
ENST00000526894 0.391839088394094 0.191924274446816 -0.0904218765811571 ENSG00000117640 MTFR1L
ENST00000478284 0.378760432031715 0.181273554749931 -0.0946591909219012 ENSG00000117640 MTFR1L
ENST00000524618 0.558162752657663 0.345454451885847 -0.0633674668107329 ENSG00000117640 MTFR1L
ENST00000374307 0.504020996314223 0.290225439596725 -0.0701304464221521 ENSG00000117640 MTFR1L
ENST00000528624 0.1629874801462 0.0472745809761881 -0.144021964612394 ENSG00000117640 MTFR1L
ENST00000525713 0.250282127959195 0.0935718752405544 -0.122416042445155 ENSG00000117640 MTFR1L
ENST00000374301 0.486416755680985 0.273667007173801 -0.0731368354678184 ENSG00000117640 MTFR1L
ENST00000464008 0.372065722457616 0.175842278475082 -0.0967475905596838 ENSG00000117640 MTFR1L
ENST00000526158 0.38198268906767 0.183868419361717 -0.0960519652456295 ENSG00000117640 MTFR1L
ENST00000530599 0.385540195094676 0.186687155989003 -0.0975003171723471 ENSG00000117640 MTFR1L
ENST00000374300 0.559857410410903 0.347434809354929 -0.0633486012937035 ENSG00000117640 MTFR1L
ENST00000466284 0.700264564365546 0.509589516367074 -0.0436768722448496 ENSG00000117640 MTFR1L
ENST00000531361 0.665161085834017 0.466523646259011 -0.052823351214749 ENSG00000117640 MTFR1L
ENST00000497956 0.990222177343377 0.980141026871332 0.00176986571181561 ENSG00000117640 MTFR1L
ENST00000606617 0.998661569033221 0.997653241237407 0.0002506088301143 ENSG00000272478 RP1-317E23.7
ENST00000538789 0.702509744707653 0.512718679521234 0.0428171706672834 ENSG00000127423 AUNIP
ENST00000481602 0.711303367897507 0.524190206209207 0.0534022603015452 ENSG00000127423 AUNIP
ENST00000374298 0.631373200859775 0.426210528717222 0.064227312165493 ENSG00000127423 AUNIP
ENST00000455431 0.318128284259803 0.136799500673352 -0.120000844166671 ENSG00000236528 RP1-125I3.2
ENST00000374296 0.298270293430606 0.123805673637871 -0.113642914366649 ENSG00000182749 PAQR7
ENST00000426559 0.541589428495192 0.328029851447631 0.0561897154908655 ENSG00000117632 STMN1
ENST00000455785 0.550759238751417 0.337657683156032 0.0554150892642447 ENSG00000117632 STMN1
ENST00000399728 0.551023763122049 0.337957914946612 0.055407533315272 ENSG00000117632 STMN1
ENST00000465604 0.543213600395874 0.32962085213051 0.0559820702675511 ENSG00000117632 STMN1
ENST00000357865 0.546096515640093 0.3326321084592 0.0555545831024219 ENSG00000117632 STMN1
ENST00000374291 0.550539807983009 0.337380229689567 0.0552246196124789 ENSG00000117632 STMN1
ENST00000485226 0.305365580479498 0.128295272653965 0.0860820937645801 ENSG00000117632 STMN1
ENST00000446334 0.130047894121219 0.0331807363769961 0.125911930039358 ENSG00000117632 STMN1
ENST00000580971 0.385605633834274 0.186746532316967 0.0824692927316363 ENSG00000264021 MIR3917
ENST00000374282 0.836751162701008 0.703724590912787 0.0263591863447215 ENSG00000158006 PAFAH2
ENST00000374284 0.854758787084292 0.734257808747516 0.0245014934226125 ENSG00000158006 PAFAH2
ENST00000493892 0.886830406558753 0.785962602342803 -0.0227899549221799 ENSG00000158006 PAFAH2
ENST00000464540 0.88648430232731 0.785412426624016 -0.0228444489577315 ENSG00000158006 PAFAH2
ENST00000439092 0.740680350445124 0.562579300161629 -0.0498741533486815 ENSG00000158006 PAFAH2
ENST00000441420 0.76961511269959 0.603311665353013 -0.0448531294516012 ENSG00000158006 PAFAH2
ENST00000444713 0.829842500578196 0.692130077879206 0.0296936032400469 ENSG00000175087 PDIK1L
ENST00000374271 0.661745232995316 0.462329242068816 0.0489373846760751 ENSG00000175087 PDIK1L
ENST00000374269 0.83998574658145 0.709313569514848 0.025371755636705 ENSG00000175087 PDIK1L
ENST00000374266 0.938608585031454 0.879487764334392 -0.0119293900634429 ENSG00000142684 ZNF593
ENST00000270812 0.938608585031454 0.879487764334392 -0.0119293900634429 ENSG00000142684 ZNF593
ENST00000407889 0.938735506269037 0.8796940110855 -0.0119132273338076 ENSG00000236782 RP11-96L14.7
ENST00000414762 0.81706363090338 0.673432152033498 0.0332407014005701 ENSG00000236782 RP11-96L14.7
ENST00000433939 0.789896006598394 0.632355975911737 0.0375091643920415 ENSG00000236782 RP11-96L14.7
ENST00000444682 0.758592631145692 0.588837486046238 0.0427383972930025 ENSG00000236782 RP11-96L14.7
ENST00000448923 0.0926362121446315 0.019445349068373 0.185715490696948 ENSG00000236782 RP11-96L14.7
ENST00000451429 0.274812151752474 0.108551216355822 -0.0791605865459907 ENSG00000130695 CEP85
ENST00000476272 0.224981932606398 0.0791438166401304 -0.0853752955991633 ENSG00000130695 CEP85
ENST00000252992 0.224981932606398 0.0791438166401304 -0.0853752955991633 ENSG00000130695 CEP85
ENST00000453146 0.0912631609479576 0.0189724605494525 -0.14091753747444 ENSG00000130695 CEP85
ENST00000469609 0.0109187547936922 0.000460566461958338 -0.220885151657264 ENSG00000130695 CEP85
ENST00000468163 0.00858972095956408 0.000268286420606129 -0.305022402739191 ENSG00000130695 CEP85
ENST00000491670 0.0135705091538691 0.000729727166600395 -0.254600619772614 ENSG00000130695 CEP85
ENST00000270792 0.253080671440854 0.0953173477448094 -0.090221189255987 ENSG00000142669 SH3BGRL3
ENST00000319041 0.297975645963936 0.123564849702846 -0.0841715631973225 ENSG00000142669 SH3BGRL3
ENST00000314675 0.982957469810729 0.965856809987614 0.00257434190776099 ENSG00000158062 UBXN11
ENST00000472155 0.302015307115246 0.126158539182095 -0.114555094648498 ENSG00000158062 UBXN11
ENST00000374223 0.309442224666092 0.131139007799672 -0.113139104848222 ENSG00000158062 UBXN11
ENST00000475591 0.302015307115246 0.126158539182095 -0.114555094648498 ENSG00000158062 UBXN11
ENST00000357089 0.306121248642041 0.128803895711013 -0.113796147527041 ENSG00000158062 UBXN11
ENST00000494942 0.306121248642041 0.128803895711013 -0.113796147527041 ENSG00000158062 UBXN11
ENST00000374221 0.301717154410061 0.125959311318133 -0.114572900277449 ENSG00000158062 UBXN11
ENST00000374217 0.154775514344051 0.0435456377389675 -0.176024801314731 ENSG00000158062 UBXN11
ENST00000374222 0.156562773982157 0.0442960913015849 -0.175393598600764 ENSG00000158062 UBXN11
ENST00000496466 0.314472593266393 0.134464478311744 -0.115140095201111 ENSG00000158062 UBXN11
ENST00000535108 0.144018947093619 0.0389289793539859 -0.155378165985026 ENSG00000158062 UBXN11
ENST00000436301 0.158110706405646 0.0450125572511186 -0.151837248760541 ENSG00000158062 UBXN11
ENST00000374215 0.247585969111302 0.0919396681076525 -0.130141268184008 ENSG00000158062 UBXN11
ENST00000452980 0.204334323628308 0.0677388131813062 -0.146744726070853 ENSG00000158062 UBXN11
ENST00000442942 0.191683351621043 0.0611036149328708 -0.151758442582425 ENSG00000158062 UBXN11
ENST00000450041 0.357595810326191 0.165099789953884 -0.118404062235871 ENSG00000158062 UBXN11
ENST00000423664 0.383468985922729 0.184950645077967 -0.113645312966388 ENSG00000158062 UBXN11
ENST00000421827 0.494009116984286 0.28057726687421 -0.0948033128208938 ENSG00000158062 UBXN11
ENST00000374213 0.967143283527306 0.935806371775748 -0.00472777182514969 ENSG00000169442 CD52
ENST00000492808 0.923212844071106 0.850461721021558 0.0109343974636369 ENSG00000169442 CD52
ENST00000470468 0.968514548438551 0.938647154816428 -0.00451763938423146 ENSG00000169442 CD52
ENST00000434391 0.580240162446535 0.368398250108208 -0.0475558412813062 ENSG00000117682 DHDDS
ENST00000427245 0.705251958791598 0.516511092044868 -0.0453160293100095 ENSG00000117682 DHDDS
ENST00000527611 0.906106216200192 0.819322068072478 0.0188568404384895 ENSG00000117682 DHDDS
ENST00000374186 0.581932137643586 0.370357093831264 -0.0635974565531267 ENSG00000117682 DHDDS
ENST00000525682 0.819915120987237 0.677777967702222 -0.0231442429662024 ENSG00000117682 DHDDS
ENST00000236342 0.817035220822211 0.6734009984936 -0.0234767047423456 ENSG00000117682 DHDDS
ENST00000526219 0.814631959379478 0.669781974731707 -0.0243531357618143 ENSG00000117682 DHDDS
ENST00000374185 0.712852087511763 0.526260664130564 -0.0446723604021047 ENSG00000117682 DHDDS
ENST00000487944 0.855842465139758 0.735918180021493 -0.0264735964339211 ENSG00000117682 DHDDS
ENST00000360009 0.583444366237063 0.371972221104993 -0.0471935573807845 ENSG00000117682 DHDDS
ENST00000533087 0.723465700739685 0.540043658591585 -0.0440391590167613 ENSG00000117682 DHDDS
ENST00000531312 0.741192987581791 0.563335309733588 -0.0405963537147417 ENSG00000117682 DHDDS
ENST00000525165 0.784560968817713 0.625185067313184 -0.0341748034921152 ENSG00000117682 DHDDS
ENST00000525546 0.577624674173567 0.365571192229633 -0.0643193680721529 ENSG00000117682 DHDDS
ENST00000528557 0.588088315346467 0.376984259121635 -0.0629288812102414 ENSG00000117682 DHDDS
ENST00000525326 0.60196185396642 0.392111948049031 -0.0610688935181488 ENSG00000117682 DHDDS
ENST00000526278 0.730852043963745 0.549206390745415 -0.0420827507087578 ENSG00000117682 DHDDS
ENST00000436153 0.733156170953162 0.552526409348622 -0.0425810703037235 ENSG00000117682 DHDDS
ENST00000529688 0.740504342806484 0.562194779390717 -0.0406771172448417 ENSG00000117682 DHDDS
ENST00000530781 0.885776074013247 0.784197711256349 -0.021855034040785 ENSG00000117682 DHDDS
ENST00000531955 0.631935656083176 0.426882135131041 -0.0573300784487857 ENSG00000117682 DHDDS
ENST00000525410 0.697870437131257 0.506569393465409 -0.0468055624978078 ENSG00000117682 DHDDS
ENST00000430232 0.965621186903322 0.933068252369772 -0.00519446551314929 ENSG00000117682 DHDDS
ENST00000431933 0.6534516533243 0.452023535057266 -0.0436862338902314 ENSG00000117682 DHDDS
ENST00000416052 0.884991637611112 0.782790826668712 0.0193543027157705 ENSG00000117682 DHDDS
ENST00000423060 0.617336668513674 0.409747333252338 -0.0705934693979891 ENSG00000225891 RP3-476K8.3
ENST00000468388 0.809311472073048 0.661913672084222 0.0274370157918807 ENSG00000198830 HMGN2
ENST00000479815 0.527880934323765 0.313972973324397 0.060405651925492 ENSG00000198830 HMGN2
ENST00000460563 0.265866528983703 0.103003388838116 0.0972580664850307 ENSG00000198830 HMGN2
ENST00000464888 0.543152583208817 0.329522100471058 0.058670796933167 ENSG00000198830 HMGN2
ENST00000463817 0.297407326871071 0.123172936259373 0.0929569011943533 ENSG00000198830 HMGN2
ENST00000467700 0.296693968741929 0.122664260418921 0.092800428707576 ENSG00000198830 HMGN2
ENST00000361427 0.318968671764057 0.137396498470683 0.0889126880540528 ENSG00000198830 HMGN2
ENST00000466194 0.268191236578931 0.104536469762062 0.10059539086688 ENSG00000198830 HMGN2
ENST00000493418 0.299624732927921 0.124637441938082 0.094807107132018 ENSG00000198830 HMGN2
ENST00000525525 0.412626869150247 0.208780712022115 -0.0832677099744662 ENSG00000117676 RPS6KA1
ENST00000526040 0.320518379686593 0.138379724724907 -0.0775844145668989 ENSG00000117676 RPS6KA1
ENST00000374168 0.0114528072029527 0.000507931435444233 -0.151912953950032 ENSG00000117676 RPS6KA1
ENST00000524436 0.13085493834201 0.0335071813057098 -0.119948039412046 ENSG00000117676 RPS6KA1
ENST00000374166 0.0110564500939397 0.000472657168384385 -0.152566714271647 ENSG00000117676 RPS6KA1
ENST00000526792 0.0127940667376738 0.000645980995197568 -0.153064747108995 ENSG00000117676 RPS6KA1
ENST00000529454 0.297515685485464 0.123271766485307 -0.0815152056344616 ENSG00000117676 RPS6KA1
ENST00000374162 0.0127300567678125 0.000640167829353401 -0.153043947460233 ENSG00000117676 RPS6KA1
ENST00000530003 0.00696608575911547 0.000170842645175038 -0.167740730671563 ENSG00000117676 RPS6KA1
ENST00000366866 0.117659316414809 0.0283317465259009 -0.119768246226288 ENSG00000117676 RPS6KA1
ENST00000531113 0.0144454019257497 0.00083244397421402 -0.156812008773269 ENSG00000117676 RPS6KA1
ENST00000374163 0.00869666415741021 0.000274509258624216 -0.163877096018338 ENSG00000117676 RPS6KA1
ENST00000530607 0.0498336386090144 0.00712495683461143 -0.163653619410419 ENSG00000117676 RPS6KA1
ENST00000531382 0.00994869540821275 0.0003716930328193 -0.166338388555098 ENSG00000117676 RPS6KA1
ENST00000525582 0.519579228025972 0.305861478472483 -0.0824959500369148 ENSG00000117676 RPS6KA1
ENST00000527264 0.342802951001105 0.154016542905177 -0.0788282000186104 ENSG00000117676 RPS6KA1
ENST00000474934 0.97192991785978 0.945264252165033 0.00488431396001998 ENSG00000117676 RPS6KA1
ENST00000488985 0.057130626666484 0.00889919856606221 -0.209280233552102 ENSG00000117676 RPS6KA1
ENST00000403732 0.0797288448446764 0.0152953546535183 -0.152843298292363 ENSG00000117676 RPS6KA1
ENST00000530305 0.177465646589411 0.0542638962367633 -0.150033434787378 ENSG00000117676 RPS6KA1
ENST00000438977 0.091116686885475 0.0189254132769946 -0.146833507371223 ENSG00000117676 RPS6KA1
ENST00000324856 0.856457781622509 0.736825342186645 0.0154214296633212 ENSG00000117713 ARID1A
ENST00000457599 0.695372694927678 0.50345899809854 0.033295378709827 ENSG00000117713 ARID1A
ENST00000524572 0.308808298065655 0.130709505206326 0.110769431384327 ENSG00000117713 ARID1A
ENST00000374152 0.492495176121403 0.279237003742824 -0.0429592550522208 ENSG00000117713 ARID1A
ENST00000430291 0.658666954919404 0.458282267539318 -0.0446097075397988 ENSG00000117713 ARID1A
ENST00000430799 0.0105359619962593 0.000426342103562213 -0.165554683200855 ENSG00000117713 ARID1A
ENST00000466382 0.0202109346864256 0.00157507937660615 -0.152627700640675 ENSG00000117713 ARID1A
ENST00000540690 0.0212251673746153 0.00172367045076641 -0.151420247808895 ENSG00000117713 ARID1A
ENST00000532781 0.0418397079765227 0.00535874129360646 -0.144375366557365 ENSG00000117713 ARID1A
ENST00000430292 0.571107263997437 0.358651898436113 -0.0753042855161266 ENSG00000060642 PIGV
ENST00000472757 0.38810707524775 0.188632687849775 -0.0882808647982517 ENSG00000060642 PIGV
ENST00000078527 0.345670785079142 0.156280566793821 -0.0930784354325649 ENSG00000060642 PIGV
ENST00000431541 0.666348507975358 0.468069941330245 -0.0595224361574161 ENSG00000060642 PIGV
ENST00000449950 0.269279633019807 0.105172374283751 -0.107124936683506 ENSG00000060642 PIGV
ENST00000374145 0.261766536467896 0.100524973992094 -0.108381293128768 ENSG00000060642 PIGV
ENST00000455364 0.390784818031785 0.19102905478016 -0.106950560734103 ENSG00000060642 PIGV
ENST00000374142 0.382745490479913 0.184398710050895 -0.0679779716230911 ENSG00000204160 ZDHHC18
ENST00000374141 0.903458763789425 0.814825824418121 -0.01440389192014 ENSG00000204160 ZDHHC18
ENST00000534643 0.484584637804453 0.271993733553625 -0.0774093068063971 ENSG00000204160 ZDHHC18
ENST00000488397 0.450007309633134 0.241023594555477 -0.0665421073900276 ENSG00000204160 ZDHHC18
ENST00000478902 0.97725528702261 0.954968293355464 -0.00463263837420931 ENSG00000204160 ZDHHC18
ENST00000374135 0.148862593990666 0.0409629206327411 -0.0991025260136328 ENSG00000142751 GPN2
ENST00000448791 0.78285894102203 0.622880325147714 -0.0394704332917966 ENSG00000226698 RP1-50O24.6
ENST00000374133 0.109953394693827 0.0255161603185957 -0.148032711498846 ENSG00000142751 GPN2
ENST00000477418 0.102903380159767 0.0230370956473666 -0.152651790795009 ENSG00000142751 GPN2
ENST00000431781 0.832877982157873 0.697489766515518 -0.0270049324821843 ENSG00000142751 GPN2
ENST00000461282 0.628183804225368 0.422396377413112 -0.0701534167848367 ENSG00000142751 GPN2
ENST00000445019 0.387251798536467 0.188040395734149 -0.113999712511473 ENSG00000198746 GPATCH3
ENST00000361720 0.109554287396759 0.0253757743119737 -0.165114132360174 ENSG00000198746 GPATCH3
ENST00000450844 0.322183265522756 0.139589762618385 -0.131390593400713 ENSG00000198746 GPATCH3
ENST00000435827 0.0168305961841044 0.00111303936996743 -0.197891776233255 ENSG00000090273 NUDC
ENST00000321265 0.040171347637089 0.00499973341395772 -0.1615617929493 ENSG00000090273 NUDC
ENST00000452707 0.107952688021333 0.0247866394874331 -0.14156392415728 ENSG00000090273 NUDC
ENST00000484772 0.306332271021308 0.128977871768964 -0.107402823817882 ENSG00000090273 NUDC
ENST00000374089 0.180904180316803 0.055920073921703 -0.149241798764246 ENSG00000090020 SLC9A1
ENST00000263980 0.639552105530276 0.436085234166171 -0.0478854530408573 ENSG00000090020 SLC9A1
ENST00000545949 0.758310542669325 0.588483997779215 -0.0349097511335074 ENSG00000090020 SLC9A1
ENST00000447808 0.0422157566490607 0.0054391347909444 -0.244321052774026 ENSG00000090020 SLC9A1
ENST00000374086 0.806160723571145 0.657147114560409 0.0305226362899532 ENSG00000090020 SLC9A1
ENST00000374084 0.840367341613854 0.709885652037379 0.0270010881847703 ENSG00000090020 SLC9A1
ENST00000319394 0.37776649224665 0.180486606630723 -0.0752713070414002 ENSG00000142784 WDTC1
ENST00000361771 0.391887281399823 0.191985014082141 -0.0732944108047937 ENSG00000142784 WDTC1
ENST00000447062 0.235306672213363 0.0849998333039842 -0.103699623863698 ENSG00000142784 WDTC1
ENST00000491239 0.306333185832571 0.128983004793129 -0.101134071480576 ENSG00000142784 WDTC1
ENST00000472249 0.248928593093377 0.0927376410628388 -0.141727196241538 ENSG00000142784 WDTC1
ENST00000374076 0.176188078196307 0.0536313092789765 -0.128283048969231 ENSG00000186501 TMEM222
ENST00000464720 0.177077191957656 0.0540718317510841 -0.128193274661354 ENSG00000186501 TMEM222
ENST00000608611 0.177077191957656 0.0540718317510841 -0.128193274661354 ENSG00000186501 TMEM222
ENST00000466759 0.423489198937902 0.217886717965739 -0.0921996791744386 ENSG00000186501 TMEM222
ENST00000486082 0.194270702833075 0.0624105119848434 -0.130720032405533 ENSG00000186501 TMEM222
ENST00000464813 0.172760816792523 0.0519090691944122 -0.138893059280733 ENSG00000186501 TMEM222
ENST00000478104 0.232953360430276 0.083701894979967 -0.115832726952226 ENSG00000186501 TMEM222
ENST00000498220 0.191441024317195 0.0609976063109239 -0.131299011790075 ENSG00000186501 TMEM222
ENST00000471456 0.0939351261517007 0.0198835518279478 -0.177367507487802 ENSG00000186501 TMEM222
ENST00000470223 0.110292222465616 0.0256392510685113 -0.171412704984819 ENSG00000186501 TMEM222
ENST00000318074 0.00800152637048024 0.000232668579030422 -0.200461399355991 ENSG00000142765 SYTL1
ENST00000483926 0.00817213329951018 0.000242674990976518 -0.199988285918137 ENSG00000142765 SYTL1
ENST00000473280 0.103407722481555 0.0232057468342979 -0.137471791861064 ENSG00000142765 SYTL1
ENST00000543823 0.0157521250434392 0.00099427904968674 -0.190118574805863 ENSG00000142765 SYTL1
ENST00000490170 0.0115782188381873 0.000521826875624416 -0.219565400467928 ENSG00000142765 SYTL1
ENST00000496001 0.120133403594193 0.029287011092902 -0.159999696697889 ENSG00000142765 SYTL1
ENST00000485269 0.138083902712929 0.0364782737605788 -0.151378701183432 ENSG00000142765 SYTL1
ENST00000475199 0.168498818819107 0.0498900316199463 -0.150174433887882 ENSG00000142765 SYTL1
ENST00000374040 0.826852131078455 0.687730237718125 -0.0354211181162634 ENSG00000142733 MAP3K6
ENST00000493901 0.827242442469104 0.688268483011316 -0.0353552553345109 ENSG00000142733 MAP3K6
ENST00000357582 0.874309283222342 0.765128263745773 -0.0263460562907823 ENSG00000142733 MAP3K6
ENST00000430629 0.504350149928492 0.290491395355245 -0.0383968193600741 ENSG00000158195 WASF2
ENST00000536657 0.211061880128512 0.0714004003614382 0.0814632855858911 ENSG00000158195 WASF2
ENST00000247087 0.360526410476114 0.167295831606637 -0.095773092997533 ENSG00000126705 AHDC1
ENST00000374011 0.370486629438105 0.17469276832614 -0.094417720142869 ENSG00000126705 AHDC1
ENST00000490295 0.857550978282056 0.738491794427077 0.0252267432745224 ENSG00000126705 AHDC1
ENST00000480033 0.7754168316228 0.611728672637356 0.0392018079760036 ENSG00000126705 AHDC1
ENST00000374005 0.017906539828589 0.00126050563059609 -0.209258921245705 ENSG00000000938 FGR
ENST00000399173 0.022341270581441 0.00189047704982551 -0.207298957429556 ENSG00000000938 FGR
ENST00000545953 0.0171604465154179 0.00115683919796496 -0.210625192787941 ENSG00000000938 FGR
ENST00000374004 0.0221432882235125 0.00186212700241418 -0.20724054594307 ENSG00000000938 FGR
ENST00000374003 0.0253972377305506 0.00235856232655674 -0.201015411688458 ENSG00000000938 FGR
ENST00000457296 0.0471801088628925 0.00651590582191417 -0.187488383361755 ENSG00000000938 FGR
ENST00000475472 0.0298594277802059 0.003096453653622 -0.218956356505477 ENSG00000000938 FGR
ENST00000468038 0.0415404302673547 0.00529601932209949 -0.214636422138816 ENSG00000000938 FGR
ENST00000361157 0.932864831458008 0.868012733381551 0.0126958185647872 ENSG00000126709 IFI6
ENST00000339145 0.934502422336509 0.87172848414391 0.0123400101546534 ENSG00000126709 IFI6
ENST00000362020 0.933434510964364 0.869505952125323 0.0125520780385561 ENSG00000126709 IFI6
ENST00000373954 0.781761734950311 0.621281136355882 -0.0385044239830307 ENSG00000009780 FAM76A
ENST00000419687 0.659000554043931 0.458664185902309 -0.0590068070131754 ENSG00000009780 FAM76A
ENST00000373949 0.616095685965437 0.408497719200434 -0.0654697485406238 ENSG00000009780 FAM76A
ENST00000530324 0.397701258254621 0.196598766226653 -0.105880468533716 ENSG00000009780 FAM76A
ENST00000234549 0.515589075917823 0.301784792376997 -0.083967573009838 ENSG00000009780 FAM76A
ENST00000010299 0.515589075917823 0.301784792376997 -0.083967573009838 ENSG00000009780 FAM76A
ENST00000446647 0.505458135683803 0.291526876290621 -0.092608327602091 ENSG00000009780 FAM76A
ENST00000373943 0.184370049130205 0.0575833382288906 0.103871290813053 ENSG00000117758 STX12
ENST00000440806 0.318879114273077 0.137321682364434 0.0916447782879805 ENSG00000117758 STX12
ENST00000468761 0.304892739535794 0.127991135062833 0.110684453522709 ENSG00000117758 STX12
ENST00000481874 0.939495678609065 0.881119749112947 -0.0128289307052025 ENSG00000117758 STX12
ENST00000472285 0.412959276761718 0.209123403733262 -0.0987128462562138 ENSG00000117758 STX12
ENST00000311772 0.7461711436105 0.571110929097313 -0.0274253704617423 ENSG00000117751 PPP1R8
ENST00000236412 0.74089121910972 0.562923523815579 -0.0280303707784275 ENSG00000117751 PPP1R8
ENST00000373931 0.748326464359883 0.574150205603795 -0.0272079062626916 ENSG00000117751 PPP1R8
ENST00000431586 0.425563739435474 0.219747170139863 -0.0635195365555514 ENSG00000117751 PPP1R8
ENST00000486634 0.841215754032656 0.711661899649 -0.0209029444482956 ENSG00000117751 PPP1R8
ENST00000601459 0.38233344138541 0.184135018071574 -0.106205766274142 ENSG00000268552 AL109927.1
ENST00000328928 0.420998263008825 0.215699186522681 -0.0549222189603557 ENSG00000130775 THEMIS2
ENST00000373925 0.420998263008825 0.215699186522681 -0.0549222189603557 ENSG00000130775 THEMIS2
ENST00000373927 0.425560392395119 0.219732348603817 -0.0548352122279462 ENSG00000130775 THEMIS2
ENST00000427466 0.713926109815457 0.527905870977736 -0.0379393608491865 ENSG00000130775 THEMIS2
ENST00000442118 0.321268789230485 0.138936040050312 -0.0788524769015818 ENSG00000130775 THEMIS2
ENST00000467258 0.430139588774589 0.223520118266646 -0.055210379875354 ENSG00000130775 THEMIS2
ENST00000373921 0.420998263008825 0.215699186522681 -0.0549222189603557 ENSG00000130775 THEMIS2
ENST00000466068 0.391836501804044 0.191917950226358 -0.0676601923461329 ENSG00000130775 THEMIS2
ENST00000482828 0.282568274850742 0.113410518677309 -0.0755182179050374 ENSG00000130775 THEMIS2
ENST00000456990 0.339399934282125 0.15165833679856 -0.0646582989079955 ENSG00000130775 THEMIS2
ENST00000492877 0.775177862527402 0.611300298520102 -0.0320533490158184 ENSG00000130775 THEMIS2
ENST00000373912 0.767703013897397 0.600744039627189 -0.0282062812896218 ENSG00000117748 RPA2
ENST00000419958 0.878176721588737 0.77147349276474 0.0188765646280672 ENSG00000117748 RPA2
ENST00000373909 0.81342277999763 0.66755226394744 -0.0225109941764998 ENSG00000117748 RPA2
ENST00000313433 0.734375746789873 0.554203592684084 -0.0314830036022169 ENSG00000117748 RPA2
ENST00000444045 0.712395326974269 0.525623034397861 -0.0349679604446295 ENSG00000117748 RPA2
ENST00000373884 0.232537833811657 0.0834283462971036 -0.147657085120235 ENSG00000158156 XKR8
ENST00000373871 0.133447971533343 0.0345398615615412 0.0845098533651988 ENSG00000158161 EYA3
ENST00000436342 0.133447971533343 0.0345398615615412 0.0845098533651988 ENSG00000158161 EYA3
ENST00000373864 0.138358922608311 0.0365971352796625 0.0960912038905698 ENSG00000158161 EYA3
ENST00000540618 0.136005952992535 0.0356025129428995 0.116490504639184 ENSG00000158161 EYA3
ENST00000545175 0.131155128608432 0.0336371319592862 0.117999937225803 ENSG00000158161 EYA3
ENST00000373863 0.126672075583213 0.0318723139974247 0.119064795253955 ENSG00000158161 EYA3
ENST00000495923 0.726899565933638 0.544473026529409 0.0358284451489453 ENSG00000158161 EYA3
ENST00000471498 0.199159823575718 0.0650223100040657 0.103236138728768 ENSG00000158161 EYA3
ENST00000468665 0.226113136700739 0.0798115644932689 0.120944451910351 ENSG00000158161 EYA3
ENST00000543748 0.957472574849822 0.9164865369448 0.00873439910986354 ENSG00000228589 SPCS2P4
ENST00000436160 0.996247489639636 0.99260562727316 0.000780713770074381 ENSG00000228589 SPCS2P4
ENST00000373857 0.0304614963435331 0.00319754550980871 -0.131356810353062 ENSG00000169403 PTAFR
ENST00000539896 0.0304256415012294 0.00319032410316702 -0.130038999524601 ENSG00000169403 PTAFR
ENST00000305392 0.291799467001374 0.119353918666086 -0.0829204439926638 ENSG00000169403 PTAFR
ENST00000603289 0.922793519535168 0.849593669928886 0.0108096451837233 ENSG00000126698 DNAJC8
ENST00000263697 0.595163167324094 0.384399697404499 0.0457173449476319 ENSG00000126698 DNAJC8
ENST00000596102 0.681830539206111 0.48715550265739 0.0479205633463054 ENSG00000269804 AL353354.2
ENST00000489277 0.595163167324094 0.384399697404499 0.0457173449476319 ENSG00000126698 DNAJC8
ENST00000470967 0.405709703286222 0.202828220408759 0.0827917353925414 ENSG00000126698 DNAJC8
ENST00000482674 0.0953377347932341 0.020381504480702 0.143393778027161 ENSG00000126698 DNAJC8
ENST00000488868 0.108229167140846 0.0248874195710554 0.138682797050934 ENSG00000126698 DNAJC8
ENST00000497986 0.0112882268199798 0.000493042106350358 -0.148883845064954 ENSG00000130770 ATPIF1
ENST00000335514 0.0111795900806026 0.000483532728787333 -0.1491308753782 ENSG00000130770 ATPIF1
ENST00000468425 0.0267729158878674 0.00257810259061137 -0.126107819356476 ENSG00000130770 ATPIF1
ENST00000465645 0.0112470984343954 0.000489541484245789 -0.149125341220176 ENSG00000130770 ATPIF1
ENST00000604716 0.639186864614858 0.435611858740459 -0.0630304100807016 ENSG00000270605 RP5-1092A3.4
ENST00000253063 0.131139210102544 0.0336280815965847 -0.111616064502842 ENSG00000130766 SESN2
ENST00000479574 0.471005357020508 0.259617417763109 -0.0766321771061085 ENSG00000130772 MED18
ENST00000373842 0.602921933065702 0.393390322976539 -0.0579729820190109 ENSG00000130772 MED18
ENST00000398997 0.60270583420557 0.393124115700758 -0.0579904475495966 ENSG00000130772 MED18
ENST00000475655 0.743293870176917 0.566628533221181 -0.0460139063554806 ENSG00000130772 MED18
ENST00000474683 0.664425860655341 0.465648403659086 -0.0566445736479807 ENSG00000130772 MED18
ENST00000373839 0.507994900823849 0.294134974633204 0.0483399188587752 ENSG00000204138 PHACTR4
ENST00000463428 0.150626313447363 0.0417420560657696 0.126129714003176 ENSG00000204138 PHACTR4
ENST00000493669 0.374358404334585 0.177705962717284 0.0671360943793655 ENSG00000204138 PHACTR4
ENST00000373836 0.972937330887375 0.947027226197102 -0.00276030922958686 ENSG00000204138 PHACTR4
ENST00000398958 0.329529247138172 0.14464496434964 -0.0610850350188748 ENSG00000180198 RCC1
ENST00000413987 0.791747969796806 0.635519909297003 -0.0233097354034973 ENSG00000242125 SNHG3
ENST00000427469 0.447632828505098 0.238858423171169 -0.0496759537640576 ENSG00000180198 RCC1
ENST00000447507 0.546575587272128 0.333167970237165 0.043354190692595 ENSG00000242125 SNHG3
ENST00000434290 0.451726508488859 0.242708600829839 -0.0495490246507249 ENSG00000180198 RCC1
ENST00000373833 0.333896378018525 0.147788800472117 -0.0606514203443128 ENSG00000180198 RCC1
ENST00000437681 0.864781163184983 0.749363711833475 -0.0161494647434648 ENSG00000242125 SNHG3
ENST00000364938 0.802551851742335 0.651536566437447 -0.039690527613949 ENSG00000242125 SNHG3
ENST00000363217 0.952285102448158 0.905421156463864 0.0104974976811604 ENSG00000200087 SNORA73B
ENST00000419074 0.114647555148764 0.0271971987359021 -0.119857585770744 ENSG00000180198 RCC1
ENST00000373832 0.166274229074291 0.0488278590720472 -0.106733114580964 ENSG00000180198 RCC1
ENST00000373831 0.283133083380334 0.113789904455408 -0.0920620521512332 ENSG00000180198 RCC1
ENST00000411533 0.250666749833929 0.0938172395014477 -0.100971915831782 ENSG00000180198 RCC1
ENST00000486790 0.244834446318633 0.0904286632171631 -0.112279499694412 ENSG00000180198 RCC1
ENST00000430407 0.254994731896758 0.0964344328058303 -0.103359046455559 ENSG00000180198 RCC1
ENST00000429051 0.328628417961408 0.143928989099963 -0.104336542750373 ENSG00000180198 RCC1
ENST00000478232 0.635359127691714 0.431156321451907 -0.0556214214505176 ENSG00000180198 RCC1
ENST00000373830 0.596954813458493 0.386585793422847 -0.0430209409441589 ENSG00000180098 TRNAU1AP
ENST00000495995 0.904552101732075 0.816653967058368 0.0132984849110781 ENSG00000180098 TRNAU1AP
ENST00000411406 0.912945728505554 0.831907010484468 0.0164871210979135 ENSG00000180098 TRNAU1AP
ENST00000480930 0.514814328361469 0.300923055360293 -0.0527692537288198 ENSG00000180098 TRNAU1AP
ENST00000491577 0.507598765571278 0.293727742385183 -0.0535081441222912 ENSG00000180098 TRNAU1AP
ENST00000464880 0.578483152249257 0.366526557157381 0.0605078584285002 ENSG00000180098 TRNAU1AP
ENST00000497790 0.580944946333426 0.369230588428882 0.0619122923689871 ENSG00000180098 TRNAU1AP
ENST00000495215 0.824427605825159 0.684324462382001 0.0216241074715028 ENSG00000180098 TRNAU1AP
ENST00000464093 0.763147518763557 0.594888205706371 0.0321811026118797 ENSG00000180098 TRNAU1AP
ENST00000484775 0.521795789020986 0.308050855140448 -0.0543464250027776 ENSG00000180098 TRNAU1AP
ENST00000464612 0.881786243609181 0.777383527327625 -0.0186931802347389 ENSG00000197989 SNHG12
ENST00000475441 0.855099232813025 0.734647437327942 -0.0220485798081987 ENSG00000197989 SNHG12
ENST00000531126 0.762925466234092 0.594514616998859 -0.0282427706881335 ENSG00000197989 SNHG12
ENST00000461448 0.762891579483504 0.594464724220611 -0.0282361088136111 ENSG00000197989 SNHG12
ENST00000470977 0.760812414592113 0.591732256127015 -0.0284737945741057 ENSG00000197989 SNHG12
ENST00000474814 0.760767967419157 0.591671594632131 -0.0284782159334656 ENSG00000197989 SNHG12
ENST00000481368 0.733541647927156 0.553080899118499 -0.0361250733022593 ENSG00000197989 SNHG12
ENST00000481220 0.758046437798004 0.588130704923897 -0.0287498440087518 ENSG00000197989 SNHG12
ENST00000488745 0.768553659964972 0.601955577506658 -0.0277220702372636 ENSG00000197989 SNHG12
ENST00000483436 0.762395175694837 0.593843409579436 -0.0283129531313658 ENSG00000197989 SNHG12
ENST00000384581 0.837987856223984 0.705590524774124 0.0293774202099586 ENSG00000197989 SNHG12
ENST00000464115 0.693569045833111 0.501272968613149 -0.0423261798385805 ENSG00000197989 SNHG12
ENST00000461832 0.692724906223401 0.50007771456571 -0.0425041409680224 ENSG00000197989 SNHG12
ENST00000384584 0.110753610654357 0.0257972673502151 -0.197645940930871 ENSG00000197989 SNHG12
ENST00000384342 0.746079874077088 0.570878847824826 -0.0487796629009027 ENSG00000197989 SNHG12
ENST00000471683 0.38093673719057 0.183012350977028 -0.0739155589068635 ENSG00000120656 TAF12
ENST00000373826 0.315070380041959 0.13486391996682 -0.100206865185321 ENSG00000188060 RAB42
ENST00000465518 0.16539680353532 0.0484260888902374 -0.164412920471139 ENSG00000188060 RAB42
ENST00000373824 0.746561151152621 0.57165039732312 0.036033295481893 ENSG00000120656 TAF12
ENST00000263974 0.75161138040215 0.579021223730899 0.035386104279829 ENSG00000120656 TAF12
ENST00000495422 0.850259183140085 0.72683597364522 0.0229291857438945 ENSG00000120656 TAF12
ENST00000373816 0.621984271759685 0.415484422515812 -0.0442678908729172 ENSG00000162419 GMEB1
ENST00000361872 0.473053940691628 0.261462744210213 -0.0688473493680218 ENSG00000162419 GMEB1
ENST00000294409 0.470976120693611 0.259596192898031 -0.0691299517162603 ENSG00000162419 GMEB1
ENST00000480454 0.874941152914549 0.766186297720265 -0.0192952120548758 ENSG00000162419 GMEB1
ENST00000474884 0.946320015808268 0.893839267251843 -0.00749891936103153 ENSG00000198492 YTHDF2
ENST00000542507 0.452733441435342 0.243688516908659 0.0432598353403274 ENSG00000198492 YTHDF2
ENST00000373812 0.460054081241801 0.25004812349544 0.0428152316172415 ENSG00000198492 YTHDF2
ENST00000541996 0.472084070786365 0.260716375147825 0.0418927279043683 ENSG00000198492 YTHDF2
ENST00000478283 0.514732711094706 0.300795343758039 0.0385237769425442 ENSG00000198492 YTHDF2
ENST00000496288 0.646607470685031 0.444294628646883 -0.0421344574883047 ENSG00000198492 YTHDF2
ENST00000475796 0.437216255136629 0.229651004032034 0.0812024837966275 ENSG00000198492 YTHDF2
ENST00000476976 0.916635426572198 0.837939635599975 0.0124280095677904 ENSG00000198492 YTHDF2
ENST00000468863 0.989297607712298 0.97834517851865 0.00172519202961795 ENSG00000198492 YTHDF2
ENST00000343067 0.638887645720618 0.435273264962967 0.0338373463124187 ENSG00000159023 EPB41
ENST00000356093 0.638887645720618 0.435273264962967 0.0338373463124187 ENSG00000159023 EPB41
ENST00000398863 0.638887645720618 0.435273264962967 0.0338373463124187 ENSG00000159023 EPB41
ENST00000482464 0.139107083182615 0.0368714395419637 0.125665312910165 ENSG00000159023 EPB41
ENST00000373800 0.115007054711572 0.0273377643553739 0.123256162095384 ENSG00000159023 EPB41
ENST00000349460 0.115007054711572 0.0273377643553739 0.123256162095384 ENSG00000159023 EPB41
ENST00000347529 0.115098048899425 0.0273810714142598 0.123248668027147 ENSG00000159023 EPB41
ENST00000373798 0.630814015595749 0.425549573688486 0.0350246102946958 ENSG00000159023 EPB41
ENST00000373797 0.098875050130602 0.0215956401383906 0.129394693181297 ENSG00000159023 EPB41
ENST00000488277 0.372400723038559 0.176106690887637 0.109272674936656 ENSG00000159023 EPB41
ENST00000490308 0.498550209094789 0.285106394198318 0.0847686713648063 ENSG00000159023 EPB41
ENST00000460378 0.10196283867139 0.0226932785780772 -0.122962608586977 ENSG00000159023 EPB41
ENST00000462032 0.958284291876115 0.917926213177226 -0.00903921868318095 ENSG00000159023 EPB41
ENST00000521452 0.192944411241968 0.0617012078036929 -0.146105773448414 ENSG00000253304 TMEM200B
ENST00000420504 0.227270000864493 0.0804695765050457 -0.137855588270649 ENSG00000253304 TMEM200B
ENST00000373795 0.974821646148707 0.950368548969254 -0.00206698294034055 ENSG00000116350 SRSF4
ENST00000546138 0.957970655087564 0.917314274822264 0.0034743284341411 ENSG00000116350 SRSF4
ENST00000466448 0.906872878260491 0.820727814810793 0.00806942031524875 ENSG00000116350 SRSF4
ENST00000497015 0.894448289313043 0.798863991323376 -0.0135365693407728 ENSG00000116350 SRSF4
ENST00000605204 0.449205680964579 0.240270926350466 0.0522872039075065 ENSG00000116350 SRSF4
ENST00000477193 0.792158951635305 0.636145829824867 0.0291212059699902 ENSG00000116350 SRSF4
ENST00000489898 0.925376146625465 0.854416503288599 -0.0113078224262696 ENSG00000116350 SRSF4
ENST00000472353 0.684869931379416 0.49064686498379 0.0412595260320475 ENSG00000116350 SRSF4
ENST00000373791 0.681830539206111 0.487138378974567 -0.0481479431305015 ENSG00000116353 MECR
ENST00000475773 0.928112444169678 0.859711703199449 -0.0139779023221922 ENSG00000116353 MECR
ENST00000483435 0.962691855603121 0.927290191885161 -0.00762307095791328 ENSG00000116353 MECR
ENST00000263702 0.582174464928579 0.370596456257144 -0.0616263687095146 ENSG00000116353 MECR
ENST00000473030 0.388964792118068 0.189386206266284 -0.0964155675020406 ENSG00000116353 MECR
ENST00000463412 0.539968947198602 0.326133225779775 -0.0725937016624057 ENSG00000116353 MECR
ENST00000453185 0.804077251573329 0.654035208428637 -0.0355303108317845 ENSG00000116353 MECR
ENST00000478505 0.332628483597315 0.146893692880392 -0.10311542053816 ENSG00000116353 MECR
ENST00000490529 0.636401099349394 0.432399807482792 -0.054236070325115 ENSG00000116353 MECR
ENST00000463052 0.250699609395553 0.0938366605627361 -0.12639853737156 ENSG00000116353 MECR
ENST00000489248 0.328140310049897 0.143587800457 -0.109972072667465 ENSG00000116353 MECR
ENST00000475861 0.411865474366818 0.208070231311307 -0.0958939078979683 ENSG00000116353 MECR
ENST00000474946 0.483281874336466 0.270878044271625 -0.0837798094499159 ENSG00000116353 MECR
ENST00000464915 0.186165641405919 0.0584491566017221 -0.162350038939559 ENSG00000116353 MECR
ENST00000482610 0.703837761871658 0.514493346132224 -0.055025490793548 ENSG00000116353 MECR
ENST00000484012 0.747526804863924 0.573182700922491 -0.0485717424935865 ENSG00000116353 MECR
ENST00000373765 0.968363602283096 0.938265021493897 0.00687701513828132 ENSG00000162510 MATN1
ENST00000414532 0.941845263872006 0.885111540098278 -0.0125282323175967 ENSG00000186056 MATN1-AS1
ENST00000454613 0.958221299782214 0.917788846047434 -0.00895896620756929 ENSG00000186056 MATN1-AS1
ENST00000294507 0.956905397454851 0.91516448658398 -0.0035423290045035 ENSG00000162511 LAPTM5
ENST00000464569 0.985012018263434 0.969769294971495 0.00186661755510093 ENSG00000162511 LAPTM5
ENST00000476492 0.823812689261615 0.683266357663482 0.023990439256855 ENSG00000162511 LAPTM5
ENST00000424085 0.570412083917103 0.357885072349308 0.0438282002288298 ENSG00000134644 PUM1
ENST00000257075 0.570412083917103 0.357885072349308 0.0438282002288298 ENSG00000134644 PUM1
ENST00000373747 0.570412083917103 0.357885072349308 0.0438282002288298 ENSG00000134644 PUM1
ENST00000525843 0.549597459782364 0.336425064505259 0.0460111312407947 ENSG00000134644 PUM1
ENST00000426105 0.49112786807437 0.277994139307409 0.0516438819584448 ENSG00000134644 PUM1
ENST00000440538 0.492748428671315 0.279436592329599 0.0514666545021104 ENSG00000134644 PUM1
ENST00000498419 0.70382841598788 0.514467559921771 0.031491882010003 ENSG00000134644 PUM1
ENST00000373741 0.493637330219722 0.280272255655118 0.0513906430088971 ENSG00000134644 PUM1
ENST00000423018 0.497257358098976 0.283731069950149 0.050996438039312 ENSG00000134644 PUM1
ENST00000373742 0.474813938156083 0.263279021559991 0.0534279497777023 ENSG00000134644 PUM1
ENST00000530669 0.848445047298925 0.723579472504524 -0.0204140554012351 ENSG00000134644 PUM1
ENST00000529846 0.792383252842503 0.636523799957301 0.0256210742615885 ENSG00000134644 PUM1
ENST00000525997 0.767327955162326 0.600181672331348 0.0285615496420671 ENSG00000134644 PUM1
ENST00000527498 0.864723760983353 0.749281655279727 0.0175905356170814 ENSG00000134644 PUM1
ENST00000498627 0.246404770700313 0.091274681805175 -0.145573061652693 ENSG00000134644 PUM1
ENST00000471894 0.699846037754162 0.509063893304265 -0.0460759137318044 ENSG00000134644 PUM1
ENST00000490546 0.85221885740351 0.7295884111651 0.02328504608148 ENSG00000134644 PUM1
ENST00000532678 0.318373800433159 0.136953318085413 0.0865505813587173 ENSG00000134644 PUM1
ENST00000526128 0.44748029293997 0.23871237803068 0.0869735867830545 ENSG00000134644 PUM1
ENST00000526215 0.308202703166615 0.130293143139509 0.0828030489862586 ENSG00000134644 PUM1
ENST00000525948 0.617239396321571 0.409641851801491 0.0425330001348174 ENSG00000134644 PUM1
ENST00000480602 0.419276934170012 0.21433679352501 0.0685352283038601 ENSG00000134644 PUM1
ENST00000524516 0.811931757029296 0.665596583094316 0.0237323636119615 ENSG00000134644 PUM1
ENST00000531867 0.128336524747351 0.0325223343898884 -0.137694248798938 ENSG00000134644 PUM1
ENST00000263694 0.167362438517 0.0493249402099499 -0.0795277305616916 ENSG00000060688 SNRNP40
ENST00000486941 0.895581572589798 0.801203477832959 0.0189232084451576 ENSG00000060688 SNRNP40
ENST00000489853 0.453730899298656 0.244552102030397 -0.0639925893187731 ENSG00000060688 SNRNP40
ENST00000373720 0.894727847855977 0.799592384335098 -0.0152737849226446 ENSG00000060688 SNRNP40
ENST00000491106 0.770089151183957 0.603930047770011 -0.0437068097082311 ENSG00000060688 SNRNP40
ENST00000446633 0.172438460601343 0.0517724254516701 -0.0788857385434951 ENSG00000060688 SNRNP40
ENST00000474025 0.0567798677558199 0.00879132943726702 -0.167223811875993 ENSG00000060688 SNRNP40
ENST00000463988 0.43942565267957 0.231648131778502 -0.0843840952873718 ENSG00000060688 SNRNP40
ENST00000344147 0.498220750557306 0.284847211068495 0.0570826270404664 ENSG00000121766 ZCCHC17
ENST00000479629 0.706963382844794 0.518967845049327 0.0393641775508685 ENSG00000121766 ZCCHC17
ENST00000373714 0.498220750557306 0.284847211068495 0.0570826270404664 ENSG00000121766 ZCCHC17
ENST00000546109 0.355162178003379 0.16325243836249 0.0773871988300541 ENSG00000121766 ZCCHC17
ENST00000422613 0.405705094174361 0.202815925829713 0.0690780051006641 ENSG00000121766 ZCCHC17
ENST00000490049 0.307456183384812 0.129793609653775 0.102595480615454 ENSG00000121766 ZCCHC17
ENST00000430143 0.417356357238902 0.212725577189538 -0.0964516342952692 ENSG00000229044 RP11-266K22.2
ENST00000373713 0.534740058554358 0.320832893870693 -0.0650811058958417 ENSG00000121769 FABP3
ENST00000497275 0.53200443870886 0.318186942613428 -0.0657164355127943 ENSG00000121769 FABP3
ENST00000498148 0.555416951800501 0.342501509579682 -0.0622968505870307 ENSG00000121769 FABP3
ENST00000482018 0.734550881140713 0.554447063496071 -0.0386116148509926 ENSG00000121769 FABP3
ENST00000373710 0.92384478766291 0.851812681662183 -0.0110983611330269 ENSG00000168528 SERINC2
ENST00000536859 0.92353278356877 0.851297602309826 -0.0111450521595975 ENSG00000168528 SERINC2
ENST00000487207 0.705244049512678 0.516496825866679 0.0456960884070182 ENSG00000168528 SERINC2
ENST00000373709 0.940298492295798 0.882426759129659 -0.0087980092942312 ENSG00000168528 SERINC2
ENST00000536384 0.9421053947202 0.885856371493744 -0.00853217100564464 ENSG00000168528 SERINC2
ENST00000491976 0.9421053947202 0.885856371493744 -0.00853217100564464 ENSG00000168528 SERINC2
ENST00000596131 0.542483227109332 0.328834866902421 0.085931690582659 ENSG00000268950 AC114494.1
ENST00000418618 0.268875266935715 0.104938368226819 0.0963843652596825 ENSG00000228682 RP11-439L8.3
ENST00000412068 0.751278850503411 0.578591958832663 0.0347573742922013 ENSG00000223907 RP11-439L8.4
ENST00000417514 0.945234565802722 0.891651063323593 0.0113049440932937 ENSG00000223907 RP11-439L8.4
ENST00000373705 0.376211849052421 0.179157952150427 -0.087161799854214 ENSG00000121764 HCRTR1
ENST00000373703 0.642106462443247 0.43907963785812 -0.0444283610453559 ENSG00000162517 PEF1
ENST00000461006 0.507351487467405 0.293454921746645 -0.0694570562612499 ENSG00000162517 PEF1
ENST00000478502 0.569184900292582 0.356705447306248 0.0543347545234908 ENSG00000162517 PEF1
ENST00000489164 0.639215876190569 0.435675883369931 0.0478353151388215 ENSG00000162517 PEF1
ENST00000492061 0.543846351406113 0.330334432912852 0.0632516930778192 ENSG00000162517 PEF1
ENST00000496805 0.358424232390815 0.165671505944726 0.0905623512477618 ENSG00000162517 PEF1
ENST00000472443 0.34542556443163 0.156045390265865 0.095002071646337 ENSG00000162517 PEF1
ENST00000471219 0.298204680215888 0.123757722476861 0.115310380425163 ENSG00000162517 PEF1
ENST00000440872 0.243457877738737 0.0895895593138699 0.118913019669053 ENSG00000162517 PEF1
ENST00000609625 0.1703912715176 0.050795291734516 -0.17326273279993 ENSG00000235790 RP11-73M7.6
ENST00000609549 0.1703912715176 0.050795291734516 -0.17326273279993 ENSG00000235790 RP11-73M7.6
ENST00000610043 0.186681518216892 0.0586710716126616 -0.16771171572907 ENSG00000235790 RP11-73M7.6
ENST00000608332 0.126333550724754 0.0317305487041746 -0.190879262447748 ENSG00000235790 RP11-73M7.6
ENST00000585660 0.108463736505884 0.0249742293513483 -0.1991639427729 ENSG00000235790 RP11-73M7.6
ENST00000591592 0.108933860889264 0.0251309649524819 -0.198992482925709 ENSG00000235790 RP11-73M7.6
ENST00000608246 0.095841229611305 0.0205493355405707 -0.205792307696418 ENSG00000235790 RP11-73M7.6
ENST00000608888 0.0948299057358859 0.0202123079298031 -0.206321649533851 ENSG00000235790 RP11-73M7.6
ENST00000607926 0.0941735560459281 0.0199652362455882 -0.206747596996505 ENSG00000235790 RP11-73M7.6
ENST00000610216 0.0941735560459281 0.0199652362455882 -0.206747596996505 ENSG00000235790 RP11-73M7.6
ENST00000585413 0.0583553586190939 0.00925048504843634 -0.231249140513602 ENSG00000235790 RP11-73M7.6
ENST00000609033 0.0596117918707093 0.00960127419070719 -0.230173368229152 ENSG00000235790 RP11-73M7.6
ENST00000589462 0.0513690525739594 0.00749188773428835 -0.237598098656512 ENSG00000235790 RP11-73M7.6
ENST00000593188 0.0501480737536106 0.00719365930322316 -0.238758681782566 ENSG00000235790 RP11-73M7.6
ENST00000609373 0.050273326815725 0.00722406299678746 -0.238649300359077 ENSG00000235790 RP11-73M7.6
ENST00000587445 0.0501480737536106 0.00719365930322316 -0.238758681782566 ENSG00000235790 RP11-73M7.6
ENST00000591929 0.0704616916668692 0.0125839702009037 -0.221833674885215 ENSG00000235790 RP11-73M7.6
ENST00000609338 0.0630075985122385 0.0104984817810471 -0.227538176610125 ENSG00000235790 RP11-73M7.6
ENST00000373672 0.155949689108277 0.0440197176128617 -0.162016928290776 ENSG00000084636 COL16A1
ENST00000271069 0.153889769580369 0.043146323854334 -0.162328612169125 ENSG00000084636 COL16A1
ENST00000488128 0.0403334836024144 0.00503399734521074 -0.245573679622713 ENSG00000084636 COL16A1
ENST00000488897 0.0466371197407099 0.00639671143988959 -0.242116164255362 ENSG00000084636 COL16A1
ENST00000373668 0.583444366237063 0.37197384327593 -0.0760174691327892 ENSG00000084636 COL16A1
ENST00000602889 0.471769025046148 0.260417466880681 -0.0519301589199226 ENSG00000269967 RP11-84A19.4
ENST00000602725 0.450584292492172 0.241665469322573 -0.0580255494340931 ENSG00000184007 PTP4A2
ENST00000344035 0.561790946733264 0.349347650810663 -0.0381733956417062 ENSG00000184007 PTP4A2
ENST00000356536 0.759787236992588 0.59049151277142 -0.0227338424614023 ENSG00000184007 PTP4A2
ENST00000457805 0.72374333567707 0.540449674389509 -0.0316482905183739 ENSG00000184007 PTP4A2
ENST00000489313 0.273750108070106 0.107908750172381 -0.105979887885337 ENSG00000184007 PTP4A2
ENST00000602683 0.444136749940285 0.235851958286628 -0.061218164955421 ENSG00000184007 PTP4A2
ENST00000470404 0.442289612955029 0.234175746187939 -0.0600357534029635 ENSG00000184007 PTP4A2
ENST00000532001 0.714782958724721 0.528959155785556 -0.0314821176402907 ENSG00000184007 PTP4A2
ENST00000528253 0.959765759637495 0.920681273289408 -0.00524564247441677 ENSG00000184007 PTP4A2
ENST00000484483 0.870001571973552 0.75735800276243 -0.0175632977746557 ENSG00000184007 PTP4A2
ENST00000468531 0.887856201926273 0.787585411571461 0.0128623963147045 ENSG00000184007 PTP4A2
ENST00000534796 0.556481424791131 0.343532465860919 0.053090997295371 ENSG00000184007 PTP4A2
ENST00000532289 0.518479655627572 0.304741544334351 0.0594829994182486 ENSG00000184007 PTP4A2
ENST00000526960 0.922226551897082 0.848678329171146 0.0102081393324239 ENSG00000184007 PTP4A2
ENST00000524384 0.456614877210992 0.247126931991569 0.0725772696684517 ENSG00000184007 PTP4A2
ENST00000528840 0.467982571295386 0.256876877420671 0.0713444717232274 ENSG00000184007 PTP4A2
ENST00000494444 0.493524042201061 0.280152199878131 0.067720101541794 ENSG00000184007 PTP4A2
ENST00000529477 0.883525884768035 0.780155565232234 0.0157693650716691 ENSG00000184007 PTP4A2
ENST00000533408 0.699212190456364 0.508247036897345 0.0414930646207801 ENSG00000184007 PTP4A2
ENST00000475464 0.480785110473116 0.268709119010635 0.0774970043858637 ENSG00000184007 PTP4A2
ENST00000327300 0.765046261709917 0.597379641768731 -0.0198679876846848 ENSG00000121774 KHDRBS1
ENST00000307714 0.776770666242432 0.613603281518098 -0.0190153393160408 ENSG00000121774 KHDRBS1
ENST00000492989 0.726029828673388 0.543470373590549 -0.0253425967899583 ENSG00000121774 KHDRBS1
ENST00000484270 0.739895592517066 0.561396271320577 0.0244727934868159 ENSG00000121774 KHDRBS1
ENST00000366152 0.125021457983254 0.0312328109155706 0.164613075901785 ENSG00000203325 RP11-277A4.4
ENST00000487305 0.397592954809206 0.196488305561111 -0.0733791840559562 ENSG00000121775 TMEM39B
ENST00000336294 0.419227878200247 0.214275026389001 -0.0705583439313119 ENSG00000121775 TMEM39B
ENST00000438825 0.470109748417387 0.258784749190365 -0.0796560356938655 ENSG00000121775 TMEM39B
ENST00000441402 0.423227484132986 0.217569837617497 -0.0700066773624699 ENSG00000121775 TMEM39B
ENST00000472503 0.668222557704905 0.47040259019451 -0.0503078937078873 ENSG00000121775 TMEM39B
ENST00000456834 0.475629570281847 0.263895314081865 -0.0710033562215598 ENSG00000121775 TMEM39B
ENST00000468135 0.423227484132986 0.217569837617497 -0.0700066773624699 ENSG00000121775 TMEM39B
ENST00000466321 0.473251624295454 0.261755763824224 -0.0792036600294459 ENSG00000121775 TMEM39B
ENST00000373634 0.431389832133052 0.224560321928038 -0.0689286404042127 ENSG00000121775 TMEM39B
ENST00000427288 0.448295953926848 0.239516862420799 -0.0716204320443658 ENSG00000121775 TMEM39B
ENST00000476968 0.435283488644129 0.227864190089871 -0.0684172221195626 ENSG00000121775 TMEM39B
ENST00000498613 0.836467175684478 0.703216414621248 0.030421974989479 ENSG00000121775 TMEM39B
ENST00000373625 0.67970155469438 0.484523597653238 -0.0278173078241603 ENSG00000025800 KPNA6
ENST00000471599 0.912389386975125 0.830996274936851 0.00956011000871314 ENSG00000025800 KPNA6
ENST00000537234 0.679951060685898 0.484778730411551 0.0346259469607869 ENSG00000025800 KPNA6
ENST00000469790 0.773746227461457 0.609276058553089 0.033621575647597 ENSG00000025800 KPNA6
ENST00000545542 0.928796900151689 0.86076092825061 -0.0089953739926156 ENSG00000025800 KPNA6
ENST00000446515 0.890434213490962 0.79193891597135 -0.0164468389255567 ENSG00000025800 KPNA6
ENST00000515055 0.167992174315633 0.0496362209871338 -0.095006818361867 ENSG00000250135 RP4-622L5.2
ENST00000373610 0.00146558384293939 7.50891032493193e-06 -0.199522527513085 ENSG00000084652 TXLNA
ENST00000373609 0.00149297079919835 7.77647870633281e-06 -0.199274928316211 ENSG00000084652 TXLNA
ENST00000373602 0.725684646208268 0.542996972150118 -0.0342099426888983 ENSG00000160050 CCDC28B
ENST00000469003 0.842739632245804 0.714249139910919 0.025264897254368 ENSG00000160050 CCDC28B
ENST00000421922 0.733369972941877 0.552860594038003 -0.0333784121625187 ENSG00000160050 CCDC28B
ENST00000461819 0.735582369826419 0.555769011523143 -0.0331253504216198 ENSG00000160050 CCDC28B
ENST00000483009 0.7976294467264 0.644090091258586 -0.026262670031181 ENSG00000160050 CCDC28B
ENST00000373604 0.550308767520879 0.337152197026865 -0.0709665674597171 ENSG00000224066 RP4-622L5.7
ENST00000537469 0.243217695228125 0.0894491625927059 -0.143498106071691 ENSG00000160051 IQCC
ENST00000291358 0.261593124660224 0.100403876773141 -0.13899354289687 ENSG00000160051 IQCC
ENST00000409358 0.648871316318835 0.446833367061972 -0.0653466014556827 ENSG00000222046 DCDC2B
ENST00000487056 0.692935457096699 0.500295886983442 -0.0578629495618494 ENSG00000222046 DCDC2B
ENST00000466796 0.217209437609065 0.0747948249059172 -0.1433242561756 ENSG00000160055 TMEM234
ENST00000491434 0.253178532081971 0.0953605763501748 -0.127163213589856 ENSG00000160055 TMEM234
ENST00000489170 0.25381847560201 0.0957564284612627 -0.127053561077986 ENSG00000160055 TMEM234
ENST00000461402 0.25381847560201 0.0957564284612627 -0.127053561077986 ENSG00000160055 TMEM234
ENST00000483001 0.400575709657489 0.198800756580906 -0.0986185460070961 ENSG00000160055 TMEM234
ENST00000545122 0.451726508488859 0.242715929370235 -0.0913007534433642 ENSG00000160055 TMEM234
ENST00000309777 0.518543140533216 0.304834143736825 -0.0796340715675217 ENSG00000160055 TMEM234
ENST00000373593 0.518543140533216 0.304834143736825 -0.0796340715675217 ENSG00000160055 TMEM234
ENST00000344461 0.510563489069634 0.296681136471841 -0.0811793454939389 ENSG00000160055 TMEM234
ENST00000484490 0.459674851909599 0.249701585637952 -0.0912801408924191 ENSG00000160055 TMEM234
ENST00000485689 0.425558840296349 0.219699305449986 -0.108570815106031 ENSG00000160055 TMEM234
ENST00000487174 0.565575956671516 0.353061830062501 -0.0744503185716222 ENSG00000160055 TMEM234
ENST00000355082 0.310920451615264 0.132086423389627 0.0843721283536465 ENSG00000084623 EIF3I
ENST00000373586 0.310360558532013 0.131730997729826 0.0770066719461866 ENSG00000084623 EIF3I
ENST00000489353 0.235919132852962 0.0853604242850049 0.0952412319383853 ENSG00000084623 EIF3I
ENST00000471486 0.203970134409408 0.0675489774808942 0.0971048683857072 ENSG00000084623 EIF3I
ENST00000483517 0.227221378009623 0.080442575934674 0.0924499244951271 ENSG00000084623 EIF3I
ENST00000474371 0.218946117836625 0.0757805872469046 0.0910943126317488 ENSG00000084623 EIF3I
ENST00000423995 0.107187203570577 0.0245158549268222 -0.170216184305155 ENSG00000220785 MTMR9LP
ENST00000403496 0.18424550094772 0.057532224574288 -0.14787998020266 ENSG00000220785 MTMR9LP
ENST00000441044 0.0856797721723971 0.0171606543370108 -0.174574958339489 ENSG00000220785 MTMR9LP
ENST00000426597 0.113708931981109 0.0268862310096631 -0.16232823257269 ENSG00000220785 MTMR9LP
ENST00000336890 0.155299480906044 0.0437548257155352 -0.104637696813811 ENSG00000182866 LCK
ENST00000482949 0.634655574122793 0.430141577614535 -0.0463352581864397 ENSG00000182866 LCK
ENST00000495610 0.27127043820555 0.106450885270524 -0.0852384796053006 ENSG00000182866 LCK
ENST00000355928 0.668180316848861 0.47035727331627 -0.0437552935158618 ENSG00000182866 LCK
ENST00000476457 0.530625281880985 0.31693033059761 -0.0594746342747489 ENSG00000182866 LCK
ENST00000469765 0.155636587112194 0.043896969821344 -0.10454041375302 ENSG00000182866 LCK
ENST00000461712 0.533932184910736 0.320059962649726 -0.0778597359054064 ENSG00000182866 LCK
ENST00000373562 0.473052854170687 0.261451401350594 -0.0816393047265589 ENSG00000182866 LCK
ENST00000477031 0.533600331206773 0.319734701073791 -0.0816107860925632 ENSG00000182866 LCK
ENST00000373557 0.33799792861083 0.150719161115892 -0.0965295610433769 ENSG00000182866 LCK
ENST00000333070 0.140276277442678 0.0373726441114614 -0.119647109305902 ENSG00000182866 LCK
ENST00000373564 0.201252939191858 0.0660220643003824 -0.104854094956056 ENSG00000182866 LCK
ENST00000469956 0.224094303779421 0.0786429690492846 -0.108938951418393 ENSG00000182866 LCK
ENST00000373548 0.0657466642532841 0.0112381765958361 -0.118996499308446 ENSG00000116478 HDAC1
ENST00000481281 0.0930959345187943 0.019592024115055 -0.121176801278251 ENSG00000116478 HDAC1
ENST00000463172 0.0697576115123229 0.0123881992109164 -0.129058453778127 ENSG00000116478 HDAC1
ENST00000428704 0.0918318346427161 0.0191414958165749 -0.114013678384591 ENSG00000116478 HDAC1
ENST00000472928 0.0943296796623931 0.0200331754908437 -0.120599647751643 ENSG00000116478 HDAC1
ENST00000373541 0.0657462681579977 0.0112366949947515 -0.119338538187357 ENSG00000116478 HDAC1
ENST00000490081 0.140684537924314 0.0375387042201828 -0.100373409874733 ENSG00000116478 HDAC1
ENST00000482310 0.203356156891609 0.0672013060545909 -0.088885619106398 ENSG00000116478 HDAC1
ENST00000476391 0.215532377457727 0.0738744204575161 -0.105224946944989 ENSG00000116478 HDAC1
ENST00000484305 0.985642872777269 0.971193149625333 0.00214122035852924 ENSG00000116478 HDAC1
ENST00000471488 0.132848621707091 0.0343026542522311 -0.156555479803855 ENSG00000116478 HDAC1
ENST00000329421 0.0501263917127117 0.00718770074363747 -0.130155330513058 ENSG00000175130 MARCKSL1
ENST00000574315 0.915281403782592 0.835742971315084 -0.0169001526085282 ENSG00000162526 TSSK3
ENST00000416512 0.901785029243241 0.811437428815517 0.0206475112614187 ENSG00000225828 FAM229A
ENST00000415596 0.903949801691302 0.815636803033757 0.0201859686783388 ENSG00000225828 FAM229A
ENST00000373534 0.979588271849052 0.959558998050638 -0.00442924463763346 ENSG00000162526 TSSK3
ENST00000455895 0.120631720920584 0.0294724707961704 -0.104417852004743 ENSG00000160058 BSDC1
ENST00000413080 0.121080787997115 0.0296705014852693 -0.104412535095361 ENSG00000160058 BSDC1
ENST00000444377 0.123311739351382 0.0305523309049062 -0.103994758712178 ENSG00000160058 BSDC1
ENST00000341071 0.128079389184282 0.0324300451918294 -0.102723202123816 ENSG00000160058 BSDC1
ENST00000526031 0.256269488104531 0.0972417378199509 -0.0838524418236943 ENSG00000160058 BSDC1
ENST00000419121 0.260529588474641 0.0998106243140072 -0.0829876453558696 ENSG00000160058 BSDC1
ENST00000446293 0.33351785058981 0.147507966764134 -0.0743074091858051 ENSG00000160058 BSDC1
ENST00000463967 0.0914002130234622 0.0190144515902982 -0.178790689147805 ENSG00000160058 BSDC1
ENST00000373520 0.416399672876951 0.211981631330977 -0.0702939251670216 ENSG00000160058 BSDC1
ENST00000449308 0.558181275688183 0.345496248190181 -0.0525145909971782 ENSG00000160058 BSDC1
ENST00000527513 0.852995284121489 0.731030336022521 -0.0223118661857467 ENSG00000160058 BSDC1
ENST00000527163 0.831999823634116 0.695757579221464 -0.0254509232863248 ENSG00000160058 BSDC1
ENST00000530485 0.97341280254561 0.947840343322737 -0.00435856831941193 ENSG00000160058 BSDC1
ENST00000474414 0.928529275310617 0.860327633635039 -0.012029954469539 ENSG00000160058 BSDC1
ENST00000530876 0.949285817793099 0.899623144485473 -0.00910709154982464 ENSG00000160058 BSDC1
ENST00000530753 0.991184646757158 0.982229516131672 0.00162834036105069 ENSG00000160058 BSDC1
ENST00000533084 0.940930805066704 0.883465050986933 -0.0114761789325269 ENSG00000160058 BSDC1
ENST00000531222 0.496798347803747 0.283314134685376 -0.0894141284629514 ENSG00000160058 BSDC1
ENST00000480336 0.118193264783381 0.0285409109160414 0.195406177122579 ENSG00000254553 RP1-27O5.3
ENST00000373510 0.507017643706816 0.293199402985317 0.0936245159388752 ENSG00000160062 ZBTB8A
ENST00000341885 0.905311142504908 0.818142622296489 0.00992142540441948 ENSG00000176261 ZBTB8OS
ENST00000468695 0.960143532173033 0.9218122209126 -0.00461318383235864 ENSG00000176261 ZBTB8OS
ENST00000492007 0.910662725249131 0.827894504207371 -0.0101732012288198 ENSG00000176261 ZBTB8OS
ENST00000373506 0.935886534119928 0.874437737420808 -0.00739542532701246 ENSG00000176261 ZBTB8OS
ENST00000467652 0.831711698821967 0.695083948647016 -0.0249498405571958 ENSG00000176261 ZBTB8OS
ENST00000498691 0.83340844708568 0.698363950062838 0.0210356828601031 ENSG00000176261 ZBTB8OS
ENST00000478041 0.956680589917053 0.914514597555189 -0.00505689381370678 ENSG00000176261 ZBTB8OS
ENST00000473294 0.956654850989298 0.914444693489117 -0.00505888009251451 ENSG00000176261 ZBTB8OS
ENST00000436661 0.953790051090652 0.908276906708949 -0.00543076499027003 ENSG00000176261 ZBTB8OS
ENST00000373501 0.953629824514028 0.90801021529787 -0.00544316145430279 ENSG00000176261 ZBTB8OS
ENST00000476493 0.954926913243944 0.910712979623503 -0.00527741453752247 ENSG00000176261 ZBTB8OS
ENST00000465588 0.965000252379431 0.931742148952591 -0.00404108628939472 ENSG00000176261 ZBTB8OS
ENST00000483138 0.937156718900766 0.876831559623847 -0.00827819245951793 ENSG00000176261 ZBTB8OS
ENST00000479075 0.949801108450668 0.900688353202727 -0.00697447496650593 ENSG00000176261 ZBTB8OS
ENST00000473383 0.781788613604589 0.621324708927603 0.0364933161743719 ENSG00000176261 ZBTB8OS
ENST00000466361 0.779697158232425 0.618259559073061 -0.0292931846091898 ENSG00000176261 ZBTB8OS
ENST00000414241 0.643590452436428 0.440758769390559 -0.0346072687615978 ENSG00000162521 RBBP4
ENST00000373493 0.534313135840348 0.320409763631817 -0.0457372773012931 ENSG00000162521 RBBP4
ENST00000527118 0.461356436465215 0.251152461179762 -0.050243905078705 ENSG00000162521 RBBP4
ENST00000401893 0.356482715414215 0.164247675843028 -0.0607063766860929 ENSG00000162521 RBBP4
ENST00000524393 0.507515886645393 0.293631719703579 -0.0459696242392017 ENSG00000162521 RBBP4
ENST00000526193 0.531199380438269 0.317465983236774 -0.0442839490574929 ENSG00000162521 RBBP4
ENST00000492348 0.656040163662962 0.455031873120233 -0.0350319154755521 ENSG00000162521 RBBP4
ENST00000544435 0.656040163662962 0.455031873120233 -0.0350319154755521 ENSG00000162521 RBBP4
ENST00000525506 0.0474125759441855 0.00656533148423165 -0.139621047915361 ENSG00000162521 RBBP4
ENST00000465780 0.0877176200545833 0.0178019678974865 -0.131316210843778 ENSG00000162521 RBBP4
ENST00000373485 0.599304884012784 0.389152013148122 -0.0408380343278722 ENSG00000162521 RBBP4
ENST00000477563 0.400656654519347 0.198848517281052 -0.0573147305748011 ENSG00000162521 RBBP4
ENST00000458695 0.592206374415813 0.381424381749044 -0.0397191902708576 ENSG00000162521 RBBP4
ENST00000490500 0.0245425683690186 0.00221655524831821 -0.164119245985626 ENSG00000162521 RBBP4
ENST00000445722 0.282262121511676 0.113196755412658 -0.0739016835439285 ENSG00000162521 RBBP4
ENST00000475321 0.962525715417814 0.926904821608862 0.00480025481874221 ENSG00000162521 RBBP4
ENST00000531983 0.838250871131538 0.706158642623125 0.0240151544817887 ENSG00000162521 RBBP4
ENST00000463378 0.958862588333504 0.918980847883708 -0.00549569405214493 ENSG00000162521 RBBP4
ENST00000460669 0.873761967936291 0.763834092328425 -0.0180377655346251 ENSG00000162521 RBBP4
ENST00000482190 0.863700546425381 0.747746506856794 -0.0192593049268674 ENSG00000162521 RBBP4
ENST00000373484 0.985116932091589 0.970003197812587 0.00245308548117261 ENSG00000162520 SYNC
ENST00000409190 0.54122549634717 0.327620002230457 -0.0585211126382347 ENSG00000162520 SYNC
ENST00000469100 0.0586359939628405 0.00933094156608612 -0.147543273326729 ENSG00000134684 YARS
ENST00000373477 0.552464937400326 0.339605180180429 -0.0383189941136453 ENSG00000134684 YARS
ENST00000490826 0.0313441257070845 0.0033642804412368 -0.173215358234034 ENSG00000134684 YARS
ENST00000487404 0.125856621402164 0.0315511650990291 -0.123068662023415 ENSG00000134684 YARS
ENST00000478828 0.127186505519672 0.0320784814663981 -0.123582003091035 ENSG00000134684 YARS
ENST00000481895 0.490681701220317 0.277544276906249 0.0447068581866283 ENSG00000134684 YARS
ENST00000466052 0.337033952196685 0.149970407347498 0.0772213045449983 ENSG00000134684 YARS
ENST00000470377 0.0570881134407302 0.00888338881681035 0.137187509954512 ENSG00000134684 YARS
ENST00000472692 0.744853997394495 0.568883111641741 0.0353493989521953 ENSG00000134684 YARS
ENST00000530710 0.207800471647991 0.0696326999005447 -0.103329710558984 ENSG00000116497 S100PBP
ENST00000373476 0.556481424791131 0.343554330154204 0.0452566365256377 ENSG00000116497 S100PBP
ENST00000373475 0.630062096674787 0.424574931618643 0.0377850031085231 ENSG00000116497 S100PBP
ENST00000529027 0.616710500469893 0.409103944578321 -0.0519169138235095 ENSG00000116497 S100PBP
ENST00000531123 0.660789499321722 0.460885531536918 0.0359767961224225 ENSG00000116497 S100PBP
ENST00000398243 0.973285563409701 0.947577434589986 -0.00328811738852292 ENSG00000116497 S100PBP
ENST00000356689 0.870351522552661 0.75779896136946 0.0150283138151319 ENSG00000116497 S100PBP
ENST00000526230 0.73604868209372 0.556468368039576 -0.0334997011572483 ENSG00000116497 S100PBP
ENST00000531256 0.63547258104142 0.431275995271399 -0.0437293120178943 ENSG00000116497 S100PBP
ENST00000477248 0.536413152209761 0.322654604036771 -0.0843596946940347 ENSG00000116497 S100PBP
ENST00000482212 0.6760514687683 0.479478564594642 -0.0396854024195021 ENSG00000116497 S100PBP
ENST00000530552 0.354409420634813 0.162564075678333 -0.111182335735918 ENSG00000116497 S100PBP
ENST00000525203 0.182078287600573 0.0565088980505944 0.155129404228505 ENSG00000116497 S100PBP
ENST00000524535 0.237087625389218 0.086009153895744 0.140351256823189 ENSG00000116497 S100PBP
ENST00000527692 0.884275798185259 0.781387203817276 -0.0241826364262701 ENSG00000116497 S100PBP
ENST00000475486 0.852531139459893 0.730196570315485 -0.0300152387402107 ENSG00000116497 S100PBP
ENST00000373456 0.190209456555647 0.060423098352584 -0.12269277657026 ENSG00000116514 RNF19B
ENST00000356990 0.19069436750983 0.0606240929515255 -0.122667897216471 ENSG00000116514 RNF19B
ENST00000235150 0.190990245490504 0.0607706101597654 -0.123687286551694 ENSG00000116514 RNF19B
ENST00000427524 0.870958499756151 0.758921132027014 0.0150904063966855 ENSG00000236065 RP1-117O3.2
ENST00000373449 0.896613043289045 0.802852140720691 0.0126515793458667 ENSG00000004455 AK2
ENST00000548033 0.670415767323192 0.472991151005037 0.0368797873009428 ENSG00000004455 AK2
ENST00000482191 0.176833684817026 0.0539377187537866 0.120151737270325 ENSG00000004455 AK2
ENST00000491241 0.754788660084377 0.583389508895402 -0.0339834816840264 ENSG00000004455 AK2
ENST00000467905 0.954855556614333 0.910493784768433 -0.00654645101069616 ENSG00000004455 AK2
ENST00000354858 0.933384168099059 0.869337171785696 -0.00983054003984135 ENSG00000004455 AK2
ENST00000480134 0.933363492445723 0.869295962772579 -0.00983456854454087 ENSG00000004455 AK2
ENST00000550338 0.91610049949012 0.837028789963329 -0.0123450351429872 ENSG00000004455 AK2
ENST00000469238 0.334823319355415 0.14840836252549 0.101980436235726 ENSG00000004455 AK2
ENST00000466029 0.354552770466343 0.162757423763586 0.0982273891966516 ENSG00000004455 AK2
ENST00000487289 0.832163158056911 0.696035854576373 0.0237667528539714 ENSG00000004455 AK2
ENST00000548559 0.821375077971914 0.679653392031513 0.0257009210470361 ENSG00000004455 AK2
ENST00000551979 0.944772433567818 0.890819693072194 0.00840689040080556 ENSG00000004455 AK2
ENST00000291416 0.287858280676026 0.116874954628595 -0.128072104496159 ENSG00000116525 TRIM62
ENST00000543586 0.561131879887926 0.348601568351731 -0.0802696563254619 ENSG00000116525 TRIM62
ENST00000485148 0.849112795998614 0.724781156158534 -0.0312765558490518 ENSG00000116525 TRIM62
ENST00000483388 0.205944296689255 0.0686396472591194 0.162388595229894 ENSG00000160094 ZNF362
ENST00000539719 0.458058837040322 0.248316197722007 0.0965948127913537 ENSG00000160094 ZNF362
ENST00000373428 0.608210516058425 0.399225991249427 0.073200702581199 ENSG00000160094 ZNF362
ENST00000588828 0.845395502205222 0.718565979741441 -0.0276069101538744 ENSG00000225313 RP11-415J8.3
ENST00000457957 0.834628567482331 0.700204323326777 -0.0294209760270204 ENSG00000225313 RP11-415J8.3
ENST00000587696 0.830431820590321 0.693187846604397 -0.0301142184544147 ENSG00000225313 RP11-415J8.3
ENST00000431992 0.943412700911098 0.888304647846286 -0.00759486419175436 ENSG00000134686 PHC2
ENST00000485928 0.846898532876371 0.721137405182024 -0.0197751799228441 ENSG00000134686 PHC2
ENST00000373418 0.847212818130738 0.721692450323984 -0.0197530015178224 ENSG00000134686 PHC2
ENST00000373422 0.84649439058737 0.720288227326735 -0.0198481817164528 ENSG00000134686 PHC2
ENST00000257118 0.943412700911098 0.888304647846286 -0.00759486419175436 ENSG00000134686 PHC2
ENST00000419414 0.87341635327276 0.763263258563565 -0.0174372537785418 ENSG00000134686 PHC2
ENST00000467894 0.798223452509992 0.645030045195849 -0.0278994897435938 ENSG00000134686 PHC2
ENST00000373416 0.839712425940704 0.708688277048752 0.022768278435432 ENSG00000134686 PHC2
ENST00000486897 0.84259145450175 0.713815212999086 0.0256055415353805 ENSG00000134686 PHC2
ENST00000493483 0.857705342151188 0.738809902494079 0.0232590836675214 ENSG00000134686 PHC2
ENST00000473158 0.97341280254561 0.947832036566322 0.00555873015822612 ENSG00000134686 PHC2
ENST00000361328 0.0560823587258015 0.00861588021109507 -0.188139834763066 ENSG00000121903 ZSCAN20
ENST00000373413 0.120563733661468 0.0294455842052011 -0.172249753914833 ENSG00000121903 ZSCAN20
ENST00000480917 0.137128392439109 0.0360729539811835 -0.17956270062516 ENSG00000121903 ZSCAN20
ENST00000241312 0.839333805112872 0.707981242312313 0.0311956866097555 ENSG00000121904 CSMD2
ENST00000373381 0.839333805112872 0.707981242312313 0.0311956866097555 ENSG00000121904 CSMD2
ENST00000426886 0.422944918430099 0.217372507181255 0.0700989984618784 ENSG00000163866 SMIM12
ENST00000521580 0.724876164594638 0.541837930859252 0.039441938984072 ENSG00000163866 SMIM12
ENST00000446026 0.841147848905221 0.71154315052034 0.024524163416495 ENSG00000163866 SMIM12
ENST00000456842 0.902164437071959 0.812026596978873 0.0159667860809245 ENSG00000163866 SMIM12
ENST00000423898 0.943483533577859 0.888478565088718 -0.00937089462044433 ENSG00000163866 SMIM12
ENST00000417239 0.923167698419976 0.850128085224971 0.0138592581651416 ENSG00000163866 SMIM12
ENST00000417456 0.495529716021703 0.282008743322337 0.0637233133767204 ENSG00000241014 RP11-244H3.1
ENST00000311990 0.274638067572578 0.108422631305691 0.142154343585981 ENSG00000241014 RP11-244H3.1
ENST00000487874 0.851110733867861 0.727972440424235 0.017958843647453 ENSG00000271741 RP11-244H3.4
ENST00000373337 0.586094908936855 0.37482296194659 0.0610090151851566 ENSG00000243749 ZMYM6NB
ENST00000373340 0.767050492582872 0.599821037234384 0.0276796610772693 ENSG00000163867 ZMYM6
ENST00000493328 0.998593847904625 0.997558550093857 -0.00017942984772946 ENSG00000163867 ZMYM6
ENST00000357182 0.987005557827621 0.974372504420231 0.00187582900660774 ENSG00000163867 ZMYM6
ENST00000466345 0.0678192207088767 0.0118120056564536 -0.202629024319994 ENSG00000163867 ZMYM6
ENST00000472971 0.82992715661602 0.692326441307316 0.0345345538725313 ENSG00000163867 ZMYM6
ENST00000415531 0.89965158203418 0.807421788342234 0.016288166757064 ENSG00000163867 ZMYM6
ENST00000317538 0.858257428143029 0.739726023542209 0.0234654451612323 ENSG00000163867 ZMYM6
ENST00000460607 0.872669690896616 0.762090351069026 0.0213230426753045 ENSG00000163867 ZMYM6
ENST00000373333 0.856304861780325 0.73659961834579 0.0240125829019736 ENSG00000163867 ZMYM6
ENST00000471566 0.562089930067119 0.34964003699777 -0.0776475592413637 ENSG00000163867 ZMYM6
ENST00000417119 0.655520511152243 0.454367602135886 0.0638311716778369 ENSG00000197056 ZMYM1
ENST00000359858 0.442083760255532 0.233995580732268 0.0974663327837278 ENSG00000197056 ZMYM1
ENST00000488455 0.497257358098976 0.283734971720057 0.0880565840067376 ENSG00000197056 ZMYM1
ENST00000475654 0.65344559336704 0.452000777895376 0.0646356296656262 ENSG00000197056 ZMYM1
ENST00000373329 0.442083760255532 0.233995580732268 0.0974663327837278 ENSG00000197056 ZMYM1
ENST00000373330 0.441169957606562 0.23306902904694 0.0975740647430489 ENSG00000197056 ZMYM1
ENST00000471991 0.465397483320555 0.254749195925229 -0.097544375313412 ENSG00000116560 SFPQ
ENST00000468598 0.270010951523369 0.105644674324158 -0.0944507381557425 ENSG00000116560 SFPQ
ENST00000460428 0.223653586121799 0.0783715275787247 -0.0918340441703688 ENSG00000116560 SFPQ
ENST00000470472 0.212568107160898 0.0722665862147839 -0.0919260427580711 ENSG00000116560 SFPQ
ENST00000466745 0.219641048685124 0.0761792003749838 -0.113385866832391 ENSG00000116560 SFPQ
ENST00000466213 0.205272312435293 0.068263070242778 -0.11563595966801 ENSG00000116560 SFPQ
ENST00000490668 0.320139929755519 0.138125378057068 -0.0837764947560589 ENSG00000116560 SFPQ
ENST00000485365 0.445156012341057 0.236759997472098 -0.0699753187206183 ENSG00000116560 SFPQ
ENST00000485454 0.257438481401163 0.098004698039283 -0.13774108263835 ENSG00000116560 SFPQ
ENST00000357214 0.091962402824225 0.0191992281570086 -0.0971032052245502 ENSG00000116560 SFPQ
ENST00000373297 0.128450178410428 0.0325711562139102 0.135409010021153 ENSG00000146463 ZMYM4
ENST00000314607 0.128450178410428 0.0325711562139102 0.135409010021153 ENSG00000146463 ZMYM4
ENST00000441447 0.0272758988875873 0.00266631779223498 0.23431836370511 ENSG00000146463 ZMYM4
ENST00000432683 0.336590829962016 0.149685887125505 0.112443123014705 ENSG00000227409 ZMYM4-AS1
ENST00000457946 0.38907002885069 0.189475983915344 0.074514188724102 ENSG00000146463 ZMYM4
ENST00000482131 0.279895540666148 0.111794401352326 0.12855900205383 ENSG00000146463 ZMYM4
ENST00000470175 0.895945036985475 0.801742105029586 0.0192406272825008 ENSG00000146463 ZMYM4
ENST00000492456 0.512013508423421 0.298173485301661 -0.0857617641620822 ENSG00000146463 ZMYM4
ENST00000325722 0.810184673557467 0.66325142905251 0.0164967883313771 ENSG00000142687 KIAA0319L
ENST00000373266 0.496407190254613 0.282964133470577 -0.0481860967290701 ENSG00000142687 KIAA0319L
ENST00000426982 0.763050207864241 0.59469504089355 0.0212496611271626 ENSG00000142687 KIAA0319L
ENST00000461312 0.608463071665018 0.399553319257662 -0.045382524220797 ENSG00000142687 KIAA0319L
ENST00000485551 0.702401306512424 0.512505764264809 -0.0267208643056703 ENSG00000142687 KIAA0319L
ENST00000473423 0.8352125576886 0.701123355741849 -0.0285854037784088 ENSG00000142687 KIAA0319L
ENST00000473844 0.450263136813024 0.241231398410728 0.0711820554685131 ENSG00000142687 KIAA0319L
ENST00000474856 0.381645631556009 0.183621150125961 0.0905503887167694 ENSG00000142687 KIAA0319L
ENST00000492544 0.0909131010985016 0.0188555658956851 -0.174084281908816 ENSG00000142687 KIAA0319L
ENST00000440579 0.523463049314119 0.309739102594384 0.05439369583267 ENSG00000142687 KIAA0319L
ENST00000467109 0.0477745448146723 0.0066458012687085 -0.233036845757748 ENSG00000142687 KIAA0319L
ENST00000431916 0.302074191198541 0.126205631287549 0.0870137258745773 ENSG00000142687 KIAA0319L
ENST00000482929 0.215032584027896 0.0735947166713115 0.111538306736739 ENSG00000142687 KIAA0319L
ENST00000478463 0.203897603032002 0.0674959922757463 0.114755913046431 ENSG00000142687 KIAA0319L
ENST00000470388 0.204334323628308 0.0677411609340946 0.114708649362644 ENSG00000142687 KIAA0319L
ENST00000492888 0.171628529050569 0.0514258185338941 0.127148852913948 ENSG00000142687 KIAA0319L
ENST00000469892 0.187568169668807 0.059138187595783 0.124792844846541 ENSG00000142687 KIAA0319L
ENST00000494948 0.196443070201962 0.0636137832848012 0.128346536760847 ENSG00000142687 KIAA0319L
ENST00000476329 0.437769286194883 0.230165518805225 0.092653134201636 ENSG00000142687 KIAA0319L
ENST00000373253 0.160927455175037 0.0463471561055417 -0.144721000850962 ENSG00000020129 NCDN
ENST00000356090 0.171461008614571 0.0513214622738453 -0.142001720467116 ENSG00000020129 NCDN
ENST00000373243 0.171553948880965 0.0513758520675227 -0.142022204235956 ENSG00000020129 NCDN
ENST00000459931 0.183335101145866 0.0570917165325386 -0.15545868134443 ENSG00000020129 NCDN
ENST00000437806 0.172874765903652 0.0519695023683577 -0.161382108399088 ENSG00000020129 NCDN
ENST00000423723 0.320452994968665 0.138342391238414 -0.121212861535367 ENSG00000020129 NCDN
ENST00000425881 0.999841992586065 0.999662083143501 3.7223090424408e-05 ENSG00000239636 RP4-728D4.2
ENST00000444348 0.540729419094908 0.327048302432914 -0.0792578021021982 ENSG00000239636 RP4-728D4.2
ENST00000373235 0.186294528986953 0.0585160868523208 -0.145719713248622 ENSG00000116819 TFAP2E
ENST00000373237 0.327412909744908 0.143043150545042 -0.0731828219743294 ENSG00000126067 PSMB2
ENST00000270815 0.0671589574014767 0.0116392238090672 -0.177019566858672 ENSG00000142686 C1orf216
ENST00000251195 0.314303855700894 0.134336382601305 -0.075602458468028 ENSG00000092853 CLSPN
ENST00000466308 0.334995161513843 0.148554326444103 -0.128027717437928 ENSG00000092853 CLSPN
ENST00000318121 0.331759076186709 0.146261539838659 -0.0786519978278088 ENSG00000092853 CLSPN
ENST00000373220 0.331759076186709 0.146261539838659 -0.0786519978278088 ENSG00000092853 CLSPN
ENST00000520551 0.331759076186709 0.146261539838659 -0.0786519978278088 ENSG00000092853 CLSPN
ENST00000373226 0.796564469491104 0.642452901200573 -0.0404346104509461 ENSG00000232335 RP11-435D7.3
ENST00000373210 0.552410579674182 0.339488820748582 -0.0569940242140777 ENSG00000134698 AGO4
ENST00000373206 0.405622423501654 0.202749749151615 -0.0692998774103673 ENSG00000092847 AGO1
ENST00000373204 0.422618439609384 0.217144677840817 -0.0567013295919349 ENSG00000092847 AGO1
ENST00000324350 0.0271458245448325 0.00264717549945204 0.207722533951407 ENSG00000126070 AGO3
ENST00000373191 0.425790809809497 0.219956164318117 0.0738322475973833 ENSG00000126070 AGO3
ENST00000397828 0.0262913822166522 0.00250534025176106 0.207033851337651 ENSG00000126070 AGO3
ENST00000246314 0.139650921814644 0.0370964969545435 0.124420822466764 ENSG00000126070 AGO3
ENST00000491443 0.180002437600269 0.0554945198864068 0.148084713196315 ENSG00000126070 AGO3
ENST00000466576 0.159782138191987 0.0457719325396706 0.152766612446532 ENSG00000271554 RP4-665N4.8
ENST00000479395 0.51403726227369 0.300118808194188 0.0907497178543572 ENSG00000271554 RP4-665N4.8
ENST00000471099 0.697001713188728 0.505522948735184 0.0566069466372366 ENSG00000126070 AGO3
ENST00000373178 0.0910971378240994 0.0189170291411189 -0.138196423167527 ENSG00000116863 ADPRHL2
ENST00000373166 0.84164949439042 0.712415111997531 -0.0189505903849204 ENSG00000054116 TRAPPC3
ENST00000462715 0.910334171883003 0.82730358813501 0.0129082492183527 ENSG00000054116 TRAPPC3
ENST00000373163 0.955257917847353 0.911566561668238 -0.00564804020213597 ENSG00000054116 TRAPPC3
ENST00000373162 0.951640898024492 0.904195094566584 -0.00613750054645962 ENSG00000054116 TRAPPC3
ENST00000469757 0.752650921470303 0.580541255653428 0.02864047887414 ENSG00000054116 TRAPPC3
ENST00000373159 0.902373506620023 0.812410048894117 0.0129984026329619 ENSG00000054116 TRAPPC3
ENST00000497251 0.71155763357684 0.524503531061252 0.0384780778205844 ENSG00000054116 TRAPPC3
ENST00000429533 0.0798149250198686 0.0153209401775486 -0.174887381976516 ENSG00000116871 MAP7D1
ENST00000316156 0.0209101357472231 0.00167907645466233 -0.195077742615181 ENSG00000116871 MAP7D1
ENST00000527764 0.122327244618401 0.0301762664767556 -0.159861638520625 ENSG00000116871 MAP7D1
ENST00000373150 0.0201314982324469 0.0015671268138913 -0.196145970180506 ENSG00000116871 MAP7D1
ENST00000373151 0.0201314982324469 0.0015671268138913 -0.196145970180506 ENSG00000116871 MAP7D1
ENST00000530729 0.14159361902749 0.0379113455294454 -0.153442585545795 ENSG00000116871 MAP7D1
ENST00000462118 0.0498336386090144 0.00712453230664006 -0.216902381634755 ENSG00000116871 MAP7D1
ENST00000474796 0.0698128679542112 0.012410539564143 -0.187992920348568 ENSG00000116871 MAP7D1
ENST00000530975 0.169494725416606 0.0503284185342174 -0.150202328803738 ENSG00000116871 MAP7D1
ENST00000487131 0.0814991527069109 0.0158395106812185 -0.182946011591117 ENSG00000116871 MAP7D1
ENST00000373148 0.0306023032550044 0.00322188996596223 -0.190475177607722 ENSG00000116871 MAP7D1
ENST00000532131 0.0427625186055852 0.00555796141112933 -0.207410029906608 ENSG00000116871 MAP7D1
ENST00000487114 0.0569891898180557 0.00885774095853787 -0.184655979138173 ENSG00000116871 MAP7D1
ENST00000354618 0.0155663245363167 0.00097167432941185 -0.116369914259423 ENSG00000054118 THRAP3
ENST00000469141 0.0250028173400978 0.00229351928892518 -0.0994251823406043 ENSG00000054118 THRAP3
ENST00000478853 0.217845504186947 0.0751669383252611 0.121387086391833 ENSG00000054118 THRAP3
ENST00000466743 0.926280916977455 0.856225615411219 -0.0127574164287981 ENSG00000054118 THRAP3
ENST00000373139 0.899878038636754 0.808178973407082 0.0191180382603264 ENSG00000214193 SH3D21
ENST00000453908 0.800545016730953 0.648437521175673 -0.0333945526734277 ENSG00000214193 SH3D21
ENST00000426732 0.800545016730953 0.648437521175673 -0.0333945526734277 ENSG00000214193 SH3D21
ENST00000312808 0.832744785750265 0.697271549807977 -0.0286678516369024 ENSG00000214193 SH3D21
ENST00000505871 0.843607157367472 0.715883047158491 -0.0268699719439679 ENSG00000214193 SH3D21
ENST00000480549 0.503728853557094 0.289934344063892 -0.0723040586776774 ENSG00000214193 SH3D21
ENST00000496636 0.814445617870789 0.669376927241633 -0.0361632469267261 ENSG00000214193 SH3D21
ENST00000508854 0.771875266695936 0.606409315041008 -0.0437611099199587 ENSG00000214193 SH3D21
ENST00000474766 0.152784837909235 0.0426657939562619 -0.15425698319406 ENSG00000214193 SH3D21
ENST00000270824 0.191740377386772 0.061125507458837 -0.155530547793877 ENSG00000142694 EVA1B
ENST00000490466 0.243490263785607 0.0896222594905604 -0.147047000285663 ENSG00000142694 EVA1B
ENST00000373137 0.316840911513826 0.135969856280187 -0.123403204229037 ENSG00000116883 RP11-268J15.5
ENST00000359297 0.0326709293566247 0.0035985533056108 -0.142862750846718 ENSG00000196182 STK40
ENST00000373129 0.127514354283785 0.0322226509679683 -0.103415716264485 ENSG00000196182 STK40
ENST00000373130 0.127514354283785 0.0322226509679683 -0.103415716264485 ENSG00000196182 STK40
ENST00000373132 0.127514354283785 0.0322226509679683 -0.103415716264485 ENSG00000196182 STK40
ENST00000460417 0.817534976576401 0.674130335730995 0.0260758178144347 ENSG00000196182 STK40
ENST00000473733 0.93024949685832 0.863500659493548 0.0105737860981544 ENSG00000196182 STK40
ENST00000482458 0.66167296891466 0.462247423080609 0.0405226209704386 ENSG00000196182 STK40
ENST00000460017 0.786595034877235 0.627923220318508 0.0345322895658833 ENSG00000196182 STK40
ENST00000476041 0.243288254269365 0.0894951536251766 -0.121935598673644 ENSG00000181817 LSM10
ENST00000315732 0.287239314889725 0.116477537987381 -0.113254865292106 ENSG00000181817 LSM10
ENST00000489912 0.283114572289688 0.113772200807931 -0.117403026377844 ENSG00000181817 LSM10
ENST00000373116 0.837630789299323 0.70518625128374 0.0214822950879082 ENSG00000116898 MRPS15
ENST00000488606 0.490015466063484 0.276986449001167 -0.0768459391890001 ENSG00000116898 MRPS15
ENST00000477040 0.563188226492354 0.350691236837059 -0.0730289743954888 ENSG00000116898 MRPS15
ENST00000462067 0.83283773402594 0.697415018534658 0.0220578373142027 ENSG00000116898 MRPS15
ENST00000373087 0.498254966178509 0.284896487102236 -0.0609057953776971 ENSG00000163874 ZC3H12A
ENST00000472312 0.846839989154579 0.721058400296811 0.0298309036440781 ENSG00000163874 ZC3H12A
ENST00000471012 0.895106154846954 0.800282139314356 -0.0219661155596309 ENSG00000163874 ZC3H12A
ENST00000373075 0.388750219849434 0.189184017701938 -0.0778643496524652 ENSG00000163875 MEAF6
ENST00000296214 0.456231906533037 0.246729551392743 -0.0695974977489563 ENSG00000163875 MEAF6
ENST00000373074 0.433766608650325 0.226569440275157 -0.0726731766004903 ENSG00000163875 MEAF6
ENST00000475828 0.432536440059263 0.225519657572999 -0.0729533963941346 ENSG00000163875 MEAF6
ENST00000487788 0.428040903560482 0.221783334672111 -0.0733259519709532 ENSG00000163875 MEAF6
ENST00000373073 0.413578909929803 0.209633657458707 -0.0751861888043267 ENSG00000163875 MEAF6
ENST00000487792 0.360435647793607 0.167202243880921 -0.0811177035129923 ENSG00000163875 MEAF6
ENST00000448519 0.273207951928835 0.107581242261031 -0.0930070885394856 ENSG00000163875 MEAF6
ENST00000485039 0.28785128273653 0.116869387285001 -0.10016755446522 ENSG00000163875 MEAF6
ENST00000296215 0.496414476305312 0.282977689197755 -0.0661114111676277 ENSG00000163877 SNIP1
ENST00000468040 0.640678287507129 0.437453814424284 -0.0566857684663779 ENSG00000163877 SNIP1
ENST00000493916 0.0689387827063724 0.0121559511630611 -0.218968190470967 ENSG00000163877 SNIP1
ENST00000490029 0.0944717836359678 0.0200785643643305 -0.196263844373595 ENSG00000134697 GNL2
ENST00000373062 0.965687079132375 0.933184125506755 -0.00425449763853639 ENSG00000134697 GNL2
ENST00000462812 0.449533850316636 0.240629520111343 -0.0779389587487637 ENSG00000134697 GNL2
ENST00000479255 0.0555548340321485 0.00848485499314777 -0.211445636302119 ENSG00000134697 GNL2
ENST00000538069 0.234190578779959 0.0844192363067428 0.127478208624102 ENSG00000134697 GNL2
ENST00000469191 0.270364810722219 0.105867620927074 0.129373496309783 ENSG00000134697 GNL2
ENST00000489146 0.710038260139145 0.522764929348222 0.0531320370432764 ENSG00000134697 GNL2
ENST00000463351 0.841296023693255 0.711769644259385 0.0296440190150932 ENSG00000134697 GNL2
ENST00000488496 0.484369756728972 0.271799727495502 -0.0858360689004358 ENSG00000134697 GNL2
ENST00000358011 0.110292222465616 0.0256396619522641 -0.147319543301203 ENSG00000116922 C1orf109
ENST00000494120 0.0559217814013591 0.00857573117705995 -0.168030664792005 ENSG00000116922 C1orf109
ENST00000609516 0.808548245228244 0.660908095252433 -0.0361018217760363 ENSG00000116922 C1orf109
ENST00000464178 0.214440833516669 0.0733020477712402 -0.138408067578536 ENSG00000116922 C1orf109
ENST00000464085 0.0849904000363899 0.0169325616104017 -0.16687093599085 ENSG00000116922 C1orf109
ENST00000491981 0.0470695804387018 0.00648593070860587 -0.188435241393232 ENSG00000116922 C1orf109
ENST00000461359 0.117892033083591 0.0284123461806881 -0.162696717352763 ENSG00000116922 C1orf109
ENST00000477060 0.0246653431640285 0.00224013789816495 -0.224460842437623 ENSG00000116922 C1orf109
ENST00000486637 0.0402949736063559 0.0050258050079145 -0.215267807819277 ENSG00000116922 C1orf109
ENST00000491797 0.157708064473188 0.044817276788459 -0.165317530795349 ENSG00000116922 C1orf109
ENST00000488137 0.0868499337765467 0.0175127735999908 -0.193369524154794 ENSG00000116922 C1orf109
ENST00000472584 0.209655026520433 0.0706368590754122 -0.151090114858207 ENSG00000116922 C1orf109
ENST00000373055 0.568083933751683 0.355577706309717 -0.0450922340238593 ENSG00000134690 CDCA8
ENST00000327331 0.567931964147963 0.355398518779878 -0.0450952977567264 ENSG00000134690 CDCA8
ENST00000373045 0.103215083618703 0.0231401116988556 -0.196221303200483 ENSG00000185090 MANEAL
ENST00000397631 0.103215083618703 0.0231401116988556 -0.196221303200483 ENSG00000185090 MANEAL
ENST00000525897 0.231564096308408 0.0828057874887223 -0.154143452180952 ENSG00000185090 MANEAL
ENST00000329006 0.0977776379514749 0.0212191697634106 -0.20021111382332 ENSG00000185090 MANEAL
ENST00000433474 0.340727452887875 0.152635521407893 -0.127176819252323 ENSG00000233728 RP11-109P14.9
ENST00000373044 0.418530158699152 0.213661465802869 -0.0830766593665428 ENSG00000196449 YRDC
ENST00000373043 0.800366327815028 0.648186666822317 -0.03913598776175 ENSG00000197982 C1orf122
ENST00000419397 0.902995002263447 0.813971421181902 -0.0207104151393445 ENSG00000197982 C1orf122
ENST00000468084 0.863672769585642 0.747633062514505 -0.0274871920914423 ENSG00000197982 C1orf122
ENST00000373042 0.895728863694494 0.801426173066966 -0.0212758574597385 ENSG00000197982 C1orf122
ENST00000446260 0.951401653775344 0.9036311133276 0.0102353052447844 ENSG00000197982 C1orf122
ENST00000373036 0.229534382952105 0.0816973891439595 -0.0912931607370174 ENSG00000188786 MTF1
ENST00000419993 0.182664544674964 0.0567776587219586 -0.147420705374789 ENSG00000230955 RP11-109P14.10
ENST00000373027 0.891000860189653 0.793059283325673 -0.00978031474842244 ENSG00000204084 INPP5B
ENST00000373023 0.922368455866137 0.848861650841953 -0.00726782817865028 ENSG00000204084 INPP5B
ENST00000373026 0.877492735019827 0.770284365704282 0.0120505151454511 ENSG00000204084 INPP5B
ENST00000373024 0.867065745067156 0.753008399823361 0.0129607033005542 ENSG00000204084 INPP5B
ENST00000487328 0.667368297514593 0.469380009690306 -0.0631795500207395 ENSG00000204084 INPP5B
ENST00000470364 0.903744103048772 0.815317804627977 -0.0165797876601764 ENSG00000204084 INPP5B
ENST00000474758 0.774305569127091 0.609975410735704 0.0374412762657771 ENSG00000204084 INPP5B
ENST00000458109 0.856891029542589 0.737598865985917 0.0177542242019311 ENSG00000204084 INPP5B
ENST00000467066 0.771078994640745 0.60524263939606 -0.0388952610896341 ENSG00000204084 INPP5B
ENST00000373021 0.923063228018666 0.849946885500784 -0.0133427057379899 ENSG00000204084 INPP5B
ENST00000491406 0.683138413638587 0.488676140996396 -0.0578663626512405 ENSG00000204084 INPP5B
ENST00000373019 0.0826506020605074 0.016202623898141 -0.117091682633622 ENSG00000183431 SF3A3
ENST00000448721 0.108327342870072 0.0249270714700475 -0.110267425941247 ENSG00000183431 SF3A3
ENST00000487062 0.0942839904001254 0.0200127573759187 -0.179198233154142 ENSG00000183431 SF3A3
ENST00000460925 0.100679735962631 0.0222197820057039 -0.148264258385115 ENSG00000183431 SF3A3
ENST00000489537 0.490465978006076 0.277346532829006 -0.0587920532812964 ENSG00000183431 SF3A3
ENST00000461869 0.426620890319057 0.220548719454114 -0.0661657153656271 ENSG00000183431 SF3A3
ENST00000470585 0.46193670058753 0.251650287144371 -0.0614976521522301 ENSG00000183431 SF3A3
ENST00000488934 0.8914897477831 0.793747714200206 -0.0203143915580687 ENSG00000183431 SF3A3
ENST00000462258 0.452985611723436 0.243901469514018 -0.0650126276562375 ENSG00000183431 SF3A3
ENST00000485803 0.547548301614024 0.3342514495716 -0.0748901304363876 ENSG00000183386 FHL3
ENST00000373016 0.547548301614024 0.3342514495716 -0.0748901304363876 ENSG00000183386 FHL3
ENST00000475084 0.578574956027999 0.366643200433393 -0.0724174391090981 ENSG00000183386 FHL3
ENST00000477194 0.379677212177886 0.182026262297234 -0.107178056924172 ENSG00000183386 FHL3
ENST00000483132 0.84649439058737 0.720288155798121 0.0310980798872812 ENSG00000183386 FHL3
ENST00000483182 0.53358824936833 0.319722408303037 0.0659266519270635 ENSG00000183520 UTP11L
ENST00000486563 0.749580530042659 0.575942946088918 0.0406658069812865 ENSG00000183520 UTP11L
ENST00000373014 0.68005911350661 0.484920172297648 0.0437956836955829 ENSG00000183520 UTP11L
ENST00000537711 0.668768468883931 0.471029810964532 0.0461677843100062 ENSG00000183520 UTP11L
ENST00000488453 0.672970275124799 0.475856623815422 0.0498890205246271 ENSG00000183520 UTP11L
ENST00000373012 0.0992087261079923 0.0217185209336357 -0.19932543608936 ENSG00000185668 POU3F1
ENST00000432922 0.708499084453894 0.52097415441831 0.0532349372452089 ENSG00000224592 RP5-884C9.2
ENST00000428151 0.732009157478358 0.550949973482491 0.0492794981652657 ENSG00000224592 RP5-884C9.2
ENST00000373001 0.999263019484143 0.99874253056385 -8.92302060063723e-05 ENSG00000116954 RRAGC
ENST00000474456 0.538348417839667 0.324624218318502 0.0766192771085937 ENSG00000116954 RRAGC
ENST00000493015 0.736022920907251 0.556387425501081 0.0416172061721562 ENSG00000116954 RRAGC
ENST00000496778 0.725724257677287 0.543069815370753 0.0513953743644265 ENSG00000116954 RRAGC
ENST00000433671 0.74158318800925 0.564039216942561 0.0351404740821092 ENSG00000228436 RP5-864K19.4
ENST00000456813 0.78530009238303 0.626123470316263 0.030592121372867 ENSG00000228436 RP5-864K19.4
ENST00000397572 0.717818279048173 0.532974979599183 0.0397073213410525 ENSG00000214114 MYCBP
ENST00000494695 0.708466033991157 0.520902885455067 0.0410571584232698 ENSG00000214114 MYCBP
ENST00000495043 0.849806040192848 0.725956248207399 0.0228476034532038 ENSG00000214114 MYCBP
ENST00000489803 0.964963159217787 0.931614062506169 0.00559557397282066 ENSG00000214114 MYCBP
ENST00000454994 0.965452589214321 0.932667554818641 0.00551166168507251 ENSG00000131233 GJA9
ENST00000489575 0.965452589214321 0.932667554818641 0.00551166168507251 ENSG00000214114 MYCBP
ENST00000465771 0.890778428065679 0.792574119117694 0.0174209605071301 ENSG00000214114 MYCBP
ENST00000462027 0.988834258081267 0.977599853385344 -0.00169674101326614 ENSG00000214114 MYCBP
ENST00000432648 0.701832132225252 0.511771428564169 0.0313874925569286 ENSG00000174574 AKIRIN1
ENST00000446189 0.676058869289356 0.479527852611822 0.034126196952226 ENSG00000174574 AKIRIN1
ENST00000372984 0.736086881948101 0.556526632069141 0.028129646994622 ENSG00000174574 AKIRIN1
ENST00000531822 0.544646289896478 0.33116590647505 0.0524338622136891 ENSG00000174574 AKIRIN1
ENST00000372967 0.860688350849009 0.743451433750542 0.0180409095498793 ENSG00000168653 NDUFS5
ENST00000372969 0.860688350849009 0.743451433750542 0.0180409095498793 ENSG00000168653 NDUFS5
ENST00000545844 0.306121248642041 0.128801595839729 0.0665587208891192 ENSG00000127603 MACF1
ENST00000567887 0.306351079154095 0.128993440130599 0.066534465159124 ENSG00000127603 MACF1
ENST00000372915 0.306332271021308 0.128960009276399 0.0665409821985937 ENSG00000127603 MACF1
ENST00000539005 0.306138311172525 0.128840067525909 0.0665574348138068 ENSG00000127603 MACF1
ENST00000317713 0.306138311172525 0.128840067525909 0.0665574348138068 ENSG00000127603 MACF1
ENST00000361689 0.306332271021308 0.128960009276399 0.0665409821985937 ENSG00000127603 MACF1
ENST00000524432 0.0490021023872061 0.00692717613392895 0.151890563856728 ENSG00000127603 MACF1
ENST00000467673 0.00695473711399006 0.000170324931593097 0.288521230067052 ENSG00000127603 MACF1
ENST00000564288 0.506667350289867 0.292851452837091 0.0438582176444275 ENSG00000127603 MACF1
ENST00000494012 0.105612672362645 0.0239216823707988 0.163904319352325 ENSG00000127603 MACF1
ENST00000536367 0.0643349495373337 0.0108610009323861 0.164140081652262 ENSG00000127603 MACF1
ENST00000480624 0.0471259137550302 0.0065030654720485 0.192416152618537 ENSG00000127603 MACF1
ENST00000469366 0.119416829675552 0.028979116666214 0.160551874678846 ENSG00000127603 MACF1
ENST00000289890 0.324160287089986 0.140943659941931 0.122247122444273 ENSG00000226438 RP11-420K8.1
ENST00000496804 0.344093746706794 0.154964713528439 0.065370330477844 ENSG00000127603 MACF1
ENST00000530262 0.158248764152456 0.0450811733509309 0.089518436580484 ENSG00000127603 MACF1
ENST00000485063 0.600203414730322 0.390195882335571 0.0619250189580856 ENSG00000127603 MACF1
ENST00000472385 0.723492644901995 0.540070864791414 -0.0371253907477581 ENSG00000127603 MACF1
ENST00000484393 0.411664250631352 0.207921791562536 -0.0813969870809363 ENSG00000127603 MACF1
ENST00000476350 0.121167905839098 0.0297078937255513 0.0980599494431226 ENSG00000127603 MACF1
ENST00000372925 0.572791784315318 0.360523259609441 0.0379014994782344 ENSG00000127603 MACF1
ENST00000528611 0.856593672005112 0.737031029380379 0.0255585511513346 ENSG00000127603 MACF1
ENST00000289893 0.68954188725277 0.496199179751185 0.0281530084132765 ENSG00000127603 MACF1
ENST00000530275 0.728270007352514 0.546161123401687 0.0513618890168721 ENSG00000255103 KIAA0754
ENST00000482035 0.42874562541924 0.222327133872173 0.0730095945227423 ENSG00000127603 MACF1
ENST00000473843 0.467670369389131 0.256643170171923 -0.0793674545031211 ENSG00000127603 MACF1
ENST00000469490 0.814557081286583 0.669571328761375 -0.0220932751544552 ENSG00000127603 MACF1
ENST00000487656 0.84140901022978 0.711919675397398 -0.0289489857274061 ENSG00000127603 MACF1
ENST00000360115 0.957530825049345 0.916551567166191 0.0049295454516086 ENSG00000127603 MACF1
ENST00000497964 0.745795474372584 0.570520259469655 0.0312735432928056 ENSG00000127603 MACF1
ENST00000446276 0.925860292664167 0.855240560135971 0.00883037220449756 ENSG00000127603 MACF1
ENST00000442046 0.703731168873504 0.514352629590341 0.0327583937098517 ENSG00000127603 MACF1
ENST00000422234 0.254393907864181 0.0960963880121466 0.103645341497388 ENSG00000127603 MACF1
ENST00000462496 0.287791566989996 0.116839691314627 0.0975128283062008 ENSG00000127603 MACF1
ENST00000462103 0.688945751019419 0.495424746165974 0.0503491502424287 ENSG00000127603 MACF1
ENST00000496360 0.89902360331766 0.806444932926697 -0.0137101280845694 ENSG00000127603 MACF1
ENST00000497807 0.838854811808665 0.707011164024964 -0.0201177378349877 ENSG00000127603 MACF1
ENST00000331593 0.0344054457619755 0.00390511845080382 -0.242074201883458 ENSG00000183682 BMP8A
ENST00000458207 0.710273402828713 0.523027484661159 -0.0485047454454735 ENSG00000182109 RP11-69E11.4
ENST00000450157 0.87496210829051 0.766246458802182 -0.0213535054602214 ENSG00000182109 RP11-69E11.4
ENST00000431553 0.865038181936615 0.749977748709668 -0.0228613914417853 ENSG00000182109 RP11-69E11.4
ENST00000417869 0.945284500260297 0.891768033647712 0.00979746128947396 ENSG00000182109 RP11-69E11.4
ENST00000440190 0.920615627409016 0.845124354285872 0.0137515547741081 ENSG00000182109 RP11-69E11.4
ENST00000427240 0.943079645537961 0.887544479654608 0.0089744075693228 ENSG00000243970 PPIEL
ENST00000482028 0.805948311268597 0.656835044979788 -0.0328123806342599 ENSG00000090621 PABPC4
ENST00000372856 0.283833311507599 0.114232747169657 -0.0456453607383304 ENSG00000090621 PABPC4
ENST00000372857 0.283762009051085 0.11418523907664 -0.0456455067222902 ENSG00000090621 PABPC4
ENST00000372858 0.221579871796194 0.0772414791206767 -0.0525196031652002 ENSG00000090621 PABPC4
ENST00000372862 0.255496642076689 0.0967452291854712 -0.0495327475135346 ENSG00000090621 PABPC4
ENST00000468476 0.112388925245673 0.0263814673568003 -0.119559754602581 ENSG00000090621 PABPC4
ENST00000437136 0.124377192694024 0.0309776857210787 -0.116502941422678 ENSG00000090621 PABPC4
ENST00000492468 0.34384391187718 0.154732830501333 -0.075561930991887 ENSG00000090621 PABPC4
ENST00000530186 0.724449891078018 0.54136835702793 -0.0385029111198119 ENSG00000090621 PABPC4
ENST00000421687 0.732995876353521 0.552252887939469 -0.0191942788216057 ENSG00000090621 PABPC4
ENST00000484555 0.354841727578065 0.163004326444254 -0.0809686108634501 ENSG00000090621 PABPC4
ENST00000525045 0.0230299198198166 0.00199123030285302 -0.158180781914905 ENSG00000090621 PABPC4
ENST00000527718 0.68154814339772 0.48674540534629 -0.0260461788141364 ENSG00000090621 PABPC4
ENST00000477556 0.0548312737499563 0.00829541630195044 -0.167893662712755 ENSG00000090621 PABPC4
ENST00000461578 0.0401549088539781 0.00499687827045056 -0.190068288543712 ENSG00000090621 PABPC4
ENST00000483770 0.0686397232134439 0.0120648653576172 -0.140034027434134 ENSG00000090621 PABPC4
ENST00000525669 0.911686708576133 0.829879075765325 -0.00835953263711398 ENSG00000090621 PABPC4
ENST00000470443 0.794652210319887 0.639675763551975 0.0165989926221418 ENSG00000090621 PABPC4
ENST00000415255 0.973919578857512 0.948756120600332 -0.00231778555096169 ENSG00000228060 RP11-69E11.8
ENST00000513632 0.620162640409844 0.413326254061319 0.0375338727105534 ENSG00000090621 PABPC4
ENST00000525751 0.242713446766966 0.0891901579802619 0.0846264631300349 ENSG00000090621 PABPC4
ENST00000474378 0.42482789892384 0.219002794869385 0.0608899373601251 ENSG00000090621 PABPC4
ENST00000529216 0.315191006968646 0.134924508542217 0.0773939028171782 ENSG00000090621 PABPC4
ENST00000492519 0.606380714608342 0.397065892777527 0.0447017610764894 ENSG00000090621 PABPC4
ENST00000451091 0.228046001726745 0.0808890346680954 -0.0868830727246859 ENSG00000090621 PABPC4
ENST00000531243 0.172159858578362 0.0516518705940081 -0.131123599351131 ENSG00000090621 PABPC4
ENST00000235628 0.907378141827129 0.821678607548404 -0.0199158472911694 ENSG00000116981 NT5C1A
ENST00000470018 0.707812896916532 0.520018872512747 0.0351115251439658 ENSG00000084072 PPIE
ENST00000485507 0.356938666580874 0.164601415648428 0.0886797832741797 ENSG00000084072 PPIE
ENST00000324379 0.948740922138293 0.898500886806077 0.00660508609183502 ENSG00000084072 PPIE
ENST00000356511 0.970712562390325 0.943133411629179 0.00344031325200346 ENSG00000084072 PPIE
ENST00000456578 0.334392746178629 0.148119341657198 0.0928925855878321 ENSG00000084072 PPIE
ENST00000495526 0.948740922138293 0.898521790449293 0.00660507730009618 ENSG00000084072 PPIE
ENST00000482751 0.948740922138293 0.898521790449293 0.00660507730009618 ENSG00000084072 PPIE
ENST00000372830 0.970712562390325 0.943133411629179 0.00344031325200346 ENSG00000084072 PPIE
ENST00000497370 0.761658576271805 0.592826733010025 0.0266856021365705 ENSG00000084072 PPIE
ENST00000372835 0.936464172250453 0.875491833586332 0.00816756688570104 ENSG00000084072 PPIE
ENST00000470213 0.757339089818527 0.587362395659791 0.0269679958903565 ENSG00000084072 PPIE
ENST00000474804 0.702306309601281 0.512363287501185 0.0324149655954752 ENSG00000084072 PPIE
ENST00000475350 0.948740922138293 0.898521790449293 0.00660507730009618 ENSG00000084072 PPIE
ENST00000480169 0.63995105178315 0.436629986880306 0.0407791769279185 ENSG00000084072 PPIE
ENST00000372827 0.894733521936688 0.799635462266491 -0.0156867521816578 ENSG00000116985 BMP8B
ENST00000397360 0.847000980157946 0.721352982646827 0.0264227427165773 ENSG00000116985 BMP8B
ENST00000441669 0.134622640907781 0.0349879643763943 0.110782981123381 ENSG00000043514 TRIT1
ENST00000462797 0.134622640907781 0.0349879643763943 0.110782981123381 ENSG00000043514 TRIT1
ENST00000316891 0.134622640907781 0.0349879643763943 0.110782981123381 ENSG00000043514 TRIT1
ENST00000372818 0.134622640907781 0.0349879643763943 0.110782981123381 ENSG00000043514 TRIT1
ENST00000495175 0.162400280311864 0.047011983562133 0.110059430726467 ENSG00000043514 TRIT1
ENST00000491865 0.155013396546801 0.0436451531251263 0.111904291774206 ENSG00000043514 TRIT1
ENST00000537223 0.158196965842741 0.0450535945604108 0.110807144002071 ENSG00000043514 TRIT1
ENST00000537440 0.158196965842741 0.0450535945604108 0.110807144002071 ENSG00000043514 TRIT1
ENST00000541099 0.158196965842741 0.0450535945604108 0.110807144002071 ENSG00000043514 TRIT1
ENST00000545233 0.158196965842741 0.0450535945604108 0.110807144002071 ENSG00000043514 TRIT1
ENST00000465417 0.894759492186572 0.799696384381172 0.017832642103596 ENSG00000043514 TRIT1
ENST00000492612 0.144086659950901 0.0389541052505716 0.122579933239132 ENSG00000043514 TRIT1
ENST00000467774 0.56106988928415 0.348506060102743 0.0779711255335892 ENSG00000043514 TRIT1
ENST00000489945 0.156609328197626 0.0443122291325145 0.124573256315913 ENSG00000043514 TRIT1
ENST00000486825 0.179414755770931 0.0551892649689183 0.119624275635408 ENSG00000043514 TRIT1
ENST00000469476 0.978369388437431 0.957339111455779 -0.00337219711928279 ENSG00000043514 TRIT1
ENST00000544981 0.0707210152864552 0.0126510460806297 0.17285381815537 ENSG00000043514 TRIT1
ENST00000462243 0.587983170738544 0.37687059386344 0.0669372530325019 ENSG00000043514 TRIT1
ENST00000372811 0.321297043340319 0.138959640485115 -0.103948463876575 ENSG00000168389 MFSD2A
ENST00000420632 0.320556075449153 0.138404228646256 -0.104521297510613 ENSG00000168389 MFSD2A
ENST00000434861 0.418268513249027 0.213444372346237 -0.0943829444455276 ENSG00000168389 MFSD2A
ENST00000372809 0.32116656923412 0.138857275032628 -0.103969311684856 ENSG00000168389 MFSD2A
ENST00000483824 0.32116656923412 0.138857275032628 -0.103969311684856 ENSG00000168389 MFSD2A
ENST00000469745 0.528955247287634 0.315304484238371 -0.0787995974670193 ENSG00000168389 MFSD2A
ENST00000480630 0.564706848119671 0.352193058971522 -0.0767570125460205 ENSG00000168389 MFSD2A
ENST00000372797 0.846609571962299 0.720493105859613 -0.0144053623676168 ENSG00000131236 CAP1
ENST00000372802 0.84658517157454 0.720437631140096 -0.0144245475837744 ENSG00000131236 CAP1
ENST00000449311 0.892761610811167 0.795987713192553 0.011333264283401 ENSG00000131236 CAP1
ENST00000421589 0.870767490179254 0.758358145072416 0.0131358880872427 ENSG00000131236 CAP1
ENST00000414893 0.952239642755379 0.905354519803969 0.00506008860071365 ENSG00000131236 CAP1
ENST00000414281 0.869984200676736 0.757324553235344 0.0131895112552174 ENSG00000131236 CAP1
ENST00000420216 0.915553713227961 0.836173701062248 0.00888902259633444 ENSG00000131236 CAP1
ENST00000372792 0.930471392095732 0.863917349234219 0.00701951572452829 ENSG00000131236 CAP1
ENST00000372798 0.987962606635674 0.976173523330491 -0.00121534581410896 ENSG00000131236 CAP1
ENST00000340450 0.844776160109205 0.717607507964439 -0.0145541549606502 ENSG00000131236 CAP1
ENST00000372805 0.920041550097885 0.843969251273711 -0.00797781620131965 ENSG00000131236 CAP1
ENST00000435719 0.924503065617113 0.852839894239774 0.00787440602659147 ENSG00000131236 CAP1
ENST00000427843 0.858220411045099 0.739643208057648 0.0141402335819198 ENSG00000131236 CAP1
ENST00000417287 0.913296817349653 0.832564257182768 0.00910667841799091 ENSG00000131236 CAP1
ENST00000424977 0.870770903656133 0.758378519328443 0.0131499821219609 ENSG00000131236 CAP1
ENST00000446031 0.46662654532537 0.2558199871424 0.0549265627140145 ENSG00000131236 CAP1
ENST00000479759 0.955634505565129 0.912347136823955 -0.00496285810375197 ENSG00000131236 CAP1
ENST00000461993 0.849806040192848 0.725978287767788 -0.0159962458773728 ENSG00000131236 CAP1
ENST00000494114 0.632708569097094 0.427661906144384 -0.0394750962101664 ENSG00000131236 CAP1
ENST00000433473 0.967392500133873 0.936244047081812 -0.00451434405041182 ENSG00000131238 PPT1
ENST00000529905 0.980980528697258 0.962139816217165 -0.00267093243220086 ENSG00000131238 PPT1
ENST00000530704 0.829913320692619 0.69229918011372 -0.0233663806835301 ENSG00000131238 PPT1
ENST00000372775 0.504019261474063 0.29021966736954 0.0683921539377015 ENSG00000131238 PPT1
ENST00000449045 0.819806819270199 0.677630071354431 -0.0247355858686093 ENSG00000131238 PPT1
ENST00000439754 0.8712849915684 0.759527624288659 -0.0189635194981031 ENSG00000131238 PPT1
ENST00000530076 0.437257161590851 0.229701632258547 0.0768735832755175 ENSG00000131238 PPT1
ENST00000527311 0.549183259947149 0.335919681404777 -0.0574206617307347 ENSG00000131238 PPT1
ENST00000372779 0.551598541243539 0.338656475092691 -0.0616692990092071 ENSG00000131238 PPT1
ENST00000526547 0.121080787997115 0.0296662546091921 -0.169741984542688 ENSG00000131238 PPT1
ENST00000372771 0.122800231829341 0.0303476783239891 0.121268120379544 ENSG00000117000 RLF
ENST00000567508 0.941090681398198 0.883756448185127 0.0125699682786902 ENSG00000259943 RP1-39G22.7
ENST00000372759 0.805744127714334 0.656448879412087 -0.0262088335886427 ENSG00000084073 ZMPSTE24
ENST00000479131 0.388929303387678 0.189363251159784 0.094077947449602 ENSG00000084073 ZMPSTE24
ENST00000472583 0.393786244539191 0.19362623888623 0.0906984608887789 ENSG00000084073 ZMPSTE24
ENST00000474142 0.0547873945733632 0.00828410809302142 -0.214752634792475 ENSG00000084073 ZMPSTE24
ENST00000372748 0.0119214400976411 0.000556236249806078 -0.213697174309064 ENSG00000049089 COL9A2
ENST00000482722 0.0119516403726389 0.000559483278675979 -0.213966643122892 ENSG00000049089 COL9A2
ENST00000466267 0.0219147431704803 0.00182723913030942 -0.214527990188858 ENSG00000049089 COL9A2
ENST00000427563 0.0335575943406747 0.00374999585763788 -0.222526548573911 ENSG00000049089 COL9A2
ENST00000488463 0.189328927152915 0.0599845149091834 -0.135230513526236 ENSG00000049089 COL9A2
ENST00000417105 0.149236489821254 0.041135622438159 -0.150885428383522 ENSG00000049089 COL9A2
ENST00000496215 0.0948789404512482 0.0202306930852702 -0.182269523181552 ENSG00000049089 COL9A2
ENST00000372736 0.0810003602611087 0.015702679886212 -0.188353325601003 ENSG00000049089 COL9A2
ENST00000461118 0.0466950519219815 0.00640867388110231 -0.22313508700299 ENSG00000049089 COL9A2
ENST00000435168 0.042806735978306 0.00556651348320062 0.121374958239563 ENSG00000084070 SMAP2
ENST00000372718 0.311761736196942 0.132585541761307 0.0496635468682289 ENSG00000084070 SMAP2
ENST00000372708 0.129694429583077 0.0330510310696657 0.0745345759444273 ENSG00000084070 SMAP2
ENST00000539317 0.507248962570056 0.293367700500066 0.0454051393825407 ENSG00000084070 SMAP2
ENST00000487871 0.73488114458856 0.554835542549522 0.0396701786464594 ENSG00000084070 SMAP2
ENST00000469416 0.455178997856708 0.245807877577989 -0.0946609243732987 ENSG00000187801 ZFP69B
ENST00000361584 0.444701361901052 0.236311823979373 -0.0964800254566739 ENSG00000187801 ZFP69B
ENST00000484445 0.444701361901052 0.236311823979373 -0.0964800254566739 ENSG00000187801 ZFP69B
ENST00000411995 0.455312771331583 0.245960828372649 -0.0946026197624671 ENSG00000187801 ZFP69B
ENST00000372706 0.730210774431197 0.548492892725957 0.0466944179543516 ENSG00000187815 ZFP69
ENST00000372705 0.860417458511791 0.742850578888775 0.0258632128744629 ENSG00000187815 ZFP69
ENST00000450713 0.112601599711311 0.0264444916726634 0.178165999975006 ENSG00000238287 RP11-656D10.3
ENST00000358527 0.621135933532001 0.41455141150656 0.0645566489419457 ENSG00000164002 EXO5
ENST00000372703 0.621135933532001 0.41455141150656 0.0645566489419457 ENSG00000164002 EXO5
ENST00000420209 0.411099956818439 0.207449902446338 0.104064763206262 ENSG00000164002 EXO5
ENST00000296380 0.67136550112628 0.474040812412591 0.0563853256727231 ENSG00000164002 EXO5
ENST00000432259 0.191353992337486 0.0609559089124319 0.158711683154748 ENSG00000164002 EXO5
ENST00000418186 0.402419233605416 0.200298769420031 0.105764481621504 ENSG00000164002 EXO5
ENST00000415550 0.362330504797465 0.168568509434195 0.115111858372782 ENSG00000164002 EXO5
ENST00000443729 0.393706343391753 0.193579151153467 0.106235403017526 ENSG00000164002 EXO5
ENST00000419161 0.393706343391753 0.193579151153467 0.106235403017526 ENSG00000164002 EXO5
ENST00000471429 0.349001993333242 0.158583184712184 0.124712076005798 ENSG00000164002 EXO5
ENST00000372699 0.962475724040425 0.926735636590974 -0.0078014147961315 ENSG00000117010 ZNF684
ENST00000465152 0.895841718466694 0.80159304763513 0.0217624617517087 ENSG00000117010 ZNF684
ENST00000372696 0.883176260412026 0.779420279746718 -0.0240574414262331 ENSG00000117010 ZNF684
ENST00000372697 0.883176260412026 0.779420279746718 -0.0240574414262331 ENSG00000117010 ZNF684
ENST00000493756 0.99246292717575 0.9846711269766 0.00163289451330068 ENSG00000117010 ZNF684
ENST00000372684 0.905210934849482 0.817910209956679 0.0153449924601422 ENSG00000117016 RIMS3
ENST00000372683 0.543404960144176 0.329819309139708 0.0818065774781109 ENSG00000117016 RIMS3
ENST00000606277 0.0939676157449313 0.0198957684787619 -0.187826473595512 ENSG00000272145 NFYC-AS1
ENST00000467203 0.0596547446800784 0.00961327690995732 0.136860518457751 ENSG00000066136 NFYC
ENST00000424419 0.198511175826889 0.0646281791366863 0.0877148741501652 ENSG00000066136 NFYC
ENST00000427410 0.32084032159419 0.138611364995768 0.0641161271268069 ENSG00000066136 NFYC
ENST00000447388 0.322252934302576 0.139669077991575 0.0611398212299358 ENSG00000066136 NFYC
ENST00000425457 0.328562073998759 0.143843157574464 0.063245202264297 ENSG00000066136 NFYC
ENST00000453631 0.0998195196115362 0.0219317074682517 0.125881343250431 ENSG00000066136 NFYC
ENST00000456393 0.33479384816208 0.1483889583286 0.059781124566683 ENSG00000066136 NFYC
ENST00000372654 0.298742708374953 0.124129077839634 0.0666201303162578 ENSG00000066136 NFYC
ENST00000534399 0.0573471668804706 0.00897746674496343 0.166608540569831 ENSG00000066136 NFYC
ENST00000372653 0.236150071731425 0.0855124833578562 0.075704682203533 ENSG00000066136 NFYC
ENST00000372669 0.115720194914682 0.027628097903242 0.107573033658775 ENSG00000066136 NFYC
ENST00000372652 0.302582540685218 0.126535506942166 0.0616853583279418 ENSG00000066136 NFYC
ENST00000372651 0.276300876130427 0.109489900370534 0.0681250632883491 ENSG00000066136 NFYC
ENST00000531464 0.75161138040215 0.579005466639069 -0.0384862253217365 ENSG00000066136 NFYC
ENST00000440226 0.747245242939812 0.572825272650987 -0.0266457108419897 ENSG00000066136 NFYC
ENST00000525290 0.646362496888284 0.443985512745323 0.0467582887746211 ENSG00000066136 NFYC
ENST00000530965 0.978322383769282 0.957208124827679 0.00372129346715452 ENSG00000066136 NFYC
ENST00000416859 0.818646259228869 0.675883940573155 0.0233796368934355 ENSG00000066136 NFYC
ENST00000308733 0.725474579741626 0.542717796218153 -0.0288145419315215 ENSG00000066136 NFYC
ENST00000414185 0.66327148550194 0.46422339716116 -0.0377830815429024 ENSG00000066136 NFYC
ENST00000525349 0.512338240128003 0.298561528617664 -0.069117603005692 ENSG00000066136 NFYC
ENST00000483091 0.124193424514575 0.0309174069693354 -0.18053539986081 ENSG00000066136 NFYC
ENST00000488635 0.20613999023425 0.0687380583391541 -0.127945306761285 ENSG00000066136 NFYC
ENST00000496608 0.314641658637985 0.134582075463904 -0.0969788918996988 ENSG00000066136 NFYC
ENST00000372621 0.354471295277767 0.16263805608474 -0.0781242307090427 ENSG00000171793 CTPS1
ENST00000541520 0.322597992934883 0.139893005783399 -0.0832504419725772 ENSG00000171793 CTPS1
ENST00000470271 0.39226868711898 0.192434256314524 -0.0938086378724273 ENSG00000171793 CTPS1
ENST00000475060 0.276269846426443 0.109461628931617 -0.121373400451471 ENSG00000171793 CTPS1
ENST00000479480 0.380698394522357 0.182795074144657 -0.0873658386495406 ENSG00000171793 CTPS1
ENST00000543104 0.652922008389781 0.451403633385775 -0.0482267169605041 ENSG00000171793 CTPS1
ENST00000372616 0.464920421178405 0.254343066234106 -0.0671623520846339 ENSG00000171793 CTPS1
ENST00000480420 0.847928528460832 0.722834230768973 0.0235545967563046 ENSG00000171793 CTPS1
ENST00000463285 0.57416706589718 0.361975598622144 -0.061357758407192 ENSG00000171793 CTPS1
ENST00000486889 0.930984885857183 0.864679716647284 0.0129898482485812 ENSG00000171793 CTPS1
ENST00000497210 0.118839841973102 0.0287668228732525 -0.172715573212401 ENSG00000171793 CTPS1
ENST00000464283 0.106176482255165 0.0241519521108305 -0.160493458008636 ENSG00000171793 CTPS1
ENST00000463423 0.127625694963197 0.0322722963745156 -0.156307342729012 ENSG00000171793 CTPS1
ENST00000498694 0.303538768931168 0.127159609096051 -0.108901830351158 ENSG00000171793 CTPS1
ENST00000302946 0.650331132122043 0.448526587932712 -0.0675041416360185 ENSG00000171790 SLFNL1
ENST00000372613 0.677491447489234 0.481356929170627 -0.0626970041752485 ENSG00000171790 SLFNL1
ENST00000397197 0.677491447489234 0.481356929170627 -0.0626970041752485 ENSG00000171790 SLFNL1
ENST00000439569 0.677491447489234 0.481356929170627 -0.0626970041752485 ENSG00000171790 SLFNL1
ENST00000372611 0.681042500284626 0.486050815478971 -0.0620341376048044 ENSG00000171790 SLFNL1
ENST00000359345 0.86325777285438 0.747059663771017 -0.0286786738712718 ENSG00000171790 SLFNL1
ENST00000456518 0.0406446126019593 0.00510559646140227 0.20241624419695 ENSG00000010803 SCMH1
ENST00000397174 0.0402002603187381 0.00500704025417301 0.202329989871107 ENSG00000010803 SCMH1
ENST00000402904 0.0402002603187381 0.00500704025417301 0.202329989871107 ENSG00000010803 SCMH1
ENST00000361191 0.0401401446778393 0.00499337395688909 0.20234414019388 ENSG00000010803 SCMH1
ENST00000361705 0.0401401446778393 0.00499337395688909 0.20234414019388 ENSG00000010803 SCMH1
ENST00000397171 0.0401401446778393 0.00499337395688909 0.20234414019388 ENSG00000010803 SCMH1
ENST00000372597 0.0144314283354677 0.000830838819362089 0.242088923145139 ENSG00000010803 SCMH1
ENST00000372596 0.0144314283354677 0.000830838819362089 0.242088923145139 ENSG00000010803 SCMH1
ENST00000337495 0.0144314283354677 0.000830838819362089 0.242088923145139 ENSG00000010803 SCMH1
ENST00000326197 0.0378435537793361 0.00455053036533289 0.205050418714374 ENSG00000010803 SCMH1
ENST00000372595 0.0424970144966274 0.00550173096558419 0.198492729410057 ENSG00000010803 SCMH1
ENST00000472037 0.842782141142434 0.714375831131264 0.0276563388712129 ENSG00000010803 SCMH1
ENST00000460215 0.620444982967885 0.413749464691299 0.0614723854856192 ENSG00000010803 SCMH1
ENST00000498793 0.687756188804928 0.494003978899062 0.0509747601617285 ENSG00000010803 SCMH1
ENST00000489421 0.984483601727082 0.968441785387992 0.00298506547563586 ENSG00000010803 SCMH1
ENST00000482530 0.377509136521391 0.180269157629027 0.10114913291785 ENSG00000010803 SCMH1
ENST00000488592 0.0379090271473938 0.00456892030548169 0.241963688886173 ENSG00000010803 SCMH1
ENST00000372583 0.508100458729479 0.294253836955132 0.0687290894917488 ENSG00000127124 HIVEP3
ENST00000372584 0.509343503630324 0.295581501173909 0.0685613016352343 ENSG00000127124 HIVEP3
ENST00000247584 0.807760455764069 0.65959862051861 0.0272899760306886 ENSG00000127124 HIVEP3
ENST00000460604 0.845437243980061 0.718676102542335 0.0241873276993101 ENSG00000127124 HIVEP3
ENST00000429157 0.8008062007905 0.64884849544706 0.0281606970466661 ENSG00000127124 HIVEP3
ENST00000491442 0.0665302086026885 0.0114596885565734 0.218611867041612 ENSG00000127124 HIVEP3
ENST00000489103 0.0370380535653982 0.00439705789016196 0.24326287578953 ENSG00000127124 HIVEP3
ENST00000479350 0.28485167078065 0.114928552639102 0.140017058936769 ENSG00000127124 HIVEP3
ENST00000372571 0.986534373405126 0.973089955614669 0.00180864330329793 ENSG00000198815 FOXJ3
ENST00000372572 0.0205143189218633 0.00161498933660222 0.158092171059276 ENSG00000198815 FOXJ3
ENST00000372573 0.0217024691172553 0.00179572763729695 0.156331169250011 ENSG00000198815 FOXJ3
ENST00000361346 0.020889508638439 0.00167548333944612 0.157487242423101 ENSG00000198815 FOXJ3
ENST00000361776 0.020889508638439 0.00167548333944612 0.157487242423101 ENSG00000198815 FOXJ3
ENST00000545068 0.0222478665025163 0.00187612665999952 0.153003265978878 ENSG00000198815 FOXJ3
ENST00000445886 0.00598444856375404 0.000125082184068918 0.266450773004379 ENSG00000198815 FOXJ3
ENST00000422278 0.653281180728367 0.451757126824045 0.0578167667622716 ENSG00000198815 FOXJ3
ENST00000454417 0.215896298658339 0.074076033789901 0.137959380049454 ENSG00000198815 FOXJ3
ENST00000410070 0.748768692576082 0.57481569615984 -0.0469714660331464 ENSG00000177181 RIMKLA
ENST00000431473 0.699642838148347 0.508795315188363 -0.0466664812023146 ENSG00000177181 RIMKLA
ENST00000372562 0.806991389833833 0.658292293204518 0.0273804202078277 ENSG00000127125 PPCS
ENST00000455780 0.87145820642719 0.759827176613055 0.0188517603328109 ENSG00000127125 PPCS
ENST00000372560 0.49563645114226 0.282085537336675 0.0748810316221881 ENSG00000127125 PPCS
ENST00000472013 0.87403235762614 0.764403414053403 0.0184822747503634 ENSG00000127125 PPCS
ENST00000372561 0.871450108430804 0.759803609956943 0.018849719680903 ENSG00000127125 PPCS
ENST00000372556 0.871450108430804 0.759803609956943 0.018849719680903 ENSG00000127125 PPCS
ENST00000471420 0.676058869289356 0.479520049212771 0.0474481562497734 ENSG00000127125 PPCS
ENST00000482168 0.734831347257097 0.554748146677976 0.0427180009379053 ENSG00000127125 PPCS
ENST00000469615 0.955929591295698 0.91290943511451 0.00859703690690852 ENSG00000127125 PPCS
ENST00000428554 0.355918844351326 0.163795745155015 0.11175551740887 ENSG00000186409 CCDC30
ENST00000477155 0.359766717840335 0.166681444613288 0.110936330721615 ENSG00000186409 CCDC30
ENST00000495044 0.67053315406574 0.473175002668916 0.0638020479609522 ENSG00000186409 CCDC30
ENST00000507855 0.537570880568368 0.323793900816622 0.0822551562022791 ENSG00000186409 CCDC30
ENST00000509712 0.438428202497237 0.230831668020602 0.104826816764465 ENSG00000186409 CCDC30
ENST00000471390 0.556113124895613 0.343209940242371 0.0817273193750557 ENSG00000186409 CCDC30
ENST00000342022 0.571690207770147 0.359312877125722 0.0788447852536685 ENSG00000186409 CCDC30
ENST00000340612 0.594216343524869 0.383337971669923 0.0750447723397571 ENSG00000186409 CCDC30
ENST00000514642 0.908722320404835 0.82428047435767 -0.0196333065033198 ENSG00000186409 CCDC30
ENST00000390640 0.697799960054865 0.506491801826701 0.0574044970434524 ENSG00000186409 CCDC30
ENST00000304979 0.998535902215098 0.997438942552842 0.000168046987449729 ENSG00000171960 PPIH
ENST00000372550 0.942238725831699 0.886169527507488 0.00874115240533101 ENSG00000171960 PPIH
ENST00000440068 0.936659985814383 0.875807956279128 0.009552652634918 ENSG00000171960 PPIH
ENST00000372549 0.729764575379428 0.547986551053063 0.0371267665417968 ENSG00000171960 PPIH
ENST00000455203 0.846705268402518 0.720748317534396 0.0222465575982434 ENSG00000171960 PPIH
ENST00000436387 0.602924597935669 0.393436899671909 0.0554621538013528 ENSG00000171960 PPIH
ENST00000461351 0.880234369010472 0.774814982783235 -0.017125940949836 ENSG00000171960 PPIH
ENST00000321358 0.515806027993663 0.301984323154863 0.0422216776156212 ENSG00000065978 YBX1
ENST00000332220 0.583527707990039 0.372098938954592 0.0455767672920451 ENSG00000065978 YBX1
ENST00000436427 0.496805063993096 0.283327374693161 0.0422431333046846 ENSG00000065978 YBX1
ENST00000467957 0.573463016710366 0.361173299116311 0.0433929244214437 ENSG00000065978 YBX1
ENST00000397054 0.537909840784107 0.324142229691919 -0.0570159946808604 ENSG00000117385 LEPRE1
ENST00000460031 0.537909840784107 0.324142229691919 -0.0570159946808604 ENSG00000117385 LEPRE1
ENST00000236040 0.537909840784107 0.324142229691919 -0.0570159946808604 ENSG00000117385 LEPRE1
ENST00000495874 0.537909840784107 0.324142229691919 -0.0570159946808604 ENSG00000117385 LEPRE1
ENST00000296388 0.537909840784107 0.324142229691919 -0.0570159946808604 ENSG00000117385 LEPRE1
ENST00000462474 0.454131539857727 0.244888342672731 -0.0984266186853403 ENSG00000117385 LEPRE1
ENST00000472802 0.661614069362125 0.46215614953861 -0.0631970281386883 ENSG00000117385 LEPRE1
ENST00000431412 0.610574636623401 0.401904758090055 -0.0567517844802501 ENSG00000117385 LEPRE1
ENST00000460831 0.72433842191783 0.541243899421724 -0.0542549669116586 ENSG00000117385 LEPRE1
ENST00000481465 0.919891579406605 0.843663727677233 -0.0148643471258551 ENSG00000117385 LEPRE1
ENST00000447502 0.796456076176074 0.642274332737981 -0.0352268555652266 ENSG00000117385 LEPRE1
ENST00000463465 0.907645140081356 0.822409216966839 -0.0154303413317389 ENSG00000117385 LEPRE1
ENST00000372526 0.649817610107398 0.447899920098513 -0.0620074299191108 ENSG00000117385 LEPRE1
ENST00000492956 0.591922486533467 0.381030464126685 -0.0736961416680541 ENSG00000117385 LEPRE1
ENST00000372525 0.222119842677511 0.0775984816703037 0.125605538835152 ENSG00000164008 C1orf50
ENST00000464081 0.122284156246433 0.0301610781620018 0.129122676035399 ENSG00000164008 C1orf50
ENST00000603943 0.0873876542300203 0.0177025577338168 0.142925801734868 ENSG00000164008 C1orf50
ENST00000536543 0.108091710888827 0.0248354669632588 0.131998261967858 ENSG00000164008 C1orf50
ENST00000468913 0.242703857081738 0.0891820370366261 0.139057915036122 ENSG00000164008 C1orf50
ENST00000494155 0.164142989652066 0.047849130279569 0.176336420232235 ENSG00000164008 C1orf50
ENST00000372522 0.89626961857434 0.802263988454102 -0.0192623804045932 ENSG00000177868 CCDC23
ENST00000372521 0.698130321591884 0.506875478155002 -0.0486613310606749 ENSG00000177868 CCDC23
ENST00000537227 0.688470697908716 0.494810603684867 -0.0495092956630391 ENSG00000177868 CCDC23
ENST00000497437 0.614778740211641 0.406863211717005 -0.0596187185988081 ENSG00000177868 CCDC23
ENST00000487556 0.471612485541663 0.26021939761183 -0.0666904252775913 ENSG00000164010 ERMAP
ENST00000372517 0.471612485541663 0.26021939761183 -0.0666904252775913 ENSG00000164010 ERMAP
ENST00000372514 0.878582134070613 0.772012697246077 -0.0194724713796642 ENSG00000164010 ERMAP
ENST00000328249 0.960162784036179 0.921936041781755 -0.007035478138055 ENSG00000164010 ERMAP
ENST00000414798 0.86492626069516 0.749766270680523 0.0241215826913738 ENSG00000228192 RP11-342M1.3
ENST00000416809 0.997259361560074 0.994926580077525 0.000496023418592983 ENSG00000228192 RP11-342M1.3
ENST00000425076 0.888039607277058 0.787900509581703 -0.0219142741874038 ENSG00000228192 RP11-342M1.3
ENST00000444563 0.888039607277058 0.787900509581703 -0.0219142741874038 ENSG00000228192 RP11-342M1.3
ENST00000372508 0.396060365015575 0.195322064624413 -0.101412812138374 ENSG00000164011 ZNF691
ENST00000372507 0.396060365015575 0.195322064624413 -0.101412812138374 ENSG00000164011 ZNF691
ENST00000372506 0.396060365015575 0.195322064624413 -0.101412812138374 ENSG00000164011 ZNF691
ENST00000397044 0.575531942818422 0.363392019846646 -0.0710916911494883 ENSG00000164011 ZNF691
ENST00000372504 0.395287827496621 0.194735183522868 -0.101516033128901 ENSG00000164011 ZNF691
ENST00000397034 0.814982638187354 0.670282193629663 -0.0358799691301057 ENSG00000164011 ZNF691
ENST00000372503 0.425283366834455 0.219468481913178 -0.101718663035437 ENSG00000164011 ZNF691
ENST00000372502 0.475089283562001 0.26349206107699 -0.0950081982920716 ENSG00000164011 ZNF691
ENST00000426263 0.731942549576739 0.550756987882896 -0.0266727935165115 ENSG00000117394 SLC2A1
ENST00000475162 0.701050333046714 0.51065028899874 -0.031592531897617 ENSG00000117394 SLC2A1
ENST00000439722 0.353488015045096 0.161943923098403 -0.0921829223453665 ENSG00000117394 SLC2A1
ENST00000415851 0.751946878677165 0.579582680575633 -0.0295150346150623 ENSG00000117394 SLC2A1
ENST00000372500 0.865275892868747 0.75032313757289 -0.0178074367315453 ENSG00000117394 SLC2A1
ENST00000460369 0.754311033880171 0.58255476299391 -0.03885629341421 ENSG00000117394 SLC2A1
ENST00000431759 0.495341516808941 0.281859418288776 0.0925642763345933 ENSG00000227533 SLC2A1-AS1
ENST00000416689 0.455154138688896 0.24573828395012 0.102964725967639 ENSG00000227533 SLC2A1-AS1
ENST00000431635 0.877074028392989 0.769649238549 -0.0172814581618597 ENSG00000117395 EBNA1BP2
ENST00000236051 0.884282574551887 0.781401566252301 -0.0163727215752103 ENSG00000117395 EBNA1BP2
ENST00000463906 0.404538584240958 0.201947670817665 -0.0856920534099204 ENSG00000117395 EBNA1BP2
ENST00000491223 0.776855028972739 0.613735434315756 0.0345418389535149 ENSG00000117395 EBNA1BP2
ENST00000472982 0.697422706213906 0.506033038834177 0.0466990259392659 ENSG00000117395 EBNA1BP2
ENST00000483082 0.707550974120912 0.51973475377818 0.0458313098508151 ENSG00000117395 EBNA1BP2
ENST00000461557 0.955145176307853 0.911202183243757 -0.00682920106364716 ENSG00000117395 EBNA1BP2
ENST00000372492 0.0676621670933356 0.0117674448490607 -0.1691543572049 ENSG00000243710 WDR65
ENST00000466927 0.188159493748771 0.0594351063953378 -0.127319977182804 ENSG00000117395 EBNA1BP2
ENST00000474566 0.224265599244939 0.0787283448182865 -0.118841050215674 ENSG00000117395 EBNA1BP2
ENST00000428122 0.516934359793213 0.303149162450518 -0.0914490351802277 ENSG00000243710 WDR65
ENST00000310955 0.519697091671172 0.305955470174319 -0.0577306463691779 ENSG00000117399 CDC20
ENST00000372462 0.517041744608978 0.303279625139465 -0.0580899609309306 ENSG00000117399 CDC20
ENST00000478882 0.827645619523306 0.68893878221813 -0.0236527563283798 ENSG00000117399 CDC20
ENST00000482046 0.750885404602002 0.577987445598836 -0.0370284093641212 ENSG00000117399 CDC20
ENST00000372458 0.272536907949018 0.107168823216909 -0.0971017434952356 ENSG00000066322 ELOVL1
ENST00000413844 0.27235984642821 0.107068639733149 -0.0971081516691413 ENSG00000066322 ELOVL1
ENST00000468865 0.587904368383188 0.376754989011986 -0.0560292279017934 ENSG00000066322 ELOVL1
ENST00000464204 0.287946640144515 0.116927191795936 -0.0939325090437851 ENSG00000066322 ELOVL1
ENST00000470968 0.297373248504022 0.123137623281971 -0.092481906259605 ENSG00000066322 ELOVL1
ENST00000487209 0.282213512255406 0.113153207329695 -0.0970061988074398 ENSG00000066322 ELOVL1
ENST00000470769 0.243353159392271 0.0895312479740032 -0.104802907525026 ENSG00000066322 ELOVL1
ENST00000497569 0.3559634090981 0.163826367451515 -0.0882068962337547 ENSG00000066322 ELOVL1
ENST00000482302 0.29603923690658 0.122251564143366 -0.0998490256568347 ENSG00000066322 ELOVL1
ENST00000497050 0.330081874096734 0.145090727558204 -0.0940973621298129 ENSG00000066322 ELOVL1
ENST00000478481 0.617630859866959 0.410141471541512 -0.0606663392961147 ENSG00000066322 ELOVL1
ENST00000479439 0.178760599042462 0.0548443856218238 -0.135184549805134 ENSG00000066322 ELOVL1
ENST00000465321 0.233968116928691 0.0842814348020362 -0.121184113857164 ENSG00000066322 ELOVL1
ENST00000479686 0.262004043592316 0.100691316845987 -0.115409368768607 ENSG00000066322 ELOVL1
ENST00000496932 0.241930004493709 0.088780833246143 -0.120980139748819 ENSG00000066322 ELOVL1
ENST00000290663 0.864898428028953 0.749642609232602 0.0192587291273316 ENSG00000159479 MED8
ENST00000372457 0.862727629855456 0.746430324345924 0.0195109394040464 ENSG00000159479 MED8
ENST00000372455 0.877259348980792 0.769913304243538 0.0181821548339066 ENSG00000159479 MED8
ENST00000436713 0.772262053195181 0.606988378313517 0.0334585556625927 ENSG00000229431 RP1-92O14.6
ENST00000460803 0.996445033359268 0.992957809882668 -0.00068306551824487 ENSG00000159479 MED8
ENST00000473560 0.5597123729681 0.347244577502777 0.0621394010714357 ENSG00000159479 MED8
ENST00000310739 0.98506153900388 0.969920667746557 -0.0027655480136326 ENSG00000198198 SZT2
ENST00000372450 0.98506153900388 0.969920667746557 -0.0027655480136326 ENSG00000198198 SZT2
ENST00000357658 0.664802111569446 0.466120769850405 0.0476589304143582 ENSG00000198198 SZT2
ENST00000406439 0.65992047819229 0.459748182980334 0.0470169251118091 ENSG00000198198 SZT2
ENST00000562955 0.0819672624576437 0.0159809458312705 -0.103748791120282 ENSG00000198198 SZT2
ENST00000470139 0.0697800657847363 0.0123968127704359 -0.16409515880211 ENSG00000198198 SZT2
ENST00000372442 0.0425274507054859 0.00551100991366153 -0.142930173534315 ENSG00000198198 SZT2
ENST00000478140 0.371971807799984 0.175769995094212 -0.120316334399726 ENSG00000198198 SZT2
ENST00000471177 0.334139055977953 0.147939879743682 -0.125825695697406 ENSG00000198198 SZT2
ENST00000460536 0.0803110712286509 0.0154853910354509 -0.15719585445398 ENSG00000198198 SZT2
ENST00000396885 0.0976675551843609 0.0211787807013927 -0.203777833716522 ENSG00000229372 SZT2-AS1
ENST00000583037 0.431376719800453 0.224531116377068 -0.0896569599299602 ENSG00000178922 HYI
ENST00000372425 0.431376719800453 0.224531116377068 -0.0896569599299602 ENSG00000178922 HYI
ENST00000372433 0.421662598371072 0.216258220459745 -0.0959333378669297 ENSG00000178922 HYI
ENST00000372434 0.450754470067997 0.241820774494392 -0.0888085722486134 ENSG00000178922 HYI
ENST00000470662 0.671607967681539 0.474346342656203 -0.0564397400619344 ENSG00000178922 HYI
ENST00000487366 0.696280669841342 0.504756451696907 -0.0525398186131619 ENSG00000178922 HYI
ENST00000372430 0.453395620402902 0.244273094816669 -0.091031639124408 ENSG00000178922 HYI
ENST00000372432 0.45618609049333 0.246690913055046 -0.0853600963708074 ENSG00000178922 HYI
ENST00000372427 0.468589050796231 0.257394396970437 -0.0839471049551668 ENSG00000178922 HYI
ENST00000372426 0.685868723159478 0.49180995775997 -0.0542213821921743 ENSG00000178922 HYI
ENST00000486909 0.417907454326167 0.213170140637591 -0.094279394920974 ENSG00000178922 HYI
ENST00000372396 0.379671818176112 0.181968485309788 -0.0534670623678467 ENSG00000066135 KDM4A
ENST00000463151 0.376235230466667 0.17921341945206 0.085273133366979 ENSG00000066135 KDM4A
ENST00000485249 0.243490263785607 0.0896286176214482 0.112579063416793 ENSG00000066135 KDM4A
ENST00000472265 0.62488285678005 0.418626301289529 0.0714419018216557 ENSG00000066135 KDM4A
ENST00000481296 0.795671718832174 0.641263694555263 -0.0400469952960254 ENSG00000066135 KDM4A
ENST00000398804 0.0163224404774495 0.00105042408532673 -0.220104251125468 ENSG00000236200 KDM4A-AS1
ENST00000439057 0.0227836898569112 0.00195812168963055 -0.212979874280516 ENSG00000236200 KDM4A-AS1
ENST00000434346 0.0151156884604884 0.000912163486535272 -0.261603957196759 ENSG00000236200 KDM4A-AS1
ENST00000453015 0.0572468096861661 0.00895470826943713 -0.201770523350202 ENSG00000236200 KDM4A-AS1
ENST00000418149 0.165881493613083 0.0486324096312242 -0.154259792126129 ENSG00000236200 KDM4A-AS1
ENST00000532911 0.221579871796194 0.0772419643623199 0.135098940398868 ENSG00000126091 ST3GAL3
ENST00000489897 0.254615673160238 0.0962163287980132 0.116941846703207 ENSG00000126091 ST3GAL3
ENST00000372374 0.248756844449643 0.092633607475987 0.115276909525382 ENSG00000126091 ST3GAL3
ENST00000372375 0.248756844449643 0.092633607475987 0.115276909525382 ENSG00000126091 ST3GAL3
ENST00000545417 0.248756844449643 0.092633607475987 0.115276909525382 ENSG00000126091 ST3GAL3
ENST00000372377 0.248756844449643 0.092633607475987 0.115276909525382 ENSG00000126091 ST3GAL3
ENST00000361392 0.248756844449643 0.092633607475987 0.115276909525382 ENSG00000126091 ST3GAL3
ENST00000361400 0.248756844449643 0.092633607475987 0.115276909525382 ENSG00000126091 ST3GAL3
ENST00000353126 0.248756844449643 0.092633607475987 0.115276909525382 ENSG00000126091 ST3GAL3
ENST00000530154 0.220958545477294 0.0769283404778311 0.126695248060731 ENSG00000126091 ST3GAL3
ENST00000262915 0.248756844449643 0.092633607475987 0.115276909525382 ENSG00000126091 ST3GAL3
ENST00000330208 0.248756844449643 0.092633607475987 0.115276909525382 ENSG00000126091 ST3GAL3
ENST00000335430 0.248756844449643 0.092633607475987 0.115276909525382 ENSG00000126091 ST3GAL3
ENST00000351035 0.248756844449643 0.092633607475987 0.115276909525382 ENSG00000126091 ST3GAL3
ENST00000479383 0.217576493776263 0.0750160034133136 0.137868116145115 ENSG00000126091 ST3GAL3
ENST00000347631 0.25544904945737 0.096712692724423 0.116765702101007 ENSG00000126091 ST3GAL3
ENST00000484868 0.383506815755044 0.184983418630539 0.105373225352865 ENSG00000126091 ST3GAL3
ENST00000461066 0.22170510408216 0.0773169174181208 0.13705062164521 ENSG00000126091 ST3GAL3
ENST00000437753 0.356292665815542 0.164102425951358 0.123778691356705 ENSG00000229444 RP11-184I16.4
ENST00000533997 0.28475793557054 0.114853482793286 0.112062188453837 ENSG00000126091 ST3GAL3
ENST00000469715 0.28475793557054 0.114853482793286 0.112062188453837 ENSG00000126091 ST3GAL3
ENST00000490541 0.28475793557054 0.114853482793286 0.112062188453837 ENSG00000126091 ST3GAL3
ENST00000528371 0.28475793557054 0.114853482793286 0.112062188453837 ENSG00000126091 ST3GAL3
ENST00000530581 0.28475793557054 0.114853482793286 0.112062188453837 ENSG00000126091 ST3GAL3
ENST00000531816 0.28475793557054 0.114853482793286 0.112062188453837 ENSG00000126091 ST3GAL3
ENST00000531993 0.28475793557054 0.114853482793286 0.112062188453837 ENSG00000126091 ST3GAL3
ENST00000533212 0.28475793557054 0.114853482793286 0.112062188453837 ENSG00000126091 ST3GAL3
ENST00000533933 0.28475793557054 0.114853482793286 0.112062188453837 ENSG00000126091 ST3GAL3
ENST00000372369 0.28475793557054 0.114853482793286 0.112062188453837 ENSG00000126091 ST3GAL3
ENST00000372372 0.28475793557054 0.114853482793286 0.112062188453837 ENSG00000126091 ST3GAL3
ENST00000372368 0.28475793557054 0.114853482793286 0.112062188453837 ENSG00000126091 ST3GAL3
ENST00000372367 0.28475793557054 0.114853482793286 0.112062188453837 ENSG00000126091 ST3GAL3
ENST00000372366 0.28475793557054 0.114853482793286 0.112062188453837 ENSG00000126091 ST3GAL3
ENST00000372365 0.28475793557054 0.114853482793286 0.112062188453837 ENSG00000126091 ST3GAL3
ENST00000361746 0.28475793557054 0.114853482793286 0.112062188453837 ENSG00000126091 ST3GAL3
ENST00000332628 0.28475793557054 0.114853482793286 0.112062188453837 ENSG00000126091 ST3GAL3
ENST00000531451 0.275401012736411 0.108942915201908 0.114256870165871 ENSG00000126091 ST3GAL3
ENST00000372362 0.275401012736411 0.108942915201908 0.114256870165871 ENSG00000126091 ST3GAL3
ENST00000361812 0.275401012736411 0.108942915201908 0.114256870165871 ENSG00000126091 ST3GAL3
ENST00000461375 0.220735909857021 0.076769771765262 0.124399398142769 ENSG00000126091 ST3GAL3
ENST00000490502 0.811746291102088 0.665298010498493 0.032214813838304 ENSG00000126091 ST3GAL3
ENST00000495482 0.651113155344121 0.449499437191881 -0.0656324317052271 ENSG00000126091 ST3GAL3
ENST00000372343 0.218096157509995 0.0753094636163895 -0.111219583188341 ENSG00000117408 IPO13
ENST00000489773 0.388718939886033 0.18915407009266 -0.103902879754052 ENSG00000117408 IPO13
ENST00000492152 0.467669148632988 0.2566174565478 -0.100304005389086 ENSG00000117408 IPO13
ENST00000372339 0.282389250225224 0.113287293636163 -0.140300498712577 ENSG00000117408 IPO13
ENST00000471934 0.462915553341527 0.252500377318998 -0.0937441959819269 ENSG00000132768 DPH2
ENST00000476260 0.282628443972674 0.113447013429066 -0.124921123010859 ENSG00000132768 DPH2
ENST00000255108 0.139142479726911 0.0368887280994313 -0.131521370195036 ENSG00000132768 DPH2
ENST00000412950 0.129568656438365 0.0329768696250277 -0.146214552629371 ENSG00000132768 DPH2
ENST00000524776 0.129568656438365 0.0329768696250277 -0.146214552629371 ENSG00000132768 DPH2
ENST00000495421 0.139142479726911 0.0368887280994313 -0.131521370195036 ENSG00000132768 DPH2
ENST00000530988 0.489626294360132 0.276604171823345 -0.0884420400926795 ENSG00000132768 DPH2
ENST00000527567 0.425188924287059 0.219376056320113 -0.0990888919529834 ENSG00000132768 DPH2
ENST00000492306 0.297443664218408 0.123205844891476 -0.121464734974193 ENSG00000132768 DPH2
ENST00000490861 0.285243636706124 0.115194602997474 -0.122022156670675 ENSG00000132768 DPH2
ENST00000396758 0.133254959680953 0.0344545695621769 -0.133505919111107 ENSG00000132768 DPH2
ENST00000477294 0.410959424397997 0.207259172207873 -0.102082242014344 ENSG00000132768 DPH2
ENST00000529729 0.294998708433706 0.121514592235435 -0.115100505262437 ENSG00000132768 DPH2
ENST00000532140 0.460079505925603 0.250080572704115 -0.0928291807402839 ENSG00000132768 DPH2
ENST00000534786 0.598233432662729 0.387929179180897 -0.0705376127241439 ENSG00000132768 DPH2
ENST00000534655 0.325331642543973 0.141711766978654 -0.125342361958491 ENSG00000132768 DPH2
ENST00000459879 0.114500610704364 0.0271460744031086 -0.16534706251759 ENSG00000132768 DPH2
ENST00000527319 0.235988830352311 0.0854194862526616 -0.131531380775664 ENSG00000132768 DPH2
ENST00000472505 0.795076369146991 0.640393686260156 -0.0300823893997145 ENSG00000117410 ATP6V0B
ENST00000472174 0.742387644980603 0.565362787335279 -0.0338397213445256 ENSG00000117410 ATP6V0B
ENST00000532642 0.742384196499064 0.56531640900306 -0.0337879770868632 ENSG00000117410 ATP6V0B
ENST00000236067 0.740646725581903 0.562422119074681 -0.0340504289566169 ENSG00000117410 ATP6V0B
ENST00000471859 0.802062510231431 0.650806063093025 -0.0265886720372196 ENSG00000117410 ATP6V0B
ENST00000472277 0.677318055512991 0.481156760569787 -0.042930601443966 ENSG00000117410 ATP6V0B
ENST00000461670 0.832909837622836 0.697551734607382 -0.0257640881175657 ENSG00000117410 ATP6V0B
ENST00000468183 0.740535425596238 0.562281496204053 -0.0340529794265205 ENSG00000117410 ATP6V0B
ENST00000473485 0.740535425596238 0.562281496204053 -0.0340529794265205 ENSG00000117410 ATP6V0B
ENST00000496131 0.748915580195086 0.575105772555674 -0.035350933669822 ENSG00000117410 ATP6V0B
ENST00000498208 0.860585722669241 0.743265774015855 -0.021569315752279 ENSG00000117410 ATP6V0B
ENST00000532072 0.580993350210319 0.369294365918498 0.0630183414466857 ENSG00000117410 ATP6V0B
ENST00000498664 0.978242657620444 0.957024276034654 0.00350202748099464 ENSG00000117410 ATP6V0B
ENST00000498543 0.378569345511482 0.181085128653244 -0.117525650831596 ENSG00000117411 B4GALT2
ENST00000372324 0.414807177782624 0.210636658700721 -0.0816468177899144 ENSG00000117411 B4GALT2
ENST00000497866 0.102104938342858 0.0227510132333014 -0.191739261334228 ENSG00000117411 B4GALT2
ENST00000434555 0.37593521470362 0.178937641762478 -0.0866042633389331 ENSG00000117411 B4GALT2
ENST00000356836 0.474711469136669 0.263155003439089 -0.0725014871263473 ENSG00000117411 B4GALT2
ENST00000309519 0.50886814812075 0.295030949579062 -0.0687140373936316 ENSG00000117411 B4GALT2
ENST00000485678 0.357277097657364 0.164847149385055 -0.106789719359549 ENSG00000117411 B4GALT2
ENST00000481924 0.836968053089944 0.704091929394175 0.0329101900568213 ENSG00000117411 B4GALT2
ENST00000372307 0.369632642740484 0.174118878686608 -0.100983336926884 ENSG00000196517 SLC6A9
ENST00000372306 0.618978992713681 0.411790916436776 -0.0596304035969712 ENSG00000196517 SLC6A9
ENST00000372310 0.793959251393891 0.638719434890006 -0.0361853589597392 ENSG00000196517 SLC6A9
ENST00000475075 0.881680234773354 0.777145098347606 -0.0225950137926999 ENSG00000196517 SLC6A9
ENST00000357730 0.681042500284626 0.486059965375688 -0.0572605957252773 ENSG00000196517 SLC6A9
ENST00000360584 0.681042500284626 0.486059965375688 -0.0572605957252773 ENSG00000196517 SLC6A9
ENST00000537678 0.901805130866858 0.811472597444073 -0.0197648611996633 ENSG00000196517 SLC6A9
ENST00000492434 0.844950262504416 0.717919334809394 -0.0318358567492154 ENSG00000196517 SLC6A9
ENST00000361745 0.112424380932599 0.0263983076449245 -0.131231194432265 ENSG00000178028 DMAP1
ENST00000446292 0.0895411933251997 0.0183946469960815 -0.144161926795059 ENSG00000178028 DMAP1
ENST00000440641 0.093563217649875 0.0197622967956395 -0.141372802593535 ENSG00000178028 DMAP1
ENST00000436069 0.540366662211181 0.326721429485289 -0.0773494532386508 ENSG00000178028 DMAP1
ENST00000437511 0.0851548913169394 0.0169935588854321 -0.146020728101528 ENSG00000178028 DMAP1
ENST00000475794 0.450762039266826 0.241829104121775 -0.0886075655936329 ENSG00000178028 DMAP1
ENST00000471829 0.136139723451981 0.0356671841576597 -0.130374427269905 ENSG00000178028 DMAP1
ENST00000487922 0.132405210670606 0.0341203070054756 -0.13450252638236 ENSG00000178028 DMAP1
ENST00000315913 0.112424380932599 0.0263983076449245 -0.131231194432265 ENSG00000178028 DMAP1
ENST00000372289 0.112424380932599 0.0263983076449245 -0.131231194432265 ENSG00000178028 DMAP1
ENST00000463950 0.579109355048462 0.367211950499039 -0.0718824870957865 ENSG00000178028 DMAP1
ENST00000372290 0.046916854596258 0.00645244490536081 -0.168313819682551 ENSG00000178028 DMAP1
ENST00000488433 0.0789566964334345 0.0150659911148084 -0.143355915697758 ENSG00000178028 DMAP1
ENST00000483741 0.198290103634877 0.0645269009628686 -0.148806559590235 ENSG00000178028 DMAP1
ENST00000494092 0.909969452638571 0.826384731050199 -0.0182815762141972 ENSG00000178028 DMAP1
ENST00000372257 0.213675503225715 0.0728540721194843 0.0977737181716243 ENSG00000117419 ERI3
ENST00000372259 0.552368486083983 0.339444642525036 0.0573010717889783 ENSG00000117419 ERI3
ENST00000456170 0.580240162446535 0.368403486729493 0.0539667199258978 ENSG00000117419 ERI3
ENST00000537474 0.227099713788224 0.0803238124204656 0.0975839402860678 ENSG00000117419 ERI3
ENST00000489710 0.685433311494734 0.491257932235491 -0.0447616863287992 ENSG00000117419 ERI3
ENST00000479101 0.657719118856972 0.457161877882686 -0.0480193899375179 ENSG00000117419 ERI3
ENST00000462341 0.959881153844091 0.921320641590324 -0.00632916817348131 ENSG00000117419 ERI3
ENST00000452396 0.0213688363669709 0.00174310060207295 0.174658099674461 ENSG00000117419 ERI3
ENST00000495828 0.0559217814013591 0.00857494094032446 0.146515371673483 ENSG00000117419 ERI3
ENST00000457571 0.1060433246807 0.0240984672578882 0.131799921726788 ENSG00000117419 ERI3
ENST00000355387 0.0323971183301834 0.00355144312770953 -0.163209518030411 ENSG00000187147 RNF220
ENST00000361799 0.0323971183301834 0.00355144312770953 -0.163209518030411 ENSG00000187147 RNF220
ENST00000372247 0.0323971183301834 0.00355144312770953 -0.163209518030411 ENSG00000187147 RNF220
ENST00000443020 0.0137076076638161 0.00074618653734767 -0.200667281298452 ENSG00000187147 RNF220
ENST00000453863 0.00827493982824012 0.000248417309222529 -0.231703910815053 ENSG00000187147 RNF220
ENST00000335497 0.0198622093575757 0.0015285278547585 -0.183812694779179 ENSG00000187147 RNF220
ENST00000440132 0.0236750470386213 0.00208898792767288 -0.178448897027515 ENSG00000187147 RNF220
ENST00000474064 0.0354548052427021 0.0040974220431159 -0.160966292690355 ENSG00000187147 RNF220
ENST00000471494 0.0111938553490663 0.000484785784067736 -0.204873990055199 ENSG00000187147 RNF220
ENST00000488865 0.0115763042708048 0.000521009747432801 -0.221165429146401 ENSG00000187147 RNF220
ENST00000497469 0.0188602634895265 0.00138985015102873 -0.192212073867871 ENSG00000187147 RNF220
ENST00000475378 0.0268978276734556 0.00259573513137844 -0.179221837308802 ENSG00000187147 RNF220
ENST00000484745 0.0608914776764427 0.00993400828190174 -0.148374234027019 ENSG00000187147 RNF220
ENST00000372242 0.103545770211983 0.0232534742124095 -0.124031846844473 ENSG00000126106 TMEM53
ENST00000372243 0.10356752771685 0.0232642453018786 -0.124028303602083 ENSG00000126106 TMEM53
ENST00000372244 0.10356752771685 0.0232642453018786 -0.124028303602083 ENSG00000126106 TMEM53
ENST00000495630 0.176060829974789 0.0535542256795993 -0.107969156577113 ENSG00000126106 TMEM53
ENST00000474394 0.0857794843912723 0.0171938665002407 -0.166408059397618 ENSG00000187147 RNF220
ENST00000480686 0.24801898319679 0.0921591865359993 -0.112758323101173 ENSG00000187147 RNF220
ENST00000474956 0.545623383508915 0.332173399362519 -0.0711550832315693 ENSG00000187147 RNF220
ENST00000476724 0.888841987469358 0.789302661556172 0.0216507168693626 ENSG00000126106 TMEM53
ENST00000468117 0.906462048992476 0.819946739785849 0.0184215581352001 ENSG00000126106 TMEM53
ENST00000372237 0.905853839082023 0.818927648992012 0.0185094793851342 ENSG00000126106 TMEM53
ENST00000372235 0.966575594063199 0.934787002278526 0.00667890399432402 ENSG00000126106 TMEM53
ENST00000420706 0.829882083371981 0.692258242203998 0.0334232787001708 ENSG00000126106 TMEM53
ENST00000424484 0.904647252755828 0.816985775653418 -0.0155783250265906 ENSG00000198520 C1orf228
ENST00000455805 0.838704896276954 0.706749781856836 -0.0294873611554434 ENSG00000198520 C1orf228
ENST00000458657 0.768553659964972 0.601938564144332 -0.0330689667838151 ENSG00000198520 C1orf228
ENST00000418644 0.816287905734675 0.672300138556708 -0.0338773535072252 ENSG00000198520 C1orf228
ENST00000441519 0.838704896276954 0.706749781856836 -0.0294873611554434 ENSG00000198520 C1orf228
ENST00000357508 0.768553659964972 0.601938564144332 -0.0330689667838151 ENSG00000198520 C1orf228
ENST00000535358 0.768553659964972 0.601938564144332 -0.0330689667838151 ENSG00000198520 C1orf228
ENST00000445071 0.807904150282524 0.659868981901716 -0.0351449830448781 ENSG00000198520 C1orf228
ENST00000453711 0.75452351393189 0.582892137680563 -0.0442994104610184 ENSG00000198520 C1orf228
ENST00000421398 0.911821180712586 0.830125456864735 -0.0144765248657353 ENSG00000198520 C1orf228
ENST00000444751 0.848064244113009 0.723053637631278 -0.0238136442234518 ENSG00000198520 C1orf228
ENST00000434068 0.967241539500518 0.935987011384981 0.00606780413782579 ENSG00000198520 C1orf228
ENST00000434520 0.951081382558807 0.902839168328704 -0.00946360195905352 ENSG00000198520 C1orf228
ENST00000427321 0.889177351347183 0.789987829209914 0.0222516924185407 ENSG00000198520 C1orf228
ENST00000446792 0.944011640394421 0.889485473688936 0.0118161228084979 ENSG00000198520 C1orf228
ENST00000444525 0.955585758306404 0.912110552013276 -0.00940168779235784 ENSG00000198520 C1orf228
ENST00000440383 0.899920256140477 0.808299973077008 0.0206480206114534 ENSG00000198520 C1orf228
ENST00000427336 0.915347633252711 0.835813779520562 0.0175993893648904 ENSG00000198520 C1orf228
ENST00000418779 0.832342285052887 0.696475078974798 -0.0341512439283437 ENSG00000198520 C1orf228
ENST00000568406 0.609505126095653 0.400676081737288 -0.074266841943128 ENSG00000198520 C1orf228
ENST00000452259 0.940670345446513 0.882985675274901 -0.00777738161400423 ENSG00000142945 KIF2C
ENST00000372224 0.591481475426528 0.380576586502327 -0.0427765245597293 ENSG00000142945 KIF2C
ENST00000493027 0.943229122980339 0.887872742997867 -0.00746040016252755 ENSG00000142945 KIF2C
ENST00000372218 0.594695804116675 0.383863615335505 -0.0424783889327491 ENSG00000142945 KIF2C
ENST00000455186 0.999897277994846 0.999807613026814 1.27350252226453e-05 ENSG00000142945 KIF2C
ENST00000372222 0.540675323652195 0.326984861477247 -0.0467990642582684 ENSG00000142945 KIF2C
ENST00000480574 0.955055736265136 0.910953420085607 -0.00755473495959639 ENSG00000142945 KIF2C
ENST00000372217 0.503691260246196 0.289884641919721 -0.0529105793938413 ENSG00000142945 KIF2C
ENST00000440985 0.949680993862832 0.900439541466827 -0.00838160573745783 ENSG00000225721 RP11-269F19.2
ENST00000428791 0.567810222375786 0.355279426038609 -0.0527653326805124 ENSG00000225721 RP11-269F19.2
ENST00000423289 0.516920179803211 0.303135951338874 -0.0615781953197911 ENSG00000142945 KIF2C
ENST00000472235 0.135223407064087 0.0352657605096109 -0.137176462944359 ENSG00000142945 KIF2C
ENST00000497035 0.458549368057357 0.248760166020433 0.046072597800733 ENSG00000142937 RPS8
ENST00000396651 0.521184659400331 0.307477823673608 0.0406472667946994 ENSG00000142937 RPS8
ENST00000372209 0.52003983155796 0.306275447429033 0.0407605432848843 ENSG00000142937 RPS8
ENST00000470475 0.108908329282431 0.0251168235726737 0.119366513451062 ENSG00000142937 RPS8
ENST00000485390 0.520020484483658 0.306249278615958 0.0407630817204467 ENSG00000142937 RPS8
ENST00000464658 0.959779053870586 0.920996190488162 -0.00483735768879877 ENSG00000142937 RPS8
ENST00000484599 0.960772109845387 0.92331189717555 -0.00469191396748287 ENSG00000142937 RPS8
ENST00000474582 0.179590747051567 0.0552919662587429 -0.130281033228663 ENSG00000142937 RPS8
ENST00000372201 0.195988198526348 0.0633666141047059 -0.145502956150312 ENSG00000173846 PLK3
ENST00000465443 0.186069961392895 0.0583979706849056 -0.14824947118664 ENSG00000173846 PLK3
ENST00000492398 0.518037385576542 0.304330774131412 -0.0865264099363913 ENSG00000173846 PLK3
ENST00000439363 0.516863882825306 0.303088252525382 0.0742485576530628 ENSG00000070785 EIF2B3
ENST00000360403 0.424408661890368 0.218615155777701 0.0737042694139888 ENSG00000070785 EIF2B3
ENST00000486491 0.787945629155827 0.629801635709782 0.0406523119665455 ENSG00000070785 EIF2B3
ENST00000372183 0.465621334687249 0.254969043042573 0.0697570859429351 ENSG00000070785 EIF2B3
ENST00000480675 0.560051286709119 0.347586948094509 0.0639512832064007 ENSG00000070785 EIF2B3
ENST00000477953 0.634041296485827 0.429334644539699 0.0543511611314461 ENSG00000070785 EIF2B3
ENST00000372182 0.992880334612229 0.985527197805779 0.00133918415821715 ENSG00000070785 EIF2B3
ENST00000487532 0.938604058458074 0.879439078032502 0.0122547104525899 ENSG00000070785 EIF2B3
ENST00000497010 0.95019825845035 0.90129569413141 0.0103995892572986 ENSG00000070785 EIF2B3
ENST00000372168 0.0374563645189201 0.00447453009737156 -0.185153177952989 ENSG00000126107 HECTD3
ENST00000372172 0.0137689789078277 0.000755786439784921 -0.191267090204228 ENSG00000126107 HECTD3
ENST00000486132 0.064285157400458 0.010848333393806 -0.184283369854235 ENSG00000126107 HECTD3
ENST00000486296 0.018940569837499 0.00140127785789209 -0.229528128168453 ENSG00000126107 HECTD3
ENST00000466423 0.0119301214954065 0.000557590111300614 -0.239931589365802 ENSG00000126107 HECTD3
ENST00000487488 0.117882917936696 0.0284079166017989 -0.167198993116857 ENSG00000126107 HECTD3
ENST00000484564 0.240103430843642 0.0877338506585453 -0.147873588235732 ENSG00000126107 HECTD3
ENST00000246337 0.795504213936684 0.641017042456026 -0.0284789414051333 ENSG00000126088 UROD
ENST00000491773 0.921951595003513 0.848023985384463 -0.0129098751949337 ENSG00000126088 UROD
ENST00000463092 0.881947977913163 0.777626341386386 -0.0191883822044479 ENSG00000126088 UROD
ENST00000461035 0.820781789104612 0.678853892704128 -0.0299555675741106 ENSG00000126088 UROD
ENST00000491300 0.966044571910224 0.933844727208744 -0.00538341897874913 ENSG00000126088 UROD
ENST00000434478 0.971284000554038 0.944028173723546 -0.00456919762645317 ENSG00000126088 UROD
ENST00000494399 0.795504213936684 0.641017042456026 -0.0284789414051333 ENSG00000126088 UROD
ENST00000460334 0.989946818065593 0.979727842843118 0.00166030038725385 ENSG00000126088 UROD
ENST00000462688 0.984123528528692 0.9677196385346 -0.00261691091640572 ENSG00000126088 UROD
ENST00000460906 0.990514616553796 0.980794734759533 -0.00158221952625247 ENSG00000126088 UROD
ENST00000490385 0.991847473277072 0.983498346420833 -0.00135810459502293 ENSG00000126088 UROD
ENST00000469548 0.928310530597729 0.859990524005106 -0.0111953170498052 ENSG00000126088 UROD
ENST00000486699 0.93059877176797 0.864094836995275 -0.0108847734158838 ENSG00000126088 UROD
ENST00000478467 0.917470778667876 0.83905410148137 -0.012830078262202 ENSG00000126088 UROD
ENST00000428106 0.893437024469348 0.797069294908631 -0.0163399694207391 ENSG00000126088 UROD
ENST00000496439 0.925460162528807 0.854537899145377 -0.0122161023906109 ENSG00000126088 UROD
ENST00000473012 0.918274810563443 0.84053730647576 -0.013675199916688 ENSG00000126088 UROD
ENST00000472254 0.663342101515876 0.464343240335878 -0.0564813024310301 ENSG00000126088 UROD
ENST00000466193 0.46209300342853 0.251754738060047 -0.0959698181158418 ENSG00000126088 UROD
ENST00000465678 0.414304283186665 0.210228278926855 -0.10472536849248 ENSG00000126088 UROD
ENST00000464588 0.216933581593768 0.0746402563914236 0.155669725677188 ENSG00000162415 ZSWIM5
ENST00000334815 0.840293322765864 0.709743546646707 -0.0330966540726582 ENSG00000186603 HPDL
ENST00000528332 0.0236615813211671 0.00208735411860656 -0.180365690379391 ENSG00000132781 MUTYH
ENST00000529984 0.0236615813211671 0.00208735411860656 -0.180365690379391 ENSG00000132781 MUTYH
ENST00000372110 0.0239239148084242 0.00212725998310758 -0.180053148861535 ENSG00000132781 MUTYH
ENST00000372115 0.0206518984944808 0.00163017628183477 -0.184377208535819 ENSG00000132781 MUTYH
ENST00000481571 0.0239239148084242 0.00212725998310758 -0.180053148861535 ENSG00000132781 MUTYH
ENST00000372098 0.0239239148084242 0.00212725998310758 -0.180053148861535 ENSG00000132781 MUTYH
ENST00000355498 0.0363076386563024 0.00425099758227769 -0.166107325218211 ENSG00000132781 MUTYH
ENST00000475516 0.0371921396375651 0.00442288902027526 -0.165573165814518 ENSG00000132781 MUTYH
ENST00000372104 0.0386596947832533 0.0047103245880483 -0.164909926077999 ENSG00000132781 MUTYH
ENST00000448481 0.0386596947832533 0.0047103245880483 -0.164909926077999 ENSG00000132781 MUTYH
ENST00000456914 0.0382305790897232 0.00462546975777348 -0.165410023672263 ENSG00000132781 MUTYH
ENST00000354383 0.0371921396375651 0.00442288902027526 -0.165573165814518 ENSG00000132781 MUTYH
ENST00000488731 0.0376478916103225 0.00451448748817316 -0.165734959880541 ENSG00000132781 MUTYH
ENST00000372100 0.0364619058259651 0.00428736100021955 -0.166086238764977 ENSG00000132781 MUTYH
ENST00000450313 0.0207568969560784 0.00165387901118237 -0.184334934990368 ENSG00000132781 MUTYH
ENST00000531105 0.0355076297823005 0.0041058807451501 -0.166692092770311 ENSG00000132781 MUTYH
ENST00000467459 0.0981864004057836 0.0213527040547567 -0.176163400254004 ENSG00000132781 MUTYH
ENST00000482094 0.122366948492114 0.0301988816459202 -0.177143456255405 ENSG00000132781 MUTYH
ENST00000529892 0.377132125399271 0.179904938712087 -0.107722189575053 ENSG00000132781 MUTYH
ENST00000533178 0.0327089487129401 0.00360645835326277 -0.185742606237987 ENSG00000132781 MUTYH
ENST00000528013 0.0374563645189201 0.004473853660748 -0.165919627886764 ENSG00000132781 MUTYH
ENST00000412971 0.06865206808604 0.012074837189313 -0.160077842802053 ENSG00000132781 MUTYH
ENST00000462388 0.538263049008527 0.324531960300769 -0.082573919610375 ENSG00000132781 MUTYH
ENST00000470256 0.202657072709404 0.0667533112916297 -0.119612216995301 ENSG00000132781 MUTYH
ENST00000461495 0.119109041592161 0.0288624426776518 -0.142353193292466 ENSG00000132781 MUTYH
ENST00000435155 0.193143345591991 0.0618068949120517 -0.121928176324198 ENSG00000132781 MUTYH
ENST00000467940 0.103014475165768 0.0230795272274091 -0.14919259522319 ENSG00000132781 MUTYH
ENST00000478796 0.228782185094098 0.0812628289466934 -0.144787395942622 ENSG00000132781 MUTYH
ENST00000525160 0.0842516137516533 0.0166985438223971 -0.156766922435413 ENSG00000132781 MUTYH
ENST00000479746 0.0707463470168255 0.0126609375670217 -0.162890090441511 ENSG00000132781 MUTYH
ENST00000492494 0.0571391376538123 0.00890493129773601 -0.170611556980045 ENSG00000132781 MUTYH
ENST00000483642 0.035273032451765 0.00406405516334734 -0.18803553822037 ENSG00000132781 MUTYH
ENST00000481139 0.0759465080651602 0.014129566169218 -0.163560244095329 ENSG00000132781 MUTYH
ENST00000485484 0.140569509117085 0.0374920361889581 -0.139804270798184 ENSG00000132781 MUTYH
ENST00000476789 0.0695994929825828 0.0123350718963184 -0.167555532690599 ENSG00000132781 MUTYH
ENST00000462387 0.105795906798772 0.0239992552044756 -0.151582170762848 ENSG00000132781 MUTYH
ENST00000474703 0.159892031215548 0.0458179888677178 -0.137324572845844 ENSG00000132781 MUTYH
ENST00000483127 0.188633002502281 0.0596561338506816 -0.133146571733087 ENSG00000132781 MUTYH
ENST00000534453 0.731573101896561 0.550169411020759 -0.0448983426409119 ENSG00000132781 MUTYH
ENST00000372090 0.102322297098617 0.0228256090249065 -0.167752098166634 ENSG00000132773 TOE1
ENST00000477731 0.235193625395453 0.0849367235889538 -0.141996576239009 ENSG00000132773 TOE1
ENST00000539779 0.0718870328264008 0.0129565927307638 -0.184418061850658 ENSG00000132773 TOE1
ENST00000471337 0.223799562079323 0.0784671886819142 -0.143062212750354 ENSG00000132773 TOE1
ENST00000495703 0.111789656434135 0.0261665696659245 -0.164210258994893 ENSG00000132773 TOE1
ENST00000460057 0.412235974379256 0.20838623763582 -0.11050369685816 ENSG00000132773 TOE1
ENST00000372084 0.317895922285549 0.136645390945304 0.0821671558951382 ENSG00000070759 TESK2
ENST00000372086 0.206268706442846 0.068802467134096 0.102898861623687 ENSG00000070759 TESK2
ENST00000341771 0.206268706442846 0.068802467134096 0.102898861623687 ENSG00000070759 TESK2
ENST00000486676 0.205527531609379 0.0684073139860181 0.102897525642138 ENSG00000070759 TESK2
ENST00000538496 0.190645487392526 0.0605959149165463 0.107347264154877 ENSG00000070759 TESK2
ENST00000493974 0.3717710683382 0.175636315516656 0.110885683197558 ENSG00000070759 TESK2
ENST00000451835 0.301668925673599 0.125936320105859 0.117604017463345 ENSG00000070759 TESK2
ENST00000415578 0.121057623254023 0.0296567789068779 -0.186942438863871 ENSG00000236624 CCDC163P
ENST00000515561 0.120450651033284 0.0294065585743902 -0.187192434126613 ENSG00000236624 CCDC163P
ENST00000502793 0.414169067060144 0.21012827923087 -0.111468593398223 ENSG00000236624 CCDC163P
ENST00000490551 0.0919586014976694 0.0191960706702367 -0.202026927977905 ENSG00000236624 CCDC163P
ENST00000432082 0.254224211175113 0.0960022734407769 -0.147409376912601 ENSG00000236624 CCDC163P
ENST00000514299 0.254224211175113 0.0960022734407769 -0.147409376912601 ENSG00000236624 CCDC163P
ENST00000486476 0.157857900934897 0.0448790341027889 -0.178008545462794 ENSG00000236624 CCDC163P
ENST00000401061 0.300833418460715 0.125392461801885 -0.109702927443956 ENSG00000132763 MMACHC
ENST00000477188 0.465397483320555 0.254727190379224 -0.100277061182887 ENSG00000132763 MMACHC
ENST00000262746 0.0441174296971057 0.00584071264697831 0.163681762601863 ENSG00000117450 PRDX1
ENST00000319248 0.0442673783596734 0.0058709027819235 0.163632219823396 ENSG00000117450 PRDX1
ENST00000372079 0.0441895547789061 0.00585639659799996 0.16369976227359 ENSG00000117450 PRDX1
ENST00000447184 0.0308996081785118 0.00327462791181639 0.177696867662445 ENSG00000117450 PRDX1
ENST00000424390 0.0309365577060588 0.00328334947048573 0.177638715647496 ENSG00000117450 PRDX1
ENST00000483583 0.0153530685561663 0.000939544719262152 0.204533680201059 ENSG00000117450 PRDX1
ENST00000372070 0.67797278426525 0.482129104198023 -0.0334308982121657 ENSG00000117448 AKR1A1
ENST00000434299 0.437539863452142 0.229957878079211 -0.059696842891511 ENSG00000117448 AKR1A1
ENST00000496999 0.509193505793872 0.295451054180042 -0.0564611635778562 ENSG00000117448 AKR1A1
ENST00000476957 0.700423849379292 0.509809221985518 -0.0312187519590755 ENSG00000117448 AKR1A1
ENST00000481885 0.590596182301232 0.37968648950511 -0.0428244864393854 ENSG00000117448 AKR1A1
ENST00000351829 0.811605862420825 0.665106054312816 -0.0208156052756354 ENSG00000117448 AKR1A1
ENST00000471651 0.597184621290067 0.386830517466238 -0.0450611253954847 ENSG00000117448 AKR1A1
ENST00000497973 0.578252368542813 0.366281628058812 0.0466717822814335 ENSG00000117448 AKR1A1
ENST00000473038 0.962462967716593 0.926696009184508 -0.00531977744849511 ENSG00000117448 AKR1A1
ENST00000495913 0.887249724993819 0.786641957837512 -0.0157903910657184 ENSG00000117448 AKR1A1
ENST00000487654 0.904856364298247 0.81736852233275 0.0149600028000974 ENSG00000117448 AKR1A1
ENST00000475919 0.966044571910224 0.93382931126189 0.00631329846975285 ENSG00000117448 AKR1A1
ENST00000475985 0.811720675935405 0.665259837162874 -0.0367315395303784 ENSG00000117448 AKR1A1
ENST00000437901 0.455306442623614 0.245948785711118 -0.0597457350000751 ENSG00000132780 NASP
ENST00000437362 0.460179108003415 0.250181017740156 -0.0592177248491796 ENSG00000132780 NASP
ENST00000464190 0.415433208185013 0.21117487545771 -0.0679387312475234 ENSG00000132780 NASP
ENST00000528084 0.485123403549946 0.272562609279151 -0.0580875063067909 ENSG00000132780 NASP
ENST00000527359 0.473777235872758 0.262239415181256 -0.057432832269917 ENSG00000132780 NASP
ENST00000525515 0.460054081241801 0.250034950030189 -0.0604745874951784 ENSG00000132780 NASP
ENST00000453748 0.516571754794258 0.302784861047487 -0.0527869110190929 ENSG00000132780 NASP
ENST00000402363 0.262385605266878 0.100934170205464 -0.0838641090111818 ENSG00000132780 NASP
ENST00000537798 0.262407264971814 0.100945932903004 -0.0838635282076035 ENSG00000132780 NASP
ENST00000527470 0.419216871595322 0.214232677088755 -0.0661157670553838 ENSG00000132780 NASP
ENST00000529333 0.44049611395314 0.232504455025611 -0.0639423694636638 ENSG00000132780 NASP
ENST00000531532 0.540906762771212 0.327318084770061 -0.0532377963820774 ENSG00000132780 NASP
ENST00000530840 0.405849650315527 0.202917138028998 -0.0858495720840817 ENSG00000132780 NASP
ENST00000528238 0.346954901822119 0.157077989635639 -0.0730895122693523 ENSG00000132780 NASP
ENST00000534101 0.407255552873338 0.204084686654655 -0.0672883548387163 ENSG00000132780 NASP
ENST00000350030 0.264515580893994 0.102221923569011 -0.0838419902120043 ENSG00000132780 NASP
ENST00000470768 0.385294123330847 0.186469482390487 -0.0692323555241745 ENSG00000132780 NASP
ENST00000372052 0.262617421945504 0.101114941726591 -0.0838165117435149 ENSG00000132780 NASP
ENST00000351223 0.262617421945504 0.101114941726591 -0.0838165117435149 ENSG00000132780 NASP
ENST00000530073 0.285876067950206 0.115623430126803 -0.0814370916151806 ENSG00000132780 NASP
ENST00000481782 0.326793304625581 0.142626992988767 -0.0784577353150182 ENSG00000132780 NASP
ENST00000531612 0.317123748336631 0.136161584220542 -0.0815321113253461 ENSG00000132780 NASP
ENST00000527932 0.331125682971292 0.145784736302489 -0.0868608025960886 ENSG00000132780 NASP
ENST00000534450 0.183617007992473 0.0572316365543628 -0.111435791410493 ENSG00000132780 NASP
ENST00000472408 0.0207349769647229 0.00164993999133083 -0.244673157273369 ENSG00000132780 NASP
ENST00000491755 0.827059480171057 0.688032323284426 -0.03552763660351 ENSG00000159588 CCDC17
ENST00000482416 0.827059480171057 0.688032323284426 -0.03552763660351 ENSG00000159588 CCDC17
ENST00000372044 0.832067258747757 0.695924122625845 -0.0345461782474107 ENSG00000159588 CCDC17
ENST00000421127 0.842427129360337 0.713524417705335 -0.0324787052958479 ENSG00000159588 CCDC17
ENST00000343901 0.84440704408385 0.717048659129692 -0.032055414536167 ENSG00000159588 CCDC17
ENST00000528266 0.873269036274107 0.762952575984877 -0.0266825908951391 ENSG00000159588 CCDC17
ENST00000445048 0.82262385865029 0.681606409739114 -0.0363423796153518 ENSG00000159588 CCDC17
ENST00000479529 0.816158830776814 0.6720757869429 -0.0375005225038144 ENSG00000159588 CCDC17
ENST00000479235 0.589511040981625 0.378488062659181 -0.0442460662011734 ENSG00000159592 GPBP1L1
ENST00000290795 0.778725868372065 0.616788765014673 0.0226730768785102 ENSG00000159592 GPBP1L1
ENST00000355105 0.778897180818633 0.617020347033262 0.0226298300385861 ENSG00000159592 GPBP1L1
ENST00000467032 0.701956053975896 0.511904237447946 -0.0403178526523729 ENSG00000159592 GPBP1L1
ENST00000487436 0.590596182301232 0.379688150990007 -0.0528941796910468 ENSG00000159592 GPBP1L1
ENST00000468724 0.29455387219857 0.121250460347214 -0.0861842400211534 ENSG00000159592 GPBP1L1
ENST00000498128 0.706352286239841 0.51813621173519 0.0405317312400929 ENSG00000159592 GPBP1L1
ENST00000496278 0.54394612609392 0.330431096221006 -0.0648477886734549 ENSG00000159592 GPBP1L1
ENST00000495616 0.713356404384295 0.527058993526452 -0.0472547995462947 ENSG00000159592 GPBP1L1
ENST00000488278 0.63972847953513 0.436257712951073 0.0461238507532646 ENSG00000159592 GPBP1L1
ENST00000480941 0.626467145296462 0.420300608956492 0.0478894941226971 ENSG00000159592 GPBP1L1
ENST00000480083 0.621047504400627 0.414445340533281 0.0486109274412792 ENSG00000159592 GPBP1L1
ENST00000493083 0.677437393249645 0.481273614402752 0.0430905991555689 ENSG00000159592 GPBP1L1
ENST00000460859 0.627110820967967 0.4210784258993 0.0494875223233825 ENSG00000159592 GPBP1L1
ENST00000372025 0.784264833696563 0.624763287143475 0.0272931491132434 ENSG00000159596 TMEM69
ENST00000496366 0.633984884034511 0.429249250817467 0.0432830379374591 ENSG00000159596 TMEM69
ENST00000359942 0.854188316131436 0.733311584449081 0.0201189887137386 ENSG00000197429 IPP
ENST00000430643 0.163432427012465 0.0474934088082194 -0.174299861633566 ENSG00000230896 RP11-767N6.7
ENST00000495072 0.598090148891308 0.387771866071721 0.0649405449262203 ENSG00000197429 IPP
ENST00000396478 0.860725337143656 0.74349153345777 0.0193427928876535 ENSG00000197429 IPP
ENST00000470809 0.0689708366014561 0.0121667348730798 0.206213167444476 ENSG00000086015 MAST2
ENST00000372009 0.204116219936356 0.0676360180634247 0.101919035437855 ENSG00000086015 MAST2
ENST00000361297 0.206751544264064 0.0690414074181779 0.101350574022514 ENSG00000086015 MAST2
ENST00000372008 0.0551750561318637 0.00839184219900875 0.135481575391217 ENSG00000086015 MAST2
ENST00000482881 0.314662049749484 0.134596757339902 0.0971015990492807 ENSG00000086015 MAST2
ENST00000467367 0.485902616674164 0.273258098940689 -0.0949065846723953 ENSG00000086015 MAST2
ENST00000477968 0.627165510101914 0.421147413244245 -0.0701205125965753 ENSG00000086015 MAST2
ENST00000262741 0.142652926124584 0.0383706001192367 0.11520988888087 ENSG00000117461 PIK3R3
ENST00000372006 0.144375535056623 0.0390629579364574 0.114816468290805 ENSG00000117461 PIK3R3
ENST00000340332 0.144655278855344 0.0391790696263351 0.114775747225337 ENSG00000117461 PIK3R3
ENST00000354242 0.144655278855344 0.0391790696263351 0.114775747225337 ENSG00000117461 PIK3R3
ENST00000420542 0.144655278855344 0.0391790696263351 0.114775747225337 ENSG00000117461 PIK3R3
ENST00000488808 0.802316340065478 0.651141195149739 -0.0253698755105775 ENSG00000117461 PIK3R3
ENST00000540385 0.0408730463337029 0.00515063849176135 0.190176053037486 ENSG00000117461 PIK3R3
ENST00000423209 0.0447734238708025 0.00599165157940614 0.188006337103546 ENSG00000117461 PIK3R3
ENST00000493202 0.0345625317694897 0.00394586067582012 0.209177449770513 ENSG00000117461 PIK3R3
ENST00000425892 0.0338501113540719 0.00380270604078806 0.212580691696123 ENSG00000117461 PIK3R3
ENST00000396420 0.175183158831397 0.0531230088054145 -0.126328723039154 ENSG00000085998 POMGNT1
ENST00000371984 0.15610906410436 0.044100113546392 -0.129770437894841 ENSG00000085998 POMGNT1
ENST00000371992 0.175183158831397 0.0531230088054145 -0.126328723039154 ENSG00000085998 POMGNT1
ENST00000475642 0.440923097299641 0.232855098850454 -0.105452945080364 ENSG00000085998 POMGNT1
ENST00000535522 0.143963652364641 0.0389085913642745 -0.136492043471181 ENSG00000085998 POMGNT1
ENST00000371986 0.157695970729924 0.0448093650293967 -0.129267995818878 ENSG00000085998 POMGNT1
ENST00000480972 0.355286519044467 0.163364405747635 -0.12181883269049 ENSG00000085998 POMGNT1
ENST00000485714 0.563025715124895 0.350488733110364 -0.0725701866660631 ENSG00000085998 POMGNT1
ENST00000477114 0.099821383168352 0.021934355390752 -0.198254711391937 ENSG00000085998 POMGNT1
ENST00000497439 0.427312295448384 0.221110398502811 -0.0973604601343952 ENSG00000085998 POMGNT1
ENST00000489985 0.851300672383955 0.728260428278539 -0.0290335103646018 ENSG00000085998 POMGNT1
ENST00000463715 0.62649109328272 0.420356347715617 -0.0493866373382505 ENSG00000085999 RAD54L
ENST00000442598 0.375991086499324 0.179003994267408 -0.0619892806041549 ENSG00000085999 RAD54L
ENST00000493985 0.643451686149707 0.440600353457081 -0.0479848839454922 ENSG00000085999 RAD54L
ENST00000371975 0.364658322512134 0.170342182721333 -0.063183488607121 ENSG00000085999 RAD54L
ENST00000469835 0.486421107410791 0.273683275365392 -0.0709729379092497 ENSG00000085999 RAD54L
ENST00000493032 0.751936648884019 0.579453010885872 -0.0368484770713797 ENSG00000085999 RAD54L
ENST00000487700 0.821737585222226 0.680218360401537 -0.025507816605475 ENSG00000085999 RAD54L
ENST00000472889 0.985996914694693 0.971924850992472 0.00242846426236307 ENSG00000085999 RAD54L
ENST00000473251 0.792475277310508 0.636715069100584 -0.0298280427184528 ENSG00000085999 RAD54L
ENST00000496156 0.0274245863901218 0.00268968308826522 -0.129142000743566 ENSG00000132128 LRRC41
ENST00000476687 0.943339720168176 0.888162824147953 -0.00876531853437697 ENSG00000085999 RAD54L
ENST00000488942 0.220408201286387 0.0766018275135223 -0.102919793542318 ENSG00000085999 RAD54L
ENST00000459678 0.385805904599867 0.186903508257269 -0.0805983945546694 ENSG00000085999 RAD54L
ENST00000343304 0.103503667360314 0.023240096816008 -0.0981377054681155 ENSG00000132128 LRRC41
ENST00000472710 0.0287197211388521 0.00290754809999175 -0.124320670913703 ENSG00000132128 LRRC41
ENST00000498402 0.551521644365412 0.338518722869243 -0.0490214415763945 ENSG00000132128 LRRC41
ENST00000469150 0.600279416313823 0.390290034431608 -0.0533577927874597 ENSG00000132128 LRRC41
ENST00000311672 0.918820618018243 0.841550303145885 -0.0111367934143912 ENSG00000173660 UQCRH
ENST00000489056 0.919151357517036 0.842271056077624 -0.0110888189913845 ENSG00000173660 UQCRH
ENST00000486951 0.955276260014081 0.911658261908183 0.00625934218010126 ENSG00000173660 UQCRH
ENST00000496387 0.919721372317684 0.843333422139393 -0.0110117845310734 ENSG00000173660 UQCRH
ENST00000460947 0.904139604896915 0.815919376572298 -0.0140217667942807 ENSG00000173660 UQCRH
ENST00000474844 0.702984464093487 0.513426210846457 -0.0304962493054642 ENSG00000117481 NSUN4
ENST00000307089 0.332680555139303 0.146967917449402 -0.0637175495433839 ENSG00000117481 NSUN4
ENST00000486270 0.665161085834017 0.466522515567058 -0.0355290791653288 ENSG00000117481 NSUN4
ENST00000536062 0.727265432777073 0.544929011205096 -0.0286861094988077 ENSG00000117481 NSUN4
ENST00000469918 0.769523033555414 0.603150405422958 -0.0290386911782081 ENSG00000117481 NSUN4
ENST00000472157 0.916553398889538 0.837783740829815 0.0168163874255158 ENSG00000117481 NSUN4
ENST00000471871 0.804655960758864 0.654893179229183 -0.0211080045029508 ENSG00000117481 NSUN4
ENST00000537428 0.808821815217609 0.661376827707914 -0.0206967339300592 ENSG00000117481 NSUN4
ENST00000498008 0.775578423428069 0.612041777271682 -0.024597818887845 ENSG00000117481 NSUN4
ENST00000495427 0.821449025109409 0.679785009395696 -0.0200232574843769 ENSG00000117481 NSUN4
ENST00000475281 0.921460439039131 0.846875558294449 0.0136435393818375 ENSG00000117481 NSUN4
ENST00000243167 0.891718565484285 0.794154123225024 0.0223781259576832 ENSG00000117480 FAAH
ENST00000493735 0.629886669955361 0.424352678617836 -0.0709739069759508 ENSG00000117480 FAAH
ENST00000484697 0.850733983436167 0.727478761409021 0.0308547958494992 ENSG00000117480 FAAH
ENST00000602433 0.156364029666283 0.0442117250333032 -0.1312092599333 ENSG00000269956 MKNK1-AS1
ENST00000342571 0.355029997340954 0.163161410282873 -0.0841076730863528 ENSG00000079277 MKNK1
ENST00000371946 0.30094908653533 0.125459105237127 -0.0815126198126907 ENSG00000079277 MKNK1
ENST00000341183 0.301229457954051 0.125645796029178 -0.0815004127810593 ENSG00000079277 MKNK1
ENST00000371944 0.355029997340954 0.163161410282873 -0.0841076730863528 ENSG00000079277 MKNK1
ENST00000371945 0.30094908653533 0.125459105237127 -0.0815126198126907 ENSG00000079277 MKNK1
ENST00000524749 0.142826244213795 0.0384361557275097 -0.163048270906158 ENSG00000079277 MKNK1
ENST00000528077 0.273883359403607 0.107974245068314 -0.08537763693632 ENSG00000079277 MKNK1
ENST00000428112 0.379009598999815 0.181478950350696 -0.0718606605804146 ENSG00000079277 MKNK1
ENST00000532897 0.28770459465916 0.116793482934928 -0.107532217676326 ENSG00000079277 MKNK1
ENST00000530528 0.266693969800923 0.103620448587216 -0.139755042011254 ENSG00000079277 MKNK1
ENST00000531355 0.44495576084199 0.236552358044416 -0.0631537412498235 ENSG00000079277 MKNK1
ENST00000470237 0.55077056044753 0.337700494802457 -0.0766458047639272 ENSG00000079277 MKNK1
ENST00000524417 0.891988023150032 0.794694928829168 -0.0229232502337277 ENSG00000079277 MKNK1
ENST00000460098 0.427038288735684 0.220871553725762 -0.105242430128336 ENSG00000079277 MKNK1
ENST00000532783 0.870955012458593 0.758887759723008 -0.0208674494668969 ENSG00000079277 MKNK1
ENST00000496619 0.758676440529686 0.588988760629792 -0.0321610952214248 ENSG00000079277 MKNK1
ENST00000528237 0.837559910948441 0.705031395605171 -0.026544807162057 ENSG00000079277 MKNK1
ENST00000526513 0.701344226063846 0.511101212874575 -0.0409453178436619 ENSG00000079277 MKNK1
ENST00000484301 0.475893013578392 0.264215691065008 -0.0735170702185567 ENSG00000079277 MKNK1
ENST00000545730 0.0493554254951962 0.00701280273335367 -0.127767936265186 ENSG00000079277 MKNK1
ENST00000486716 0.544534293695867 0.331051395785724 -0.0635968997657587 ENSG00000079277 MKNK1
ENST00000480531 0.47073464675854 0.259365018313557 -0.0867758489012183 ENSG00000079277 MKNK1
ENST00000529170 0.45099309784263 0.2420484772164 -0.0729599102012027 ENSG00000079277 MKNK1
ENST00000531769 0.020871084091421 0.00167190956812755 -0.148254196969062 ENSG00000079277 MKNK1
ENST00000465783 0.52859766632686 0.314808991353012 -0.068793190689134 ENSG00000079277 MKNK1
ENST00000474868 0.528097208882164 0.314206636374176 -0.0688736450978204 ENSG00000079277 MKNK1
ENST00000532110 0.537983560731457 0.324271741290195 -0.069043055660862 ENSG00000079277 MKNK1
ENST00000525888 0.857442258888448 0.738341326894388 -0.0234510795115421 ENSG00000079277 MKNK1
ENST00000468852 0.627043834384878 0.420994764851466 0.067859319609407 ENSG00000079277 MKNK1
ENST00000319928 0.0337328656850834 0.00378309526709181 -0.180901411611504 ENSG00000142961 MOB3C
ENST00000271139 0.0771803623229201 0.0145392308121407 -0.160247192174449 ENSG00000142961 MOB3C
ENST00000371940 0.0360492755972783 0.0042060674611568 -0.18188970378357 ENSG00000142961 MOB3C
ENST00000477318 0.523162417294627 0.309429464280145 -0.0754427861414558 ENSG00000142961 MOB3C
ENST00000576409 0.878038906520161 0.771242033235721 -0.0154458814233543 ENSG00000123472 ATPAF1
ENST00000371937 0.880085905720719 0.774534273873162 -0.015220165907034 ENSG00000123472 ATPAF1
ENST00000574428 0.880085905720719 0.774534273873162 -0.015220165907034 ENSG00000123472 ATPAF1
ENST00000492233 0.885924120699382 0.784446241315915 -0.017558688407915 ENSG00000123472 ATPAF1
ENST00000526821 0.874306472163849 0.765080370078218 -0.0173531104852643 ENSG00000123472 ATPAF1
ENST00000542495 0.916266427479244 0.837310557492563 -0.0120526063240522 ENSG00000123472 ATPAF1
ENST00000529214 0.916266427479244 0.837310557492563 -0.0120526063240522 ENSG00000123472 ATPAF1
ENST00000329231 0.868836163608285 0.755472529446507 -0.0167109352081013 ENSG00000123472 ATPAF1
ENST00000534216 0.790945624192979 0.634212668660231 0.0279653076850992 ENSG00000123472 ATPAF1
ENST00000532925 0.740432527678328 0.562105195954451 0.0315448590332772 ENSG00000123472 ATPAF1
ENST00000474020 0.663042594983895 0.463781943924876 -0.0497373555052368 ENSG00000123472 ATPAF1
ENST00000487193 0.53404872095455 0.320201247352555 -0.0651976890076382 ENSG00000123472 ATPAF1
ENST00000544071 0.269745501646785 0.105487167583725 -0.0659880072506848 ENSG00000159658 EFCAB14
ENST00000525633 0.193764729671301 0.0621672239545075 -0.128353659291783 ENSG00000123472 ATPAF1
ENST00000460928 0.215659287570582 0.0739383431380237 -0.156658736919452 ENSG00000123472 ATPAF1
ENST00000442839 0.551951049042087 0.339031300570315 -0.0516323673526096 ENSG00000228237 EFCAB14-AS1
ENST00000418985 0.557821814387538 0.345056375830433 -0.050959686388367 ENSG00000228237 EFCAB14-AS1
ENST00000371933 0.432957721845436 0.225893124591908 -0.0534067718579723 ENSG00000159658 EFCAB14
ENST00000479745 0.890152459871729 0.791461130531265 0.0164167868549572 ENSG00000159658 EFCAB14
ENST00000487741 0.924042393100662 0.852126145785513 0.0117915842994013 ENSG00000159658 EFCAB14
ENST00000481623 0.986416395037694 0.972882483883775 -0.00229063520024689 ENSG00000159658 EFCAB14
ENST00000459797 0.815777867320921 0.671462519416669 -0.0345460741236935 ENSG00000159658 EFCAB14
ENST00000484461 0.616558099994118 0.40893861782226 0.046974824784115 ENSG00000159658 EFCAB14
ENST00000337817 0.269341534917477 0.105234812907753 0.0733067676611932 ENSG00000123473 STIL
ENST00000360380 0.269341534917477 0.105234812907753 0.0733067676611932 ENSG00000123473 STIL
ENST00000371877 0.269341534917477 0.105234812907753 0.0733067676611932 ENSG00000123473 STIL
ENST00000243182 0.302503745178628 0.126489816335284 0.0688534536140709 ENSG00000123473 STIL
ENST00000396221 0.302503745178628 0.126489816335284 0.0688534536140709 ENSG00000123473 STIL
ENST00000447475 0.147887742831396 0.0405270359190794 0.103318401301771 ENSG00000123473 STIL
ENST00000418131 0.348182458203667 0.157940617701566 0.0853603904042083 ENSG00000123473 STIL
ENST00000436811 0.224324390541293 0.0787680451937601 0.116407993395785 ENSG00000123473 STIL
ENST00000433827 0.395449722851042 0.194882351200845 -0.109422597875351 ENSG00000123473 STIL
ENST00000413565 0.34541455254666 0.156030602009343 0.124589756804045 ENSG00000123473 STIL
ENST00000371873 0.996132852666242 0.992340468709391 -0.000574268321866475 ENSG00000162368 CMPK1
ENST00000371871 0.658656258110383 0.458262374595968 0.0382144381011466 ENSG00000162368 CMPK1
ENST00000471289 0.972231190162033 0.945737223243953 -0.00509785616405631 ENSG00000162368 CMPK1
ENST00000450808 0.584761992175839 0.373384421153796 0.0465167725947267 ENSG00000162368 CMPK1
ENST00000371870 0.871135253413327 0.759298092498949 0.0156583241543841 ENSG00000162368 CMPK1
ENST00000445551 0.802895963565723 0.652298977582283 -0.0394269015395568 ENSG00000237424 FOXD2-AS1
ENST00000371839 0.437725584691544 0.230125960138852 0.1050374906119 ENSG00000186094 AGBL4
ENST00000416121 0.870428042653273 0.757890315947628 0.0273058764757392 ENSG00000186094 AGBL4
ENST00000371838 0.462915553341527 0.252510042080256 0.100525832798064 ENSG00000186094 AGBL4
ENST00000396153 0.00544507851631088 0.000103289001706291 0.29998643150678 ENSG00000185104 FAF1
ENST00000371778 0.00539549565512067 0.000101756437988785 0.300864342984392 ENSG00000185104 FAF1
ENST00000545823 0.0147216306913112 0.0008644036507134 0.225409037562214 ENSG00000185104 FAF1
ENST00000494400 0.00665746738585145 0.000155063117940359 0.275141821591146 ENSG00000185104 FAF1
ENST00000424664 0.0441322904990214 0.00584379200846008 0.241069917311598 ENSG00000225767 RP5-850O15.3
ENST00000472808 0.010618957165271 0.000434746494293758 0.253501754078115 ENSG00000185104 FAF1
ENST00000487898 0.00962858841343373 0.000348698027246104 0.304890941712002 ENSG00000185104 FAF1
ENST00000262662 0.176782300125857 0.0539059445739483 -0.106321311970868 ENSG00000123080 CDKN2C
ENST00000396148 0.18835313193281 0.0595172506541258 -0.105320644806871 ENSG00000123080 CDKN2C
ENST00000371761 0.653524544036709 0.452099769746522 -0.0439311082635479 ENSG00000123080 CDKN2C
ENST00000242719 0.681830539206111 0.487163747533603 0.0443848020206413 ENSG00000123091 RNF11
ENST00000494873 0.967392500133873 0.936258825967646 -0.00511828242531945 ENSG00000123091 RNF11
ENST00000486691 0.320765055184547 0.138546984147018 -0.109904723959748 ENSG00000123091 RNF11
ENST00000371730 0.145673770566756 0.0395859835275635 0.104376389116889 ENSG00000085832 EPS15
ENST00000371733 0.145673770566756 0.0395859835275635 0.104376389116889 ENSG00000085832 EPS15
ENST00000396122 0.220160553260053 0.0764782284034656 0.0736823722252291 ENSG00000085832 EPS15
ENST00000486505 0.664167519238571 0.46530472387295 0.0464552760139421 ENSG00000085832 EPS15
ENST00000478657 0.605399821435 0.39598688099254 -0.0611555758045921 ENSG00000085832 EPS15
ENST00000493793 0.555016233767314 0.342129648769672 0.0464366337378739 ENSG00000085832 EPS15
ENST00000371727 0.0442828781283059 0.0058733777955425 0.176827198513255 ENSG00000085832 EPS15
ENST00000464478 0.211021133145162 0.071346934184554 0.114973922201837 ENSG00000085832 EPS15
ENST00000471391 0.0572889044314515 0.00896509069650452 0.159327757744506 ENSG00000085832 EPS15
ENST00000465467 0.076956686545692 0.0144778447063241 0.153852039829908 ENSG00000085832 EPS15
ENST00000415031 0.0527920480937758 0.00781098959568206 0.203807427583238 ENSG00000227070 RP11-191G24.1
ENST00000426017 0.0572170550002781 0.00893433974964567 0.201806811609997 ENSG00000227070 RP11-191G24.1
ENST00000431943 0.0109920287169726 0.000466363821615626 0.299298360845585 ENSG00000227742 CALR4P
ENST00000371714 0.0335758018016736 0.00375578826654282 0.101250703824356 ENSG00000117859 OSBPL9
ENST00000337809 0.0870257761514447 0.0175762529567175 0.0829465512722513 ENSG00000117859 OSBPL9
ENST00000371710 0.0870257761514447 0.0175762529567175 0.0829465512722513 ENSG00000117859 OSBPL9
ENST00000447887 0.0868766562218358 0.0175263896018405 0.0833731797442562 ENSG00000117859 OSBPL9
ENST00000495776 0.0868766562218358 0.0175263896018405 0.0833731797442562 ENSG00000117859 OSBPL9
ENST00000435686 0.0867607188653359 0.0174912587495625 0.083373832329003 ENSG00000117859 OSBPL9
ENST00000435274 0.0637985995833614 0.0107082220283347 0.086928801210538 ENSG00000117859 OSBPL9
ENST00000428468 0.0868766562218358 0.0175260304596704 0.0833732081519184 ENSG00000117859 OSBPL9
ENST00000453295 0.0868766562218358 0.0175260304596704 0.0833732081519184 ENSG00000117859 OSBPL9
ENST00000489990 0.0298801756994838 0.00309945416732751 0.14488633330683 ENSG00000117859 OSBPL9
ENST00000530544 0.151776770736398 0.0422582700495325 0.0697616149877378 ENSG00000117859 OSBPL9
ENST00000484890 0.0928135099585976 0.0194967086937614 0.134891166553332 ENSG00000117859 OSBPL9
ENST00000534040 0.199918012520684 0.0653682977904496 0.100282659466773 ENSG00000117859 OSBPL9
ENST00000532975 0.262145978944726 0.100779925271632 0.0850059437871636 ENSG00000117859 OSBPL9
ENST00000527631 0.248920503902869 0.0927157684152194 0.0897339375849856 ENSG00000117859 OSBPL9
ENST00000531828 0.244773831322014 0.0903854123141589 0.0570374192130557 ENSG00000117859 OSBPL9
ENST00000361556 0.412764419267227 0.208897288357278 0.0453525941280342 ENSG00000117859 OSBPL9
ENST00000473207 0.252198877013178 0.0947646746001225 0.090495010650575 ENSG00000117859 OSBPL9
ENST00000533884 0.250512514165022 0.0937139129441243 0.0913000176240905 ENSG00000117859 OSBPL9
ENST00000481937 0.141893321698835 0.0380223234296686 0.119846042407801 ENSG00000117859 OSBPL9
ENST00000526917 0.243233632238598 0.0894573273352711 0.0890208947722646 ENSG00000117859 OSBPL9
ENST00000462759 0.412764419267227 0.208897288357278 0.0453525941280342 ENSG00000117859 OSBPL9
ENST00000486942 0.373484863673992 0.177008452512513 0.0497307002092966 ENSG00000117859 OSBPL9
ENST00000467064 0.873072690949558 0.762673545469233 -0.0238192043090564 ENSG00000117859 OSBPL9
ENST00000524620 0.2812301489469 0.112561839769517 0.10090971262576 ENSG00000117859 OSBPL9
ENST00000528603 0.229269989091298 0.0815511326787846 0.0783355433223576 ENSG00000117859 OSBPL9
ENST00000475697 0.795904801829135 0.641543349856837 0.0189092669610879 ENSG00000117859 OSBPL9
ENST00000531061 0.441555806739175 0.233394141994977 0.0553093111301877 ENSG00000117859 OSBPL9
ENST00000531819 0.8938762461639 0.797803444202971 0.011028036240653 ENSG00000117859 OSBPL9
ENST00000533825 0.32356773503141 0.14059146157018 0.0686614507230259 ENSG00000117859 OSBPL9
ENST00000440943 0.759118279011793 0.589619342877796 0.0208472470132216 ENSG00000078618 NRD1
ENST00000352171 0.889099898546286 0.78991059628025 0.00892866931540977 ENSG00000078618 NRD1
ENST00000354831 0.889099898546286 0.78991059628025 0.00892866931540977 ENSG00000078618 NRD1
ENST00000485608 0.776333002432803 0.613143676328567 0.0199406012317596 ENSG00000078618 NRD1
ENST00000539524 0.51622747498427 0.302407063912295 0.0381651338443818 ENSG00000078618 NRD1
ENST00000464385 0.134797810455111 0.0350498140289394 -0.17026817104684 ENSG00000078618 NRD1
ENST00000588291 0.959700630302657 0.920573506908338 -0.0060033505683856 ENSG00000266993 RP4-657D16.3
ENST00000586761 0.98442746143425 0.968309028129307 0.00231920153485497 ENSG00000266993 RP4-657D16.3
ENST00000475310 0.797067192261904 0.643189865246042 0.0288102352931952 ENSG00000078618 NRD1
ENST00000497358 0.611700502123288 0.403225750533103 0.045252769091982 ENSG00000078618 NRD1
ENST00000544028 0.808617347014136 0.66103350058963 0.0160628556867046 ENSG00000078618 NRD1
ENST00000591675 0.958813904039635 0.918842137186251 0.00644164339774905 ENSG00000266993 RP4-657D16.3
ENST00000483007 0.388768046607612 0.189203131992822 0.0774794254582671 ENSG00000078618 NRD1
ENST00000473805 0.309442224666092 0.131137755139988 0.0904014003902215 ENSG00000078618 NRD1
ENST00000475715 0.676693967364352 0.480368954619276 0.0409769970752284 ENSG00000078618 NRD1
ENST00000491410 0.0986669870824192 0.021521498280952 -0.0941568220062176 ENSG00000078618 NRD1
ENST00000468722 0.195988198526348 0.0633687503398746 -0.103713024335041 ENSG00000078618 NRD1
ENST00000371655 0.566948550467152 0.354460967272047 -0.0545101702359301 ENSG00000169213 RAB3B
ENST00000469458 0.732711540522339 0.551846038529723 0.0381593443365939 ENSG00000117862 TXNDC12
ENST00000371626 0.73995027065013 0.561472394407353 0.0260704277961358 ENSG00000117862 TXNDC12
ENST00000472624 0.436001972025535 0.228603362860942 0.0549150935494192 ENSG00000117862 TXNDC12
ENST00000471493 0.19133105940806 0.060938848198277 0.141953958549729 ENSG00000117862 TXNDC12
ENST00000371614 0.721024797455877 0.537183686179411 -0.0414328059837638 ENSG00000198841 KTI12
ENST00000425802 0.883806108878011 0.780670844145884 0.01831528608353 ENSG00000223390 RP11-91A18.4
ENST00000610127 0.372290306971299 0.176005115198189 0.0758094918115784 ENSG00000117862 TXNDC12
ENST00000313334 0.961827863765681 0.925133349805141 0.00561966610929489 ENSG00000134717 BTF3L4
ENST00000477828 0.776855028972739 0.613756930759304 0.0315373598480747 ENSG00000134717 BTF3L4
ENST00000489308 0.848165708105936 0.723188340005888 0.0215865583207521 ENSG00000134717 BTF3L4
ENST00000526132 0.896960407293834 0.803426512257161 0.0157243870722801 ENSG00000134717 BTF3L4
ENST00000472944 0.854188316131436 0.733310030733064 0.0206584081198781 ENSG00000134717 BTF3L4
ENST00000524414 0.571308174757027 0.358863903582746 -0.0732230643700134 ENSG00000134717 BTF3L4
ENST00000484036 0.773605469157375 0.609121262133621 0.0319543816629491 ENSG00000134717 BTF3L4
ENST00000533836 0.717659220256232 0.532752818764726 0.0385412776744199 ENSG00000134717 BTF3L4
ENST00000361625 0.283386198054028 0.113950816190393 0.136075088474948 ENSG00000157077 ZFYVE9
ENST00000357206 0.643977163783282 0.44118217315784 0.0627923796119474 ENSG00000157077 ZFYVE9
ENST00000287727 0.675617809386379 0.478957181788647 0.0575602939362784 ENSG00000157077 ZFYVE9
ENST00000371591 0.826014520221277 0.686521229418031 -0.0312377711006645 ENSG00000157077 ZFYVE9
ENST00000469134 0.752966750834585 0.580862306071793 0.0489727601017489 ENSG00000157077 ZFYVE9
ENST00000470844 0.198260168003677 0.0645111194625778 -0.133129311467585 ENSG00000154222 CC2D1B
ENST00000371586 0.0132100207658462 0.000691819798471401 -0.197490957601564 ENSG00000154222 CC2D1B
ENST00000284376 0.0118775914361907 0.000550508285627924 -0.204121876874076 ENSG00000154222 CC2D1B
ENST00000491136 0.0118775914361907 0.000549252385588485 -0.204133082609435 ENSG00000154222 CC2D1B
ENST00000438021 0.0132747530595224 0.000700245989672889 -0.219086049067329 ENSG00000154222 CC2D1B
ENST00000460261 0.0345725756599314 0.003947662178307 -0.190314009472627 ENSG00000154222 CC2D1B
ENST00000606527 0.596729793333682 0.386351568564286 -0.0764705295531892 ENSG00000272100 RP11-155O18.6
ENST00000450942 0.0325490201646986 0.00357648329432289 -0.19359749061639 ENSG00000154222 CC2D1B
ENST00000460370 0.549318120891358 0.336079883281325 -0.0768759773439558 ENSG00000154222 CC2D1B
ENST00000438831 0.0112426939128286 0.000489243299960674 -0.20948918503731 ENSG00000154222 CC2D1B
ENST00000485966 0.16162365028888 0.0466694114147638 -0.168773656045103 ENSG00000154222 CC2D1B
ENST00000371568 0.970680276921057 0.94292893865583 0.00344349723958578 ENSG00000085840 ORC1
ENST00000371566 0.970680276921057 0.943008918352596 0.0034371921911376 ENSG00000085840 ORC1
ENST00000257181 0.935761073622971 0.874223031960365 0.00880261570679772 ENSG00000134748 PRPF38A
ENST00000487160 0.256623036326877 0.0974706748136765 0.101893697210547 ENSG00000134748 PRPF38A
ENST00000474048 0.682274884372001 0.487686770376069 0.038959241717113 ENSG00000134748 PRPF38A
ENST00000528457 0.605480660807752 0.396126742650212 0.0454503215974191 ENSG00000134744 ZCCHC11
ENST00000527941 0.62730548475392 0.421301221035389 0.0434302019919537 ENSG00000134744 ZCCHC11
ENST00000257177 0.0332515756527985 0.00370324753120331 0.162891487112636 ENSG00000134744 ZCCHC11
ENST00000371544 0.0334358464251587 0.00373046922811193 0.162780624520518 ENSG00000134744 ZCCHC11
ENST00000466440 0.0710989576316602 0.0127516484168155 0.165074785874874 ENSG00000134744 ZCCHC11
ENST00000494469 0.517947090337958 0.30422019990439 0.0729255389930078 ENSG00000134744 ZCCHC11
ENST00000471623 0.819499367158169 0.676968627349663 0.0317052922041278 ENSG00000134744 ZCCHC11
ENST00000531722 0.174039659142851 0.0525389061182431 0.106820204825119 ENSG00000134744 ZCCHC11
ENST00000474453 0.197919228556786 0.0643277353036072 0.103744706240507 ENSG00000134744 ZCCHC11
ENST00000470212 0.0370085888360218 0.00439142228955848 0.212797218396856 ENSG00000134744 ZCCHC11
ENST00000469810 0.0981149926212092 0.0213276898404672 0.130094998361224 ENSG00000134744 ZCCHC11
ENST00000528642 0.0383103090375352 0.00464076031232586 0.167374905420577 ENSG00000134744 ZCCHC11
ENST00000497120 0.0690558816882 0.0121936028683659 0.164238723630252 ENSG00000134744 ZCCHC11
ENST00000484723 0.0347194960291736 0.00397265844973555 0.174468866606531 ENSG00000134744 ZCCHC11
ENST00000371541 0.0521459593274381 0.00765869378670596 0.161629849964421 ENSG00000134744 ZCCHC11
ENST00000481133 0.475822121880071 0.264145357959369 0.0957631127339191 ENSG00000134744 ZCCHC11
ENST00000473856 0.0245495397741053 0.00221946199352551 0.184895224588989 ENSG00000134744 ZCCHC11
ENST00000355809 0.125217152297619 0.0313125890826827 0.145235213616622 ENSG00000134744 ZCCHC11
ENST00000470626 0.110394621383445 0.0256697395525015 0.158585291375684 ENSG00000134744 ZCCHC11
ENST00000524582 0.106612807393199 0.0242942203818905 0.159169810246024 ENSG00000134744 ZCCHC11
ENST00000371538 0.239021097285661 0.0871516582295992 -0.124187584857337 ENSG00000162377 COA7
ENST00000486918 0.711981298231482 0.525101129637479 -0.0492227466209347 ENSG00000162377 COA7
ENST00000443756 0.802718991544703 0.651974120868578 0.028912194555153 ENSG00000162378 ZYG11B
ENST00000545132 0.964257949576191 0.930320468299513 0.00577349962944588 ENSG00000162378 ZYG11B
ENST00000294353 0.957416278920452 0.916305916311302 0.00590921123116565 ENSG00000162378 ZYG11B
ENST00000371532 0.386966873979799 0.187803095158428 0.0984422240555811 ENSG00000203995 ZYG11A
ENST00000371528 0.386966873979799 0.187803095158428 0.0984422240555811 ENSG00000203995 ZYG11A
ENST00000371522 0.443347989824051 0.235197721018606 -0.0763170023337635 ENSG00000121310 ECHDC2
ENST00000460612 0.458498766621186 0.248690299879019 -0.074494500480994 ENSG00000121310 ECHDC2
ENST00000539680 0.594992198496607 0.384220224578019 0.0727761770399751 ENSG00000121310 ECHDC2
ENST00000479183 0.830895447557124 0.693834525275607 0.0310229716187583 ENSG00000121310 ECHDC2
ENST00000543419 0.82064354561576 0.678668018950953 -0.0295192321701908 ENSG00000121310 ECHDC2
ENST00000463923 0.82064354561576 0.678668018950953 -0.0295192321701908 ENSG00000121310 ECHDC2
ENST00000371520 0.466341509526029 0.255570975767598 -0.0733414483037945 ENSG00000121310 ECHDC2
ENST00000358358 0.466341509526029 0.255570975767598 -0.0733414483037945 ENSG00000121310 ECHDC2
ENST00000498544 0.952576024538024 0.906062254721011 0.00916919891151078 ENSG00000121310 ECHDC2
ENST00000476477 0.43147683649749 0.224650561028511 -0.0788379406408366 ENSG00000121310 ECHDC2
ENST00000536120 0.43147683649749 0.224650561028511 -0.0788379406408366 ENSG00000121310 ECHDC2
ENST00000479593 0.446493678079816 0.237902751308116 -0.0794724788514 ENSG00000121310 ECHDC2
ENST00000467988 0.332213283552784 0.146602450900733 -0.09575840676662 ENSG00000121310 ECHDC2
ENST00000487866 0.289118481497704 0.117680564498504 -0.113564094562723 ENSG00000121310 ECHDC2
ENST00000486170 0.212005079702903 0.0719667216917081 -0.142360914015323 ENSG00000121310 ECHDC2
ENST00000487851 0.0642451037980432 0.0108357170291371 -0.185335339862198 ENSG00000121310 ECHDC2
ENST00000541281 0.369457399194909 0.173989531631651 -0.0970735743543701 ENSG00000121310 ECHDC2
ENST00000488268 0.237257051486133 0.086108166741051 -0.129678588499955 ENSG00000121310 ECHDC2
ENST00000544365 0.264215980935062 0.102031127723768 -0.12395795568379 ENSG00000121310 ECHDC2
ENST00000495920 0.266283020171735 0.10333623113093 -0.122764986938166 ENSG00000121310 ECHDC2
ENST00000480312 0.134106459996932 0.0347941495987749 -0.160188599027767 ENSG00000121310 ECHDC2
ENST00000544531 0.204789707616423 0.0679580967770235 -0.137629534569495 ENSG00000121310 ECHDC2
ENST00000542552 0.374358404334585 0.177686433766223 -0.103193479475824 ENSG00000121310 ECHDC2
ENST00000474789 0.573969720381011 0.361655103760376 -0.07146872723458 ENSG00000121310 ECHDC2
ENST00000371514 0.951854833837981 0.90461906475215 0.00741879649290103 ENSG00000116171 SCP2
ENST00000478631 0.949131403572722 0.899290184864172 0.00784115863307909 ENSG00000116171 SCP2
ENST00000528311 0.988074747019082 0.976372861053038 0.00178580543106665 ENSG00000116171 SCP2
ENST00000371509 0.990977432737003 0.981902169672977 -0.00136829129172517 ENSG00000116171 SCP2
ENST00000407246 0.956172992326396 0.913500835964941 0.00673007804563914 ENSG00000116171 SCP2
ENST00000371513 0.995118702419023 0.990689334757297 0.000843351432702541 ENSG00000116171 SCP2
ENST00000528809 0.922781398989532 0.849565032591184 0.0157540297511742 ENSG00000116171 SCP2
ENST00000529363 0.696210308645557 0.504665440886048 -0.0528537832768584 ENSG00000116171 SCP2
ENST00000473584 0.183692614959955 0.0572656403823378 -0.161041596082004 ENSG00000116171 SCP2
ENST00000430330 0.91154143782889 0.82962598302589 -0.0147874051814037 ENSG00000116171 SCP2
ENST00000408941 0.952292298051864 0.905471694178127 -0.0082089547698897 ENSG00000116171 SCP2
ENST00000478274 0.294913838075214 0.121465668023061 -0.124582036709498 ENSG00000116171 SCP2
ENST00000484100 0.885703377328356 0.784074635380951 -0.0187645902820834 ENSG00000116171 SCP2
ENST00000533119 0.874201799162547 0.764819975630971 -0.0204292657564553 ENSG00000116171 SCP2
ENST00000435345 0.916635426572198 0.837942910644126 -0.0140056689332853 ENSG00000116171 SCP2
ENST00000488965 0.957244266711694 0.916025536751772 -0.00728786551298629 ENSG00000116171 SCP2
ENST00000371486 0.501085922288085 0.287524575209417 -0.0608432709250926 ENSG00000157184 CPT2
ENST00000468572 0.873373864256521 0.763195857449263 0.0254187172162892 ENSG00000157184 CPT2
ENST00000452466 0.225511088864689 0.0794602391497424 -0.114001167158093 ENSG00000236723 RP5-1024G6.2
ENST00000294360 0.550874138043014 0.33778895842745 -0.0647209553535063 ENSG00000162384 C1orf123
ENST00000483739 0.739024387098163 0.560165312647086 -0.0415303551484624 ENSG00000162384 C1orf123
ENST00000470385 0.676389421728804 0.479894938136003 -0.0485644278121346 ENSG00000162384 C1orf123
ENST00000478839 0.800142975234969 0.647803818476596 -0.0355229039345912 ENSG00000162384 C1orf123
ENST00000489755 0.830796781171588 0.693728530501175 0.0303138909869546 ENSG00000162384 C1orf123
ENST00000474227 0.954183556309748 0.909263046627047 0.00854710891291586 ENSG00000162384 C1orf123
ENST00000602807 0.583912903736556 0.372501697099486 0.0703318116614171 ENSG00000162384 C1orf123
ENST00000371470 0.77518820396201 0.611387923573341 0.0306978747597685 ENSG00000162385 MAGOH
ENST00000371466 0.774593279208765 0.610507908448275 0.0307945770459033 ENSG00000162385 MAGOH
ENST00000495868 0.913442124976606 0.832791877503721 0.0147504974229075 ENSG00000162385 MAGOH
ENST00000462941 0.760683137073563 0.591557518144175 0.0335034813511254 ENSG00000162385 MAGOH
ENST00000306052 0.952218916003972 0.905288343096566 -0.00551456089447846 ENSG00000157193 LRP8
ENST00000529670 0.877492735019827 0.770284584412234 -0.0190967417536626 ENSG00000157193 LRP8
ENST00000371454 0.88014912966591 0.774706610438376 0.0140827579499484 ENSG00000157193 LRP8
ENST00000465675 0.834628567482331 0.700232029430719 0.018728840105378 ENSG00000157193 LRP8
ENST00000354412 0.845918132099197 0.719421358614024 0.0176082586713011 ENSG00000157193 LRP8
ENST00000480045 0.871597548186628 0.759976207489126 0.0152368402970136 ENSG00000157193 LRP8
ENST00000347547 0.821201424002549 0.679424566290161 0.0207542075687035 ENSG00000157193 LRP8
ENST00000459674 0.315138306063323 0.134898964259245 -0.105180895095723 ENSG00000157193 LRP8
ENST00000460214 0.199375575237 0.0651116309613675 -0.146615083892269 ENSG00000157193 LRP8
ENST00000481431 0.157530185429765 0.0447264466927831 -0.162749151763472 ENSG00000157193 LRP8
ENST00000475501 0.357514251588127 0.165000587380144 -0.096864263532205 ENSG00000157193 LRP8
ENST00000496580 0.190299791234767 0.060460805708235 0.145628534484796 ENSG00000157193 LRP8
ENST00000371429 0.294748255456229 0.121367149818332 0.0751158644424845 ENSG00000058804 NDC1
ENST00000540001 0.29311485586234 0.120230610624949 0.0753084679407984 ENSG00000058804 NDC1
ENST00000537333 0.251566121478494 0.0943873266983765 0.0846775160527344 ENSG00000058804 NDC1
ENST00000234725 0.195073663731038 0.0628837880570883 0.0916481878476431 ENSG00000058804 NDC1
ENST00000480952 0.293454265399828 0.120453204513215 0.0979485413373502 ENSG00000058804 NDC1
ENST00000464950 0.257735918437787 0.0982106827625463 0.091660707457077 ENSG00000058799 YIPF1
ENST00000371399 0.273536559515511 0.107764990490239 0.0891607027719947 ENSG00000058799 YIPF1
ENST00000072644 0.273536559515511 0.107764990490239 0.0891607027719947 ENSG00000058799 YIPF1
ENST00000539954 0.179871827724694 0.0554413910722015 0.108258406377144 ENSG00000058799 YIPF1
ENST00000469457 0.176550063971645 0.0538016791786424 0.119481134273736 ENSG00000058799 YIPF1
ENST00000480151 0.176550063971645 0.0538023843972816 0.119482085159614 ENSG00000058799 YIPF1
ENST00000412288 0.147265519874547 0.0402374944493954 0.13093698220461 ENSG00000058799 YIPF1
ENST00000465897 0.130109914642685 0.03320888239199 0.136730971640736 ENSG00000058799 YIPF1
ENST00000472983 0.61263128289413 0.404384686211436 0.05959137269211 ENSG00000058799 YIPF1
ENST00000361921 0.530473602429777 0.316730800996172 0.0885657476330509 ENSG00000211452 DIO1
ENST00000322679 0.514960441469463 0.301129369954883 0.091487182208491 ENSG00000211452 DIO1
ENST00000530084 0.535160129044326 0.321242041246927 0.0881811965298727 ENSG00000211452 DIO1
ENST00000525044 0.535160129044326 0.321242041246927 0.0881811965298727 ENSG00000211452 DIO1
ENST00000527060 0.535160129044326 0.321242041246927 0.0881811965298727 ENSG00000211452 DIO1
ENST00000528946 0.535160129044326 0.321242041246927 0.0881811965298727 ENSG00000211452 DIO1
ENST00000525202 0.517947090337958 0.304243392285513 0.0913467255777332 ENSG00000211452 DIO1
ENST00000529329 0.517947090337958 0.304243392285513 0.0913467255777332 ENSG00000211452 DIO1
ENST00000532493 0.517947090337958 0.304243392285513 0.0913467255777332 ENSG00000211452 DIO1
ENST00000524406 0.517947090337958 0.304243392285513 0.0913467255777332 ENSG00000211452 DIO1
ENST00000388876 0.517947090337958 0.304243392285513 0.0913467255777332 ENSG00000211452 DIO1
ENST00000371378 0.614548708697673 0.406617048531732 0.0504351967203863 ENSG00000081870 HSPB11
ENST00000194214 0.669367328065025 0.471711508598896 0.0448972883853253 ENSG00000081870 HSPB11
ENST00000489675 0.665551609166307 0.466929911423593 -0.0582301591605723 ENSG00000081870 HSPB11
ENST00000371377 0.598651248594246 0.388427100004631 0.0549449408905714 ENSG00000081870 HSPB11
ENST00000371376 0.229824935910019 0.0818900426990546 0.118288166465211 ENSG00000081870 HSPB11
ENST00000488884 0.457997470951303 0.248256906274801 0.0838827425931348 ENSG00000081870 HSPB11
ENST00000371370 0.436811074756422 0.229330435091809 -0.0729963268552307 ENSG00000116212 LRRC42
ENST00000371368 0.482489113872782 0.270104709629971 -0.0714713975204056 ENSG00000116212 LRRC42
ENST00000319223 0.454976696981701 0.245598310016478 -0.0701097592890828 ENSG00000116212 LRRC42
ENST00000444987 0.456528944599245 0.247036820732953 -0.0732169453089708 ENSG00000116212 LRRC42
ENST00000477905 0.975843506665499 0.952115010862685 -0.00490546180755986 ENSG00000116212 LRRC42
ENST00000371348 0.163999617542924 0.0477573604714847 0.118046468306482 ENSG00000116209 TMEM59
ENST00000371344 0.176060829974789 0.0535505944205314 0.119843795887706 ENSG00000116209 TMEM59
ENST00000234831 0.352465302728734 0.161233606287292 0.0683070920359023 ENSG00000116209 TMEM59
ENST00000371341 0.310605457891683 0.131914366231841 0.0733076165532074 ENSG00000116209 TMEM59
ENST00000470395 0.563454866054187 0.350958657288278 0.066358445429405 ENSG00000116209 TMEM59
ENST00000420738 0.275320133655547 0.108877024974001 0.079539419252291 ENSG00000116209 TMEM59
ENST00000440019 0.275320133655547 0.108877024974001 0.079539419252291 ENSG00000116209 TMEM59
ENST00000452421 0.275356763298421 0.108896725874865 0.0795385928522329 ENSG00000116209 TMEM59
ENST00000371337 0.552746211285415 0.339901858011824 0.0526346045286193 ENSG00000116209 TMEM59
ENST00000498272 0.943592401857478 0.888804491639012 -0.00707278574187282 ENSG00000116205 TCEANC2
ENST00000234827 0.78843651922009 0.630520730666169 0.0265542410637621 ENSG00000116205 TCEANC2
ENST00000371331 0.173928801822963 0.0524820908382167 0.140373418523799 ENSG00000116205 TCEANC2
ENST00000525949 0.505878736568687 0.292109613664539 -0.0913127750010412 ENSG00000256407 RP11-446E24.4
ENST00000311841 0.308672968398982 0.130620068253009 -0.102282325035848 ENSG00000256407 RP11-446E24.4
ENST00000536061 0.323003752168843 0.140137963996885 -0.131098461899033 ENSG00000248835 AL357673.1
ENST00000420054 0.63276062557251 0.427721062304564 -0.0608753302377915 ENSG00000215883 CYB5RL
ENST00000421415 0.449216767606714 0.240281110637427 -0.0844936712883641 ENSG00000215883 CYB5RL
ENST00000490863 0.47996435863925 0.267918584996162 -0.0794224204650082 ENSG00000215883 CYB5RL
ENST00000401046 0.669423314847562 0.471786727077624 -0.0550415642877462 ENSG00000215883 CYB5RL
ENST00000419823 0.406165785237086 0.203152130668152 -0.0915749049066004 ENSG00000215883 CYB5RL
ENST00000528287 0.389060423773805 0.189467621707105 -0.0938413141294088 ENSG00000215883 CYB5RL
ENST00000534324 0.564192463921008 0.351718286056307 -0.0756835713769413 ENSG00000215883 CYB5RL
ENST00000287899 0.648933147237898 0.446932589169742 -0.0588743673699734 ENSG00000215883 CYB5RL
ENST00000542737 0.473427768816152 0.261958222312146 -0.0847989172410742 ENSG00000215883 CYB5RL
ENST00000537208 0.473427768816152 0.261958222312146 -0.0847989172410742 ENSG00000215883 CYB5RL
ENST00000493530 0.921460439039131 0.846869662765612 -0.0158509842969481 ENSG00000215883 CYB5RL
ENST00000487096 0.926481361085307 0.856657249080054 -0.00974996615131496 ENSG00000116221 MRPL37
ENST00000497820 0.2286962158701 0.0811998051858657 -0.154873257355648 ENSG00000215883 CYB5RL
ENST00000360840 0.994671074519291 0.989725602190681 0.000711400195693292 ENSG00000116221 MRPL37
ENST00000605337 0.990980328409298 0.981914423821418 -0.00123031798046138 ENSG00000116221 MRPL37
ENST00000490670 0.982194146099693 0.9644649427276 -0.00256247778508501 ENSG00000116221 MRPL37
ENST00000336230 0.994671074519291 0.989725602190681 0.000711400195693292 ENSG00000116221 MRPL37
ENST00000398219 0.624674276245481 0.418413867600873 -0.0499401034049068 ENSG00000116221 MRPL37
ENST00000326956 0.063170619392199 0.0105419894512302 0.165178009385263 ENSG00000157216 SSBP3
ENST00000528930 0.161935732322509 0.0468069596770142 -0.166824412309232 ENSG00000157216 SSBP3
ENST00000417664 0.0173389123085647 0.00118967743461201 0.210071331653546 ENSG00000157216 SSBP3
ENST00000371320 0.0215165333430666 0.00176521513190317 0.203302803980905 ENSG00000157216 SSBP3
ENST00000371319 0.0198781462655075 0.00152994255909329 0.205907231483804 ENSG00000157216 SSBP3
ENST00000533946 0.0172069892332109 0.00116333077071157 0.213104702573129 ENSG00000157216 SSBP3
ENST00000357475 0.0193797156974992 0.00146698677523023 0.208213547071792 ENSG00000157216 SSBP3
ENST00000426150 0.120596514862103 0.0294570167372848 0.146572962910966 ENSG00000157216 SSBP3
ENST00000444533 0.973476606987371 0.947911690789401 0.00525082772435698 ENSG00000157216 SSBP3
ENST00000420121 0.881786243609181 0.777376625894484 0.0220508132743289 ENSG00000157216 SSBP3
ENST00000530618 0.992292193584607 0.984229208679542 -0.00173524110809298 ENSG00000157216 SSBP3
ENST00000533209 0.105344285991892 0.0238349250386504 0.170694187983869 ENSG00000157216 SSBP3
ENST00000525990 0.0147873085261242 0.000871365188770644 0.232577652235611 ENSG00000157216 SSBP3
ENST00000528787 0.0844865492234266 0.016787956843989 0.181057570152542 ENSG00000157216 SSBP3
ENST00000606515 0.714825559373743 0.529011673434307 -0.0375979386781623 ENSG00000271723 MROH7-TTC4
ENST00000425300 0.762810122198986 0.59438680235518 -0.0316092544886017 ENSG00000271723 MROH7-TTC4
ENST00000414150 0.768548172959851 0.601895339271294 -0.0310223022721607 ENSG00000271723 MROH7-TTC4
ENST00000460155 0.778294952071138 0.616097102291169 -0.0300136240944832 ENSG00000271723 MROH7-TTC4
ENST00000371281 0.763143932795119 0.59487818308552 -0.0319664153660051 ENSG00000243725 TTC4
ENST00000486621 0.667590570549392 0.469630552135136 -0.0613093653825541 ENSG00000243725 TTC4
ENST00000371284 0.773977211009549 0.609523912405391 -0.0308445177129059 ENSG00000243725 TTC4
ENST00000486091 0.558070251256466 0.345297286413098 -0.0790698372870243 ENSG00000243725 TTC4
ENST00000371279 0.031727246168386 0.0034307683986536 -0.245445103973657 ENSG00000162396 PARS2
ENST00000371269 0.0635178408283559 0.0106394428624435 -0.122526286830686 ENSG00000116133 DHCR24
ENST00000436604 0.456861517041711 0.24734184515634 -0.0677510729272358 ENSG00000116133 DHCR24
ENST00000537443 0.126786317885285 0.0319247160763502 -0.109265975376571 ENSG00000116133 DHCR24
ENST00000535035 0.117260223559049 0.0282001109653996 -0.108681549386435 ENSG00000116133 DHCR24
ENST00000415336 0.00345297948819667 3.89016067241603e-05 -0.31822509269256 ENSG00000242396 RP11-67L3.5
ENST00000294383 0.630290933816681 0.424851856337623 0.0371412492038084 ENSG00000162402 USP24
ENST00000407756 0.629804547387887 0.424239076676638 0.0371546038118683 ENSG00000162402 USP24
ENST00000484447 0.910132862543468 0.826792508653659 -0.0186748515177565 ENSG00000162402 USP24
ENST00000480962 0.678970536752365 0.483627059750998 -0.0617774133205175 ENSG00000162402 USP24
ENST00000472566 0.513261845548004 0.299374842372427 0.0879635395890315 ENSG00000162402 USP24
ENST00000512504 0.80476522048124 0.655140714756491 0.0395607039626887 ENSG00000162402 USP24
ENST00000482197 0.186980601085333 0.0588080199753837 0.165323004719779 ENSG00000162402 USP24
ENST00000485760 0.0528033080679078 0.00781594706321401 0.152161191241182 ENSG00000173406 DAB1
ENST00000371234 0.456528944599245 0.247028972143233 0.102350281095006 ENSG00000173406 DAB1
ENST00000467509 0.0240810606451633 0.00214761864625637 0.224462572285597 ENSG00000162600 OMA1
ENST00000460671 0.0261792028087469 0.00248498134093559 0.235074313798032 ENSG00000162600 OMA1
ENST00000421528 0.120133403594193 0.0292863791464161 0.144338368248723 ENSG00000162600 OMA1
ENST00000358603 0.368474518992518 0.173286646373351 0.0801460391272388 ENSG00000162600 OMA1
ENST00000371226 0.356637748964523 0.164335994333073 0.0828034799603135 ENSG00000162600 OMA1
ENST00000476933 0.193604166659768 0.0620808724044727 0.145090702673369 ENSG00000162600 OMA1
ENST00000456980 0.646570279255966 0.444262950515741 0.0512809925624898 ENSG00000162600 OMA1
ENST00000467063 0.593400452731809 0.382631796207579 0.0583340232952656 ENSG00000162600 OMA1
ENST00000419242 0.593059565381291 0.382232259281231 0.0596570019880731 ENSG00000162600 OMA1
ENST00000426139 0.610181990875735 0.401525546007364 0.0576265000523703 ENSG00000162600 OMA1
ENST00000453710 0.936753273383673 0.875949402034077 0.0111529063310526 ENSG00000162600 OMA1
ENST00000482274 0.938564493607358 0.879366452776377 0.0109753658851983 ENSG00000162600 OMA1
ENST00000472487 0.533580758746953 0.319712866743323 0.0589031157931115 ENSG00000162601 MYSM1
ENST00000493821 0.611126720833361 0.40256083624789 0.0503539598044917 ENSG00000162601 MYSM1
ENST00000401044 0.222022289755497 0.0775061739217426 0.110501051133289 ENSG00000162601 MYSM1
ENST00000481973 0.174844328082628 0.0529522967699226 0.160057181479519 ENSG00000162601 MYSM1
ENST00000466774 0.227346701732523 0.0805161116182045 0.120687533790293 ENSG00000162601 MYSM1
ENST00000483003 0.525675171549214 0.311934189132989 0.0793453585431388 ENSG00000162601 MYSM1
ENST00000489282 0.408428792801066 0.205196865843024 0.103667937501442 ENSG00000162601 MYSM1
ENST00000371222 0.0415998545956946 0.00530556521176054 -0.183228022885228 ENSG00000177606 JUN
ENST00000544621 0.0514521196273957 0.00750676471749403 0.22229051353643 ENSG00000234807 LINC01135
ENST00000419531 0.0540605903857766 0.00811175083408066 0.22012896232536 ENSG00000234807 LINC01135
ENST00000447329 0.791776189006437 0.635583503793503 0.0410162158848069 ENSG00000230812 RP4-794H19.4
ENST00000438195 0.907994352965964 0.823078410133752 0.0183214629141367 ENSG00000230812 RP4-794H19.4
ENST00000451090 0.712888579093188 0.526348770771111 0.0560260055139604 ENSG00000235215 RP11-145M4.2
ENST00000449812 0.501340816899483 0.28771096460669 0.0942395746794074 ENSG00000237352 RP11-145M4.3
ENST00000582567 0.0251316215967033 0.00232009098534608 0.26328399091659 ENSG00000172456 FGGY
ENST00000413489 0.0192447349699824 0.00144836212498641 0.256385652164552 ENSG00000172456 FGGY
ENST00000474476 0.00316410780820417 3.35312962855184e-05 0.317641976397336 ENSG00000172456 FGGY
ENST00000462744 0.0466848425350092 0.00640638844166493 0.226398403335926 ENSG00000172456 FGGY
ENST00000371218 0.00309332141586074 3.23771828119706e-05 0.304696257687853 ENSG00000172456 FGGY
ENST00000495718 0.0035278653129052 4.09297180940013e-05 0.316737122259396 ENSG00000172456 FGGY
ENST00000583635 0.0180826616138768 0.0012826647424799 0.285366206709875 ENSG00000172456 FGGY
ENST00000303721 0.00309332141586074 3.24003095494164e-05 0.304689277931105 ENSG00000172456 FGGY
ENST00000430447 0.00245752599499781 1.95870889552412e-05 0.317238807151881 ENSG00000172456 FGGY
ENST00000371212 0.00534868559677969 9.88771335414989e-05 0.288497905577772 ENSG00000172456 FGGY
ENST00000475949 0.00394075429144289 5.11460880602401e-05 0.326757428941596 ENSG00000172456 FGGY
ENST00000485720 0.00307602485773769 3.16656472115394e-05 0.341057272638349 ENSG00000172456 FGGY
ENST00000371210 0.00419087779223309 6.04865686355333e-05 0.293656540014963 ENSG00000172456 FGGY
ENST00000493891 0.020699064698205 0.00164184447512834 0.233640638600167 ENSG00000172456 FGGY
ENST00000466791 0.154442523575883 0.043421236432658 0.174422488558798 ENSG00000172456 FGGY
ENST00000476939 0.0484186773515677 0.00679126165444607 0.202910857101154 ENSG00000172456 FGGY
ENST00000472783 0.145743299357564 0.0396141243657217 0.16219484758665 ENSG00000172456 FGGY
ENST00000471169 0.145743299357564 0.0396141243657217 0.16219484758665 ENSG00000172456 FGGY
ENST00000455990 0.392101734878034 0.192177427702086 0.102403071216662 ENSG00000134709 HOOK1
ENST00000371208 0.921378882069827 0.846738047942002 0.0127924686147227 ENSG00000134709 HOOK1
ENST00000465876 0.758303890135373 0.588455366520027 0.0336296681408316 ENSG00000134709 HOOK1
ENST00000395561 0.791398392372268 0.634733109057646 0.0293400191392046 ENSG00000134709 HOOK1
ENST00000474695 0.684096242216781 0.48976888942626 -0.0588102802794129 ENSG00000134709 HOOK1
ENST00000466803 0.903013823758871 0.814010686560334 -0.0174769330762451 ENSG00000134709 HOOK1
ENST00000491135 0.791660727350201 0.635243406391158 -0.0417727004877869 ENSG00000134709 HOOK1
ENST00000371204 0.600507470122234 0.390507291683209 0.0751125229105704 ENSG00000134716 CYP2J2
ENST00000466095 0.600507470122234 0.390507291683209 0.0751125229105704 ENSG00000134716 CYP2J2
ENST00000469406 0.600507470122234 0.390507291683209 0.0751125229105704 ENSG00000134716 CYP2J2
ENST00000606498 0.672973305248567 0.475901334729216 0.0449331670072986 ENSG00000162604 TM2D1
ENST00000294613 0.669238534153771 0.471563704226106 0.0453741827725592 ENSG00000162604 TM2D1
ENST00000472357 0.834786278650923 0.700492621387436 -0.0323718505914812 ENSG00000162604 TM2D1
ENST00000371180 0.669238534153771 0.471563704226106 0.0453741827725592 ENSG00000162604 TM2D1
ENST00000488206 0.65907364053357 0.458785117444098 0.0469436052777307 ENSG00000162604 TM2D1
ENST00000472989 0.87231397824871 0.761328272562006 0.0214248801443706 ENSG00000162604 TM2D1
ENST00000488410 0.984414236844842 0.968277317500343 0.00320686305604547 ENSG00000162604 TM2D1
ENST00000468586 0.559656193927791 0.347196732777651 0.062214861973563 ENSG00000162604 TM2D1
ENST00000371178 0.414817676212518 0.210658899730973 0.082059646191619 ENSG00000162604 TM2D1
ENST00000494926 0.445855450756979 0.237330454207682 0.0777887881087302 ENSG00000162604 TM2D1
ENST00000496465 0.440252687254796 0.232305089171296 0.0786359605302099 ENSG00000162604 TM2D1
ENST00000371177 0.4106434107626 0.206993959592111 0.083694384809085 ENSG00000162604 TM2D1
ENST00000316485 0.0211973666286827 0.00171983747028973 0.213819877583452 ENSG00000132849 INADL
ENST00000459752 0.0198956880549834 0.00153298846518055 0.216051436114747 ENSG00000132849 INADL
ENST00000484562 0.0198956880549834 0.00153298846518055 0.216051436114747 ENSG00000132849 INADL
ENST00000371158 0.0288090660576983 0.00291986727166346 0.195195423599181 ENSG00000132849 INADL
ENST00000484937 0.0245492846884222 0.00221887066475728 0.212356610231101 ENSG00000132849 INADL
ENST00000488913 0.973897428063156 0.948655252272526 -0.00558088423257259 ENSG00000132849 INADL
ENST00000494842 0.0330852729255884 0.00367004888417131 0.240281522726253 ENSG00000132849 INADL
ENST00000490547 0.0261974123627936 0.00248695792791729 0.260840576607488 ENSG00000132849 INADL
ENST00000307297 0.00188713338778863 1.14380385652769e-05 0.359217590231388 ENSG00000132849 INADL
ENST00000543708 0.00608996291235466 0.000129594539965726 0.289346749851531 ENSG00000132849 INADL
ENST00000545929 0.00857176770951537 0.000266426828004294 0.286736674640807 ENSG00000132849 INADL
ENST00000465798 0.42323215640584 0.217576247690906 0.0990522655280861 ENSG00000132849 INADL
ENST00000452143 0.750234074274994 0.576949973937361 -0.0328004385310091 ENSG00000162607 USP1
ENST00000442679 0.400062367143253 0.198366852255555 -0.083375045176738 ENSG00000162607 USP1
ENST00000371146 0.947069718410713 0.895393901420572 0.00755737488550752 ENSG00000162607 USP1
ENST00000339950 0.948986389951084 0.899039082296648 0.00729378059719658 ENSG00000162607 USP1
ENST00000251157 0.0273873696073484 0.00268292059264349 0.190372179530321 ENSG00000116641 DOCK7
ENST00000454575 0.0247897081952921 0.00225695685572697 0.189666934718295 ENSG00000116641 DOCK7
ENST00000340370 0.0277642658758983 0.00275691650606859 0.189869695215727 ENSG00000116641 DOCK7
ENST00000489185 0.591295769877503 0.380417899375505 -0.0724937018300192 ENSG00000116641 DOCK7
ENST00000467758 0.826533871905333 0.687335335613828 -0.0347012047723925 ENSG00000116641 DOCK7
ENST00000404627 0.0978090461821598 0.0212287646829565 0.174181153366365 ENSG00000116641 DOCK7
ENST00000464312 0.843543211958105 0.715781039222088 -0.0318906518147155 ENSG00000116641 DOCK7
ENST00000443289 0.113560683836464 0.026821064987855 0.147023994452576 ENSG00000125703 ATG4C
ENST00000317868 0.100472818356095 0.0221513676351418 0.143016345855353 ENSG00000125703 ATG4C
ENST00000371120 0.100472818356095 0.0221513676351418 0.143016345855353 ENSG00000125703 ATG4C
ENST00000371118 0.217438077285486 0.0749353325291579 0.118124730580238 ENSG00000125703 ATG4C
ENST00000414558 0.156817546004259 0.0444038166526001 0.136823750151401 ENSG00000125703 ATG4C
ENST00000371108 0.0451776306659289 0.00607762182371315 0.17201324041688 ENSG00000088035 ALG6
ENST00000487136 0.0865927781845385 0.0174371049608257 0.199862684449948 ENSG00000088035 ALG6
ENST00000263440 0.0568990191085463 0.00883725957818925 0.164357296124902 ENSG00000088035 ALG6
ENST00000603108 0.0568990191085463 0.00883725957818925 0.164357296124902 ENSG00000088035 ALG6
ENST00000465969 0.246416479175151 0.0912855263392329 0.127990837804322 ENSG00000088035 ALG6
ENST00000462390 0.142064346610103 0.0380992704684531 0.166145144725915 ENSG00000088035 ALG6
ENST00000494765 0.0929814314135112 0.0195495942761891 0.192187973262266 ENSG00000088035 ALG6
ENST00000492655 0.51811543854987 0.304425695493134 0.0765622865523676 ENSG00000142856 ITGB3BP
ENST00000371092 0.307380266879045 0.129703340888161 0.0888339708576358 ENSG00000142856 ITGB3BP
ENST00000271002 0.307432643868446 0.129742911168135 0.0888349273771792 ENSG00000142856 ITGB3BP
ENST00000489099 0.315484609880774 0.135071106177457 0.0872801507214882 ENSG00000142856 ITGB3BP
ENST00000461681 0.285269890816169 0.115210759279638 0.105057208696474 ENSG00000142856 ITGB3BP
ENST00000463803 0.185840972321638 0.0582909027510859 0.134573134151311 ENSG00000142856 ITGB3BP
ENST00000478538 0.0473503701317548 0.00654973393954476 0.228901012602814 ENSG00000142856 ITGB3BP
ENST00000283568 0.248229245527508 0.0922937360729028 0.0994703481774848 ENSG00000142856 ITGB3BP
ENST00000476508 0.72560533387883 0.542870874464236 0.0405472699782199 ENSG00000142856 ITGB3BP
ENST00000460394 0.299481100969548 0.124543659612232 0.091925704023286 ENSG00000142856 ITGB3BP
ENST00000462285 0.262511956290256 0.101031741475404 0.099312879079276 ENSG00000142856 ITGB3BP
ENST00000489863 0.277232407507257 0.110153095470935 0.0968708530060802 ENSG00000142856 ITGB3BP
ENST00000465781 0.406529146403835 0.203403870880992 0.0795722456811044 ENSG00000142856 ITGB3BP
ENST00000460251 0.401690032554113 0.199684744098018 0.0801448957066399 ENSG00000142856 ITGB3BP
ENST00000478138 0.551180598243294 0.338171784388891 0.0504991129677475 ENSG00000142856 ITGB3BP
ENST00000480886 0.229976750461866 0.0819770754504837 0.151808430910935 ENSG00000203965 EFCAB7
ENST00000371088 0.0465984222784954 0.00639055755184949 0.201836848390998 ENSG00000203965 EFCAB7
ENST00000496956 0.0365152437149811 0.00429881993542058 0.237992754296281 ENSG00000203965 EFCAB7
ENST00000460678 0.302551764808578 0.126516906348234 0.1209614918636 ENSG00000203965 EFCAB7
ENST00000461039 0.285132040845575 0.115117404666771 0.131700665752564 ENSG00000203965 EFCAB7
ENST00000371084 0.258364787913149 0.0986237872987126 0.0647782921109086 ENSG00000079739 PGM1
ENST00000540265 0.111317423187564 0.0259876297351755 0.0894941709138298 ENSG00000079739 PGM1
ENST00000473117 0.468207620923489 0.257073457243771 0.0993529503315485 ENSG00000079739 PGM1
ENST00000371083 0.446975087751263 0.238294715412811 0.0569387184716318 ENSG00000079739 PGM1
ENST00000483707 0.741521259246804 0.563954239790807 0.0375185079083417 ENSG00000079739 PGM1
ENST00000371080 0.0585161069335137 0.00929990129249763 0.231178631778586 ENSG00000185483 ROR1
ENST00000371079 0.0948360359848787 0.020215257765244 0.205732721225326 ENSG00000185483 ROR1
ENST00000482426 0.0686042160137207 0.0120495282804612 0.223170873901089 ENSG00000185483 ROR1
ENST00000342505 0.376211849052421 0.179171256538285 0.0594208147514025 ENSG00000162434 JAK1
ENST00000481702 0.84164949439042 0.712410318899775 -0.0321387597906355 ENSG00000162434 JAK1
ENST00000465376 0.910504633429843 0.827555528204556 0.0158398188602832 ENSG00000162434 JAK1
ENST00000471473 0.930305292671399 0.863628362080661 -0.0138799450945977 ENSG00000162434 JAK1
ENST00000494904 0.739275839510686 0.560554967141668 0.0496936218893668 ENSG00000162434 JAK1
ENST00000497030 0.0777100791659744 0.0146865514417398 0.175021114257754 ENSG00000162433 AK4
ENST00000545314 0.149262093873957 0.0411477222760912 0.0891789399150127 ENSG00000162433 AK4
ENST00000470888 0.104107918323039 0.0234428173911555 0.163060190172718 ENSG00000162433 AK4
ENST00000546702 0.0490518147340051 0.00694157987787231 0.136391299605052 ENSG00000162433 AK4
ENST00000395334 0.146960661423176 0.0401106794774685 0.0895544942858309 ENSG00000162433 AK4
ENST00000327299 0.144317712054487 0.0390411721042922 0.0904629281094109 ENSG00000162433 AK4
ENST00000474968 0.0409462028159596 0.00516674754072132 0.1535789123178 ENSG00000162433 AK4
ENST00000479060 0.0455851800264857 0.00617130226227947 0.144899622833415 ENSG00000162433 AK4
ENST00000463018 0.0155047484614976 0.000960324577854249 0.280803914325086 ENSG00000116675 DNAJC6
ENST00000494710 0.0233747397253839 0.0020412386829283 0.256064455663128 ENSG00000116675 DNAJC6
ENST00000263441 0.0308144577423765 0.00325765012290845 0.240706923952465 ENSG00000116675 DNAJC6
ENST00000395325 0.0562753569972555 0.00866762222847949 0.209491632647259 ENSG00000116675 DNAJC6
ENST00000483402 0.0115787066243583 0.000522889974696299 0.304344762628419 ENSG00000116675 DNAJC6
ENST00000371069 0.428290454641031 0.221983612005391 0.101698388821112 ENSG00000116675 DNAJC6
ENST00000344610 0.0214338485662802 0.00175314251060034 0.18313508862071 ENSG00000116678 LEPR
ENST00000371065 0.248577743893676 0.0925151219531553 0.094544513945443 ENSG00000213625 LEPROT
ENST00000475108 0.0741449440824779 0.0135689910168365 0.149387984542531 ENSG00000213625 LEPROT
ENST00000371059 0.0199060122883161 0.00153472655162495 0.184734721307529 ENSG00000116678 LEPR
ENST00000371060 0.0169605948057778 0.00113014949099792 0.190588672066303 ENSG00000116678 LEPR
ENST00000349533 0.0162131994553385 0.00104027223946813 0.191766995239155 ENSG00000116678 LEPR
ENST00000497874 0.224710250215926 0.0789865297277663 0.114852753404132 ENSG00000213625 LEPROT
ENST00000488747 0.0756474567357715 0.0140345260763482 0.147907612004349 ENSG00000213625 LEPROT
ENST00000484243 0.173040539418501 0.0520390022845905 0.12153919939976 ENSG00000213625 LEPROT
ENST00000406510 0.0160881187014965 0.00102737124407333 0.191470246803451 ENSG00000116678 LEPR
ENST00000462765 0.0505985222300419 0.00731002781100168 0.233397865865647 ENSG00000116678 LEPR
ENST00000371058 0.457986161335139 0.248246438593991 0.0986108231373888 ENSG00000116678 LEPR
ENST00000329654 0.328408453779764 0.143737986618065 0.0833697844866291 ENSG00000184588 PDE4B
ENST00000341517 0.326840282592883 0.142666068120583 0.0879723928225448 ENSG00000184588 PDE4B
ENST00000371049 0.269706121896519 0.105456442294317 0.102423512094301 ENSG00000184588 PDE4B
ENST00000423207 0.333313258950542 0.147379183528505 0.0823136774878671 ENSG00000184588 PDE4B
ENST00000412480 0.354124059104296 0.162389585062212 -0.11621186354647 ENSG00000184588 PDE4B
ENST00000528771 0.101651659287991 0.0225681855508786 0.168981652854555 ENSG00000184588 PDE4B
ENST00000371045 0.378611258307725 0.181129464711877 0.0755644695656083 ENSG00000184588 PDE4B
ENST00000531025 0.136012404069744 0.0356119302155107 0.154720502749361 ENSG00000184588 PDE4B
ENST00000526197 0.127816173578732 0.0323414977901006 0.156714961463088 ENSG00000184588 PDE4B
ENST00000480109 0.97982975239872 0.959988496227043 0.00305605767210699 ENSG00000184588 PDE4B
ENST00000534463 0.878250063772548 0.771579510436283 0.0233150041201713 ENSG00000184588 PDE4B
ENST00000524999 0.658033186907119 0.457562884704572 -0.0641993006190757 ENSG00000184588 PDE4B
ENST00000483863 0.282516713536099 0.11337912202445 -0.140544469155169 ENSG00000184588 PDE4B
ENST00000371026 0.833806931455106 0.698941255052134 0.0344330446571828 ENSG00000152763 WDR78
ENST00000431318 0.833806931455106 0.698941255052134 0.0344330446571828 ENSG00000152763 WDR78
ENST00000371018 0.425560392395119 0.219722411760264 0.0748595481317266 ENSG00000198160 MIER1
ENST00000355977 0.425560392395119 0.219722411760264 0.0748595481317266 ENSG00000198160 MIER1
ENST00000357692 0.434764967377453 0.227378171262322 0.073603581431809 ENSG00000198160 MIER1
ENST00000401041 0.321189594111523 0.13887939709779 0.088758576377838 ENSG00000198160 MIER1
ENST00000371014 0.443183907071837 0.235049424089259 0.0724493256802437 ENSG00000198160 MIER1
ENST00000371016 0.443183907071837 0.235049424089259 0.0724493256802437 ENSG00000198160 MIER1
ENST00000371012 0.241717967696318 0.0886801306025802 0.129570181618289 ENSG00000198160 MIER1
ENST00000401042 0.403250690700037 0.200990504777319 0.0788082291604145 ENSG00000198160 MIER1
ENST00000355356 0.39746571050809 0.196387780460059 0.0796242242964998 ENSG00000198160 MIER1
ENST00000479067 0.196183665545896 0.0634651839803261 0.124963604258396 ENSG00000198160 MIER1
ENST00000493357 0.50303990988726 0.289246042586607 -0.0852097172697227 ENSG00000198160 MIER1
ENST00000235345 0.619335345985659 0.412217669102509 -0.0504284086575171 ENSG00000116704 SLC35D1
ENST00000506472 0.168189566373842 0.0497486999635787 0.160752789675715 ENSG00000116704 SLC35D1
ENST00000371007 0.361388178722734 0.167864574672901 0.119936547975657 ENSG00000203963 C1orf141
ENST00000448166 0.372829744643841 0.176417854365297 0.117443150539503 ENSG00000203963 C1orf141
ENST00000347310 0.4794671530955 0.267417467741655 0.0951795583229219 ENSG00000162594 IL23R
ENST00000371002 0.4793235913162 0.267238608458747 0.0952044031263229 ENSG00000162594 IL23R
ENST00000425614 0.79534422582141 0.640832862003169 0.0410623838338885 ENSG00000162594 IL23R
ENST00000473881 0.976447924019188 0.953468099941208 0.00492801752465235 ENSG00000162594 IL23R
ENST00000395227 0.996728192692613 0.993536434251379 -0.000689071909408508 ENSG00000162594 IL23R
ENST00000262345 0.0433671933359434 0.00568118181449859 0.211012074162346 ENSG00000081985 IL12RB2
ENST00000371000 0.0433671933359434 0.00568118181449859 0.211012074162346 ENSG00000081985 IL12RB2
ENST00000541374 0.0394605551826247 0.00485392427574126 0.218591498927867 ENSG00000081985 IL12RB2
ENST00000544434 0.0394619699534623 0.00485575967502591 0.218558653809765 ENSG00000081985 IL12RB2
ENST00000465396 0.0228149858936062 0.00196343247685435 0.27005322204551 ENSG00000081985 IL12RB2
ENST00000370994 0.504380231543468 0.290535955599083 -0.0399416218141993 ENSG00000142864 SERBP1
ENST00000370995 0.513097954990568 0.299237491157229 -0.0394928926959959 ENSG00000142864 SERBP1
ENST00000361219 0.448438774175231 0.239643664656758 -0.0451262368205257 ENSG00000142864 SERBP1
ENST00000370990 0.442083760255532 0.233975482465944 -0.0460693016314705 ENSG00000142864 SERBP1
ENST00000493607 0.988848711450963 0.97765776696479 -0.00156128177433434 ENSG00000142864 SERBP1
ENST00000462814 0.913675225774857 0.833160149103944 -0.00932600828289259 ENSG00000142864 SERBP1
ENST00000484880 0.97638165136882 0.953274050918306 -0.00332119169050656 ENSG00000142864 SERBP1
ENST00000490406 0.933179928896046 0.86889482719688 0.0086437895730888 ENSG00000142864 SERBP1
ENST00000370986 0.276499461738497 0.109689047965413 -0.0899457650506341 ENSG00000116717 GADD45A
ENST00000370985 0.219664243383569 0.0761920656982193 -0.109572410769471 ENSG00000116717 GADD45A
ENST00000460575 0.249419268653435 0.092993666069561 -0.12157257875622 ENSG00000116717 GADD45A
ENST00000484245 0.360359275504125 0.167127930118105 -0.107965881217276 ENSG00000116717 GADD45A
ENST00000456315 0.890859542452049 0.792747889872546 0.0184390155584352 ENSG00000024526 DEPDC1
ENST00000370966 0.890859542452049 0.792747889872546 0.0184390155584352 ENSG00000024526 DEPDC1
ENST00000488146 0.955770959559934 0.912631286163629 0.00842253653060865 ENSG00000024526 DEPDC1
ENST00000489862 0.825117286852736 0.685230028614791 0.0292187941641332 ENSG00000024526 DEPDC1
ENST00000425820 0.594835251707835 0.384075238902459 0.0668386272722045 ENSG00000233589 RP4-694A7.2
ENST00000525124 0.656869863429322 0.456105022319631 0.0527831858618542 ENSG00000024526 DEPDC1
ENST00000588515 0.708499084453894 0.520958803346411 0.0525347202879187 ENSG00000033122 LRRC7
ENST00000608744 0.798125579147586 0.644799783888393 0.0379438388182912 ENSG00000033122 LRRC7
ENST00000609072 0.790574957724241 0.633563560663525 0.0392800718916599 ENSG00000033122 LRRC7
ENST00000607936 0.693295086873663 0.500909507811803 0.0553267445625335 ENSG00000033122 LRRC7
ENST00000370952 0.255762552017158 0.0969347130549321 0.111327512854029 ENSG00000066557 LRRC40
ENST00000441830 0.903695310191498 0.815222347991777 0.0185521713817202 ENSG00000033122 LRRC7
ENST00000370951 0.946927052162239 0.895141641511124 0.00639971748398219 ENSG00000116754 SRSF11
ENST00000463877 0.963938418300441 0.929502308546485 0.00379053776523447 ENSG00000116754 SRSF11
ENST00000405432 0.92547062131018 0.854608908554547 0.00824841677654731 ENSG00000116754 SRSF11
ENST00000370950 0.986581820938791 0.9732021599078 0.0016593423725187 ENSG00000116754 SRSF11
ENST00000454435 0.898330883157353 0.805436772683121 0.0124923619567855 ENSG00000116754 SRSF11
ENST00000475204 0.923660919636221 0.851555675294212 0.00930834401411221 ENSG00000116754 SRSF11
ENST00000395136 0.931825939780839 0.8661519432295 0.00770533987760009 ENSG00000116754 SRSF11
ENST00000436161 0.900308750057199 0.808938565135038 0.0119233185914053 ENSG00000116754 SRSF11
ENST00000473950 0.98591058526007 0.971746383825875 0.00178253826796738 ENSG00000116754 SRSF11
ENST00000469170 0.955152876057775 0.911245079440754 0.00580392122561483 ENSG00000116754 SRSF11
ENST00000486667 0.862084329794587 0.745514513323575 0.0166800978712437 ENSG00000116754 SRSF11
ENST00000481648 0.809910475391526 0.662934335821744 -0.0264698830043064 ENSG00000116754 SRSF11
ENST00000463116 0.852357878074443 0.729959377191395 0.0249765290789039 ENSG00000116754 SRSF11
ENST00000484162 0.906592694783689 0.820162306167718 -0.0119894097190905 ENSG00000116754 SRSF11
ENST00000370949 0.912466829365013 0.831133605276223 -0.0109901981952886 ENSG00000116754 SRSF11
ENST00000463859 0.998246917141541 0.996917353635894 0.000186519406372372 ENSG00000116754 SRSF11
ENST00000460795 0.751445699965877 0.578749541155816 -0.0282867635284087 ENSG00000116754 SRSF11
ENST00000461935 0.806999378689353 0.658326285370159 -0.0255328791782726 ENSG00000116754 SRSF11
ENST00000489188 0.833031200309529 0.697740800887896 -0.0210256765360115 ENSG00000116754 SRSF11
ENST00000370944 0.0924990160649784 0.019396480923846 0.157069706695043 ENSG00000118454 ANKRD13C
ENST00000262346 0.100031337151823 0.022010456165102 0.154299087855893 ENSG00000118454 ANKRD13C
ENST00000464236 0.873277984467392 0.762984604285694 -0.0232894959232742 ENSG00000118454 ANKRD13C
ENST00000490846 0.142577567824113 0.0383454439898769 0.164287045044797 ENSG00000118454 ANKRD13C
ENST00000498735 0.027413057541895 0.00268725432434423 0.2387606690379 ENSG00000118454 ANKRD13C
ENST00000361764 0.348754802983273 0.158338749668707 -0.110387708991553 ENSG00000197568 HHLA3
ENST00000359875 0.348099298410487 0.157886200647525 -0.110443925324753 ENSG00000197568 HHLA3
ENST00000486110 0.221421390225963 0.0771510700544892 -0.144197918622589 ENSG00000197568 HHLA3
ENST00000463058 0.331191735905087 0.145835773094959 -0.113986539097829 ENSG00000197568 HHLA3
ENST00000370940 0.331191735905087 0.145835773094959 -0.113986539097829 ENSG00000197568 HHLA3
ENST00000531950 0.340665619526954 0.152576989090052 -0.111840505333195 ENSG00000197568 HHLA3
ENST00000525653 0.301622613636572 0.12590556047105 -0.11983940189097 ENSG00000197568 HHLA3
ENST00000432224 0.300600710725845 0.125228470567081 -0.120706984770101 ENSG00000197568 HHLA3
ENST00000411986 0.841183505830837 0.711610718855133 -0.0231492902683811 ENSG00000116761 CTH
ENST00000464926 0.490818906802483 0.277683327469392 -0.0718039395692913 ENSG00000116761 CTH
ENST00000370938 0.86992500565692 0.757138154697751 -0.0194785941275035 ENSG00000116761 CTH
ENST00000346806 0.87403235762614 0.764341598130418 -0.0187569090509101 ENSG00000116761 CTH
ENST00000482383 0.781086108998518 0.62004886571401 0.0398929929388748 ENSG00000116761 CTH
ENST00000450461 0.610488071707559 0.401807902185127 0.0517210882072504 ENSG00000235079 ZRANB2-AS1
ENST00000426999 0.612827443741731 0.404647653539672 0.0525043385684233 ENSG00000235079 ZRANB2-AS1
ENST00000370920 0.553057480411131 0.340229447425432 0.0588672277722857 ENSG00000132485 ZRANB2
ENST00000477096 0.953386555884957 0.907582612423289 0.0077937720688378 ENSG00000132485 ZRANB2
ENST00000254821 0.55077132210844 0.337712035475329 0.0591896248210844 ENSG00000132485 ZRANB2
ENST00000487510 0.9363271631467 0.875297489744021 0.0102112367572705 ENSG00000132485 ZRANB2
ENST00000479947 0.870809266327926 0.758502646613803 0.0207803350578255 ENSG00000132485 ZRANB2
ENST00000473260 0.851213795299354 0.728117020409011 0.0230978221909575 ENSG00000132485 ZRANB2
ENST00000455406 0.0452375665139453 0.00609252990171447 0.241653550311973 ENSG00000229956 ZRANB2-AS2
ENST00000583678 0.0643814939821368 0.0108712974250085 0.222104459987973 ENSG00000229956 ZRANB2-AS2
ENST00000599146 0.0512084929429487 0.00745537694154813 0.233944394494446 ENSG00000229956 ZRANB2-AS2
ENST00000596952 0.0391334908446413 0.00479792193039934 0.248296737355553 ENSG00000229956 ZRANB2-AS2
ENST00000413421 0.0503039596436619 0.00723412405474852 0.236424803973378 ENSG00000229956 ZRANB2-AS2
ENST00000594152 0.0512084929429487 0.00745537694154813 0.233944394494446 ENSG00000229956 ZRANB2-AS2
ENST00000415780 0.0416792667709661 0.00532340773055704 0.245202216857342 ENSG00000229956 ZRANB2-AS2
ENST00000600103 0.17828193537938 0.0546029792992761 0.166888924359457 ENSG00000229956 ZRANB2-AS2
ENST00000395089 0.269838409216333 0.105554165965988 0.117749168944286 ENSG00000162620 LRRIQ3
ENST00000354431 0.294035331044562 0.120819805888339 0.111710421609753 ENSG00000162620 LRRIQ3
ENST00000415760 0.294035331044562 0.120819805888339 0.111710421609753 ENSG00000162620 LRRIQ3
ENST00000370909 0.316155920268221 0.135508226376043 0.107050123190036 ENSG00000162620 LRRIQ3
ENST00000444984 0.73661801657492 0.557250161642793 0.0447317186717951 ENSG00000162620 LRRIQ3
ENST00000495179 0.850168533968049 0.726563172524887 0.0282229046123922 ENSG00000162620 LRRIQ3
ENST00000370911 0.585715250728916 0.374447950606632 0.0714950042240476 ENSG00000162620 LRRIQ3
ENST00000463724 0.632930870458799 0.427902076383081 0.0640033200676635 ENSG00000162620 LRRIQ3
ENST00000370898 0.280734867806634 0.112265233426802 0.120606684483001 ENSG00000254685 FPGT
ENST00000557284 0.132677193917664 0.0342272782248386 0.151226998013484 ENSG00000259030 FPGT-TNNI3K
ENST00000467578 0.237977356154784 0.0865593403688101 0.142983817962644 ENSG00000254685 FPGT
ENST00000524915 0.175644154783493 0.0533463791127315 0.141222260671336 ENSG00000254685 FPGT
ENST00000370894 0.230533673164604 0.0822430057969414 0.133354976051506 ENSG00000254685 FPGT
ENST00000370899 0.144751548267871 0.0392296128668988 0.147570189698638 ENSG00000259030 FPGT-TNNI3K
ENST00000609362 0.303912648812044 0.127437119776601 0.115413776725804 ENSG00000254685 FPGT
ENST00000482102 0.457013227590736 0.247485352743256 0.0977455663388793 ENSG00000254685 FPGT
ENST00000529485 0.570590530059618 0.358078088059707 0.0782863654102215 ENSG00000254685 FPGT
ENST00000370895 0.123331660662947 0.0305584347102498 0.154419929256653 ENSG00000259030 FPGT-TNNI3K
ENST00000534632 0.172438460601343 0.0517730179979957 0.139433490668975 ENSG00000259030 FPGT-TNNI3K
ENST00000533006 0.171624516671188 0.0514119808413735 0.140644893828264 ENSG00000259030 FPGT-TNNI3K
ENST00000370891 0.132436613894237 0.0341351133016285 0.151260602813501 ENSG00000116783 TNNI3K
ENST00000370893 0.167190557450011 0.0492505300806589 0.14256763285195 ENSG00000259030 FPGT-TNNI3K
ENST00000534056 0.233412051137308 0.0839838629712454 0.132903287255278 ENSG00000254685 FPGT
ENST00000472069 0.270619527888012 0.106013493172661 0.134294157003758 ENSG00000254685 FPGT
ENST00000326637 0.350739637962246 0.159887609604068 0.125400514774978 ENSG00000116783 TNNI3K
ENST00000370872 0.271677190404213 0.10670569851536 0.0885087296001947 ENSG00000116791 CRYZ
ENST00000340866 0.274864153117337 0.10857696312862 0.0880783686875201 ENSG00000116791 CRYZ
ENST00000492102 0.475682585842754 0.263930837076066 0.0768439941067998 ENSG00000116791 CRYZ
ENST00000417775 0.427362630944001 0.221170141045427 0.0657610206788226 ENSG00000116791 CRYZ
ENST00000370871 0.262842220289029 0.101279087590913 0.088146522807167 ENSG00000116791 CRYZ
ENST00000370870 0.243730843781217 0.0897648380919742 0.08888629095554 ENSG00000116791 CRYZ
ENST00000441120 0.203091737816914 0.0669907306250768 0.0978440288875996 ENSG00000116791 CRYZ
ENST00000457880 0.874694339004306 0.765701252005918 -0.0158370224926659 ENSG00000162623 TYW3
ENST00000370867 0.881315113362153 0.776609282455188 -0.0150508456887763 ENSG00000162623 TYW3
ENST00000421739 0.99047783005812 0.980694244400583 -0.00131028626827235 ENSG00000162623 TYW3
ENST00000479111 0.942269068546079 0.88624935635707 0.00771921395481091 ENSG00000162623 TYW3
ENST00000483990 0.695407416292331 0.503559191662766 -0.0430383433140546 ENSG00000162623 TYW3
ENST00000485401 0.388876576214673 0.189304433769477 0.0945061046545301 ENSG00000162623 TYW3
ENST00000449696 0.932091717644589 0.866602017163442 -0.0147793285015787 ENSG00000162623 TYW3
ENST00000486467 0.364758980429244 0.170420292640506 0.102187541681381 ENSG00000162623 TYW3
ENST00000467646 0.958030381443098 0.917456172546462 -0.00743261319334998 ENSG00000162623 TYW3
ENST00000370859 0.674015751640318 0.477029937415564 -0.0521563278689325 ENSG00000137968 SLC44A5
ENST00000370855 0.635002507107453 0.430661740865653 -0.0574921053360634 ENSG00000137968 SLC44A5
ENST00000535611 0.522296347866651 0.308540340615221 -0.0690700653771006 ENSG00000137968 SLC44A5
ENST00000469525 0.623260544106112 0.416819359829734 -0.0549562094088734 ENSG00000137968 SLC44A5
ENST00000370841 0.920963374421879 0.846007324344395 -0.0104268288113751 ENSG00000117054 ACADM
ENST00000525881 0.841580398155313 0.712289190309307 -0.0184607795578412 ENSG00000117054 ACADM
ENST00000526129 0.850303712335386 0.726927858324756 -0.0187440980263774 ENSG00000117054 ACADM
ENST00000526196 0.91085350399378 0.828387412829861 -0.0116078630537712 ENSG00000117054 ACADM
ENST00000370834 0.919307036874142 0.842558116135142 -0.0106712819433675 ENSG00000117054 ACADM
ENST00000534146 0.866011006916569 0.751501899421976 -0.0158074664936376 ENSG00000117054 ACADM
ENST00000532509 0.815369007244411 0.670867899953758 -0.023514791542464 ENSG00000117054 ACADM
ENST00000473018 0.84568836898942 0.719013447181954 -0.017956946050897 ENSG00000117054 ACADM
ENST00000541113 0.893760320727444 0.797579234054257 -0.0136573780404451 ENSG00000117054 ACADM
ENST00000530953 0.84456464088534 0.717310460298878 -0.0197334563319176 ENSG00000117054 ACADM
ENST00000534334 0.837882889106497 0.705446100152907 -0.0205047591606428 ENSG00000117054 ACADM
ENST00000525808 0.929642417317528 0.862444661294608 -0.00931205454658554 ENSG00000117054 ACADM
ENST00000543667 0.929642417317528 0.862444661294608 -0.00931205454658554 ENSG00000117054 ACADM
ENST00000420607 0.853965722573359 0.732843082702105 -0.018061379003484 ENSG00000117054 ACADM
ENST00000529059 0.83733297527532 0.704693274122569 -0.0211768004083674 ENSG00000117054 ACADM
ENST00000526930 0.830119485820954 0.692628390969803 -0.0268871200239339 ENSG00000117054 ACADM
ENST00000532207 0.962454819369398 0.926678610766452 -0.00671740098954534 ENSG00000117054 ACADM
ENST00000528016 0.588438955478569 0.377264758769492 0.0543866606516688 ENSG00000117054 ACADM
ENST00000481374 0.993222005167362 0.986256562203946 -0.00119882204222074 ENSG00000117054 ACADM
ENST00000535300 0.458054825601932 0.248308994508317 0.0700299575079088 ENSG00000137955 RABGGTB
ENST00000496055 0.463786198926573 0.253287737077607 0.0694954356710776 ENSG00000137955 RABGGTB
ENST00000319942 0.470257619007687 0.25893928702191 0.0686695865522069 ENSG00000137955 RABGGTB
ENST00000473406 0.258533390220524 0.0987177793800789 0.0980109588736782 ENSG00000137955 RABGGTB
ENST00000485459 0.300261100949443 0.125027275613163 0.0906896363770024 ENSG00000137955 RABGGTB
ENST00000370826 0.156042089422673 0.0440689744362597 0.128538879899524 ENSG00000137955 RABGGTB
ENST00000497648 0.135052040624374 0.0352022659409555 0.134842832357288 ENSG00000137955 RABGGTB
ENST00000462042 0.199569355712684 0.0652018006994342 0.116895778266405 ENSG00000137955 RABGGTB
ENST00000470201 0.293224850847141 0.120297944339516 0.0923708836583711 ENSG00000137955 RABGGTB
ENST00000471759 0.473317838352249 0.261828246988344 0.0683124357825828 ENSG00000137955 RABGGTB
ENST00000491266 0.282948036628479 0.113651366367941 0.0939354115248099 ENSG00000137955 RABGGTB
ENST00000461653 0.340468717064982 0.152451903662677 0.0854659574679928 ENSG00000137955 RABGGTB
ENST00000489450 0.283295676275562 0.113883448015227 0.0954771390663207 ENSG00000137955 RABGGTB
ENST00000467748 0.544925045342996 0.331489136824857 0.0675077123529832 ENSG00000137955 RABGGTB
ENST00000459697 0.945622790644601 0.892391656964099 -0.010975596313396 ENSG00000137955 RABGGTB
ENST00000263187 0.572132025985936 0.359793193817184 0.0816656512571323 ENSG00000057468 MSH4
ENST00000420977 0.0432258577177102 0.00565130848731902 -0.236776142515808 ENSG00000226415 TPI1P1
ENST00000370812 0.868373411999656 0.754848927599414 0.019409360642706 ENSG00000142892 PIGK
ENST00000445065 0.868373411999656 0.754848927599414 0.019409360642706 ENSG00000142892 PIGK
ENST00000370813 0.923170329972664 0.850141674712212 0.0116789729651509 ENSG00000142892 PIGK
ENST00000487906 0.883806108878011 0.780668785103755 0.0182015899500818 ENSG00000142892 PIGK
ENST00000535687 0.0524447450840673 0.00772668155340136 -0.217912205070045 ENSG00000226084 RP4-706A16.3
ENST00000471722 0.0524447450840673 0.00772668155340136 -0.217912205070045 ENSG00000226084 RP4-706A16.3
ENST00000359130 0.656175885142245 0.455163295583413 0.0550822781033611 ENSG00000142892 PIGK
ENST00000478391 0.700725826380391 0.51023473949645 0.048450041504958 ENSG00000142892 PIGK
ENST00000481346 0.0180652254693658 0.00128057251153689 0.23872265447203 ENSG00000036549 ZZZ3
ENST00000370801 0.0290863549492228 0.00296229155048218 0.204942791118278 ENSG00000036549 ZZZ3
ENST00000476275 0.0270112715549431 0.00261819422271425 0.203547876419947 ENSG00000036549 ZZZ3
ENST00000370798 0.0258980258774093 0.00243548182592123 0.20830584382565 ENSG00000036549 ZZZ3
ENST00000476195 0.955548435684999 0.912029680218589 -0.0093017347703034 ENSG00000036549 ZZZ3
ENST00000474746 0.712580073177781 0.52595228012782 0.0554950643762126 ENSG00000036549 ZZZ3
ENST00000433749 0.0460033160475808 0.00625728310124203 0.20961833405724 ENSG00000036549 ZZZ3
ENST00000414381 0.0380250059424516 0.00458855430069246 0.21772062584091 ENSG00000036549 ZZZ3
ENST00000463166 0.0396835974640274 0.00490520412626417 0.219159308441861 ENSG00000036549 ZZZ3
ENST00000469944 0.0669431079104582 0.0115789370362103 0.200014489797209 ENSG00000036549 ZZZ3
ENST00000458763 0.165153285480848 0.0483156881372535 0.164417140481249 ENSG00000036549 ZZZ3
ENST00000370794 0.523564633366123 0.309867783043197 0.0582628195469657 ENSG00000077254 USP33
ENST00000481579 0.849354319788012 0.725299475865286 0.0202245756137653 ENSG00000077254 USP33
ENST00000357428 0.660245593430136 0.46016966998417 0.0433337602438798 ENSG00000077254 USP33
ENST00000370793 0.523564633366123 0.309867783043197 0.0582628195469657 ENSG00000077254 USP33
ENST00000533928 0.608243553076278 0.399276478156321 -0.0682308014425175 ENSG00000077254 USP33
ENST00000477949 0.288413526178511 0.117209648793206 -0.137624902326213 ENSG00000077254 USP33
ENST00000370792 0.630138505984876 0.42468898483644 0.0459853631130438 ENSG00000077254 USP33
ENST00000527390 0.850000175285754 0.726290020219163 -0.0250498730669888 ENSG00000077254 USP33
ENST00000472462 0.121884025790314 0.0299974664568692 -0.181696220822936 ENSG00000077254 USP33
ENST00000498328 0.3643662351038 0.170126374375782 0.113445603239785 ENSG00000077254 USP33
ENST00000461986 0.45976440037986 0.249758937894814 0.0834150251473493 ENSG00000077254 USP33
ENST00000531637 0.4700717814819 0.258705027865521 0.0915719129389264 ENSG00000077254 USP33
ENST00000462192 0.26007809849025 0.0995647608015688 0.136052452533393 ENSG00000077254 USP33
ENST00000524536 0.155230690144596 0.0437218402646328 0.131538664682836 ENSG00000077254 USP33
ENST00000525113 0.229630955373069 0.0817622076403638 0.119499959793025 ENSG00000077254 USP33
ENST00000528150 0.183726308709099 0.0572834194581447 0.131737533602347 ENSG00000077254 USP33
ENST00000530709 0.197177949600298 0.06398311676173 0.131261870828167 ENSG00000077254 USP33
ENST00000524778 0.23014648592106 0.0820525665673936 0.124103322157156 ENSG00000077254 USP33
ENST00000370791 0.316313612964907 0.135590793465704 0.102507111898679 ENSG00000180488 FAM73A
ENST00000443751 0.0804080104373325 0.0155177895739446 0.170815439442824 ENSG00000180488 FAM73A
ENST00000477627 0.519077755684205 0.305310650165533 0.0874492506135972 ENSG00000180488 FAM73A
ENST00000476203 0.0365961311903005 0.0043145810022355 0.214933733141598 ENSG00000180488 FAM73A
ENST00000401035 0.815369007244411 0.670852981108275 0.0353931615510816 ENSG00000162614 NEXN
ENST00000457030 0.422197684245321 0.21679254526651 0.0976665865250142 ENSG00000162614 NEXN
ENST00000330010 0.50289769395283 0.289045202723665 0.0843491040911611 ENSG00000162614 NEXN
ENST00000334785 0.415547743302703 0.211262022594856 0.0977187405266158 ENSG00000162614 NEXN
ENST00000440324 0.927589405232793 0.858585931692149 0.0149985510643443 ENSG00000162614 NEXN
ENST00000342754 0.53527401059546 0.321381370972526 0.0811731392418787 ENSG00000162614 NEXN
ENST00000464998 0.919340191757846 0.84274011782151 -0.0174968342480312 ENSG00000162614 NEXN
ENST00000480732 0.418828503897031 0.213940005063775 0.101396549799857 ENSG00000162614 NEXN
ENST00000492724 0.994758563497949 0.989916284711318 0.000886284308594798 ENSG00000162613 FUBP1
ENST00000488814 0.884583708209097 0.781891301265384 -0.0203924443742845 ENSG00000162613 FUBP1
ENST00000492405 0.960881152950232 0.92352247525706 0.00674107630760367 ENSG00000162613 FUBP1
ENST00000489495 0.998337511863808 0.997108404767226 0.000279155027865794 ENSG00000162613 FUBP1
ENST00000483894 0.970308601533878 0.942183030434775 -0.00604643034926969 ENSG00000162613 FUBP1
ENST00000480673 0.929512595399884 0.862152843539745 -0.0142844370598201 ENSG00000162613 FUBP1
ENST00000474632 0.982612661880579 0.965248134008494 -0.00340341154862508 ENSG00000162613 FUBP1
ENST00000294623 0.750468110819664 0.577373297606543 -0.02385380277066 ENSG00000162613 FUBP1
ENST00000370768 0.681405211245485 0.486525334224476 -0.0268764727952392 ENSG00000162613 FUBP1
ENST00000370767 0.681405211245485 0.486525334224476 -0.0268764727952392 ENSG00000162613 FUBP1
ENST00000436586 0.673634895915726 0.476722111828534 -0.0267651338809293 ENSG00000162613 FUBP1
ENST00000487684 0.919721372317684 0.843331190928964 0.0129236836807377 ENSG00000162613 FUBP1
ENST00000470287 0.0844865492234266 0.0167868911980717 -0.141248364104904 ENSG00000162613 FUBP1
ENST00000421641 0.849112795998614 0.724783936436009 -0.014232039730409 ENSG00000162613 FUBP1
ENST00000487931 0.178924548089134 0.0549370480111923 0.11981627475503 ENSG00000162616 DNAJB4
ENST00000477671 0.140739070865993 0.0375585866157742 0.125976643526645 ENSG00000162616 DNAJB4
ENST00000484662 0.135776880723638 0.0355219744866135 0.127853741174791 ENSG00000162616 DNAJB4
ENST00000476882 0.146797113386548 0.0400372193766498 0.131832251652747 ENSG00000137960 GIPC2
ENST00000426517 0.0678222688455688 0.0118132734355605 0.154345460450599 ENSG00000162616 DNAJB4
ENST00000370763 0.478205394635112 0.266181954314038 0.0803512465989919 ENSG00000162616 DNAJB4
ENST00000476396 0.657725618917779 0.457190224401972 0.0519497844546433 ENSG00000162616 DNAJB4
ENST00000452835 0.60158663618202 0.39159825026691 0.0601930546319647 ENSG00000137959 IFI44L
ENST00000476521 0.611594332535378 0.403101270776426 0.0511446723568828 ENSG00000137959 IFI44L
ENST00000370751 0.888476727468983 0.788693398551392 0.0160815429884131 ENSG00000137959 IFI44L
ENST00000342282 0.633780761871684 0.429006133157338 0.0487162974765696 ENSG00000137959 IFI44L
ENST00000459784 0.607000170002303 0.39776469584002 0.054466587334163 ENSG00000137959 IFI44L
ENST00000476876 0.519423023995974 0.305702641677025 0.0637136055414064 ENSG00000137959 IFI44L
ENST00000486882 0.775578423428069 0.612106779997605 0.0298725419295517 ENSG00000137959 IFI44L
ENST00000462041 0.480568733732929 0.268533572585461 0.0656734547088798 ENSG00000137959 IFI44L
ENST00000450498 0.440349859174826 0.232373044388595 0.071444404739467 ENSG00000137959 IFI44L
ENST00000474002 0.392899499682727 0.192940921253963 0.0691346057138238 ENSG00000137959 IFI44L
ENST00000494910 0.331979096979273 0.146402555401326 0.0692011545633703 ENSG00000137959 IFI44L
ENST00000470323 0.959065993648167 0.919433880886822 -0.00583544829853268 ENSG00000137965 IFI44
ENST00000370747 0.881416308833604 0.776781929039404 -0.0163101596151313 ENSG00000137965 IFI44
ENST00000545124 0.994560940434295 0.989568921167398 0.000734575316566675 ENSG00000137965 IFI44
ENST00000438486 0.903750502863164 0.815341042936701 0.0131543243522377 ENSG00000137965 IFI44
ENST00000495254 0.881416308833604 0.776781929039404 -0.0163101596151313 ENSG00000137965 IFI44
ENST00000467790 0.823851777166965 0.683395103152669 0.0216290179260161 ENSG00000137965 IFI44
ENST00000472152 0.882416825047126 0.778416437170165 -0.0162035350131844 ENSG00000137965 IFI44
ENST00000485662 0.799970877370011 0.647629975172223 -0.027602652581001 ENSG00000137965 IFI44
ENST00000476911 0.577368105129654 0.365344224111135 -0.0562606111920339 ENSG00000137965 IFI44
ENST00000446486 0.54406053689301 0.330608199327077 -0.0612594845790399 ENSG00000137965 IFI44
ENST00000473719 0.939055890488926 0.880209265485467 0.0134168307094251 ENSG00000117114 LPHN2
ENST00000370723 0.857114335372669 0.737896608237864 0.0289961493901515 ENSG00000117114 LPHN2
ENST00000370730 0.839382172288009 0.70823495863254 0.0324114258006322 ENSG00000117114 LPHN2
ENST00000370728 0.839382172288009 0.70823495863254 0.0324114258006322 ENSG00000117114 LPHN2
ENST00000370727 0.857114335372669 0.737896608237864 0.0289961493901515 ENSG00000117114 LPHN2
ENST00000370725 0.857114335372669 0.737896608237864 0.0289961493901515 ENSG00000117114 LPHN2
ENST00000370721 0.857114335372669 0.737896608237864 0.0289961493901515 ENSG00000117114 LPHN2
ENST00000469377 0.839382172288009 0.70823495863254 0.0324114258006322 ENSG00000117114 LPHN2
ENST00000359929 0.831629738976505 0.694888740339202 0.0349275010235559 ENSG00000117114 LPHN2
ENST00000370689 0.43418492944084 0.226924044445144 0.0862136097955711 ENSG00000142875 PRKACB
ENST00000370688 0.125401488608173 0.0314050019391103 0.173902465919667 ENSG00000142875 PRKACB
ENST00000370685 0.740680350445124 0.56257291442594 0.04051351644864 ENSG00000142875 PRKACB
ENST00000470673 0.166215483090265 0.0487990718441591 0.16760052433771 ENSG00000142875 PRKACB
ENST00000446538 0.26526985901896 0.102631539799431 0.140096021334063 ENSG00000142875 PRKACB
ENST00000370684 0.401207669171546 0.199281572777381 0.106695564264743 ENSG00000142875 PRKACB
ENST00000436133 0.320256725335049 0.138197722978507 0.127001864037845 ENSG00000142875 PRKACB
ENST00000370682 0.940083958083536 0.881983080077123 0.0105112489852808 ENSG00000142875 PRKACB
ENST00000394838 0.940083958083536 0.881983080077123 0.0105112489852808 ENSG00000142875 PRKACB
ENST00000432111 0.411914228571847 0.208129970423836 0.106469486131098 ENSG00000142875 PRKACB
ENST00000450730 0.488906678705275 0.275882789832328 0.0931566848174052 ENSG00000142875 PRKACB
ENST00000370680 0.536411267992415 0.322644973897 0.0824975216387398 ENSG00000142875 PRKACB
ENST00000413538 0.544121983197472 0.330687362941618 0.0831980534411116 ENSG00000142875 PRKACB
ENST00000417530 0.548289107562692 0.335068033239275 0.0823613093106687 ENSG00000142875 PRKACB
ENST00000394839 0.980773112586881 0.961797058823196 -0.00340451213113383 ENSG00000142875 PRKACB
ENST00000370656 0.493165546562542 0.279853125277365 0.0713406294506124 ENSG00000117133 RPF1
ENST00000370654 0.409091398787766 0.205692481858854 0.0746990428837473 ENSG00000117133 RPF1
ENST00000487806 0.554084882700824 0.341223555452936 0.0513989412850118 ENSG00000174021 GNG5
ENST00000370645 0.947273498677086 0.895761599769936 0.00712124627833673 ENSG00000174021 GNG5
ENST00000370641 0.947069718410713 0.895416425468754 0.00714256578893372 ENSG00000174021 GNG5
ENST00000370638 0.0218679207186561 0.00182142930071009 0.266921659014977 ENSG00000122432 SPATA1
ENST00000263717 0.0133071317333556 0.000703539236301703 0.225063168810818 ENSG00000122432 SPATA1
ENST00000490879 0.0120991741603794 0.000575110863054454 0.280053476352234 ENSG00000122432 SPATA1
ENST00000431031 0.0140881252560215 0.000792426433960648 0.2723874119733 ENSG00000122432 SPATA1
ENST00000554297 0.0223572024980463 0.00189408395088219 0.266426233136141 ENSG00000122432 SPATA1
ENST00000460286 0.0893482899997981 0.0183321719717936 0.170690374915602 ENSG00000122432 SPATA1
ENST00000370630 0.277156785820191 0.110102050295473 0.10895080883268 ENSG00000117151 CTBS
ENST00000477677 0.301303228276685 0.125686636259405 0.104156803737717 ENSG00000117151 CTBS
ENST00000465118 0.28671657149366 0.116139870406156 0.104929631238662 ENSG00000117151 CTBS
ENST00000370625 0.267343337536293 0.104058924759454 0.107766399078902 ENSG00000117151 CTBS
ENST00000437941 0.70494567361011 0.515985370790083 0.0473562157394087 ENSG00000117155 SSX2IP
ENST00000342203 0.70494567361011 0.515985370790083 0.0473562157394087 ENSG00000117155 SSX2IP
ENST00000481102 0.827243579286864 0.68828400404251 0.0292793594220991 ENSG00000117155 SSX2IP
ENST00000476905 0.827000750095322 0.68793493317386 0.0292965244377273 ENSG00000117155 SSX2IP
ENST00000605755 0.816857873153473 0.673117244173707 0.0307310545603919 ENSG00000117155 SSX2IP
ENST00000603677 0.933366244096134 0.869307364910545 0.0121618269948959 ENSG00000117155 SSX2IP
ENST00000370612 0.904152186580557 0.816026760595627 0.0171348786413064 ENSG00000117155 SSX2IP
ENST00000460500 0.931642863951293 0.865774877769935 -0.0136708999549132 ENSG00000117155 SSX2IP
ENST00000422026 0.431566645917445 0.224750453244567 0.0991191142995497 ENSG00000117155 SSX2IP
ENST00000370608 0.291359224039506 0.119102105712945 0.0783245010172031 ENSG00000153898 MCOLN2
ENST00000463065 0.291250459537568 0.119038337016657 0.0784171285344774 ENSG00000153898 MCOLN2
ENST00000530971 0.742356483038463 0.565228133828011 -0.0392670888786609 ENSG00000153898 MCOLN2
ENST00000284027 0.229314787215841 0.0815844818862934 0.0913981421680383 ENSG00000153898 MCOLN2
ENST00000531325 0.0336531723931804 0.0037699991518262 0.16568003935111 ENSG00000153898 MCOLN2
ENST00000531874 0.0229701671426087 0.00198154455358382 0.204838284581676 ENSG00000153898 MCOLN2
ENST00000370596 0.0720380412733965 0.0129992124254044 0.163420538152844 ENSG00000162643 WDR63
ENST00000370589 0.0604080456947425 0.00980564215612767 0.186611354422063 ENSG00000055732 MCOLN3
ENST00000474447 0.546664691250893 0.33330434902959 0.0805190321740508 ENSG00000055732 MCOLN3
ENST00000341115 0.0568990191085463 0.0088370508238632 0.19249012122925 ENSG00000055732 MCOLN3
ENST00000370587 0.0245011358389396 0.00221014204547598 0.236012530088553 ENSG00000055732 MCOLN3
ENST00000490600 0.0230692660809693 0.00199752058809236 0.237965835157466 ENSG00000055732 MCOLN3
ENST00000475312 0.0199206649637578 0.00153623356693575 0.276939022869457 ENSG00000055732 MCOLN3
ENST00000326813 0.777887371994649 0.615535281836132 0.0408543410338993 ENSG00000162643 WDR63
ENST00000294664 0.778294952071138 0.616107796672065 0.0408145299409033 ENSG00000162643 WDR63
ENST00000464801 0.786590457992711 0.627912117344719 0.0393909135381722 ENSG00000162643 WDR63
ENST00000294661 0.266685202192367 0.103608484066382 -0.108322319478118 ENSG00000162642 C1orf52
ENST00000471115 0.279319433945935 0.11142674176173 -0.105683889882036 ENSG00000162642 C1orf52
ENST00000344356 0.1990926103194 0.0649645417129606 -0.138313637665213 ENSG00000162642 C1orf52
ENST00000493514 0.1990926103194 0.0649645417129606 -0.138313637665213 ENSG00000162642 C1orf52
ENST00000370580 0.810999352902172 0.664286442462581 0.023975000872398 ENSG00000142867 BCL10
ENST00000427819 0.0797271426997306 0.0152927641131937 0.190330392253656 ENSG00000223653 RP11-131L23.1
ENST00000426125 0.0467833142129465 0.00642481767387286 0.222047443392393 ENSG00000223653 RP11-131L23.1
ENST00000535924 0.0530580991883904 0.00786959048128828 0.227490682124002 ENSG00000153904 DDAH1
ENST00000284031 0.0826534166622958 0.0162047411900792 0.205154764905219 ENSG00000153904 DDAH1
[truncated: 9,570,280 more chars]
