# Supplementary material for: High-throughput allele-specific expression across 250 environmental conditions
Source: Genome Res. 2016 Dec;26(12):1627–38. doi: 10.1101/gr.209759.116 (PMC5131815; doi:10.1101/gr.209759.116)
Supplement: Supplemental Material [file supp_gr.209759.116_Supplemental_Table_S6.tar.gz › DEG_results/DP7_DEG_stats_T44C1.txt]

t.id padj pval logFC ensg g.id
ENST00000541675 0.0254287657693931 0.0040492818937886 -0.158445353844108 ENSG00000227232 WASH7P
ENST00000423562 0.0288088760496503 0.00494398466437081 -0.154786589026378 ENSG00000227232 WASH7P
ENST00000438504 0.0288088760496503 0.00494398466437081 -0.154786589026378 ENSG00000227232 WASH7P
ENST00000488147 0.0287635508770025 0.00492988265921627 -0.154788657816283 ENSG00000227232 WASH7P
ENST00000538476 0.0286734360706942 0.00490636872060474 -0.154813730431364 ENSG00000227232 WASH7P
ENST00000423372 0.464633863513964 0.301991930488308 -0.0885721003446782 ENSG00000237683 AL627309.1
ENST00000466557 0.482364057765102 0.319196350373884 -0.088465320557222 ENSG00000241860 RP11-34P13.13
ENST00000440200 0.0703708095907729 0.0189486260254313 0.177258020613769 ENSG00000230021 RP5-857K21.4
ENST00000416931 0.574793103753287 0.415029786421975 -0.0659073785481051 ENSG00000225972 MTND1P23
ENST00000414273 0.0207914382535215 0.00292705663403974 0.249390801517159 ENSG00000237973 hsa-mir-6723
ENST00000467115 0.00379383299047558 0.000140723629721901 0.325217864843522 ENSG00000240409 MTATP8P1
ENST00000514057 0.000136073561907979 3.47934551691797e-07 0.449161796637411 ENSG00000248527 MTATP6P1
ENST00000416718 0.0171779591427544 0.00214492232219118 0.215670973787405 ENSG00000198744 RP5-857K21.11
ENST00000428504 0.487725630492801 0.324532801801594 -0.0793345325024019 ENSG00000228327 RP11-206L10.2
ENST00000434264 0.89138669684584 0.821895925465298 -0.0196494942505672 ENSG00000237491 RP11-206L10.9
ENST00000457084 0.439339619604885 0.277930213881709 -0.0961771823019302 ENSG00000237491 RP11-206L10.9
ENST00000589899 0.90381729795421 0.841671165494077 -0.0174669844844499 ENSG00000237491 RP11-206L10.9
ENST00000609830 0.76283530479936 0.641958293348103 -0.0406450096947782 ENSG00000237491 RP11-206L10.9
ENST00000429505 0.40011621853943 0.241650968811402 0.0861901324750919 ENSG00000237491 RP11-206L10.9
ENST00000591440 0.294701029210201 0.154214302811258 0.108966287478655 ENSG00000237491 RP11-206L10.9
ENST00000587530 0.294701029210201 0.154214302811258 0.108966287478655 ENSG00000237491 RP11-206L10.9
ENST00000593022 0.303520798608716 0.161133070317984 0.10419671844508 ENSG00000237491 RP11-206L10.9
ENST00000589531 0.3327026188465 0.184633755754854 0.0989674162597657 ENSG00000237491 RP11-206L10.9
ENST00000588951 0.238059457935059 0.1127377912212 0.117641774712717 ENSG00000237491 RP11-206L10.9
ENST00000585768 0.183656056822676 0.0773272509749187 0.137269708139044 ENSG00000237491 RP11-206L10.9
ENST00000585745 0.390077782777187 0.232918097441595 0.0979954269461374 ENSG00000237491 RP11-206L10.9
ENST00000586928 0.4805273628114 0.317406250739592 0.0890934273895935 ENSG00000237491 RP11-206L10.9
ENST00000590848 0.247483068151295 0.119222353747492 0.119744102124165 ENSG00000237491 RP11-206L10.9
ENST00000586288 0.343001250613616 0.192963276660994 0.0971923575850543 ENSG00000237491 RP11-206L10.9
ENST00000447500 0.658926880117963 0.511670064355418 0.0551582766448106 ENSG00000230092 RP11-206L10.8
ENST00000590817 0.658926880117963 0.511670064355418 0.0551582766448106 ENSG00000230092 RP11-206L10.8
ENST00000412115 0.532947431879177 0.370501923930673 0.0795126108169458 ENSG00000237491 RP11-206L10.9
ENST00000435300 0.0779586619806378 0.022063435945327 0.193603124091981 ENSG00000240453 RP11-206L10.10
ENST00000473798 0.187879476318913 0.0799194240951333 -0.154225614499878 ENSG00000225880 LINC00115
ENST00000536430 0.180473437439781 0.0753440289092851 -0.156625439324402 ENSG00000225880 LINC00115
ENST00000445118 0.607787852210761 0.451478168018669 -0.0462161748710568 ENSG00000228794 LINC01128
ENST00000610067 0.939376370453231 0.897609053204881 -0.00863457666506154 ENSG00000228794 LINC01128
ENST00000441765 0.494358677874727 0.331272264984673 0.0748566920024393 ENSG00000228794 LINC01128
ENST00000609139 0.986935670856708 0.976694417797649 -0.00196023849641651 ENSG00000228794 LINC01128
ENST00000449005 0.941563568787552 0.901194875287366 -0.0083622283954852 ENSG00000228794 LINC01128
ENST00000416570 0.953234768674309 0.9203831039121 -0.00672259755434514 ENSG00000228794 LINC01128
ENST00000448975 0.953234768674309 0.9203831039121 -0.00672259755434514 ENSG00000228794 LINC01128
ENST00000609009 0.967836873073737 0.944218640450252 0.00477428033014731 ENSG00000228794 LINC01128
ENST00000608189 0.967836873073737 0.944218640450252 0.00477428033014731 ENSG00000228794 LINC01128
ENST00000415295 0.581582189859121 0.422294696536672 0.0653562825858793 ENSG00000228794 LINC01128
ENST00000607769 0.310470772605884 0.166793914340817 -0.123012320800257 ENSG00000272438 RP11-54O7.16
ENST00000342066 0.565698177810499 0.405139687823832 -0.0658290854282626 ENSG00000187634 SAMD11
ENST00000341065 0.534567073232497 0.372234309983457 -0.0705664543408359 ENSG00000187634 SAMD11
ENST00000483767 0.00176170887134852 2.95903262038928e-05 -0.222765051733237 ENSG00000188976 NOC2L
ENST00000327044 0.00283418929281294 7.42747066296119e-05 -0.204006350674307 ENSG00000188976 NOC2L
ENST00000477976 0.00387225281228466 0.000145964188670726 -0.195514361096546 ENSG00000188976 NOC2L
ENST00000496938 0.000731695610456275 5.43965744463788e-06 -0.366176066887166 ENSG00000188976 NOC2L
ENST00000487214 0.0109809375866804 0.00102530773476917 -0.200702829076223 ENSG00000188976 NOC2L
ENST00000469563 0.00836375749652233 0.000638194818601981 -0.256707823527115 ENSG00000188976 NOC2L
ENST00000338591 0.102158091993897 0.0326395620482985 -0.160663620363838 ENSG00000187961 KLHL17
ENST00000463212 0.0421860125954406 0.00882710270145463 -0.230692412331561 ENSG00000187961 KLHL17
ENST00000466300 0.170196171166377 0.0691381254087816 -0.149910330936009 ENSG00000187961 KLHL17
ENST00000481067 0.2801952547306 0.143041946693893 -0.12826012858784 ENSG00000187961 KLHL17
ENST00000379410 0.284088719967058 0.145920397876761 -0.127049308376714 ENSG00000187583 PLEKHN1
ENST00000379407 0.208335231373691 0.0928920655704197 -0.147811614701273 ENSG00000187583 PLEKHN1
ENST00000379409 0.208335231373691 0.0928920655704197 -0.147811614701273 ENSG00000187583 PLEKHN1
ENST00000491024 0.597059254282966 0.439231952851245 -0.0688233562296052 ENSG00000187583 PLEKHN1
ENST00000428771 0.105039058013174 0.0339942276139888 -0.183913033776785 ENSG00000188290 HES4
ENST00000304952 0.111919629197449 0.0374248140300844 -0.181009905310977 ENSG00000188290 HES4
ENST00000481869 0.111919629197449 0.0374248140300844 -0.181009905310977 ENSG00000188290 HES4
ENST00000484667 0.134373948546001 0.0488934054326725 -0.171674651762455 ENSG00000188290 HES4
ENST00000379389 0.412099752579314 0.25279002982166 -0.0874163947599966 ENSG00000187608 ISG15
ENST00000379370 0.0310596155615815 0.00555858274012879 -0.166779468080141 ENSG00000188157 AGRN
ENST00000477585 0.733384391554546 0.604020851087891 0.0382032547820081 ENSG00000188157 AGRN
ENST00000469403 0.953652157130211 0.920970607147038 -0.00694455964405489 ENSG00000188157 AGRN
ENST00000479707 0.0906557651873642 0.0275115795041539 -0.164752566461689 ENSG00000188157 AGRN
ENST00000466223 0.221867312329313 0.101945996012126 -0.124808670895171 ENSG00000188157 AGRN
ENST00000478677 0.359840767353219 0.207173856031441 -0.108213929860265 ENSG00000188157 AGRN
ENST00000492947 0.00695768624329405 0.000455567658259383 -0.271063571673918 ENSG00000188157 AGRN
ENST00000419249 0.0264879827752175 0.0043224500983586 -0.196312164776457 ENSG00000188157 AGRN
ENST00000461111 0.00638003628797956 0.000385164218590157 -0.213626917178768 ENSG00000188157 AGRN
ENST00000418300 0.0159529832505873 0.0019004974198277 -0.214823134949286 ENSG00000242590 RP11-54O7.14
ENST00000427998 0.291347054838122 0.15150354301317 -0.107336736770966 ENSG00000217801 RP11-465B22.3
ENST00000394517 0.308376681160794 0.165126539968886 -0.10850186154664 ENSG00000217801 RP11-465B22.3
ENST00000442292 0.0109830993873951 0.00102666277336186 -0.288309939745763 ENSG00000273443 RP11-54O7.18
ENST00000456409 0.738655484358 0.610859608710466 -0.0412319711939302 ENSG00000217801 RP11-465B22.3
ENST00000412397 0.738373796372376 0.610475900771065 -0.0399209222411108 ENSG00000217801 RP11-465B22.3
ENST00000433695 0.917506072669521 0.863382775519038 0.0143762415199016 ENSG00000217801 RP11-465B22.3
ENST00000451054 0.943291550710774 0.904096610930548 0.0100610430224284 ENSG00000217801 RP11-465B22.3
ENST00000379339 0.0591235546354278 0.0146593556078432 -0.1415917355126 ENSG00000131591 C1orf159
ENST00000294576 0.0591235546354278 0.0146593556078432 -0.1415917355126 ENSG00000131591 C1orf159
ENST00000448924 0.0591235546354278 0.0146593556078432 -0.1415917355126 ENSG00000131591 C1orf159
ENST00000465822 0.013945898030455 0.00153298795568471 -0.227865232647842 ENSG00000131591 C1orf159
ENST00000379325 0.0591235546354278 0.0146593556078432 -0.1415917355126 ENSG00000131591 C1orf159
ENST00000421241 0.0591235546354278 0.0146593556078432 -0.1415917355126 ENSG00000131591 C1orf159
ENST00000487177 0.0215180020930956 0.00309110895386902 -0.229290285392164 ENSG00000131591 C1orf159
ENST00000467751 0.0591235546354278 0.0146593556078432 -0.1415917355126 ENSG00000131591 C1orf159
ENST00000477196 0.0591235546354278 0.0146593556078432 -0.1415917355126 ENSG00000131591 C1orf159
ENST00000464905 0.00993437075017311 0.000860316911359947 -0.280087605370029 ENSG00000131591 C1orf159
ENST00000379320 0.0132404026790746 0.00140327426538457 -0.226583838802523 ENSG00000131591 C1orf159
ENST00000379319 0.0660126535498086 0.0172615359244973 -0.150796972561306 ENSG00000131591 C1orf159
ENST00000434641 0.171865722850469 0.0700460694827228 -0.112308680415004 ENSG00000131591 C1orf159
ENST00000482816 0.248091971757062 0.11968598396877 -0.0977172039534917 ENSG00000131591 C1orf159
ENST00000437760 0.292009558324163 0.152025237408496 -0.0910211626971252 ENSG00000131591 C1orf159
ENST00000462097 0.321777568833407 0.175847911336088 -0.0903469318780239 ENSG00000131591 C1orf159
ENST00000473600 0.173913700052517 0.0713059104819689 -0.15101969974597 ENSG00000131591 C1orf159
ENST00000475119 0.333570892513591 0.185293695355986 -0.0875454074651189 ENSG00000131591 C1orf159
ENST00000442117 0.146553411133359 0.0556017571694721 -0.16173589525294 ENSG00000131591 C1orf159
ENST00000427787 0.170842338032396 0.0694847481334769 -0.159428359542067 ENSG00000131591 C1orf159
ENST00000472741 0.488685449981547 0.325579724539876 -0.0670493713657283 ENSG00000131591 C1orf159
ENST00000480643 0.468176534134456 0.305320349952751 -0.0700003989462772 ENSG00000131591 C1orf159
ENST00000328596 0.0205390092633238 0.00286731541182135 -0.263352749493337 ENSG00000186891 TNFRSF18
ENST00000379268 0.0137169844635296 0.00148533851406345 -0.279665252524156 ENSG00000186891 TNFRSF18
ENST00000486728 0.118438488259462 0.0406220632202923 -0.181751920751445 ENSG00000186891 TNFRSF18
ENST00000379265 0.0169121293284188 0.00209044822614554 -0.272027307204571 ENSG00000186891 TNFRSF18
ENST00000379236 0.944261097918216 0.906040941298651 0.0102032317834447 ENSG00000186827 TNFRSF4
ENST00000497869 0.94481201236803 0.906924813877081 0.0101064315008111 ENSG00000186827 TNFRSF4
ENST00000453580 0.841516206509024 0.749094838148726 0.0283693348675878 ENSG00000186827 TNFRSF4
ENST00000360001 0.0313366290556169 0.00563757509765672 -0.175050704014775 ENSG00000078808 SDF4
ENST00000465727 0.0313934976751274 0.0056512481797353 -0.175032544172229 ENSG00000078808 SDF4
ENST00000263741 0.0313934976751274 0.0056512481797353 -0.175032544172229 ENSG00000078808 SDF4
ENST00000494748 0.036317174976806 0.0070574412578592 -0.180941930880073 ENSG00000078808 SDF4
ENST00000478938 0.0355889616606656 0.00683424487344639 -0.186282615313152 ENSG00000078808 SDF4
ENST00000403997 0.0438116897194657 0.00934985367563422 -0.165490875743746 ENSG00000078808 SDF4
ENST00000545427 0.127391004330541 0.0450918112413367 -0.134442884493249 ENSG00000078808 SDF4
ENST00000459994 0.0254557633986697 0.00405604341573667 -0.200253801650955 ENSG00000078808 SDF4
ENST00000379198 0.0461855738898726 0.0101259237218134 -0.204020281625401 ENSG00000176022 B3GALT6
ENST00000450390 0.377197417111158 0.221813907396916 -0.0612736525289811 ENSG00000160087 UBE2J2
ENST00000347370 0.379153423776901 0.223450951952307 -0.061024949989493 ENSG00000160087 UBE2J2
ENST00000349431 0.381591015767699 0.225431146711148 -0.0601322706790263 ENSG00000160087 UBE2J2
ENST00000348298 0.4477418801743 0.285776772308409 -0.0526150454002824 ENSG00000160087 UBE2J2
ENST00000339385 0.358133522906649 0.205696476116625 -0.0657861131903663 ENSG00000160087 UBE2J2
ENST00000400929 0.473331464545687 0.310272177801522 -0.0513877753160802 ENSG00000160087 UBE2J2
ENST00000464036 0.489911130617093 0.326840065190478 -0.049125523774178 ENSG00000160087 UBE2J2
ENST00000360466 0.460526266689204 0.29822461457827 -0.0522839738661355 ENSG00000160087 UBE2J2
ENST00000400930 0.47156576812923 0.308483382507514 -0.0511925812583838 ENSG00000160087 UBE2J2
ENST00000467339 0.308167009654759 0.16489773735631 -0.103261872801038 ENSG00000160087 UBE2J2
ENST00000473215 0.551012547167361 0.389399855263664 -0.0421952041975982 ENSG00000160087 UBE2J2
ENST00000435198 0.516859058114315 0.354185833914242 -0.045014650368815 ENSG00000160087 UBE2J2
ENST00000509720 0.539923398724887 0.377687610912983 -0.0430160130079063 ENSG00000160087 UBE2J2
ENST00000491779 0.741088186583247 0.614116185183244 -0.0257448015581666 ENSG00000160087 UBE2J2
ENST00000466752 0.748280718637957 0.623478431255576 -0.0262271397063651 ENSG00000160087 UBE2J2
ENST00000503294 0.856314652474478 0.770750804520417 -0.0158472138009744 ENSG00000160087 UBE2J2
ENST00000477894 0.879161410863937 0.803496842372349 -0.0136845878542538 ENSG00000160087 UBE2J2
ENST00000471154 0.967141662588134 0.94307262239885 -0.00476001843767686 ENSG00000160087 UBE2J2
ENST00000422076 0.902204499048511 0.83901091126395 -0.0113071671626485 ENSG00000160087 UBE2J2
ENST00000502382 0.947092732065454 0.910479975171818 0.00635023855767861 ENSG00000160087 UBE2J2
ENST00000461142 0.880266936271613 0.805094160313001 -0.0148456037406206 ENSG00000160087 UBE2J2
ENST00000488418 0.759780258355626 0.637984239100781 -0.032332449895965 ENSG00000160087 UBE2J2
ENST00000379116 0.263614708350771 0.130929913493762 -0.132184322595541 ENSG00000162572 SCNN1D
ENST00000379101 0.292651847599152 0.152543136028402 -0.125651396686312 ENSG00000162572 SCNN1D
ENST00000338555 0.324169263277051 0.177827715281383 -0.117940108707002 ENSG00000162572 SCNN1D
ENST00000325425 0.976914350520308 0.95930300268962 -0.00455341094114961 ENSG00000162572 SCNN1D
ENST00000400928 0.959104125153826 0.930031162753041 -0.00783352515697302 ENSG00000162572 SCNN1D
ENST00000354700 0.00639049285095255 0.000386413655570063 -0.195696213395762 ENSG00000131584 ACAP3
ENST00000353662 0.0063013799283558 0.000375789727281655 -0.196073640824321 ENSG00000131584 ACAP3
ENST00000492936 0.00375831608801473 0.000136515095886078 -0.207052165539325 ENSG00000131584 ACAP3
ENST00000467278 0.00343416288822363 0.000112219699786688 -0.25941463612491 ENSG00000131584 ACAP3
ENST00000470659 0.354238412692192 0.20230045955805 -0.108963812853943 ENSG00000131584 ACAP3
ENST00000379037 0.00794236813811851 0.00057742298197706 -0.289529851169708 ENSG00000131584 ACAP3
ENST00000476572 0.0133228121435924 0.00141728055666392 -0.234455715437735 ENSG00000131584 ACAP3
ENST00000493992 0.0382068372516114 0.00760998368948512 -0.228077339103041 ENSG00000131584 ACAP3
ENST00000472541 0.0661279981535216 0.0173032457024846 -0.135978614916246 ENSG00000131584 ACAP3
ENST00000354980 0.147436423067125 0.0560592476032755 -0.117631346902851 ENSG00000131584 ACAP3
ENST00000478065 0.393329387613195 0.235854374473094 -0.0830414039056933 ENSG00000131584 ACAP3
ENST00000479108 0.167487790938039 0.0675312422680304 -0.119849122979763 ENSG00000131584 ACAP3
ENST00000438966 0.191788981804239 0.0823706818127532 -0.119325298020002 ENSG00000131584 ACAP3
ENST00000379031 0.533412827087115 0.371013095419499 -0.0720026295503264 ENSG00000169972 PUSL1
ENST00000470520 0.55065068037497 0.389057052277947 -0.0701634542627763 ENSG00000169972 PUSL1
ENST00000463758 0.305301893679008 0.162537879482548 -0.121668793589013 ENSG00000169972 PUSL1
ENST00000467712 0.534200355544947 0.371796335933493 -0.0725713041824721 ENSG00000169972 PUSL1
ENST00000493657 0.442304803764582 0.280653415254218 -0.0896878645296573 ENSG00000169972 PUSL1
ENST00000470030 0.0271628950396442 0.00449143506821701 -0.161531089075607 ENSG00000127054 CPSF3L
ENST00000435064 0.0349742004969178 0.00666667343772757 -0.127362289433082 ENSG00000127054 CPSF3L
ENST00000497304 0.738980814516622 0.611245626633416 -0.0360231022102874 ENSG00000127054 CPSF3L
ENST00000323275 0.0349222848752512 0.00665023656202995 -0.127595313626578 ENSG00000127054 CPSF3L
ENST00000411962 0.0349444331213032 0.00665619929298539 -0.127590748541413 ENSG00000127054 CPSF3L
ENST00000462432 0.0282764596370194 0.00480266119334437 -0.149639740073458 ENSG00000127054 CPSF3L
ENST00000478641 0.0263523507223145 0.00428437700330984 -0.163032665694056 ENSG00000127054 CPSF3L
ENST00000458452 0.0344424817142697 0.00651534295524474 -0.127752909790504 ENSG00000127054 CPSF3L
ENST00000419704 0.0344424817142697 0.00651534295524474 -0.127752909790504 ENSG00000127054 CPSF3L
ENST00000540437 0.0344240913870966 0.00650944235234347 -0.127757478870074 ENSG00000127054 CPSF3L
ENST00000421495 0.0344240913870966 0.00650944235234347 -0.127757478870074 ENSG00000127054 CPSF3L
ENST00000532772 0.0337408037744727 0.00631940939004282 -0.12779705451634 ENSG00000127054 CPSF3L
ENST00000450926 0.0357971933305279 0.00689941596293524 -0.126137885956211 ENSG00000127054 CPSF3L
ENST00000545578 0.0361090996136945 0.00699096809651408 -0.126130946627081 ENSG00000127054 CPSF3L
ENST00000527098 0.0361273096455254 0.00699639988580012 -0.126126647037766 ENSG00000127054 CPSF3L
ENST00000485710 0.123480477170028 0.0431174572152647 -0.11860014367544 ENSG00000127054 CPSF3L
ENST00000461514 0.227089404105545 0.105328025684727 -0.0968668245337151 ENSG00000127054 CPSF3L
ENST00000525164 0.260887446956223 0.128883951117645 -0.0913011654517979 ENSG00000127054 CPSF3L
ENST00000528879 0.0304943233686431 0.00538682421408864 -0.129422133942031 ENSG00000127054 CPSF3L
ENST00000525769 0.213691289144457 0.0964356020774829 -0.0983847527871768 ENSG00000127054 CPSF3L
ENST00000531377 0.0462518215434305 0.0101491826889836 -0.125894984015281 ENSG00000127054 CPSF3L
ENST00000527383 0.00580966558098385 0.000321149873297845 -0.21348188589755 ENSG00000127054 CPSF3L
ENST00000531292 0.00323347144043671 9.66785639316256e-05 -0.250791829741101 ENSG00000127054 CPSF3L
ENST00000467408 0.00468064273649019 0.000213420679670243 -0.229651074151351 ENSG00000127054 CPSF3L
ENST00000434694 0.028836975449667 0.00495210356224857 -0.139617061128688 ENSG00000127054 CPSF3L
ENST00000531020 0.00433309493046532 0.000180549518739955 -0.272054573295807 ENSG00000127054 CPSF3L
ENST00000533916 0.0112984095906338 0.00107855528547832 -0.230319904061795 ENSG00000127054 CPSF3L
ENST00000488042 0.0595735069604052 0.0148364043188557 -0.125496698975469 ENSG00000127054 CPSF3L
ENST00000526797 0.0685840667871254 0.0182655627019135 -0.121792328271316 ENSG00000127054 CPSF3L
ENST00000526332 0.0682612587100714 0.0181477762240943 -0.121985989323994 ENSG00000127054 CPSF3L
ENST00000430786 0.0714388644698426 0.0193864654502473 -0.121204731630247 ENSG00000127054 CPSF3L
ENST00000527719 0.0828223355036545 0.0241019806224943 -0.117218419199739 ENSG00000127054 CPSF3L
ENST00000530031 0.0842401094101859 0.0246805037603636 -0.116492477714154 ENSG00000127054 CPSF3L
ENST00000526113 0.0747381867903718 0.0207135168898391 -0.119931060319095 ENSG00000127054 CPSF3L
ENST00000526904 0.0801655850161791 0.0229731998122777 -0.116451596516078 ENSG00000127054 CPSF3L
ENST00000525603 0.169644682290381 0.0688053143164745 -0.102654905725302 ENSG00000127054 CPSF3L
ENST00000444968 0.565516532068602 0.404951725262861 0.0617339687011662 ENSG00000240731 RP5-890O3.9
ENST00000429572 0.0611655041602889 0.0154318982927379 -0.14873512898583 ENSG00000127054 CPSF3L
ENST00000498173 0.0610697829329555 0.0153975442683091 -0.14874702724204 ENSG00000127054 CPSF3L
ENST00000496353 0.059403158134243 0.0147568905960887 -0.149336472708244 ENSG00000127054 CPSF3L
ENST00000493534 0.0362594051612113 0.00703988774071323 -0.17596731473842 ENSG00000127054 CPSF3L
ENST00000534345 0.0765288915224464 0.0214535285929961 -0.153383155790741 ENSG00000127054 CPSF3L
ENST00000532952 0.104589701924532 0.0337843638138495 -0.14125725734116 ENSG00000127054 CPSF3L
ENST00000490853 0.12799265244494 0.045398194114358 -0.133226088593842 ENSG00000127054 CPSF3L
ENST00000531019 0.12799265244494 0.045398194114358 -0.133226088593842 ENSG00000127054 CPSF3L
ENST00000498476 0.130158513130847 0.0465910590246768 -0.133194581629429 ENSG00000127054 CPSF3L
ENST00000470679 0.165696869232587 0.0664899203297532 -0.12642423312279 ENSG00000127054 CPSF3L
ENST00000525285 0.265396868279816 0.132197817438101 -0.10564779063213 ENSG00000127054 CPSF3L
ENST00000530233 0.34183356730157 0.192068891080038 -0.104925463266863 ENSG00000127054 CPSF3L
ENST00000464957 0.156111354160393 0.0608850068769592 -0.164419457170283 ENSG00000224051 GLTPD1
ENST00000343938 0.0136205612575622 0.00146794846363966 -0.261186124816495 ENSG00000224051 GLTPD1
ENST00000488011 0.0374677222158753 0.00740095832927047 -0.237770900695996 ENSG00000224051 GLTPD1
ENST00000339381 0.593598152130242 0.435153930069747 -0.0686547713272722 ENSG00000169962 TAS1R3
ENST00000378891 0.428550868906113 0.267905062382252 -0.0807167580376387 ENSG00000107404 DVL1
ENST00000378888 0.487589464719966 0.324393983559257 -0.0720289633295925 ENSG00000107404 DVL1
ENST00000472445 0.884134318807827 0.810878252749634 -0.0200041925109849 ENSG00000107404 DVL1
ENST00000474033 0.173637937436645 0.071142462675203 -0.160229703677824 ENSG00000162576 MXRA8
ENST00000309212 0.408740822995473 0.249657723581117 -0.100805778528071 ENSG00000162576 MXRA8
ENST00000477278 0.235650387197221 0.111093361537667 -0.139318635381418 ENSG00000162576 MXRA8
ENST00000342753 0.408740822995473 0.249657723581117 -0.100805778528071 ENSG00000162576 MXRA8
ENST00000445648 0.408740822995473 0.249657723581117 -0.100805778528071 ENSG00000162576 MXRA8
ENST00000473097 0.144535661324195 0.0543934439375502 -0.169450468519026 ENSG00000162576 MXRA8
ENST00000338370 0.452408668332852 0.290342806193231 -0.0748957016915213 ENSG00000175756 AURKAIP1
ENST00000338338 0.494941579887928 0.331910961606592 -0.0688998991877575 ENSG00000175756 AURKAIP1
ENST00000321751 0.454204506891379 0.292062504932547 -0.0745436352484084 ENSG00000175756 AURKAIP1
ENST00000378853 0.459975981014307 0.297585832539608 -0.073656949842083 ENSG00000175756 AURKAIP1
ENST00000489799 0.655822502469961 0.507996425142343 -0.0508513734089336 ENSG00000175756 AURKAIP1
ENST00000496905 0.731749659671238 0.601956838710337 -0.0421570435098003 ENSG00000175756 AURKAIP1
ENST00000480479 0.0767611728050729 0.0215517210935018 -0.132398956052098 ENSG00000221978 CCNL2
ENST00000482621 0.148205494756823 0.0564761790818927 -0.0994537691731793 ENSG00000221978 CCNL2
ENST00000408952 0.148205494756823 0.0564761790818927 -0.0994537691731793 ENSG00000221978 CCNL2
ENST00000463260 0.0273738192790891 0.00454412862446788 -0.193036668472002 ENSG00000221978 CCNL2
ENST00000400809 0.122680726614683 0.0427282150363317 -0.102419426714345 ENSG00000221978 CCNL2
ENST00000496007 0.121714030041652 0.0422293043245247 -0.102679031722873 ENSG00000221978 CCNL2
ENST00000482365 0.198251670832667 0.0864836314651287 -0.101795231554735 ENSG00000221978 CCNL2
ENST00000481223 0.129180188746358 0.0460704093913755 -0.101502291444226 ENSG00000221978 CCNL2
ENST00000418865 0.363183668343019 0.210053437833637 -0.0750754507954561 ENSG00000221978 CCNL2
ENST00000505849 0.105915500308095 0.0344280083155764 -0.125573057165566 ENSG00000221978 CCNL2
ENST00000488340 0.0787767775807263 0.0223975024927447 -0.11400635934807 ENSG00000221978 CCNL2
ENST00000492998 0.0058666232692217 0.00032914401373465 -0.219723265674851 ENSG00000221978 CCNL2
ENST00000469113 0.605016030159092 0.448378695344566 -0.0466096532588155 ENSG00000221978 CCNL2
ENST00000480646 0.100862578803467 0.0320388545300968 -0.133772138708182 ENSG00000221978 CCNL2
ENST00000471930 0.518266199143764 0.355519971000469 -0.0534454176982129 ENSG00000221978 CCNL2
ENST00000408918 0.216771785342638 0.0985542918894992 -0.0818765679601872 ENSG00000221978 CCNL2
ENST00000473872 0.0144781980027471 0.0016339332973385 -0.165640550879944 ENSG00000221978 CCNL2
ENST00000425598 0.0171192874556141 0.00213339611369182 -0.163396368729749 ENSG00000221978 CCNL2
ENST00000463895 0.0481437159019432 0.0107780773245881 -0.165615734551513 ENSG00000221978 CCNL2
ENST00000497013 0.033401328678703 0.00622075616335631 -0.17738922684743 ENSG00000221978 CCNL2
ENST00000448629 0.0326424784763654 0.00600519412325168 -0.22758605780803 ENSG00000224870 RP4-758J18.2
ENST00000444362 0.00405606831748108 0.000159333513397177 -0.256986842656991 ENSG00000224870 RP4-758J18.2
ENST00000418833 0.00361731547683246 0.000126308365187616 -0.259781724443058 ENSG00000224870 RP4-758J18.2
ENST00000576232 0.160758554722327 0.0635951596903125 -0.162774787398315 ENSG00000224870 RP4-758J18.2
ENST00000570344 0.211991123048625 0.0953629152568209 -0.146941744490321 ENSG00000224870 RP4-758J18.2
ENST00000447725 0.00567939015594252 0.000307905204338791 -0.244837848686727 ENSG00000224870 RP4-758J18.2
ENST00000572242 0.00326122262353632 9.92045769445029e-05 -0.262065244247303 ENSG00000224870 RP4-758J18.2
ENST00000453521 0.00233139975528028 4.9922687456426e-05 -0.270920239023794 ENSG00000224870 RP4-758J18.2
ENST00000344843 0.401538996040698 0.242986978720063 -0.0669406381882264 ENSG00000242485 MRPL20
ENST00000493287 0.341328129763042 0.191561681683669 -0.0865109245338071 ENSG00000242485 MRPL20
ENST00000487659 0.397053719737467 0.239064842397079 -0.0673987193216453 ENSG00000242485 MRPL20
ENST00000492508 0.283836468744281 0.145742501187763 -0.086132682636254 ENSG00000242485 MRPL20
ENST00000482352 0.529079492298005 0.366696311884755 -0.0548661040488063 ENSG00000242485 MRPL20
ENST00000477686 0.692150715677372 0.552430189112063 -0.0385013345932408 ENSG00000242485 MRPL20
ENST00000607307 0.636877473334599 0.485256781621859 -0.0621018994437963 ENSG00000272455 RP4-758J18.13
ENST00000430109 0.969942138699714 0.947587424422703 -0.0058471696166123 ENSG00000225285 RP4-758J18.10
ENST00000454562 0.969876416260498 0.947352835902275 -0.00587815563393202 ENSG00000225285 RP4-758J18.10
ENST00000417917 0.920821868187833 0.868454502215264 0.0147482738405303 ENSG00000225285 RP4-758J18.10
ENST00000495558 0.550247699324093 0.388596862659449 -0.0755678352714813 ENSG00000179403 VWA1
ENST00000338660 0.358411472076478 0.205906547590768 -0.101295491333281 ENSG00000179403 VWA1
ENST00000404702 0.292948463230681 0.152832218152771 -0.1152762551827 ENSG00000179403 VWA1
ENST00000476993 0.286469835016877 0.147775759768632 -0.116640613139849 ENSG00000179403 VWA1
ENST00000471398 0.727559255617141 0.596781291982021 -0.0462182517837903 ENSG00000179403 VWA1
ENST00000378741 0.0152262237090756 0.00176491611739109 -0.224475657417984 ENSG00000160072 ATAD3B
ENST00000308647 0.000480275010330122 2.57210993528597e-06 -0.261632851774352 ENSG00000160072 ATAD3B
ENST00000472194 0.00116348125686532 1.32901543916764e-05 -0.246958907236329 ENSG00000160072 ATAD3B
ENST00000378736 0.164590921935025 0.0658551849546825 -0.161447378182276 ENSG00000160072 ATAD3B
ENST00000485748 0.00199865404846559 3.71756661916877e-05 -0.259360299163648 ENSG00000160072 ATAD3B
ENST00000474481 0.00640087986986617 0.000387773481277827 -0.230945045947144 ENSG00000160072 ATAD3B
ENST00000378756 0.0172008576505374 0.00215292447733456 -0.205531323892119 ENSG00000197785 ATAD3A
ENST00000378755 0.0172008576505374 0.00215292447733456 -0.205531323892119 ENSG00000197785 ATAD3A
ENST00000339113 0.0175242007596158 0.00221974750685051 -0.200124126960948 ENSG00000197785 ATAD3A
ENST00000536055 0.0175242007596158 0.00221974750685051 -0.200124126960948 ENSG00000197785 ATAD3A
ENST00000429957 0.0385895744429753 0.00772877419811601 -0.226878743090564 ENSG00000197785 ATAD3A
ENST00000400830 0.340522992952304 0.19085338286789 -0.101241159949183 ENSG00000197785 ATAD3A
ENST00000291386 0.0469681350420619 0.0103882123241692 -0.121842047900161 ENSG00000160075 SSU72
ENST00000378726 0.304059583346535 0.16154114094895 -0.08250660306346 ENSG00000160075 SSU72
ENST00000378725 0.0389911453944757 0.0078458900665382 -0.128120557600432 ENSG00000160075 SSU72
ENST00000359060 0.277063516623725 0.140699000962672 -0.0808824529647613 ENSG00000160075 SSU72
ENST00000539195 0.0949357081744738 0.02941282974713 -0.159043880580337 ENSG00000215791 AL645728.2
ENST00000607222 0.838430473770892 0.744836520167166 -0.0285632367045487 ENSG00000272106 RP11-345P4.9
ENST00000520777 0.0127024452348184 0.00130388485824967 -0.213587212341794 ENSG00000197530 MIB2
ENST00000378710 0.0126261711196096 0.00129167246707385 -0.213645916702991 ENSG00000197530 MIB2
ENST00000360522 0.0126261711196096 0.00129167246707385 -0.213645916702991 ENSG00000197530 MIB2
ENST00000357210 0.0126261711196096 0.00129167246707385 -0.213645916702991 ENSG00000197530 MIB2
ENST00000355826 0.0126261711196096 0.00129167246707385 -0.213645916702991 ENSG00000197530 MIB2
ENST00000518681 0.012902450521375 0.00134079284009223 -0.213207565713689 ENSG00000197530 MIB2
ENST00000505820 0.01294966872029 0.00134763557697676 -0.212857875770047 ENSG00000197530 MIB2
ENST00000479659 0.0122574607199559 0.00123108172961013 -0.214420556025845 ENSG00000197530 MIB2
ENST00000489635 0.0129699853755486 0.00135158647566402 -0.213145701981669 ENSG00000197530 MIB2
ENST00000511502 0.013338327189078 0.001420338600295 -0.212680230608135 ENSG00000197530 MIB2
ENST00000477990 0.035758197209989 0.00688718317981954 -0.220304734141474 ENSG00000197530 MIB2
ENST00000514363 0.00402553393977973 0.000157035294876339 -0.253709582183398 ENSG00000197530 MIB2
ENST00000487053 0.0135251707877258 0.00145212865626649 -0.212661621491247 ENSG00000197530 MIB2
ENST00000502470 0.00375831608801473 0.000136571578027657 -0.258943977362903 ENSG00000197530 MIB2
ENST00000378712 0.0135251707877258 0.00145212865626649 -0.212661621491247 ENSG00000197530 MIB2
ENST00000507082 0.037353708086119 0.00736270195167219 -0.231980181756956 ENSG00000197530 MIB2
ENST00000463492 0.017519070277586 0.00221863545765745 -0.268769857817139 ENSG00000197530 MIB2
ENST00000510793 0.0075445509960811 0.000527985774623488 -0.233978597939001 ENSG00000197530 MIB2
ENST00000504599 0.016035859281008 0.00191671538365238 -0.206134302353189 ENSG00000197530 MIB2
ENST00000507229 0.0169457192590121 0.00209953162415004 -0.20732666620561 ENSG00000197530 MIB2
ENST00000503789 0.0139899052241105 0.00154102407630663 -0.229718179703747 ENSG00000197530 MIB2
ENST00000378708 0.0206996650386008 0.00290430599033439 -0.201276291475017 ENSG00000197530 MIB2
ENST00000506488 0.022701986475802 0.00337689927659667 -0.199076420340078 ENSG00000197530 MIB2
ENST00000512004 0.0310388243494244 0.00554728810176327 -0.242419059504613 ENSG00000197530 MIB2
ENST00000508455 0.0366997142072149 0.00716437974390735 -0.236652473359821 ENSG00000197530 MIB2
ENST00000514234 0.0504377809243961 0.0115764333564048 -0.180746349651422 ENSG00000197530 MIB2
ENST00000467597 0.147786850880181 0.0562646628426827 -0.16396242903687 ENSG00000197530 MIB2
ENST00000508148 0.210285590883318 0.0942036544939365 -0.147459311721893 ENSG00000197530 MIB2
ENST00000486072 0.890434265962216 0.820587072079413 -0.019162204690346 ENSG00000197530 MIB2
ENST00000505370 0.0699187897267308 0.0187808946243063 -0.200776068674172 ENSG00000197530 MIB2
ENST00000473511 0.0306789965354096 0.00544001482777118 -0.221083990197493 ENSG00000197530 MIB2
ENST00000464570 0.0283230191898891 0.00481609443254365 -0.228394644308019 ENSG00000197530 MIB2
ENST00000483015 0.0876992607598688 0.0261713442719619 -0.184377273256246 ENSG00000197530 MIB2
ENST00000511910 0.0841002398959072 0.0246188170923357 -0.197154231091225 ENSG00000197530 MIB2
ENST00000513088 0.0287029654971802 0.00491369326239816 -0.173517093864937 ENSG00000248333 CDK11B
ENST00000341832 0.0551814779351378 0.0132403519804796 -0.139624062933313 ENSG00000248333 CDK11B
ENST00000317673 0.0597180741261791 0.014889737991466 -0.135506232291954 ENSG00000248333 CDK11B
ENST00000340677 0.0597180741261791 0.014889737991466 -0.135506232291954 ENSG00000248333 CDK11B
ENST00000407249 0.0597180741261791 0.014889737991466 -0.135506232291954 ENSG00000248333 CDK11B
ENST00000341028 0.919467927641855 0.866280045409712 -0.0143943034759195 ENSG00000248333 CDK11B
ENST00000607013 0.606868523147665 0.450469728447181 -0.0573446762411909 ENSG00000272004 RP11-345P4.10
ENST00000378662 0.0127788843641581 0.00131811110981461 -0.15020913424723 ENSG00000189339 SLC35E2B
ENST00000234800 0.0128707684620718 0.00133566625916806 -0.150466923627227 ENSG00000189339 SLC35E2B
ENST00000480991 0.00674986067452679 0.000431224763215232 -0.208095718914017 ENSG00000189339 SLC35E2B
ENST00000481276 0.220132036235882 0.100749873155665 -0.0903602071456933 ENSG00000189339 SLC35E2B
ENST00000596308 0.389143866432108 0.23217565635099 -0.10197526920621 ENSG00000269737 RP11-345P4.7
ENST00000597891 0.619356594296849 0.464984489014735 0.0647515814911575 ENSG00000269227 RP11-345P4.6
ENST00000356200 0.0189739878194559 0.00251935313798501 -0.163080587311438 ENSG00000008128 CDK11A
ENST00000598846 0.0322374756270079 0.00588731175611022 -0.127284806395473 ENSG00000268575 RP1-283E3.8
ENST00000463652 0.0051290315930616 0.000257815983695556 -0.318687204964944 ENSG00000008128 CDK11A
ENST00000358779 0.0220835489471306 0.00322315140373326 -0.157311208174392 ENSG00000008128 CDK11A
ENST00000460465 0.0220835489471306 0.00322315140373326 -0.157311208174392 ENSG00000008128 CDK11A
ENST00000404249 0.0220835489471306 0.00322315140373326 -0.157311208174392 ENSG00000008128 CDK11A
ENST00000378633 0.0220835489471306 0.00322315140373326 -0.157311208174392 ENSG00000008128 CDK11A
ENST00000357760 0.0220835489471306 0.00322315140373326 -0.157311208174392 ENSG00000008128 CDK11A
ENST00000509982 0.0189739878194559 0.00251935313798501 -0.163080587311438 ENSG00000008128 CDK11A
ENST00000378638 0.0189739878194559 0.00251935313798501 -0.163080587311438 ENSG00000008128 CDK11A
ENST00000356937 0.0221341841519071 0.00323482395832164 -0.166781765292362 ENSG00000008128 CDK11A
ENST00000478901 0.00683089806930217 0.000440435691369859 -0.309409071559172 ENSG00000008128 CDK11A
ENST00000468397 0.00922564455287006 0.000756567914284548 -0.285755671409679 ENSG00000008128 CDK11A
ENST00000491311 0.00834581178260247 0.000635010729828518 -0.287493053411232 ENSG00000008128 CDK11A
ENST00000495016 0.0161649133034289 0.0019432296957998 -0.268807936389094 ENSG00000008128 CDK11A
ENST00000468800 0.0315533979318602 0.00569500694963203 -0.194721711407707 ENSG00000008128 CDK11A
ENST00000464748 0.0709244186790114 0.0191751336927189 -0.207159441612492 ENSG00000008128 CDK11A
ENST00000489300 0.587229961315502 0.428512880358443 -0.0696736196145033 ENSG00000008128 CDK11A
ENST00000492390 0.0685049359158107 0.0182330421705837 -0.17275164351794 ENSG00000008128 CDK11A
ENST00000474916 0.116213823108927 0.0395381470205178 -0.154478716161968 ENSG00000008128 CDK11A
ENST00000378635 0.0663983165182139 0.0174051408733401 -0.134457333746172 ENSG00000008128 CDK11A
ENST00000479362 0.195256580580112 0.0845811361983533 -0.118473090695349 ENSG00000008128 CDK11A
ENST00000498810 0.322460238722548 0.176430823838891 -0.0978330397436379 ENSG00000008128 CDK11A
ENST00000487462 0.360904271247608 0.208084488766461 -0.100811701803875 ENSG00000008128 CDK11A
ENST00000401096 0.377211473040228 0.221825490262024 -0.0966526614664975 ENSG00000008128 CDK11A
ENST00000577672 0.521879918410008 0.359200610773552 -0.060900301932212 ENSG00000227775 RP1-283E3.4
ENST00000417099 0.249310035058186 0.120516841464613 -0.116774228707752 ENSG00000227775 RP1-283E3.4
ENST00000355439 0.541245970259702 0.379150619926286 -0.050958793400384 ENSG00000215790 SLC35E2
ENST00000400924 0.483754440710337 0.320500453054664 -0.0571463671302612 ENSG00000215790 SLC35E2
ENST00000246421 0.896752331426314 0.830171142188022 -0.0137436754505618 ENSG00000215790 SLC35E2
ENST00000475229 0.91088409826318 0.853250443186861 0.0154175570902724 ENSG00000215790 SLC35E2
ENST00000424604 0.794351513226562 0.684100007855636 0.0316280613581998 ENSG00000227775 RP1-283E3.4
ENST00000418950 0.912391023691456 0.855560652844984 0.0161474465907933 ENSG00000227775 RP1-283E3.4
ENST00000341426 0.00378962274104097 0.000140067575786793 -0.174181840828461 ENSG00000008130 NADK
ENST00000341991 0.00376014096812153 0.000137023859407198 -0.174456168184064 ENSG00000008130 NADK
ENST00000378625 0.00363579838492077 0.000127959250091431 -0.173460338573329 ENSG00000008130 NADK
ENST00000344463 0.00378962274104097 0.000140067575786793 -0.174181840828461 ENSG00000008130 NADK
ENST00000342348 0.00812119191655103 0.00060381790463554 -0.190568533834483 ENSG00000008130 NADK
ENST00000498806 0.226003597835036 0.104558090652099 -0.110998869230818 ENSG00000008130 NADK
ENST00000469045 0.00984342982918477 0.000847877546294375 -0.194984896963008 ENSG00000008130 NADK
ENST00000480499 0.0901433113043345 0.0272843743726324 -0.128735515723884 ENSG00000008130 NADK
ENST00000497747 0.260790093714432 0.128818357859031 -0.106547784702129 ENSG00000008130 NADK
ENST00000477235 0.0354415599597735 0.00679050401045977 -0.160490155706746 ENSG00000008130 NADK
ENST00000489538 0.0666428032513138 0.0175047609401881 -0.139477791033433 ENSG00000008130 NADK
ENST00000497615 0.335451295892326 0.186712872727511 -0.093409069418206 ENSG00000008130 NADK
ENST00000497186 0.0467776008691067 0.0103312618900551 -0.152185103568592 ENSG00000008130 NADK
ENST00000400922 0.00777242304714083 0.00055569333688508 -0.209216579766086 ENSG00000008130 NADK
ENST00000492845 0.00875944256696306 0.00069541176944311 -0.157693586616521 ENSG00000008130 NADK
ENST00000492768 0.049466459586239 0.0112374572455809 -0.129351847402615 ENSG00000008130 NADK
ENST00000460602 0.0377158611964739 0.00747086816559446 -0.141896429640637 ENSG00000008130 NADK
ENST00000464373 0.0483352300475927 0.0108402002541772 -0.151539489293561 ENSG00000008130 NADK
ENST00000480542 0.777598212350981 0.661329449174586 -0.0390734995495409 ENSG00000008130 NADK
ENST00000378609 0.852233815292642 0.764762259202171 -0.00981769419933413 ENSG00000078369 GNB1
ENST00000461893 0.0558623044998123 0.0134976099929739 -0.143572487701341 ENSG00000078369 GNB1
ENST00000471354 0.151913259119789 0.0585618436535119 -0.0988851934983672 ENSG00000078369 GNB1
ENST00000439272 0.414871300920055 0.255285490386308 0.0562450583336051 ENSG00000078369 GNB1
ENST00000434686 0.391752509847189 0.234407283779821 0.0595021870554835 ENSG00000078369 GNB1
ENST00000437146 0.956289954472499 0.925536295205859 -0.00563757362393523 ENSG00000078369 GNB1
ENST00000472614 0.30065247619087 0.158907055151034 0.0841192709657985 ENSG00000078369 GNB1
ENST00000607589 0.397090865912728 0.23910656344055 -0.10213256883534 ENSG00000078369 GNB1
ENST00000378567 0.834280083171583 0.739073183120423 -0.0282664254573259 ENSG00000067606 PRKCZ
ENST00000468310 0.73395148171993 0.604807259781452 0.0460097485261763 ENSG00000067606 PRKCZ
ENST00000466651 0.495167029563204 0.332175365459257 0.0864072284707897 ENSG00000067606 PRKCZ
ENST00000400921 0.638645858637571 0.487532126441038 -0.0596755401440634 ENSG00000067606 PRKCZ
ENST00000495347 0.977700144460982 0.960808165371835 0.00436385850748054 ENSG00000067606 PRKCZ
ENST00000461106 0.799507496626942 0.691008180899492 -0.0345916676234067 ENSG00000067606 PRKCZ
ENST00000461465 0.679728679659896 0.536945190433702 0.0549210437921855 ENSG00000067606 PRKCZ
ENST00000470596 0.683479220985189 0.541626403903261 0.054402057537892 ENSG00000067606 PRKCZ
ENST00000496325 0.678639135309019 0.535576765774413 0.0551209625455513 ENSG00000067606 PRKCZ
ENST00000481140 0.86343134047074 0.780508826560693 0.0247936070809023 ENSG00000067606 PRKCZ
ENST00000400920 0.684434204553962 0.542641996042489 -0.0530144031691622 ENSG00000067606 PRKCZ
ENST00000479263 0.485146366215387 0.321916361630234 -0.0873961089196667 ENSG00000067606 PRKCZ
ENST00000478770 0.760870158814727 0.639494925284418 -0.0416474746777818 ENSG00000067606 PRKCZ
ENST00000505322 0.421480920291216 0.261339373635344 -0.099954612298792 ENSG00000067606 PRKCZ
ENST00000469733 0.187506913376913 0.0797021867386578 -0.121417094298786 ENSG00000162585 C1orf86
ENST00000414253 0.179724016894058 0.0748877728750924 -0.125510858139322 ENSG00000162585 C1orf86
ENST00000428120 0.17933212098839 0.0746645496917322 -0.125557706171326 ENSG00000162585 C1orf86
ENST00000400919 0.17933212098839 0.0746645496917322 -0.125557706171326 ENSG00000162585 C1orf86
ENST00000400918 0.202328534210547 0.088964516278005 -0.122722980732085 ENSG00000162585 C1orf86
ENST00000497675 0.26520466603332 0.132039163081782 -0.113259079389721 ENSG00000162585 C1orf86
ENST00000378543 0.299873920698371 0.158306898818284 -0.105832127034502 ENSG00000162585 C1orf86
ENST00000378546 0.299873920698371 0.158306898818284 -0.105832127034502 ENSG00000162585 C1orf86
ENST00000401813 0.305245814911798 0.162491757110942 -0.103576645188535 ENSG00000162585 C1orf86
ENST00000487186 0.320333272500417 0.174605084899911 -0.10005939313959 ENSG00000162585 C1orf86
ENST00000378545 0.297032255010618 0.15610290308178 -0.104893382394344 ENSG00000162585 C1orf86
ENST00000476803 0.274426700822932 0.138825844389327 -0.110802196397454 ENSG00000162585 C1orf86
ENST00000440825 0.301429193725423 0.159569402487649 -0.105480275822514 ENSG00000162585 C1orf86
ENST00000597060 0.65843704653887 0.511052298857382 -0.0577111781277106 ENSG00000269554 AL590822.2
ENST00000420515 0.305714822459771 0.162880568290292 -0.103067878925904 ENSG00000162585 C1orf86
ENST00000378536 0.864488954787138 0.781936208359371 -0.018857130165676 ENSG00000157933 SKI
ENST00000508416 0.725114511326185 0.593569711201022 0.0414801281626532 ENSG00000157933 SKI
ENST00000478223 0.675479267618689 0.531853420441516 0.0490887391454245 ENSG00000157933 SKI
ENST00000378531 0.309892377682534 0.166318841312382 -0.0978193587015594 ENSG00000116151 MORN1
ENST00000606372 0.397762491916447 0.239638610238123 -0.0840290380562668 ENSG00000116151 MORN1
ENST00000378529 0.343492562120321 0.193342377202967 -0.0938789598103175 ENSG00000116151 MORN1
ENST00000607342 0.856518458084806 0.771028553505264 0.0258681940131806 ENSG00000116151 MORN1
ENST00000469374 0.305738790913455 0.162923848256213 -0.116377864299266 ENSG00000116151 MORN1
ENST00000419785 0.914947435293782 0.859365877161526 -0.015427887563216 ENSG00000116151 MORN1
ENST00000378525 0.192935631807603 0.0831040775761174 -0.145426328447616 ENSG00000116151 MORN1
ENST00000449373 0.312393324608173 0.16832949542313 -0.121537104615945 ENSG00000116151 MORN1
ENST00000317490 0.135925599379886 0.0497180616506791 -0.173329529356441 ENSG00000178642 AL513477.1
ENST00000607031 0.256210026326205 0.12539792661664 -0.133472197336481 ENSG00000116151 MORN1
ENST00000378518 0.353120960949138 0.20135487270689 -0.0583331466159782 ENSG00000157916 RER1
ENST00000605895 0.0852947199032329 0.0251762500422285 -0.0944280466379082 ENSG00000157916 RER1
ENST00000378513 0.242035827898773 0.115523339885097 -0.0680835293812046 ENSG00000157916 RER1
ENST00000306256 0.399014083507541 0.240682179272297 -0.0531556532251115 ENSG00000157916 RER1
ENST00000493207 0.638001674025635 0.48672489315457 -0.0365003170027597 ENSG00000157916 RER1
ENST00000378512 0.241689595961459 0.115281569581406 -0.068207203437207 ENSG00000157916 RER1
ENST00000443438 0.329269819341871 0.181896854251743 -0.0655683493427413 ENSG00000157916 RER1
ENST00000488353 0.467652704226356 0.304820868885144 -0.0509658883654501 ENSG00000157916 RER1
ENST00000462129 0.167367542090768 0.0674489060492776 -0.121144920373645 ENSG00000157916 RER1
ENST00000288774 0.024654689687433 0.00384982760748309 -0.201221783493204 ENSG00000157911 PEX10
ENST00000447513 0.0253846795600838 0.00403695783946983 -0.19944830726555 ENSG00000157911 PEX10
ENST00000507596 0.0249198782306998 0.00391652872302745 -0.199612064260942 ENSG00000157911 PEX10
ENST00000510434 0.397981367629914 0.239863263526217 -0.0970006335008382 ENSG00000157911 PEX10
ENST00000508384 0.742331785108916 0.615695067883151 -0.0419744853265467 ENSG00000157911 PEX10
ENST00000515760 0.814717682757625 0.712138883800505 -0.0325662292280994 ENSG00000157911 PEX10
ENST00000502666 0.56493976291108 0.404154721348825 -0.0731835429570704 ENSG00000157911 PEX10
ENST00000504111 0.466621624796568 0.303879562276831 -0.0894955813735278 ENSG00000157911 PEX10
ENST00000514502 0.756404440669643 0.633613023752248 -0.0403541648811194 ENSG00000157911 PEX10
ENST00000609981 0.988632727836431 0.979943278661318 -0.00223179911674439 ENSG00000149527 PLCH2
ENST00000449969 0.0572209482575815 0.0139631261569958 -0.187825697587432 ENSG00000149527 PLCH2
ENST00000288766 0.0989208630190148 0.0311781440572001 -0.17167276334976 ENSG00000149527 PLCH2
ENST00000419816 0.0581294790323323 0.0143101700458156 -0.188397014381949 ENSG00000149527 PLCH2
ENST00000378488 0.0581294790323323 0.0143101700458156 -0.188397014381949 ENSG00000149527 PLCH2
ENST00000378486 0.0581294790323323 0.0143101700458156 -0.188397014381949 ENSG00000149527 PLCH2
ENST00000343889 0.0523515065283927 0.0122201854574124 -0.192958350454058 ENSG00000149527 PLCH2
ENST00000278878 0.0283902965849719 0.00483694856472098 -0.217271637743776 ENSG00000149527 PLCH2
ENST00000473964 0.0460578950028059 0.0100872521219266 -0.217508302072531 ENSG00000149527 PLCH2
ENST00000462379 0.0277352848204928 0.00463974254179515 -0.240367539887889 ENSG00000149527 PLCH2
ENST00000378466 0.0855743846882928 0.0252888994191626 -0.134694153801127 ENSG00000157881 PANK4
ENST00000435556 0.0848870018986755 0.0249670726421589 -0.134983026690857 ENSG00000157881 PANK4
ENST00000505228 0.0484138635908226 0.0108648503170093 -0.163046178363909 ENSG00000157881 PANK4
ENST00000502512 0.0332514613776109 0.00617525100874501 -0.203558712121322 ENSG00000157881 PANK4
ENST00000471361 0.184135296901556 0.0776502556109902 -0.145781844909929 ENSG00000157881 PANK4
ENST00000487804 0.0364355708409776 0.00709358574373128 -0.235579151442172 ENSG00000157881 PANK4
ENST00000515423 0.692503019547482 0.552791495708329 -0.0498282240971523 ENSG00000157881 PANK4
ENST00000468002 0.474913058015591 0.311906141008982 -0.074541683311238 ENSG00000157881 PANK4
ENST00000486396 0.443355480516844 0.281679701377601 -0.0746464816692942 ENSG00000157881 PANK4
ENST00000502770 0.884866128949131 0.812073843604412 -0.0177073978162677 ENSG00000157881 PANK4
ENST00000491212 0.865119952487746 0.782788438388265 -0.022167119641817 ENSG00000157881 PANK4
ENST00000514922 0.756228586664479 0.633425815866025 -0.0384056087990931 ENSG00000157881 PANK4
ENST00000606645 0.145921635267713 0.0551822870648969 -0.169123868661338 ENSG00000272449 RP3-395M20.12
ENST00000416860 0.0119207069027873 0.00117491939160047 -0.223329017624111 ENSG00000238164 RP3-395M20.8
ENST00000443892 0.019250665725112 0.002581584735867 -0.19630933169791 ENSG00000238164 RP3-395M20.8
ENST00000449660 0.05240127545568 0.0122359501136585 -0.18071850452257 ENSG00000238164 RP3-395M20.8
ENST00000448624 0.0597750606693816 0.0149081519205411 -0.180016897196512 ENSG00000238164 RP3-395M20.8
ENST00000432521 0.0195402888551123 0.00264171425950887 -0.195074974266244 ENSG00000238164 RP3-395M20.8
ENST00000452793 0.019244712147766 0.00257950052812953 -0.227376893842838 ENSG00000238164 RP3-395M20.8
ENST00000426449 0.00493600157141984 0.000239605405392758 -0.23622881852748 ENSG00000157873 TNFRSF14
ENST00000434817 0.0083194993021364 0.000631174838309159 -0.218533143805512 ENSG00000157873 TNFRSF14
ENST00000435221 0.00825280108586786 0.000622906315965386 -0.218854912899868 ENSG00000157873 TNFRSF14
ENST00000451778 0.00750236261832697 0.000522785908262582 -0.220989023336133 ENSG00000157873 TNFRSF14
ENST00000409119 0.00410983894777161 0.000163065882999316 -0.23665237731804 ENSG00000157873 TNFRSF14
ENST00000355716 0.0100656218828241 0.000879143090535192 -0.207647386904965 ENSG00000157873 TNFRSF14
ENST00000475523 0.0103231707318808 0.000917360414290481 -0.206553070157548 ENSG00000157873 TNFRSF14
ENST00000442392 0.00243343860040417 5.43570055026346e-05 -0.242062032094602 ENSG00000157873 TNFRSF14
ENST00000482074 0.00596870492871846 0.000340176552284434 -0.220317510327753 ENSG00000157873 TNFRSF14
ENST00000496064 0.00454735409159186 0.000200265130287931 -0.232675307058259 ENSG00000157873 TNFRSF14
ENST00000463471 0.0119219748115344 0.00117521424267272 -0.20286224878156 ENSG00000157873 TNFRSF14
ENST00000466750 0.0165812204760806 0.00202914535589094 -0.201015457856619 ENSG00000157873 TNFRSF14
ENST00000471768 0.00710416974357017 0.00047440632900648 -0.23399793815888 ENSG00000157873 TNFRSF14
ENST00000463835 0.0392528218051913 0.00792616008697888 -0.171690449463955 ENSG00000157873 TNFRSF14
ENST00000482602 0.0511392938867725 0.0118045581078476 -0.164423585866272 ENSG00000157873 TNFRSF14
ENST00000480305 0.0862639699964327 0.0255647521336656 -0.149807921969371 ENSG00000157873 TNFRSF14
ENST00000456687 0.492627344191335 0.329417248307736 -0.0858380331378736 ENSG00000225931 RP3-395M20.7
ENST00000424215 0.770859758720353 0.65275142141934 -0.0378386999642105 ENSG00000228037 RP3-395M20.9
ENST00000493183 0.678972622969376 0.536001163997369 -0.0491683108124282 ENSG00000157870 FAM213B
ENST00000474659 0.681673757425448 0.539446332998801 -0.0485780105506263 ENSG00000157870 FAM213B
ENST00000419916 0.382099871839223 0.225889688996734 -0.0853787026937015 ENSG00000157870 FAM213B
ENST00000378424 0.382099871839223 0.225889688996734 -0.0853787026937015 ENSG00000157870 FAM213B
ENST00000537325 0.639738017359987 0.488780885760633 -0.0516354714258679 ENSG00000157870 FAM213B
ENST00000378427 0.382099871839223 0.225889688996734 -0.0853787026937015 ENSG00000157870 FAM213B
ENST00000378425 0.382099871839223 0.225889688996734 -0.0853787026937015 ENSG00000157870 FAM213B
ENST00000464043 0.738265738556495 0.610342526029412 -0.0400740179329577 ENSG00000157870 FAM213B
ENST00000444521 0.382099871839223 0.225889688996734 -0.0853787026937015 ENSG00000157870 FAM213B
ENST00000465233 0.858625602767943 0.77395982530818 -0.0240743866619926 ENSG00000157870 FAM213B
ENST00000498083 0.827052079019039 0.729496222514227 -0.0288739575716068 ENSG00000157870 FAM213B
ENST00000481683 0.622493631693333 0.468686442447236 -0.0585505099734223 ENSG00000157870 FAM213B
ENST00000484099 0.369031857109261 0.215025842618417 -0.0878199914668452 ENSG00000157870 FAM213B
ENST00000477045 0.719357856684068 0.586563061560189 -0.0456353143600742 ENSG00000157870 FAM213B
ENST00000476686 0.367218613344877 0.2134753871853 -0.0936305716916136 ENSG00000157870 FAM213B
ENST00000471840 0.354067715867942 0.202156272439362 -0.112687337018487 ENSG00000142606 MMEL1
ENST00000288709 0.265927422498483 0.132595390719465 -0.132000925346806 ENSG00000142606 MMEL1
ENST00000378412 0.265357831661817 0.132159704490762 -0.132191591002551 ENSG00000142606 MMEL1
ENST00000502556 0.224323908131336 0.10348904317353 -0.144759561594746 ENSG00000142606 MMEL1
ENST00000504800 0.224323908131336 0.10348904317353 -0.144759561594746 ENSG00000142606 MMEL1
ENST00000401094 0.832478417269914 0.736498029079237 -0.02974076549792 ENSG00000215912 TTC34
ENST00000356575 0.669475821664857 0.524737510479536 -0.0554373294773398 ENSG00000162591 MEGF6
ENST00000485002 0.591090522848787 0.432473361801411 -0.0680271968383924 ENSG00000162591 MEGF6
ENST00000378344 0.431472562193289 0.270566288219487 -0.0672274758253616 ENSG00000158109 TPRG1L
ENST00000344579 0.435661547729 0.274350115929066 -0.0666867641614989 ENSG00000158109 TPRG1L
ENST00000378322 0.165378576736275 0.0663026805030714 -0.105904494183415 ENSG00000116213 WRAP73
ENST00000270708 0.164735060977333 0.0659302410424252 -0.105921779809533 ENSG00000116213 WRAP73
ENST00000471223 0.36078283980924 0.207966885341915 -0.0774875574730588 ENSG00000116213 WRAP73
ENST00000424367 0.25735967739891 0.126408718475476 -0.0917691882248474 ENSG00000116213 WRAP73
ENST00000497940 0.60875878962292 0.452633024855187 -0.048337939037882 ENSG00000116213 WRAP73
ENST00000469643 0.396607017129851 0.238682682295927 -0.0872357023169329 ENSG00000116213 WRAP73
ENST00000494884 0.662119580438661 0.515430796558805 -0.0554765318536717 ENSG00000116213 WRAP73
ENST00000465916 0.230921021422805 0.107812124570134 -0.102983063318144 ENSG00000116213 WRAP73
ENST00000419924 0.309033235934805 0.165616703727203 -0.0947304792961436 ENSG00000116213 WRAP73
ENST00000479331 0.0451045769645546 0.00977176588927377 -0.216246297892549 ENSG00000116213 WRAP73
ENST00000378295 0.261412278156747 0.129265496141623 -0.0992734006172245 ENSG00000078900 TP73
ENST00000604074 0.261412278156747 0.129265496141623 -0.0992734006172245 ENSG00000078900 TP73
ENST00000354437 0.584929075508653 0.426160618637339 -0.0541904381861614 ENSG00000078900 TP73
ENST00000346387 0.509909118990836 0.347199166111256 -0.0628555407361787 ENSG00000078900 TP73
ENST00000357733 0.509909118990836 0.347199166111256 -0.0628555407361787 ENSG00000078900 TP73
ENST00000443034 0.846589902514927 0.756753026521016 0.0259193882855814 ENSG00000227589 RP5-1092A11.5
ENST00000603362 0.310018878611816 0.166425734906198 -0.0913571358999794 ENSG00000078900 TP73
ENST00000604479 0.310018878611816 0.166425734906198 -0.0913571358999794 ENSG00000078900 TP73
ENST00000378288 0.0790699292551599 0.0225295236142676 -0.145268594117005 ENSG00000078900 TP73
ENST00000378285 0.279662172294679 0.142662999187812 -0.0981871760164701 ENSG00000078900 TP73
ENST00000378280 0.279662172294679 0.142662999187812 -0.0981871760164701 ENSG00000078900 TP73
ENST00000603364 0.375069205289158 0.220064348387571 -0.0841165405152719 ENSG00000078900 TP73
ENST00000604194 0.450160876028228 0.28828664323862 -0.0897282449220144 ENSG00000078900 TP73
ENST00000378290 0.353571793881848 0.201765350492262 -0.0861751960341679 ENSG00000078900 TP73
ENST00000416554 0.286515215842806 0.147821845827566 -0.1276962686202 ENSG00000235131 RP5-1092A11.2
ENST00000604566 0.198097438963771 0.0863709363217145 -0.123594326392988 ENSG00000078900 TP73
ENST00000418088 0.227681760630158 0.105704883882588 -0.116337773105772 ENSG00000227372 TP73-AS1
ENST00000452079 0.201914309188726 0.0887027325316099 -0.119424546960253 ENSG00000227372 TP73-AS1
ENST00000419973 0.232182533051285 0.108707754321301 -0.142293929304247 ENSG00000227372 TP73-AS1
ENST00000423764 0.23766649916205 0.112455556909055 -0.110607779773097 ENSG00000227372 TP73-AS1
ENST00000587071 0.673646774722204 0.529735231844602 -0.0501384900902518 ENSG00000227372 TP73-AS1
ENST00000608600 0.684742509305356 0.543127292897289 -0.0495144216349464 ENSG00000227372 TP73-AS1
ENST00000544565 0.570475062911369 0.41027147799283 -0.0712425553469856 ENSG00000227372 TP73-AS1
ENST00000378251 0.00516103336065305 0.00026096769840175 -0.192490421494405 ENSG00000130764 LRRC47
ENST00000462356 0.0599632564419146 0.0149733546144671 -0.185158537021385 ENSG00000130764 LRRC47
ENST00000479239 0.32474426008569 0.1782973498148 -0.103922197759091 ENSG00000130764 LRRC47
ENST00000607459 0.806184216810722 0.7002881288144 -0.0323085617225986 ENSG00000272153 RP1-286D6.5
ENST00000378230 0.29650734734402 0.155686239240353 -0.0680836543202559 ENSG00000116198 CEP104
ENST00000438539 0.368794706631859 0.214816241795456 -0.0847896195218429 ENSG00000116198 CEP104
ENST00000461667 0.661175107265179 0.514233619312457 -0.0487108466018562 ENSG00000116198 CEP104
ENST00000495701 0.262166502832549 0.129844061377384 -0.129695312508206 ENSG00000116198 CEP104
ENST00000460038 0.743564646818199 0.61729303010355 -0.0363993692282363 ENSG00000116198 CEP104
ENST00000494653 0.526705202061957 0.36415679278295 -0.0522678970137821 ENSG00000116198 CEP104
ENST00000443466 0.981556876011147 0.967732719648232 0.00332281878761442 ENSG00000116198 CEP104
ENST00000428079 0.210736470985182 0.0944733640154386 -0.108590351342499 ENSG00000116198 CEP104
ENST00000494951 0.383470120606281 0.227128022100821 -0.0959822070367221 ENSG00000116198 CEP104
ENST00000378223 0.191095174212713 0.0819264998744069 -0.11936583666792 ENSG00000116198 CEP104
ENST00000378212 0.663994574380725 0.517859128634549 0.0532402363141128 ENSG00000169598 DFFB
ENST00000378209 0.647410050059266 0.497708984997403 -0.0478346882698139 ENSG00000169598 DFFB
ENST00000491998 0.647410050059266 0.497708984997403 -0.0478346882698139 ENSG00000169598 DFFB
ENST00000338895 0.797216086667719 0.687925750649859 -0.0312536925816579 ENSG00000169598 DFFB
ENST00000341385 0.677375036351843 0.53410260637924 0.0553204204969607 ENSG00000169598 DFFB
ENST00000468793 0.671479866093203 0.527116594436845 -0.0447097804539912 ENSG00000169598 DFFB
ENST00000339350 0.67975645508164 0.537014473892751 -0.043545548834615 ENSG00000169598 DFFB
ENST00000477548 0.67975645508164 0.537014473892751 -0.043545548834615 ENSG00000169598 DFFB
ENST00000378206 0.667448017716206 0.522160757613939 -0.0452051342364866 ENSG00000169598 DFFB
ENST00000475969 0.685247640350834 0.543690657371619 -0.0428896404990689 ENSG00000169598 DFFB
ENST00000461150 0.272829897330509 0.137683946188091 -0.130188381045536 ENSG00000169598 DFFB
ENST00000486765 0.465949296735225 0.303257331498694 -0.0612983830908419 ENSG00000198912 C1orf174
ENST00000361605 0.465949296735225 0.303257331498694 -0.0612983830908419 ENSG00000198912 C1orf174
ENST00000474140 0.465949296735225 0.303257331498694 -0.0612983830908419 ENSG00000198912 C1orf174
ENST00000442673 0.667106838426143 0.52163012849324 -0.056798524676949 ENSG00000236423 LINC01134
ENST00000439488 0.489607008281126 0.326508005680789 -0.0870053113388377 ENSG00000236423 LINC01134
ENST00000478423 0.914329031584051 0.858445053800893 -0.010095623189962 ENSG00000131697 NPHP4
ENST00000460696 0.583390872444861 0.424475024361037 0.0690886926778048 ENSG00000131697 NPHP4
ENST00000378161 0.619139503723723 0.464739837482705 0.061993454819518 ENSG00000131697 NPHP4
ENST00000489180 0.914444747240187 0.858612272368019 -0.0100822144329114 ENSG00000131697 NPHP4
ENST00000378156 0.914444747240187 0.858612272368019 -0.0100822144329114 ENSG00000131697 NPHP4
ENST00000378169 0.879500801881923 0.804014447459834 -0.0142815862487896 ENSG00000131697 NPHP4
ENST00000468253 0.348571846907544 0.197596081390794 0.114828072862461 ENSG00000131697 NPHP4
ENST00000470763 0.916013223892977 0.860999124128618 -0.0155238024829394 ENSG00000131697 NPHP4
ENST00000466897 0.723332709994088 0.591445268504246 -0.0475725558496273 ENSG00000131697 NPHP4
ENST00000378111 0.0174933094872957 0.00221331623479609 -0.148486040621764 ENSG00000069424 KCNAB2
ENST00000378097 0.00994718115877309 0.000862211642587719 -0.157788501341281 ENSG00000069424 KCNAB2
ENST00000493807 0.493389181076081 0.330251470982964 -0.0757485897410634 ENSG00000069424 KCNAB2
ENST00000378092 0.155090768536515 0.0603233055654054 -0.0958002816951931 ENSG00000069424 KCNAB2
ENST00000478098 0.886484298444745 0.814725181642354 -0.0158022299528753 ENSG00000069424 KCNAB2
ENST00000445501 0.920059914034902 0.867147359791049 -0.0113298501575546 ENSG00000069424 KCNAB2
ENST00000428161 0.358256795980435 0.205782900601657 -0.0685868973527828 ENSG00000069424 KCNAB2
ENST00000389632 0.376061192054288 0.220850064997524 -0.0663765862583628 ENSG00000069424 KCNAB2
ENST00000602612 0.128023633610839 0.0454311790090278 -0.101740644269783 ENSG00000069424 KCNAB2
ENST00000378087 0.0136420091409829 0.00147151109460754 -0.154009085318361 ENSG00000069424 KCNAB2
ENST00000341524 0.00801926929667286 0.000589218859570505 -0.163546521461639 ENSG00000069424 KCNAB2
ENST00000352527 0.00801926929667286 0.000589218859570505 -0.163546521461639 ENSG00000069424 KCNAB2
ENST00000435937 0.888315869012585 0.81752557393285 -0.0138768350684553 ENSG00000069424 KCNAB2
ENST00000164247 0.00549574597413483 0.000290989636461907 -0.171715225878622 ENSG00000069424 KCNAB2
ENST00000459822 0.838161952992727 0.74443108098515 -0.0257701124957621 ENSG00000069424 KCNAB2
ENST00000594544 0.413333401890116 0.253892082152966 -0.100158056106014 ENSG00000268332 AL035406.1
ENST00000472700 0.757207846174641 0.63458565484275 -0.0286720117674198 ENSG00000069424 KCNAB2
ENST00000378083 0.00272342916334318 6.76361273286887e-05 -0.187240192054063 ENSG00000069424 KCNAB2
ENST00000458166 0.0276155331489704 0.00460393008846864 -0.146247252684211 ENSG00000069424 KCNAB2
ENST00000462676 0.401038279840448 0.242499170383055 -0.087513875093712 ENSG00000069424 KCNAB2
ENST00000481789 0.00455801608855228 0.000201055346261955 -0.25401116736636 ENSG00000069424 KCNAB2
ENST00000484532 0.0230950187806364 0.00347537230246009 -0.156830417071176 ENSG00000116251 RPL22
ENST00000234875 0.0229126628135786 0.00343201324102962 -0.156566004612438 ENSG00000116251 RPL22
ENST00000480661 0.0161929790064706 0.00194859714834932 -0.167761239262778 ENSG00000116251 RPL22
ENST00000497965 0.0166939920079546 0.00205146061926006 -0.167136530153306 ENSG00000116251 RPL22
ENST00000471204 0.0166632077423046 0.00204489349728585 -0.167451369517958 ENSG00000116251 RPL22
ENST00000465387 0.017080891989993 0.00212701683550309 -0.167268977060183 ENSG00000116251 RPL22
ENST00000462296 0.0177398612604575 0.00226130460654194 -0.16697218113756 ENSG00000116251 RPL22
ENST00000465335 0.0171377590662503 0.00213764212808947 -0.16751641724407 ENSG00000116251 RPL22
ENST00000377948 0.128362445062629 0.0456122170685434 -0.146415040733207 ENSG00000158286 RNF207
ENST00000377939 0.117238225501638 0.040014510030951 -0.150246113498654 ENSG00000158286 RNF207
ENST00000496676 0.365428307289669 0.211948682780307 -0.0972818666290721 ENSG00000158286 RNF207
ENST00000483336 0.607551312985706 0.451216977416302 -0.0649380660494356 ENSG00000158286 RNF207
ENST00000343813 0.0544741768660053 0.0129813871804291 -0.12890478092751 ENSG00000116237 ICMT
ENST00000495791 0.044616463927157 0.0096087341298516 -0.195769623345995 ENSG00000116237 ICMT
ENST00000489498 0.496267643839834 0.333288912035663 -0.0559441426882761 ENSG00000116237 ICMT
ENST00000474756 0.406452710704827 0.247518196681579 -0.074155017738078 ENSG00000116237 ICMT
ENST00000362035 0.525446951628055 0.362847119470736 -0.0807535053402585 ENSG00000116237 ICMT
ENST00000377893 0.511283997964247 0.348539983627406 -0.0818613755086021 ENSG00000158292 GPR153
ENST00000608083 0.899129567582862 0.833992783713121 0.0141199926044622 ENSG00000097021 ACOT7
ENST00000377845 0.935116500738648 0.890981863624245 -0.0094997440995157 ENSG00000097021 ACOT7
ENST00000377855 0.923345414393575 0.872304221280283 0.0109328115639867 ENSG00000097021 ACOT7
ENST00000377860 0.899129567582862 0.833992783713121 0.0141199926044622 ENSG00000097021 ACOT7
ENST00000418124 0.899129567582862 0.833992783713121 0.0141199926044622 ENSG00000097021 ACOT7
ENST00000545482 0.894703722043868 0.826680662736249 0.014753023679975 ENSG00000097021 ACOT7
ENST00000361521 0.922039049824588 0.870202479050912 0.0109856660674217 ENSG00000097021 ACOT7
ENST00000377842 0.941838476644619 0.901806718964142 -0.00860306939053861 ENSG00000097021 ACOT7
ENST00000473466 0.795972003007381 0.686134177962177 0.029108067155212 ENSG00000097021 ACOT7
ENST00000481175 0.885553644433318 0.813044388984884 -0.0204151425595017 ENSG00000097021 ACOT7
ENST00000541130 0.815402376005075 0.713099727291498 -0.0286736382611862 ENSG00000097021 ACOT7
ENST00000377837 0.456630176190749 0.294461511850395 -0.0923641654386519 ENSG00000069812 HES2
ENST00000377836 0.553882032680418 0.39249323374595 -0.0751041610120261 ENSG00000069812 HES2
ENST00000377705 0.0943869801312712 0.0291581605331876 -0.112171102513981 ENSG00000162408 NOL9
ENST00000464383 0.867519489410308 0.786271786273345 -0.0209062377117579 ENSG00000162408 NOL9
ENST00000462798 0.195623331454155 0.0847875743626091 -0.152641565072808 ENSG00000162408 NOL9
ENST00000460777 0.101245878055075 0.0322207895258771 -0.189509696943352 ENSG00000162408 NOL9
ENST00000464665 0.0192934211160475 0.00258942261859136 -0.259975972666245 ENSG00000162408 NOL9
ENST00000319084 0.436413697776909 0.275142305190343 -0.0871840900705878 ENSG00000204859 ZBTB48
ENST00000435905 0.390602916427333 0.233369055463862 -0.0955033603485269 ENSG00000204859 ZBTB48
ENST00000377674 0.24644709024956 0.118483238082029 -0.109902056146171 ENSG00000204859 ZBTB48
ENST00000488936 0.378968264357824 0.223299393470197 -0.0884197767214134 ENSG00000204859 ZBTB48
ENST00000482360 0.482492844868218 0.319336014164196 -0.0833170498704869 ENSG00000204859 ZBTB48
ENST00000498342 0.310744823674845 0.16702683245091 -0.116224740088373 ENSG00000204859 ZBTB48
ENST00000466813 0.416074529609785 0.256306310734445 -0.099831319873212 ENSG00000204859 ZBTB48
ENST00000377658 0.302106753042768 0.160074204731881 -0.0914749289380508 ENSG00000162413 KLHL21
ENST00000377663 0.301765554356667 0.159813806270251 -0.0914824932960041 ENSG00000162413 KLHL21
ENST00000467612 0.754950787735761 0.631761126560433 -0.0361104903425245 ENSG00000162413 KLHL21
ENST00000496707 0.418490242034344 0.258572245487183 -0.0924623384029571 ENSG00000162413 KLHL21
ENST00000463043 0.734645684841844 0.605818620677651 -0.0416581856996367 ENSG00000162413 KLHL21
ENST00000377648 0.0141184306965321 0.00156362256380516 -0.177434262044421 ENSG00000116273 PHF13
ENST00000495385 0.00342873904263532 0.000111608041314949 -0.228973238075161 ENSG00000116273 PHF13
ENST00000054650 0.325373961903436 0.178803314244785 -0.0907227030218188 ENSG00000041988 THAP3
ENST00000484676 0.535432376438492 0.373086398271823 -0.0773937612913116 ENSG00000041988 THAP3
ENST00000307896 0.340101646830414 0.190479652493826 -0.0872570761206772 ENSG00000041988 THAP3
ENST00000377627 0.131998481307375 0.0475877445885602 -0.111526575126802 ENSG00000041988 THAP3
ENST00000484669 0.36860124052176 0.214651917060999 -0.0831350569301271 ENSG00000041988 THAP3
ENST00000487819 0.334417242008083 0.185954984361387 -0.090231519011349 ENSG00000041988 THAP3
ENST00000472925 0.329390132899688 0.182006938348068 -0.0921804261678942 ENSG00000041988 THAP3
ENST00000480647 0.0344300065449178 0.00651146920595351 -0.224368007229263 ENSG00000041988 THAP3
ENST00000465508 0.0186692146555261 0.00244785639989354 -0.181532355963355 ENSG00000007923 DNAJC11
ENST00000349363 0.136837113730414 0.050180971859524 -0.0927166676391549 ENSG00000007923 DNAJC11
ENST00000451196 0.136837113730414 0.050180971859524 -0.0927166676391549 ENSG00000007923 DNAJC11
ENST00000377577 0.241660962784374 0.115259411489894 -0.0704886378071772 ENSG00000007923 DNAJC11
ENST00000294401 0.368451770417169 0.21453202357119 -0.0570109638719041 ENSG00000007923 DNAJC11
ENST00000542246 0.232014626106454 0.10858974128864 -0.0776282615997059 ENSG00000007923 DNAJC11
ENST00000377573 0.393823189588583 0.236314693238156 -0.0550961492330062 ENSG00000007923 DNAJC11
ENST00000472414 0.02579272240191 0.00413967353961446 -0.205631851601711 ENSG00000007923 DNAJC11
ENST00000426784 0.869050540885922 0.788615153318614 -0.0145928632772659 ENSG00000007923 DNAJC11
ENST00000473993 0.929612219520991 0.882230322459533 -0.00802362717922371 ENSG00000007923 DNAJC11
ENST00000469318 0.768552128538712 0.649729502044062 0.0336026091808739 ENSG00000007923 DNAJC11
ENST00000485073 0.474861738714221 0.311851556834537 0.0631415049825627 ENSG00000007923 DNAJC11
ENST00000460594 0.307848656741857 0.164625878483604 0.087912749659362 ENSG00000007923 DNAJC11
ENST00000465911 0.711483040882959 0.576518409442705 0.0407598732713215 ENSG00000007923 DNAJC11
ENST00000303635 0.0186447581460425 0.00244221638022382 0.211752559724515 ENSG00000171735 CAMTA1
ENST00000490738 0.00887097610153136 0.000708960390544053 0.240619656976951 ENSG00000171735 CAMTA1
ENST00000476163 0.00790783140328947 0.000573363847514591 0.231654250400112 ENSG00000171735 CAMTA1
ENST00000473578 0.00894882108807417 0.000716991680371488 0.240444387666053 ENSG00000171735 CAMTA1
ENST00000557126 0.00769080856866799 0.000545222518254795 0.234686895991809 ENSG00000171735 CAMTA1
ENST00000467404 0.00894882108807417 0.000716991680371488 0.240444387666053 ENSG00000171735 CAMTA1
ENST00000439411 0.0187417089834302 0.00246642637239619 0.211609222572694 ENSG00000171735 CAMTA1
ENST00000461311 0.00755839293263478 0.000529815463151464 0.235999979651201 ENSG00000171735 CAMTA1
ENST00000486138 0.01054067045586 0.000955672623663695 0.238684509470107 ENSG00000171735 CAMTA1
ENST00000482934 0.00602000336579244 0.000346117768153287 0.236679544576917 ENSG00000171735 CAMTA1
ENST00000470648 0.00834581178260247 0.000635003058388821 0.218250524487631 ENSG00000171735 CAMTA1
ENST00000461580 0.00799419016741818 0.000586197156818763 0.220180526554577 ENSG00000171735 CAMTA1
ENST00000472283 0.00818291479735476 0.000612950878240899 0.254285008867944 ENSG00000171735 CAMTA1
ENST00000467267 0.186802920847696 0.0792922630666564 0.138557936457896 ENSG00000171735 CAMTA1
ENST00000054666 0.77922935207131 0.663547820312167 0.0296543628505387 ENSG00000049245 VAMP3
ENST00000470357 0.983575984451278 0.971155326546234 -0.00281344970641696 ENSG00000049245 VAMP3
ENST00000487194 0.931933425966679 0.885851012439787 0.0122464458794565 ENSG00000049245 VAMP3
ENST00000377532 0.586365225432588 0.427630420507295 -0.0663409560305054 ENSG00000049246 PER3
ENST00000361923 0.615551918905458 0.46056372436559 -0.0619727768550295 ENSG00000049246 PER3
ENST00000377516 0.78622101396966 0.673163932490243 -0.037216835270016 ENSG00000049247 UTS2
ENST00000377507 0.571866374230813 0.411739766290934 0.0730990454347722 ENSG00000049249 TNFRSF9
ENST00000493373 0.426946706058868 0.266365471072673 -0.0711393057511267 ENSG00000116288 PARK7
ENST00000460192 0.380586898881861 0.224593628249274 -0.0774885460552769 ENSG00000116288 PARK7
ENST00000338639 0.416842112817658 0.257034075957614 -0.0726569820194776 ENSG00000116288 PARK7
ENST00000493678 0.414621595469855 0.255044329961051 -0.0729627406030328 ENSG00000116288 PARK7
ENST00000377493 0.416842112817658 0.257034075957614 -0.0726569820194776 ENSG00000116288 PARK7
ENST00000465354 0.38294225224278 0.226680665041712 -0.0771148775302962 ENSG00000116288 PARK7
ENST00000377491 0.41636764165052 0.256572393733253 -0.0727790706082908 ENSG00000116288 PARK7
ENST00000377488 0.417008662578821 0.257209432217526 -0.0727211066509078 ENSG00000116288 PARK7
ENST00000497113 0.391349911609295 0.233967163445776 -0.0760118425303625 ENSG00000116288 PARK7
ENST00000469225 0.449059886407148 0.287170865229106 -0.0723918453483372 ENSG00000116288 PARK7
ENST00000474874 0.764706691086004 0.644492524408971 0.0401545996004158 ENSG00000116285 ERRFI1
ENST00000377482 0.443153489172565 0.28146353269963 0.0956005995014717 ENSG00000116285 ERRFI1
ENST00000337907 0.0512754597481623 0.0118573537671654 0.170540978171981 ENSG00000142599 RERE
ENST00000377464 0.373860381822985 0.219055915055038 0.0677404633323546 ENSG00000142599 RERE
ENST00000467350 0.085897378832894 0.0254092778365289 -0.121084955243311 ENSG00000142599 RERE
ENST00000400907 0.0633126222512574 0.016250341652557 0.158808420994957 ENSG00000142599 RERE
ENST00000476556 0.457874107838656 0.295541499725186 0.0605241171263917 ENSG00000142599 RERE
ENST00000400908 0.0336466234919069 0.00629378119242274 0.194675546411838 ENSG00000142599 RERE
ENST00000505225 0.0142405580040995 0.00158679251171741 -0.184358874960496 ENSG00000142599 RERE
ENST00000464367 0.0110405910319798 0.00103630263373679 -0.23766753804851 ENSG00000142599 RERE
ENST00000488215 0.205891334002674 0.091290373528383 0.118952414344929 ENSG00000142599 RERE
ENST00000460659 0.104040439557484 0.0335338463541872 0.157038314254283 ENSG00000142599 RERE
ENST00000492766 0.106506780753172 0.0347501611880946 0.156463642433243 ENSG00000142599 RERE
ENST00000465125 0.119329499579715 0.0410458901196199 0.1502365451208 ENSG00000142599 RERE
ENST00000464972 0.0578803992676185 0.0142073541653088 0.168945510961184 ENSG00000142599 RERE
ENST00000449895 0.347522100193526 0.19672901689098 0.108937940452517 ENSG00000232912 RP5-1115A15.1
ENST00000444276 0.519204987255722 0.356478295563387 0.0819457366146984 ENSG00000232912 RP5-1115A15.1
ENST00000480342 0.0127660690044305 0.00131415238636149 0.262615605024392 ENSG00000142599 RERE
ENST00000507012 0.0758008839169105 0.0211634548078793 0.170945390585067 ENSG00000142599 RERE
ENST00000469251 0.0140722173694483 0.00155521386013979 0.269155445631929 ENSG00000142599 RERE
ENST00000514428 0.0170072346544539 0.00211223827133493 0.258753112180725 ENSG00000142599 RERE
ENST00000468247 0.0258926769443465 0.00416459623894911 0.230330506710081 ENSG00000142599 RERE
ENST00000234590 0.0151302055795185 0.00174726166002935 -0.137624847085926 ENSG00000074800 ENO1
ENST00000464920 0.0353528623230215 0.00676475198913326 -0.12744302559835 ENSG00000074800 ENO1
ENST00000497492 0.00236603437922042 5.14133663197789e-05 -0.162169568297034 ENSG00000074800 ENO1
ENST00000486051 0.00732163449910928 0.000500664203184046 -0.143500045639027 ENSG00000074800 ENO1
ENST00000492343 0.00538850744991551 0.000280667718646173 -0.152696538064699 ENSG00000074800 ENO1
ENST00000489867 0.00209452618819914 4.05440943733802e-05 -0.187077617907027 ENSG00000074800 ENO1
ENST00000414948 0.203530001393836 0.0897525871687581 0.127397276092694 ENSG00000236269 ENO1-IT1
ENST00000377424 0.378089697918502 0.222561387673294 -0.0891016446357668 ENSG00000142583 SLC2A5
ENST00000536305 0.123267341404066 0.0430067141789994 -0.152023712664616 ENSG00000142583 SLC2A5
ENST00000535586 0.425286752818209 0.264839784672811 -0.0801108306012664 ENSG00000142583 SLC2A5
ENST00000487492 0.0652000119194737 0.0169698346988582 -0.20865583560271 ENSG00000142583 SLC2A5
ENST00000377414 0.678664040145614 0.535644165388111 -0.0465890759595095 ENSG00000142583 SLC2A5
ENST00000484798 0.927095313158684 0.8783660453686 0.012156683410259 ENSG00000142583 SLC2A5
ENST00000474145 0.926790656610046 0.877987750645302 0.0121963652025091 ENSG00000142583 SLC2A5
ENST00000479813 0.926790656610046 0.877987750645302 0.0121963652025091 ENSG00000142583 SLC2A5
ENST00000486632 0.947539076840586 0.911075716683575 0.0089114409744089 ENSG00000142583 SLC2A5
ENST00000487835 0.887521365744522 0.816310974054502 0.0187963049300933 ENSG00000142583 SLC2A5
ENST00000464985 0.63158358778734 0.479195961721111 0.05831117417724 ENSG00000142583 SLC2A5
ENST00000473209 0.960313290436779 0.931896157936055 0.0073571852921249 ENSG00000142583 SLC2A5
ENST00000377411 0.553093215104084 0.391642428645262 -0.0672242004969587 ENSG00000180758 GPR157
ENST00000414642 0.533221868911051 0.370786493094776 -0.0782357723824913 ENSG00000180758 GPR157
ENST00000465853 0.544645585341611 0.382806124156253 -0.0741882986006444 ENSG00000180758 GPR157
ENST00000466131 0.705278581765977 0.568551972831087 -0.050660420833087 ENSG00000180758 GPR157
ENST00000437157 0.277587383336746 0.1410919682494 -0.104798811619415 ENSG00000228526 RP3-510D11.1
ENST00000412639 0.271514287749825 0.136672816647652 -0.107217019204605 ENSG00000234546 RP3-510D11.2
ENST00000377403 0.0322071100543573 0.00587932539936945 -0.144021404630526 ENSG00000049239 H6PD
ENST00000602477 0.0500852034299129 0.0114511296132815 -0.13380637759281 ENSG00000049239 H6PD
ENST00000495451 0.0310561461173481 0.00555604141073266 -0.183994996534311 ENSG00000049239 H6PD
ENST00000328089 0.3919866926665 0.234661162584285 0.098911527285378 ENSG00000171621 SPSB1
ENST00000450402 0.511863149400078 0.349231916518214 0.0814551699107151 ENSG00000171621 SPSB1
ENST00000302692 0.593555074766576 0.435106691970866 0.0472356924645889 ENSG00000171612 SLC25A33
ENST00000377376 0.138534681506453 0.0510488392838669 -0.132525379694707 ENSG00000188807 TMEM201
ENST00000340381 0.135947628322587 0.0497309013143648 -0.133256856560343 ENSG00000188807 TMEM201
ENST00000340305 0.443906902740388 0.282200887358795 -0.0863244391867984 ENSG00000188807 TMEM201
ENST00000416541 0.026919358332131 0.00443270936688774 -0.193672166016504 ENSG00000188807 TMEM201
ENST00000508400 0.665290958637756 0.519461099472257 -0.0563429526142798 ENSG00000188807 TMEM201
ENST00000536656 0.111593759228456 0.0372360014333474 -0.100395765836409 ENSG00000171608 PIK3CD
ENST00000377346 0.111139186536253 0.0370131656625285 -0.101651556052591 ENSG00000171608 PIK3CD
ENST00000377320 0.814221453591701 0.71142318781021 -0.0327969483484307 ENSG00000179840 C1orf200
ENST00000415330 0.791650403792539 0.680214375005596 -0.0279471887313934 ENSG00000231789 RP11-558F24.4
ENST00000484851 0.76217739605589 0.641163344384702 -0.0405917896894936 ENSG00000171608 PIK3CD
ENST00000361110 0.030642667250445 0.00542953086601782 -0.142558648266125 ENSG00000171608 PIK3CD
ENST00000481137 0.663835565077738 0.517659070742863 -0.0549704305643615 ENSG00000171608 PIK3CD
ENST00000479223 0.199572538375414 0.0873027469353232 -0.131969367513756 ENSG00000171608 PIK3CD
ENST00000543390 0.0335009407721556 0.00625268405178059 -0.175437407812476 ENSG00000171608 PIK3CD
ENST00000377298 0.132818087175287 0.0480264387626144 -0.0759426388950664 ENSG00000171603 CLSTN1
ENST00000377288 0.132818087175287 0.0480264387626144 -0.0759426388950664 ENSG00000171603 CLSTN1
ENST00000477264 0.0271740236207768 0.00449447334353049 -0.148442399293671 ENSG00000171603 CLSTN1
ENST00000435891 0.0047572344802685 0.000222034106447433 -0.152394630997215 ENSG00000171603 CLSTN1
ENST00000361311 0.132639340815972 0.0479234925626788 -0.0760000594492544 ENSG00000171603 CLSTN1
ENST00000464286 0.235595315551686 0.111061183533076 -0.107109210371168 ENSG00000171603 CLSTN1
ENST00000377263 0.645537233261286 0.495510781160602 -0.0454714093311792 ENSG00000178585 CTNNBIP1
ENST00000454104 0.261982738987373 0.129700059418477 -0.132569693844206 ENSG00000223989 RP11-84A14.5
ENST00000537447 0.552382013469504 0.390847374451653 -0.0689308227176098 ENSG00000178585 CTNNBIP1
ENST00000400904 0.848906047355298 0.7600277733577 -0.0213076839145895 ENSG00000178585 CTNNBIP1
ENST00000377258 0.894135951327557 0.825827661317199 -0.0161889383337347 ENSG00000178585 CTNNBIP1
ENST00000377256 0.284786800159264 0.146424013725642 -0.121601283302181 ENSG00000178585 CTNNBIP1
ENST00000488540 0.634915793850328 0.483053025728839 0.0475417853269129 ENSG00000162441 LZIC
ENST00000377223 0.57195873869497 0.411852320059915 0.0496076931318973 ENSG00000162441 LZIC
ENST00000400903 0.54702611532545 0.385224915932481 0.0548905269717641 ENSG00000162441 LZIC
ENST00000541052 0.541926591168936 0.379941938011198 0.0538224882909081 ENSG00000162441 LZIC
ENST00000377213 0.502067243979686 0.339475428240374 0.0583291970872496 ENSG00000162441 LZIC
ENST00000471853 0.924168359985076 0.873513876732853 0.013846133027912 ENSG00000162441 LZIC
ENST00000445884 0.77427259779737 0.657023561750492 -0.0381695163777388 ENSG00000228150 RP11-84A14.4
ENST00000403197 0.232121920668452 0.108658329675965 0.116945313178577 ENSG00000173614 NMNAT1
ENST00000377205 0.163022014806827 0.064945602238959 0.107209571510011 ENSG00000173614 NMNAT1
ENST00000462686 0.120417419522504 0.0415867115111269 0.131031128157912 ENSG00000173614 NMNAT1
ENST00000492735 0.118284536570511 0.0405446094821465 0.161768420228483 ENSG00000173614 NMNAT1
ENST00000496751 0.774415299016071 0.657183333011296 0.0333762800333676 ENSG00000173614 NMNAT1
ENST00000413148 0.983904774101569 0.971653011712018 -0.00302431320600035 ENSG00000241326 RP11-807G9.2
ENST00000253251 0.228693802373434 0.106367807303618 0.0725541915456736 ENSG00000130939 UBE4B
ENST00000377157 0.252665956632589 0.122859001943828 0.0691181042822924 ENSG00000130939 UBE4B
ENST00000377153 0.871589835799344 0.792620569842868 0.0159466869743268 ENSG00000130939 UBE4B
ENST00000343090 0.103368074159088 0.0332115900055089 0.10032050096261 ENSG00000130939 UBE4B
ENST00000462658 0.49479422577635 0.33175690757712 0.0826963846168301 ENSG00000130939 UBE4B
ENST00000475795 0.407832024561848 0.248809274976724 0.0768739280248624 ENSG00000130939 UBE4B
ENST00000470736 0.203670717257162 0.0898701629495901 0.0994072859040037 ENSG00000130939 UBE4B
ENST00000466379 0.17425245053631 0.0715504661099227 0.109205181235214 ENSG00000130939 UBE4B
ENST00000488228 0.31363541927713 0.169260801526784 0.104785050612094 ENSG00000130939 UBE4B
ENST00000487244 0.216474343104729 0.0983733733832826 -0.127225794574306 ENSG00000130939 UBE4B
ENST00000465408 0.756600340825021 0.633823696677423 -0.0413843999947938 ENSG00000130939 UBE4B
ENST00000377093 0.0744619402797944 0.0205964549053393 0.157974829859677 ENSG00000054523 KIF1B
ENST00000263934 0.229814410853548 0.107090688421934 0.0920936112106868 ENSG00000054523 KIF1B
ENST00000377086 0.313893579270718 0.169495966940491 0.0711292135390595 ENSG00000054523 KIF1B
ENST00000377083 0.0628986166735952 0.0160787924907421 0.164603487094559 ENSG00000054523 KIF1B
ENST00000377081 0.308693800306599 0.165366928138567 0.0717149616885949 ENSG00000054523 KIF1B
ENST00000497835 0.645442266598257 0.495386198670504 0.0604719971477266 ENSG00000054523 KIF1B
ENST00000465635 0.39410132713458 0.236557835696479 0.104538964380407 ENSG00000054523 KIF1B
ENST00000483340 0.43393868990835 0.272856862722743 0.0970829250311946 ENSG00000054523 KIF1B
ENST00000491493 0.30107454888126 0.159235866454783 -0.0764989137143648 ENSG00000142657 PGD
ENST00000487775 0.0741148693085505 0.020455482330817 -0.170713085810185 ENSG00000142657 PGD
ENST00000541529 0.226052448453541 0.10461249703089 -0.0759656910795729 ENSG00000142657 PGD
ENST00000477958 0.296595809693012 0.155750945572864 -0.0766610392184507 ENSG00000142657 PGD
ENST00000270776 0.129180188746358 0.0460669822377529 -0.088860523380328 ENSG00000142657 PGD
ENST00000483936 0.255247808838434 0.124727212713585 -0.0733209299302476 ENSG00000142657 PGD
ENST00000538557 0.156975628941093 0.0613670279609225 -0.0839093360800845 ENSG00000142657 PGD
ENST00000465632 0.313379537008803 0.169053812762327 -0.0756170537515408 ENSG00000142657 PGD
ENST00000460189 0.367381675767386 0.213631564086694 -0.0633809716300793 ENSG00000142657 PGD
ENST00000493288 0.385988065970601 0.229264318162532 -0.0738839238760779 ENSG00000142657 PGD
ENST00000498356 0.225836641391984 0.104455032235438 -0.0808901179957115 ENSG00000142657 PGD
ENST00000496718 0.498152510892062 0.335233882038562 -0.0598217113164137 ENSG00000142657 PGD
ENST00000400900 0.465411390162702 0.302751715720137 -0.074784660074165 ENSG00000251503 APITD1-CORT
ENST00000602296 0.465411390162702 0.302751715720137 -0.074784660074165 ENSG00000175279 APITD1
ENST00000602787 0.465411390162702 0.302751715720137 -0.074784660074165 ENSG00000175279 APITD1
ENST00000470413 0.422072154586672 0.261902610666532 -0.0822441691122418 ENSG00000251503 APITD1-CORT
ENST00000309048 0.35476555409242 0.202787977919412 -0.0957211656796391 ENSG00000175279 APITD1
ENST00000602486 0.193677487322551 0.0835967007894176 -0.15148359021439 ENSG00000175279 APITD1
ENST00000477755 0.189522969562795 0.0809420128969998 -0.130896422059338 ENSG00000175279 APITD1
ENST00000462462 0.376982244726838 0.221592822757324 -0.0939851563061462 ENSG00000175279 APITD1
ENST00000465026 0.502128286520897 0.339543196517824 -0.0725771467157425 ENSG00000251503 APITD1-CORT
ENST00000602446 0.927922290623959 0.879655480185224 -0.0122338533164118 ENSG00000251503 APITD1-CORT
ENST00000464507 0.985070102545364 0.973635268974642 0.00283943068612922 ENSG00000175279 APITD1
ENST00000377038 0.212838664526504 0.0959107565961538 -0.0832688034982022 ENSG00000160049 DFFA
ENST00000424487 0.801188680535639 0.693179834244494 -0.0319003761001029 ENSG00000203469 RP5-1113E3.3
ENST00000476658 0.174896444171497 0.0719610854319658 -0.105041325536066 ENSG00000160049 DFFA
ENST00000377036 0.160608140761682 0.0635082655986515 -0.109200224757421 ENSG00000160049 DFFA
ENST00000472851 0.193296507018149 0.0833397976499178 0.104159238341928 ENSG00000142655 PEX14
ENST00000356607 0.0696235434553761 0.0186600274975943 0.143914452331728 ENSG00000142655 PEX14
ENST00000538836 0.0615099134182118 0.0155588194131068 0.149475221204125 ENSG00000142655 PEX14
ENST00000491661 0.020106682905908 0.00276825909353821 0.199097525852818 ENSG00000142655 PEX14
ENST00000377022 0.772021088322405 0.654150470899001 -0.0351341777006141 ENSG00000130940 CASZ1
ENST00000606802 0.209120931280116 0.0934483588180897 -0.148259809886515 ENSG00000272078 RP4-734G22.3
ENST00000344008 0.960110985773536 0.93161540843558 0.00688540462042841 ENSG00000130940 CASZ1
ENST00000496432 0.941085844457357 0.900559112009503 -0.0103876940878579 ENSG00000130940 CASZ1
ENST00000478728 0.58434178838731 0.425464952320311 0.0706177521689081 ENSG00000130940 CASZ1
ENST00000418570 0.135652886682823 0.0495908332223856 -0.162248465014831 ENSG00000175262 C1orf127
ENST00000377004 0.130592986539159 0.046831564860224 -0.161894435723795 ENSG00000175262 C1orf127
ENST00000377008 0.130592986539159 0.046831564860224 -0.161894435723795 ENSG00000175262 C1orf127
ENST00000520253 0.134677034773675 0.0490505568499012 -0.159716466779086 ENSG00000175262 C1orf127
ENST00000473118 0.216844000017798 0.0985966584964185 -0.0788309155003217 ENSG00000120948 TARDBP
ENST00000240185 0.979158329413911 0.963538637996272 -0.0023504874511778 ENSG00000120948 TARDBP
ENST00000476201 0.305714822459771 0.162884078692825 -0.0692766816811324 ENSG00000120948 TARDBP
ENST00000472476 0.222356484605894 0.102252051458112 -0.0791891581659921 ENSG00000120948 TARDBP
ENST00000439080 0.844711889342897 0.753775814986859 -0.0150028541192809 ENSG00000120948 TARDBP
ENST00000473869 0.939376370453231 0.897621104991737 -0.00661578610904257 ENSG00000120948 TARDBP
ENST00000315091 0.970427313579121 0.948311277064759 -0.00334917058016747 ENSG00000120948 TARDBP
ENST00000477447 0.782092811331946 0.667566060293828 0.024909318616032 ENSG00000120948 TARDBP
ENST00000496840 0.887102078600016 0.815708336858046 0.0144824587721084 ENSG00000120948 TARDBP
ENST00000480464 0.623330151227572 0.469825885695523 -0.0605322015777193 ENSG00000120948 TARDBP
ENST00000400897 0.485909719030401 0.322745385045097 -0.0790166094003586 ENSG00000009724 MASP2
ENST00000607145 0.19333967869298 0.0833730418365901 -0.154156877707363 ENSG00000271895 RP4-635E18.8
ENST00000475189 0.0675849654270151 0.0178818321144474 -0.198687407771345 ENSG00000116649 SRM
ENST00000376957 0.485233856522234 0.322012819316659 -0.0599714489090174 ENSG00000116649 SRM
ENST00000490101 0.0488923596896538 0.0110333000714145 -0.202158809782968 ENSG00000116649 SRM
ENST00000465788 0.867270379172757 0.785969739485982 0.0176371054706403 ENSG00000116649 SRM
ENST00000459997 0.848378989906612 0.759240070930187 -0.0188249692713574 ENSG00000116649 SRM
ENST00000487300 0.528400890657365 0.365946439950275 0.0641053263879937 ENSG00000116649 SRM
ENST00000304457 0.0246964838017806 0.0038623727945556 -0.124647625626203 ENSG00000171824 EXOSC10
ENST00000376936 0.0246964838017806 0.0038623727945556 -0.124647625626203 ENSG00000171824 EXOSC10
ENST00000474216 0.0895365691658954 0.0270078165497901 -0.114097074837755 ENSG00000171824 EXOSC10
ENST00000544779 0.0246951222467078 0.00386079130547396 -0.124643973623955 ENSG00000171824 EXOSC10
ENST00000490565 0.698543354466873 0.560094076033541 -0.050885762479051 ENSG00000171824 EXOSC10
ENST00000452378 0.0913786959253517 0.0278302631665366 -0.130929546097676 ENSG00000226849 RP4-635E18.7
ENST00000469634 0.206811466180405 0.0918798335438074 -0.108193039013651 ENSG00000171824 EXOSC10
ENST00000478271 0.270965858834059 0.136263312996752 -0.0990820567038188 ENSG00000171824 EXOSC10
ENST00000470611 0.125429023937279 0.04411386697751 -0.121152681359014 ENSG00000171824 EXOSC10
ENST00000498576 0.446057481807632 0.284179979637845 -0.0792863148217301 ENSG00000171824 EXOSC10
ENST00000472078 0.377976740035326 0.222476110517247 -0.0905879062651133 ENSG00000171824 EXOSC10
ENST00000485606 0.708247209950558 0.572109782917192 -0.0406159000507747 ENSG00000171824 EXOSC10
ENST00000460196 0.192861074700588 0.08304979862313 -0.122228226649585 ENSG00000171824 EXOSC10
ENST00000376838 0.291126639904233 0.151313762376212 -0.086353385641609 ENSG00000198793 MTOR
ENST00000361445 0.729516166917558 0.599214950136461 -0.0224759957514137 ENSG00000198793 MTOR
ENST00000473471 0.845050481897636 0.754262268052994 0.0254148865323111 ENSG00000198793 MTOR
ENST00000490931 0.782437953481422 0.668009253599136 0.0334695542122294 ENSG00000198793 MTOR
ENST00000455339 0.432536749202546 0.271491901254057 0.0891176035951344 ENSG00000198793 MTOR
ENST00000495435 0.568972112952845 0.408750286448197 -0.0656340115527418 ENSG00000198793 MTOR
ENST00000476768 0.415394145514151 0.255749680479591 0.101514867328539 ENSG00000198793 MTOR
ENST00000445982 0.840164851599258 0.747253880228272 0.0281292321844733 ENSG00000225602 MTOR-AS1
ENST00000420480 0.826350755893858 0.728429844530628 0.0303100125283353 ENSG00000225602 MTOR-AS1
ENST00000376810 0.844870045505357 0.754024152324749 0.0190410219021949 ENSG00000120942 UBIAD1
ENST00000376804 0.566487908451095 0.406034630926448 0.0515413836786501 ENSG00000120942 UBIAD1
ENST00000486588 0.75516184322849 0.632044226112034 0.0327018396922717 ENSG00000120942 UBIAD1
ENST00000483738 0.808158379184107 0.702905548900357 0.0258193391526058 ENSG00000120942 UBIAD1
ENST00000251546 0.0676174331933183 0.0178970965090559 -0.174996398582901 ENSG00000132879 FBXO44
ENST00000425796 0.256808271954882 0.12594519451064 -0.12785389383268 ENSG00000132879 FBXO44
ENST00000376770 0.055764562946563 0.0134668122978926 -0.176791112608907 ENSG00000132879 FBXO44
ENST00000376768 0.195059608255583 0.0844374903608239 -0.1394397408685 ENSG00000132879 FBXO44
ENST00000251547 0.055764562946563 0.0134668122978926 -0.176791112608907 ENSG00000132879 FBXO44
ENST00000376760 0.30836972643925 0.165102195747339 -0.114639361423374 ENSG00000132879 FBXO44
ENST00000376762 0.0662311795372222 0.0173485265386248 -0.176193495957472 ENSG00000132879 FBXO44
ENST00000475435 0.0546984725049041 0.0130537496973846 -0.188436798480279 ENSG00000132879 FBXO44
ENST00000471895 0.0195164662972404 0.00263652073392434 -0.228334788900696 ENSG00000132879 FBXO44
ENST00000376753 0.150089294647262 0.0575465668133406 -0.124291328110287 ENSG00000116663 FBXO6
ENST00000474239 0.116455369830651 0.0396346631771168 -0.151213462582302 ENSG00000116663 FBXO6
ENST00000449067 0.096277417864945 0.0300063137365477 -0.146441444854568 ENSG00000116663 FBXO6
ENST00000235310 0.91807191310046 0.864286615777545 -0.0108895192496261 ENSG00000116670 MAD2L2
ENST00000376692 0.8980084600695 0.83216319304176 -0.0135453985639571 ENSG00000116670 MAD2L2
ENST00000376672 0.917712610636073 0.863682043620213 -0.010934496475845 ENSG00000116670 MAD2L2
ENST00000376669 0.905411065241737 0.844215512282206 -0.0125601274266433 ENSG00000116670 MAD2L2
ENST00000376667 0.944828535941335 0.906948983592423 -0.00735066290171749 ENSG00000116670 MAD2L2
ENST00000445656 0.954505074921487 0.92252683633432 -0.00624515347165452 ENSG00000116670 MAD2L2
ENST00000456915 0.961028547411551 0.933096605806276 -0.00538647974518079 ENSG00000116670 MAD2L2
ENST00000376664 0.852727134027408 0.765523477151845 -0.0195121879725713 ENSG00000116670 MAD2L2
ENST00000376655 0.80444311256216 0.697884377087299 -0.0258727782277353 ENSG00000116670 MAD2L2
ENST00000376637 0.489760335365931 0.326684461433349 -0.0669756641816765 ENSG00000177674 AGTRAP
ENST00000476512 0.7230220623219 0.591095889247836 -0.0375308522801101 ENSG00000177674 AGTRAP
ENST00000400895 0.690370252633229 0.550397145884648 -0.0417835941224563 ENSG00000177674 AGTRAP
ENST00000494437 0.760814928910614 0.63937213531109 0.035476966994742 ENSG00000177674 AGTRAP
ENST00000491346 0.532078351263936 0.369668470664444 -0.0618866801332419 ENSG00000177674 AGTRAP
ENST00000376629 0.514875685833659 0.352213740363817 -0.0633748029770146 ENSG00000177674 AGTRAP
ENST00000376627 0.511421968698636 0.348697001267303 -0.0640472820978066 ENSG00000177674 AGTRAP
ENST00000314340 0.527799330585023 0.365312420633649 -0.061880367439374 ENSG00000177674 AGTRAP
ENST00000452018 0.60208554932835 0.444946711914648 -0.0529824204708444 ENSG00000177674 AGTRAP
ENST00000510878 0.506455912428902 0.3438858582102 -0.0648197474758163 ENSG00000177674 AGTRAP
ENST00000476309 0.365137934926222 0.211714819773348 -0.0981357076877889 ENSG00000177674 AGTRAP
ENST00000514733 0.188797311749776 0.0804748230033273 -0.138270030065377 ENSG00000177674 AGTRAP
ENST00000513739 0.287406481653889 0.148499035567641 -0.120167314952096 ENSG00000177674 AGTRAP
ENST00000471765 0.138062065714739 0.0508151932324202 -0.160056064585805 ENSG00000177674 AGTRAP
ENST00000433342 0.24029899856296 0.114335115123313 -0.114223677876712 ENSG00000215910 C1orf167
ENST00000312793 0.240304362788064 0.114339780656675 -0.114116827813547 ENSG00000215910 C1orf167
ENST00000444493 0.302800990050964 0.160604484139593 -0.103755846691716 ENSG00000215910 C1orf167
ENST00000449278 0.302800990050964 0.160604484139593 -0.103755846691716 ENSG00000215910 C1orf167
ENST00000475041 0.119182088617627 0.040972382766832 -0.166641584739096 ENSG00000215910 C1orf167
ENST00000376592 0.00617143878667059 0.00036112448191764 -0.212709742881363 ENSG00000177000 MTHFR
ENST00000376583 0.00537561265287268 0.000279439239992122 -0.214208549939162 ENSG00000177000 MTHFR
ENST00000376590 0.0071913520844533 0.000484482683190404 -0.206638056330135 ENSG00000177000 MTHFR
ENST00000482358 0.597436220363565 0.439654005440656 -0.0608249878904041 ENSG00000215910 C1orf167
ENST00000376585 0.00516756994615943 0.000261616323088773 -0.214648950856656 ENSG00000177000 MTHFR
ENST00000418034 0.232964915805582 0.109255881698876 -0.124048008520524 ENSG00000177000 MTHFR
ENST00000413656 0.162789390988047 0.0648222874144113 -0.152840826007424 ENSG00000177000 MTHFR
ENST00000423400 0.105915500308095 0.0344330653041472 -0.174683794214878 ENSG00000177000 MTHFR
ENST00000431243 0.105915500308095 0.0344330653041472 -0.174683794214878 ENSG00000177000 MTHFR
ENST00000376486 0.32062956048984 0.174837073269612 -0.108293647650551 ENSG00000177000 MTHFR
ENST00000312413 0.487092505708655 0.3239013710377 -0.0460511214217371 ENSG00000011021 CLCN6
ENST00000346436 0.487947217599446 0.324854402120605 -0.0459376496409954 ENSG00000011021 CLCN6
ENST00000376497 0.905684890296553 0.844644842816161 0.0134335756515208 ENSG00000011021 CLCN6
ENST00000376487 0.55048000293964 0.388852342963405 -0.0409385768197189 ENSG00000011021 CLCN6
ENST00000376496 0.83836517423373 0.744756392478943 -0.0162305384487104 ENSG00000011021 CLCN6
ENST00000376491 0.739645139732932 0.612100826801278 0.0289830580921593 ENSG00000011021 CLCN6
ENST00000376492 0.991411454501714 0.984830421155347 -0.00106958541948689 ENSG00000011021 CLCN6
ENST00000376490 0.739645139732932 0.612100826801278 0.0289830580921593 ENSG00000011021 CLCN6
ENST00000494028 0.939462705850088 0.897733592476753 0.00949223340884782 ENSG00000011021 CLCN6
ENST00000446542 0.35919691705724 0.206585213669794 -0.0890737595830011 ENSG00000242349 NPPA-AS1
ENST00000400892 0.63109842093021 0.478579934373152 -0.0631440927086437 ENSG00000242349 NPPA-AS1
ENST00000376572 0.0325601814640026 0.00598078063506144 -0.176995502547358 ENSG00000116685 KIAA2013
ENST00000376576 0.0358472192131275 0.00691378632354845 -0.191218736462699 ENSG00000116685 KIAA2013
ENST00000485046 0.13658743578694 0.0500563264188826 -0.0948674214613287 ENSG00000083444 PLOD1
ENST00000449038 0.25526199295673 0.124736388555771 -0.0871863993992269 ENSG00000083444 PLOD1
ENST00000358133 0.213656534138894 0.096401437396987 -0.0918264742797263 ENSG00000083444 PLOD1
ENST00000376369 0.0168661861453572 0.00208255832270993 -0.137715166651806 ENSG00000083444 PLOD1
ENST00000429000 0.180783826046614 0.0755424092006945 -0.0872688474114106 ENSG00000083444 PLOD1
ENST00000196061 0.0208146807952899 0.00293234125964512 -0.135904244726795 ENSG00000083444 PLOD1
ENST00000465920 0.185724796720683 0.078613284732982 -0.119501740312385 ENSG00000083444 PLOD1
ENST00000491536 0.0431655232397395 0.0091288114107788 -0.155527437148096 ENSG00000083444 PLOD1
ENST00000470133 0.242716844966023 0.116014659448553 -0.119078531568388 ENSG00000083444 PLOD1
ENST00000481933 0.0130252463317008 0.00136260238633349 -0.206480687135397 ENSG00000083444 PLOD1
ENST00000444836 0.0244543140061282 0.00379853385014023 -0.147510628011313 ENSG00000116688 MFN2
ENST00000490079 0.217905055606922 0.0992669005461496 -0.111240064749753 ENSG00000116688 MFN2
ENST00000235329 0.0245966899276399 0.00383415491058651 -0.147359530281278 ENSG00000116688 MFN2
ENST00000484391 0.149579667850325 0.0572310098822873 -0.128550452730385 ENSG00000116688 MFN2
ENST00000497302 0.165584811255634 0.0664188541160202 -0.11712859767927 ENSG00000116688 MFN2
ENST00000412236 0.175717135442382 0.0724379829364122 -0.115731867316139 ENSG00000116688 MFN2
ENST00000478749 0.68325452627963 0.541352207789141 -0.0349479059692356 ENSG00000116691 MIIP
ENST00000235332 0.429111876128468 0.268410487949187 -0.0595386835165855 ENSG00000116691 MIIP
ENST00000436478 0.426343489901392 0.265780184281033 -0.0598674439004077 ENSG00000116691 MIIP
ENST00000466860 0.263096445522714 0.130570706618075 -0.0878916458793538 ENSG00000116691 MIIP
ENST00000498685 0.416842112817658 0.257037057123284 -0.0682904628797342 ENSG00000116691 MIIP
ENST00000492256 0.780885428999422 0.665766374066068 -0.0337740652216294 ENSG00000116691 MIIP
ENST00000460823 0.512310265540437 0.349663075578331 -0.0623124674191457 ENSG00000116691 MIIP
ENST00000478299 0.174968640055236 0.07200156101996 -0.156167271542747 ENSG00000116691 MIIP
ENST00000263932 0.623377667458893 0.469912152145433 -0.0415115890009347 ENSG00000120949 TNFRSF8
ENST00000417814 0.908997782508916 0.850156533095487 -0.011526745002251 ENSG00000120949 TNFRSF8
ENST00000514649 0.908997782508916 0.850156533095487 -0.011526745002251 ENSG00000120949 TNFRSF8
ENST00000413146 0.149139570398161 0.0569676255568981 -0.119615822163155 ENSG00000120949 TNFRSF8
ENST00000479933 0.150620161529901 0.0578459228501839 -0.119128188369765 ENSG00000120949 TNFRSF8
ENST00000536782 0.541084991910144 0.378999786225519 -0.0595998598411605 ENSG00000028137 TNFRSF1B
ENST00000376259 0.0325160281309052 0.00596880969274476 -0.132609182678998 ENSG00000028137 TNFRSF1B
ENST00000492361 0.0325160281309052 0.00596880969274476 -0.132609182678998 ENSG00000028137 TNFRSF1B
ENST00000489921 0.668752378420071 0.523751642876604 -0.0535266443292824 ENSG00000028137 TNFRSF1B
ENST00000356315 0.141220128064666 0.0525103168004069 0.0950083339055993 ENSG00000048707 VPS13D
ENST00000358136 0.141220128064666 0.0525103168004069 0.0950083339055993 ENSG00000048707 VPS13D
ENST00000476169 0.474650125978748 0.311633279739465 0.0877176347486841 ENSG00000048707 VPS13D
ENST00000489961 0.249294899207096 0.120498563381419 -0.128580518705072 ENSG00000048707 VPS13D
ENST00000011700 0.114803576634435 0.0388635068596278 0.110428911269121 ENSG00000048707 VPS13D
ENST00000460333 0.324077890176894 0.177737692466009 0.0739709570794004 ENSG00000048707 VPS13D
ENST00000487188 0.216889105607111 0.0986305186576521 0.101632404052145 ENSG00000048707 VPS13D
ENST00000469054 0.151677705006705 0.0584275618002348 0.167749724556932 ENSG00000048707 VPS13D
ENST00000496628 0.122318264707508 0.0425604957981091 0.123718077119503 ENSG00000048707 VPS13D
ENST00000466732 0.608338809950737 0.45221376198343 0.0665780110857963 ENSG00000048707 VPS13D
ENST00000476045 0.617612054036681 0.463006727296953 0.0643591317128814 ENSG00000048707 VPS13D
ENST00000481484 0.734238603974479 0.605226636908167 0.0459658240940399 ENSG00000048707 VPS13D
ENST00000543766 0.100836632983788 0.0320240440010248 0.144452720890632 ENSG00000048707 VPS13D
ENST00000471923 0.155293099716037 0.0604293159427925 0.131004367187041 ENSG00000048707 VPS13D
ENST00000543710 0.440659134948262 0.279074431003552 0.0867105714643461 ENSG00000048707 VPS13D
ENST00000473099 0.42740893789332 0.266864195571065 0.0987052829049866 ENSG00000048707 VPS13D
ENST00000376223 0.718333653116127 0.585292445595787 -0.0466059624763395 ENSG00000162496 DHRS3
ENST00000464917 0.719155152193822 0.586321886426957 -0.0477657492354566 ENSG00000162496 DHRS3
ENST00000482265 0.829138716819943 0.732148845552838 -0.0304154737488414 ENSG00000162496 DHRS3
ENST00000484063 0.0253012531605971 0.00401578993139078 0.197034266643142 ENSG00000116731 PRDM2
ENST00000376048 0.0672902015043115 0.0177615549143349 0.102578845588569 ENSG00000116731 PRDM2
ENST00000311066 0.0452856504825154 0.0098408627628144 0.102502806365379 ENSG00000116731 PRDM2
ENST00000235372 0.0772009058853695 0.0217312156788555 0.0985278888988228 ENSG00000116731 PRDM2
ENST00000491134 0.0849113658881826 0.0249827993294251 0.0827855473591345 ENSG00000116731 PRDM2
ENST00000502727 0.0182020556135168 0.00235459935033479 0.202811358703016 ENSG00000116731 PRDM2
ENST00000502724 0.0139439227615411 0.00153252558302547 0.214241041252505 ENSG00000116731 PRDM2
ENST00000413440 0.0811363225386493 0.023390863666047 0.0812497334891332 ENSG00000116731 PRDM2
ENST00000343137 0.0893162955792855 0.0269068138562158 0.0791171698306299 ENSG00000116731 PRDM2
ENST00000491815 0.0144379546524019 0.00162669019044606 0.21270243190648 ENSG00000116731 PRDM2
ENST00000503842 0.0928941351767223 0.0285017489013397 0.0868094139630917 ENSG00000116731 PRDM2
ENST00000407521 0.0259090174149182 0.00416927502682661 0.187124135491126 ENSG00000116731 PRDM2
ENST00000505823 0.0929485345370784 0.0285285872584006 0.0867821790443224 ENSG00000116731 PRDM2
ENST00000487453 0.888772894440682 0.818102494655846 0.0129591786679313 ENSG00000116731 PRDM2
ENST00000491547 0.713903306291688 0.579648175437819 0.0490227205839127 ENSG00000189337 KAZN
ENST00000376030 0.70391749318391 0.566791540123088 0.0506283509952582 ENSG00000189337 KAZN
ENST00000503743 0.674992165344426 0.531327430016359 0.0553979551195404 ENSG00000189337 KAZN
ENST00000422387 0.767634661188775 0.64852859811869 0.0403186470168404 ENSG00000189337 KAZN
ENST00000428417 0.924421781791104 0.874158723393035 0.0121022743984031 ENSG00000171729 TMEM51
ENST00000376014 0.933702750487792 0.888542788058184 0.0107121683159775 ENSG00000171729 TMEM51
ENST00000451326 0.991674934514334 0.985457072066031 0.0014937620174767 ENSG00000171729 TMEM51
ENST00000400796 0.931002565102091 0.884311208387698 0.0111521566448808 ENSG00000171729 TMEM51
ENST00000434578 0.931215708185081 0.884677442612238 0.01111677463633 ENSG00000171729 TMEM51
ENST00000376008 0.930711524283288 0.883764672036101 0.0112092959561113 ENSG00000171729 TMEM51
ENST00000417793 0.938642104947993 0.896228249062969 0.0115760159917098 ENSG00000142621 FHAD1
ENST00000358897 0.938642104947993 0.896228249062969 0.0115760159917098 ENSG00000142621 FHAD1
ENST00000375999 0.916061746644636 0.861105292037859 0.0155363506124613 ENSG00000142621 FHAD1
ENST00000375998 0.942671401513885 0.903156822421208 0.0108086949340498 ENSG00000142621 FHAD1
ENST00000375980 0.00101525441841377 9.9726437617569e-06 -0.249552726766354 ENSG00000142634 EFHD2
ENST00000445566 0.00143564882185953 1.98341896020136e-05 -0.235049336997917 ENSG00000142634 EFHD2
ENST00000546424 0.244476757726638 0.117163521662301 -0.115136151880473 ENSG00000132906 CASP9
ENST00000333868 0.231314327162166 0.108060598881728 -0.119015014845486 ENSG00000132906 CASP9
ENST00000348549 0.231314327162166 0.108060598881728 -0.119015014845486 ENSG00000132906 CASP9
ENST00000400777 0.240243777139675 0.114294423186304 -0.117160650771976 ENSG00000132906 CASP9
ENST00000424908 0.603724223928981 0.446848421319992 -0.0641628765863631 ENSG00000132906 CASP9
ENST00000375890 0.622274768093735 0.468422988601537 -0.0552628097679579 ENSG00000132906 CASP9
ENST00000474305 0.621417376260518 0.467455162315446 -0.0563037898879051 ENSG00000132906 CASP9
ENST00000447522 0.677691042494032 0.534429247915357 -0.0494026951482595 ENSG00000132906 CASP9
ENST00000440484 0.615196089555978 0.460129778911446 -0.0625377366821708 ENSG00000132906 CASP9
ENST00000546969 0.556333820415245 0.394985763280257 -0.0737139268831641 ENSG00000132906 CASP9
ENST00000469637 0.0162101937798894 0.00195209421467533 -0.275527794102308 ENSG00000132906 CASP9
ENST00000375849 0.428188681695687 0.26757842959215 0.0570047395134562 ENSG00000116138 DNAJC16
ENST00000375847 0.28089128088554 0.143564184540893 0.081230406612437 ENSG00000116138 DNAJC16
ENST00000475133 0.28089128088554 0.143564184540893 0.081230406612437 ENSG00000116138 DNAJC16
ENST00000375838 0.510339221592158 0.347655402496522 0.0646285506668448 ENSG00000116138 DNAJC16
ENST00000483270 0.743945252279316 0.61773984523785 0.0298703031739095 ENSG00000116138 DNAJC16
ENST00000472665 0.949462496993958 0.914249210989126 -0.0092873803289763 ENSG00000116138 DNAJC16
ENST00000490811 0.386200197537966 0.229458241623863 -0.106721063841091 ENSG00000116138 DNAJC16
ENST00000495523 0.956493979006719 0.925910396298471 0.00748771932223406 ENSG00000116138 DNAJC16
ENST00000375826 0.734238603974479 0.605213222614249 -0.0380675342703926 ENSG00000116771 AGMAT
ENST00000480945 0.627819507275125 0.47471690202299 -0.0333144197616238 ENSG00000197312 DDI2
ENST00000486680 0.719220223935958 0.586438186550288 0.0421374230933259 ENSG00000197312 DDI2
ENST00000546927 0.767016735389581 0.647792164178359 -0.0389249370200612 ENSG00000197312 DDI2
ENST00000320153 0.565609881644587 0.405061530418065 0.0474329768914732 ENSG00000197312 DDI2
ENST00000483899 0.0604525655006352 0.0151659621869033 0.174762168251986 ENSG00000197312 DDI2
ENST00000548451 0.853213023987608 0.766363623539967 -0.0256570314828807 ENSG00000197312 DDI2
ENST00000345034 0.068344897808195 0.0181796286233327 -0.158171001738724 ENSG00000215695 RSC1A1
ENST00000375799 0.0611317623386451 0.0154190846185377 -0.12274606691198 ENSG00000116786 PLEKHM2
ENST00000375793 0.0611317623386451 0.0154190846185377 -0.12274606691198 ENSG00000116786 PLEKHM2
ENST00000462455 0.952277000733462 0.918579048388113 -0.00646065789953091 ENSG00000116786 PLEKHM2
ENST00000453804 0.00685813801543641 0.000443588636897803 -0.180560628434429 ENSG00000237938 RP11-288I21.1
ENST00000477849 0.0574683441117301 0.0140493748955475 -0.150072700975957 ENSG00000116786 PLEKHM2
ENST00000535249 0.471717224466968 0.30864572280913 -0.086447049067845 ENSG00000179743 RP11-169K16.9
ENST00000317122 0.293310289890241 0.153171853665409 -0.108775349974737 ENSG00000179743 RP11-169K16.9
ENST00000375759 0.0110230542746733 0.00103294786396622 -0.101903770623202 ENSG00000065526 SPEN
ENST00000438066 0.0828430643257152 0.0241101984246541 0.122443003138542 ENSG00000065526 SPEN
ENST00000471538 0.522766193102016 0.360081850302085 0.0629808624026364 ENSG00000065526 SPEN
ENST00000442985 0.325260529663943 0.178708938297285 0.0814198419476299 ENSG00000065526 SPEN
ENST00000487496 0.061928879471071 0.0157132652629716 -0.194452823786192 ENSG00000065526 SPEN
ENST00000462525 0.208764086231277 0.0932209714694789 -0.146377906576172 ENSG00000116809 ZBTB17
ENST00000440560 0.108403104678322 0.0356841743428357 -0.179698956248096 ENSG00000116809 ZBTB17
ENST00000375743 0.104762984815561 0.0338583744390088 -0.12357607538465 ENSG00000116809 ZBTB17
ENST00000537142 0.10382202247054 0.0334460022790597 -0.123873208796331 ENSG00000116809 ZBTB17
ENST00000375733 0.10382202247054 0.0334460022790597 -0.123873208796331 ENSG00000116809 ZBTB17
ENST00000444358 0.053539661471021 0.012655727919281 -0.205723636776032 ENSG00000116809 ZBTB17
ENST00000488008 0.00402111292477258 0.000156568347488606 -0.33573071455569 ENSG00000116809 ZBTB17
ENST00000471805 0.438297109115173 0.276861624630453 -0.095378134084145 ENSG00000116809 ZBTB17
ENST00000472658 0.574332857900903 0.414570350008712 -0.0723738144330392 ENSG00000116809 ZBTB17
ENST00000474511 0.617065744925036 0.46235542025623 -0.0651051343640126 ENSG00000116809 ZBTB17
ENST00000487785 0.952723270260134 0.919394921589379 -0.00898623705338094 ENSG00000116809 ZBTB17
ENST00000448462 0.239479521494579 0.113733103315624 -0.095020780490231 ENSG00000116809 ZBTB17
ENST00000492834 0.321521510778248 0.175636487082665 -0.0997846041652649 ENSG00000116809 ZBTB17
ENST00000490899 0.314907430645315 0.170308074357373 -0.0987361956023346 ENSG00000116809 ZBTB17
ENST00000464719 0.479903935127138 0.316758017830774 -0.0781476394418387 ENSG00000116809 ZBTB17
ENST00000479282 0.484347937521737 0.321109712964549 -0.0679532033123257 ENSG00000116809 ZBTB17
ENST00000494020 0.11708399810553 0.0399433374885102 -0.153333640462411 ENSG00000116809 ZBTB17
ENST00000478117 0.0600400258942024 0.0150069705491001 -0.212584734499827 ENSG00000142632 ARHGEF19
ENST00000270747 0.0451161931674441 0.00978539144599957 -0.224466563807409 ENSG00000142632 ARHGEF19
ENST00000375599 0.42566154976075 0.265215425613584 -0.098240407791019 ENSG00000132881 RSG1
ENST00000375592 0.0477422744100435 0.0106282871801455 0.152445306936599 ENSG00000037637 FBXO42
ENST00000456164 0.77695164330348 0.660456411660216 -0.0284873856154092 ENSG00000037637 FBXO42
ENST00000444116 0.877521141654661 0.801309570665949 -0.0162182030548467 ENSG00000037637 FBXO42
ENST00000478089 0.135348402139729 0.0494107911598322 0.130050024770969 ENSG00000037637 FBXO42
ENST00000475078 0.477842957253473 0.314628796389188 -0.0625829048736841 ENSG00000055070 SZRD1
ENST00000401088 0.0126261711196096 0.00129112879175929 -0.129690810839425 ENSG00000055070 SZRD1
ENST00000471507 0.0577566319790656 0.0141624757165217 -0.129211856457457 ENSG00000055070 SZRD1
ENST00000401089 0.0125220066934173 0.0012733865367472 -0.129859141874295 ENSG00000055070 SZRD1
ENST00000486763 0.0763628589300529 0.021391539121636 -0.121181842867988 ENSG00000055070 SZRD1
ENST00000476423 0.365583839615403 0.212100674799161 -0.0762055887833605 ENSG00000055070 SZRD1
ENST00000475554 0.0774388780711563 0.0218312056738788 -0.122316959456772 ENSG00000055070 SZRD1
ENST00000375590 0.0816020029679487 0.0235818055800266 -0.0893469829517067 ENSG00000055070 SZRD1
ENST00000472351 0.0596253136612148 0.0148566472081683 -0.128506242404605 ENSG00000055070 SZRD1
ENST00000492354 0.0126083983933226 0.00128806900712802 -0.129815263109531 ENSG00000055070 SZRD1
ENST00000472461 0.0686144359047304 0.0182772710547438 -0.125270099258788 ENSG00000055070 SZRD1
ENST00000491418 0.00954157778371933 0.000803035356107517 -0.145020093588752 ENSG00000187144 SPATA21
ENST00000466212 0.0258462619036965 0.00415226321691093 -0.125200232333404 ENSG00000187144 SPATA21
ENST00000335496 0.500153587359708 0.337345932580891 0.0845495555101896 ENSG00000187144 SPATA21
ENST00000540400 0.364578627858751 0.211232140847503 0.110128975051558 ENSG00000187144 SPATA21
ENST00000337132 0.149797023777204 0.0573857431182962 -0.0900274633053942 ENSG00000157191 NECAP2
ENST00000504551 0.207619847412541 0.092428687601377 -0.0860112615793148 ENSG00000157191 NECAP2
ENST00000406746 0.149797023777204 0.0573857431182962 -0.0900274633053942 ENSG00000157191 NECAP2
ENST00000457722 0.129245468746201 0.0461058332281162 -0.100314148623763 ENSG00000157191 NECAP2
ENST00000486390 0.189423505360675 0.0808650052124519 -0.118898973371754 ENSG00000157191 NECAP2
ENST00000443980 0.149797023777204 0.0573857431182962 -0.0900274633053942 ENSG00000157191 NECAP2
ENST00000504858 0.330342552207932 0.18276651699779 -0.0750097131000907 ENSG00000157191 NECAP2
ENST00000508680 0.712924502780309 0.578355123268316 -0.0355134487611334 ENSG00000157191 NECAP2
ENST00000492095 0.149797023777204 0.0573857431182962 -0.0900274633053942 ENSG00000157191 NECAP2
ENST00000459640 0.262597921966754 0.130171001429854 -0.0785389375599523 ENSG00000157191 NECAP2
ENST00000496239 0.14973583597217 0.0573226104697263 -0.0900354548890009 ENSG00000157191 NECAP2
ENST00000513161 0.207619847412541 0.0924328455290027 -0.0860172894545497 ENSG00000157191 NECAP2
ENST00000509727 0.0482588881923902 0.0108137425144466 -0.183206360493871 ENSG00000157191 NECAP2
ENST00000457898 0.578397293260032 0.41882240620514 0.0709274717700478 ENSG00000226029 RP4-798A10.2
ENST00000263511 0.748244470573398 0.623428488844454 0.0400474034074071 ENSG00000080947 CROCCP3
ENST00000591348 0.967204889626408 0.943227836609156 -0.00592524624763953 ENSG00000080947 CROCCP3
ENST00000420820 0.642527142268555 0.491928928111374 -0.0601252276160768 ENSG00000080947 CROCCP3
ENST00000590118 0.306521900012247 0.163532257221501 -0.123878975910897 ENSG00000080947 CROCCP3
ENST00000589964 0.302624298436872 0.160476913280463 -0.124800918821432 ENSG00000080947 CROCCP3
ENST00000430580 0.983792618294725 0.971495487723649 -0.00289017234027988 ENSG00000219481 NBPF1
ENST00000392963 0.674703954803728 0.531003952946685 -0.0547798262100128 ENSG00000219481 NBPF1
ENST00000420513 0.959669545101156 0.930950770427813 0.00765591709267954 ENSG00000219481 NBPF1
ENST00000599069 0.818153586080826 0.716855631193132 -0.0319202123088802 ENSG00000219481 NBPF1
ENST00000449853 0.894363219459568 0.82620682144175 0.019495619885974 ENSG00000219481 NBPF1
ENST00000540383 0.750933090512692 0.62673840526209 -0.0302360739967905 ENSG00000215908 CROCCP2
ENST00000412962 0.596996396986032 0.439150340886495 -0.0458017546263343 ENSG00000215908 CROCCP2
ENST00000362058 0.461499381133441 0.299082767380108 -0.0742724121522284 ENSG00000215908 CROCCP2
ENST00000334429 0.378334726697344 0.222775491051554 -0.10369018944936 ENSG00000186301 MST1P2
ENST00000418421 0.30452059507181 0.161902177697326 -0.118572348176356 ENSG00000186301 MST1P2
ENST00000457982 0.349012425011082 0.197983946710547 -0.10960279730439 ENSG00000186301 MST1P2
ENST00000419267 0.00506676132808981 0.000250891065761857 0.31908866112326 ENSG00000236698 EIF1AXP1
ENST00000466256 0.881762614545318 0.807307312915241 -0.0191792815419877 ENSG00000058453 CROCC
ENST00000375541 0.43989418874737 0.278435246216149 -0.0849196591334981 ENSG00000058453 CROCC
ENST00000445545 0.418883408462137 0.258896210675323 -0.0943375171056644 ENSG00000058453 CROCC
ENST00000467938 0.417059270058385 0.257251649478391 -0.097453906254662 ENSG00000058453 CROCC
ENST00000492631 0.507859843113361 0.345214283895119 -0.0839831410659914 ENSG00000058453 CROCC
ENST00000494191 0.451599810071374 0.289648965814146 -0.0937270193377455 ENSG00000058453 CROCC
ENST00000486318 0.573143177648108 0.413278797082614 -0.0722170004500176 ENSG00000058453 CROCC
ENST00000446261 0.0085801144387432 0.000667240399576786 -0.24350967193975 ENSG00000226526 RP1-37C10.3
ENST00000326735 0.0117975262089599 0.00115532033472258 -0.234663265240441 ENSG00000159363 ATP13A2
ENST00000341676 0.0100200629237357 0.000872915072461076 -0.238485337385633 ENSG00000159363 ATP13A2
ENST00000452699 0.0100200629237357 0.000872915072461076 -0.238485337385633 ENSG00000159363 ATP13A2
ENST00000466561 0.0243011905014185 0.00376266157638373 -0.253198276614146 ENSG00000159363 ATP13A2
ENST00000502418 0.0629098258922812 0.01608494998285 -0.212111643752879 ENSG00000159363 ATP13A2
ENST00000503552 0.0556522574835027 0.0134288598181748 -0.201574313218445 ENSG00000159363 ATP13A2
ENST00000463860 0.139412811773531 0.0515465125182968 -0.164036874317883 ENSG00000159363 ATP13A2
ENST00000502860 0.250944478359315 0.12169532782485 -0.135185206055944 ENSG00000159363 ATP13A2
ENST00000506174 0.391602210552213 0.234227814737891 -0.105178249672638 ENSG00000159363 ATP13A2
ENST00000510069 0.0943277454876451 0.0291290780507774 -0.183638386665201 ENSG00000159363 ATP13A2
ENST00000511957 0.343508620736437 0.193364963267814 -0.114517497356408 ENSG00000159363 ATP13A2
ENST00000508222 0.307616492540895 0.164424619879705 -0.12254531290428 ENSG00000159363 ATP13A2
ENST00000509619 0.246675988626037 0.118660011905491 -0.137784511166535 ENSG00000159363 ATP13A2
ENST00000375499 0.926655959731925 0.87778680622964 -0.00733924059133667 ENSG00000117118 SDHB
ENST00000485092 0.264150647479505 0.131293661752531 -0.109391182104014 ENSG00000117118 SDHB
ENST00000475049 0.274955884507323 0.139203442582106 -0.106923887737027 ENSG00000117118 SDHB
ENST00000485515 0.909246703797158 0.850672531317594 -0.00879134537011615 ENSG00000117118 SDHB
ENST00000491274 0.929055415749735 0.881448627660445 -0.00743963025731616 ENSG00000117118 SDHB
ENST00000475506 0.940613314178519 0.899767792080172 0.00645242309823063 ENSG00000117118 SDHB
ENST00000463045 0.961142335113239 0.933277329647776 0.0041339020247041 ENSG00000117118 SDHB
ENST00000466613 0.846336047079589 0.756243290188252 0.018367532405611 ENSG00000117118 SDHB
ENST00000375486 0.664467905433451 0.518426957796831 -0.0555102701812599 ENSG00000117115 PADI2
ENST00000439577 0.00446741160367361 0.000191676570499262 -0.235681240345137 ENSG00000227751 RP1-20B21.4
ENST00000375436 3.04180612537869e-05 3.98565811618014e-08 -0.229807437703997 ENSG00000179051 RCC2
ENST00000474892 9.2648864025382e-06 8.63630970996834e-09 -0.337329528175088 ENSG00000179051 RCC2
ENST00000375433 0.000699896925690115 4.91771220706505e-06 -0.216224532131481 ENSG00000179051 RCC2
ENST00000583469 0.443535978223275 0.281871472877469 -0.0896811665402487 ENSG00000266727 AC004824.1
ENST00000361221 0.0768231898607366 0.0215785848784259 -0.174660401844778 ENSG00000074964 ARHGEF10L
ENST00000452522 0.0768231898607366 0.0215785848784259 -0.174660401844778 ENSG00000074964 ARHGEF10L
ENST00000434513 0.0785052107798845 0.0222850829175981 -0.174479080110523 ENSG00000074964 ARHGEF10L
ENST00000375415 0.0694469803590745 0.0185827086872085 -0.180231290459816 ENSG00000074964 ARHGEF10L
ENST00000375420 0.254429309488686 0.124128497361245 -0.129483104077924 ENSG00000074964 ARHGEF10L
ENST00000469726 0.0320172097128177 0.0058304908582131 -0.224996929477036 ENSG00000074964 ARHGEF10L
ENST00000375408 0.031056948102474 0.00555755913412692 -0.230829468949115 ENSG00000074964 ARHGEF10L
ENST00000167825 0.031056948102474 0.00555755913412692 -0.230829468949115 ENSG00000074964 ARHGEF10L
ENST00000475356 0.0191962092976525 0.00256876525719249 -0.257230585549188 ENSG00000074964 ARHGEF10L
ENST00000494072 0.00608968948510562 0.000353391029435096 -0.19557726245996 ENSG00000255275 RP13-279N23.2
ENST00000538309 0.019371992443413 0.0026059303381866 -0.227968459693607 ENSG00000159423 ALDH4A1
ENST00000538839 0.0395864610328583 0.00802890937440419 -0.197872561717432 ENSG00000159423 ALDH4A1
ENST00000290597 0.0395864610328583 0.00802890937440419 -0.197872561717432 ENSG00000159423 ALDH4A1
ENST00000375341 0.0363715380803592 0.00707408264277628 -0.201186874849853 ENSG00000159423 ALDH4A1
ENST00000432718 0.526453208838017 0.363898316113987 -0.0800906967924511 ENSG00000159423 ALDH4A1
ENST00000455833 0.034205077846232 0.00644811070816577 -0.142590932313614 ENSG00000169991 IFFO2
ENST00000355609 0.300702190057179 0.158957452038578 -0.117134402717573 ENSG00000169991 IFFO2
ENST00000416166 0.528107983275199 0.365623579187353 -0.0611044757225287 ENSG00000169991 IFFO2
ENST00000606379 0.125111760236028 0.0439318699048024 -0.176439707947811 ENSG00000272084 RP5-1126H10.2
ENST00000375254 0.247558701227575 0.119282736293904 -0.0595667134873768 ENSG00000127481 UBR4
ENST00000375226 0.247849188156043 0.119512080532494 -0.0595223061384926 ENSG00000127481 UBR4
ENST00000375267 0.247849188156043 0.119512080532494 -0.0595223061384926 ENSG00000127481 UBR4
ENST00000375217 0.247849188156043 0.119512080532494 -0.0595223061384926 ENSG00000127481 UBR4
ENST00000375225 0.169050893591972 0.0684959761003396 -0.121114487114769 ENSG00000127481 UBR4
ENST00000429347 0.0595878098823547 0.0148423008815824 -0.123296813270619 ENSG00000127481 UBR4
ENST00000375224 0.101857846079799 0.0324979511376792 -0.103658212090066 ENSG00000127481 UBR4
ENST00000459947 0.242717146328754 0.116017152431073 -0.110368977393772 ENSG00000127481 UBR4
ENST00000486515 0.167417669397358 0.0674823576001168 -0.14787983706338 ENSG00000127481 UBR4
ENST00000543981 0.0730962145098706 0.0200665015140774 -0.117208065996746 ENSG00000127481 UBR4
ENST00000492606 0.28629226579543 0.147638843167353 -0.114570308885348 ENSG00000127481 UBR4
ENST00000467272 0.151198407700951 0.0581551770305079 -0.109940802138607 ENSG00000127481 UBR4
ENST00000483922 0.0941956163191681 0.0290667017475207 -0.168519320400947 ENSG00000127481 UBR4
ENST00000494503 0.404718996833601 0.245877957140653 -0.081196804731509 ENSG00000127481 UBR4
ENST00000466969 0.303444842736937 0.161071399133309 -0.109919255067139 ENSG00000127481 UBR4
ENST00000375218 0.0651578101431159 0.0169542667574608 -0.128036714034884 ENSG00000127481 UBR4
ENST00000425413 0.358118842421104 0.205678596478233 -0.0544072336230818 ENSG00000127481 UBR4
ENST00000417040 0.326248045113746 0.179490218514762 -0.0533471393005123 ENSG00000127481 UBR4
ENST00000475973 0.97373831309985 0.954258346007719 -0.00345722494623454 ENSG00000127481 UBR4
ENST00000465036 0.533330317745357 0.370936946141496 -0.0644714564194582 ENSG00000127481 UBR4
ENST00000419533 0.273554756097259 0.138195355201904 -0.0614280939149912 ENSG00000127481 UBR4
ENST00000497018 0.698726512262423 0.56028385256243 -0.044171833495107 ENSG00000127481 UBR4
ENST00000437898 0.42073000949215 0.260622104371776 -0.0561748633748117 ENSG00000230424 RP1-43E13.2
ENST00000477853 0.18368762425944 0.0773537521695776 -0.0844307048895721 ENSG00000127463 EMC1
ENST00000480380 0.867648851135897 0.786478676923487 0.0185593141908339 ENSG00000127463 EMC1
ENST00000375199 0.149286867853856 0.0570602332533086 -0.0940072429655631 ENSG00000127463 EMC1
ENST00000375208 0.131301314030624 0.0472071818805972 -0.0987902336065777 ENSG00000127463 EMC1
ENST00000461353 0.914374190407887 0.85850581882143 0.0136620845591629 ENSG00000127463 EMC1
ENST00000486405 0.331477709755456 0.183663588650733 -0.0995883106969909 ENSG00000127463 EMC1
ENST00000486238 0.296102704456916 0.155377430221595 -0.112853630201537 ENSG00000127463 EMC1
ENST00000494770 0.416606783306876 0.256811346755005 -0.0789567320803664 ENSG00000127463 EMC1
ENST00000462505 0.256119306332783 0.125314375767654 -0.124291398414358 ENSG00000127463 EMC1
ENST00000496654 0.74099473529544 0.613960550143221 -0.0428568796228205 ENSG00000127463 EMC1
ENST00000467423 0.0452187724998178 0.00982235324731125 -0.204179377092212 ENSG00000127463 EMC1
ENST00000475079 0.105168531405628 0.0340534632920188 -0.162696030911433 ENSG00000127463 EMC1
ENST00000488681 0.0230500746226646 0.00346521564904858 -0.230904325894545 ENSG00000127463 EMC1
ENST00000356068 0.0310541644222981 0.00555378394984193 -0.222532060068532 ENSG00000127463 EMC1
ENST00000330263 0.110860786046506 0.036868779023935 -0.124961672607373 ENSG00000053372 MRTO4
ENST00000493700 0.77180139785232 0.65387456948593 -0.0314537354033944 ENSG00000053372 MRTO4
ENST00000479559 0.129413810248086 0.0462042313060715 -0.147245971670207 ENSG00000053372 MRTO4
ENST00000235835 0.02884083741866 0.00495302039263959 -0.173515984302158 ENSG00000053371 AKR7A2
ENST00000330072 0.0291890012627916 0.00504643859496533 -0.172453764909192 ENSG00000053371 AKR7A2
ENST00000489286 0.0477639157791948 0.0106347850645336 -0.158539460443115 ENSG00000053371 AKR7A2
ENST00000481966 0.101373337298557 0.0322841906542764 -0.147190899324076 ENSG00000053371 AKR7A2
ENST00000492217 0.0455816321606792 0.00993005821097393 -0.179994914028044 ENSG00000053371 AKR7A2
ENST00000375155 0.111797497366305 0.0373700450458656 -0.149684652593296 ENSG00000040487 PQLC2
ENST00000375153 0.111452410707409 0.0371645250108976 -0.149840731183461 ENSG00000040487 PQLC2
ENST00000469076 0.111452410707409 0.0371645250108976 -0.149840731183461 ENSG00000040487 PQLC2
ENST00000400548 0.111797497366305 0.0373700450458656 -0.149684652593296 ENSG00000040487 PQLC2
ENST00000497827 0.146169863223637 0.0553405542045222 -0.139094286947953 ENSG00000040487 PQLC2
ENST00000432465 0.148611231272173 0.0566778392388238 -0.168336076613051 ENSG00000040487 PQLC2
ENST00000401084 0.623236243728698 0.469694357336157 -0.0254393524033247 ENSG00000077549 CAPZB
ENST00000264203 0.623236243728698 0.469694357336157 -0.0254393524033247 ENSG00000077549 CAPZB
ENST00000375144 0.286646212898867 0.147917159327314 -0.0658338619103899 ENSG00000077549 CAPZB
ENST00000375142 0.622766591125717 0.469037875778794 -0.0254906635604957 ENSG00000077549 CAPZB
ENST00000433834 0.728638299254417 0.598045350416495 -0.018219721085375 ENSG00000077549 CAPZB
ENST00000264202 0.832099822235281 0.736051435772103 0.011832956858096 ENSG00000077549 CAPZB
ENST00000413711 0.657215312876643 0.50958519186529 0.0247089276243355 ENSG00000077549 CAPZB
ENST00000459967 0.446305810462171 0.284397059646571 0.044867320039377 ENSG00000077549 CAPZB
ENST00000457768 0.951757218924245 0.917767982094879 -0.00690798386191814 ENSG00000077549 CAPZB
ENST00000489607 0.892371970619109 0.823447879532202 0.0124131253134503 ENSG00000077549 CAPZB
ENST00000482808 0.232994234742663 0.109296147947745 0.0736499888366084 ENSG00000077549 CAPZB
ENST00000602662 0.41055084459387 0.251269464285271 0.0900557730965672 ENSG00000270136 MINOS1-NBL1
ENST00000486890 0.391985081291913 0.234653889660487 0.094650924077965 ENSG00000173436 MINOS1
ENST00000322753 0.434609619515424 0.273444630227938 0.0867620662660677 ENSG00000173436 MINOS1
ENST00000498067 0.584659511189149 0.425865957101501 0.0689880802216681 ENSG00000173436 MINOS1
ENST00000462646 0.351631227498608 0.200088673442383 0.102493584025897 ENSG00000173436 MINOS1
ENST00000467029 0.409616942174515 0.250492566141809 0.0914958286627478 ENSG00000173436 MINOS1
ENST00000481464 0.409084146156592 0.24999406837017 0.0915701809240366 ENSG00000173436 MINOS1
ENST00000498642 0.409783471118093 0.250621564942677 0.0915087019158388 ENSG00000173436 MINOS1
ENST00000479642 0.621156498383936 0.46712235954624 0.0638203712309049 ENSG00000173436 MINOS1
ENST00000602293 0.399930140485043 0.241466340667528 0.0921529489304005 ENSG00000270136 MINOS1-NBL1
ENST00000602384 0.402615727323413 0.243916833194957 0.0916922887850478 ENSG00000270136 MINOS1-NBL1
ENST00000602450 0.399930140485043 0.241466340667528 0.0921529489304005 ENSG00000270136 MINOS1-NBL1
ENST00000485362 0.408439209417066 0.24939521176515 0.0917562118455404 ENSG00000173436 MINOS1
ENST00000294543 0.928968426529184 0.8812868585265 -0.00865844424814238 ENSG00000162542 TMCO4
ENST00000375127 0.93995764432528 0.898702501179455 -0.00740930439556099 ENSG00000162542 TMCO4
ENST00000489814 0.93787981920475 0.894942631157615 -0.00971168974331511 ENSG00000162542 TMCO4
ENST00000375122 0.929354440213189 0.881863092087798 -0.00861603497547842 ENSG00000162542 TMCO4
ENST00000489135 0.90171963614909 0.838189991739476 -0.0128374780061354 ENSG00000162542 TMCO4
ENST00000496528 0.849178567683729 0.760418628753167 0.018714793633746 ENSG00000162542 TMCO4
ENST00000462171 0.812427629894357 0.708854984679755 -0.0261489968736322 ENSG00000162542 TMCO4
ENST00000488449 0.804978193637378 0.698582183872881 0.0281427913922499 ENSG00000162542 TMCO4
ENST00000375120 0.175167330809963 0.072129536694161 0.108753084661587 ENSG00000169914 OTUD3
ENST00000466697 0.232014626106454 0.108588705927088 0.138799068047569 ENSG00000169914 OTUD3
ENST00000264198 0.353612313946794 0.20181851811512 -0.0936521172748783 ENSG00000090432 MUL1
ENST00000321556 0.314682151851394 0.170138399156905 -0.0985667757105968 ENSG00000158828 PINK1
ENST00000492302 0.498232235301671 0.335326965629672 -0.0716258506948873 ENSG00000158828 PINK1
ENST00000451424 0.260947941942072 0.128923864698496 -0.101190817355282 ENSG00000117242 PINK1-AS
ENST00000400490 0.256729144156265 0.125855354431961 -0.117025823149388 ENSG00000158828 PINK1
ENST00000602624 0.192258172062393 0.0826820880845908 -0.0817651945082507 ENSG00000244038 DDOST
ENST00000375048 0.192398671179772 0.0827848092349741 -0.0817201164578875 ENSG00000244038 DDOST
ENST00000415136 0.183844837463725 0.0774431112559153 -0.0832261092422416 ENSG00000244038 DDOST
ENST00000475210 0.132273623432339 0.0477389366086584 -0.123891476717065 ENSG00000244038 DDOST
ENST00000464364 0.536736564311083 0.374462823504135 -0.0463604213130857 ENSG00000244038 DDOST
ENST00000477229 0.287931345766472 0.148924680408045 -0.086177280686342 ENSG00000244038 DDOST
ENST00000312239 0.799535945871739 0.69104683146466 0.0212059886646114 ENSG00000127483 HP1BP3
ENST00000375003 0.774628067932368 0.657509126966258 0.0256487646620242 ENSG00000127483 HP1BP3
ENST00000413451 0.532030316626455 0.369616383448151 0.0684563954429577 ENSG00000203394 RP5-930J4.4
ENST00000488722 0.960809170537375 0.932647740951119 0.0054648357257513 ENSG00000127483 HP1BP3
ENST00000491748 0.406817783720879 0.247908491258907 -0.0706907259004134 ENSG00000127483 HP1BP3
ENST00000419948 0.474925024242087 0.311925675195478 0.0573648354240535 ENSG00000127483 HP1BP3
ENST00000438032 0.703552927153873 0.566237230731759 0.0274253243635026 ENSG00000127483 HP1BP3
ENST00000424732 0.683162753479154 0.541207402804582 0.029032618693213 ENSG00000127483 HP1BP3
ENST00000417710 0.712972172918615 0.578419401886415 0.0284150006213306 ENSG00000127483 HP1BP3
ENST00000487117 0.725374994128622 0.593947141812659 -0.0281813160383561 ENSG00000127483 HP1BP3
ENST00000375000 0.896810572247276 0.830272377655092 -0.0102000645235303 ENSG00000127483 HP1BP3
ENST00000437575 0.277273648033664 0.140866668374452 -0.0580425512890756 ENSG00000127483 HP1BP3
ENST00000419490 0.307001105481248 0.163890507930745 -0.0547919380210654 ENSG00000127483 HP1BP3
ENST00000414993 0.303560991196554 0.161165085709973 -0.055222709654437 ENSG00000127483 HP1BP3
ENST00000443615 0.164010693087798 0.0655350470256638 -0.0771627540289967 ENSG00000127483 HP1BP3
ENST00000264211 0.0143422118639189 0.00161098423372323 0.163274735013915 ENSG00000075151 EIF4G3
ENST00000400422 0.0132802930608955 0.00140926626301061 0.204042484381791 ENSG00000075151 EIF4G3
ENST00000602326 0.0132802930608955 0.00140926626301061 0.204042484381791 ENSG00000075151 EIF4G3
ENST00000374935 0.0139899052241105 0.00154053604824164 0.163966841280882 ENSG00000075151 EIF4G3
ENST00000537738 0.352811707676938 0.201106352949741 0.0506723190446931 ENSG00000075151 EIF4G3
ENST00000374937 0.016052469214923 0.00192047898522156 0.160196310385712 ENSG00000075151 EIF4G3
ENST00000536266 0.0387107174541815 0.00775882400928378 0.112768181093466 ENSG00000075151 EIF4G3
ENST00000435383 0.469153492645378 0.306159630499303 0.0735724679593373 ENSG00000075151 EIF4G3
ENST00000496705 0.782547459998187 0.668181226539893 0.0269560550761341 ENSG00000075151 EIF4G3
ENST00000374933 0.00968226285157152 0.000820627440209702 0.203789967929153 ENSG00000075151 EIF4G3
ENST00000544689 0.00991900995900413 0.000858138503950074 0.202263683206987 ENSG00000075151 EIF4G3
ENST00000485722 0.000710677489236105 5.08720464528154e-06 0.383136101614769 ENSG00000075151 EIF4G3
ENST00000356916 0.0128050697518036 0.00132279078727025 0.245031703458096 ENSG00000075151 EIF4G3
ENST00000374927 0.0110378642754837 0.00103579166938123 0.236717734094717 ENSG00000075151 EIF4G3
ENST00000438975 0.0203398384838792 0.0028213427688662 0.24810229870989 ENSG00000075151 EIF4G3
ENST00000411888 0.0238881919321268 0.00366867505520522 0.242304697674236 ENSG00000075151 EIF4G3
ENST00000476088 0.690812371588436 0.550935372768788 0.0489988409102911 ENSG00000075151 EIF4G3
ENST00000463775 0.0237595584459221 0.00363387627394344 0.253450643212716 ENSG00000075151 EIF4G3
ENST00000415912 0.109611930799234 0.0362575838819164 -0.129317506585631 ENSG00000117298 ECE1
ENST00000357071 0.0628632444017788 0.0160620108701023 -0.16272386599101 ENSG00000117298 ECE1
ENST00000374893 0.141423008677886 0.0526194681685509 -0.13907278633937 ENSG00000117298 ECE1
ENST00000436918 0.149099910258522 0.0569318378024601 -0.136980912387015 ENSG00000117298 ECE1
ENST00000264205 0.16143047443991 0.0639929906063602 -0.133256861161295 ENSG00000117298 ECE1
ENST00000526194 0.339955482874545 0.190355937357022 -0.10348815385961 ENSG00000117298 ECE1
ENST00000528294 0.69333106058495 0.553737583750315 -0.0526427868017639 ENSG00000117298 ECE1
ENST00000473505 0.761993338090339 0.640954902827394 -0.0414871941822727 ENSG00000117298 ECE1
ENST00000481130 0.295647097742272 0.155013559413336 -0.126128261768575 ENSG00000117298 ECE1
ENST00000527991 0.116307183423162 0.0395740011520817 -0.18223940059406 ENSG00000117298 ECE1
ENST00000463334 0.474120024976871 0.311101787659273 -0.083297355314948 ENSG00000117298 ECE1
ENST00000454000 0.818127735466643 0.716783331311754 0.0289170855217575 ENSG00000142794 NBPF3
ENST00000318220 0.700658667469878 0.562751247205965 0.0456753098240428 ENSG00000142794 NBPF3
ENST00000478653 0.941709250035317 0.901461680901139 0.0109947764927104 ENSG00000142794 NBPF3
ENST00000318249 0.700658667469878 0.562751247205965 0.0456753098240428 ENSG00000142794 NBPF3
ENST00000342104 0.700658667469878 0.562751247205965 0.0456753098240428 ENSG00000142794 NBPF3
ENST00000486229 0.415449866904885 0.255807282947673 0.0972386022677374 ENSG00000142794 NBPF3
ENST00000434838 0.698161177150396 0.559542883151812 0.0475266096534818 ENSG00000142794 NBPF3
ENST00000400301 0.141019105433922 0.0523884457552305 0.0769295701388751 ENSG00000090686 USP48
ENST00000308271 0.141766543322497 0.0528244468509944 0.0768776696186935 ENSG00000090686 USP48
ENST00000374732 0.277031142045971 0.140675251869169 0.0583463007865506 ENSG00000090686 USP48
ENST00000479177 0.288998686562241 0.149746752081952 -0.0987072967885956 ENSG00000090686 USP48
ENST00000529637 0.146333219179706 0.0554474409533937 0.0770494824762045 ENSG00000090686 USP48
ENST00000464577 0.163728737004124 0.0653719900294443 0.0851078137342127 ENSG00000090686 USP48
ENST00000471752 0.696877619857354 0.557992358468556 -0.0397468761612515 ENSG00000090686 USP48
ENST00000487880 0.82179199662072 0.721852895000639 -0.0193699343911268 ENSG00000090686 USP48
ENST00000526044 0.388444486929602 0.23158372333094 0.0689732130638558 ENSG00000090686 USP48
ENST00000534705 0.326527187832013 0.179698350628459 0.0779715471229724 ENSG00000090686 USP48
ENST00000421625 0.172072327025246 0.0701499451133393 0.0789195162124802 ENSG00000090686 USP48
ENST00000374730 0.257551179833074 0.126548077403976 0.0783547496128982 ENSG00000090686 USP48
ENST00000527823 0.0827955259627944 0.0240916325212983 0.109457093116431 ENSG00000090686 USP48
ENST00000532737 0.138540250128776 0.0510557645178437 0.0935158046000084 ENSG00000090686 USP48
ENST00000489108 0.0177600136558233 0.00226605698849413 0.160924535554553 ENSG00000090686 USP48
ENST00000374695 0.634428990538177 0.482481810682334 -0.0558541930254938 ENSG00000142798 HSPG2
ENST00000434233 0.576435954764052 0.41673316703366 -0.0537315386150025 ENSG00000218510 LINC00339
ENST00000420503 0.601101404062407 0.443762589553173 -0.0507373857838908 ENSG00000218510 LINC00339
ENST00000404210 0.667106838426143 0.521641586123327 -0.0426456561449062 ENSG00000218510 LINC00339
ENST00000416769 0.667106838426143 0.521641586123327 -0.0426456561449062 ENSG00000218510 LINC00339
ENST00000452322 0.246898087509054 0.118808102259996 -0.11899101845134 ENSG00000218510 LINC00339
ENST00000400259 0.783203608012144 0.66916275311187 0.0201264862785348 ENSG00000070831 CDC42
ENST00000344548 0.784953656200881 0.671411918116397 0.0199793109783942 ENSG00000070831 CDC42
ENST00000315554 0.50717791280001 0.344554502902336 0.0382816809932392 ENSG00000070831 CDC42
ENST00000498236 0.535909542553986 0.373579033553649 0.0356965141030927 ENSG00000070831 CDC42
ENST00000421089 0.603531173534983 0.44663916180968 0.0308599261080673 ENSG00000070831 CDC42
ENST00000411827 0.521732009318479 0.35904568696017 0.0384679413803962 ENSG00000070831 CDC42
ENST00000431803 0.452670062913651 0.290615241060693 0.0920832050299899 ENSG00000230068 CDC42-IT1
ENST00000290167 0.585765932357435 0.427011851811124 0.070554955567687 ENSG00000162552 WNT4
ENST00000542383 0.655107518594347 0.507150941589086 0.0584261339031149 ENSG00000162552 WNT4
ENST00000404138 0.0847245729729754 0.0248842855729525 -0.0908563294663472 ENSG00000184677 ZBTB40
ENST00000400239 0.313224882305794 0.168923557641186 0.0924810836097887 ENSG00000184677 ZBTB40
ENST00000375647 0.0847410212045114 0.0248943284030946 -0.0908556917186034 ENSG00000184677 ZBTB40
ENST00000374651 0.564577971551597 0.403751447790664 -0.0408703051083648 ENSG00000184677 ZBTB40
ENST00000374630 0.815052016315248 0.71264997474557 -0.0321217124494653 ENSG00000133216 EPHB2
ENST00000400191 0.901723312199242 0.838239340714789 -0.0180581237523861 ENSG00000133216 EPHB2
ENST00000374632 0.961429773211055 0.933920644175951 -0.00732726357867879 ENSG00000133216 EPHB2
ENST00000356634 0.623377667458893 0.469927483512102 0.0261421710389576 ENSG00000004487 KDM1A
ENST00000400181 0.620745713129144 0.466676971033932 0.0263310611764988 ENSG00000004487 KDM1A
ENST00000542151 0.623377667458893 0.469927483512102 0.0261421710389576 ENSG00000004487 KDM1A
ENST00000427154 0.623097183289034 0.469502344043773 0.0246274890163546 ENSG00000240553 RP1-184J9.2
ENST00000481879 0.556333820415245 0.394993832465951 0.0633952243892203 ENSG00000004487 KDM1A
ENST00000465864 0.354844966162012 0.202862166382557 0.0722116704328724 ENSG00000004487 KDM1A
ENST00000494920 0.461113369524869 0.298710956039656 -0.0538586229469195 ENSG00000004487 KDM1A
ENST00000602503 0.197565337386795 0.086052070182192 -0.0977156075656609 ENSG00000004487 KDM1A
ENST00000374623 0.0898144452658283 0.0271374051287567 -0.109338490741401 ENSG00000169641 LUZP1
ENST00000418342 0.633167747381154 0.481043788130391 -0.0289959752645766 ENSG00000169641 LUZP1
ENST00000302291 0.662709208261432 0.516209765995452 -0.0265727717412672 ENSG00000169641 LUZP1
ENST00000314174 0.94010017696358 0.898904915284737 -0.00640303317930492 ENSG00000169641 LUZP1
ENST00000471849 0.284561359482633 0.146258257729248 0.096465877784873 ENSG00000169641 LUZP1
ENST00000475164 0.669910863369374 0.525212708982719 0.0491050251307013 ENSG00000169641 LUZP1
ENST00000566551 0.117419846379792 0.0401208998908394 0.167044429700197 ENSG00000261326 RP5-1057J7.6
ENST00000464516 0.144782179439267 0.0545178176002983 0.162083671905251 ENSG00000125944 HNRNPR
ENST00000478691 0.823721656863076 0.72451866613415 -0.0144372770637349 ENSG00000125944 HNRNPR
ENST00000374616 0.626312576001223 0.473152604281784 -0.0310350480609604 ENSG00000125944 HNRNPR
ENST00000476660 0.134588316189689 0.0490099598566488 -0.114784792946997 ENSG00000125944 HNRNPR
ENST00000374612 0.62641482737043 0.473252642432582 -0.0310349309740906 ENSG00000125944 HNRNPR
ENST00000302271 0.629097164908119 0.476247272024626 -0.0308446613516097 ENSG00000125944 HNRNPR
ENST00000427764 0.466669103983192 0.303931001547687 -0.0437363572842736 ENSG00000125944 HNRNPR
ENST00000606561 0.4143975612788 0.254859146511842 -0.0467163359365406 ENSG00000125944 HNRNPR
ENST00000426846 0.458964470737864 0.296616610992361 -0.0430364535582645 ENSG00000125944 HNRNPR
ENST00000463552 0.906867115515637 0.846664504997873 0.00818635714438542 ENSG00000125944 HNRNPR
ENST00000470941 0.871205186728111 0.792102222713093 0.0117604080045393 ENSG00000125944 HNRNPR
ENST00000476451 0.781684702644745 0.667052069007023 0.0183782939491405 ENSG00000125944 HNRNPR
ENST00000490652 0.739147971527388 0.611422890047256 -0.0284572697511871 ENSG00000125944 HNRNPR
ENST00000314011 0.481652261453706 0.318522021840392 -0.0684186365839739 ENSG00000125945 ZNF436
ENST00000374608 0.594018058596629 0.435660256667624 -0.0556117484433934 ENSG00000125945 ZNF436
ENST00000458053 0.819161020651165 0.71818784268619 -0.0297707803331553 ENSG00000249087 C1orf213
ENST00000454117 0.867029271407251 0.785491998150168 -0.022528257944629 ENSG00000249087 C1orf213
ENST00000335648 0.886495089294219 0.814774077804909 -0.0194339562598929 ENSG00000249087 C1orf213
ENST00000518821 0.812820100033085 0.709461891824156 -0.0310437853178958 ENSG00000249087 C1orf213
ENST00000437367 0.885376833017563 0.812844283164219 -0.0196356900688375 ENSG00000249087 C1orf213
ENST00000361729 0.0211896568807105 0.00301069591717574 -0.157237786315358 ENSG00000007968 E2F2
ENST00000487237 0.356607873836275 0.204365491994569 -0.112213446662526 ENSG00000007968 E2F2
ENST00000374561 0.0355853275114324 0.00683198232625065 -0.190626516386961 ENSG00000117318 ID3
ENST00000463312 0.0244191277210261 0.00378822347207159 -0.247356317943076 ENSG00000117318 ID3
ENST00000486541 0.0691962066929815 0.01848700660018 -0.172416483215579 ENSG00000117318 ID3
ENST00000477916 0.491085123211102 0.328021799518278 -0.0847724322688157 ENSG00000197880 MDS2
ENST00000374550 0.411736828838467 0.252476885854164 -0.0763594380775888 ENSG00000142676 RPL11
ENST00000467075 0.0431770833309313 0.00913281788118446 -0.111772688065182 ENSG00000142676 RPL11
ENST00000482370 0.411079665865668 0.251806403777329 -0.076507430650309 ENSG00000142676 RPL11
ENST00000443624 0.405982320749416 0.247034610226752 -0.0772655068880056 ENSG00000142676 RPL11
ENST00000458455 0.410527655149103 0.251240831067067 -0.0766315459913219 ENSG00000142676 RPL11
ENST00000418390 0.0585148702587001 0.0144472013136637 -0.112744810109828 ENSG00000011007 TCEB3
ENST00000609199 0.120378241626624 0.0415636538801928 -0.0995718510062087 ENSG00000011007 TCEB3
ENST00000487554 0.417748108797193 0.257863896590611 -0.077466794592875 ENSG00000011007 TCEB3
ENST00000427796 0.835940422888366 0.741352677900417 0.019131240445614 ENSG00000236810 RP5-886K2.3
ENST00000447961 0.729415354829824 0.599106486752896 -0.04666627881961 ENSG00000236810 RP5-886K2.3
ENST00000246151 0.699717187743128 0.56148435458436 -0.0321630794052836 ENSG00000057757 PITHD1
ENST00000415372 0.732384961004905 0.602737075809208 0.0387050271269887 ENSG00000057757 PITHD1
ENST00000374524 0.612922812044697 0.457426965369435 -0.0483140890706999 ENSG00000057757 PITHD1
ENST00000374514 0.0280225716361522 0.0047311731332057 -0.15792211847258 ENSG00000011009 LYPLA2
ENST00000400061 0.0275172306567195 0.00458172840218377 -0.159356718577874 ENSG00000011009 LYPLA2
ENST00000420982 0.106239103750715 0.0346208686657822 -0.128015159257216 ENSG00000011009 LYPLA2
ENST00000374505 0.0571584678665042 0.0139414084750944 -0.143250375831878 ENSG00000011009 LYPLA2
ENST00000495365 0.0552356672580938 0.0132659834541248 -0.145952936109359 ENSG00000011009 LYPLA2
ENST00000374503 0.0449972787597127 0.00973229627661375 -0.151412969773574 ENSG00000011009 LYPLA2
ENST00000374502 0.0573736577396362 0.014018617423346 -0.145448330761331 ENSG00000011009 LYPLA2
ENST00000492577 0.0549902848875506 0.0131601425751203 -0.147866877318854 ENSG00000011009 LYPLA2
ENST00000421070 0.118151235980511 0.0404695127418625 -0.132604897892289 ENSG00000011009 LYPLA2
ENST00000374501 0.00555649030510203 0.000296697965374661 -0.219535127015998 ENSG00000011009 LYPLA2
ENST00000472213 0.00719237220387315 0.000484614657926184 -0.22238500404861 ENSG00000011009 LYPLA2
ENST00000481736 0.0560726525591059 0.0135759774019022 -0.155757746458206 ENSG00000117308 GALE
ENST00000374497 0.0467320840517102 0.0103166885462264 -0.161180494567205 ENSG00000117308 GALE
ENST00000456977 0.0721747575848424 0.0196883522866975 -0.172784044447684 ENSG00000117308 GALE
ENST00000459934 0.055584542488302 0.0134040304631246 -0.155774705287482 ENSG00000117308 GALE
ENST00000469556 0.0941131372926287 0.0290297005995361 -0.167223858209488 ENSG00000117308 GALE
ENST00000429356 0.0534165509702858 0.0126012610150718 -0.163096774281177 ENSG00000117308 GALE
ENST00000418277 0.0473617032704951 0.0105173260430598 -0.170615338252947 ENSG00000117308 GALE
ENST00000470949 0.0922749113841077 0.0282190415002278 -0.151429066654389 ENSG00000117308 GALE
ENST00000425913 0.100696898347014 0.0319606087782002 -0.146244101040681 ENSG00000117308 GALE
ENST00000445705 0.102412599893145 0.0327668084413868 -0.146773119430616 ENSG00000117308 GALE
ENST00000467493 0.116876914156299 0.0398490510377161 -0.142180229474158 ENSG00000117308 GALE
ENST00000486382 0.150670984677107 0.0578782156164445 -0.138206777491371 ENSG00000117308 GALE
ENST00000470383 0.0696807795027959 0.0186844860273425 -0.166350253631411 ENSG00000117308 GALE
ENST00000466250 0.0666397162095565 0.0175027780330724 -0.169312242700368 ENSG00000117308 GALE
ENST00000467070 0.169644682290381 0.0688066836969348 -0.136811790106266 ENSG00000117308 GALE
ENST00000374490 0.288420622863457 0.149319781112584 -0.0636596119575381 ENSG00000117305 HMGCL
ENST00000374487 0.298512177541671 0.157240301829737 -0.0620451236360378 ENSG00000117305 HMGCL
ENST00000374483 0.298512177541671 0.157240301829737 -0.0620451236360378 ENSG00000117305 HMGCL
ENST00000436439 0.288420622863457 0.149319781112584 -0.0636596119575381 ENSG00000117305 HMGCL
ENST00000235958 0.288549937154733 0.149422253874103 -0.0636561700807265 ENSG00000117305 HMGCL
ENST00000509389 0.470229115207919 0.307163425289183 -0.0452140097188149 ENSG00000117305 HMGCL
ENST00000496907 0.742688115537376 0.616225731672888 -0.0349525921504119 ENSG00000117305 HMGCL
ENST00000513148 0.629155819842882 0.476325085539606 -0.0340742707243217 ENSG00000117305 HMGCL
ENST00000479458 0.808906132571965 0.703918702500034 0.0278126679524385 ENSG00000117305 HMGCL
ENST00000498698 0.74941746753212 0.62490667991321 0.0322415377742515 ENSG00000117305 HMGCL
ENST00000374479 0.696093271928602 0.556929710006034 -0.0378833092279732 ENSG00000179163 FUCA1
ENST00000374472 0.789964379497204 0.67791230504446 0.0230066611519466 ENSG00000188822 CNR2
ENST00000536471 0.72001943304541 0.587336460027252 0.0300791888084604 ENSG00000188822 CNR2
ENST00000471915 0.0722538569920968 0.0197220020857204 -0.122248854680486 ENSG00000189266 PNRC2
ENST00000334351 0.160001451030358 0.0631591710315324 -0.0932446858081567 ENSG00000189266 PNRC2
ENST00000374468 0.177323659288975 0.073358960801922 -0.0913763089802556 ENSG00000189266 PNRC2
ENST00000579103 0.54969048420338 0.388092164835496 -0.0488214124056065 ENSG00000189266 PNRC2
ENST00000344989 0.222232308690567 0.10215865720873 -0.0831780826066815 ENSG00000188529 SRSF10
ENST00000453840 0.221030670459868 0.101382744057655 -0.0833444269151558 ENSG00000188529 SRSF10
ENST00000341154 0.221444312364287 0.101672524639742 -0.0832530300216496 ENSG00000188529 SRSF10
ENST00000484146 0.225678459652013 0.104356069506062 -0.0826954420719207 ENSG00000188529 SRSF10
ENST00000473858 0.225741414655846 0.104402963032504 -0.0826929646454638 ENSG00000188529 SRSF10
ENST00000374452 0.22546536955316 0.104223828131129 -0.0827682186689909 ENSG00000188529 SRSF10
ENST00000374453 0.225527468225225 0.104266416805213 -0.0827683843374341 ENSG00000188529 SRSF10
ENST00000343255 0.158408547265847 0.0622029899088583 -0.0967983404250867 ENSG00000188529 SRSF10
ENST00000492112 0.157376149183872 0.0615900344469056 -0.0969921864394684 ENSG00000188529 SRSF10
ENST00000485841 0.157118066541034 0.061437910098172 -0.0995484765942117 ENSG00000188529 SRSF10
ENST00000338597 0.270232407391389 0.135730503280715 -0.0829074989258839 ENSG00000188529 SRSF10
ENST00000495785 0.234138193865769 0.110087193923427 -0.0859556767951617 ENSG00000188529 SRSF10
ENST00000473754 0.208747039589929 0.0932096880993557 -0.0971512524444146 ENSG00000188529 SRSF10
ENST00000497214 0.713731135178647 0.579403338011419 0.0448833852893211 ENSG00000188529 SRSF10
ENST00000485292 0.391512072440786 0.234146357319202 -0.0801574871296525 ENSG00000188529 SRSF10
ENST00000469303 0.238319837095612 0.112911397294668 -0.11343905604089 ENSG00000188529 SRSF10
ENST00000327535 0.26132098344946 0.129179408544559 -0.0882068100688981 ENSG00000185436 IFNLR1
ENST00000327575 0.709780526781694 0.574195924508962 0.0363186731322249 ENSG00000185436 IFNLR1
ENST00000374421 0.686464562631454 0.545284008383889 0.0391301923114639 ENSG00000185436 IFNLR1
ENST00000374419 0.634420987661217 0.482470145468534 0.0503550000839318 ENSG00000185436 IFNLR1
ENST00000374418 0.322668674322995 0.176590267579627 0.101763782564389 ENSG00000185436 IFNLR1
ENST00000374409 0.60284749280467 0.445820339510256 -0.0678014098144962 ENSG00000001460 STPG1
ENST00000440416 0.88224677472452 0.80818899253685 -0.0215937944104477 ENSG00000001460 STPG1
ENST00000003583 0.712486788574822 0.577752444807395 -0.0495501635197982 ENSG00000001460 STPG1
ENST00000468303 0.952426220084059 0.918855174403942 -0.00898049937284282 ENSG00000001460 STPG1
ENST00000337248 0.709709395976772 0.574026093498057 -0.0500342810150097 ENSG00000001460 STPG1
ENST00000374399 0.673504996569643 0.529558591639523 0.0412575442863026 ENSG00000001461 NIPAL3
ENST00000003912 0.934993538922959 0.890701918657065 0.00746956432520963 ENSG00000001461 NIPAL3
ENST00000488155 0.326217063020839 0.179467435805159 -0.110989672366064 ENSG00000001461 NIPAL3
ENST00000358028 0.917881712682525 0.863979605978161 0.0116623683657372 ENSG00000001461 NIPAL3
ENST00000339255 0.643294063848267 0.492893259389628 0.0443615208945479 ENSG00000001461 NIPAL3
ENST00000475663 0.483250002532326 0.320039790039088 -0.0810952812131171 ENSG00000001461 NIPAL3
ENST00000428131 0.610421084147924 0.454572204615174 0.0555914946477586 ENSG00000001461 NIPAL3
ENST00000432012 0.180372201802257 0.0752768232258849 0.148220470599693 ENSG00000001461 NIPAL3
ENST00000478890 0.414273163805382 0.254717065180009 0.0630466946228476 ENSG00000133226 SRRM1
ENST00000593639 0.361446234579719 0.208565427379127 0.0706667054968912 ENSG00000133226 SRRM1
ENST00000323848 0.397785650373116 0.239684943875015 -0.0558523703618597 ENSG00000133226 SRRM1
ENST00000466910 0.534109663670466 0.371699744570986 0.0478962191057108 ENSG00000133226 SRRM1
ENST00000468822 0.483010474162702 0.319803025263405 0.0509730755965967 ENSG00000133226 SRRM1
ENST00000447431 0.247733552682413 0.119419271194118 -0.0695671943444984 ENSG00000133226 SRRM1
ENST00000600523 0.274727489395961 0.139034360350421 0.085497307213168 ENSG00000133226 SRRM1
ENST00000462710 0.47012306602246 0.307065212203774 0.0557915107521357 ENSG00000133226 SRRM1
ENST00000374389 0.229689260746471 0.107004513716792 -0.07230843918227 ENSG00000133226 SRRM1
ENST00000490543 0.47012306602246 0.307065212203774 0.0557915107521357 ENSG00000133226 SRRM1
ENST00000479034 0.265325636986416 0.132125004138678 -0.0675292438377368 ENSG00000133226 SRRM1
ENST00000596378 0.707461429551794 0.571288402510246 -0.0255828673131854 ENSG00000133226 SRRM1
ENST00000494934 0.684556927228414 0.542763374364341 -0.0345850970325378 ENSG00000133226 SRRM1
ENST00000495561 0.757973154432468 0.635580303342559 -0.0280626166972355 ENSG00000133226 SRRM1
ENST00000537199 0.152984381130736 0.059185172396645 -0.0821687427708893 ENSG00000133226 SRRM1
ENST00000485441 0.334130609673223 0.185710389334535 -0.0781781520715669 ENSG00000133226 SRRM1
ENST00000470243 0.00952447460017449 0.00079912596534869 -0.208073294177789 ENSG00000133226 SRRM1
ENST00000496882 0.0544330183393187 0.0129683800101026 -0.124410674085816 ENSG00000133226 SRRM1
ENST00000461768 0.324303416683648 0.177941233615262 -0.0706580276875197 ENSG00000133226 SRRM1
ENST00000485541 0.334244348761662 0.185807985568223 -0.0744212451519269 ENSG00000133226 SRRM1
ENST00000488317 0.321914208155994 0.175962215631713 -0.0797388415960229 ENSG00000133226 SRRM1
ENST00000489130 0.00327689503749642 0.000100051704438179 -0.305031022688647 ENSG00000133226 SRRM1
ENST00000474843 0.00023259396530022 7.69074712684191e-07 -0.339208771153262 ENSG00000133226 SRRM1
ENST00000374379 0.096568014591376 0.0301430519751803 0.119994433012743 ENSG00000169504 CLIC4
ENST00000497755 0.0249283546272054 0.00391961465712028 0.188583999094603 ENSG00000169504 CLIC4
ENST00000488683 0.0967504234576646 0.0302379637663052 0.119972321764526 ENSG00000169504 CLIC4
ENST00000489758 0.0309121637232271 0.00550664116907542 0.182956554239293 ENSG00000169504 CLIC4
ENST00000399916 0.382407520630063 0.226174779787906 -0.0620977534284583 ENSG00000020633 RUNX3
ENST00000308873 0.197170466448666 0.0857795129591384 -0.0827632694602993 ENSG00000020633 RUNX3
ENST00000338888 0.582945695192371 0.424007799623158 -0.047729795477327 ENSG00000020633 RUNX3
ENST00000540420 0.584549083513875 0.425739257316121 -0.0477518614994239 ENSG00000020633 RUNX3
ENST00000496967 0.98009000801312 0.965177288389118 -0.00275466483743227 ENSG00000020633 RUNX3
ENST00000479341 0.808272660766134 0.703040486095751 -0.0273783892241804 ENSG00000020633 RUNX3
ENST00000456316 0.283702130925454 0.145622034735855 -0.128790018106107 ENSG00000229162 RP11-84D1.1
ENST00000424084 0.984948838047312 0.973333691480707 0.00295404708444477 ENSG00000233755 RP4-799D16.1
ENST00000236273 0.66031226190157 0.513204573003761 -0.03320524534504 ENSG00000117614 SYF2
ENST00000354361 0.633651372932576 0.481605783887623 -0.0360337651768906 ENSG00000117614 SYF2
ENST00000474160 0.151217529397653 0.0581771595094571 -0.0981696664008345 ENSG00000117614 SYF2
ENST00000476231 0.0960965813939939 0.0299182254911834 -0.11973875214089 ENSG00000117614 SYF2
ENST00000243189 0.865777045993917 0.783641859148009 0.0140850213047719 ENSG00000117616 C1orf63
ENST00000569495 0.70912146309052 0.573314865691888 0.040999139622045 ENSG00000117616 C1orf63
ENST00000498238 0.867184411260346 0.785769815344104 0.0139333925693982 ENSG00000117616 C1orf63
ENST00000566395 0.789860499961932 0.677752612089746 0.0279770780210311 ENSG00000117616 C1orf63
ENST00000565733 0.817335610572135 0.715717610640122 0.0240532142708469 ENSG00000117616 C1orf63
ENST00000568254 0.867184411260346 0.785769815344104 0.0139333925693982 ENSG00000117616 C1orf63
ENST00000473314 0.822690956479336 0.723053766968332 0.0155978638263573 ENSG00000117616 C1orf63
ENST00000417642 0.867184411260346 0.785769815344104 0.0139333925693982 ENSG00000117616 C1orf63
ENST00000570063 0.813804300079991 0.710807584723607 0.0245891970796412 ENSG00000117616 C1orf63
ENST00000564223 0.934289313979434 0.88951328790521 0.0107318918357128 ENSG00000117616 C1orf63
ENST00000475766 0.710114238860307 0.57469826673978 0.0382758506704068 ENSG00000117616 C1orf63
ENST00000491378 0.735341774840186 0.606654267727347 0.0345130299026262 ENSG00000117616 C1orf63
ENST00000431849 0.882896140777822 0.809059423556725 -0.0133521589653703 ENSG00000117616 C1orf63
ENST00000568212 0.872457641670375 0.793985173139358 -0.0152562079177322 ENSG00000117616 C1orf63
ENST00000568701 0.883948709762801 0.810583497843677 -0.0137707653923597 ENSG00000117616 C1orf63
ENST00000561867 0.983095426304964 0.970335026628351 0.00199287621495717 ENSG00000117616 C1orf63
ENST00000568996 0.979956887228717 0.964793761233346 0.00236871680143845 ENSG00000117616 C1orf63
ENST00000450820 0.721959678526543 0.589890864098287 0.0330515723480001 ENSG00000117616 C1orf63
ENST00000566714 0.393329387613195 0.235852701747001 0.10427345950777 ENSG00000261349 RP3-465N24.5
ENST00000564398 0.892609566495292 0.823808415808652 -0.0194593252339066 ENSG00000187010 RHD
ENST00000328664 0.407923570371759 0.248897410250839 0.0882403880167673 ENSG00000187010 RHD
ENST00000454452 0.406688454106108 0.247796886247636 0.0879756976253638 ENSG00000187010 RHD
ENST00000342055 0.406688454106108 0.247796886247636 0.0879756976253638 ENSG00000187010 RHD
ENST00000423810 0.406688454106108 0.247796886247636 0.0879756976253638 ENSG00000187010 RHD
ENST00000568195 0.406688454106108 0.247796886247636 0.0879756976253638 ENSG00000187010 RHD
ENST00000417538 0.406688454106108 0.247796886247636 0.0879756976253638 ENSG00000187010 RHD
ENST00000357542 0.406688454106108 0.247796886247636 0.0879756976253638 ENSG00000187010 RHD
ENST00000423253 0.324567935874375 0.178149164890603 0.103710499419013 ENSG00000187010 RHD
ENST00000568399 0.409291480937299 0.250189158259091 0.0824217410993969 ENSG00000117616 C1orf63
ENST00000562018 0.52478660485723 0.362163745965005 0.064058551427403 ENSG00000117616 C1orf63
ENST00000567741 0.534178687795191 0.371756462771949 0.0631658674974393 ENSG00000117616 C1orf63
ENST00000566599 0.123604155168559 0.0431728814217576 -0.15663800052216 ENSG00000117616 C1orf63
ENST00000564413 0.646033033706472 0.496090195394772 -0.0603307647956538 ENSG00000117616 C1orf63
ENST00000570165 0.795093678794928 0.685158684188301 -0.0354518266647772 ENSG00000259984 RP11-335G20.7
ENST00000374358 0.364040053956003 0.210760031237686 0.0652366639610047 ENSG00000183726 TMEM50A
ENST00000498135 0.327246456613378 0.180321531648369 0.0707594065191466 ENSG00000183726 TMEM50A
ENST00000491936 0.285588379073469 0.147019687033029 0.0752180487271185 ENSG00000183726 TMEM50A
ENST00000480937 0.288375485961773 0.14928119734974 0.0751005421058484 ENSG00000183726 TMEM50A
ENST00000468704 0.51156728367399 0.348832069149759 0.052197215023921 ENSG00000183726 TMEM50A
ENST00000487234 0.101796927949791 0.0324668775700921 0.169359044297856 ENSG00000183726 TMEM50A
ENST00000294413 0.342348964443109 0.192463852155683 0.115374504917121 ENSG00000188672 RHCE
ENST00000374352 0.429435446016537 0.268756385583774 0.098108656539004 ENSG00000188672 RHCE
ENST00000243186 0.348803770784823 0.197788899861469 0.114048439223844 ENSG00000188672 RHCE
ENST00000413854 0.348803770784823 0.197788899861469 0.114048439223844 ENSG00000188672 RHCE
ENST00000425135 0.348803770784823 0.197788899861469 0.114048439223844 ENSG00000188672 RHCE
ENST00000455194 0.348803770784823 0.197788899861469 0.114048439223844 ENSG00000188672 RHCE
ENST00000340849 0.314376192127376 0.169912155548068 0.122088820140977 ENSG00000188672 RHCE
ENST00000349320 0.332582904910744 0.184551852286619 0.117765186566925 ENSG00000188672 RHCE
ENST00000527747 0.814717682757625 0.712154924193562 0.0326360381254653 ENSG00000188672 RHCE
ENST00000346452 0.622006337330352 0.468078708268105 0.064345428220183 ENSG00000188672 RHCE
ENST00000349438 0.630726274813488 0.478223799977302 0.0629111987057194 ENSG00000188672 RHCE
ENST00000527187 0.939477047207357 0.897761654413551 -0.0111453569179519 ENSG00000188672 RHCE
ENST00000533771 0.998247540470043 0.996693745327246 -0.000359432468529062 ENSG00000188672 RHCE
ENST00000399763 0.481255972717891 0.318103363086379 0.0431932393161872 ENSG00000204178 TMEM57
ENST00000399766 0.481255972717891 0.318103363086379 0.0431932393161872 ENSG00000204178 TMEM57
ENST00000374343 0.481255972717891 0.318103363086379 0.0431932393161872 ENSG00000204178 TMEM57
ENST00000470035 0.349891157042315 0.198711825535498 0.0848386955663828 ENSG00000204178 TMEM57
ENST00000374338 0.0799696350539503 0.0228829262192366 -0.129449034480598 ENSG00000157978 LDLRAP1
ENST00000485476 0.178075192158076 0.0738389962681935 -0.126988537561861 ENSG00000157978 LDLRAP1
ENST00000488127 0.0592873059173546 0.0147182046875691 -0.144824444543263 ENSG00000157978 LDLRAP1
ENST00000462394 0.07104720267301 0.0192195756815472 -0.197564749388056 ENSG00000157978 LDLRAP1
ENST00000484476 0.077874204505511 0.0220169342202188 -0.17430899770389 ENSG00000157978 LDLRAP1
ENST00000474283 0.294022063641606 0.153734897419009 -0.105557978071022 ENSG00000157978 LDLRAP1
ENST00000470950 0.312067163250068 0.16808513988395 -0.105247068341823 ENSG00000157978 LDLRAP1
ENST00000374332 0.886422863192397 0.814553099702104 0.0200619816739486 ENSG00000117643 MAN1C1
ENST00000263979 0.906039572522913 0.845302293700048 0.0167048209208438 ENSG00000117643 MAN1C1
ENST00000354177 0.0338869734557788 0.00635751294354014 -0.208544363081062 ENSG00000162430 SEPN1
ENST00000361547 0.0338869734557788 0.00635751294354014 -0.208544363081062 ENSG00000162430 SEPN1
ENST00000374315 0.0338869734557788 0.00635751294354014 -0.208544363081062 ENSG00000162430 SEPN1
ENST00000559265 0.0246565123558274 0.00385193634965724 -0.188277950229713 ENSG00000255054 RP1-317E23.6
ENST00000494537 0.271540030430188 0.136695326403519 -0.132514159608225 ENSG00000162430 SEPN1
ENST00000527604 0.054460161164112 0.0129767623172209 -0.162659250075952 ENSG00000255054 RP1-317E23.6
ENST00000442055 0.279489170851907 0.142523132738517 -0.129496015311549 ENSG00000228172 RP1-317E23.3
ENST00000453649 0.252442468491951 0.122690730162019 -0.13635505393653 ENSG00000228172 RP1-317E23.3
ENST00000424294 0.114358232222146 0.0386574369838571 -0.145906219034719 ENSG00000117640 MTFR1L
ENST00000536896 0.778991228172002 0.663256490845345 0.0386262603788231 ENSG00000223474 AL020996.1
ENST00000374303 0.172731416488138 0.0705583874360507 -0.118209466186621 ENSG00000117640 MTFR1L
ENST00000533762 0.11753343060329 0.0401700459956634 -0.146721054398496 ENSG00000117640 MTFR1L
ENST00000529116 0.111899366019238 0.0374149205890469 -0.148988168437755 ENSG00000117640 MTFR1L
ENST00000474295 0.177908642678651 0.0737282945152729 -0.117063864816999 ENSG00000117640 MTFR1L
ENST00000488327 0.124542685132103 0.0436520934028954 -0.143342391021603 ENSG00000117640 MTFR1L
ENST00000472643 0.164430553459321 0.0657620994660023 -0.125896328699019 ENSG00000117640 MTFR1L
ENST00000494293 0.145514605560319 0.0549412024633849 -0.141411365663262 ENSG00000117640 MTFR1L
ENST00000469815 0.222977043827796 0.102651991570408 -0.108581617889178 ENSG00000117640 MTFR1L
ENST00000526894 0.164528013098074 0.0658085941838445 -0.125897286401262 ENSG00000117640 MTFR1L
ENST00000478284 0.0812183208810471 0.0234273591278128 -0.158461758107484 ENSG00000117640 MTFR1L
ENST00000524618 0.224973258726788 0.103897424748679 -0.107885663343711 ENSG00000117640 MTFR1L
ENST00000374307 0.179166428480664 0.0745467211637351 -0.116761191217437 ENSG00000117640 MTFR1L
ENST00000528624 0.132888153688898 0.0480718206933694 -0.14135555841171 ENSG00000117640 MTFR1L
ENST00000525713 0.0993431568624476 0.0313706496044817 -0.154998921199613 ENSG00000117640 MTFR1L
ENST00000374301 0.163240393731169 0.0650578608265978 -0.121706483354485 ENSG00000117640 MTFR1L
ENST00000464008 0.0943206321766532 0.0291232825966621 -0.154026108046704 ENSG00000117640 MTFR1L
ENST00000526158 0.0765246499749215 0.0214494351087553 -0.164145491527012 ENSG00000117640 MTFR1L
ENST00000530599 0.102090622315807 0.0326041340427913 -0.155799994674383 ENSG00000117640 MTFR1L
ENST00000374300 0.16455884593184 0.065823538372736 -0.122485356864432 ENSG00000117640 MTFR1L
ENST00000466284 0.185134639843709 0.0782558741886961 -0.114913712957023 ENSG00000117640 MTFR1L
ENST00000531361 0.157564471078246 0.0616914474415578 -0.133713639266282 ENSG00000117640 MTFR1L
ENST00000497956 0.306306411630978 0.163371500433808 -0.0971783004574476 ENSG00000117640 MTFR1L
ENST00000606617 0.801817934997791 0.69405569166515 -0.032999926123429 ENSG00000272478 RP1-317E23.7
ENST00000538789 0.63113260803829 0.478615138321083 -0.0449335919985667 ENSG00000127423 AUNIP
ENST00000481602 0.922575886896015 0.871066109769841 0.0133078515625941 ENSG00000127423 AUNIP
ENST00000374298 0.786606293779094 0.673590652678423 -0.0330979137726805 ENSG00000127423 AUNIP
ENST00000455431 0.379213606730263 0.223516678216132 -0.096159668122233 ENSG00000236528 RP1-125I3.2
ENST00000374296 0.56787456357656 0.407576331728159 -0.0592199101015502 ENSG00000182749 PAQR7
ENST00000426559 0.542642823420205 0.380753311397509 -0.0502348883713013 ENSG00000117632 STMN1
ENST00000455785 0.544766347931437 0.382929327610285 -0.0503099658383372 ENSG00000117632 STMN1
ENST00000399728 0.54619555045865 0.384371039263976 -0.0501822095415622 ENSG00000117632 STMN1
ENST00000465604 0.52980083449817 0.36739194130227 -0.051637179988681 ENSG00000117632 STMN1
ENST00000357865 0.531427838664852 0.368922098578734 -0.0513978046142852 ENSG00000117632 STMN1
ENST00000374291 0.53943112081124 0.377248378082352 -0.0507055565648909 ENSG00000117632 STMN1
ENST00000485226 0.263801779646497 0.131046024978683 -0.0852248189108044 ENSG00000117632 STMN1
ENST00000446334 0.394409104561392 0.236798072336278 -0.0697136306882293 ENSG00000117632 STMN1
ENST00000580971 0.250925640727948 0.1216817154426 -0.0956346103591775 ENSG00000264021 MIR3917
ENST00000374282 0.340800817202842 0.191096007627005 -0.0873909412785241 ENSG00000158006 PAFAH2
ENST00000374284 0.509621647895723 0.346853877744877 -0.0657186837392601 ENSG00000158006 PAFAH2
ENST00000493892 0.620599572028967 0.466485239579194 -0.0598013373445785 ENSG00000158006 PAFAH2
ENST00000464540 0.619726661488677 0.465394961933391 -0.0599291158614314 ENSG00000158006 PAFAH2
ENST00000476611 0.348677878764467 0.197686850456868 -0.114481502379894 ENSG00000158006 PAFAH2
ENST00000439092 0.799349523227699 0.690695226584557 -0.0337069175373701 ENSG00000158006 PAFAH2
ENST00000441420 0.8662321139585 0.784358458232993 -0.0232242704879734 ENSG00000158006 PAFAH2
ENST00000444713 0.700370592313176 0.562392654462865 0.042085528749388 ENSG00000175087 PDIK1L
ENST00000374271 0.337566815152842 0.188379409971343 0.0859455045433892 ENSG00000175087 PDIK1L
ENST00000374269 0.6859341074127 0.544491200755856 0.0402649586190833 ENSG00000175087 PDIK1L
ENST00000374266 0.0898357583371356 0.0271470444861187 -0.172471393951272 ENSG00000142684 ZNF593
ENST00000270812 0.0898357583371356 0.0271470444861187 -0.172471393951272 ENSG00000142684 ZNF593
ENST00000407889 0.0894437028476859 0.0269601403403885 -0.172766180216379 ENSG00000236782 RP11-96L14.7
ENST00000414762 0.165784116687112 0.0665509795360176 -0.143564467551452 ENSG00000236782 RP11-96L14.7
ENST00000433939 0.166034642594862 0.0667073360263064 -0.142607466254987 ENSG00000236782 RP11-96L14.7
ENST00000444682 0.185850872153223 0.0787096700049244 -0.137890868706046 ENSG00000236782 RP11-96L14.7
ENST00000448923 0.270538765837035 0.13592720263231 -0.116972942776014 ENSG00000236782 RP11-96L14.7
ENST00000361530 0.159785156342432 0.0630246419081116 -0.164994302092955 ENSG00000142675 CNKSR1
ENST00000374253 0.152019464270922 0.0586247158833288 -0.167819412521075 ENSG00000142675 CNKSR1
ENST00000482227 0.152019464270922 0.0586247158833288 -0.167819412521075 ENSG00000142675 CNKSR1
ENST00000531191 0.150143464514527 0.05758437249151 -0.168624843051786 ENSG00000142675 CNKSR1
ENST00000451429 0.329721517503987 0.182259465745642 -0.0636045100829421 ENSG00000130695 CEP85
ENST00000476272 0.224223059599545 0.103432658966308 -0.0767780108969637 ENSG00000130695 CEP85
ENST00000252992 0.224223059599545 0.103432658966308 -0.0767780108969637 ENSG00000130695 CEP85
ENST00000480446 0.735768769216887 0.607262384611368 -0.0456333967899995 ENSG00000130695 CEP85
ENST00000453146 0.146011883712772 0.055239653952488 -0.112337131212429 ENSG00000130695 CEP85
ENST00000469609 0.115189964889971 0.039055201797948 -0.126700256619616 ENSG00000130695 CEP85
ENST00000468163 0.742571681887131 0.61605076260152 -0.041238280078602 ENSG00000130695 CEP85
ENST00000491670 0.348441464181176 0.197488465092037 -0.0945817947391114 ENSG00000130695 CEP85
ENST00000270792 0.00187858215907388 3.31062625580096e-05 -0.221899604831676 ENSG00000142669 SH3BGRL3
ENST00000319041 0.00212951259640276 4.17698484487346e-05 -0.221384379545615 ENSG00000142669 SH3BGRL3
ENST00000314675 0.00505574652697907 0.00024946395605575 -0.217285131847697 ENSG00000158062 UBXN11
ENST00000472155 0.47937050500967 0.316266919648644 -0.0738682633342624 ENSG00000158062 UBXN11
ENST00000374223 0.4795194075969 0.31641576105563 -0.073889439505403 ENSG00000158062 UBXN11
ENST00000475591 0.47937050500967 0.316266919648644 -0.0738682633342624 ENSG00000158062 UBXN11
ENST00000357089 0.479459631858998 0.316363668445466 -0.0738758188055229 ENSG00000158062 UBXN11
ENST00000494942 0.479459631858998 0.316363668445466 -0.0738758188055229 ENSG00000158062 UBXN11
ENST00000374221 0.47548021132847 0.312487388746726 -0.0744161870806711 ENSG00000158062 UBXN11
ENST00000374217 0.220306856779323 0.100888005687757 -0.143024326402691 ENSG00000158062 UBXN11
ENST00000374222 0.218340546721664 0.0995747329110979 -0.143572658319311 ENSG00000158062 UBXN11
ENST00000496466 0.526424208074931 0.363865301452663 -0.0688058603246539 ENSG00000158062 UBXN11
ENST00000535108 0.294006869038408 0.153710231390192 -0.104415053990466 ENSG00000158062 UBXN11
ENST00000436301 0.362747114859455 0.209622311557485 -0.0923630031129868 ENSG00000158062 UBXN11
ENST00000374215 0.328725446473843 0.181480497772338 -0.100147119140117 ENSG00000158062 UBXN11
ENST00000452980 0.247265363541057 0.119043885689103 -0.121905607715737 ENSG00000158062 UBXN11
ENST00000442942 0.24873954820891 0.12015138410559 -0.122833905778756 ENSG00000158062 UBXN11
ENST00000450041 0.463939343112174 0.301431038008678 -0.0866468638033433 ENSG00000158062 UBXN11
ENST00000423664 0.45485260051856 0.292691238537969 -0.0887986038606381 ENSG00000158062 UBXN11
ENST00000421827 0.667697475538735 0.522502706377922 -0.0556029920879744 ENSG00000158062 UBXN11
ENST00000374213 0.0107524054417356 0.000987634655401031 -0.192846921354582 ENSG00000169442 CD52
ENST00000492808 0.00850021811516774 0.00065719513214229 -0.197021755149256 ENSG00000169442 CD52
ENST00000470468 0.0104379424995737 0.000937363310079117 -0.193683538144068 ENSG00000169442 CD52
ENST00000434391 0.921933956769701 0.870064735236596 0.00840845980212545 ENSG00000117682 DHDDS
ENST00000427245 0.673118877851116 0.529037370306038 -0.0427934055305739 ENSG00000117682 DHDDS
ENST00000527611 0.931364992921099 0.884860218442745 -0.0117279029998052 ENSG00000117682 DHDDS
ENST00000374186 0.654898245135861 0.506865844019278 -0.0455126592128598 ENSG00000117682 DHDDS
ENST00000525682 0.627364555398324 0.474234971793383 0.0385579683312988 ENSG00000117682 DHDDS
ENST00000236342 0.570528138828295 0.410359820629689 0.0443797792334658 ENSG00000117682 DHDDS
ENST00000526219 0.580595714405056 0.421247798135373 0.0445002746854554 ENSG00000117682 DHDDS
ENST00000374185 0.691075959887865 0.551298911324167 -0.0409055792590459 ENSG00000117682 DHDDS
ENST00000487944 0.562519751024405 0.401474487374579 -0.0642827457469807 ENSG00000117682 DHDDS
ENST00000360009 0.931191567076404 0.884639232580853 0.00745691717642069 ENSG00000117682 DHDDS
ENST00000533087 0.632776337789013 0.480457456643021 -0.0494310068707578 ENSG00000117682 DHDDS
ENST00000531312 0.565315587953929 0.404655714403704 -0.0568093213440848 ENSG00000117682 DHDDS
ENST00000525165 0.503193420983373 0.340596076170214 -0.0646477908412363 ENSG00000117682 DHDDS
ENST00000525546 0.667259565744567 0.521817831012599 -0.043973689171326 ENSG00000117682 DHDDS
ENST00000528557 0.642703692439615 0.49212573393812 -0.0472879954899122 ENSG00000117682 DHDDS
ENST00000525326 0.553655327757232 0.39224981599115 -0.0589555731919902 ENSG00000117682 DHDDS
ENST00000526278 0.594194466600623 0.435977747133532 -0.0531426498441809 ENSG00000117682 DHDDS
ENST00000436153 0.652102394842053 0.50328553472205 -0.0467616741701327 ENSG00000117682 DHDDS
ENST00000529688 0.56454575291287 0.403698741976546 -0.0568639294428887 ENSG00000117682 DHDDS
ENST00000530781 0.607979818749428 0.451710212077273 -0.0587219375053598 ENSG00000117682 DHDDS
ENST00000531955 0.789879328107944 0.677782605894715 -0.0289431513991042 ENSG00000117682 DHDDS
ENST00000525410 0.643046250683769 0.492541251677934 -0.046831879923512 ENSG00000117682 DHDDS
ENST00000430232 0.553342174465155 0.391872241956012 0.0511096219725629 ENSG00000117682 DHDDS
ENST00000431933 0.637993505339574 0.486707440427455 0.0392805607455632 ENSG00000117682 DHDDS
ENST00000416052 0.0676104248653405 0.0178944814419571 0.161032316961804 ENSG00000117682 DHDDS
ENST00000423060 0.711609902308858 0.576650851303049 0.0464834613973108 ENSG00000225891 RP3-476K8.3
ENST00000468388 0.00572914241054806 0.000313373484532462 -0.225760261473921 ENSG00000198830 HMGN2
ENST00000479815 0.163547303173652 0.0652797425628685 -0.110407713600914 ENSG00000198830 HMGN2
ENST00000460563 0.181913202917482 0.0762430923892819 -0.105607288354718 ENSG00000198830 HMGN2
ENST00000464888 0.114738369696064 0.0388303338995149 -0.124114108480766 ENSG00000198830 HMGN2
ENST00000463817 0.242198953523363 0.115644531308641 -0.0947465958281022 ENSG00000198830 HMGN2
ENST00000467700 0.251111737449721 0.121794954882572 -0.0928950411207874 ENSG00000198830 HMGN2
ENST00000361427 0.255410496769266 0.124856123685589 -0.0917331980916735 ENSG00000198830 HMGN2
ENST00000466194 0.278522295407654 0.14176065966323 -0.0909378158018581 ENSG00000198830 HMGN2
ENST00000493418 0.200083872296759 0.0876223607835931 -0.105305755450524 ENSG00000198830 HMGN2
ENST00000525525 0.353683315566156 0.201865261664602 -0.0814341493820372 ENSG00000117676 RPS6KA1
ENST00000526040 0.156899174987771 0.0613208931825437 -0.0951600663919463 ENSG00000117676 RPS6KA1
ENST00000374168 0.0270438968473986 0.00446129763848525 -0.122224501660104 ENSG00000117676 RPS6KA1
ENST00000524436 0.302525900090166 0.160394093560404 -0.0764678364515389 ENSG00000117676 RPS6KA1
ENST00000374166 0.02675846780277 0.00438854981345522 -0.122291821978939 ENSG00000117676 RPS6KA1
ENST00000526792 0.0670262082555966 0.0176563453280576 -0.104680571544197 ENSG00000117676 RPS6KA1
ENST00000529454 0.270126962666397 0.135625280802667 -0.0767632695391663 ENSG00000117676 RPS6KA1
ENST00000374162 0.067245176166521 0.0177438199246929 -0.104503732242845 ENSG00000117676 RPS6KA1
ENST00000530003 0.0324079642986909 0.0059396510479082 -0.120797228586144 ENSG00000117676 RPS6KA1
ENST00000366866 0.209238379357489 0.093530282382452 -0.0888212880301223 ENSG00000117676 RPS6KA1
ENST00000531113 0.105323929376843 0.0341280466582995 -0.0975643024485852 ENSG00000117676 RPS6KA1
ENST00000374163 0.0381360039524115 0.0075889194360069 -0.118343700706788 ENSG00000117676 RPS6KA1
ENST00000530607 0.60293327040781 0.445907046059042 -0.0447854485626421 ENSG00000117676 RPS6KA1
ENST00000531382 0.0603111391110844 0.0151090847731727 -0.111715332814694 ENSG00000117676 RPS6KA1
ENST00000525582 0.339955482874545 0.190353698058642 -0.103172458880746 ENSG00000117676 RPS6KA1
ENST00000527264 0.22199809157449 0.102027562431218 -0.087622328032397 ENSG00000117676 RPS6KA1
ENST00000474934 0.0775553215701427 0.0218763091472884 -0.159963239580987 ENSG00000117676 RPS6KA1
ENST00000488985 0.107801467768244 0.0353721504931309 -0.165376791704871 ENSG00000117676 RPS6KA1
ENST00000403732 0.414490569596585 0.254938217638169 -0.0702541874478481 ENSG00000117676 RPS6KA1
ENST00000530305 0.644930958836674 0.494767506371137 0.0519916736697345 ENSG00000117676 RPS6KA1
ENST00000438977 0.0206137912989959 0.00288464372282391 -0.182202571742741 ENSG00000117676 RPS6KA1
ENST00000324856 0.813580891882535 0.710497978544421 -0.0169279851859345 ENSG00000117713 ARID1A
ENST00000457599 0.842647014533198 0.750701676131686 -0.0157264938312933 ENSG00000117713 ARID1A
ENST00000524572 0.0519043141257008 0.0120719808292357 -0.176241340444242 ENSG00000117713 ARID1A
ENST00000374152 0.0228448941780982 0.00341422834768306 -0.114705143070952 ENSG00000117713 ARID1A
ENST00000430291 0.0702793947806373 0.0189156910392177 -0.136324659902023 ENSG00000117713 ARID1A
ENST00000430799 0.00320613374920856 9.49655729737418e-05 -0.180626519685602 ENSG00000117713 ARID1A
ENST00000466382 0.00438304160253764 0.000184202223264542 -0.17778650389883 ENSG00000117713 ARID1A
ENST00000540690 0.00406452106031956 0.000159950153848921 -0.179545994780754 ENSG00000117713 ARID1A
ENST00000532781 0.0244361741552654 0.00379173334013943 -0.147721398204822 ENSG00000117713 ARID1A
ENST00000430292 0.928362084119698 0.880374463045472 -0.0120597582833849 ENSG00000060642 PIGV
ENST00000472757 0.86478669579463 0.782334799775588 0.0178846874586324 ENSG00000060642 PIGV
ENST00000078527 0.640692602897795 0.489902268846744 0.0436276397794055 ENSG00000060642 PIGV
ENST00000431541 0.93787981920475 0.894935812710131 -0.0105864599444658 ENSG00000060642 PIGV
ENST00000449950 0.541168717731665 0.379082226440078 0.0559748961015064 ENSG00000060642 PIGV
ENST00000374145 0.51382588425004 0.351167447093703 0.0592206631928662 ENSG00000060642 PIGV
ENST00000455364 0.912640073316214 0.855970754777008 0.0145272121977311 ENSG00000060642 PIGV
ENST00000374142 0.0104637197061892 0.00094418702814235 -0.164824443788304 ENSG00000204160 ZDHHC18
ENST00000374141 0.0511033725437878 0.0117935699394682 -0.149288107194906 ENSG00000204160 ZDHHC18
ENST00000534643 0.246578265517435 0.118588824847947 -0.106282563074329 ENSG00000204160 ZDHHC18
ENST00000488397 0.0120063020210564 0.00118808384822696 -0.179064752464757 ENSG00000204160 ZDHHC18
ENST00000478902 0.0222178880217967 0.00325811659928265 -0.232502108104064 ENSG00000204160 ZDHHC18
ENST00000339276 0.547281649006588 0.385513392643801 -0.0769004593427684 ENSG00000175793 SFN
ENST00000374135 0.00817994621110258 0.000612300067263819 -0.159315747805831 ENSG00000142751 GPN2
ENST00000448791 0.327001450891259 0.180111760762636 -0.10506320889084 ENSG00000226698 RP1-50O24.6
ENST00000374133 0.0155607063276539 0.00182595466141812 -0.19863243741842 ENSG00000142751 GPN2
ENST00000477418 0.0218784285627124 0.0031728194646941 -0.190688700205678 ENSG00000142751 GPN2
ENST00000431781 0.0314366412965421 0.00566310158694688 -0.1864705656077 ENSG00000142751 GPN2
ENST00000461282 0.268887028091916 0.134688246995943 -0.129209942841879 ENSG00000142751 GPN2
ENST00000445019 0.0678444818377484 0.0179851386736665 -0.200995634126277 ENSG00000198746 GPATCH3
ENST00000361720 0.0159868475069674 0.0019072026949789 -0.221568371625743 ENSG00000198746 GPATCH3
ENST00000450844 0.302251524104054 0.160193196323759 -0.123896000975658 ENSG00000198746 GPATCH3
ENST00000435827 0.0173389922360672 0.0021816497464156 -0.182529845660031 ENSG00000090273 NUDC
ENST00000321265 0.086812015166821 0.0257862060746373 -0.12649385380021 ENSG00000090273 NUDC
ENST00000452707 0.0297660923412806 0.00519149548788302 -0.172760325335943 ENSG00000090273 NUDC
ENST00000484772 0.812755471647238 0.709350771877985 -0.0258597571216885 ENSG00000090273 NUDC
ENST00000374089 0.306116390736163 0.163231301322317 -0.105162791649604 ENSG00000090020 SLC9A1
ENST00000263980 0.377391963195547 0.221978093042232 -0.0728533149210718 ENSG00000090020 SLC9A1
ENST00000490329 0.0785052107798845 0.0222830525320012 -0.20268169891082 ENSG00000090020 SLC9A1
ENST00000545949 0.807731843308841 0.702304248378484 -0.0239819211774487 ENSG00000090020 SLC9A1
ENST00000447808 0.805370299457393 0.699191593662509 -0.033669051016676 ENSG00000090020 SLC9A1
ENST00000374086 0.775426239849013 0.658466200576355 -0.0295456624923215 ENSG00000090020 SLC9A1
ENST00000374084 0.678034760805831 0.534861294891311 -0.0438454365562699 ENSG00000090020 SLC9A1
ENST00000319394 0.014751787486571 0.00168319432474396 -0.173307032979778 ENSG00000142784 WDTC1
ENST00000361771 0.0150562401368519 0.00173360384019051 -0.172725608191773 ENSG00000142784 WDTC1
ENST00000447062 0.00671403451856154 0.000427114502987945 -0.208427338905003 ENSG00000142784 WDTC1
ENST00000491239 0.00490766432590537 0.000236719331905122 -0.241489118018199 ENSG00000142784 WDTC1
ENST00000472249 0.0204164462234137 0.00283817598293737 -0.249127814849882 ENSG00000142784 WDTC1
ENST00000374076 0.0820229775221878 0.0237525097815209 -0.146744808179095 ENSG00000186501 TMEM222
ENST00000464720 0.084877839963961 0.0249636315138256 -0.145689711035262 ENSG00000186501 TMEM222
ENST00000608611 0.084877839963961 0.0249636315138256 -0.145689711035262 ENSG00000186501 TMEM222
ENST00000466759 0.34334074970013 0.193208617280579 -0.0947265657700063 ENSG00000186501 TMEM222
ENST00000486082 0.152879995718151 0.0591125228134491 -0.12943908217727 ENSG00000186501 TMEM222
ENST00000464813 0.179433181801878 0.0747208274286255 -0.124006298923818 ENSG00000186501 TMEM222
ENST00000478104 0.142179421344518 0.0530770664863574 -0.126312679213324 ENSG00000186501 TMEM222
ENST00000498220 0.117870292062996 0.0403266386379182 -0.14022117040005 ENSG00000186501 TMEM222
ENST00000471456 0.107364175917464 0.0351498122959262 -0.157172614846944 ENSG00000186501 TMEM222
ENST00000470223 0.0591326841614425 0.0146626592384487 -0.183616466089892 ENSG00000186501 TMEM222
ENST00000318074 0.00667453115928098 0.000421138469576055 -0.188718218076541 ENSG00000142765 SYTL1
ENST00000483926 0.00696449188591358 0.000457060713645292 -0.187668201789402 ENSG00000142765 SYTL1
ENST00000473280 0.0183738783704108 0.00239232856837094 -0.177517586224088 ENSG00000142765 SYTL1
ENST00000543823 0.00734747257914488 0.000503141792848799 -0.197383447402156 ENSG00000142765 SYTL1
ENST00000490170 0.0154788630041126 0.0018071264586255 -0.193880857460098 ENSG00000142765 SYTL1
ENST00000496001 0.0138114746327103 0.00150351531880861 -0.229430426527987 ENSG00000142765 SYTL1
ENST00000485269 0.0154971611354296 0.00181394648841297 -0.2218970540098 ENSG00000142765 SYTL1
ENST00000475199 0.0785018425658597 0.022280305545732 -0.169516609895943 ENSG00000142765 SYTL1
ENST00000472410 0.0940772344463067 0.0290095257957151 -0.19267957152034 ENSG00000142733 MAP3K6
ENST00000374040 0.0289281803200333 0.00498150311767922 -0.243221667537365 ENSG00000142733 MAP3K6
ENST00000493901 0.0308934488528699 0.00550086226419479 -0.240420477976536 ENSG00000142733 MAP3K6
ENST00000357582 0.0315615341045691 0.00569781236980784 -0.239613039083543 ENSG00000142733 MAP3K6
ENST00000430629 0.283230261232502 0.145260274065345 -0.0522887983650614 ENSG00000158195 WASF2
ENST00000536657 0.544826261017552 0.383000188888732 0.0388378581899999 ENSG00000158195 WASF2
ENST00000247087 0.702479965063225 0.564924485293073 -0.0395754504414894 ENSG00000126705 AHDC1
ENST00000374011 0.704637097114855 0.567749271808257 -0.0394124906103057 ENSG00000126705 AHDC1
ENST00000490295 0.917291911417152 0.863076381921178 0.0128795754425343 ENSG00000126705 AHDC1
ENST00000480033 0.767288618621885 0.648112787099903 0.0348367368335851 ENSG00000126705 AHDC1
ENST00000374005 0.156155327917525 0.0609076499534265 -0.120376069866911 ENSG00000000938 FGR
ENST00000399173 0.152826869662993 0.0590857063441168 -0.124762613990149 ENSG00000000938 FGR
ENST00000545953 0.161467214168669 0.0640189141099119 -0.118816575823009 ENSG00000000938 FGR
ENST00000374004 0.305661545253294 0.162838865703804 -0.0920008889459606 ENSG00000000938 FGR
ENST00000374003 0.143874461385316 0.054024773796257 -0.126083409385362 ENSG00000000938 FGR
ENST00000457296 0.226028142731494 0.104576986720921 -0.110635206612347 ENSG00000000938 FGR
ENST00000475472 0.173078789439942 0.0707687762722555 -0.131585220843677 ENSG00000000938 FGR
ENST00000468038 0.167417669397358 0.0674812682919214 -0.138822098456136 ENSG00000000938 FGR
ENST00000361157 0.514921443552908 0.352262134648697 -0.0709690130051453 ENSG00000126709 IFI6
ENST00000339145 0.516499344601108 0.353793988910998 -0.070771101704902 ENSG00000126709 IFI6
ENST00000362020 0.515567520844769 0.35287007120739 -0.0708862715698588 ENSG00000126709 IFI6
ENST00000373954 0.389075890069707 0.232111148981567 0.0911385290192873 ENSG00000009780 FAM76A
ENST00000419687 0.272610800879224 0.137519641046791 0.11528495423037 ENSG00000009780 FAM76A
ENST00000373949 0.331422977475212 0.183610511948039 0.102839831678485 ENSG00000009780 FAM76A
ENST00000530324 0.183378926524026 0.0771331612766186 0.141411939245906 ENSG00000009780 FAM76A
ENST00000234549 0.251785492276767 0.122280311273594 0.122518589388093 ENSG00000009780 FAM76A
ENST00000010299 0.251785492276767 0.122280311273594 0.122518589388093 ENSG00000009780 FAM76A
ENST00000446647 0.320565191724424 0.174793157546093 0.117621951601839 ENSG00000009780 FAM76A
ENST00000373943 0.142959407593344 0.053520361430452 0.103767157152513 ENSG00000117758 STX12
ENST00000440806 0.0649644396908576 0.0168763153783576 0.144441492230615 ENSG00000117758 STX12
ENST00000468761 0.269275180758795 0.134972659966324 0.10681561698826 ENSG00000117758 STX12
ENST00000481874 0.869697688784956 0.789806187601755 0.0224542571986249 ENSG00000117758 STX12
ENST00000472285 0.574230419248306 0.414448390799854 -0.0625210188878912 ENSG00000117758 STX12
ENST00000311772 0.13212639914343 0.0476600035651923 -0.0937105597272127 ENSG00000117751 PPP1R8
ENST00000236412 0.137365146453492 0.0504535907481247 -0.0926308587992121 ENSG00000117751 PPP1R8
ENST00000373931 0.132119951470755 0.0476556659145756 -0.0937069837735441 ENSG00000117751 PPP1R8
ENST00000431586 0.0251096180905134 0.00396335166958295 -0.14408214019275 ENSG00000117751 PPP1R8
ENST00000486634 0.21458689816135 0.0970740818292763 -0.0916251843814576 ENSG00000117751 PPP1R8
ENST00000601459 0.673924979393885 0.530122176772602 -0.0491327821275312 ENSG00000268552 AL109927.1
ENST00000328928 0.0434625829123229 0.00922253591025564 -0.113813665096035 ENSG00000130775 THEMIS2
ENST00000373925 0.0434625829123229 0.00922253591025564 -0.113813665096035 ENSG00000130775 THEMIS2
ENST00000373927 0.0419722527129869 0.00875284703720504 -0.115450305916551 ENSG00000130775 THEMIS2
ENST00000427466 0.286630669911501 0.147906618121945 -0.0854173477685099 ENSG00000130775 THEMIS2
ENST00000442118 0.103397521673557 0.0332263594211891 -0.111539687209551 ENSG00000130775 THEMIS2
ENST00000467258 0.0477969960016369 0.0106470790063283 -0.113949854866443 ENSG00000130775 THEMIS2
ENST00000373921 0.0434625829123229 0.00922253591025564 -0.113813665096035 ENSG00000130775 THEMIS2
ENST00000466068 0.150430654541283 0.057738173047609 -0.096867942879278 ENSG00000130775 THEMIS2
ENST00000482828 0.0100119297395724 0.000871107882366698 -0.155295218462007 ENSG00000130775 THEMIS2
ENST00000456990 0.00846211417119681 0.000651801943679487 -0.151009177803775 ENSG00000130775 THEMIS2
ENST00000492877 0.199604692463381 0.0873217920526271 -0.10611722964349 ENSG00000130775 THEMIS2
ENST00000373912 0.995567355292837 0.9920478716994 -0.000527988833221085 ENSG00000117748 RPA2
ENST00000419958 0.938921944185267 0.896688415235632 -0.00829566472529244 ENSG00000117748 RPA2
ENST00000373909 0.99156738215813 0.985194687552401 -0.000953883731149094 ENSG00000117748 RPA2
ENST00000313433 0.936060038547856 0.892243061146544 -0.00707128029845153 ENSG00000117748 RPA2
ENST00000444045 0.731073093760377 0.601117401747254 0.0279489424898033 ENSG00000117748 RPA2
ENST00000373894 0.197427707089812 0.085953788224455 -0.15178704057926 ENSG00000130768 SMPDL3B
ENST00000548116 0.197427707089812 0.085953788224455 -0.15178704057926 ENSG00000130768 SMPDL3B
ENST00000411604 0.486389551235539 0.323243655089718 -0.0879385725024917 ENSG00000130768 SMPDL3B
ENST00000373888 0.246553459201849 0.118566380129738 -0.138627724498411 ENSG00000130768 SMPDL3B
ENST00000549094 0.186752625486266 0.0792534616908564 -0.155162865937497 ENSG00000130768 SMPDL3B
ENST00000448015 0.150016266655004 0.0575039268981661 -0.168117492308485 ENSG00000227050 RP11-460I13.2
ENST00000373884 0.951594932876186 0.917534957603896 -0.00864619304663064 ENSG00000158156 XKR8
ENST00000373871 0.000728349434821537 5.34379064739704e-06 0.177596835451013 ENSG00000158161 EYA3
ENST00000436342 0.000728349434821537 5.34379064739704e-06 0.177596835451013 ENSG00000158161 EYA3
ENST00000373864 0.000104806013054717 2.3594371316016e-07 0.231160036802569 ENSG00000158161 EYA3
ENST00000540618 0.000285856307405743 1.08344605805633e-06 0.266283488552451 ENSG00000158161 EYA3
ENST00000545175 0.000266240498052309 9.73979221648513e-07 0.267976403139689 ENSG00000158161 EYA3
ENST00000373863 0.000177513318063712 5.19825308140668e-07 0.27418578275606 ENSG00000158161 EYA3
ENST00000495923 0.0048016043198978 0.000225734306768444 0.208143654939271 ENSG00000158161 EYA3
ENST00000471498 6.67230725906244e-05 1.13662148595307e-07 0.291733323148859 ENSG00000158161 EYA3
ENST00000468665 0.0253162518797182 0.00402103274149657 0.192909420543964 ENSG00000158161 EYA3
ENST00000543748 6.70668140251429e-05 1.17465836745117e-07 0.43163260706566 ENSG00000228589 SPCS2P4
ENST00000436160 0.000238223970855477 7.94636048456892e-07 0.408286740179492 ENSG00000228589 SPCS2P4
ENST00000373857 0.0296231378059945 0.00515640319862687 -0.121446633897381 ENSG00000169403 PTAFR
ENST00000539896 0.0265479288024739 0.00433699048818149 -0.122517101217223 ENSG00000169403 PTAFR
ENST00000305392 0.60208554932835 0.444948260156066 -0.0394814990464031 ENSG00000169403 PTAFR
ENST00000603289 0.387609742754118 0.230796778629744 -0.0677796208853884 ENSG00000126698 DNAJC8
ENST00000263697 0.512782170786733 0.350133970302129 -0.0487585955681429 ENSG00000126698 DNAJC8
ENST00000596102 0.765995231654744 0.64618065810297 0.0311337356540988 ENSG00000269804 AL353354.2
ENST00000489277 0.512782170786733 0.350133970302129 -0.0487585955681429 ENSG00000126698 DNAJC8
ENST00000470967 0.400063297784536 0.241584108863604 -0.0753391938812197 ENSG00000126698 DNAJC8
ENST00000482674 0.775664651834313 0.658805074687714 -0.0267998115233503 ENSG00000126698 DNAJC8
ENST00000488868 0.755249449302674 0.632160691936219 -0.029049687087683 ENSG00000126698 DNAJC8
ENST00000497986 0.00773448021133003 0.00054985236341063 -0.145466857085639 ENSG00000130770 ATPIF1
ENST00000335514 0.00773925495533078 0.000550932320831928 -0.145468335273534 ENSG00000130770 ATPIF1
ENST00000468425 0.0331523049566124 0.00614475778543306 -0.113183922104638 ENSG00000130770 ATPIF1
ENST00000465645 0.0077397072246518 0.000551032578734388 -0.145604239320784 ENSG00000130770 ATPIF1
ENST00000604716 0.791923989788944 0.680693193808563 -0.0327961468955582 ENSG00000270605 RP5-1092A3.4
ENST00000253063 0.460526266689204 0.298224163780346 -0.053482963081154 ENSG00000130766 SESN2
ENST00000479574 0.0789346705219928 0.022467336905735 -0.151913987224681 ENSG00000130772 MED18
ENST00000373842 0.142630126961346 0.053342030796083 -0.128818767634006 ENSG00000130772 MED18
ENST00000398997 0.142472089339035 0.0532488414876649 -0.128832818571506 ENSG00000130772 MED18
ENST00000475655 0.51126739936743 0.348507994828384 -0.0738657160772209 ENSG00000130772 MED18
ENST00000474683 0.430765680351865 0.269865427325039 -0.0840850777051531 ENSG00000130772 MED18
ENST00000373839 0.210969328145269 0.0946669448663192 0.0755118778438257 ENSG00000204138 PHACTR4
ENST00000463428 0.0487166027414282 0.0109668584934074 0.154743634652701 ENSG00000204138 PHACTR4
ENST00000493669 0.0979433291038746 0.0307641017362019 0.10540610952419 ENSG00000204138 PHACTR4
ENST00000373836 0.762659492952121 0.641777634524233 0.0186802619746375 ENSG00000204138 PHACTR4
ENST00000398958 0.437863173268046 0.276437347186031 -0.0451530500937689 ENSG00000180198 RCC1
ENST00000413987 0.501686047631091 0.339027973585357 0.0464330692949454 ENSG00000242125 SNHG3
ENST00000427469 0.853587056653356 0.766973999655159 -0.0123502810602839 ENSG00000180198 RCC1
ENST00000447507 0.296019742126852 0.155292245671876 0.0615853979560317 ENSG00000242125 SNHG3
ENST00000434290 0.82442350849183 0.725491237490823 -0.014719291510322 ENSG00000180198 RCC1
ENST00000373833 0.437108804059956 0.275768894348761 -0.0452473337650574 ENSG00000180198 RCC1
ENST00000437681 0.577312405503812 0.417722065909103 0.0403844186585666 ENSG00000242125 SNHG3
ENST00000364938 0.433944694844951 0.272868270719678 0.0952513507099534 ENSG00000242125 SNHG3
ENST00000363217 0.00845250786991822 0.000649257402677057 0.301715159525074 ENSG00000200087 SNORA73B
ENST00000419074 0.103789124241693 0.0334271897834741 -0.11397199154749 ENSG00000180198 RCC1
ENST00000373832 0.0160738816835936 0.00192451214986701 -0.166446739885317 ENSG00000180198 RCC1
ENST00000373831 0.0221572547988732 0.00324170292475798 -0.169694158981788 ENSG00000180198 RCC1
ENST00000411533 0.0242667787884673 0.00375367582546071 -0.172862144709049 ENSG00000180198 RCC1
ENST00000486790 0.0356921643292641 0.00686724586343024 -0.175276877105027 ENSG00000180198 RCC1
ENST00000430407 0.0307865176828345 0.00546530741294798 -0.170877372172368 ENSG00000180198 RCC1
ENST00000429051 0.10761064982187 0.0352770037352338 -0.148659589941345 ENSG00000180198 RCC1
ENST00000478232 0.0421330405756574 0.00880823790709321 -0.180881892118212 ENSG00000180198 RCC1
ENST00000373830 0.74858148308293 0.623827777011571 0.0235710494631436 ENSG00000180098 TRNAU1AP
ENST00000495995 0.968825768227466 0.945805346772508 0.00373223856665799 ENSG00000180098 TRNAU1AP
ENST00000411406 0.979687131950145 0.964392130437264 -0.00332385377806298 ENSG00000180098 TRNAU1AP
ENST00000480930 0.794749872259146 0.68471564644155 0.0200410718174147 ENSG00000180098 TRNAU1AP
ENST00000491577 0.814448531368058 0.711807174440339 0.0182145223192527 ENSG00000180098 TRNAU1AP
ENST00000464880 0.702048291885393 0.564336563452068 0.0367972259905601 ENSG00000180098 TRNAU1AP
ENST00000497790 0.603206715595024 0.446267039709831 0.0502028907012497 ENSG00000180098 TRNAU1AP
ENST00000495215 0.713117312628293 0.578681957596633 0.0283653674939158 ENSG00000180098 TRNAU1AP
ENST00000464093 0.983406750652257 0.970919045882069 0.00211824705696781 ENSG00000180098 TRNAU1AP
ENST00000484775 0.999911331042543 0.999673916401219 -2.10844867856217e-05 ENSG00000180098 TRNAU1AP
ENST00000464612 0.300291868947239 0.158634596591466 -0.0921951816073886 ENSG00000197989 SNHG12
ENST00000475441 0.250274575980216 0.121201433290266 -0.0997879227319635 ENSG00000197989 SNHG12
ENST00000531126 0.0655167366124365 0.017085337558779 -0.125154020307669 ENSG00000197989 SNHG12
ENST00000461448 0.065376177823613 0.0170388608839835 -0.125158671323109 ENSG00000197989 SNHG12
ENST00000470977 0.0640171015779437 0.0165207779601341 -0.125881207343094 ENSG00000197989 SNHG12
ENST00000474814 0.0643289664703248 0.0166418637437806 -0.125739877951689 ENSG00000197989 SNHG12
ENST00000481368 0.190523763448639 0.0815441372470233 -0.104926236487424 ENSG00000197989 SNHG12
ENST00000481220 0.0664325091957809 0.0174203138698412 -0.124855763658289 ENSG00000197989 SNHG12
ENST00000488745 0.0601821670285137 0.015057846513611 -0.12783682055764 ENSG00000197989 SNHG12
ENST00000483436 0.066193127705506 0.0173313475293826 -0.124963536393033 ENSG00000197989 SNHG12
ENST00000408612 0.335451470702608 0.186718869890448 -0.112327769097462 ENSG00000221539 SNORD99
ENST00000384581 0.543317877156804 0.3814340322377 -0.0671015456668045 ENSG00000197989 SNHG12
ENST00000464115 0.159619764733837 0.0628956210187486 -0.115981488188357 ENSG00000197989 SNHG12
ENST00000461832 0.158044274815359 0.0619850505210343 -0.11655334320485 ENSG00000197989 SNHG12
ENST00000384584 0.479036250925088 0.315932653657203 -0.0874734969460412 ENSG00000197989 SNHG12
ENST00000384342 0.484645369572107 0.321396402979397 -0.083763888928558 ENSG00000197989 SNHG12
ENST00000471683 0.133300960647921 0.0483469283771903 -0.106285243985072 ENSG00000120656 TAF12
ENST00000373826 0.0180900160221362 0.00233437009285341 -0.197280525922535 ENSG00000188060 RAB42
ENST00000465518 0.12763652919862 0.0452191254612392 -0.163200334919192 ENSG00000188060 RAB42
ENST00000373824 0.89648323244226 0.829772234658974 0.0134149239416328 ENSG00000120656 TAF12
ENST00000263974 0.909901231219161 0.851777654350885 0.0116743903875177 ENSG00000120656 TAF12
ENST00000495422 0.856828682239072 0.771541395124232 0.0186555131812394 ENSG00000120656 TAF12
ENST00000373816 0.569571696884987 0.409350292926484 0.0426602200129682 ENSG00000162419 GMEB1
ENST00000361872 0.398572834569083 0.240310870894125 0.0689068034500409 ENSG00000162419 GMEB1
ENST00000294409 0.386552682306614 0.229837633634939 0.0704785095437319 ENSG00000162419 GMEB1
ENST00000480454 0.819737740720263 0.71915469805861 0.022295702005688 ENSG00000162419 GMEB1
ENST00000474884 0.269355771028973 0.135029186163988 -0.0814860454245468 ENSG00000198492 YTHDF2
ENST00000542507 0.82179199662072 0.721853013010221 0.0127882462622913 ENSG00000198492 YTHDF2
ENST00000373812 0.795582638043316 0.685698973503824 0.0145880806863236 ENSG00000198492 YTHDF2
ENST00000541996 0.799195502610543 0.690440445566373 0.0143649377389865 ENSG00000198492 YTHDF2
ENST00000478283 0.920513278682769 0.867977279222266 -0.00595997531138578 ENSG00000198492 YTHDF2
ENST00000496288 0.205527764045848 0.0910546825385023 -0.0903063339555015 ENSG00000198492 YTHDF2
ENST00000475796 0.577384986970456 0.417799970565572 0.0528921039232213 ENSG00000198492 YTHDF2
ENST00000476976 0.529327307958393 0.366914617442838 -0.0530163519491155 ENSG00000198492 YTHDF2
ENST00000468863 0.373741318603057 0.218933565986066 -0.0753075020871987 ENSG00000198492 YTHDF2
ENST00000343067 0.239475798280481 0.11372446967366 0.0671781141713265 ENSG00000159023 EPB41
ENST00000356093 0.239475798280481 0.11372446967366 0.0671781141713265 ENSG00000159023 EPB41
ENST00000398863 0.239475798280481 0.11372446967366 0.0671781141713265 ENSG00000159023 EPB41
ENST00000482464 0.0513988878453088 0.011904303186379 0.147732950022 ENSG00000159023 EPB41
ENST00000373800 0.0220964601794588 0.00322620171797524 0.161940183953363 ENSG00000159023 EPB41
ENST00000349460 0.0220964601794588 0.00322620171797524 0.161940183953363 ENSG00000159023 EPB41
ENST00000347529 0.0221408758372635 0.00323677544667518 0.161921891898783 ENSG00000159023 EPB41
ENST00000373798 0.301453130581328 0.159587375992578 0.0605308550794888 ENSG00000159023 EPB41
ENST00000373797 0.0113346507261302 0.00108387628717354 0.179473558325804 ENSG00000159023 EPB41
ENST00000488277 0.143886029077873 0.0540368179905875 0.15292824764351 ENSG00000159023 EPB41
ENST00000490308 0.203758418767454 0.089944698121355 0.132045063142604 ENSG00000159023 EPB41
ENST00000460378 0.0395034136949495 0.00800210210598393 -0.139756565608201 ENSG00000159023 EPB41
ENST00000462032 0.974582236078809 0.955862021840702 0.0047970083270217 ENSG00000159023 EPB41
ENST00000521452 0.0402444450420585 0.00822265695912753 -0.200333076093095 ENSG00000253304 TMEM200B
ENST00000420504 0.0413649732828478 0.00857280208176856 -0.201338784031021 ENSG00000253304 TMEM200B
ENST00000373795 0.663602888234715 0.517361594364196 -0.0211062223986949 ENSG00000116350 SRSF4
ENST00000546138 0.629261160563747 0.476471028177293 -0.023401454962696 ENSG00000116350 SRSF4
ENST00000466448 0.593381792422973 0.43492226737783 -0.0273241227215402 ENSG00000116350 SRSF4
ENST00000497015 0.0513006154447793 0.0118690075135079 -0.131501936196555 ENSG00000116350 SRSF4
ENST00000605204 0.286306175480403 0.147648585713787 0.0634300308677238 ENSG00000116350 SRSF4
ENST00000477193 0.0941133778530087 0.0290306024266806 -0.131509288789079 ENSG00000116350 SRSF4
ENST00000489898 0.0805466044141701 0.0231370808762264 -0.136531199136233 ENSG00000116350 SRSF4
ENST00000472353 0.4683481400119 0.305489922957417 0.0601869615467167 ENSG00000116350 SRSF4
ENST00000373791 0.0918815502009302 0.0280440121740657 -0.1476616947489 ENSG00000116353 MECR
ENST00000475773 0.3515357887791 0.200021282516591 -0.0982173682778712 ENSG00000116353 MECR
ENST00000483435 0.570631317761196 0.410459123841136 -0.0671646189311335 ENSG00000116353 MECR
ENST00000263702 0.0757188454948627 0.0211332253292525 -0.153522231568401 ENSG00000116353 MECR
ENST00000473030 0.127305317172974 0.0450446884032165 -0.142920060319555 ENSG00000116353 MECR
ENST00000463412 0.174818763600031 0.0719183623969839 -0.128873823913451 ENSG00000116353 MECR
ENST00000453185 0.33854169073217 0.189218948947415 -0.101310063469735 ENSG00000116353 MECR
ENST00000478505 0.0361549785885298 0.00700690230825218 -0.185007287222115 ENSG00000116353 MECR
ENST00000490529 0.0607930371091785 0.0152882072040731 -0.161500108792645 ENSG00000116353 MECR
ENST00000464511 0.224181200951989 0.103403492689028 -0.142912362172947 ENSG00000116353 MECR
ENST00000463052 0.0694444934598639 0.018580352228767 -0.171030820030395 ENSG00000116353 MECR
ENST00000489248 0.0509247436749918 0.0117356091476815 -0.18207380449789 ENSG00000116353 MECR
ENST00000475861 0.0423187702022633 0.00886716209479248 -0.191858053887905 ENSG00000116353 MECR
ENST00000474946 0.0244543140061282 0.00379855938065134 -0.2108715234292 ENSG00000116353 MECR
ENST00000464915 0.0342663800342593 0.00646485439260431 -0.227111328852894 ENSG00000116353 MECR
ENST00000482610 0.0531459044663329 0.0124995577975823 -0.205009268798153 ENSG00000116353 MECR
ENST00000484012 0.137134100044356 0.0503305723690771 -0.164673194679736 ENSG00000116353 MECR
ENST00000493928 0.59620822547413 0.438231265163168 -0.0679125206150838 ENSG00000116353 MECR
ENST00000373765 0.131770997530473 0.0474637476045218 -0.173963832918533 ENSG00000162510 MATN1
ENST00000414532 0.0891977088926232 0.026854616907601 -0.188233671558113 ENSG00000186056 MATN1-AS1
ENST00000454613 0.0891021888631131 0.0268148890407902 -0.188613100366902 ENSG00000186056 MATN1-AS1
ENST00000414763 0.065895037541127 0.0172191095329076 -0.211240105929724 ENSG00000186056 MATN1-AS1
ENST00000294507 0.0451843016617938 0.00980775287824073 -0.0856328824215984 ENSG00000162511 LAPTM5
ENST00000464569 0.0183742759202563 0.00239254191224759 -0.14928673473317 ENSG00000162511 LAPTM5
ENST00000476492 0.0640694909508567 0.0165414037071732 -0.140630512290454 ENSG00000162511 LAPTM5
ENST00000336798 0.0315418640217868 0.00569118102957593 -0.245193966771765 ENSG00000162512 SDC3
ENST00000424085 0.0195687189872168 0.002649867073931 0.142063493208405 ENSG00000134644 PUM1
ENST00000257075 0.0195687189872168 0.002649867073931 0.142063493208405 ENSG00000134644 PUM1
ENST00000373747 0.0195687189872168 0.002649867073931 0.142063493208405 ENSG00000134644 PUM1
ENST00000525843 0.0180552538250864 0.00232734389102683 0.144507445841622 ENSG00000134644 PUM1
ENST00000426105 0.0187314873002213 0.00246211617356029 0.142853955858364 ENSG00000134644 PUM1
ENST00000440538 0.0188260709629685 0.00248282624307821 0.142670366256633 ENSG00000134644 PUM1
ENST00000498419 0.0825190569738602 0.0239790534303682 0.107442490914921 ENSG00000134644 PUM1
ENST00000373741 0.018858387996913 0.00249051460495547 0.14266445018742 ENSG00000134644 PUM1
ENST00000423018 0.0190048753255329 0.00252999616213021 0.14236372215168 ENSG00000134644 PUM1
ENST00000373742 0.0201984150882319 0.00279221523174808 0.141513945764889 ENSG00000134644 PUM1
ENST00000530669 0.605562973404358 0.449103405585703 -0.0415525249977695 ENSG00000134644 PUM1
ENST00000529846 0.150252948805444 0.0576494002706769 0.0985473400207291 ENSG00000134644 PUM1
ENST00000525997 0.145783516583422 0.0550994130874456 0.100143040054869 ENSG00000134644 PUM1
ENST00000527498 0.0119207069027873 0.00117466748420965 0.17232113337872 ENSG00000134644 PUM1
ENST00000498627 0.288900910091619 0.149654812556452 -0.122156200017077 ENSG00000134644 PUM1
ENST00000471894 0.884049364902608 0.810745918025181 -0.0161290454647466 ENSG00000134644 PUM1
ENST00000490546 0.689592386078999 0.549466534035492 0.0390877184164696 ENSG00000134644 PUM1
ENST00000532678 0.0907405453506366 0.0275520404985683 0.125994300792808 ENSG00000134644 PUM1
ENST00000526128 0.196782686128305 0.085498326285373 0.123278950268891 ENSG00000134644 PUM1
ENST00000526215 0.0103732089585079 0.00092662407422524 0.179500657654332 ENSG00000134644 PUM1
ENST00000525948 0.00951534279318815 0.000797519917747576 0.17043946053091 ENSG00000134644 PUM1
ENST00000480602 0.0099982301090234 0.000869036682914192 0.181209953320986 ENSG00000134644 PUM1
ENST00000524516 0.0601978317081035 0.0150649732835499 0.130709677263744 ENSG00000134644 PUM1
ENST00000531867 0.92788775892176 0.879614584918496 -0.00955333743244422 ENSG00000134644 PUM1
ENST00000263694 0.0593390207340066 0.0147388703392869 -0.0950309233968326 ENSG00000060688 SNRNP40
ENST00000486941 0.380740059423973 0.224714145787626 -0.0891204377853635 ENSG00000060688 SNRNP40
ENST00000489853 0.271980875823863 0.137034448396891 -0.0793508112854186 ENSG00000060688 SNRNP40
ENST00000373720 0.147369901942235 0.0560117719272643 -0.111868637473729 ENSG00000060688 SNRNP40
ENST00000491106 0.266514956611583 0.133045372571514 -0.124623578468209 ENSG00000060688 SNRNP40
ENST00000446633 0.0625128493743768 0.0159362000660758 -0.0941700397459748 ENSG00000060688 SNRNP40
ENST00000474025 0.932863688890089 0.887429879207312 -0.00874810214115306 ENSG00000060688 SNRNP40
ENST00000463988 0.0324861188171563 0.00595928803170981 -0.190646926088449 ENSG00000060688 SNRNP40
ENST00000344147 0.458860575722212 0.296529290485182 0.0539106177125441 ENSG00000121766 ZCCHC17
ENST00000479629 0.415286593868423 0.255650595177164 0.0671192871122274 ENSG00000121766 ZCCHC17
ENST00000373714 0.458860575722212 0.296529290485182 0.0539106177125441 ENSG00000121766 ZCCHC17
ENST00000546109 0.316855076149629 0.171789702412637 0.0734276348847704 ENSG00000121766 ZCCHC17
ENST00000422613 0.364718327752611 0.211374019893665 0.0656182183193595 ENSG00000121766 ZCCHC17
ENST00000490049 0.253543441791502 0.123508643667049 0.100850538693924 ENSG00000121766 ZCCHC17
ENST00000430143 0.811530916087688 0.707565894889381 -0.028419130056581 ENSG00000229044 RP11-266K22.2
ENST00000373713 0.104134812314897 0.0335762624083868 -0.135825505152843 ENSG00000121769 FABP3
ENST00000497275 0.0767081417355256 0.0215274361568901 -0.147194863189342 ENSG00000121769 FABP3
ENST00000498148 0.111629748502314 0.0372580176287808 -0.133226514106008 ENSG00000121769 FABP3
ENST00000482018 0.109054784946151 0.0359910869720694 -0.133515436164006 ENSG00000121769 FABP3
ENST00000373710 0.224771318883313 0.103762655628365 -0.094515705535697 ENSG00000168528 SERINC2
ENST00000536859 0.225018763862679 0.103928333965016 -0.0945427806443946 ENSG00000168528 SERINC2
ENST00000487207 0.203459348951549 0.0897020343717916 -0.116902214405864 ENSG00000168528 SERINC2
ENST00000373709 0.225418038146457 0.104192037136841 -0.0945243914219505 ENSG00000168528 SERINC2
ENST00000536384 0.23054985517987 0.107588016809025 -0.0935361225157613 ENSG00000168528 SERINC2
ENST00000491976 0.23054985517987 0.107588016809025 -0.0935361225157613 ENSG00000168528 SERINC2
ENST00000596131 0.466659533937059 0.303916561265539 -0.0889096861987684 ENSG00000268950 AC114494.1
ENST00000418618 0.814790403847897 0.712234935789374 -0.0212970753063224 ENSG00000228682 RP11-439L8.3
ENST00000412068 0.516691857505347 0.353984925918406 0.0569435996146725 ENSG00000223907 RP11-439L8.4
ENST00000417514 0.324433367263051 0.17803250715017 0.109804617900006 ENSG00000223907 RP11-439L8.4
ENST00000457433 0.905313993064222 0.844104124190384 -0.0174733053468983 ENSG00000142910 TINAGL1
ENST00000271064 0.904127030878844 0.842214027410053 -0.0176880003835188 ENSG00000142910 TINAGL1
ENST00000537531 0.665053365768798 0.519105982022059 0.0571659565718533 ENSG00000142910 TINAGL1
ENST00000461030 0.665053365768798 0.519105982022059 0.0571659565718533 ENSG00000142910 TINAGL1
ENST00000478398 0.854334577908948 0.767980784315442 0.026210976185348 ENSG00000142910 TINAGL1
ENST00000481165 0.856077303248817 0.770413913826877 -0.0258646686220482 ENSG00000142910 TINAGL1
ENST00000468635 0.833190782260859 0.737456087972327 0.0294769039562931 ENSG00000142910 TINAGL1
ENST00000373705 0.0124615907802525 0.00126385724371149 -0.205482729506431 ENSG00000121764 HCRTR1
ENST00000373703 0.0382936315894665 0.00763650075675445 -0.150660214595849 ENSG00000162517 PEF1
ENST00000461006 0.0590776006766696 0.0146323758788058 -0.158595485380956 ENSG00000162517 PEF1
ENST00000478502 0.059836769229311 0.0149275510111054 -0.140846406565922 ENSG00000162517 PEF1
ENST00000489164 0.204207607679037 0.0902345677408984 -0.101487981617266 ENSG00000162517 PEF1
ENST00000492061 0.4422387979367 0.280588198850943 -0.0682673426042742 ENSG00000162517 PEF1
ENST00000496805 0.334392962378294 0.185937545550959 -0.0841742189988042 ENSG00000162517 PEF1
ENST00000472443 0.333090614326375 0.184906811941844 -0.0866836552424633 ENSG00000162517 PEF1
ENST00000471219 0.206773698175073 0.0918471416316092 -0.124013424858983 ENSG00000162517 PEF1
ENST00000440872 0.4375247634678 0.276109329725398 -0.0746642821298146 ENSG00000162517 PEF1
ENST00000609625 0.971473021090467 0.949995791393229 -0.00552393958226386 ENSG00000235790 RP11-73M7.6
ENST00000609549 0.971473021090467 0.949995791393229 -0.00552393958226386 ENSG00000235790 RP11-73M7.6
ENST00000610043 0.994370028268991 0.990059036544622 0.00109728835712394 ENSG00000235790 RP11-73M7.6
ENST00000608332 0.832651352902658 0.736744327265592 -0.0296828559761216 ENSG00000235790 RP11-73M7.6
ENST00000585660 0.629842939569148 0.477183592397431 -0.0626436841566977 ENSG00000235790 RP11-73M7.6
ENST00000591592 0.607741209413708 0.451432831875805 -0.0663969276425692 ENSG00000235790 RP11-73M7.6
ENST00000608246 0.596960102449905 0.439098894686891 -0.0682253353069107 ENSG00000235790 RP11-73M7.6
ENST00000608888 0.59551120099983 0.437493745264273 -0.0684450510301514 ENSG00000235790 RP11-73M7.6
ENST00000607926 0.594406053731021 0.436274127973901 -0.0686391697336535 ENSG00000235790 RP11-73M7.6
ENST00000610216 0.594406053731021 0.436274127973901 -0.0686391697336535 ENSG00000235790 RP11-73M7.6
ENST00000585413 0.652411381755656 0.50374202296012 -0.0589668985836696 ENSG00000235790 RP11-73M7.6
ENST00000609033 0.687377331935822 0.546384935449875 -0.0532223655249142 ENSG00000235790 RP11-73M7.6
ENST00000589462 0.674097455955521 0.530356391786243 -0.0553442243335649 ENSG00000235790 RP11-73M7.6
ENST00000593188 0.672457194379025 0.528249823828729 -0.0555995203437806 ENSG00000235790 RP11-73M7.6
ENST00000609373 0.671771487760883 0.527457143351521 -0.0557153057189089 ENSG00000235790 RP11-73M7.6
ENST00000587445 0.672457194379025 0.528249823828729 -0.0555995203437806 ENSG00000235790 RP11-73M7.6
ENST00000591929 0.748491461978664 0.623719847387207 -0.0433076339921772 ENSG00000235790 RP11-73M7.6
ENST00000609338 0.752380275282653 0.628614497421884 -0.0427205977832791 ENSG00000235790 RP11-73M7.6
ENST00000373672 0.32584542711871 0.179174152155 -0.106389883976998 ENSG00000084636 COL16A1
ENST00000271069 0.322155645295737 0.176164103954005 -0.106874106467121 ENSG00000084636 COL16A1
ENST00000488128 0.194634612562438 0.0841782076281342 -0.149534071868456 ENSG00000084636 COL16A1
ENST00000488897 0.505068843703927 0.342504320567952 -0.0840750919668122 ENSG00000084636 COL16A1
ENST00000440437 0.417387716210399 0.257523995296497 -0.100402717704681 ENSG00000084636 COL16A1
ENST00000470799 0.323324757647416 0.177119021300706 -0.119278017268866 ENSG00000084636 COL16A1
ENST00000482910 0.386705771242019 0.229959263623337 -0.105916308338816 ENSG00000084636 COL16A1
ENST00000468459 0.155318824082273 0.0604488871073222 -0.158015755389474 ENSG00000084636 COL16A1
ENST00000458715 0.814717682757625 0.712151803664283 -0.0326104270862247 ENSG00000084636 COL16A1
ENST00000373668 0.905956488144343 0.845169010638813 -0.0163533375497993 ENSG00000084636 COL16A1
ENST00000474000 0.475448998557173 0.312450456511257 -0.0878382457448724 ENSG00000084636 COL16A1
ENST00000482478 0.285526376484238 0.146952615838865 -0.125713150833124 ENSG00000084636 COL16A1
ENST00000373667 0.490834025810021 0.327768110166413 -0.0867835396708376 ENSG00000084636 COL16A1
ENST00000602889 0.894306252292393 0.826103367546849 -0.00999449857642231 ENSG00000269967 RP11-84A19.4
ENST00000602725 0.993383788083667 0.988315626330012 0.000716419034922557 ENSG00000184007 PTP4A2
ENST00000344035 0.6186213952236 0.464187730644543 0.0293942503181889 ENSG00000184007 PTP4A2
ENST00000356536 0.734057062909831 0.604984636467566 0.0214933007015639 ENSG00000184007 PTP4A2
ENST00000457805 0.926266858952701 0.877214587707806 -0.00786652148215134 ENSG00000184007 PTP4A2
ENST00000489313 0.934748692039827 0.890353229331273 -0.00891905327076748 ENSG00000184007 PTP4A2
ENST00000602683 0.808732703566979 0.703737924917381 -0.0192292740414274 ENSG00000184007 PTP4A2
ENST00000470404 0.768410852260997 0.649522222487616 -0.0224177658195423 ENSG00000184007 PTP4A2
ENST00000532001 0.784499205950186 0.670799393103671 -0.0208664208268446 ENSG00000184007 PTP4A2
ENST00000528253 0.717082498334423 0.583840623465896 -0.0283524974095722 ENSG00000184007 PTP4A2
ENST00000391369 0.383924716162576 0.227542454122086 0.106835543858979 ENSG00000212673 AL136115.1
ENST00000484483 0.488303543206521 0.3252645286916 -0.0543778120046886 ENSG00000184007 PTP4A2
ENST00000468531 0.74730612440869 0.62216036063861 0.0231486555949782 ENSG00000184007 PTP4A2
ENST00000534796 0.429390564367739 0.268716968936955 0.0611657238092128 ENSG00000184007 PTP4A2
ENST00000532289 0.306957773890487 0.16386197692695 0.0795909103813267 ENSG00000184007 PTP4A2
ENST00000526960 0.363088498094629 0.209940921058963 0.0660527442546705 ENSG00000184007 PTP4A2
ENST00000524384 0.345217158444934 0.194824575466483 0.0803567686712762 ENSG00000184007 PTP4A2
ENST00000528840 0.34328974378154 0.193173876927732 0.0809451061012167 ENSG00000184007 PTP4A2
ENST00000494444 0.341084595465178 0.191345617578085 0.0809807454498813 ENSG00000184007 PTP4A2
ENST00000529477 0.371360517994462 0.216960887952162 0.0687761862404817 ENSG00000184007 PTP4A2
ENST00000533408 0.553637298783384 0.392212158653873 0.0529623356933452 ENSG00000184007 PTP4A2
ENST00000475464 0.368727433825947 0.214749771156218 0.0859174789502741 ENSG00000184007 PTP4A2
ENST00000447478 0.993881643738906 0.989176036278092 0.0012081823735982 ENSG00000228634 RP4-534N18.2
ENST00000327300 0.710780264074163 0.575568562254242 -0.020753637924131 ENSG00000121774 KHDRBS1
ENST00000307714 0.716241328548 0.582715429877064 -0.0203901093393801 ENSG00000121774 KHDRBS1
ENST00000492989 0.0403419684124096 0.008254289927024 -0.108430991573654 ENSG00000121774 KHDRBS1
ENST00000484270 0.510838566307957 0.348133012659732 0.039045427841478 ENSG00000121774 KHDRBS1
ENST00000366152 0.220496246014209 0.101009203904594 0.121812961073081 ENSG00000203325 RP11-277A4.4
ENST00000487305 0.0334360914811169 0.00622999521876538 -0.149569539174155 ENSG00000121775 TMEM39B
ENST00000336294 0.0406790751526542 0.00835831499072861 -0.144170580798415 ENSG00000121775 TMEM39B
ENST00000438825 0.547487549006322 0.38573763301972 -0.0593477725408192 ENSG00000121775 TMEM39B
ENST00000441402 0.0394292345008845 0.00797738555302158 -0.144923002553505 ENSG00000121775 TMEM39B
ENST00000472503 0.511348931995135 0.348597739138432 -0.0634386696516839 ENSG00000121775 TMEM39B
ENST00000456834 0.109795864811367 0.0363446857778611 -0.128894499619034 ENSG00000121775 TMEM39B
ENST00000468135 0.0394292345008845 0.00797738555302158 -0.144923002553505 ENSG00000121775 TMEM39B
ENST00000466321 0.557974194174334 0.396781649190638 -0.0579999976014666 ENSG00000121775 TMEM39B
ENST00000373634 0.0392684107473053 0.00793063271760425 -0.144956922971571 ENSG00000121775 TMEM39B
ENST00000427288 0.0947410710684944 0.0293125366345938 -0.128275505675912 ENSG00000121775 TMEM39B
ENST00000476968 0.0346918931240865 0.00658296328392507 -0.148253542371781 ENSG00000121775 TMEM39B
ENST00000498613 0.363117184669406 0.209967087550034 -0.097420103777333 ENSG00000121775 TMEM39B
ENST00000373625 0.253096366462154 0.123173819558589 -0.0597695046915095 ENSG00000025800 KPNA6
ENST00000471599 0.871795952580601 0.792975900264769 -0.0114061836378422 ENSG00000025800 KPNA6
ENST00000537234 0.980514775458289 0.965865040564004 -0.00205922884950823 ENSG00000025800 KPNA6
ENST00000469790 0.832251397027744 0.736222108188092 -0.0213780375458314 ENSG00000025800 KPNA6
ENST00000545542 0.274949283886049 0.139194963936473 -0.0730463129032367 ENSG00000025800 KPNA6
ENST00000446515 0.610958940694985 0.455193020555786 -0.0451942051373897 ENSG00000025800 KPNA6
ENST00000515055 0.0449537128820742 0.00971773442436923 -0.121785981094881 ENSG00000250135 RP4-622L5.2
ENST00000373610 0.00786039791674447 0.000567643562347145 -0.151403512640002 ENSG00000084652 TXLNA
ENST00000373609 0.00819058559153923 0.000614176874986193 -0.150532495793343 ENSG00000084652 TXLNA
ENST00000373602 0.241956608981973 0.115462123610841 -0.0870600969668637 ENSG00000160050 CCDC28B
ENST00000469003 0.252653881554651 0.122850511390411 -0.105104327399726 ENSG00000160050 CCDC28B
ENST00000421922 0.235817192838814 0.111203105560292 -0.0880987992166208 ENSG00000160050 CCDC28B
ENST00000461819 0.235549816301164 0.111029377861836 -0.0881158986000611 ENSG00000160050 CCDC28B
ENST00000483009 0.220146412492983 0.100766132614517 -0.0917809358772269 ENSG00000160050 CCDC28B
ENST00000373604 0.72631115645823 0.595190005062803 -0.0385273220077905 ENSG00000224066 RP4-622L5.7
ENST00000421616 0.137805874520974 0.0506820570047629 -0.173514300763851 ENSG00000224066 RP4-622L5.7
ENST00000537469 0.332497852811276 0.184472492932888 -0.109398956750696 ENSG00000160051 IQCC
ENST00000291358 0.333389331343497 0.185110750487596 -0.109404220400591 ENSG00000160051 IQCC
ENST00000409358 0.552508172813227 0.391005230225436 -0.0725933159752735 ENSG00000222046 DCDC2B
ENST00000487056 0.57231353505109 0.412363691517179 -0.0692991789683498 ENSG00000222046 DCDC2B
ENST00000466796 0.227470945803662 0.105569269046418 -0.127902812090856 ENSG00000160055 TMEM234
ENST00000491434 0.194902986620032 0.0843456964741538 -0.128547197685612 ENSG00000160055 TMEM234
ENST00000489170 0.1931096077686 0.0832197716106076 -0.129062176753574 ENSG00000160055 TMEM234
ENST00000495091 0.591037519727044 0.432406124948615 -0.0698627971597988 ENSG00000160055 TMEM234
ENST00000461402 0.1931096077686 0.0832197716106076 -0.129062176753574 ENSG00000160055 TMEM234
ENST00000483001 0.235113579201666 0.110747251957596 -0.11904019025568 ENSG00000160055 TMEM234
ENST00000545122 0.207873387126397 0.0925910823667864 -0.128037514820102 ENSG00000160055 TMEM234
ENST00000309777 0.20029835386863 0.0877585620612652 -0.128684136261574 ENSG00000160055 TMEM234
ENST00000373593 0.20029835386863 0.0877585620612652 -0.128684136261574 ENSG00000160055 TMEM234
ENST00000344461 0.195962315896714 0.0849988591592094 -0.130166331086138 ENSG00000160055 TMEM234
ENST00000484490 0.190677938657983 0.081652044347276 -0.134701095911616 ENSG00000160055 TMEM234
ENST00000485689 0.155653737430124 0.0606312474121034 -0.16317303074048 ENSG00000160055 TMEM234
ENST00000487174 0.257042555395424 0.126180622849082 -0.119393871605901 ENSG00000160055 TMEM234
ENST00000355082 0.160001451030358 0.0631583980803447 -0.103225814897131 ENSG00000084623 EIF3I
ENST00000373586 0.177944159857696 0.073759626426174 -0.0908845114943176 ENSG00000084623 EIF3I
ENST00000489353 0.16324691522776 0.0650661128008574 -0.101362653230992 ENSG00000084623 EIF3I
ENST00000471486 0.235407305992386 0.110941502312254 -0.0842289649742699 ENSG00000084623 EIF3I
ENST00000483517 0.250235125859461 0.121177484726755 -0.0815556311928996 ENSG00000084623 EIF3I
ENST00000474371 0.226195264367293 0.104720361323313 -0.082799981869874 ENSG00000084623 EIF3I
ENST00000423995 0.867121904568151 0.785621672267888 0.019924500265534 ENSG00000220785 MTMR9LP
ENST00000403496 0.783814406264211 0.669945939307756 0.0322796444358578 ENSG00000220785 MTMR9LP
ENST00000441044 0.847760996966819 0.758373894529742 -0.0219402387560492 ENSG00000220785 MTMR9LP
ENST00000426597 0.888160915988422 0.817242381782953 -0.0164833374644199 ENSG00000220785 MTMR9LP
ENST00000336890 0.0968238894108948 0.0302711420334708 -0.111573707065541 ENSG00000182866 LCK
ENST00000482949 0.250443698124923 0.121348436115524 -0.0895398551741274 ENSG00000182866 LCK
ENST00000495610 0.0662311795372222 0.0173481017164381 -0.124439316075131 ENSG00000182866 LCK
ENST00000355928 0.434221067903213 0.273106971099447 -0.0653019314358819 ENSG00000182866 LCK
ENST00000476457 0.307848656741857 0.164622529938293 -0.0812814525290295 ENSG00000182866 LCK
ENST00000469765 0.0966968254830124 0.0302004087395218 -0.111592092960773 ENSG00000182866 LCK
ENST00000461712 0.233669181498928 0.109770986023592 -0.124186897451103 ENSG00000182866 LCK
ENST00000373562 0.0895251156769842 0.0269917652990846 -0.159190216437113 ENSG00000182866 LCK
ENST00000477031 0.274575608898755 0.138926106789771 -0.120572660971361 ENSG00000182866 LCK
ENST00000373557 0.0213439257644067 0.00304744298211236 -0.197357686995405 ENSG00000182866 LCK
ENST00000333070 0.0715022186714658 0.0194124609510105 -0.133524073740994 ENSG00000182866 LCK
ENST00000373564 0.056782140694907 0.013818660349038 -0.139523401496572 ENSG00000182866 LCK
ENST00000469956 0.0145931285360963 0.00165443972288047 -0.192595471352087 ENSG00000182866 LCK
ENST00000373548 0.341328129763042 0.191574783924692 -0.0607749296992723 ENSG00000116478 HDAC1
ENST00000481281 0.900442029957358 0.836033680384539 -0.0105505610725386 ENSG00000116478 HDAC1
ENST00000463172 0.919521786393617 0.86634696102032 -0.00851133767083692 ENSG00000116478 HDAC1
ENST00000428704 0.736682537574712 0.608437648915969 -0.0245008806210646 ENSG00000116478 HDAC1
ENST00000472928 0.894306252292393 0.826108063205277 -0.0111854316448134 ENSG00000116478 HDAC1
ENST00000373541 0.328854223871683 0.181586295309562 -0.0623477894000589 ENSG00000116478 HDAC1
ENST00000490081 0.0257809597647995 0.00413483836073001 -0.13621576357953 ENSG00000116478 HDAC1
ENST00000482310 0.0472790805323983 0.0104919104536347 -0.122261885076724 ENSG00000116478 HDAC1
ENST00000476391 0.205707650434111 0.091168747892348 -0.0987099345532067 ENSG00000116478 HDAC1
ENST00000484305 0.0467078500458389 0.0103072311396938 -0.148089427243815 ENSG00000116478 HDAC1
ENST00000471488 0.523025508455459 0.36038465188866 -0.0672331569708563 ENSG00000116478 HDAC1
ENST00000329421 0.0195906357739945 0.0026565069009257 -0.144166210462609 ENSG00000175130 MARCKSL1
ENST00000574315 0.370181890679898 0.215943228063712 -0.0984114595117659 ENSG00000162526 TSSK3
ENST00000416512 0.611473816102037 0.455813225779549 -0.0633948463326827 ENSG00000225828 FAM229A
ENST00000415596 0.755353406106873 0.632287437114963 -0.0407268817684498 ENSG00000225828 FAM229A
ENST00000373534 0.926187837507492 0.877123461364106 0.0133451628635996 ENSG00000162526 TSSK3
ENST00000455895 0.231045832986243 0.107892592629485 -0.0751306043956739 ENSG00000160058 BSDC1
ENST00000413080 0.231776061047576 0.108408802372355 -0.0751146426498334 ENSG00000160058 BSDC1
ENST00000444377 0.226975125798086 0.105253616136557 -0.0759022437965172 ENSG00000160058 BSDC1
ENST00000341071 0.225402151483678 0.104182546655793 -0.0760297872734063 ENSG00000160058 BSDC1
ENST00000526031 0.593551415473698 0.435098789878702 -0.038464229739206 ENSG00000160058 BSDC1
ENST00000419121 0.602718073080577 0.445676928224539 -0.0374734298768873 ENSG00000160058 BSDC1
ENST00000446293 0.690152671884645 0.550131458385541 -0.0298585781553974 ENSG00000160058 BSDC1
ENST00000463967 0.876761764181503 0.800300027248047 0.0185271182281955 ENSG00000160058 BSDC1
ENST00000373520 0.883526045952431 0.810000092679944 -0.0132245154030487 ENSG00000160058 BSDC1
ENST00000449308 0.9289218838679 0.881223911921326 -0.0081033515555351 ENSG00000160058 BSDC1
ENST00000527513 0.954869328755328 0.923153711161265 0.00614081394238199 ENSG00000160058 BSDC1
ENST00000527163 0.914166753666685 0.858222626341649 0.0113955993607819 ENSG00000160058 BSDC1
ENST00000530485 0.900076011277206 0.835478693724822 0.0135329731050047 ENSG00000160058 BSDC1
ENST00000474414 0.909816780125214 0.851610588546171 0.0125169918330967 ENSG00000160058 BSDC1
ENST00000530876 0.898075337130304 0.832272552018668 0.0149455251960359 ENSG00000160058 BSDC1
ENST00000530753 0.769538079071541 0.651070562805205 0.0323502625824415 ENSG00000160058 BSDC1
ENST00000533084 0.712127252964091 0.577270618520342 0.0428388238379886 ENSG00000160058 BSDC1
ENST00000531222 0.751875859906507 0.627928580569503 0.0397807798851208 ENSG00000160058 BSDC1
ENST00000480336 0.429933989441894 0.26918937795606 0.0978250693421978 ENSG00000254553 RP1-27O5.3
ENST00000373510 0.247516465170362 0.119252555824566 0.138175833686897 ENSG00000160062 ZBTB8A
ENST00000316459 0.395454681698814 0.237706491405165 0.104983641169613 ENSG00000160062 ZBTB8A
ENST00000341885 0.00651011102360605 0.000399371538501305 0.147907686997481 ENSG00000176261 ZBTB8OS
ENST00000468695 0.012777914039579 0.00131740108341049 0.146684952347595 ENSG00000176261 ZBTB8OS
ENST00000492007 0.0123493236813481 0.00124573795848168 0.146658039820654 ENSG00000176261 ZBTB8OS
ENST00000373506 0.00962746028533973 0.000813358052686618 0.152060001991422 ENSG00000176261 ZBTB8OS
ENST00000467652 0.208669896881247 0.0931440210273897 0.10274451526641 ENSG00000176261 ZBTB8OS
ENST00000498691 0.0497985555755388 0.0113553756854744 0.133362125256336 ENSG00000176261 ZBTB8OS
ENST00000478041 0.00965343896475302 0.000816380543542028 0.153021638767855 ENSG00000176261 ZBTB8OS
ENST00000473294 0.00953743154326142 0.000801465648445855 0.153183073662051 ENSG00000176261 ZBTB8OS
ENST00000436661 0.00995168556281365 0.000862715703981154 0.152417703101114 ENSG00000176261 ZBTB8OS
ENST00000373501 0.00965343896475302 0.000816401728215537 0.153015981720947 ENSG00000176261 ZBTB8OS
ENST00000476493 0.00944910422318383 0.000789897416748762 0.153274738281068 ENSG00000176261 ZBTB8OS
ENST00000465588 0.00954319992010963 0.000803470043838804 0.15346675452867 ENSG00000176261 ZBTB8OS
ENST00000483138 0.0261446643573159 0.0042313362602299 0.149115718388894 ENSG00000176261 ZBTB8OS
ENST00000479075 0.0502268741595732 0.0115025129214581 0.138180234985326 ENSG00000176261 ZBTB8OS
ENST00000473383 0.243786084090793 0.116714611001811 0.114455987627902 ENSG00000176261 ZBTB8OS
ENST00000466361 0.0576655435878314 0.0141152917888343 0.141172541592529 ENSG00000176261 ZBTB8OS
ENST00000414241 0.514071360326759 0.351439190536009 -0.0414325393573514 ENSG00000162521 RBBP4
ENST00000373493 0.705352379767562 0.568667289493122 -0.0260389504066562 ENSG00000162521 RBBP4
ENST00000527118 0.211924902499913 0.0953163535009282 -0.0717977385539745 ENSG00000162521 RBBP4
ENST00000401893 0.351316797528254 0.199841068004354 -0.054810433541832 ENSG00000162521 RBBP4
ENST00000524393 0.225116516879024 0.103995930546535 -0.0699829231856527 ENSG00000162521 RBBP4
ENST00000526193 0.269397623206972 0.135069199216687 -0.0651908737696911 ENSG00000162521 RBBP4
ENST00000492348 0.608366697478686 0.452250542185844 -0.0349608591093126 ENSG00000162521 RBBP4
ENST00000544435 0.608366697478686 0.452250542185844 -0.0349608591093126 ENSG00000162521 RBBP4
ENST00000525506 0.137423581821436 0.0504802681632899 -0.0986022707486929 ENSG00000162521 RBBP4
ENST00000465780 0.101079272084195 0.0321389383249453 -0.1167350316446 ENSG00000162521 RBBP4
ENST00000373485 0.647655817063729 0.497968527048613 -0.0318861870032746 ENSG00000162521 RBBP4
ENST00000477563 0.515861792243451 0.353178403136546 -0.0405842437996893 ENSG00000162521 RBBP4
ENST00000458695 0.576430786941493 0.416709046927075 -0.0365002316947666 ENSG00000162521 RBBP4
ENST00000490500 0.269299674403188 0.134987305465257 -0.0786930851570868 ENSG00000162521 RBBP4
ENST00000445722 0.716724197549031 0.583369306800392 -0.0250518476042574 ENSG00000162521 RBBP4
ENST00000475321 0.117391302879862 0.040104952957655 -0.10567995371847 ENSG00000162521 RBBP4
ENST00000531983 0.256808271954882 0.125937752817 -0.0959530829823659 ENSG00000162521 RBBP4
ENST00000463378 0.529048266195603 0.366646755154052 -0.0480579012263397 ENSG00000162521 RBBP4
ENST00000460669 0.914329031584051 0.858449219513718 -0.0106208392777517 ENSG00000162521 RBBP4
ENST00000482190 0.962331796890453 0.93534421280956 -0.00481805109689694 ENSG00000162521 RBBP4
ENST00000373484 0.759578897752251 0.637741681070186 0.0304772595681735 ENSG00000162520 SYNC
ENST00000409190 0.593622427255897 0.435182166167705 0.0454799022879358 ENSG00000162520 SYNC
ENST00000469100 0.0490462407847676 0.0110944417231783 -0.141891627439209 ENSG00000134684 YARS
ENST00000373477 0.35919691705724 0.206582575091177 -0.0499463019279128 ENSG00000134684 YARS
ENST00000490826 0.106816315156023 0.0348962415516534 -0.122538213017554 ENSG00000134684 YARS
ENST00000487404 0.0498623280443099 0.0113760562703388 -0.143022865176955 ENSG00000134684 YARS
ENST00000478828 0.1710953275628 0.0696178081249704 -0.103197335427967 ENSG00000134684 YARS
ENST00000481895 0.995662950572915 0.99223068678516 -0.000391959561643385 ENSG00000134684 YARS
ENST00000466052 0.872042554944469 0.793378817396957 0.0135156246849972 ENSG00000134684 YARS
ENST00000470377 0.230093370910675 0.107275735352163 0.0812032412204183 ENSG00000134684 YARS
ENST00000472692 0.73459749728943 0.605731737749863 -0.031444232319699 ENSG00000134684 YARS
ENST00000530710 0.795960393742648 0.686101550320137 0.0223729044206382 ENSG00000116497 S100PBP
ENST00000373476 0.0561841554180886 0.0136133494634357 0.115410919329492 ENSG00000116497 S100PBP
ENST00000373475 0.0842763001572752 0.0246992591596668 0.104161955350947 ENSG00000116497 S100PBP
ENST00000529027 0.397830013650155 0.239740556174684 0.0716040036648749 ENSG00000116497 S100PBP
ENST00000531123 0.00899404144151841 0.00072283957537088 0.160135974087872 ENSG00000116497 S100PBP
ENST00000398243 0.0325601814640026 0.00598117777427384 0.132478866791875 ENSG00000116497 S100PBP
ENST00000356689 0.0153424770104464 0.00178475056407749 0.1470878011334 ENSG00000116497 S100PBP
ENST00000526230 0.529557840890817 0.367178462278746 0.0494987303846974 ENSG00000116497 S100PBP
ENST00000531256 0.4683481400119 0.305489812239952 0.0548607822900611 ENSG00000116497 S100PBP
ENST00000477248 0.592412505843155 0.433862778869312 -0.0656209553742912 ENSG00000116497 S100PBP
ENST00000482212 0.426328926288024 0.265766213135518 0.0601040097949282 ENSG00000116497 S100PBP
ENST00000474103 0.82478897051536 0.725996109855426 -0.0309502925500431 ENSG00000116497 S100PBP
ENST00000530552 0.774197621349429 0.656920278660693 -0.0340471128684082 ENSG00000116497 S100PBP
ENST00000525203 0.65232741063648 0.50359871994564 0.053430105999487 ENSG00000116497 S100PBP
ENST00000524535 0.702938206578188 0.565478444016704 0.0461100818212896 ENSG00000116497 S100PBP
ENST00000527692 0.406943103932296 0.248005724739181 -0.0987712562652429 ENSG00000116497 S100PBP
ENST00000475486 0.384136850961665 0.227739120443939 -0.102956181339447 ENSG00000116497 S100PBP
ENST00000373456 0.958491045143447 0.929072229466587 -0.00563129801383021 ENSG00000116514 RNF19B
ENST00000356990 0.958254839754137 0.928718866370342 -0.00566316168343795 ENSG00000116514 RNF19B
ENST00000235150 0.961428885689514 0.933908760614376 -0.0053021345128878 ENSG00000116514 RNF19B
ENST00000427524 0.598271508346582 0.440623571464282 -0.0377408123020118 ENSG00000236065 RP1-117O3.2
ENST00000373449 0.586695552609584 0.42798386167329 -0.0399902457322375 ENSG00000004455 AK2
ENST00000548033 0.617909292243511 0.463359541585284 -0.0374961760014461 ENSG00000004455 AK2
ENST00000482191 0.632959244682995 0.480646033835653 0.0435174596531352 ENSG00000004455 AK2
ENST00000491241 0.399302302226904 0.2409300889173 -0.0718627094561561 ENSG00000004455 AK2
ENST00000467905 0.372450217675613 0.217864939462406 -0.0714389332017702 ENSG00000004455 AK2
ENST00000354858 0.397057528248828 0.239078508020706 -0.0700429166215308 ENSG00000004455 AK2
ENST00000480134 0.397097366250015 0.239119457170975 -0.0700433136064872 ENSG00000004455 AK2
ENST00000550338 0.390187242975971 0.233024632150412 -0.0712600225554694 ENSG00000004455 AK2
ENST00000469238 0.853555258009048 0.766927449604859 -0.020827690245522 ENSG00000004455 AK2
ENST00000466029 0.851118048675663 0.763087333966664 -0.0211214303142864 ENSG00000004455 AK2
ENST00000487289 0.420778388231437 0.260666873842181 -0.068065559023042 ENSG00000004455 AK2
ENST00000548559 0.545603854955545 0.383796315013402 -0.0538996909570433 ENSG00000004455 AK2
ENST00000551979 0.332538307327231 0.184507686595973 -0.0806461507267748 ENSG00000004455 AK2
ENST00000291416 0.326964610117712 0.180067210663823 0.107009335770174 ENSG00000116525 TRIM62
ENST00000543586 0.203432823576419 0.0896726263114105 0.142929999722061 ENSG00000116525 TRIM62
ENST00000485148 0.426324243255608 0.265759544753641 0.0978558742826689 ENSG00000116525 TRIM62
ENST00000483388 0.697642722086482 0.558949374928336 -0.0516771889894538 ENSG00000160094 ZNF362
ENST00000539719 0.544622284407761 0.382770589562966 -0.0716724605705131 ENSG00000160094 ZNF362
ENST00000490959 0.856785998384401 0.771480356439994 -0.0257716129059955 ENSG00000160094 ZNF362
ENST00000373428 0.424922690423207 0.264407550909341 -0.0955791084670165 ENSG00000160094 ZNF362
ENST00000588828 0.0301225153800256 0.00528431112670269 -0.208498384846991 ENSG00000225313 RP11-415J8.3
ENST00000457957 0.0278219069452218 0.00466646643948657 -0.210887948997172 ENSG00000225313 RP11-415J8.3
ENST00000587696 0.0253375329589141 0.00402539568601981 -0.21406614782647 ENSG00000225313 RP11-415J8.3
ENST00000431992 0.0325971299039544 0.00599319686710451 -0.141548958034053 ENSG00000134686 PHC2
ENST00000485928 0.0305224675908939 0.00539499053295588 -0.147104182776379 ENSG00000134686 PHC2
ENST00000373418 0.0303429510524584 0.00534760657822028 -0.147415765368382 ENSG00000134686 PHC2
ENST00000373422 0.0319459719769355 0.00581104014723573 -0.145994820714052 ENSG00000134686 PHC2
ENST00000257118 0.0325971299039544 0.00599319686710451 -0.141548958034053 ENSG00000134686 PHC2
ENST00000419414 0.209889119890001 0.0939485222037642 -0.0922797342879212 ENSG00000134686 PHC2
ENST00000467894 0.297401798854745 0.156396116273967 -0.0815579315151293 ENSG00000134686 PHC2
ENST00000373416 0.33887199575635 0.189498924593469 -0.0755108961347391 ENSG00000134686 PHC2
ENST00000486897 0.580472967238357 0.421088861757628 -0.0538913162766915 ENSG00000134686 PHC2
ENST00000493483 0.559932878730667 0.39874075176301 -0.0564821241114045 ENSG00000134686 PHC2
ENST00000473158 0.461231316279451 0.298823866645317 -0.086415884887268 ENSG00000134686 PHC2
ENST00000361328 0.144345793116195 0.0542965377115583 -0.132702360527585 ENSG00000121903 ZSCAN20
ENST00000373413 0.144070823624104 0.0541290231589168 -0.147191445690298 ENSG00000121903 ZSCAN20
ENST00000480917 0.257558226625442 0.126556069743861 -0.12761206138249 ENSG00000121903 ZSCAN20
ENST00000241312 0.60133844479571 0.444117380712508 -0.0616970899185202 ENSG00000121904 CSMD2
ENST00000373381 0.60133844479571 0.444117380712508 -0.0616970899185202 ENSG00000121904 CSMD2
ENST00000426886 0.220496246014209 0.101003473514147 -0.0909620833980984 ENSG00000163866 SMIM12
ENST00000521580 0.0697528773022136 0.0187207187860597 -0.149068787446355 ENSG00000163866 SMIM12
ENST00000446026 0.0501174003294496 0.0114598130709787 -0.16399816753176 ENSG00000163866 SMIM12
ENST00000456842 0.0578453811789605 0.0141939029242979 -0.161400036235993 ENSG00000163866 SMIM12
ENST00000423898 0.0843195103037923 0.0247171134543957 -0.14675575772741 ENSG00000163866 SMIM12
ENST00000417239 0.049401883556839 0.0112136606284934 -0.181221075012796 ENSG00000163866 SMIM12
ENST00000417456 0.161307710411863 0.0639304953572581 0.106522833595275 ENSG00000241014 RP11-244H3.1
ENST00000311990 0.0947217167621441 0.0293040495597962 0.190888204460962 ENSG00000241014 RP11-244H3.1
ENST00000487874 0.0366009110135144 0.00713607525903027 0.136060469624101 ENSG00000271741 RP11-244H3.4
ENST00000373337 0.498281554848334 0.335382068562078 0.0646133073156222 ENSG00000243749 ZMYM6NB
ENST00000373340 0.0419973653313768 0.00876211754407836 0.135147419554013 ENSG00000163867 ZMYM6
ENST00000493328 0.0423663812881976 0.00888265228223393 0.150412856883689 ENSG00000163867 ZMYM6
ENST00000357182 0.0425037810230851 0.0089238690755499 0.149611093501988 ENSG00000163867 ZMYM6
ENST00000466345 0.865735757852511 0.783581648342011 0.0212571947242739 ENSG00000163867 ZMYM6
ENST00000472971 0.933356761622227 0.88816428631561 0.0120212048929172 ENSG00000163867 ZMYM6
ENST00000415531 0.0478640893671092 0.0106722418845628 0.165660856059929 ENSG00000163867 ZMYM6
ENST00000317538 0.0527789174417843 0.0123705446649596 0.171596984225592 ENSG00000163867 ZMYM6
ENST00000460607 0.0527552537842626 0.0123616936487048 0.171048637839152 ENSG00000163867 ZMYM6
ENST00000373333 0.0257643985032857 0.00413123497764702 0.198413459801162 ENSG00000163867 ZMYM6
ENST00000471566 0.276461138143969 0.140273413379414 0.120342460368925 ENSG00000163867 ZMYM6
ENST00000417119 0.495263413239897 0.332287931347122 0.0811866963219879 ENSG00000197056 ZMYM1
ENST00000359858 0.721715174601774 0.589583193596327 0.0432122940299522 ENSG00000197056 ZMYM1
ENST00000466390 0.995605299197755 0.992120702538733 -0.000875912574299634 ENSG00000197056 ZMYM1
ENST00000488455 0.783141999264125 0.669060767959458 0.0342403888475986 ENSG00000197056 ZMYM1
ENST00000475654 0.411652062793975 0.25239594707929 0.0966541929202027 ENSG00000197056 ZMYM1
ENST00000373329 0.721715174601774 0.589583193596327 0.0432122940299522 ENSG00000197056 ZMYM1
ENST00000373330 0.729964481682554 0.599775898195851 0.0419866739824962 ENSG00000197056 ZMYM1
ENST00000471991 0.788531420009355 0.676202222052492 -0.0349049926408267 ENSG00000116560 SFPQ
ENST00000468598 0.352138570700204 0.200546964918319 0.0734429715568417 ENSG00000116560 SFPQ
ENST00000460428 0.430405139592507 0.269571427270435 0.0573257191895088 ENSG00000116560 SFPQ
ENST00000470472 0.729052756073071 0.598641973755151 0.0268178828974676 ENSG00000116560 SFPQ
ENST00000466745 0.88524692896588 0.812677154777603 0.0147690012551895 ENSG00000116560 SFPQ
ENST00000466213 0.848244064027655 0.759037268427191 0.0189689214055378 ENSG00000116560 SFPQ
ENST00000490668 0.450592956046991 0.288706609127658 0.0590055985776608 ENSG00000116560 SFPQ
ENST00000485365 0.415910424017257 0.256173609537815 0.06631632426907 ENSG00000116560 SFPQ
ENST00000485454 0.973620896360304 0.954022617929413 -0.00470790410303533 ENSG00000116560 SFPQ
ENST00000357214 0.571570753234734 0.411441473398722 -0.0338443944299959 ENSG00000116560 SFPQ
ENST00000373297 0.0165728943726272 0.00202589868476634 0.194515964272293 ENSG00000146463 ZMYM4
ENST00000314607 0.0165728943726272 0.00202589868476634 0.194515964272293 ENSG00000146463 ZMYM4
ENST00000441447 0.00996392364199284 0.000864389981341594 0.258320416307735 ENSG00000146463 ZMYM4
ENST00000432683 0.0328830722819718 0.00606911947459898 0.211171131152282 ENSG00000227409 ZMYM4-AS1
ENST00000457946 0.05435353708644 0.0129422743146422 0.13954131679226 ENSG00000146463 ZMYM4
ENST00000482131 0.015859697398668 0.00188213178907818 0.247708097229107 ENSG00000146463 ZMYM4
ENST00000470175 0.784696324835263 0.671058026656596 0.0312258097158713 ENSG00000146463 ZMYM4
ENST00000492456 0.743013306419451 0.616645832065565 0.0401529802322424 ENSG00000146463 ZMYM4
ENST00000325722 0.470012761555438 0.306950468824654 0.037917706911256 ENSG00000142687 KIAA0319L
ENST00000373266 0.244562880887533 0.117217467223006 -0.0686827333891082 ENSG00000142687 KIAA0319L
ENST00000426982 0.30831414966056 0.165049675597649 0.0543570307796127 ENSG00000142687 KIAA0319L
ENST00000461312 0.658194854173454 0.51069077839327 -0.0345166495683333 ENSG00000142687 KIAA0319L
ENST00000485551 0.541153067710943 0.379061746079651 -0.0346561384823819 ENSG00000142687 KIAA0319L
ENST00000473423 0.0459605235810947 0.0100517805167465 -0.186223228574949 ENSG00000142687 KIAA0319L
ENST00000473844 0.408308604487684 0.249233937001558 -0.0675515182699405 ENSG00000142687 KIAA0319L
ENST00000474856 0.63144176766325 0.478979729325216 -0.0464793586557073 ENSG00000142687 KIAA0319L
ENST00000492544 0.318505848732826 0.173048822514709 -0.0982065223438189 ENSG00000142687 KIAA0319L
ENST00000440579 0.0772312416775926 0.0217461823618242 0.120781134852032 ENSG00000142687 KIAA0319L
ENST00000467109 0.471642702275533 0.308588667587426 -0.0860761181385288 ENSG00000142687 KIAA0319L
ENST00000431916 0.0888408966965699 0.0267026602312101 0.122361187384035 ENSG00000142687 KIAA0319L
ENST00000482929 0.0972083927106593 0.0304358054264636 0.133215990069082 ENSG00000142687 KIAA0319L
ENST00000478463 0.0628670732205654 0.0160635420085015 0.148938377625212 ENSG00000142687 KIAA0319L
ENST00000470388 0.0630889989662231 0.0161557547368106 0.148881717834846 ENSG00000142687 KIAA0319L
ENST00000492888 0.0423663812881976 0.00888226934391811 0.168322047561794 ENSG00000142687 KIAA0319L
ENST00000469892 0.0627921441828414 0.0160410833092516 0.15684356051852 ENSG00000142687 KIAA0319L
ENST00000494948 0.0825190569738602 0.0239796177962556 0.153131522957846 ENSG00000142687 KIAA0319L
ENST00000476329 0.229651293875703 0.106969155508881 0.122080989305091 ENSG00000142687 KIAA0319L
ENST00000473465 0.251382175797218 0.121999903573001 -0.137155069111314 ENSG00000142687 KIAA0319L
ENST00000373253 0.122932932591942 0.0428597726380877 -0.144896664233892 ENSG00000020129 NCDN
ENST00000356090 0.124483051484435 0.0436213396258344 -0.144863065285673 ENSG00000020129 NCDN
ENST00000373243 0.123579510871676 0.0431599451998171 -0.145242379155831 ENSG00000020129 NCDN
ENST00000459931 0.552702923077986 0.391244554333954 -0.0685609002962859 ENSG00000020129 NCDN
ENST00000437806 0.316861598941352 0.171797283151612 -0.111043105550889 ENSG00000020129 NCDN
ENST00000423723 0.178749684489582 0.074255431083 -0.144126628968612 ENSG00000020129 NCDN
ENST00000425881 0.882159600214603 0.808043143982353 0.0210234011764577 ENSG00000239636 RP4-728D4.2
ENST00000444348 0.60107730480719 0.443701110657027 -0.060275796852781 ENSG00000239636 RP4-728D4.2
ENST00000373235 0.557157327055951 0.395936187832664 -0.0633254118503996 ENSG00000116819 TFAP2E
ENST00000373237 0.786923803525935 0.674014787315856 -0.020728703019899 ENSG00000126067 PSMB2
ENST00000270815 0.776025538108674 0.659220779631181 -0.0300548292427519 ENSG00000142686 C1orf216
ENST00000453178 0.302007845505439 0.159987271804491 -0.124614275738846 ENSG00000142686 C1orf216
ENST00000251195 0.225368761193161 0.10415142363121 -0.0794885511219594 ENSG00000092853 CLSPN
ENST00000466308 0.276166947805655 0.140051844928607 -0.129317457308078 ENSG00000092853 CLSPN
ENST00000318121 0.295027073494907 0.154489533895482 -0.0747179832792222 ENSG00000092853 CLSPN
ENST00000373220 0.295027073494907 0.154489533895482 -0.0747179832792222 ENSG00000092853 CLSPN
ENST00000520551 0.295027073494907 0.154489533895482 -0.0747179832792222 ENSG00000092853 CLSPN
ENST00000373226 0.250047409227696 0.121020615236906 -0.132168697192886 ENSG00000232335 RP11-435D7.3
ENST00000517467 0.764942295424308 0.64482749108339 -0.0409448754594748 ENSG00000092853 CLSPN
ENST00000373210 0.21320826859715 0.0961185585862279 0.0951912026225067 ENSG00000134698 AGO4
ENST00000488778 0.601628384288689 0.444400293673631 0.0680571293381986 ENSG00000134698 AGO4
ENST00000496257 0.61109079565543 0.455344997478534 0.0664005536658093 ENSG00000134698 AGO4
ENST00000373206 0.663950114202243 0.517781261792381 -0.0341261892014771 ENSG00000092847 AGO1
ENST00000373204 0.490517439979618 0.327455924206769 -0.0437482803880855 ENSG00000092847 AGO1
ENST00000324350 0.00801521618812725 0.000588550808344216 0.232472698147268 ENSG00000126070 AGO3
ENST00000373191 0.0361549785885298 0.00700586579329569 0.160877175290709 ENSG00000126070 AGO3
ENST00000397828 0.00668703415527705 0.000422515414902745 0.236426377034138 ENSG00000126070 AGO3
ENST00000246314 0.00754029797651523 0.000526955529344119 0.20442294889068 ENSG00000126070 AGO3
ENST00000491443 0.326033853976889 0.179326504250437 0.100200601129957 ENSG00000126070 AGO3
ENST00000466576 0.265230085293331 0.132058762689382 0.112845692953673 ENSG00000271554 RP4-665N4.8
ENST00000479395 0.637579019546574 0.486245463581384 0.0599415542913468 ENSG00000271554 RP4-665N4.8
ENST00000471099 0.296524659687297 0.155710975056652 0.118519147788928 ENSG00000126070 AGO3
ENST00000373178 0.457663821589792 0.295369545499493 -0.0605571960814097 ENSG00000116863 ADPRHL2
ENST00000373166 0.416865997397843 0.257066448591007 -0.0566854743469025 ENSG00000054116 TRAPPC3
ENST00000462715 0.540340153312543 0.378226228055857 -0.0511640296722484 ENSG00000054116 TRAPPC3
ENST00000373163 0.464005318358875 0.301506546883486 -0.0510791616876184 ENSG00000054116 TRAPPC3
ENST00000373162 0.585245829718202 0.42648345575569 -0.0394181323106234 ENSG00000054116 TRAPPC3
ENST00000469757 0.494090512836486 0.330983941483816 -0.0487499197974725 ENSG00000054116 TRAPPC3
ENST00000373159 0.384591247771836 0.228141693551753 -0.0635578777498582 ENSG00000054116 TRAPPC3
ENST00000497251 0.25755058628928 0.126542527955519 -0.0893261971396718 ENSG00000054116 TRAPPC3
ENST00000429533 0.295838170762254 0.155143622701392 -0.101279326818542 ENSG00000116871 MAP7D1
ENST00000316156 0.00604188714485931 0.000348332340691181 -0.219978481606967 ENSG00000116871 MAP7D1
ENST00000527764 0.167914315613997 0.0677844317659108 -0.132006868038419 ENSG00000116871 MAP7D1
ENST00000373150 0.00592739941253352 0.000335372291852184 -0.220372196687461 ENSG00000116871 MAP7D1
ENST00000373151 0.00592739941253352 0.000335372291852184 -0.220372196687461 ENSG00000116871 MAP7D1
ENST00000530729 0.336229587009674 0.187320520826838 -0.0957820990013389 ENSG00000116871 MAP7D1
ENST00000462118 0.09016242171818 0.0272957857721207 -0.175128369591362 ENSG00000116871 MAP7D1
ENST00000474796 0.0317327694222424 0.00575356144701925 -0.20490387994273 ENSG00000116871 MAP7D1
ENST00000530975 0.0038174007618367 0.000142034231397186 -0.287962571625264 ENSG00000116871 MAP7D1
ENST00000487131 0.00357132612794635 0.000122603441650287 -0.287697837498395 ENSG00000116871 MAP7D1
ENST00000373148 0.00134557042400287 1.75460804956012e-05 -0.273180353147858 ENSG00000116871 MAP7D1
ENST00000532131 0.00586331579368835 0.000328601429478748 -0.264865267277507 ENSG00000116871 MAP7D1
ENST00000487114 0.0125610976743989 0.00127975364589412 -0.222586973617062 ENSG00000116871 MAP7D1
ENST00000354618 0.00296275030156186 8.07276017610291e-05 -0.137073159448112 ENSG00000054118 THRAP3
ENST00000469141 0.000728349434821537 5.34821068527444e-06 -0.145535311954379 ENSG00000054118 THRAP3
ENST00000478853 0.147369901942235 0.0560124702223475 0.128404633544079 ENSG00000054118 THRAP3
ENST00000466743 0.0464244116533969 0.0102054912941267 -0.178129529408299 ENSG00000054118 THRAP3
ENST00000373139 0.436945257392718 0.275615761926943 -0.0846402298150236 ENSG00000214193 SH3D21
ENST00000453908 0.278918763495507 0.142058110410846 -0.105950915352503 ENSG00000214193 SH3D21
ENST00000426732 0.278918763495507 0.142058110410846 -0.105950915352503 ENSG00000214193 SH3D21
ENST00000312808 0.283900878979944 0.145778975724556 -0.105659724628637 ENSG00000214193 SH3D21
ENST00000505871 0.292827595274571 0.152700906408009 -0.104091529869716 ENSG00000214193 SH3D21
ENST00000480549 0.19691144052663 0.0856085840826408 -0.115974169075333 ENSG00000214193 SH3D21
ENST00000496636 0.3445505642638 0.194225742166276 -0.108564057026184 ENSG00000214193 SH3D21
ENST00000508854 0.115475547398751 0.0391854234096031 -0.172494287929988 ENSG00000214193 SH3D21
ENST00000474766 0.110814608928805 0.0368468395735221 -0.156660607039623 ENSG00000214193 SH3D21
ENST00000270824 0.307650844976637 0.16445414320718 -0.114242667399089 ENSG00000142694 EVA1B
ENST00000490466 0.388463220764387 0.231622668579235 -0.10303399599147 ENSG00000142694 EVA1B
ENST00000373137 0.168583144970396 0.0681834059137179 -0.147006236675242 ENSG00000116883 RP11-268J15.5
ENST00000359297 0.0146170745435544 0.00165856846357545 -0.151612372982233 ENSG00000196182 STK40
ENST00000373129 0.11278790311126 0.0378369865707106 -0.098771681923624 ENSG00000196182 STK40
ENST00000373130 0.11278790311126 0.0378369865707106 -0.098771681923624 ENSG00000196182 STK40
ENST00000373132 0.11278790311126 0.0378369865707106 -0.098771681923624 ENSG00000196182 STK40
ENST00000460417 0.0948767424391244 0.0293795429935267 -0.130763096567825 ENSG00000196182 STK40
ENST00000473733 0.0336102772049047 0.0062846178974444 -0.161700220985556 ENSG00000196182 STK40
ENST00000482458 0.575410757764656 0.415602266785248 -0.0435960301058844 ENSG00000196182 STK40
ENST00000460017 0.809559527294788 0.704786299812069 0.0263277007616107 ENSG00000196182 STK40
ENST00000476041 0.183513495243646 0.0772478606764947 -0.125441236254266 ENSG00000181817 LSM10
ENST00000315732 0.246112647322341 0.11823968824266 -0.111413987416126 ENSG00000181817 LSM10
ENST00000489912 0.555811206898145 0.394441932873238 -0.0624715450205697 ENSG00000181817 LSM10
ENST00000235532 0.485738955086879 0.322565863724097 0.0878018611981991 ENSG00000116885 OSCP1
ENST00000356637 0.485738955086879 0.322565863724097 0.0878018611981991 ENSG00000116885 OSCP1
ENST00000433045 0.565698177810499 0.405136581456513 0.0738687522953726 ENSG00000116885 OSCP1
ENST00000445843 0.481579903036887 0.318444525603092 0.0885356628251222 ENSG00000116885 OSCP1
ENST00000315643 0.478550897984437 0.315448199663637 0.0889275176940189 ENSG00000116885 OSCP1
ENST00000373116 0.218026442404913 0.0993462143890275 -0.0926371774042879 ENSG00000116898 MRPS15
ENST00000488606 0.106627495195381 0.0348034110656009 -0.147461519190327 ENSG00000116898 MRPS15
ENST00000477040 0.0654951326468957 0.017078324523992 -0.184574866973007 ENSG00000116898 MRPS15
ENST00000462067 0.219345469760978 0.100262490747451 -0.0923027118125266 ENSG00000116898 MRPS15
ENST00000424989 0.295521847104609 0.154901615111827 0.126835400419649 ENSG00000233621 LINC01137
ENST00000373087 0.0306432662694695 0.00543017595388542 -0.153351923349475 ENSG00000163874 ZC3H12A
ENST00000472312 0.57617516134079 0.416448249446079 -0.0659217211801005 ENSG00000163874 ZC3H12A
ENST00000471012 0.0652653985833346 0.0169920185591892 -0.20395803280632 ENSG00000163874 ZC3H12A
ENST00000373075 0.735351452901036 0.606691623442135 -0.0299112471370911 ENSG00000163875 MEAF6
ENST00000296214 0.740636761796874 0.613442501399115 -0.0297667310704524 ENSG00000163875 MEAF6
ENST00000373074 0.710984989775913 0.575895721475043 -0.0329686136146494 ENSG00000163875 MEAF6
ENST00000475828 0.722901832946357 0.590972168969435 -0.031727689723127 ENSG00000163875 MEAF6
ENST00000487788 0.704122173832924 0.567044087793622 -0.0336840830161948 ENSG00000163875 MEAF6
ENST00000373073 0.547281649006588 0.385507056430398 -0.050938311606365 ENSG00000163875 MEAF6
ENST00000487792 0.382998108437806 0.226730569087774 -0.0692306575977438 ENSG00000163875 MEAF6
ENST00000448519 0.554118588345768 0.39271018782227 -0.0479964272689638 ENSG00000163875 MEAF6
ENST00000485039 0.198479865501413 0.0866452037369238 -0.10651490429533 ENSG00000163875 MEAF6
ENST00000296215 0.328622413287144 0.181397607017843 -0.0801385438502025 ENSG00000163877 SNIP1
ENST00000468040 0.37555687676705 0.220449558318608 -0.0869840841193373 ENSG00000163877 SNIP1
ENST00000493916 0.0114479007869447 0.00110185352955291 -0.2809333902914 ENSG00000163877 SNIP1
ENST00000296218 0.407755098390366 0.248750391960448 -0.102551888456943 ENSG00000163879 DNALI1
ENST00000497858 0.418142122898853 0.258254194411952 -0.100592581522392 ENSG00000163879 DNALI1
ENST00000490029 0.437679583478619 0.276271405025826 -0.0905534487395863 ENSG00000134697 GNL2
ENST00000373062 0.900763994162562 0.836749908804425 -0.010279452833376 ENSG00000134697 GNL2
ENST00000462812 0.438816135879576 0.277440310470897 -0.0708300104551573 ENSG00000134697 GNL2
ENST00000479255 0.417153517170229 0.257324456891552 -0.0894606660261064 ENSG00000134697 GNL2
ENST00000538069 0.179237338999031 0.0745967158493349 0.128132019414793 ENSG00000134697 GNL2
ENST00000469191 0.174310026861936 0.071581846145176 0.140107443435436 ENSG00000134697 GNL2
ENST00000489146 0.494193973607368 0.331114090921562 0.0790345204245325 ENSG00000134697 GNL2
ENST00000463351 0.54013676450946 0.377984112116865 -0.069842202887622 ENSG00000134697 GNL2
ENST00000488496 0.065307720527234 0.0170110775360917 -0.183418883561534 ENSG00000134697 GNL2
ENST00000358011 0.520180235274077 0.357418690826412 -0.0591042787135141 ENSG00000116922 C1orf109
ENST00000494120 0.614919917959727 0.459733886968078 -0.0459006088658234 ENSG00000116922 C1orf109
ENST00000609516 0.758682355647927 0.636576983404522 -0.0381784761539224 ENSG00000116922 C1orf109
ENST00000464178 0.889133701315364 0.818551896612609 -0.0171716853021653 ENSG00000116922 C1orf109
ENST00000464085 0.291144194633091 0.151326365244593 -0.0970983408757624 ENSG00000116922 C1orf109
ENST00000491981 0.465476112194046 0.302810191053659 -0.069294399005516 ENSG00000116922 C1orf109
ENST00000461359 0.549584450706989 0.387954474142825 -0.0625540217886996 ENSG00000116922 C1orf109
ENST00000477060 0.700419895613595 0.562467080223737 -0.0415088874349714 ENSG00000116922 C1orf109
ENST00000486637 0.534825529108224 0.372475421916677 -0.0668941872119401 ENSG00000116922 C1orf109
ENST00000491797 0.0917688069112777 0.0279966886458783 -0.177685264737501 ENSG00000116922 C1orf109
ENST00000488137 0.332301319838561 0.1843222652117 -0.106268935512296 ENSG00000116922 C1orf109
ENST00000472584 0.222815633532232 0.102535937143347 -0.134232619628403 ENSG00000116922 C1orf109
ENST00000373055 0.18429649205662 0.0777703158583211 -0.084804462448742 ENSG00000134690 CDCA8
ENST00000327331 0.184114087658992 0.0776301997184689 -0.084817592521324 ENSG00000134690 CDCA8
ENST00000373045 0.0189575174895411 0.00251383200303206 -0.256245501053907 ENSG00000185090 MANEAL
ENST00000397631 0.0189575174895411 0.00251383200303206 -0.256245501053907 ENSG00000185090 MANEAL
ENST00000532512 0.0550824768722354 0.0131957672413889 -0.219120872781949 ENSG00000185090 MANEAL
ENST00000525897 0.0338619900044645 0.00635039431597125 -0.239983591483274 ENSG00000185090 MANEAL
ENST00000329006 0.042501152027996 0.00892294335414304 -0.22273903569491 ENSG00000185090 MANEAL
ENST00000433474 0.0302478894634754 0.0053164891765069 -0.245718819402657 ENSG00000233728 RP11-109P14.9
ENST00000373044 0.168362215476851 0.0680392702127134 -0.119160982958547 ENSG00000196449 YRDC
ENST00000373043 0.147694568577478 0.0562178402700398 -0.163009432801453 ENSG00000197982 C1orf122
ENST00000419397 0.248737319382242 0.120148120116324 -0.136542772099372 ENSG00000197982 C1orf122
ENST00000468084 0.124338717030668 0.0435329088005328 -0.171436758741713 ENSG00000197982 C1orf122
ENST00000373042 0.17302515356045 0.070743802397569 -0.151377823560034 ENSG00000197982 C1orf122
ENST00000446260 0.192029752366147 0.0825129293419045 -0.145184676707254 ENSG00000197982 C1orf122
ENST00000373036 0.774833040648756 0.657802513023975 -0.0223055073267907 ENSG00000188786 MTF1
ENST00000468190 0.441955548638452 0.280338527712616 -0.0957830302857615 ENSG00000188786 MTF1
ENST00000419993 0.0716982906600802 0.0194838653005114 -0.176029960957625 ENSG00000230955 RP11-109P14.10
ENST00000373027 0.638126570738083 0.48688190350392 0.0250746117127166 ENSG00000204084 INPP5B
ENST00000373023 0.514380335965272 0.351745410060199 0.0344874288799976 ENSG00000204084 INPP5B
ENST00000373026 0.2640188696707 0.13120726696417 0.0606260333381138 ENSG00000204084 INPP5B
ENST00000373024 0.25931037033882 0.127782895060762 0.0610446886918541 ENSG00000204084 INPP5B
ENST00000487328 0.239034144861946 0.113417986370937 -0.134854641015493 ENSG00000204084 INPP5B
ENST00000470364 0.617974001825172 0.463430233070793 0.0502235419958214 ENSG00000204084 INPP5B
ENST00000474758 0.462165467026284 0.299742033668869 0.0739281065787064 ENSG00000204084 INPP5B
ENST00000458109 0.978949506089923 0.963081919465338 -0.00237667856261991 ENSG00000204084 INPP5B
ENST00000467066 0.473331004967207 0.310267714112084 -0.0743617853923577 ENSG00000204084 INPP5B
ENST00000373021 0.609443647980108 0.453388772705212 0.0512473740807135 ENSG00000204084 INPP5B
ENST00000491406 0.596362577131675 0.438427465755699 0.0629295715840122 ENSG00000204084 INPP5B
ENST00000373019 0.0849711659282047 0.0250115151604332 -0.107795172318355 ENSG00000183431 SF3A3
ENST00000448721 0.0672155046971193 0.0177284209218105 -0.115100936834511 ENSG00000183431 SF3A3
ENST00000487062 0.989413015163898 0.98155618050978 0.00173411890874819 ENSG00000183431 SF3A3
ENST00000460925 0.110826547256614 0.0368525192930953 -0.132162718095981 ENSG00000183431 SF3A3
ENST00000489537 0.0278486210455705 0.00467633486228878 -0.151144684009327 ENSG00000183431 SF3A3
ENST00000461869 0.0648969977531843 0.0168510192380801 -0.127452776878492 ENSG00000183431 SF3A3
ENST00000470585 0.0685743920403886 0.0182623830501792 -0.124934049639528 ENSG00000183431 SF3A3
ENST00000488934 0.200556027985959 0.0878943869384711 -0.129753265580406 ENSG00000183431 SF3A3
ENST00000462258 0.106825380602391 0.0349020214177604 -0.11609017870747 ENSG00000183431 SF3A3
ENST00000485803 0.293775362593998 0.153535586692266 -0.108747603079895 ENSG00000183386 FHL3
ENST00000373016 0.293775362593998 0.153535586692266 -0.108747603079895 ENSG00000183386 FHL3
ENST00000475084 0.489817971992018 0.3267649929498 -0.0775440914027276 ENSG00000183386 FHL3
ENST00000477194 0.549682838638207 0.388072265326057 -0.0683068605746346 ENSG00000183386 FHL3
ENST00000483132 0.354502468490402 0.202522959706376 -0.108743426046946 ENSG00000183386 FHL3
ENST00000483182 0.852809133110886 0.7656795854832 0.0194079471777427 ENSG00000183520 UTP11L
ENST00000486563 0.785072057589883 0.671588841130347 -0.0302483688727784 ENSG00000183520 UTP11L
ENST00000373014 0.786679622845696 0.673688036160221 -0.0259816453851681 ENSG00000183520 UTP11L
ENST00000537711 0.815064932748434 0.71268272097848 -0.0232113750065661 ENSG00000183520 UTP11L
ENST00000488453 0.969157800821607 0.946265852943079 -0.00463817259617386 ENSG00000183520 UTP11L
ENST00000373012 0.370155929986314 0.215900298539057 -0.106644145637762 ENSG00000185668 POU3F1
ENST00000432922 0.72521895753955 0.593733759917487 0.0435969253874533 ENSG00000224592 RP5-884C9.2
ENST00000428151 0.649790981199064 0.500627337236347 0.054964979263955 ENSG00000224592 RP5-884C9.2
ENST00000373001 0.573666590549248 0.413841165240235 0.0447773137742069 ENSG00000116954 RRAGC
ENST00000474456 0.794634911429323 0.684518770776786 0.0305221272285287 ENSG00000116954 RRAGC
ENST00000493015 0.0567378554203488 0.0138043903259446 0.167430819935 ENSG00000116954 RRAGC
ENST00000496778 0.345283684360838 0.194903328458968 0.107254085778316 ENSG00000116954 RRAGC
ENST00000433671 0.703580114884747 0.566285626476951 0.0344964035882848 ENSG00000228436 RP5-864K19.4
ENST00000456813 0.79322848350075 0.68260270396561 0.0253654345965057 ENSG00000228436 RP5-864K19.4
ENST00000397572 0.776581965558335 0.659952964918092 0.0276852204752623 ENSG00000214114 MYCBP
ENST00000494695 0.643535134563071 0.493204331111165 0.043134147587633 ENSG00000214114 MYCBP
ENST00000495043 0.621183272398177 0.467151241629926 0.0466810726767238 ENSG00000214114 MYCBP
ENST00000489803 0.349152416298795 0.198087922767592 0.0825984703011171 ENSG00000214114 MYCBP
ENST00000454994 0.345316804340702 0.194955272731593 0.0832202067286356 ENSG00000131233 GJA9
ENST00000489575 0.345316804340702 0.194955272731593 0.0832202067286356 ENSG00000214114 MYCBP
ENST00000465771 0.429866606454673 0.269128287208671 0.0720253797838403 ENSG00000214114 MYCBP
ENST00000462027 0.420761821343254 0.260652910721578 0.065879843720322 ENSG00000214114 MYCBP
ENST00000372990 0.509621647895723 0.346859351873044 0.0836099495687735 ENSG00000158315 RHBDL2
ENST00000289248 0.497703841527941 0.334726240094745 0.0855505172571412 ENSG00000158315 RHBDL2
ENST00000538156 0.497703841527941 0.334726240094745 0.0855505172571412 ENSG00000158315 RHBDL2
ENST00000372985 0.465952624055066 0.30326359459121 0.0913681785931472 ENSG00000158315 RHBDL2
ENST00000432648 0.987536202298815 0.977864396586726 0.00130394640195873 ENSG00000174574 AKIRIN1
ENST00000446189 0.797888298255008 0.688804942189769 0.0189051715136118 ENSG00000174574 AKIRIN1
ENST00000372984 0.961598724577125 0.934141387737641 0.00386797687334747 ENSG00000174574 AKIRIN1
ENST00000531822 0.674926943848167 0.531240478706187 0.0328846172905086 ENSG00000174574 AKIRIN1
ENST00000372967 0.873435016356086 0.795573601759932 0.0142133390012857 ENSG00000168653 NDUFS5
ENST00000372969 0.873435016356086 0.795573601759932 0.0142133390012857 ENSG00000168653 NDUFS5
ENST00000545844 0.652453049989044 0.503810518689019 0.0292200040286423 ENSG00000127603 MACF1
ENST00000567887 0.65236803773168 0.503697082292059 0.0292318107230775 ENSG00000127603 MACF1
ENST00000372915 0.653370916116635 0.504988522336464 0.0291436960362018 ENSG00000127603 MACF1
ENST00000539005 0.652354146534695 0.503680620072987 0.0292312948722433 ENSG00000127603 MACF1
ENST00000317713 0.652354146534695 0.503680620072987 0.0292312948722433 ENSG00000127603 MACF1
ENST00000361689 0.653370916116635 0.504988522336464 0.0291436960362018 ENSG00000127603 MACF1
ENST00000524432 0.163329187112468 0.0651262835267171 0.103224289774228 ENSG00000127603 MACF1
ENST00000467673 0.0151846761285389 0.00175622266580964 0.239005716649732 ENSG00000127603 MACF1
ENST00000564288 0.833664616380848 0.738151557527417 0.0138955827293739 ENSG00000127603 MACF1
ENST00000494012 0.00455411393089777 0.000200843172522994 0.263913988665283 ENSG00000127603 MACF1
ENST00000536367 0.0147598802325745 0.00168489649825484 0.199137219853191 ENSG00000127603 MACF1
ENST00000480624 0.00263381140219571 6.27041443007679e-05 0.276065072772178 ENSG00000127603 MACF1
ENST00000469366 0.00408874122541045 0.000161910053537557 0.27001685688066 ENSG00000127603 MACF1
ENST00000289890 0.0111706073728723 0.0010581698335363 0.26630519807813 ENSG00000226438 RP11-420K8.1
ENST00000496804 0.746134316298437 0.620502563892003 0.0224804520221248 ENSG00000127603 MACF1
ENST00000530262 0.619579688918921 0.465228257644383 0.0324191624864529 ENSG00000127603 MACF1
ENST00000485063 0.542726616367475 0.380861558484887 -0.0617714656937569 ENSG00000127603 MACF1
ENST00000472385 0.724848423379955 0.593251925990172 0.0313033267761837 ENSG00000127603 MACF1
ENST00000484393 0.960916763523606 0.932870483453828 -0.00526183723819428 ENSG00000127603 MACF1
ENST00000476350 0.6859341074127 0.54450653184467 0.0271465571990291 ENSG00000127603 MACF1
ENST00000372925 0.995165145537268 0.991428298884281 -0.000443708561039826 ENSG00000127603 MACF1
ENST00000528611 0.0429509213053367 0.00905967373195977 0.192335802618932 ENSG00000127603 MACF1
ENST00000289893 0.978859848363641 0.962893982090607 -0.00191677613442811 ENSG00000127603 MACF1
ENST00000530275 0.287584985754376 0.148646904169942 0.120597249931714 ENSG00000255103 KIAA0754
ENST00000482035 0.443753242855894 0.28206027695224 0.0626227618379355 ENSG00000127603 MACF1
ENST00000473843 0.394296731864042 0.236692463707543 -0.0802195558941506 ENSG00000127603 MACF1
ENST00000469490 0.558017456449063 0.396839544367995 -0.0426403942222341 ENSG00000127603 MACF1
ENST00000487656 0.407578114637925 0.248572976106605 -0.0882118858329763 ENSG00000127603 MACF1
ENST00000360115 0.8520211255211 0.764373404257172 -0.0138558486679165 ENSG00000127603 MACF1
ENST00000497964 0.827260177355138 0.729828410612119 0.0184966123066802 ENSG00000127603 MACF1
ENST00000446276 0.992776220117105 0.987372109135683 0.000751493741282304 ENSG00000127603 MACF1
ENST00000442046 0.990416810192858 0.983212353901874 -0.00103690885823561 ENSG00000127603 MACF1
ENST00000422234 0.4556427708727 0.293472170111756 0.0636921382535785 ENSG00000127603 MACF1
ENST00000462496 0.499988399632391 0.337164054425631 0.058132785709569 ENSG00000127603 MACF1
ENST00000462103 0.571077350280522 0.410905508308513 0.0588922556072932 ENSG00000127603 MACF1
ENST00000496360 0.927715057001787 0.879369285311222 -0.00827285373888639 ENSG00000127603 MACF1
ENST00000497807 0.840295835500142 0.747454285333288 -0.016793205534475 ENSG00000127603 MACF1
ENST00000331593 0.960066203134518 0.931520200640864 -0.00713124353036419 ENSG00000183682 BMP8A
ENST00000441741 0.553806684071696 0.392410619259349 0.0756289945933415 ENSG00000182109 RP11-69E11.4
ENST00000331856 0.902376500804159 0.839250219628438 0.0180027008283237 ENSG00000182109 RP11-69E11.4
ENST00000458207 0.467782372097177 0.304935775217162 -0.0764593280410532 ENSG00000182109 RP11-69E11.4
ENST00000450157 0.653294372886858 0.504848932082887 -0.0468394195287875 ENSG00000182109 RP11-69E11.4
ENST00000431553 0.637018242470182 0.485509686995104 -0.0489269122626692 ENSG00000182109 RP11-69E11.4
ENST00000417869 0.628395994676301 0.475444478997004 -0.0503543223565699 ENSG00000182109 RP11-69E11.4
ENST00000440190 0.639108246710229 0.488018707104099 -0.0477908376391097 ENSG00000182109 RP11-69E11.4
ENST00000427240 0.93437482396402 0.889722521435416 -0.00848890266946465 ENSG00000243970 PPIEL
ENST00000482028 0.321294765356365 0.175423014524738 -0.0985969971748977 ENSG00000090621 PABPC4
ENST00000372856 0.0895442206508176 0.0270116994326606 -0.0630189591973442 ENSG00000090621 PABPC4
ENST00000372857 0.0892955336630302 0.0268974182347076 -0.0630578479950398 ENSG00000090621 PABPC4
ENST00000372858 0.114738369696064 0.0388302692379728 -0.060466249879052 ENSG00000090621 PABPC4
ENST00000372862 0.115769122280707 0.0393269958530916 -0.0605090509551108 ENSG00000090621 PABPC4
ENST00000468476 0.146551019921281 0.0555995611963585 -0.101226569708559 ENSG00000090621 PABPC4
ENST00000437136 0.149584432592946 0.0572423705642583 -0.100836624478927 ENSG00000090621 PABPC4
ENST00000492468 0.0532659812226079 0.0125449665272564 -0.129866096231261 ENSG00000090621 PABPC4
ENST00000530186 0.161771151199513 0.0642203497127287 -0.113243630012485 ENSG00000090621 PABPC4
ENST00000421687 0.308444803320207 0.165176579545243 -0.0440988715339677 ENSG00000090621 PABPC4
ENST00000484555 0.0235701239072536 0.00359205247603839 -0.164858463082074 ENSG00000090621 PABPC4
ENST00000525045 0.365409308953191 0.211925509693285 -0.0624841012147553 ENSG00000090621 PABPC4
ENST00000527718 0.85872747038578 0.774091471099757 0.010515828763902 ENSG00000090621 PABPC4
ENST00000477556 0.171491217383534 0.0698395855018186 -0.11311809549114 ENSG00000090621 PABPC4
ENST00000461578 0.188892373869208 0.0805319542501261 -0.116008818688636 ENSG00000090621 PABPC4
ENST00000483770 0.794389561165522 0.684146746543413 -0.0220829507368642 ENSG00000090621 PABPC4
ENST00000525669 0.533266106597026 0.370859460124105 0.034012658016235 ENSG00000090621 PABPC4
ENST00000470443 0.675348125784575 0.531708590365099 -0.0218419585523024 ENSG00000090621 PABPC4
ENST00000415255 0.480324107056469 0.317201342616122 -0.0355033343726952 ENSG00000228060 RP11-69E11.8
ENST00000513632 0.512218588722349 0.349568973278694 0.0417511939906152 ENSG00000090621 PABPC4
ENST00000525751 0.708447646985036 0.572375440344003 -0.0277372376782454 ENSG00000090621 PABPC4
ENST00000474378 0.494025543542491 0.330918697420526 -0.0476572573640371 ENSG00000090621 PABPC4
ENST00000529216 0.561586253769343 0.400476212378873 -0.0429942372343938 ENSG00000090621 PABPC4
ENST00000492519 0.13266026967441 0.0479360330765238 -0.10265008931045 ENSG00000090621 PABPC4
ENST00000451091 0.0972565659871145 0.0304560200044071 -0.106812729068044 ENSG00000090621 PABPC4
ENST00000531243 0.189676311693087 0.0810646682344812 -0.116909034568133 ENSG00000090621 PABPC4
ENST00000235628 0.469356290579727 0.30634975684306 0.0906168709055302 ENSG00000116981 NT5C1A
ENST00000470018 0.250695851356302 0.121531341850619 -0.0826692961527681 ENSG00000084072 PPIE
ENST00000485507 0.483165830087776 0.319952102513034 -0.0622233040359661 ENSG00000084072 PPIE
ENST00000324379 0.537678665133372 0.375302638386808 -0.0451194441864764 ENSG00000084072 PPIE
ENST00000356511 0.404501900881549 0.245689660085232 -0.0550491292407972 ENSG00000084072 PPIE
ENST00000456578 0.433562612038551 0.27249838143611 -0.0690714499886879 ENSG00000084072 PPIE
ENST00000495526 0.537877889835078 0.375485736523572 -0.0451118887766037 ENSG00000084072 PPIE
ENST00000482751 0.537877889835078 0.375485736523572 -0.0451118887766037 ENSG00000084072 PPIE
ENST00000372830 0.404501900881549 0.245689660085232 -0.0550491292407972 ENSG00000084072 PPIE
ENST00000497370 0.475614167122177 0.312614955575468 -0.0494182763655091 ENSG00000084072 PPIE
ENST00000372835 0.536194259228242 0.373925858864628 -0.0455616747517455 ENSG00000084072 PPIE
ENST00000470213 0.461174192077864 0.298770634748065 -0.0506278690965708 ENSG00000084072 PPIE
ENST00000474804 0.401810897483284 0.243227833867668 -0.0564827759833635 ENSG00000084072 PPIE
ENST00000475350 0.537877889835078 0.375485736523572 -0.0451118887766037 ENSG00000084072 PPIE
ENST00000480169 0.113553895659453 0.0382557247743363 -0.10601728580644 ENSG00000084072 PPIE
ENST00000372827 0.326378194014888 0.179581912863892 -0.0809216333776963 ENSG00000116985 BMP8B
ENST00000467741 0.6801872634602 0.537516317603869 -0.0545158736794051 ENSG00000084072 PPIE
ENST00000397360 0.588985064125715 0.430264945363296 -0.0571266362599276 ENSG00000116985 BMP8B
ENST00000327582 0.714443749734967 0.580451384166681 -0.0491891094278287 ENSG00000198754 OXCT2
ENST00000441669 0.325461629975601 0.178880111449457 0.0688320580620295 ENSG00000043514 TRIT1
ENST00000462797 0.325461629975601 0.178880111449457 0.0688320580620295 ENSG00000043514 TRIT1
ENST00000316891 0.325461629975601 0.178880111449457 0.0688320580620295 ENSG00000043514 TRIT1
ENST00000372818 0.325461629975601 0.178880111449457 0.0688320580620295 ENSG00000043514 TRIT1
ENST00000495175 0.314907430645315 0.170310046912781 0.0741934597521761 ENSG00000043514 TRIT1
ENST00000491865 0.30967530869548 0.166133457768165 0.0750066755743234 ENSG00000043514 TRIT1
ENST00000537223 0.302944640224668 0.160731292957613 0.075574899676874 ENSG00000043514 TRIT1
ENST00000537440 0.302944640224668 0.160731292957613 0.075574899676874 ENSG00000043514 TRIT1
ENST00000541099 0.302944640224668 0.160731292957613 0.075574899676874 ENSG00000043514 TRIT1
ENST00000545233 0.302944640224668 0.160731292957613 0.075574899676874 ENSG00000043514 TRIT1
ENST00000465417 0.831479038093395 0.735269098365957 -0.023165088721619 ENSG00000043514 TRIT1
ENST00000492612 0.199035123687892 0.086972083360905 0.0990930011655637 ENSG00000043514 TRIT1
ENST00000467774 0.190672843858177 0.0816448323716516 0.140672554242745 ENSG00000043514 TRIT1
ENST00000489945 0.0971367512975466 0.0304022673143802 0.130809203706653 ENSG00000043514 TRIT1
ENST00000486825 0.120213849073108 0.0414746407743652 0.123986653986894 ENSG00000043514 TRIT1
ENST00000469476 0.188766289588102 0.0804469248812562 0.105410117950277 ENSG00000043514 TRIT1
ENST00000544981 0.137842649051374 0.0507049280923528 0.132133184092905 ENSG00000043514 TRIT1
ENST00000462243 0.359173171428847 0.206552605598113 0.0919727819140063 ENSG00000043514 TRIT1
ENST00000397332 0.474878663985168 0.311866848053575 -0.0899231910113164 ENSG00000116990 MYCL
ENST00000372811 0.254930803240856 0.124461884654657 -0.104599755809399 ENSG00000168389 MFSD2A
ENST00000420632 0.248337291689642 0.119878211467812 -0.106243710173826 ENSG00000168389 MFSD2A
ENST00000434861 0.940519098281584 0.899582048310382 -0.00926125004441247 ENSG00000168389 MFSD2A
ENST00000372809 0.254949466643819 0.124482779197685 -0.104586668602122 ENSG00000168389 MFSD2A
ENST00000483824 0.254949466643819 0.124482779197685 -0.104586668602122 ENSG00000168389 MFSD2A
ENST00000469745 0.553277599424548 0.391787586651386 -0.0654133866248575 ENSG00000168389 MFSD2A
ENST00000480630 0.0382313285137605 0.00761667983537127 -0.215293265833495 ENSG00000168389 MFSD2A
ENST00000491515 0.0224364823054347 0.00330603436230808 -0.258493778993323 ENSG00000168389 MFSD2A
ENST00000459917 0.0148104591148693 0.00169422709535589 -0.279172659421297 ENSG00000168389 MFSD2A
ENST00000372797 0.198988627153362 0.0869467345325513 -0.0685244959409944 ENSG00000131236 CAP1
ENST00000372802 0.198654694125734 0.0867519100874099 -0.0686451819653886 ENSG00000131236 CAP1
ENST00000449311 0.244761042305535 0.117356848668381 -0.0678212625927896 ENSG00000131236 CAP1
ENST00000421589 0.224383142574502 0.103532155896245 -0.0686493406304674 ENSG00000131236 CAP1
ENST00000414893 0.129168735314326 0.0460595616080606 -0.0839832218882367 ENSG00000131236 CAP1
ENST00000414281 0.225744864976574 0.104408613011282 -0.0684517395282355 ENSG00000131236 CAP1
ENST00000420216 0.234142975331822 0.110094453220923 -0.0678284705619124 ENSG00000131236 CAP1
ENST00000372792 0.278678211170088 0.141879523994564 -0.0597109461701667 ENSG00000131236 CAP1
ENST00000372798 0.182349923511221 0.0765143261692643 -0.0715643088146241 ENSG00000131236 CAP1
ENST00000340450 0.198559278922796 0.0866927814205504 -0.0685484830452997 ENSG00000131236 CAP1
ENST00000372805 0.234256900314333 0.11018816592315 -0.0643818992419543 ENSG00000131236 CAP1
ENST00000435719 0.198161714927637 0.0864233574297256 -0.0719392536682262 ENSG00000131236 CAP1
ENST00000427843 0.226961968360557 0.105244968153898 -0.0680984698952828 ENSG00000131236 CAP1
ENST00000417287 0.238565336761549 0.113088425658764 -0.0674030462989768 ENSG00000131236 CAP1
ENST00000424977 0.226952547800226 0.105233139471167 -0.0683941785764915 ENSG00000131236 CAP1
ENST00000446031 0.322471599043691 0.176442711097907 -0.06446595433616 ENSG00000131236 CAP1
ENST00000479759 0.216101492344696 0.0980906525156943 -0.0736636691527938 ENSG00000131236 CAP1
ENST00000461993 0.205621754968501 0.0911162136293609 -0.0762312730909416 ENSG00000131236 CAP1
ENST00000494114 0.528745761528381 0.36632086646872 -0.0443394422563422 ENSG00000131236 CAP1
ENST00000433473 0.453790442450255 0.291668911205682 -0.058708198369123 ENSG00000131238 PPT1
ENST00000529905 0.444251204601465 0.282572661366411 -0.05964060268038 ENSG00000131238 PPT1
ENST00000530704 0.684172329099044 0.542404289785314 -0.0353601976474299 ENSG00000131238 PPT1
ENST00000372775 0.909378055411543 0.850936710599663 0.011887385307947 ENSG00000131238 PPT1
ENST00000449045 0.651697939320653 0.502801451069412 -0.0391732979860919 ENSG00000131238 PPT1
ENST00000439754 0.642956530379017 0.492449913994555 -0.0416446463697517 ENSG00000131238 PPT1
ENST00000530076 0.874701089089309 0.797511400578459 -0.0159938855691032 ENSG00000131238 PPT1
ENST00000527311 0.539392991973316 0.377200763693009 -0.0516106336212355 ENSG00000131238 PPT1
ENST00000372779 0.569151496470433 0.408919196351676 -0.0522653368297382 ENSG00000131238 PPT1
ENST00000526547 0.584762910205279 0.425982411780195 -0.0613266413741913 ENSG00000131238 PPT1
ENST00000372771 0.0804620911321514 0.0230988432925215 0.126308044499264 ENSG00000117000 RLF
ENST00000567508 0.909826391717494 0.851668464696223 -0.0158435199560506 ENSG00000259943 RP1-39G22.7
ENST00000372759 0.89381888066432 0.825403987841893 -0.0127402385596726 ENSG00000084073 ZMPSTE24
ENST00000479131 0.727363186375531 0.596519046723789 -0.0367516864992534 ENSG00000084073 ZMPSTE24
ENST00000472583 0.689326647896963 0.549135173268154 -0.0403623140692013 ENSG00000084073 ZMPSTE24
ENST00000474142 0.985027874257071 0.973446444649001 0.00264565548010832 ENSG00000084073 ZMPSTE24
ENST00000372748 0.00442830679366765 0.000188908378455628 -0.227847008399627 ENSG00000049089 COL9A2
ENST00000482722 0.00448933774351789 0.000194038561398148 -0.227825858354616 ENSG00000049089 COL9A2
ENST00000466267 0.0100560485994165 0.000877574296071198 -0.223326807460272 ENSG00000049089 COL9A2
ENST00000427563 0.0227042973802739 0.00337802608064514 -0.220640201924876 ENSG00000049089 COL9A2
ENST00000488463 0.0286623536762747 0.00490371622716374 -0.198763371701682 ENSG00000049089 COL9A2
ENST00000417105 0.0820286611692497 0.0237548770255864 -0.163986738800211 ENSG00000049089 COL9A2
ENST00000496215 0.180473437439781 0.0753444661567615 -0.137418417745093 ENSG00000049089 COL9A2
ENST00000372736 0.203481247080699 0.0897221405256415 -0.130035894290455 ENSG00000049089 COL9A2
ENST00000461118 0.218383285772772 0.0995961446023984 -0.132700829526706 ENSG00000049089 COL9A2
ENST00000435168 0.0265529070087603 0.00433803725461679 0.123196922102998 ENSG00000084070 SMAP2
ENST00000372718 0.147313877831284 0.0559731848872733 0.062092344384867 ENSG00000084070 SMAP2
ENST00000372708 0.115577422544969 0.0392352393484013 0.0709325056518196 ENSG00000084070 SMAP2
ENST00000539317 0.542061557852202 0.38010329825948 0.0373675421188144 ENSG00000084070 SMAP2
ENST00000487871 0.748052755422236 0.62317007935544 -0.0323646166886657 ENSG00000084070 SMAP2
ENST00000469416 0.884903989255807 0.812164833940717 0.0189894173254729 ENSG00000187801 ZFP69B
ENST00000361584 0.882066707215439 0.807857216928932 0.0194049230301415 ENSG00000187801 ZFP69B
ENST00000484445 0.882066707215439 0.807857216928932 0.0194049230301415 ENSG00000187801 ZFP69B
ENST00000411995 0.891962334128472 0.822701221607218 0.0178986009775131 ENSG00000187801 ZFP69B
ENST00000565390 0.875367734944945 0.798495894430564 0.0226448906017452 ENSG00000260920 RP1-228H13.5
ENST00000372706 0.46564955235457 0.302952059303284 0.0776713994210694 ENSG00000187815 ZFP69
ENST00000372705 0.575233128166287 0.415448677395601 0.062286297378373 ENSG00000187815 ZFP69
ENST00000450713 0.138472095792697 0.0510174784124168 0.153070633278159 ENSG00000238287 RP11-656D10.3
ENST00000358527 0.0778317834919217 0.0220015185362338 -0.174819908172403 ENSG00000164002 EXO5
ENST00000372703 0.0778317834919217 0.0220015185362338 -0.174819908172403 ENSG00000164002 EXO5
ENST00000420209 0.0500508827991599 0.0114392498662976 -0.201725363947616 ENSG00000164002 EXO5
ENST00000296380 0.0709113266374196 0.0191687357450816 -0.177734548521117 ENSG00000164002 EXO5
ENST00000432259 0.0205750493439766 0.00287524169304957 -0.243645538929147 ENSG00000164002 EXO5
ENST00000418186 0.0537675362588175 0.0127436366112443 -0.198785921396799 ENSG00000164002 EXO5
ENST00000415550 0.0271060032751221 0.00447869406442658 -0.228397393428988 ENSG00000164002 EXO5
ENST00000443729 0.0571528958302437 0.0139395468131013 -0.19384372420377 ENSG00000164002 EXO5
ENST00000419161 0.0571528958302437 0.0139395468131013 -0.19384372420377 ENSG00000164002 EXO5
ENST00000471429 0.0121353234362614 0.0012098506071925 -0.279548815563856 ENSG00000164002 EXO5
ENST00000453437 0.174990058390465 0.0720119137531564 -0.156147041576399 ENSG00000227278 RP11-656D10.5
ENST00000372699 0.782642359122059 0.668382633252055 0.0358224503644444 ENSG00000117010 ZNF684
ENST00000465152 0.826835974163277 0.729170223778885 0.0296045247459667 ENSG00000117010 ZNF684
ENST00000372696 0.781025483359276 0.666013533209427 0.0364916337111362 ENSG00000117010 ZNF684
ENST00000372697 0.781025483359276 0.666013533209427 0.0364916337111362 ENSG00000117010 ZNF684
ENST00000493756 0.766335089729793 0.646797193923373 0.0383963946454075 ENSG00000117010 ZNF684
ENST00000372684 0.103422967094378 0.0332437786856063 -0.135657376371836 ENSG00000117016 RIMS3
ENST00000372683 0.310367253525735 0.166697360738142 -0.111809927071285 ENSG00000117016 RIMS3
ENST00000440100 0.990416810192858 0.983221287990823 0.00187129556926212 ENSG00000237899 RP4-739H11.3
ENST00000606277 0.257376486700452 0.126419238136163 -0.119832778408549 ENSG00000272145 NFYC-AS1
ENST00000467203 0.0455944512736425 0.00993483105710165 0.13336884439883 ENSG00000066136 NFYC
ENST00000424419 0.0571461392717533 0.0139358887406674 0.114023235356895 ENSG00000066136 NFYC
ENST00000427410 0.114279240486083 0.0386196801885387 0.0873439965797014 ENSG00000066136 NFYC
ENST00000447388 0.0835112401713127 0.024370755881678 0.0907209969347866 ENSG00000066136 NFYC
ENST00000425457 0.108023308300124 0.0354843482235663 0.0887533644842412 ENSG00000066136 NFYC
ENST00000453631 0.0313934976751274 0.00565183654056328 0.148840517784833 ENSG00000066136 NFYC
ENST00000456393 0.0815076605674585 0.0235459407258586 0.0911823690097416 ENSG00000066136 NFYC
ENST00000372654 0.0964753014183545 0.0300959945605597 0.0916223722936436 ENSG00000066136 NFYC
ENST00000534399 0.0120992486941745 0.0012031684846654 0.203097907165714 ENSG00000066136 NFYC
ENST00000372653 0.0822391344440715 0.0238621135380745 0.0970505218052987 ENSG00000066136 NFYC
ENST00000372669 0.0360073230513917 0.00696429726238674 0.128796860229861 ENSG00000066136 NFYC
ENST00000372652 0.0662086581220154 0.0173383250249791 0.0928330314742863 ENSG00000066136 NFYC
ENST00000372651 0.102690244395212 0.0328926655397372 0.0878908124870999 ENSG00000066136 NFYC
ENST00000531464 0.485997786833991 0.322831770866457 0.0664176503905201 ENSG00000066136 NFYC
ENST00000440226 0.967169884382877 0.943175781571706 0.00326312558757055 ENSG00000066136 NFYC
ENST00000525290 0.648009094182338 0.498381281678176 0.0399943932227415 ENSG00000066136 NFYC
ENST00000530965 0.804973882581995 0.698570231035674 0.0262384444842362 ENSG00000066136 NFYC
ENST00000416859 0.918056515370229 0.864264046813646 0.00923313529971629 ENSG00000066136 NFYC
ENST00000308733 0.979329737316659 0.963784820851315 0.00208648647609834 ENSG00000066136 NFYC
ENST00000414185 0.81184197052525 0.707940306696538 -0.0187058870959228 ENSG00000066136 NFYC
ENST00000525349 0.495234520127948 0.332259835941798 -0.0622989184056455 ENSG00000066136 NFYC
ENST00000483091 0.139145083138403 0.0513728810665497 -0.159049837682292 ENSG00000066136 NFYC
ENST00000488635 0.210278685724166 0.0941805541514006 -0.113852953105926 ENSG00000066136 NFYC
ENST00000496608 0.408367503277899 0.249315516115448 -0.0719847733655324 ENSG00000066136 NFYC
ENST00000347132 0.192122579978372 0.082587438913304 -0.154096408244828 ENSG00000117013 KCNQ4
ENST00000509682 0.257726801000085 0.126687323496212 -0.135698233766413 ENSG00000117013 KCNQ4
ENST00000372621 0.782953964557257 0.6688058151406 -0.0235303363874189 ENSG00000171793 CTPS1
ENST00000541520 0.747351115706208 0.62226353899921 -0.0273054361362315 ENSG00000171793 CTPS1
ENST00000470271 0.661385850375144 0.514498459518843 -0.0457845216889343 ENSG00000171793 CTPS1
ENST00000475060 0.197099328384552 0.085729498142095 -0.126744807533414 ENSG00000171793 CTPS1
ENST00000479480 0.606902430837199 0.450529288981196 -0.0482328623369864 ENSG00000171793 CTPS1
ENST00000543104 0.754918768470058 0.631698021325242 -0.0300075239492719 ENSG00000171793 CTPS1
ENST00000372616 0.716816027539416 0.583526005094524 -0.031774630298398 ENSG00000171793 CTPS1
ENST00000480420 0.934264858698433 0.889472069623783 0.008907399603911 ENSG00000171793 CTPS1
ENST00000463285 0.669788770765052 0.52507433366415 -0.0411535138879226 ENSG00000171793 CTPS1
ENST00000486889 0.694516102128286 0.555119150622452 -0.0434024815919167 ENSG00000171793 CTPS1
ENST00000497210 0.145638299439253 0.0550110488030201 -0.146208523678075 ENSG00000171793 CTPS1
ENST00000464283 0.653762778027042 0.505486861849797 -0.0461469282277502 ENSG00000171793 CTPS1
ENST00000463423 0.56110429566647 0.399974622580346 -0.060024074124625 ENSG00000171793 CTPS1
ENST00000498694 0.531906113336687 0.369509563996967 -0.0626175215562147 ENSG00000171793 CTPS1
ENST00000302946 0.234765569723923 0.110537907348708 0.141693974621518 ENSG00000171790 SLFNL1
ENST00000372613 0.273863538803562 0.13840687310417 0.131607075206471 ENSG00000171790 SLFNL1
ENST00000397197 0.273863538803562 0.13840687310417 0.131607075206471 ENSG00000171790 SLFNL1
ENST00000439569 0.273863538803562 0.13840687310417 0.131607075206471 ENSG00000171790 SLFNL1
ENST00000372611 0.268308708198888 0.134282945970321 0.132981467174727 ENSG00000171790 SLFNL1
ENST00000359345 0.310580583342564 0.166893876144139 0.122452056565864 ENSG00000171790 SLFNL1
ENST00000456518 0.0584071525539306 0.0144134152483701 0.17587977828776 ENSG00000010803 SCMH1
ENST00000397174 0.0558623044998123 0.0134985217697387 0.177107296342268 ENSG00000010803 SCMH1
ENST00000402904 0.0558623044998123 0.0134985217697387 0.177107296342268 ENSG00000010803 SCMH1
ENST00000361191 0.0548070733728995 0.0130960541501862 0.177838551579929 ENSG00000010803 SCMH1
ENST00000361705 0.0548070733728995 0.0130960541501862 0.177838551579929 ENSG00000010803 SCMH1
ENST00000397171 0.0548070733728995 0.0130960541501862 0.177838551579929 ENSG00000010803 SCMH1
ENST00000372597 0.0246964838017806 0.00386274159872021 0.208719818913876 ENSG00000010803 SCMH1
ENST00000372596 0.0246964838017806 0.00386274159872021 0.208719818913876 ENSG00000010803 SCMH1
ENST00000337495 0.0246964838017806 0.00386274159872021 0.208719818913876 ENSG00000010803 SCMH1
ENST00000326197 0.058742185858315 0.0145245045928703 0.17565557362979 ENSG00000010803 SCMH1
ENST00000372595 0.0539310771075717 0.0128075340745722 0.17698638877536 ENSG00000010803 SCMH1
ENST00000472037 0.676392323423329 0.532923275004293 -0.0462786779471482 ENSG00000010803 SCMH1
ENST00000460215 0.704200656516 0.567199987087134 0.0421675750532244 ENSG00000010803 SCMH1
ENST00000498793 0.971630962848684 0.950415119021983 -0.00454277532921885 ENSG00000010803 SCMH1
ENST00000489421 0.658499807263991 0.511110997600096 -0.0480816674517911 ENSG00000010803 SCMH1
ENST00000482530 0.90899866292441 0.850211186836125 0.0137802761364844 ENSG00000010803 SCMH1
ENST00000488592 0.0824361832596653 0.0239424862552607 0.191977008622531 ENSG00000010803 SCMH1
ENST00000425554 0.185279551251627 0.0783481222626943 0.156289568637356 ENSG00000235358 RP11-399E6.1
ENST00000445073 0.22119001813793 0.101493123347197 0.14553219409843 ENSG00000235358 RP11-399E6.1
ENST00000372591 0.992215604965835 0.986448076364661 -0.00147073852309722 ENSG00000204060 FOXO6
ENST00000372583 0.324274637442506 0.177906210029398 0.0877478632223078 ENSG00000127124 HIVEP3
ENST00000372584 0.320174465611077 0.174476289715404 0.088473485372271 ENSG00000127124 HIVEP3
ENST00000247584 0.695209009372821 0.555910435934315 0.0361167732520396 ENSG00000127124 HIVEP3
ENST00000460604 0.979517266060752 0.964081352234248 0.0029767911577852 ENSG00000127124 HIVEP3
ENST00000429157 0.702995345594465 0.56555382407277 0.0351713065621113 ENSG00000127124 HIVEP3
ENST00000491442 0.0182470111740843 0.00236754000186117 0.261201243720068 ENSG00000127124 HIVEP3
ENST00000489103 0.0323452897096973 0.00592236096421411 0.234318849432776 ENSG00000127124 HIVEP3
ENST00000479350 0.111446060159375 0.0371594672382962 0.183285279955585 ENSG00000127124 HIVEP3
ENST00000372571 0.982457593141572 0.969273490014157 0.00202617942101022 ENSG00000198815 FOXJ3
ENST00000372572 0.0273608177505738 0.00454028607442578 0.140701007929381 ENSG00000198815 FOXJ3
ENST00000372573 0.0297446731903911 0.00518554488179503 0.138402347634513 ENSG00000198815 FOXJ3
ENST00000361346 0.0280993281417542 0.00475187652571317 0.139919307451579 ENSG00000198815 FOXJ3
ENST00000361776 0.0280993281417542 0.00475187652571317 0.139919307451579 ENSG00000198815 FOXJ3
ENST00000545068 0.0322374756270079 0.00588728472668399 0.133836820176643 ENSG00000198815 FOXJ3
ENST00000445886 0.0136130272319008 0.00146625155468665 0.219341535294978 ENSG00000198815 FOXJ3
ENST00000422278 0.439878577200747 0.278404750490615 0.0800629709760737 ENSG00000198815 FOXJ3
ENST00000454417 0.232752763682071 0.109133751983154 0.118722502151493 ENSG00000198815 FOXJ3
ENST00000410070 0.178950422519245 0.0743813100364475 0.145844765773522 ENSG00000177181 RIMKLA
ENST00000431473 0.777043671396426 0.660584494580621 0.029702335757348 ENSG00000177181 RIMKLA
ENST00000372562 0.685482580011486 0.543991597132978 -0.0367093082747182 ENSG00000127125 PPCS
ENST00000455780 0.635908073223254 0.484137901238211 -0.0421743670593353 ENSG00000127125 PPCS
ENST00000372560 0.00411930174333717 0.000163844726695683 -0.252908300864651 ENSG00000127125 PPCS
ENST00000472013 0.635766920819527 0.4839913010729 -0.0421899426388567 ENSG00000127125 PPCS
ENST00000372561 0.632977934811765 0.480710323619083 -0.0424965046439812 ENSG00000127125 PPCS
ENST00000372556 0.632977934811765 0.480710323619083 -0.0424965046439812 ENSG00000127125 PPCS
ENST00000471420 0.887894027432411 0.816848450722148 0.0152771557393964 ENSG00000127125 PPCS
ENST00000482168 0.760299347932652 0.638647440658901 0.0333604782676553 ENSG00000127125 PPCS
ENST00000469615 0.56662993547806 0.406174993518156 0.0645381424501624 ENSG00000127125 PPCS
ENST00000475614 0.187350427060681 0.0796076620071676 0.15614331505876 ENSG00000186409 CCDC30
ENST00000428554 0.0053219937632874 0.00027364637500718 0.287248502855137 ENSG00000186409 CCDC30
ENST00000477155 0.00526047426442511 0.000268401456995071 0.287476640769712 ENSG00000186409 CCDC30
ENST00000468651 0.245565338998384 0.117877409264968 0.137250833763292 ENSG00000186409 CCDC30
ENST00000492422 0.305403148535449 0.162623853054729 0.12118195400161 ENSG00000186409 CCDC30
ENST00000495044 0.0235851964680774 0.00359667754247245 0.257899137418144 ENSG00000186409 CCDC30
ENST00000507855 0.00764508297526363 0.000539791331032772 0.284333313064924 ENSG00000186409 CCDC30
ENST00000509712 0.00267157035192228 6.46566860140212e-05 0.346634942900324 ENSG00000186409 CCDC30
ENST00000471390 0.0277581701932865 0.0046444439879398 0.241029590082289 ENSG00000186409 CCDC30
ENST00000342022 0.0255198245697142 0.00407298330137399 0.243788840254113 ENSG00000186409 CCDC30
ENST00000340612 0.0264002223558825 0.00429591271576529 0.242543772204835 ENSG00000186409 CCDC30
ENST00000514642 0.0200395550978344 0.00275564809448918 0.263200530879769 ENSG00000186409 CCDC30
ENST00000390640 0.0358779575992461 0.00692350087110633 0.230192522710824 ENSG00000186409 CCDC30
ENST00000304979 0.782732014468835 0.668498432739428 -0.0220532230861646 ENSG00000171960 PPIH
ENST00000372550 0.675701026271531 0.532111215781696 -0.0376571228647019 ENSG00000171960 PPIH
ENST00000440068 0.720443679618743 0.588025505596144 -0.0326821194271754 ENSG00000171960 PPIH
ENST00000372549 0.287963010665264 0.148951187506757 -0.0875593248959484 ENSG00000171960 PPIH
ENST00000455203 0.682433830881311 0.540406271761522 -0.0376195530346584 ENSG00000171960 PPIH
ENST00000436387 0.295027073494907 0.154496479792008 -0.0912340409808482 ENSG00000171960 PPIH
ENST00000461351 0.839204740310012 0.745779264542705 0.0189485281694039 ENSG00000171960 PPIH
ENST00000321358 0.0137704304957046 0.00149687615423 -0.129644261625494 ENSG00000065978 YBX1
ENST00000332220 0.012401938342849 0.00125409918660178 -0.164531414615268 ENSG00000065978 YBX1
ENST00000436427 0.0595545342340685 0.0148255010411724 -0.095667310887714 ENSG00000065978 YBX1
ENST00000467957 0.0508102584390145 0.0116929327250536 -0.119476007384995 ENSG00000065978 YBX1
ENST00000397054 0.10594029235457 0.034451059638349 -0.120045836768344 ENSG00000117385 LEPRE1
ENST00000460031 0.10594029235457 0.034451059638349 -0.120045836768344 ENSG00000117385 LEPRE1
ENST00000236040 0.10594029235457 0.034451059638349 -0.120045836768344 ENSG00000117385 LEPRE1
ENST00000495874 0.10594029235457 0.034451059638349 -0.120045836768344 ENSG00000117385 LEPRE1
ENST00000296388 0.10594029235457 0.034451059638349 -0.120045836768344 ENSG00000117385 LEPRE1
ENST00000462474 0.292948463230681 0.152846372703157 -0.118991919572813 ENSG00000117385 LEPRE1
ENST00000472802 0.757988299590322 0.635615198194322 -0.0401700926633128 ENSG00000117385 LEPRE1
ENST00000431412 0.161781507550385 0.0642328726694444 -0.122504209399292 ENSG00000117385 LEPRE1
ENST00000460831 0.247363615540233 0.119127828707253 -0.137353545180885 ENSG00000117385 LEPRE1
ENST00000481465 0.210743600589992 0.0944831799667643 -0.123427966746289 ENSG00000117385 LEPRE1
ENST00000447502 0.0787045852088864 0.0223710598881112 -0.16919616409241 ENSG00000117385 LEPRE1
ENST00000463465 0.0678622809279403 0.0179939629295982 -0.157763717157977 ENSG00000117385 LEPRE1
ENST00000372526 0.575969382682082 0.416186267178146 -0.0654794866794969 ENSG00000117385 LEPRE1
ENST00000492956 0.456147188875603 0.293969544358691 -0.0872806999229912 ENSG00000117385 LEPRE1
ENST00000372525 0.477801579595657 0.314584744882618 0.0692980833734021 ENSG00000164008 C1orf50
ENST00000464081 0.314434902140106 0.169954947237739 0.0781764916884801 ENSG00000164008 C1orf50
ENST00000603943 0.326597482395581 0.179757140466734 0.0773800751562636 ENSG00000164008 C1orf50
ENST00000536543 0.320332200863105 0.1746016838051 0.0762839615903633 ENSG00000164008 C1orf50
ENST00000468913 0.740974098689202 0.613904355044669 0.0401556446455557 ENSG00000164008 C1orf50
ENST00000494155 0.81259425327355 0.709157575472603 0.0328944387685508 ENSG00000164008 C1orf50
ENST00000372522 0.987825413899696 0.978504291911893 -0.00203741196379395 ENSG00000177868 CCDC23
ENST00000372521 0.866951850111418 0.785398840282546 -0.0195341637487044 ENSG00000177868 CCDC23
ENST00000537227 0.797622073241443 0.688396633110275 -0.0284381467893573 ENSG00000177868 CCDC23
ENST00000497437 0.814313280423893 0.711603036558793 -0.0258541649473828 ENSG00000177868 CCDC23
ENST00000487556 0.489609702972699 0.326522719468325 -0.0557423558452863 ENSG00000164010 ERMAP
ENST00000372517 0.489609702972699 0.326522719468325 -0.0557423558452863 ENSG00000164010 ERMAP
ENST00000372514 0.403518567358286 0.244725778552546 -0.0754389910277126 ENSG00000164010 ERMAP
ENST00000328249 0.331165411797792 0.183386687299993 -0.0926419651049116 ENSG00000164010 ERMAP
ENST00000414798 0.577930704017576 0.418357488129225 -0.0595552840183128 ENSG00000228192 RP11-342M1.3
ENST00000416809 0.620011193783805 0.465813976429896 -0.0554464456235909 ENSG00000228192 RP11-342M1.3
ENST00000425076 0.482952745617042 0.319743045390007 -0.0793145294592182 ENSG00000228192 RP11-342M1.3
ENST00000444563 0.482952745617042 0.319743045390007 -0.0793145294592182 ENSG00000228192 RP11-342M1.3
ENST00000372508 0.179120508317241 0.0745181638963377 -0.136955105465733 ENSG00000164011 ZNF691
ENST00000372507 0.179120508317241 0.0745181638963377 -0.136955105465733 ENSG00000164011 ZNF691
ENST00000372506 0.179120508317241 0.0745181638963377 -0.136955105465733 ENSG00000164011 ZNF691
ENST00000397044 0.177895730326654 0.0737176503051717 -0.136842655926973 ENSG00000164011 ZNF691
ENST00000372504 0.183378926524026 0.0771322725188836 -0.135697683117726 ENSG00000164011 ZNF691
ENST00000397034 0.727086759629265 0.596199056311774 -0.0438438228812293 ENSG00000164011 ZNF691
ENST00000372503 0.254002975335976 0.123846413995543 -0.125206270546495 ENSG00000164011 ZNF691
ENST00000372502 0.121372754249127 0.0420660685966372 -0.169965894361563 ENSG00000164011 ZNF691
ENST00000426263 0.0238656290458265 0.0036609732927271 -0.127862279335279 ENSG00000117394 SLC2A1
ENST00000475162 0.00779840133439408 0.000560217565850286 -0.161078484583872 ENSG00000117394 SLC2A1
ENST00000439722 0.00286429558726647 7.57918077833603e-05 -0.254676610069257 ENSG00000117394 SLC2A1
ENST00000415851 0.0298976690061162 0.00522548627266903 -0.146406543495673 ENSG00000117394 SLC2A1
ENST00000372500 0.0775240979675565 0.0218640930916546 -0.126305648949059 ENSG00000117394 SLC2A1
ENST00000460369 0.439724640398813 0.278269925448528 -0.0744546438743237 ENSG00000117394 SLC2A1
ENST00000431759 0.478150612408993 0.314949102322987 0.085050744524777 ENSG00000227533 SLC2A1-AS1
ENST00000416689 0.678431211171709 0.535343995775826 0.05439010451052 ENSG00000227533 SLC2A1-AS1
ENST00000431635 0.256100458138561 0.125294238149496 -0.089126370129815 ENSG00000117395 EBNA1BP2
ENST00000236051 0.257242594780655 0.126313990053193 -0.0888671885086261 ENSG00000117395 EBNA1BP2
ENST00000463906 0.210213087695447 0.0941342026261054 -0.11021960135988 ENSG00000117395 EBNA1BP2
ENST00000491223 0.391937444467329 0.234583427057915 -0.0802352367487625 ENSG00000117395 EBNA1BP2
ENST00000472982 0.475802646566856 0.312804203972137 -0.0699506312021076 ENSG00000117395 EBNA1BP2
ENST00000483082 0.568741862980281 0.40852985843517 -0.0581237856483212 ENSG00000117395 EBNA1BP2
ENST00000461557 0.514870492903085 0.352202839572133 -0.0558916422633071 ENSG00000117395 EBNA1BP2
ENST00000372492 0.502315626369025 0.339709633120375 -0.0613921749368578 ENSG00000243710 WDR65
ENST00000528956 0.742418558989465 0.615793153795773 0.0446468432967077 ENSG00000243710 WDR65
ENST00000533339 0.750306057292496 0.625990738948848 0.043126746106497 ENSG00000243710 WDR65
ENST00000466927 0.320079005986916 0.17441019608642 -0.0873454037338638 ENSG00000117395 EBNA1BP2
ENST00000474566 0.379105544590919 0.223406065638893 -0.0782545552206192 ENSG00000117395 EBNA1BP2
ENST00000428122 0.324947927143881 0.178466322313186 -0.118246074789176 ENSG00000243710 WDR65
ENST00000424948 0.494984990570461 0.33198795449869 0.0863032272789203 ENSG00000234694 RP1-92O14.3
ENST00000310955 0.00972725512124889 0.000828888907575093 -0.186797134787565 ENSG00000117399 CDC20
ENST00000372462 0.00982755962304994 0.00084499593187696 -0.186626123113677 ENSG00000117399 CDC20
ENST00000478882 0.0563756126801011 0.0136748667229194 -0.142880401523038 ENSG00000117399 CDC20
ENST00000482046 0.0388619821859929 0.00780964707307136 -0.174084363750247 ENSG00000117399 CDC20
ENST00000372458 0.41296334955747 0.253561416310075 -0.067937069279244 ENSG00000066322 ELOVL1
ENST00000413844 0.413182928200396 0.253756051001708 -0.0678947326171593 ENSG00000066322 ELOVL1
ENST00000468865 0.438349055069163 0.276936840472047 -0.0678028676463187 ENSG00000066322 ELOVL1
ENST00000464204 0.337771218284723 0.188557140692329 -0.0777284349755748 ENSG00000066322 ELOVL1
ENST00000470968 0.346612022627495 0.196021801654788 -0.076525083622398 ENSG00000066322 ELOVL1
ENST00000487209 0.324655431411183 0.178239746690451 -0.0813784150123822 ENSG00000066322 ELOVL1
ENST00000470769 0.394407735416709 0.236790313543808 -0.0720763681453227 ENSG00000066322 ELOVL1
ENST00000497569 0.454048904887676 0.291922521085546 -0.0659159904932682 ENSG00000066322 ELOVL1
ENST00000482302 0.408323276803645 0.249256198237716 -0.0735350268003858 ENSG00000066322 ELOVL1
ENST00000497050 0.377290133182054 0.221892000984084 -0.0779044262482241 ENSG00000066322 ELOVL1
ENST00000478481 0.568139717925994 0.407908085281755 -0.0601062899543172 ENSG00000066322 ELOVL1
ENST00000479439 0.236357836749054 0.111584270368109 -0.11034863728228 ENSG00000066322 ELOVL1
ENST00000465321 0.209037991424968 0.0934037064858297 -0.116140943616288 ENSG00000066322 ELOVL1
ENST00000479686 0.18778793742046 0.0798695299067014 -0.121368778652452 ENSG00000066322 ELOVL1
ENST00000496932 0.221565664664697 0.101752835648634 -0.114732398578276 ENSG00000066322 ELOVL1
ENST00000290663 0.784668124991326 0.671009264176165 0.0252339740227684 ENSG00000159479 MED8
ENST00000372457 0.779551776666338 0.663975492506438 0.0258036471366163 ENSG00000159479 MED8
ENST00000372455 0.63993305034761 0.489079834253571 0.0423376838738006 ENSG00000159479 MED8
ENST00000436713 0.525141046366858 0.362539663589062 0.0582479040821304 ENSG00000229431 RP1-92O14.6
ENST00000460803 0.457242486750571 0.294984092560862 -0.0796532660709808 ENSG00000159479 MED8
ENST00000473560 0.839606407197983 0.746361106960518 0.0210410585698768 ENSG00000159479 MED8
ENST00000310739 0.742919810322471 0.616542104559134 0.0356129782568182 ENSG00000198198 SZT2
ENST00000372450 0.742919810322471 0.616542104559134 0.0356129782568182 ENSG00000198198 SZT2
ENST00000357658 0.628573245153438 0.475651653215964 0.0449262942619595 ENSG00000198198 SZT2
ENST00000406439 0.634039690913588 0.482049547855088 0.0431234045042288 ENSG00000198198 SZT2
ENST00000562955 0.0805981101755134 0.0231655334210657 -0.096331904363704 ENSG00000198198 SZT2
ENST00000470139 0.226572783381328 0.104966867819506 -0.103843714135097 ENSG00000198198 SZT2
ENST00000372442 0.0278332095046248 0.00467008136392881 -0.143905470785589 ENSG00000198198 SZT2
ENST00000478140 0.00910465736901673 0.000739646842067019 -0.296835390291152 ENSG00000198198 SZT2
ENST00000470897 0.698340171611478 0.55981439004317 0.0512099222684308 ENSG00000198198 SZT2
ENST00000471177 0.707857933108291 0.571689509534058 -0.0483506246569431 ENSG00000198198 SZT2
ENST00000460536 0.0551943365273985 0.0132492617877008 -0.157829788661645 ENSG00000198198 SZT2
ENST00000396885 0.14807803983289 0.0564080774698249 -0.16691503587541 ENSG00000229372 SZT2-AS1
ENST00000583037 0.341483790068571 0.191728920493803 -0.0951125210365364 ENSG00000178922 HYI
ENST00000483618 0.999993159520886 0.999901249966073 -1.10093241613703e-05 ENSG00000178922 HYI
ENST00000372425 0.341483790068571 0.191728920493803 -0.0951125210365364 ENSG00000178922 HYI
ENST00000372433 0.399338564434553 0.240966128583879 -0.0899679674855202 ENSG00000178922 HYI
ENST00000372434 0.373196568530237 0.218447082570546 -0.0923257363851482 ENSG00000178922 HYI
ENST00000470662 0.307940236831155 0.164713114309295 -0.10813925953484 ENSG00000178922 HYI
ENST00000487366 0.303224666192033 0.160909196295054 -0.108948348540363 ENSG00000178922 HYI
ENST00000372430 0.389857427801591 0.232738524765764 -0.0922500601264797 ENSG00000178922 HYI
ENST00000372432 0.363950968251668 0.210700859873376 -0.0910149130217117 ENSG00000178922 HYI
ENST00000372427 0.378412711233269 0.222858015840408 -0.0892580213665881 ENSG00000178922 HYI
ENST00000372426 0.302238693522272 0.160181324737341 -0.10930972167435 ENSG00000178922 HYI
ENST00000486909 0.367770335688847 0.213964242760368 -0.0931005849076973 ENSG00000178922 HYI
ENST00000496142 0.421473651759382 0.261329956578661 0.0998026790288167 ENSG00000178922 HYI
ENST00000469587 0.931824104680963 0.885672240793737 -0.0127839372843036 ENSG00000178922 HYI
ENST00000359947 0.71279410244694 0.57812700930206 -0.049441149165143 ENSG00000142949 PTPRF
ENST00000438120 0.799332060067951 0.690618198022082 -0.0354269207584138 ENSG00000142949 PTPRF
ENST00000372413 0.792435853100868 0.681427545397504 -0.0365285195976298 ENSG00000142949 PTPRF
ENST00000372414 0.792435853100868 0.681427545397504 -0.0365285195976298 ENSG00000142949 PTPRF
ENST00000372396 0.768203866382915 0.649234377433578 -0.0175991315412648 ENSG00000066135 KDM4A
ENST00000463151 0.351723296223979 0.200172253988114 0.0788988620169074 ENSG00000066135 KDM4A
ENST00000485249 0.710661880289946 0.575353958114705 0.0359982349888436 ENSG00000066135 KDM4A
ENST00000472265 0.895823574217068 0.828498338876468 -0.0188495314649017 ENSG00000066135 KDM4A
ENST00000481296 0.277730567971986 0.141216035176892 -0.124170651422603 ENSG00000066135 KDM4A
ENST00000398804 0.15439018803088 0.0599421958542265 -0.122173730527227 ENSG00000236200 KDM4A-AS1
ENST00000439057 0.166801239242999 0.067150278602693 -0.122086441469768 ENSG00000236200 KDM4A-AS1
ENST00000434346 0.292214442772816 0.152170449436555 -0.109036070177204 ENSG00000236200 KDM4A-AS1
ENST00000453015 0.281948047930054 0.144302654790741 -0.109030319478436 ENSG00000236200 KDM4A-AS1
ENST00000418149 0.467995416805374 0.305144617500193 -0.0785547349326754 ENSG00000236200 KDM4A-AS1
ENST00000532911 0.089764935693846 0.0271082462148421 0.167243034627344 ENSG00000126091 ST3GAL3
ENST00000489897 0.229018223512336 0.106573075967131 0.1126475479214 ENSG00000126091 ST3GAL3
ENST00000372374 0.242395839451695 0.11580388488671 0.10697887181993 ENSG00000126091 ST3GAL3
ENST00000372375 0.242395839451695 0.11580388488671 0.10697887181993 ENSG00000126091 ST3GAL3
ENST00000545417 0.242395839451695 0.11580388488671 0.10697887181993 ENSG00000126091 ST3GAL3
ENST00000372377 0.242395839451695 0.11580388488671 0.10697887181993 ENSG00000126091 ST3GAL3
ENST00000361392 0.242395839451695 0.11580388488671 0.10697887181993 ENSG00000126091 ST3GAL3
ENST00000361400 0.242395839451695 0.11580388488671 0.10697887181993 ENSG00000126091 ST3GAL3
ENST00000353126 0.242395839451695 0.11580388488671 0.10697887181993 ENSG00000126091 ST3GAL3
ENST00000530154 0.2249823054384 0.103905559662436 0.115672028291799 ENSG00000126091 ST3GAL3
ENST00000262915 0.242395839451695 0.11580388488671 0.10697887181993 ENSG00000126091 ST3GAL3
ENST00000330208 0.242395839451695 0.11580388488671 0.10697887181993 ENSG00000126091 ST3GAL3
ENST00000335430 0.242395839451695 0.11580388488671 0.10697887181993 ENSG00000126091 ST3GAL3
ENST00000351035 0.242395839451695 0.11580388488671 0.10697887181993 ENSG00000126091 ST3GAL3
ENST00000479383 0.10431006606006 0.0336481716854868 0.16292108801851 ENSG00000126091 ST3GAL3
ENST00000347631 0.229302140986645 0.106737459691739 0.112592549546277 ENSG00000126091 ST3GAL3
ENST00000484868 0.183129343731653 0.0769669852259322 0.138627400690532 ENSG00000126091 ST3GAL3
ENST00000461066 0.107601132677163 0.0352709160668447 0.161786300482749 ENSG00000126091 ST3GAL3
ENST00000437753 0.117891827059102 0.0403371165388519 0.180890256805772 ENSG00000229444 RP11-184I16.4
ENST00000533997 0.301141678752664 0.159363457810494 0.0992835183939429 ENSG00000126091 ST3GAL3
ENST00000469715 0.301141678752664 0.159363457810494 0.0992835183939429 ENSG00000126091 ST3GAL3
ENST00000490541 0.301141678752664 0.159363457810494 0.0992835183939429 ENSG00000126091 ST3GAL3
ENST00000528371 0.301141678752664 0.159363457810494 0.0992835183939429 ENSG00000126091 ST3GAL3
ENST00000530581 0.301141678752664 0.159363457810494 0.0992835183939429 ENSG00000126091 ST3GAL3
ENST00000531816 0.301141678752664 0.159363457810494 0.0992835183939429 ENSG00000126091 ST3GAL3
ENST00000531993 0.301141678752664 0.159363457810494 0.0992835183939429 ENSG00000126091 ST3GAL3
ENST00000533212 0.301141678752664 0.159363457810494 0.0992835183939429 ENSG00000126091 ST3GAL3
ENST00000533933 0.301141678752664 0.159363457810494 0.0992835183939429 ENSG00000126091 ST3GAL3
ENST00000372369 0.301141678752664 0.159363457810494 0.0992835183939429 ENSG00000126091 ST3GAL3
ENST00000372372 0.301141678752664 0.159363457810494 0.0992835183939429 ENSG00000126091 ST3GAL3
ENST00000372368 0.301141678752664 0.159363457810494 0.0992835183939429 ENSG00000126091 ST3GAL3
ENST00000372367 0.301141678752664 0.159363457810494 0.0992835183939429 ENSG00000126091 ST3GAL3
ENST00000372366 0.301141678752664 0.159363457810494 0.0992835183939429 ENSG00000126091 ST3GAL3
ENST00000372365 0.301141678752664 0.159363457810494 0.0992835183939429 ENSG00000126091 ST3GAL3
ENST00000361746 0.301141678752664 0.159363457810494 0.0992835183939429 ENSG00000126091 ST3GAL3
ENST00000332628 0.301141678752664 0.159363457810494 0.0992835183939429 ENSG00000126091 ST3GAL3
ENST00000531451 0.305789391216655 0.162974733712145 0.0987243000741206 ENSG00000126091 ST3GAL3
ENST00000372362 0.305789391216655 0.162974733712145 0.0987243000741206 ENSG00000126091 ST3GAL3
ENST00000361812 0.305789391216655 0.162974733712145 0.0987243000741206 ENSG00000126091 ST3GAL3
ENST00000461375 0.35545183651152 0.203421664833106 0.0884239721276803 ENSG00000126091 ST3GAL3
ENST00000490502 0.823915302928798 0.724797672501273 0.0257305096031601 ENSG00000126091 ST3GAL3
ENST00000495482 0.801758124602023 0.693960384211042 0.0336568289339839 ENSG00000126091 ST3GAL3
ENST00000446167 0.296702569452221 0.15585397336402 -0.125796095787872 ENSG00000237950 RP11-7O11.3
ENST00000445226 0.282799323525395 0.144912426520906 -0.129529197008602 ENSG00000237950 RP11-7O11.3
ENST00000412378 0.109918628842317 0.0364077256454055 -0.184187760735366 ENSG00000237950 RP11-7O11.3
ENST00000372343 0.0850782641831056 0.0250648603426047 -0.13681302188229 ENSG00000117408 IPO13
ENST00000489061 0.684874019657366 0.543321945753245 -0.0538918187038252 ENSG00000117408 IPO13
ENST00000489773 0.139332317461887 0.0514981184031729 -0.149969504325092 ENSG00000117408 IPO13
ENST00000492152 0.414252130999478 0.25469884999165 -0.0996642213144152 ENSG00000117408 IPO13
ENST00000372339 0.362661602215933 0.209541003828813 -0.10980323108902 ENSG00000117408 IPO13
ENST00000471934 0.30586121696164 0.163042601139373 -0.112313834263965 ENSG00000132768 DPH2
ENST00000476260 0.167750143762775 0.0676871793203288 -0.141507559780581 ENSG00000132768 DPH2
ENST00000255108 0.0253012531605971 0.00401508146246613 -0.176331461880409 ENSG00000132768 DPH2
ENST00000412950 0.0234183116730829 0.00354962622739912 -0.195097034145747 ENSG00000132768 DPH2
ENST00000524776 0.0234183116730829 0.00354962622739912 -0.195097034145747 ENSG00000132768 DPH2
ENST00000495421 0.0253012531605971 0.00401508146246613 -0.176331461880409 ENSG00000132768 DPH2
ENST00000530988 0.201977208956733 0.0887499028267254 -0.135605755714668 ENSG00000132768 DPH2
ENST00000527567 0.328025805614801 0.180950013282424 -0.105983996669129 ENSG00000132768 DPH2
ENST00000492306 0.15104124132174 0.0580861193062098 -0.146529394542264 ENSG00000132768 DPH2
ENST00000490861 0.149099910258522 0.0569312162841827 -0.14441542867025 ENSG00000132768 DPH2
ENST00000396758 0.0246767802609231 0.00385683872468352 -0.177443481810965 ENSG00000132768 DPH2
ENST00000477294 0.257013351033387 0.126154985838549 -0.121710001555462 ENSG00000132768 DPH2
ENST00000529729 0.112550801493834 0.0377208248316538 -0.150524563196786 ENSG00000132768 DPH2
ENST00000532140 0.273002384462364 0.13781560814371 -0.117560166139899 ENSG00000132768 DPH2
ENST00000534786 0.35811989178763 0.20568234843725 -0.101468768747974 ENSG00000132768 DPH2
ENST00000534655 0.18778793742046 0.0798683087691636 -0.146418707474972 ENSG00000132768 DPH2
ENST00000459879 0.0222992522062954 0.00327443972510857 -0.213351322655324 ENSG00000132768 DPH2
ENST00000527319 0.00979294793653841 0.000839998365853191 -0.247787685482533 ENSG00000132768 DPH2
ENST00000472505 0.427182754109446 0.266671341261964 -0.0707893086965642 ENSG00000117410 ATP6V0B
ENST00000472174 0.473421452070867 0.310356195161754 -0.0590436099059517 ENSG00000117410 ATP6V0B
ENST00000532642 0.471774071798227 0.308726050982873 -0.0591373178825399 ENSG00000117410 ATP6V0B
ENST00000236067 0.472006424889451 0.308951169303712 -0.0591295619645088 ENSG00000117410 ATP6V0B
ENST00000471859 0.574220916913121 0.414399503552524 -0.0473833304883056 ENSG00000117410 ATP6V0B
ENST00000472277 0.45585299889602 0.293647661919107 -0.063279521970791 ENSG00000117410 ATP6V0B
ENST00000461670 0.35725785159947 0.204912996727184 -0.0832233045825319 ENSG00000117410 ATP6V0B
ENST00000468183 0.473565313435347 0.310533744245996 -0.0589194137054429 ENSG00000117410 ATP6V0B
ENST00000473485 0.473565313435347 0.310533744245996 -0.0589194137054429 ENSG00000117410 ATP6V0B
ENST00000496131 0.468591490497252 0.305685740210765 -0.0639370630154578 ENSG00000117410 ATP6V0B
ENST00000498208 0.347709679477582 0.196874259573791 -0.0840638407510838 ENSG00000117410 ATP6V0B
ENST00000532072 0.791174862896273 0.67940829313463 -0.0286048805651987 ENSG00000117410 ATP6V0B
ENST00000498664 0.900940089107861 0.836991472262794 -0.0132072617019869 ENSG00000117410 ATP6V0B
ENST00000498543 0.74583536657299 0.620060442972597 -0.0431626772038405 ENSG00000117411 B4GALT2
ENST00000372324 0.213340752717386 0.0962064265870601 -0.105909141267735 ENSG00000117411 B4GALT2
ENST00000497866 0.731798253083687 0.602012580203606 -0.0433141134680121 ENSG00000117411 B4GALT2
ENST00000434555 0.148123562492833 0.0564306289787145 -0.119738417686239 ENSG00000117411 B4GALT2
ENST00000356836 0.150491522818846 0.0577813866050534 -0.119719826696808 ENSG00000117411 B4GALT2
ENST00000309519 0.105982453111041 0.034473771781421 -0.134762706747102 ENSG00000117411 B4GALT2
ENST00000485678 0.535451485802701 0.373118230577666 -0.0672239116553954 ENSG00000117411 B4GALT2
ENST00000481924 0.633186298812723 0.481093762647576 -0.0601199017689702 ENSG00000117411 B4GALT2
ENST00000486064 0.204740841615857 0.0905692173926261 -0.149762137152046 ENSG00000159214 CCDC24
ENST00000372307 0.0673571752017763 0.0177859904127313 -0.169390414434585 ENSG00000196517 SLC6A9
ENST00000372318 0.211848354769891 0.0952655384232087 -0.147529866279266 ENSG00000159214 CCDC24
ENST00000463846 0.203436658640975 0.089680433922665 -0.150061668991786 ENSG00000159214 CCDC24
ENST00000490563 0.203436658640975 0.089680433922665 -0.150061668991786 ENSG00000159214 CCDC24
ENST00000486504 0.215351935079935 0.0976095452481206 -0.146972469149668 ENSG00000159214 CCDC24
ENST00000372306 0.076697236803067 0.0215184941070961 -0.161728366333714 ENSG00000196517 SLC6A9
ENST00000372310 0.186754476666579 0.0792558966666879 -0.131927999751698 ENSG00000196517 SLC6A9
ENST00000475075 0.399808848915424 0.241349160930008 -0.091702633594974 ENSG00000196517 SLC6A9
ENST00000357730 0.503288417828137 0.340690608443535 -0.0766729408639943 ENSG00000196517 SLC6A9
ENST00000360584 0.503288417828137 0.340690608443535 -0.0766729408639943 ENSG00000196517 SLC6A9
ENST00000537678 0.426812686490027 0.266255448746687 -0.0903300557486827 ENSG00000196517 SLC6A9
ENST00000492434 0.65175907115916 0.502876212873436 -0.0584074052607574 ENSG00000196517 SLC6A9
ENST00000528803 0.93437482396402 0.889727848754308 -0.0123603128390516 ENSG00000196517 SLC6A9
ENST00000489764 0.955055968369747 0.923367746335195 0.00848683550026145 ENSG00000196517 SLC6A9
ENST00000466926 0.924466679578312 0.874282158512165 0.0139718117822551 ENSG00000196517 SLC6A9
ENST00000361745 0.0751991400485128 0.0209207228120719 -0.133741341492221 ENSG00000178028 DMAP1
ENST00000446292 0.0525362313941656 0.0122822955557005 -0.150187662638088 ENSG00000178028 DMAP1
ENST00000440641 0.0443520248231803 0.0095264987653278 -0.153790806947898 ENSG00000178028 DMAP1
ENST00000436069 0.40996989433711 0.250784116607164 -0.0887706043037916 ENSG00000178028 DMAP1
ENST00000437511 0.0552684044016268 0.013284538517431 -0.148341814122188 ENSG00000178028 DMAP1
ENST00000475794 0.400511639193196 0.241976442399772 -0.0866108641598002 ENSG00000178028 DMAP1
ENST00000471829 0.0883961452404936 0.0265137908091523 -0.134526198817038 ENSG00000178028 DMAP1
ENST00000487922 0.0993593565711457 0.0313807026045763 -0.133617133377415 ENSG00000178028 DMAP1
ENST00000315913 0.0751991400485128 0.0209207228120719 -0.133741341492221 ENSG00000178028 DMAP1
ENST00000372289 0.0751991400485128 0.0209207228120719 -0.133741341492221 ENSG00000178028 DMAP1
ENST00000463950 0.4265569321074 0.265983370196293 -0.0868094456659302 ENSG00000178028 DMAP1
ENST00000372290 0.099124509787562 0.0312710958459218 -0.129309012063371 ENSG00000178028 DMAP1
ENST00000488433 0.067630451536665 0.0179022547494319 -0.135708589347251 ENSG00000178028 DMAP1
ENST00000483741 0.273478311491443 0.138125090797769 -0.116995689955456 ENSG00000178028 DMAP1
ENST00000494092 0.930303225788649 0.883205167741204 -0.0118960555166207 ENSG00000178028 DMAP1
ENST00000372257 0.105146427086299 0.0340437158902813 0.113531195175067 ENSG00000117419 ERI3
ENST00000372259 0.301787406270814 0.159837721485223 0.082963900276279 ENSG00000117419 ERI3
ENST00000456170 0.317669742914441 0.172432527647134 0.080528778938017 ENSG00000117419 ERI3
ENST00000537474 0.140796109896972 0.0522659823865003 0.106435410560885 ENSG00000117419 ERI3
ENST00000489710 0.645636820821675 0.495626967742227 0.0433397477583191 ENSG00000117419 ERI3
ENST00000479101 0.655123562363015 0.507178497231042 0.0418115597219588 ENSG00000117419 ERI3
ENST00000462341 0.43670910065317 0.275422497369724 0.0682609895297522 ENSG00000117419 ERI3
ENST00000452396 0.0431818870434878 0.009134213700427 0.141559032095009 ENSG00000117419 ERI3
ENST00000495828 0.0755514339649158 0.0210645755956352 0.123115641413342 ENSG00000117419 ERI3
ENST00000457571 0.0449395021115663 0.00971387206527107 0.143717897735399 ENSG00000117419 ERI3
ENST00000355387 0.274115154429341 0.1385991209095 -0.0816941384898724 ENSG00000187147 RNF220
ENST00000361799 0.274115154429341 0.1385991209095 -0.0816941384898724 ENSG00000187147 RNF220
ENST00000372247 0.274115154429341 0.1385991209095 -0.0816941384898724 ENSG00000187147 RNF220
ENST00000443020 0.581701603711939 0.422420922166091 -0.0469907631146125 ENSG00000187147 RNF220
ENST00000453863 0.162245346711014 0.0645114835469244 -0.1131961430565 ENSG00000187147 RNF220
ENST00000335497 0.434115456423734 0.273023178431629 -0.0622867967914392 ENSG00000187147 RNF220
ENST00000440132 0.53326593487082 0.370854651202165 -0.0508751714848777 ENSG00000187147 RNF220
ENST00000474064 0.256264616384024 0.125439527080815 -0.0846612663554882 ENSG00000187147 RNF220
ENST00000471494 0.357669540002201 0.205326188905102 -0.0726342067073951 ENSG00000187147 RNF220
ENST00000488865 0.215708967307682 0.0978415584994322 -0.102508168087689 ENSG00000187147 RNF220
ENST00000497469 0.613321724161067 0.457854119193009 -0.0435445313235326 ENSG00000187147 RNF220
ENST00000475378 0.751586386661723 0.627534811308833 -0.0283485393419645 ENSG00000187147 RNF220
ENST00000484745 0.390403184621936 0.233208525920053 -0.0676064717843499 ENSG00000187147 RNF220
ENST00000372242 0.376858260116892 0.221491843263003 -0.0658161068433385 ENSG00000126106 TMEM53
ENST00000372243 0.37817154450659 0.222635646194907 -0.0656565685988055 ENSG00000126106 TMEM53
ENST00000372244 0.37817154450659 0.222635646194907 -0.0656565685988055 ENSG00000126106 TMEM53
ENST00000495630 0.562528576152941 0.401513057481169 -0.0462199738413051 ENSG00000126106 TMEM53
ENST00000474394 0.992503647387932 0.986900276314432 -0.00113049717297314 ENSG00000187147 RNF220
ENST00000480686 0.4193975786709 0.259313580058488 -0.0745643572017898 ENSG00000187147 RNF220
ENST00000474956 0.23114702408877 0.107960082165086 -0.116259692195334 ENSG00000187147 RNF220
ENST00000476724 0.436188579942835 0.274935168236228 0.0862442505298386 ENSG00000126106 TMEM53
ENST00000468117 0.444492183200055 0.282764494857248 0.0847385538875817 ENSG00000126106 TMEM53
ENST00000372237 0.442245704065884 0.2805964696685 0.0850179097099612 ENSG00000126106 TMEM53
ENST00000372235 0.371989388280337 0.217524568993442 0.0981171519839096 ENSG00000126106 TMEM53
ENST00000420706 0.19160268601289 0.0822485469378114 0.144237437848597 ENSG00000126106 TMEM53
ENST00000424484 0.998755097058641 0.997761092460716 0.000183738319739479 ENSG00000198520 C1orf228
ENST00000455805 0.137892468926974 0.0507345821345968 0.148349034369967 ENSG00000198520 C1orf228
ENST00000458657 0.706730832374183 0.570462264193764 -0.0348977864257556 ENSG00000198520 C1orf228
ENST00000418644 0.200246296792275 0.0877269490709012 0.132412142296039 ENSG00000198520 C1orf228
ENST00000441519 0.137892468926974 0.0507345821345968 0.148349034369967 ENSG00000198520 C1orf228
ENST00000357508 0.706730832374183 0.570462264193764 -0.0348977864257556 ENSG00000198520 C1orf228
ENST00000535358 0.706730832374183 0.570462264193764 -0.0348977864257556 ENSG00000198520 C1orf228
ENST00000445071 0.113361234138018 0.0381463551850249 0.160396653955436 ENSG00000198520 C1orf228
ENST00000453711 0.202337665908542 0.0889801868932023 0.133175136882437 ENSG00000198520 C1orf228
ENST00000421398 0.984532834467765 0.97279272521623 -0.00223746592318935 ENSG00000198520 C1orf228
ENST00000444751 0.999345638272455 0.998835924980279 -9.52338014005371e-05 ENSG00000198520 C1orf228
ENST00000434068 0.278286867607429 0.141610639294283 -0.108411648609904 ENSG00000198520 C1orf228
ENST00000434520 0.187775651511131 0.0798576993600653 -0.132975490536888 ENSG00000198520 C1orf228
ENST00000427321 0.0188853374333248 0.00249828194177993 -0.248213614011314 ENSG00000198520 C1orf228
ENST00000446792 0.0154282569137689 0.00179864047756087 -0.261324751383028 ENSG00000198520 C1orf228
ENST00000444525 0.0141499862592962 0.0015696075862882 -0.265115829460399 ENSG00000198520 C1orf228
ENST00000440383 0.0175469684613056 0.0022247917273456 -0.256324193465443 ENSG00000198520 C1orf228
ENST00000427336 0.0138986880254208 0.00151985389435086 -0.265008799804107 ENSG00000198520 C1orf228
ENST00000418779 0.376640377996406 0.221320728998794 -0.105483261075354 ENSG00000198520 C1orf228
ENST00000568406 0.386255241915158 0.229503007931699 -0.104919393166844 ENSG00000198520 C1orf228
ENST00000452259 0.498898544875027 0.336034263268812 -0.0499339048803205 ENSG00000142945 KIF2C
ENST00000372224 0.230405007754798 0.107487068855484 -0.0775742460083721 ENSG00000142945 KIF2C
ENST00000493027 0.504026991895839 0.341394459805595 -0.0494518869891139 ENSG00000142945 KIF2C
ENST00000372218 0.231776061047576 0.10840758672832 -0.0773646536274528 ENSG00000142945 KIF2C
ENST00000455186 0.740705919106178 0.613551891520796 -0.026148104780063 ENSG00000142945 KIF2C
ENST00000372222 0.124952324650994 0.043851711490761 -0.0946478130319097 ENSG00000142945 KIF2C
ENST00000480574 0.733845492559155 0.60466183983041 -0.0341666090183672 ENSG00000142945 KIF2C
ENST00000372217 0.161054484720394 0.0637643550462526 -0.0914429749627003 ENSG00000142945 KIF2C
ENST00000440985 0.448616395172168 0.286638714540951 -0.0698392311208153 ENSG00000225721 RP11-269F19.2
ENST00000428791 0.126625163834401 0.0447104918285086 -0.112962588495172 ENSG00000225721 RP11-269F19.2
ENST00000423289 0.0789832881642796 0.0224934570398679 -0.132167867763947 ENSG00000142945 KIF2C
ENST00000472235 0.0478820767685778 0.0106829896644734 -0.162090974895032 ENSG00000142945 KIF2C
ENST00000497035 0.057526436168064 0.0140697916619567 -0.0979619148519252 ENSG00000142937 RPS8
ENST00000396651 0.0559866184793827 0.0135453005109684 -0.0982178512682871 ENSG00000142937 RPS8
ENST00000372209 0.0562344973435115 0.0136283633016945 -0.0981600627321736 ENSG00000142937 RPS8
ENST00000470475 0.185279551251627 0.0783529731358177 -0.0937405937048152 ENSG00000142937 RPS8
ENST00000485390 0.0561676396639544 0.0136088537837688 -0.0981812604542393 ENSG00000142937 RPS8
ENST00000464658 0.317054663346848 0.171923006211083 -0.0665389134208074 ENSG00000142937 RPS8
ENST00000484599 0.319839513815219 0.174203756124165 -0.0661410736447185 ENSG00000142937 RPS8
ENST00000474582 0.238502824691106 0.113040040799823 -0.107604971770002 ENSG00000142937 RPS8
ENST00000372201 0.460025308638036 0.297633890696799 -0.0796015880119129 ENSG00000173846 PLK3
ENST00000465443 0.465718751477926 0.303023586637594 -0.0786540114707317 ENSG00000173846 PLK3
ENST00000476731 0.836191043271547 0.741641637168143 0.029117533947158 ENSG00000173846 PLK3
ENST00000492398 0.243474028757034 0.116513825765293 -0.129252622002204 ENSG00000173846 PLK3
ENST00000461358 0.288282845010563 0.149202818979481 -0.127559266466882 ENSG00000173846 PLK3
ENST00000461769 0.768197954054063 0.649213910042682 -0.0398922301857321 ENSG00000173846 PLK3
ENST00000493100 0.315707849799112 0.170898407441711 -0.121521958434076 ENSG00000173846 PLK3
ENST00000450269 0.766757036129109 0.647396063051173 -0.040399749279621 ENSG00000222009 BTBD19
ENST00000453418 0.766757036129109 0.647396063051173 -0.040399749279621 ENSG00000222009 BTBD19
ENST00000409335 0.659727947566373 0.512535776281085 -0.0577362832358221 ENSG00000222009 BTBD19
ENST00000485668 0.933128945340234 0.887814453686982 -0.0125338985332514 ENSG00000222009 BTBD19
ENST00000439363 0.739268281830679 0.611593922362951 0.0358048109199882 ENSG00000070785 EIF2B3
ENST00000360403 0.506300652961827 0.343735912681809 0.0551454857243603 ENSG00000070785 EIF2B3
ENST00000486491 0.990422235535436 0.983254161843788 -0.00172324192634265 ENSG00000070785 EIF2B3
ENST00000372183 0.606100403375935 0.449760984373842 0.044886662725608 ENSG00000070785 EIF2B3
ENST00000480675 0.428305625460615 0.267683953757076 0.0725135167820271 ENSG00000070785 EIF2B3
ENST00000477953 0.556957505990428 0.395720374684237 0.0561690815272639 ENSG00000070785 EIF2B3
ENST00000372182 0.658333154611118 0.510867454270315 0.0470003626696076 ENSG00000070785 EIF2B3
ENST00000487532 0.833372004601952 0.737755564555532 0.0264676662308563 ENSG00000070785 EIF2B3
ENST00000497010 0.983103395695442 0.9704034098688 -0.00306393893546419 ENSG00000070785 EIF2B3
ENST00000372168 0.0193721568674061 0.00260612281367963 -0.192703842169358 ENSG00000126107 HECTD3
ENST00000372172 0.0185864612732917 0.00243226601774483 -0.168626945581501 ENSG00000126107 HECTD3
ENST00000486132 0.116837069697463 0.0398262190178344 -0.146321204233737 ENSG00000126107 HECTD3
ENST00000486296 0.0928098292352636 0.0284562942981726 -0.155147183188729 ENSG00000126107 HECTD3
ENST00000466423 0.0524541934707556 0.0122524582242467 -0.171226467084292 ENSG00000126107 HECTD3
ENST00000487488 0.151025012327672 0.0580778594652339 -0.141172845868198 ENSG00000126107 HECTD3
ENST00000484564 0.0914150894949804 0.0278453666616289 -0.186759788714898 ENSG00000126107 HECTD3
ENST00000246337 0.0535743273115869 0.0126705180382343 -0.15063004445401 ENSG00000126088 UROD
ENST00000491773 0.0862582841282202 0.0255547230707964 -0.148856255098054 ENSG00000126088 UROD
ENST00000463092 0.0821002848574636 0.0237850044791301 -0.152013970786231 ENSG00000126088 UROD
ENST00000461035 0.105220035460176 0.0340832784256747 -0.151629290327408 ENSG00000126088 UROD
ENST00000491300 0.0480785708502446 0.0107528585496691 -0.163841624798448 ENSG00000126088 UROD
ENST00000434478 0.0600325035848034 0.0150045624314056 -0.156717543782486 ENSG00000126088 UROD
ENST00000494399 0.0535743273115869 0.0126705180382343 -0.15063004445401 ENSG00000126088 UROD
ENST00000460334 0.0595956813496031 0.0148466434239362 -0.157504800490951 ENSG00000126088 UROD
ENST00000462688 0.0478776054646354 0.010681200102258 -0.163500471147504 ENSG00000126088 UROD
ENST00000460906 0.0604090491423685 0.0151512684394274 -0.157984429787484 ENSG00000126088 UROD
ENST00000490385 0.0621185848150939 0.0157826755814839 -0.156866244745759 ENSG00000126088 UROD
ENST00000469548 0.0550609046285156 0.0131862429384722 -0.155796418679324 ENSG00000126088 UROD
ENST00000486699 0.0556866995532314 0.0134409079069388 -0.155676860120674 ENSG00000126088 UROD
ENST00000478467 0.0567114659480524 0.0137924838610503 -0.154044490399639 ENSG00000126088 UROD
ENST00000428106 0.0640867370766696 0.0165510204851394 -0.150814496465208 ENSG00000126088 UROD
ENST00000496439 0.0665384076165413 0.0174644668876657 -0.156788589590641 ENSG00000126088 UROD
ENST00000473012 0.0918509989028525 0.0280290332227752 -0.147830709168503 ENSG00000126088 UROD
ENST00000472254 0.297536909592722 0.156506795473673 -0.10753451664954 ENSG00000126088 UROD
ENST00000466193 0.438568401017988 0.277195386109238 -0.0899247828604456 ENSG00000126088 UROD
ENST00000465678 0.404239762188799 0.24540195667396 -0.0958439888602802 ENSG00000126088 UROD
ENST00000359600 0.285543411747004 0.146968916555779 0.128784265719388 ENSG00000162415 ZSWIM5
ENST00000464588 0.255752501838735 0.125090783096061 0.131650010569007 ENSG00000162415 ZSWIM5
ENST00000334815 0.378978753681576 0.22331468450021 -0.107349290411398 ENSG00000186603 HPDL
ENST00000528332 0.233307510355792 0.109516964299185 -0.0910313101483099 ENSG00000132781 MUTYH
ENST00000529984 0.233307510355792 0.109516964299185 -0.0910313101483099 ENSG00000132781 MUTYH
ENST00000372110 0.206705573375414 0.0917871516210462 -0.0958952717718823 ENSG00000132781 MUTYH
ENST00000372115 0.203881034303016 0.0900197206343798 -0.096263631899106 ENSG00000132781 MUTYH
ENST00000481571 0.206705573375414 0.0917871516210462 -0.0958952717718823 ENSG00000132781 MUTYH
ENST00000372098 0.206705573375414 0.0917871516210462 -0.0958952717718823 ENSG00000132781 MUTYH
ENST00000355498 0.210736470985182 0.0944708951494175 -0.0939496294920469 ENSG00000132781 MUTYH
ENST00000475516 0.220146412492983 0.100765879676809 -0.0923351175354102 ENSG00000132781 MUTYH
ENST00000485271 0.886582544857533 0.814901237049239 0.0208172334934439 ENSG00000132781 MUTYH
ENST00000372104 0.22769865113842 0.105724739745052 -0.0913161152410234 ENSG00000132781 MUTYH
ENST00000448481 0.22769865113842 0.105724739745052 -0.0913161152410234 ENSG00000132781 MUTYH
ENST00000456914 0.231496503611305 0.108200500863995 -0.0907743598045053 ENSG00000132781 MUTYH
ENST00000354383 0.220146412492983 0.100765879676809 -0.0923351175354102 ENSG00000132781 MUTYH
ENST00000488731 0.240021015088424 0.114158524390427 -0.0892210597169351 ENSG00000132781 MUTYH
ENST00000372100 0.216651787307807 0.0984812127140969 -0.0929163216208548 ENSG00000132781 MUTYH
ENST00000450313 0.20970856182463 0.0938142219459243 -0.09526840531146 ENSG00000132781 MUTYH
ENST00000531105 0.214756748606613 0.0971967634147133 -0.093147343845254 ENSG00000132781 MUTYH
ENST00000467459 0.370541887545959 0.216222198507142 -0.0925336723062555 ENSG00000132781 MUTYH
ENST00000482094 0.542375174345046 0.380418603795335 -0.0701921170236583 ENSG00000132781 MUTYH
ENST00000529892 0.454360808399018 0.292201024271468 -0.0831400555977385 ENSG00000132781 MUTYH
ENST00000533178 0.0876062150336436 0.0261343872033759 -0.137659318495751 ENSG00000132781 MUTYH
ENST00000528013 0.229814410853548 0.107090804875566 -0.0909948234225147 ENSG00000132781 MUTYH
ENST00000412971 0.190674200992087 0.0816478605020581 -0.108152226677413 ENSG00000132781 MUTYH
ENST00000462388 0.261296573967051 0.12916504432868 -0.125379117861129 ENSG00000132781 MUTYH
ENST00000466231 0.344990484839502 0.194595081375152 -0.115244571777416 ENSG00000132781 MUTYH
ENST00000470256 0.299635345193034 0.158121773114266 -0.0894694573230018 ENSG00000132781 MUTYH
ENST00000461495 0.254620009749893 0.124263700312974 -0.0975121602264629 ENSG00000132781 MUTYH
ENST00000435155 0.304309388652109 0.161739041821614 -0.0887379488037284 ENSG00000132781 MUTYH
ENST00000467940 0.302945524827209 0.160735643941107 -0.0897069538065554 ENSG00000132781 MUTYH
ENST00000478796 0.341590096958749 0.191859996418725 -0.106513843576687 ENSG00000132781 MUTYH
ENST00000525160 0.25131032431378 0.121928282346925 -0.0984236409411771 ENSG00000132781 MUTYH
ENST00000479746 0.301671591699568 0.159748126785146 -0.0886295232249741 ENSG00000132781 MUTYH
ENST00000492494 0.292111860599529 0.152106356562264 -0.0900593886939041 ENSG00000132781 MUTYH
ENST00000483642 0.328104174131727 0.181019211860144 -0.0847230520883952 ENSG00000132781 MUTYH
ENST00000481139 0.321253005694608 0.175379498228911 -0.087472018373369 ENSG00000132781 MUTYH
ENST00000485484 0.363570846723043 0.210389271404503 -0.08117510548738 ENSG00000132781 MUTYH
ENST00000476789 0.29768732622667 0.156599005011471 -0.0918431155430444 ENSG00000132781 MUTYH
ENST00000462387 0.250630576144268 0.121490204618778 -0.100545217434832 ENSG00000132781 MUTYH
ENST00000474703 0.248091971757062 0.119687567278564 -0.103057676676108 ENSG00000132781 MUTYH
ENST00000483127 0.468031325363353 0.305176262425507 -0.0697697654913133 ENSG00000132781 MUTYH
ENST00000534453 0.616238997419702 0.461440888451723 -0.0537252422316729 ENSG00000132781 MUTYH
ENST00000372090 0.00758290328027501 0.000533148985272076 -0.248730389728951 ENSG00000132773 TOE1
ENST00000477731 0.152933010882918 0.0591451255560742 -0.15273465650668 ENSG00000132773 TOE1
ENST00000539779 0.00282190080775246 7.34292264884978e-05 -0.286157808962435 ENSG00000132773 TOE1
ENST00000471337 0.0577455447593189 0.0141501086463388 -0.195495748940324 ENSG00000132773 TOE1
ENST00000495703 0.00407560259894638 0.00016060128607377 -0.271001637342895 ENSG00000132773 TOE1
ENST00000460057 0.24957236241429 0.120691934695393 -0.134665002710916 ENSG00000132773 TOE1
ENST00000372084 0.0841349023613354 0.0246334031501412 0.119825721803074 ENSG00000070759 TESK2
ENST00000372086 0.0817653455135035 0.0236527374635422 0.1245021465297 ENSG00000070759 TESK2
ENST00000341771 0.0817653455135035 0.0236527374635422 0.1245021465297 ENSG00000070759 TESK2
ENST00000486676 0.0795734323789342 0.0227191718686792 0.125158262601319 ENSG00000070759 TESK2
ENST00000538496 0.0767041839280653 0.0215229046368263 0.128018669584091 ENSG00000070759 TESK2
ENST00000493974 0.00439730482367574 0.000185149676786347 0.300814345608184 ENSG00000070759 TESK2
ENST00000451835 0.0132802930608955 0.00140945494726253 0.241072093325874 ENSG00000070759 TESK2
ENST00000415578 0.43475131468964 0.273589577720664 -0.0921403844368928 ENSG00000236624 CCDC163P
ENST00000515561 0.409452138275375 0.250337773500378 -0.0967213315682056 ENSG00000236624 CCDC163P
ENST00000502793 0.455960804212262 0.29375250960171 -0.092618557972136 ENSG00000236624 CCDC163P
ENST00000490551 0.307779493643009 0.164547951937727 -0.117119995465675 ENSG00000236624 CCDC163P
ENST00000432082 0.227741572715425 0.10574867451541 -0.141346989492293 ENSG00000236624 CCDC163P
ENST00000514299 0.227741572715425 0.10574867451541 -0.141346989492293 ENSG00000236624 CCDC163P
ENST00000486476 0.443329243592277 0.281623133002465 -0.0942190344018678 ENSG00000236624 CCDC163P
ENST00000488405 0.661976588890896 0.515202498087518 -0.0576047551183567 ENSG00000236624 CCDC163P
ENST00000401061 0.148526535197349 0.0566363946640942 -0.132121580936217 ENSG00000132763 MMACHC
ENST00000477188 0.88868057238827 0.817994068609069 0.0199433181742582 ENSG00000132763 MMACHC
ENST00000262746 0.917863913170781 0.863953584049138 0.0101618783756338 ENSG00000117450 PRDX1
ENST00000319248 0.9185748212279 0.865018552795935 0.0100846863835462 ENSG00000117450 PRDX1
ENST00000372079 0.91682104057909 0.86231084354831 0.0102902318898288 ENSG00000117450 PRDX1
ENST00000447184 0.872566750241951 0.79419189391718 0.0157451725970834 ENSG00000117450 PRDX1
ENST00000424390 0.873056358584622 0.795021404280844 0.0156795257214131 ENSG00000117450 PRDX1
ENST00000483583 0.725257970476891 0.593781663666937 0.0329372915617777 ENSG00000117450 PRDX1
ENST00000372070 0.694263804812657 0.554841029190944 -0.0276173924793356 ENSG00000117448 AKR1A1
ENST00000434299 0.592807098374771 0.434273879598655 -0.0380611426151806 ENSG00000117448 AKR1A1
ENST00000496999 0.998852249923447 0.997989558438683 0.000133228770638901 ENSG00000117448 AKR1A1
ENST00000476957 0.664294195810592 0.518145383509757 -0.0300325521625347 ENSG00000117448 AKR1A1
ENST00000481885 0.666252400758673 0.520627782890698 -0.0305175342141074 ENSG00000117448 AKR1A1
ENST00000351829 0.774972171364869 0.658019285353414 -0.0209146705264097 ENSG00000117448 AKR1A1
ENST00000471651 0.992028998046449 0.986079353965477 -0.000886511763415306 ENSG00000117448 AKR1A1
ENST00000497973 0.503764625426677 0.341150299211692 -0.0482487233859546 ENSG00000117448 AKR1A1
ENST00000473038 0.280052312271983 0.142918663199821 -0.0829416036213328 ENSG00000117448 AKR1A1
ENST00000495913 0.444723418930253 0.282954615336787 -0.0612578782189598 ENSG00000117448 AKR1A1
ENST00000487654 0.775490459052913 0.658534372584484 -0.0280702449982211 ENSG00000117448 AKR1A1
ENST00000475919 0.917712610636073 0.863662338029907 -0.0128428633506946 ENSG00000117448 AKR1A1
ENST00000475985 0.834119950058865 0.73879929094604 -0.0280290604195856 ENSG00000117448 AKR1A1
ENST00000437901 0.326964610117712 0.180074217143315 -0.0686202358268388 ENSG00000132780 NASP
ENST00000437362 0.327228836025852 0.180300311744588 -0.0685894391866424 ENSG00000132780 NASP
ENST00000464190 0.35281095257892 0.201100536545819 -0.0687697445775928 ENSG00000132780 NASP
ENST00000528084 0.311856556890517 0.167908627289089 -0.07200762520973 ENSG00000132780 NASP
ENST00000527359 0.225533803482594 0.104271329062076 -0.0827915996772886 ENSG00000132780 NASP
ENST00000525515 0.474431620484345 0.311393860599657 -0.0528750957458934 ENSG00000132780 NASP
ENST00000453748 0.290254185551916 0.150695600389444 -0.0732013552711699 ENSG00000132780 NASP
ENST00000402363 0.18964069740809 0.0810311027248973 -0.0888176987247009 ENSG00000132780 NASP
ENST00000537798 0.189837070101943 0.0811500679563422 -0.0887854040377204 ENSG00000132780 NASP
ENST00000527470 0.317437213586557 0.172239313331611 -0.071991066549575 ENSG00000132780 NASP
ENST00000529333 0.344728381273183 0.19438585024869 -0.0688632195779601 ENSG00000132780 NASP
ENST00000531532 0.311897711180795 0.16794175663369 -0.073820079456787 ENSG00000132780 NASP
ENST00000530840 0.508656188510088 0.345916625124659 -0.0625377335665143 ENSG00000132780 NASP
ENST00000528238 0.22610662134881 0.104653474048735 -0.0834483163753039 ENSG00000132780 NASP
ENST00000534101 0.324072095304169 0.177731105643862 -0.0707475098825875 ENSG00000132780 NASP
ENST00000350030 0.195695214126495 0.0848296547503611 -0.0880414683695171 ENSG00000132780 NASP
ENST00000470768 0.293634804036918 0.153420392327403 -0.0741362162984377 ENSG00000132780 NASP
ENST00000372052 0.189575065149733 0.0809898114697915 -0.0888263913992419 ENSG00000132780 NASP
ENST00000351223 0.189575065149733 0.0809898114697915 -0.0888263913992419 ENSG00000132780 NASP
ENST00000530073 0.0874260558048886 0.0260575237162651 -0.114452107529969 ENSG00000132780 NASP
ENST00000481782 0.0819305402108775 0.0237149340987647 -0.120323192879326 ENSG00000132780 NASP
ENST00000531612 0.0480897371190751 0.0107580778487636 -0.138704000172591 ENSG00000132780 NASP
ENST00000527932 0.0680174614620996 0.0180536520187359 -0.14004095895877 ENSG00000132780 NASP
ENST00000534450 0.0420204953767015 0.00877288467430216 -0.152407872383489 ENSG00000132780 NASP
ENST00000472408 0.0685636832684345 0.018258325258187 -0.180753310210132 ENSG00000132780 NASP
ENST00000491755 0.911599890597723 0.854353838460728 0.0160766970614289 ENSG00000159588 CCDC17
ENST00000482416 0.911599890597723 0.854353838460728 0.0160766970614289 ENSG00000159588 CCDC17
ENST00000372044 0.864441172107689 0.78179438574601 0.0242212829185088 ENSG00000159588 CCDC17
ENST00000421127 0.935054651982061 0.8908242604505 0.0120185759417083 ENSG00000159588 CCDC17
ENST00000343901 0.957761840527508 0.927937853566176 0.00791569712366817 ENSG00000159588 CCDC17
ENST00000528266 0.981497322356381 0.967602896702825 -0.00355513849221387 ENSG00000159588 CCDC17
ENST00000445048 0.952753233001191 0.919481758517087 0.00886407561578777 ENSG00000159588 CCDC17
ENST00000479529 0.998231891966185 0.996614603565605 0.000371907197863082 ENSG00000159588 CCDC17
ENST00000464739 0.890386718366847 0.820521329928736 -0.0202227689223102 ENSG00000159588 CCDC17
ENST00000479235 0.340172140572715 0.190546056703691 -0.0639365525223421 ENSG00000159592 GPBP1L1
ENST00000290795 0.336574057840203 0.18755698543104 0.0590330308321857 ENSG00000159592 GPBP1L1
ENST00000355105 0.335761079221539 0.18693844653453 0.0590399589988629 ENSG00000159592 GPBP1L1
ENST00000467032 0.147632187883573 0.0561824115610219 -0.1133196116889 ENSG00000159592 GPBP1L1
ENST00000487436 0.0629599058800288 0.0161094087981824 -0.14007823051229 ENSG00000159592 GPBP1L1
ENST00000468724 0.0465304711839075 0.0102402635698762 -0.136666822749288 ENSG00000159592 GPBP1L1
ENST00000498128 0.0988515518019969 0.031144997563751 0.132230305267432 ENSG00000159592 GPBP1L1
ENST00000496278 0.992368506603028 0.986648262944218 -0.00107213451026527 ENSG00000159592 GPBP1L1
ENST00000495616 0.317287173559801 0.172127210455122 -0.0980675164772304 ENSG00000159592 GPBP1L1
ENST00000488278 0.180106388195014 0.075113621423282 0.103923266015943 ENSG00000159592 GPBP1L1
ENST00000480941 0.180562688832463 0.0754166597967434 0.104140188384657 ENSG00000159592 GPBP1L1
ENST00000480083 0.179222497235555 0.0745840337989205 0.104691156486647 ENSG00000159592 GPBP1L1
ENST00000493083 0.207369969476881 0.0922638837966458 0.101632109743285 ENSG00000159592 GPBP1L1
ENST00000460859 0.282886347748475 0.14500428548486 0.0883908698255387 ENSG00000159592 GPBP1L1
ENST00000372025 0.501642259377456 0.338976325487606 -0.052251042842988 ENSG00000159596 TMEM69
ENST00000496366 0.471594650105203 0.308511608987171 -0.0544226264500798 ENSG00000159596 TMEM69
ENST00000359942 0.124338717030668 0.0435340116087786 0.114856526213784 ENSG00000197429 IPP
ENST00000430643 0.286628766993872 0.147894411210249 0.12526655013182 ENSG00000230896 RP11-767N6.7
ENST00000461718 0.380656841096377 0.224659048843065 0.107991682281361 ENSG00000197429 IPP
ENST00000495072 0.230590150799151 0.107616848199989 0.117945355188066 ENSG00000197429 IPP
ENST00000396478 0.177685236399199 0.0735686281378789 0.0995169553319649 ENSG00000197429 IPP
ENST00000470809 0.0760732369598158 0.0212773903707847 0.187473542638811 ENSG00000086015 MAST2
ENST00000372009 0.162896313738159 0.0648763237293891 0.101618403375728 ENSG00000086015 MAST2
ENST00000361297 0.158866681856195 0.0624921414271721 0.102481023544269 ENSG00000086015 MAST2
ENST00000372008 0.04813888619894 0.0107747156915753 0.127381520941556 ENSG00000086015 MAST2
ENST00000482881 0.398876332343081 0.240574535054744 0.0737609263280394 ENSG00000086015 MAST2
ENST00000488619 0.74874031278756 0.624065486927889 -0.0433911873749568 ENSG00000086015 MAST2
ENST00000467367 0.937234176288342 0.89397987956278 0.0113190383652318 ENSG00000086015 MAST2
ENST00000498668 0.991576514650363 0.985237002879081 0.00165055295494871 ENSG00000086015 MAST2
ENST00000477968 0.777076371658531 0.660632794530963 0.0378494764046171 ENSG00000086015 MAST2
ENST00000492813 0.986554962314699 0.976170173237702 0.0026530928767234 ENSG00000086015 MAST2
ENST00000262741 0.039117692539469 0.00788477008923333 0.146480105393232 ENSG00000117461 PIK3R3
ENST00000372006 0.0396950883684395 0.00805979769897462 0.146092512441885 ENSG00000117461 PIK3R3
ENST00000340332 0.0387866751636906 0.00778291653594593 0.146777204785932 ENSG00000117461 PIK3R3
ENST00000354242 0.0387866751636906 0.00778291653594593 0.146777204785932 ENSG00000117461 PIK3R3
ENST00000420542 0.0387866751636906 0.00778291653594593 0.146777204785932 ENSG00000117461 PIK3R3
ENST00000488808 0.59855983638815 0.440896706815673 -0.0415897651379854 ENSG00000117461 PIK3R3
ENST00000540385 0.030802612434259 0.00547096242850708 0.187651958947377 ENSG00000117461 PIK3R3
ENST00000423209 0.0317987634118055 0.00577000118048801 0.18766506058944 ENSG00000117461 PIK3R3
ENST00000493202 0.0163401545974731 0.00197948768904864 0.223135765811574 ENSG00000117461 PIK3R3
ENST00000425892 0.0163960411588962 0.00199379551638057 0.225748834650244 ENSG00000117461 PIK3R3
ENST00000396420 0.162896313738159 0.0648752484343374 -0.117898933243982 ENSG00000085998 POMGNT1
ENST00000371984 0.176160899485749 0.0726842830143065 -0.112886817289171 ENSG00000085998 POMGNT1
ENST00000371992 0.162896313738159 0.0648752484343374 -0.117898933243982 ENSG00000085998 POMGNT1
ENST00000475642 0.125922660778958 0.04436749456842 -0.175653069629818 ENSG00000085998 POMGNT1
ENST00000535522 0.282863198027097 0.144987444254544 -0.0940223862305503 ENSG00000085998 POMGNT1
ENST00000371986 0.175760044588066 0.0724663385702105 -0.112901829780892 ENSG00000085998 POMGNT1
ENST00000480972 0.419512507686307 0.259414153941747 -0.0972827830618546 ENSG00000085998 POMGNT1
ENST00000485714 0.344785639423662 0.194429951487678 -0.0985845675100262 ENSG00000085998 POMGNT1
ENST00000463030 0.198067688541668 0.0863509979082948 -0.152615567102401 ENSG00000085998 POMGNT1
ENST00000477114 0.139379126115206 0.051529154825743 -0.165819335377022 ENSG00000085998 POMGNT1
ENST00000497439 0.920423047724637 0.867851727362579 -0.0129358173654614 ENSG00000085998 POMGNT1
ENST00000489985 0.848244064027655 0.759032134977368 -0.0251057484611142 ENSG00000085998 POMGNT1
ENST00000463715 0.0176697603946041 0.00224704221137379 -0.182007890043665 ENSG00000085999 RAD54L
ENST00000442598 0.00612247575547412 0.000356602919364257 -0.160454673979935 ENSG00000085999 RAD54L
ENST00000493985 0.0199425279788447 0.00273406332665162 -0.181410598105051 ENSG00000085999 RAD54L
ENST00000371975 0.00559136758711964 0.000300273940934971 -0.162290767260661 ENSG00000085999 RAD54L
ENST00000469835 0.0143333597058374 0.001607721083832 -0.1989396014372 ENSG00000085999 RAD54L
ENST00000493032 0.0733906940334339 0.0201931007053022 -0.150024322603427 ENSG00000085999 RAD54L
ENST00000487700 0.0948003573633029 0.0293417172559364 -0.13090029707729 ENSG00000085999 RAD54L
ENST00000472889 0.179682999016813 0.0748657791092725 -0.119275216107594 ENSG00000085999 RAD54L
ENST00000473251 0.326782262985914 0.179910569023402 -0.082007043192475 ENSG00000085999 RAD54L
ENST00000496156 0.0244543140061282 0.00379842812539742 -0.120670422510489 ENSG00000132128 LRRC41
ENST00000476687 0.153229487239814 0.0593055990185877 -0.1142029330981 ENSG00000085999 RAD54L
ENST00000488942 0.0100723015958557 0.000880789403941337 -0.186902193644789 ENSG00000085999 RAD54L
ENST00000459678 0.017182813942762 0.00214654909969008 -0.181354311182753 ENSG00000085999 RAD54L
ENST00000343304 0.656595534183894 0.508920892730527 -0.0279594194128435 ENSG00000132128 LRRC41
ENST00000472710 0.499513512531061 0.336663717428708 -0.0389956594667485 ENSG00000132128 LRRC41
ENST00000498402 0.965394382046764 0.940426480911473 -0.00375002123719134 ENSG00000132128 LRRC41
ENST00000469150 0.83002413057649 0.733273747154854 -0.020253490717218 ENSG00000132128 LRRC41
ENST00000311672 0.952047326092122 0.918215173388097 -0.00570919706612587 ENSG00000173660 UQCRH
ENST00000489056 0.951550554419063 0.91746828375865 -0.00576327794615742 ENSG00000173660 UQCRH
ENST00000486951 0.782491127002314 0.668105601749186 -0.0241334936701243 ENSG00000173660 UQCRH
ENST00000496387 0.952915552169558 0.91981561465616 -0.00559810089390577 ENSG00000173660 UQCRH
ENST00000460947 0.92089467640558 0.868587955964973 -0.00994871317403388 ENSG00000173660 UQCRH
ENST00000474844 0.0458880736101088 0.0100321029457309 -0.115317024299936 ENSG00000117481 NSUN4
ENST00000307089 0.0407157098384767 0.00837229427211098 -0.111860785168502 ENSG00000117481 NSUN4
ENST00000486270 0.149513627282643 0.0571918700106241 -0.0884680009259934 ENSG00000117481 NSUN4
ENST00000536062 0.0681113851268688 0.0180881653207256 -0.107257567466187 ENSG00000117481 NSUN4
ENST00000469918 0.201145035525199 0.088222282776945 -0.0912703773635695 ENSG00000117481 NSUN4
ENST00000472157 0.43907245248699 0.277668005766142 -0.0871239182402759 ENSG00000117481 NSUN4
ENST00000471871 0.0330140063055021 0.00610809197257581 -0.123995958710404 ENSG00000117481 NSUN4
ENST00000537428 0.0382398684277754 0.00761939004385117 -0.120657929033656 ENSG00000117481 NSUN4
ENST00000498008 0.0537680604333674 0.0127444033184025 -0.115944433277518 ENSG00000117481 NSUN4
ENST00000495427 0.0456397641833683 0.00995161274870669 -0.119903386081542 ENSG00000117481 NSUN4
ENST00000475281 0.162036516242929 0.0643757264285541 -0.12631895552944 ENSG00000117481 NSUN4
ENST00000243167 0.95769453477964 0.92773789352553 -0.00767907121302161 ENSG00000117480 FAAH
ENST00000468718 0.95269383134326 0.919349756693951 0.00899988508474864 ENSG00000117480 FAAH
ENST00000493735 0.938547475665736 0.896042618148053 0.0115155250574585 ENSG00000117480 FAAH
ENST00000484697 0.92026930952637 0.867530926595369 -0.0146467771264544 ENSG00000117480 FAAH
ENST00000493636 0.497703841527941 0.334721390634046 -0.0858362679527626 ENSG00000117480 FAAH
ENST00000602433 0.334885076297477 0.186279915720183 -0.0832453960730508 ENSG00000269956 MKNK1-AS1
ENST00000342571 0.533312815163287 0.370920064973338 -0.0524715257220157 ENSG00000079277 MKNK1
ENST00000371946 0.995321202960606 0.991706309087126 -0.000537313563390984 ENSG00000079277 MKNK1
ENST00000341183 0.998825345725273 0.997876718566689 -0.000137605541962357 ENSG00000079277 MKNK1
ENST00000371944 0.533312815163287 0.370920064973338 -0.0524715257220157 ENSG00000079277 MKNK1
ENST00000371945 0.995321202960606 0.991706309087126 -0.000537313563390984 ENSG00000079277 MKNK1
ENST00000524749 0.144400996738018 0.0543279940504123 -0.148114095177396 ENSG00000079277 MKNK1
ENST00000528077 0.809165195794224 0.70421570627857 0.0195201385799703 ENSG00000079277 MKNK1
ENST00000428112 0.65902214412309 0.511772921758844 0.0341313505919282 ENSG00000079277 MKNK1
ENST00000532897 0.984365209322202 0.972395665597192 -0.00226453843445148 ENSG00000079277 MKNK1
ENST00000530528 0.56903944328318 0.408808664811321 -0.0695914638676552 ENSG00000079277 MKNK1
ENST00000531355 0.547986165894158 0.386392531800777 0.0446326052903358 ENSG00000079277 MKNK1
ENST00000470237 0.815875527464981 0.713742480354922 -0.0285363286381946 ENSG00000079277 MKNK1
ENST00000524417 0.916106175236187 0.861166756309818 0.0152467549553133 ENSG00000079277 MKNK1
ENST00000460098 0.802856412838089 0.695611204105639 0.0331788876521234 ENSG00000079277 MKNK1
ENST00000532783 0.834132590133843 0.738832492424492 0.0219049107348061 ENSG00000079277 MKNK1
ENST00000496619 0.411862886074169 0.252586781092437 0.0660627824356586 ENSG00000079277 MKNK1
ENST00000528237 0.871188288465383 0.792070719779821 -0.0178473016703498 ENSG00000079277 MKNK1
ENST00000526513 0.615908636888223 0.461053686376409 0.0446404159962648 ENSG00000079277 MKNK1
ENST00000484301 0.644514760325857 0.494272512014571 0.0437150962552019 ENSG00000079277 MKNK1
ENST00000545730 0.600706199476858 0.443248962632055 -0.0351757919820358 ENSG00000079277 MKNK1
ENST00000486716 0.689097246563763 0.548781133964862 0.0379775306488819 ENSG00000079277 MKNK1
ENST00000480531 0.820311754834122 0.720004539858363 -0.026484854692643 ENSG00000079277 MKNK1
ENST00000529170 0.369271993391305 0.215221128558256 0.0744980011825926 ENSG00000079277 MKNK1
ENST00000531769 0.457799421201 0.295477188753 -0.0477004146506226 ENSG00000079277 MKNK1
ENST00000465783 0.801158333584272 0.693095574280544 0.0261383216756422 ENSG00000079277 MKNK1
ENST00000474868 0.798705991274942 0.689774617061487 0.0264373835720613 ENSG00000079277 MKNK1
ENST00000532110 0.713403507233934 0.579050058817615 0.0376830867491771 ENSG00000079277 MKNK1
ENST00000525888 0.268266239227427 0.134254571698871 0.102155334132679 ENSG00000079277 MKNK1
ENST00000468852 0.287673225694723 0.148722870908562 0.118596368531212 ENSG00000079277 MKNK1
ENST00000319928 0.0661995784117994 0.0173336186713391 -0.145480361115028 ENSG00000142961 MOB3C
ENST00000271139 0.0574312810566048 0.0140372424542697 -0.157507628390005 ENSG00000142961 MOB3C
ENST00000371940 0.0470365472956106 0.0104120297984005 -0.159436051322603 ENSG00000142961 MOB3C
ENST00000477318 0.318612413326206 0.173157149533776 -0.0993391641358001 ENSG00000142961 MOB3C
ENST00000576409 0.417742885062107 0.257854527077389 -0.0590468870531619 ENSG00000123472 ATPAF1
ENST00000371937 0.416209037234567 0.256436595871049 -0.059234394791933 ENSG00000123472 ATPAF1
ENST00000574428 0.416209037234567 0.256436595871049 -0.059234394791933 ENSG00000123472 ATPAF1
ENST00000492233 0.253011292324919 0.123084770623177 -0.0973935569402057 ENSG00000123472 ATPAF1
ENST00000526821 0.572198478807793 0.412119771457731 -0.0466423711641085 ENSG00000123472 ATPAF1
ENST00000542495 0.615946480653619 0.461124352908621 -0.0423787478291174 ENSG00000123472 ATPAF1
ENST00000529214 0.615946480653619 0.461124352908621 -0.0423787478291174 ENSG00000123472 ATPAF1
ENST00000329231 0.461376303626401 0.298970546412686 -0.0546070683594639 ENSG00000123472 ATPAF1
ENST00000534216 0.611612404925441 0.455964940772626 -0.0426892562888538 ENSG00000123472 ATPAF1
ENST00000532925 0.659563958636276 0.512344573347564 -0.0345209432408447 ENSG00000123472 ATPAF1
ENST00000474020 0.604489060252462 0.447767902319357 0.049416640251778 ENSG00000123472 ATPAF1
ENST00000487193 0.833998411313901 0.738621019589773 0.0211848115881224 ENSG00000123472 ATPAF1
ENST00000544071 0.838322106623214 0.744688645107834 -0.0130329557611166 ENSG00000159658 EFCAB14
ENST00000525633 0.762546687256184 0.641628234417038 -0.031272270024749 ENSG00000123472 ATPAF1
ENST00000460928 0.954863647393953 0.923131424525363 -0.00835974160452113 ENSG00000123472 ATPAF1
ENST00000442839 0.942455590630147 0.902822977215967 0.00649735384884102 ENSG00000228237 EFCAB14-AS1
ENST00000418985 0.943736978613405 0.904758806826814 0.00636289769433009 ENSG00000228237 EFCAB14-AS1
ENST00000371933 0.907467970035261 0.847618766735435 -0.00832307705421547 ENSG00000159658 EFCAB14
ENST00000479745 0.782857780306963 0.668659610674708 -0.0259931202878695 ENSG00000159658 EFCAB14
ENST00000487741 0.874292557485618 0.79697746309987 -0.015925749431514 ENSG00000159658 EFCAB14
ENST00000481623 0.815039310604136 0.712623136293661 0.0242943075794132 ENSG00000159658 EFCAB14
ENST00000459797 0.470602517763697 0.307510800553571 -0.0816833313512891 ENSG00000159658 EFCAB14
ENST00000484461 0.882963730539559 0.809212601860944 -0.0133047348602656 ENSG00000159658 EFCAB14
ENST00000444042 0.135053853392443 0.0492495554014672 0.173726386774719 ENSG00000225506 CYP4A22-AS1
ENST00000337817 0.178197417388421 0.0739248520322042 0.0788262151363284 ENSG00000123473 STIL
ENST00000360380 0.178197417388421 0.0739248520322042 0.0788262151363284 ENSG00000123473 STIL
ENST00000371877 0.178197417388421 0.0739248520322042 0.0788262151363284 ENSG00000123473 STIL
ENST00000243182 0.173589393367894 0.0710977788082683 0.0791571197319326 ENSG00000123473 STIL
ENST00000396221 0.173589393367894 0.0710977788082683 0.0791571197319326 ENSG00000123473 STIL
ENST00000447475 0.101897097446788 0.0325176429604404 0.105185988089673 ENSG00000123473 STIL
ENST00000418131 0.624654914825017 0.471351750221081 0.0423517774511768 ENSG00000123473 STIL
ENST00000436811 0.946264061852253 0.909344185507454 -0.00733263210019474 ENSG00000123473 STIL
ENST00000433827 0.433375259676095 0.272312029456413 0.0910784112173206 ENSG00000123473 STIL
ENST00000413565 0.49596988183144 0.332936384202638 0.084180308941388 ENSG00000123473 STIL
ENST00000371873 0.413465891049936 0.253998916159481 0.0679372964096382 ENSG00000162368 CMPK1
ENST00000371871 0.652406630853209 0.503732617469486 0.0341121866722263 ENSG00000162368 CMPK1
ENST00000471289 0.789236456829966 0.67701048286146 -0.0306822899450078 ENSG00000162368 CMPK1
ENST00000450808 0.661016668579089 0.514015079924012 0.0337651937640796 ENSG00000162368 CMPK1
ENST00000371870 0.404125068223834 0.245275467911923 -0.0583185491794495 ENSG00000162368 CMPK1
ENST00000420876 0.909645468788802 0.85135424484241 -0.0166809739161127 ENSG00000225762 RP11-511I2.2
ENST00000445551 0.251999524198411 0.122422168024782 -0.132543555898433 ENSG00000237424 FOXD2-AS1
ENST00000371839 0.528782727545085 0.366355777071095 0.0776604720749709 ENSG00000186094 AGBL4
ENST00000416121 0.596900661283675 0.439007930409007 0.0676538361660589 ENSG00000186094 AGBL4
ENST00000371838 0.674009160956954 0.530257288462657 0.0542172987832161 ENSG00000186094 AGBL4
ENST00000371833 0.716811402010413 0.583512475094354 0.04829682619063 ENSG00000162373 BEND5
ENST00000476079 0.566606574575836 0.4061490138225 0.0738216349237905 ENSG00000162373 BEND5
ENST00000463562 0.704637097114855 0.567749807730304 0.0503938443601605 ENSG00000162373 BEND5
ENST00000476096 0.550035106073061 0.388398355075888 0.0769538116330282 ENSG00000162373 BEND5
ENST00000396153 0.00336720643033711 0.000106088830454228 0.299007819584877 ENSG00000185104 FAF1
ENST00000371778 0.00333802862083026 0.000103914358859773 0.299996542882337 ENSG00000185104 FAF1
ENST00000545823 0.00405580616844227 0.000158965203295495 0.253387021736152 ENSG00000185104 FAF1
ENST00000494400 0.00273030628413524 6.79485273191992e-05 0.288492941084918 ENSG00000185104 FAF1
ENST00000424664 0.834857473300246 0.739900373887984 0.0284529189756601 ENSG00000225767 RP5-850O15.3
ENST00000472808 0.00143720729601806 1.99455743242113e-05 0.302572060262791 ENSG00000185104 FAF1
ENST00000487898 0.00924808384901832 0.000761138079786857 0.286651882615043 ENSG00000185104 FAF1
ENST00000262662 0.207050264687269 0.0920532931609221 -0.091627642763174 ENSG00000123080 CDKN2C
ENST00000396148 0.184277402916867 0.077747675854043 -0.0972727458815368 ENSG00000123080 CDKN2C
ENST00000371761 0.739286745780481 0.611622199969538 -0.0290776882348984 ENSG00000123080 CDKN2C
ENST00000242719 0.41772345867609 0.257811946535321 0.0712090333809368 ENSG00000123091 RNF11
ENST00000494873 0.31051279394276 0.166829850789857 0.0863484833205198 ENSG00000123091 RNF11
ENST00000486691 0.878124981837248 0.802092632796492 -0.0181805131736498 ENSG00000123091 RNF11
ENST00000413473 0.354398874843978 0.202426379271566 0.112855170508945 ENSG00000085831 TTC39A
ENST00000371730 0.0363515146796216 0.00706954884702837 0.135952964885906 ENSG00000085832 EPS15
ENST00000371733 0.0363515146796216 0.00706954884702837 0.135952964885906 ENSG00000085832 EPS15
ENST00000396122 0.162973708442914 0.0649157465938687 0.0755119924506866 ENSG00000085832 EPS15
ENST00000486505 0.0626492572646982 0.0159847473972471 0.146576064831943 ENSG00000085832 EPS15
ENST00000478657 0.152647502361393 0.0589783288374459 0.130052337059515 ENSG00000085832 EPS15
ENST00000493793 0.865366969347338 0.783118547060754 -0.0130540309209573 ENSG00000085832 EPS15
ENST00000371727 0.0495503834499953 0.0112722056849838 0.161395996125529 ENSG00000085832 EPS15
ENST00000464478 0.112240843519939 0.0375737317422686 0.12787535436695 ENSG00000085832 EPS15
ENST00000471391 0.0522203325385798 0.0121752338539717 0.151344245861872 ENSG00000085832 EPS15
ENST00000465467 0.0679019984330464 0.0180134313881984 0.147499461563935 ENSG00000085832 EPS15
ENST00000415031 0.0146526456910236 0.00166724339441722 0.239258961779094 ENSG00000227070 RP11-191G24.1
ENST00000426017 0.0158003129973076 0.0018707770671921 0.238518622737575 ENSG00000227070 RP11-191G24.1
ENST00000431943 0.144029763415902 0.0541110632076171 0.163189582489567 ENSG00000227742 CALR4P
ENST00000371714 0.00496337205981311 0.000241850631697001 0.126222271165222 ENSG00000117859 OSBPL9
ENST00000337809 0.00862212550804959 0.000674742073571062 0.116838707900763 ENSG00000117859 OSBPL9
ENST00000371710 0.00862212550804959 0.000674742073571062 0.116838707900763 ENSG00000117859 OSBPL9
ENST00000447887 0.00869758408032663 0.000685771787927789 0.117245042096085 ENSG00000117859 OSBPL9
ENST00000495776 0.00869758408032663 0.000685771787927789 0.117245042096085 ENSG00000117859 OSBPL9
ENST00000435686 0.00871850520361007 0.000688494716866011 0.117170815631804 ENSG00000117859 OSBPL9
ENST00000435274 0.00645191592070021 0.000392397225586446 0.118621612982962 ENSG00000117859 OSBPL9
ENST00000428468 0.00869758408032663 0.0006857472020514 0.117245027033171 ENSG00000117859 OSBPL9
ENST00000453295 0.00869758408032663 0.0006857472020514 0.117245027033171 ENSG00000117859 OSBPL9
ENST00000489990 0.00570959314424222 0.000310697466267167 0.174438829755271 ENSG00000117859 OSBPL9
ENST00000530544 0.0139238000560415 0.00152517129224863 0.10688572131111 ENSG00000117859 OSBPL9
ENST00000484890 0.0129028747001672 0.00134095038655037 0.181682015581245 ENSG00000117859 OSBPL9
ENST00000534040 0.00489565206505605 0.000235866784282651 0.196793692104525 ENSG00000117859 OSBPL9
ENST00000532975 0.00822182926602559 0.000618544161903433 0.174268594931118 ENSG00000117859 OSBPL9
ENST00000527631 0.00687185659159588 0.000445131210954538 0.184282395256584 ENSG00000117859 OSBPL9
ENST00000531828 0.0226159348506668 0.00335285219497918 0.0967567621644667 ENSG00000117859 OSBPL9
ENST00000361556 0.0472183813437386 0.0104717966768478 0.0908459220280017 ENSG00000117859 OSBPL9
ENST00000473207 0.00504252923961261 0.000248279203050725 0.19517706849867 ENSG00000117859 OSBPL9
ENST00000533884 0.00571408836027898 0.000311645570157413 0.193182519798462 ENSG00000117859 OSBPL9
ENST00000481937 0.0195994727088721 0.00265881965445439 0.170124524032373 ENSG00000117859 OSBPL9
ENST00000526917 0.00651444875507555 0.000399752217499162 0.182356800380808 ENSG00000117859 OSBPL9
ENST00000462759 0.0472183813437386 0.0104717966768478 0.0908459220280017 ENSG00000117859 OSBPL9
ENST00000486942 0.0411371031475879 0.00850199356439002 0.095371499224243 ENSG00000117859 OSBPL9
ENST00000467064 0.106862029359957 0.0349158747822998 0.16349809327511 ENSG00000117859 OSBPL9
ENST00000524620 0.0090585629280093 0.000731758862566007 0.210719731389131 ENSG00000117859 OSBPL9
ENST00000528603 0.0330317385082934 0.0061125346122325 0.119953828222108 ENSG00000117859 OSBPL9
ENST00000475697 0.512778171631015 0.350117711647073 0.0372901200791855 ENSG00000117859 OSBPL9
ENST00000531061 0.822777819531898 0.723182016991718 0.0157124306006538 ENSG00000117859 OSBPL9
ENST00000531819 0.749876951988551 0.62542830547817 0.020666297748015 ENSG00000117859 OSBPL9
ENST00000533825 0.2188701122673 0.09989436043099 0.0734293929110709 ENSG00000117859 OSBPL9
ENST00000440943 0.318079300047654 0.172744346243178 0.0516301793897909 ENSG00000078618 NRD1
ENST00000352171 0.0276517760532292 0.00461346414286666 0.0938668893601467 ENSG00000078618 NRD1
ENST00000354831 0.0276517760532292 0.00461346414286666 0.0938668893601467 ENSG00000078618 NRD1
ENST00000485608 0.0528590020022598 0.0124027955100409 0.0977402705067852 ENSG00000078618 NRD1
ENST00000539524 0.0152944665189813 0.00177672165251499 0.11453635124685 ENSG00000078618 NRD1
ENST00000464385 0.637056104364661 0.485566554893397 0.0554130069560102 ENSG00000078618 NRD1
ENST00000588291 0.952426220084059 0.918909119062945 -0.00596885022156309 ENSG00000266993 RP4-657D16.3
ENST00000586761 0.888778617563235 0.818115578550007 0.0130529396420418 ENSG00000266993 RP4-657D16.3
ENST00000475310 0.560590384341034 0.399440676090372 -0.0512459517541862 ENSG00000078618 NRD1
ENST00000497358 0.83002413057649 0.733262671097265 0.0180399768873188 ENSG00000078618 NRD1
ENST00000544028 0.0201087062991531 0.00277063776974867 0.108452863293855 ENSG00000078618 NRD1
ENST00000591675 0.972048263404272 0.951129925921352 0.00372694759353834 ENSG00000266993 RP4-657D16.3
ENST00000483007 0.0166701992413767 0.00204633787284331 0.177422495558375 ENSG00000078618 NRD1
ENST00000473805 0.00660072075172717 0.000411141055133303 0.209238576015432 ENSG00000078618 NRD1
ENST00000475715 0.0796994109398572 0.0227708985474562 0.130378318451364 ENSG00000078618 NRD1
ENST00000390787 0.334392962378294 0.185938542884773 -0.116346387265066 ENSG00000212076 MIR761
ENST00000491410 0.797736023191869 0.688587469533508 0.0159915505014728 ENSG00000078618 NRD1
ENST00000468722 0.964377703357055 0.938961179794103 -0.00418304351818212 ENSG00000078618 NRD1
ENST00000371655 0.781102620704601 0.666123270856522 0.0240040935627507 ENSG00000169213 RAB3B
ENST00000469458 0.952426220084059 0.918810143466971 -0.0064090896743174 ENSG00000117862 TXNDC12
ENST00000371626 0.873214355847092 0.795257427204787 0.0113951209694221 ENSG00000117862 TXNDC12
ENST00000472624 0.900076011277206 0.835476296776266 0.00921530535667716 ENSG00000117862 TXNDC12
ENST00000471493 0.829118986193043 0.732124131747051 -0.0252874973907731 ENSG00000117862 TXNDC12
ENST00000371614 0.0919878308299926 0.0281018096973892 -0.143867100005088 ENSG00000198841 KTI12
ENST00000425802 0.108587941343492 0.0357710441254646 0.133013155204037 ENSG00000223390 RP11-91A18.4
ENST00000610127 0.106666348540557 0.0348219219704621 0.114441371125184 ENSG00000117862 TXNDC12
ENST00000313334 0.148424823533396 0.056587167915111 0.112318257787879 ENSG00000134717 BTF3L4
ENST00000477828 0.145939403414661 0.0551955490661542 0.117301328269254 ENSG00000134717 BTF3L4
ENST00000489308 0.10771970601252 0.0353334655433937 0.125837080215148 ENSG00000134717 BTF3L4
ENST00000526132 0.130111508710193 0.0465673683594614 0.123356574657161 ENSG00000134717 BTF3L4
ENST00000472944 0.141237293083455 0.0525240519639138 0.115787924982672 ENSG00000134717 BTF3L4
ENST00000524414 0.639308248798177 0.488268028492602 0.0546822213331428 ENSG00000134717 BTF3L4
ENST00000484036 0.127606118282137 0.0452027406818892 0.122497061855573 ENSG00000134717 BTF3L4
ENST00000533836 0.0915865747118777 0.027914515173363 0.132440134127017 ENSG00000134717 BTF3L4
ENST00000361625 0.0940517955242269 0.0289942071634893 0.186229137833261 ENSG00000157077 ZFYVE9
ENST00000357206 0.0890329849269479 0.0267870159020856 0.178627067801761 ENSG00000157077 ZFYVE9
ENST00000287727 0.0920335498887733 0.0281227788025774 0.1765576476316 ENSG00000157077 ZFYVE9
ENST00000371591 0.0904153104415171 0.0274080478936775 0.167450442989532 ENSG00000157077 ZFYVE9
ENST00000469134 0.178443631502278 0.0740796460973446 0.158431150838165 ENSG00000157077 ZFYVE9
ENST00000470844 0.277756038154005 0.141233870976924 -0.103272906391078 ENSG00000154222 CC2D1B
ENST00000371586 0.00232715857136792 4.97704757117952e-05 -0.231972184375838 ENSG00000154222 CC2D1B
ENST00000284376 0.00237566838606181 5.19151909542592e-05 -0.234898505828404 ENSG00000154222 CC2D1B
ENST00000491136 0.00234968253649417 5.07573608157976e-05 -0.235176590612518 ENSG00000154222 CC2D1B
ENST00000438021 0.0204587924145923 0.00284892035250468 -0.188874157975286 ENSG00000154222 CC2D1B
ENST00000460261 0.00773563283299057 0.000550308967977401 -0.224429278468829 ENSG00000154222 CC2D1B
ENST00000606527 0.538464411157871 0.376207703487506 -0.0781168958527006 ENSG00000272100 RP11-155O18.6
ENST00000450942 0.00492400458721057 0.000238113716089091 -0.239475247350616 ENSG00000154222 CC2D1B
ENST00000460370 0.178648499072695 0.0741943541878864 -0.139867763783985 ENSG00000154222 CC2D1B
ENST00000438831 0.00106649607273026 1.12199940073527e-05 -0.258456842282976 ENSG00000154222 CC2D1B
ENST00000492426 0.217981981860894 0.0993191966246903 -0.146186339665796 ENSG00000154222 CC2D1B
ENST00000485966 0.104346980813739 0.033675118007324 -0.177588226383107 ENSG00000154222 CC2D1B
ENST00000494789 0.380158541338949 0.224257266952979 -0.108360813399093 ENSG00000154222 CC2D1B
ENST00000371568 0.139555464418903 0.0516213472264196 -0.0910900773287969 ENSG00000085840 ORC1
ENST00000371566 0.137482666294515 0.0505052183246456 -0.0914887572612653 ENSG00000085840 ORC1
ENST00000257181 0.558223570209886 0.39705716266857 -0.046633652742086 ENSG00000134748 PRPF38A
ENST00000487160 0.94159495789197 0.901253308726516 0.00748774087678258 ENSG00000134748 PRPF38A
ENST00000474048 0.539186358731358 0.377004385013979 -0.0489626265395563 ENSG00000134748 PRPF38A
ENST00000528457 0.501341889557914 0.338638672160349 -0.0506629266668976 ENSG00000134744 ZCCHC11
ENST00000527941 0.519738600303205 0.357018346616403 -0.0491677004863065 ENSG00000134744 ZCCHC11
ENST00000257177 0.00601077279065436 0.000345481343355907 0.199397414644396 ENSG00000134744 ZCCHC11
ENST00000371544 0.00609212644063324 0.000353618568025109 0.199080247374281 ENSG00000134744 ZCCHC11
ENST00000466440 0.938095172130967 0.895346500836641 -0.00836876204294055 ENSG00000134744 ZCCHC11
ENST00000494469 0.720788212429994 0.588458377462877 -0.0371074660641952 ENSG00000134744 ZCCHC11
ENST00000471623 0.607956896379831 0.451646508309153 0.0553195603737543 ENSG00000134744 ZCCHC11
ENST00000531722 0.14569229026909 0.0550431532738922 0.101943251607505 ENSG00000134744 ZCCHC11
ENST00000474453 0.0766911819106693 0.0215152098255654 0.124540196489784 ENSG00000134744 ZCCHC11
ENST00000470212 0.876599638311352 0.80003693468587 -0.0183154744393291 ENSG00000134744 ZCCHC11
ENST00000469810 0.019663141294632 0.0026739728002479 0.165124785460472 ENSG00000134744 ZCCHC11
ENST00000528642 0.00564920545234115 0.000305523576765581 0.211797165353529 ENSG00000134744 ZCCHC11
ENST00000497120 0.0300088008448018 0.00525699965059434 0.175375759202522 ENSG00000134744 ZCCHC11
ENST00000484723 0.00573920768112257 0.000314809332195555 0.216608961417827 ENSG00000134744 ZCCHC11
ENST00000481528 0.321930123878148 0.17597657741077 0.118781316459479 ENSG00000134744 ZCCHC11
ENST00000371541 0.00515818132842621 0.000260732764154191 0.219049088116458 ENSG00000134744 ZCCHC11
ENST00000481133 0.0197036619721917 0.00268156243839106 0.254730225908958 ENSG00000134744 ZCCHC11
ENST00000473856 0.0037828270798777 0.000139147419070857 0.227511350675808 ENSG00000134744 ZCCHC11
ENST00000355809 0.0238046796344838 0.00364698843162381 0.19258788358699 ENSG00000134744 ZCCHC11
ENST00000470626 0.0217300017787644 0.00314008038168137 0.205778138697055 ENSG00000134744 ZCCHC11
ENST00000524582 0.0160786016340939 0.00192705677941402 0.214659600190095 ENSG00000134744 ZCCHC11
ENST00000361314 0.122820717586849 0.0428099420049091 -0.179260609816827 ENSG00000116157 GPX7
ENST00000459779 0.529354878902427 0.366957004344189 -0.0798066043945178 ENSG00000116157 GPX7
ENST00000440303 0.331641576922936 0.183805627248319 0.117950908691811 ENSG00000182183 FAM159A
ENST00000401050 0.414056686756049 0.254500216513336 0.101192482477047 ENSG00000182183 FAM159A
ENST00000424164 0.261838757665751 0.129596542212562 0.133145353582867 ENSG00000182183 FAM159A
ENST00000371538 0.109818291832453 0.0363540410477145 -0.148080937127363 ENSG00000162377 COA7
ENST00000486918 0.287129554990421 0.148309036698926 -0.109049381578483 ENSG00000162377 COA7
ENST00000443756 0.0109476197132235 0.00102039151686634 0.203954746247999 ENSG00000162378 ZYG11B
ENST00000545132 0.00834309989366097 0.000634120527740631 0.218331158140636 ENSG00000162378 ZYG11B
ENST00000294353 0.0381360039524115 0.00758978767375129 0.146248405193952 ENSG00000162378 ZYG11B
ENST00000371532 0.0487614230548601 0.0109806958086292 0.185713269846383 ENSG00000203995 ZYG11A
ENST00000371528 0.0487614230548601 0.0109806958086292 0.185713269846383 ENSG00000203995 ZYG11A
ENST00000371522 0.741478172846829 0.614638258017039 -0.03148512186309 ENSG00000121310 ECHDC2
ENST00000460612 0.778177767378665 0.66215082242061 -0.027457958761804 ENSG00000121310 ECHDC2
ENST00000539680 0.295521847104609 0.15487495247668 0.11633489658331 ENSG00000121310 ECHDC2
ENST00000479183 0.376589232907484 0.221280740134655 0.0937901055157176 ENSG00000121310 ECHDC2
ENST00000543419 0.543513301696931 0.381641072373976 0.0607285275747179 ENSG00000121310 ECHDC2
ENST00000463923 0.543513301696931 0.381641072373976 0.0607285275747179 ENSG00000121310 ECHDC2
ENST00000371520 0.796820137268566 0.687410212251538 -0.0252557667870521 ENSG00000121310 ECHDC2
ENST00000358358 0.796820137268566 0.687410212251538 -0.0252557667870521 ENSG00000121310 ECHDC2
ENST00000498544 0.67493078117879 0.5312553696676 0.0473029077996202 ENSG00000121310 ECHDC2
ENST00000476477 0.797094166859107 0.687737739851509 -0.0254044843687532 ENSG00000121310 ECHDC2
ENST00000536120 0.797094166859107 0.687737739851509 -0.0254044843687532 ENSG00000121310 ECHDC2
ENST00000479593 0.925892844158666 0.876664966255282 -0.0101682156041847 ENSG00000121310 ECHDC2
ENST00000467988 0.558681070828231 0.39752014072773 -0.0543997044169693 ENSG00000121310 ECHDC2
ENST00000487866 0.530093169528219 0.36765992420253 -0.0638656802102631 ENSG00000121310 ECHDC2
ENST00000486170 0.646686542146993 0.496830876033328 -0.0525728030750495 ENSG00000121310 ECHDC2
ENST00000487851 0.579051601790215 0.419543429344285 -0.0571295887126812 ENSG00000121310 ECHDC2
ENST00000541281 0.486204698379411 0.323031808637723 -0.0686980529851994 ENSG00000121310 ECHDC2
ENST00000488268 0.614119082866003 0.45872478580417 -0.0546443681964916 ENSG00000121310 ECHDC2
ENST00000544365 0.533092249135918 0.37065416768176 -0.0663384474663633 ENSG00000121310 ECHDC2
ENST00000495920 0.528962997420912 0.366564402987822 -0.0664474756912179 ENSG00000121310 ECHDC2
ENST00000492992 0.247244840746896 0.119020620211281 0.138022941841994 ENSG00000121310 ECHDC2
ENST00000480312 0.254579802500088 0.124241838979421 -0.113394228528554 ENSG00000121310 ECHDC2
ENST00000544531 0.186233441782659 0.0789332383027642 -0.128708118990581 ENSG00000121310 ECHDC2
ENST00000493896 0.113794820125249 0.0383719155582172 -0.182970109097765 ENSG00000121310 ECHDC2
ENST00000542552 0.423334817748888 0.262994964832906 -0.0829347010719196 ENSG00000121310 ECHDC2
ENST00000474789 0.366155050083696 0.212622050056516 -0.0946504477039534 ENSG00000121310 ECHDC2
ENST00000371514 0.129614166741589 0.0463061678649479 0.122032761836143 ENSG00000116171 SCP2
ENST00000478631 0.134369282295855 0.0488876605234701 0.120713925189852 ENSG00000116171 SCP2
ENST00000528311 0.0862640038498224 0.0255655207645681 0.132794755553926 ENSG00000116171 SCP2
ENST00000371509 0.0962442537070495 0.0299857129395632 0.129209430529868 ENSG00000116171 SCP2
ENST00000407246 0.146575045914839 0.0556125432528316 0.117313862219196 ENSG00000116171 SCP2
ENST00000371513 0.257856444131499 0.126766096405288 0.107013589355751 ENSG00000116171 SCP2
ENST00000528809 0.377362681931192 0.221944277625995 0.0996162193463606 ENSG00000116171 SCP2
ENST00000529363 0.175780974941025 0.0724796056196174 0.138560477611048 ENSG00000116171 SCP2
ENST00000473584 0.29578665454366 0.155104939633632 0.118058899023615 ENSG00000116171 SCP2
ENST00000430330 0.228654011348524 0.106345278566598 0.109934500653759 ENSG00000116171 SCP2
ENST00000408941 0.219626658883909 0.100425866262029 0.112539218222234 ENSG00000116171 SCP2
ENST00000478274 0.232252949477967 0.108777196489551 0.128142278915252 ENSG00000116171 SCP2
ENST00000484100 0.182911223685258 0.0768576185211185 0.119918882140839 ENSG00000116171 SCP2
ENST00000533119 0.202367768486247 0.0890015990637488 0.114956329979465 ENSG00000116171 SCP2
ENST00000435345 0.213496597434039 0.0963029896564357 0.112789511755035 ENSG00000116171 SCP2
ENST00000488965 0.212588985225362 0.0957571157035418 0.114094827154498 ENSG00000116171 SCP2
ENST00000371486 0.14741427561033 0.0560476296531911 -0.106059523940331 ENSG00000157184 CPT2
ENST00000468572 0.0552329366925867 0.0132642917677267 -0.203946648496534 ENSG00000157184 CPT2
ENST00000452466 0.161054484720394 0.0637646309728846 -0.115635257625565 ENSG00000236723 RP5-1024G6.2
ENST00000294360 0.732354192840163 0.602692433490464 -0.0344180330550628 ENSG00000162384 C1orf123
ENST00000483739 0.543293591532825 0.381387730105022 -0.06127839937048 ENSG00000162384 C1orf123
ENST00000470385 0.710880299019426 0.5757286695439 -0.0376488946761238 ENSG00000162384 C1orf123
ENST00000478839 0.902978570825679 0.840246910890553 -0.0152785183813617 ENSG00000162384 C1orf123
ENST00000489755 0.572258501065166 0.412203260979182 -0.0619727685214402 ENSG00000162384 C1orf123
ENST00000474227 0.805307633069032 0.699066371042899 -0.0280440644102718 ENSG00000162384 C1orf123
ENST00000602807 0.845976151837961 0.755497657719742 -0.0238694188195806 ENSG00000162384 C1orf123
ENST00000371470 0.405883330999574 0.246942252607004 -0.0695829127879126 ENSG00000162385 MAGOH
ENST00000371466 0.406248409638735 0.24725725435964 -0.0695843163450061 ENSG00000162385 MAGOH
ENST00000495868 0.376658525360781 0.221334705022716 -0.085047935104451 ENSG00000162385 MAGOH
ENST00000462941 0.408876505800308 0.249810351769636 -0.0715096719512042 ENSG00000162385 MAGOH
ENST00000602943 0.225986862863233 0.104546373782228 -0.142780095159472 ENSG00000270172 RP5-1024G6.8
ENST00000306052 0.954103285665291 0.921674765249371 -0.00446124087165554 ENSG00000157193 LRP8
ENST00000529670 0.642956530379017 0.492440811154626 0.0436111399173078 ENSG00000157193 LRP8
ENST00000371454 0.998993605138939 0.998229304530865 -0.000107112382938872 ENSG00000157193 LRP8
ENST00000465675 0.964652521570884 0.939386247395482 0.00362508343102769 ENSG00000157193 LRP8
ENST00000354412 0.975023099152978 0.956494101947073 0.00262199659202416 ENSG00000157193 LRP8
ENST00000480045 0.900076011277206 0.835480132738462 -0.0101644059812113 ENSG00000157193 LRP8
ENST00000347547 0.937651743749922 0.894645328142794 -0.0065281563332322 ENSG00000157193 LRP8
ENST00000459674 0.998989809000708 0.998205179730508 0.000154828798459926 ENSG00000157193 LRP8
ENST00000460214 0.187794980399708 0.0798747615775503 -0.136278203076731 ENSG00000157193 LRP8
ENST00000481431 0.331045502291065 0.183308641276538 -0.105810355754371 ENSG00000157193 LRP8
ENST00000475501 0.716600351611211 0.58322439908207 -0.0371835421754665 ENSG00000157193 LRP8
ENST00000496580 0.54003145598241 0.377839183053006 0.0676040993023415 ENSG00000157193 LRP8
ENST00000371429 0.0429851901216883 0.00907295021150034 0.124477261994601 ENSG00000058804 NDC1
ENST00000540001 0.042171151059339 0.00882264551111677 0.124868466139291 ENSG00000058804 NDC1
ENST00000537333 0.0281745903142835 0.00477492595116627 0.140217634255551 ENSG00000058804 NDC1
ENST00000234725 0.0243918317278114 0.0037824874527391 0.139754310841982 ENSG00000058804 NDC1
ENST00000480952 0.032977148978896 0.0060960528398661 0.168898539072964 ENSG00000058804 NDC1
ENST00000464950 0.898621460070371 0.833200530849474 0.0111370044393436 ENSG00000058799 YIPF1
ENST00000371399 0.882159600214603 0.808026178630772 0.0128520177953435 ENSG00000058799 YIPF1
ENST00000072644 0.882159600214603 0.808026178630772 0.0128520177953435 ENSG00000058799 YIPF1
ENST00000539954 0.887965694501569 0.816937809374837 0.0124181620993145 ENSG00000058799 YIPF1
ENST00000469457 0.851423915659907 0.763537410607662 0.0176898189777673 ENSG00000058799 YIPF1
ENST00000480151 0.845382093625678 0.754636828989916 0.0183766883152513 ENSG00000058799 YIPF1
ENST00000412288 0.846893225376569 0.757119061182632 0.0187615782761878 ENSG00000058799 YIPF1
ENST00000465897 0.918753843116287 0.86522753426833 0.010364565159364 ENSG00000058799 YIPF1
ENST00000472983 0.859489706759053 0.775176672697962 -0.0195313051259138 ENSG00000058799 YIPF1
ENST00000534069 0.442512710595137 0.280858663981094 0.0955322180911741 ENSG00000211452 DIO1
ENST00000529589 0.339473666975067 0.189972706077697 0.116515500490156 ENSG00000211452 DIO1
ENST00000361921 0.807440580150405 0.701812597295747 0.033469372465047 ENSG00000211452 DIO1
ENST00000322679 0.816631203278898 0.714770437440549 0.0319534232422233 ENSG00000211452 DIO1
ENST00000530084 0.703641101320834 0.566390402042837 0.0505194548381212 ENSG00000211452 DIO1
ENST00000525044 0.703641101320834 0.566390402042837 0.0505194548381212 ENSG00000211452 DIO1
ENST00000527060 0.703641101320834 0.566390402042837 0.0505194548381212 ENSG00000211452 DIO1
ENST00000528946 0.703641101320834 0.566390402042837 0.0505194548381212 ENSG00000211452 DIO1
ENST00000526329 0.290179434481763 0.150630359002814 0.127781802239567 ENSG00000211452 DIO1
ENST00000525202 0.645186046968914 0.495105043456433 0.0601217468845045 ENSG00000211452 DIO1
ENST00000529329 0.645186046968914 0.495105043456433 0.0601217468845045 ENSG00000211452 DIO1
ENST00000532493 0.645186046968914 0.495105043456433 0.0601217468845045 ENSG00000211452 DIO1
ENST00000524406 0.645186046968914 0.495105043456433 0.0601217468845045 ENSG00000211452 DIO1
ENST00000388876 0.645186046968914 0.495105043456433 0.0601217468845045 ENSG00000211452 DIO1
ENST00000371378 0.0417865961487427 0.0086946546319782 0.157351432459216 ENSG00000081870 HSPB11
ENST00000194214 0.0517745182168462 0.0120294995893883 0.154719112972186 ENSG00000081870 HSPB11
ENST00000489675 0.0892492434493904 0.0268762472465848 0.175186684130517 ENSG00000081870 HSPB11
ENST00000371377 0.0594068364787353 0.014765446684911 0.153505639015804 ENSG00000081870 HSPB11
ENST00000371376 0.122296813345866 0.0425508599833213 0.136337145894893 ENSG00000081870 HSPB11
ENST00000488884 0.224881638133788 0.103833358925511 0.117041987034289 ENSG00000081870 HSPB11
ENST00000371370 0.112596012824474 0.0377438984554027 -0.122191849195995 ENSG00000116212 LRRC42
ENST00000371368 0.196554328140711 0.0853558970429985 -0.106808206712095 ENSG00000116212 LRRC42
ENST00000319223 0.099040904438233 0.0312351216595345 -0.125892700095289 ENSG00000116212 LRRC42
ENST00000444987 0.155995877589999 0.0608193926302829 -0.113839866401873 ENSG00000116212 LRRC42
ENST00000477905 0.227961275296974 0.105876751130543 -0.129051600790196 ENSG00000116212 LRRC42
ENST00000371348 0.212977804491873 0.0959921858472671 0.0984143781112375 ENSG00000116209 TMEM59
ENST00000371344 0.233158242980902 0.109393586930133 0.0983730904997913 ENSG00000116209 TMEM59
ENST00000234831 0.215289540428076 0.0975604388849246 0.0798908553582111 ENSG00000116209 TMEM59
ENST00000371341 0.234533247483681 0.110379020699395 0.0768230128746939 ENSG00000116209 TMEM59
ENST00000470395 0.0684239154417561 0.0182047187150656 0.164600432477439 ENSG00000116209 TMEM59
ENST00000420738 0.310937798652935 0.167200672840256 0.0677694119307144 ENSG00000116209 TMEM59
ENST00000440019 0.310937798652935 0.167200672840256 0.0677694119307144 ENSG00000116209 TMEM59
ENST00000452421 0.310954834452169 0.167228975077364 0.0677680598163774 ENSG00000116209 TMEM59
ENST00000371337 0.583944193814632 0.425021405174829 0.0435236066407235 ENSG00000116209 TMEM59
ENST00000498272 0.633165494175656 0.481036508273468 0.0341881501182937 ENSG00000116205 TCEANC2
ENST00000234827 0.496249118188708 0.333254750125143 0.0511472826295166 ENSG00000116205 TCEANC2
ENST00000371331 0.158807766110635 0.0624463726125579 0.130599165068162 ENSG00000116205 TCEANC2
ENST00000391366 0.971524202974264 0.950165450765358 -0.00553596673343799 ENSG00000212670 AL161915.1
ENST00000525949 0.0211832385624 0.00300885256351304 -0.252219842206265 ENSG00000256407 RP11-446E24.4
ENST00000311841 0.0314311068169015 0.00566182818482531 -0.181195534345769 ENSG00000256407 RP11-446E24.4
ENST00000536061 0.0537819847001173 0.0127494258590429 -0.219022856258197 ENSG00000248835 AL357673.1
ENST00000420054 0.229602341625843 0.10693777267317 -0.120051057906676 ENSG00000215883 CYB5RL
ENST00000421415 0.14402765115076 0.0541090030762137 -0.133964451129181 ENSG00000215883 CYB5RL
ENST00000490863 0.133616694325873 0.0485174948371773 -0.136588351673106 ENSG00000215883 CYB5RL
ENST00000401046 0.214102723212406 0.0967511780986606 -0.123122067247037 ENSG00000215883 CYB5RL
ENST00000419823 0.0990005727870274 0.0312084908120879 -0.149710381905562 ENSG00000215883 CYB5RL
ENST00000528287 0.150768180447784 0.0579300365677795 -0.130547428087401 ENSG00000215883 CYB5RL
ENST00000534324 0.48320768643236 0.319988318331816 -0.0789164465334068 ENSG00000215883 CYB5RL
ENST00000287899 0.326422582880887 0.179618979339688 -0.100998501217422 ENSG00000215883 CYB5RL
ENST00000542737 0.332301319838561 0.184322543641007 -0.0972184175977142 ENSG00000215883 CYB5RL
ENST00000537208 0.332301319838561 0.184322543641007 -0.0972184175977142 ENSG00000215883 CYB5RL
ENST00000493530 0.632363238384427 0.480054424805646 -0.0564245506528361 ENSG00000215883 CYB5RL
ENST00000487096 0.189167436650484 0.0807007930949153 -0.0930900701996621 ENSG00000116221 MRPL37
ENST00000462299 0.18288713864502 0.0768378484448357 -0.157314485531056 ENSG00000215883 CYB5RL
ENST00000497820 0.0954432609241296 0.02963722452176 -0.191245509248358 ENSG00000215883 CYB5RL
ENST00000360840 0.251111737449721 0.121796314286061 -0.0845576134891568 ENSG00000116221 MRPL37
ENST00000605337 0.289550617206786 0.150146616294354 -0.0772289443082254 ENSG00000116221 MRPL37
ENST00000490670 0.256100458138561 0.125293571203564 -0.0871538535649757 ENSG00000116221 MRPL37
ENST00000336230 0.251111737449721 0.121796314286061 -0.0845576134891568 ENSG00000116221 MRPL37
ENST00000398219 0.584693054740749 0.425908645943642 -0.0479678379446943 ENSG00000116221 MRPL37
ENST00000326956 0.94804659993322 0.912155639086256 0.00701376604153715 ENSG00000157216 SSBP3
ENST00000528930 0.00900454079546059 0.000724781795724845 -0.276133729036801 ENSG00000157216 SSBP3
ENST00000417664 0.476465860315618 0.313395246785094 0.0646980157132481 ENSG00000157216 SSBP3
ENST00000371320 0.409493335139309 0.250373764284095 0.0740241877204261 ENSG00000157216 SSBP3
ENST00000371319 0.417387013567144 0.257516700258488 0.0728703312213551 ENSG00000157216 SSBP3
ENST00000533946 0.511716855254429 0.349073560179365 0.0608506996286108 ENSG00000157216 SSBP3
ENST00000357475 0.400561293265461 0.242024488038806 0.0758635038172878 ENSG00000157216 SSBP3
ENST00000426150 0.978036555776986 0.961632024441287 -0.00317657324239373 ENSG00000157216 SSBP3
ENST00000444533 0.0122999885928477 0.00123784082536648 -0.250993787270408 ENSG00000157216 SSBP3
ENST00000420121 0.0939991069649446 0.0289697287314202 -0.164782984592091 ENSG00000157216 SSBP3
ENST00000530618 0.0594068364787353 0.014765140593419 -0.210705008074825 ENSG00000157216 SSBP3
ENST00000533209 0.615806699438301 0.460900568871246 0.054876219252386 ENSG00000157216 SSBP3
ENST00000525990 0.207417756226285 0.0922951102761292 0.116634799376138 ENSG00000157216 SSBP3
ENST00000528787 0.567980349378289 0.407668895151719 0.0618621413386522 ENSG00000157216 SSBP3
ENST00000606515 0.484729987517061 0.321491019389304 -0.0572360191639176 ENSG00000271723 MROH7-TTC4
ENST00000425300 0.391851482469557 0.234504409589771 -0.0683828857183585 ENSG00000271723 MROH7-TTC4
ENST00000414150 0.418085234471522 0.258190242392714 -0.0651645879963697 ENSG00000271723 MROH7-TTC4
ENST00000460155 0.451230506699702 0.289324802664515 -0.0615025505708105 ENSG00000271723 MROH7-TTC4
ENST00000371281 0.463979477156133 0.301473434715167 -0.060246074479606 ENSG00000243725 TTC4
ENST00000486621 0.111123403770391 0.0370030234108922 -0.173726121044371 ENSG00000243725 TTC4
ENST00000371284 0.462097429714235 0.2996450800006 -0.0607625198072131 ENSG00000243725 TTC4
ENST00000486091 0.198148094716238 0.0864121898172883 -0.140986605632442 ENSG00000243725 TTC4
ENST00000371279 0.675723740625279 0.532143077083256 -0.0512186364799396 ENSG00000162396 PARS2
ENST00000371276 0.336875018226669 0.18783415143703 -0.11696583509371 ENSG00000006555 TTC22
ENST00000371269 0.00591941280453813 0.000334504213885257 -0.170550854441741 ENSG00000116133 DHCR24
ENST00000436604 0.0250611323374039 0.00394996856072892 -0.166939876288906 ENSG00000116133 DHCR24
ENST00000537443 0.0127745583678192 0.00131664326915857 -0.160903992870813 ENSG00000116133 DHCR24
ENST00000535035 0.0216528862983709 0.00312240275707414 -0.143780710754766 ENSG00000116133 DHCR24
ENST00000415336 0.00631716574689775 0.000378219999843577 -0.269022596997833 ENSG00000242396 RP11-67L3.5
ENST00000294383 0.0196541764843587 0.00267184880964757 0.137369908458853 ENSG00000162402 USP24
ENST00000407756 0.0195687189872168 0.00264934264270653 0.137350183454037 ENSG00000162402 USP24
ENST00000484447 0.521199769882915 0.358457473534741 -0.0764653008615452 ENSG00000162402 USP24
ENST00000480962 0.109185000226753 0.0360685444621903 -0.181679738425884 ENSG00000162402 USP24
ENST00000472566 0.174802126280401 0.071909980806377 0.148954591426353 ENSG00000162402 USP24
ENST00000512504 0.359525507506548 0.206922793081727 0.110111214536691 ENSG00000162402 USP24
ENST00000482197 0.614250469311271 0.458898259502198 0.0635178074807295 ENSG00000162402 USP24
ENST00000485760 0.00969433234446045 0.000822965713327174 0.187931673878541 ENSG00000173406 DAB1
ENST00000371234 0.0806190929151113 0.023172982201322 0.200770291769176 ENSG00000173406 DAB1
ENST00000467509 0.00362916661801753 0.000127371094160911 0.27473004901192 ENSG00000162600 OMA1
ENST00000460671 0.0222624133060581 0.00326765985570431 0.222539211145618 ENSG00000162600 OMA1
ENST00000421528 0.00806007170469434 0.00059564872583215 0.222527624664888 ENSG00000162600 OMA1
ENST00000358603 0.0484137721550682 0.010864201185886 0.146788595611509 ENSG00000162600 OMA1
ENST00000371226 0.0619169318791764 0.0157064223452203 0.140888933947582 ENSG00000162600 OMA1
ENST00000476933 0.00515637481513564 0.000260460070686709 0.278436278356646 ENSG00000162600 OMA1
ENST00000456980 0.678173324842408 0.535024274003096 0.0407384550954069 ENSG00000162600 OMA1
ENST00000467063 0.684692393584774 0.543058699184875 0.03979497430141 ENSG00000162600 OMA1
ENST00000419242 0.747276661325356 0.622101743218162 0.0329579097081442 ENSG00000162600 OMA1
ENST00000426139 0.770023880092379 0.651656045891408 0.0303896793069504 ENSG00000162600 OMA1
ENST00000453710 0.962551393455453 0.93576095103109 0.00563601281589884 ENSG00000162600 OMA1
ENST00000482274 0.895913269352131 0.828708941096636 0.0152416440007604 ENSG00000162600 OMA1
ENST00000472487 0.185900445422942 0.0787381528677005 0.103160322219476 ENSG00000162601 MYSM1
ENST00000493821 0.309323474836344 0.16585385312159 0.0825697234341104 ENSG00000162601 MYSM1
ENST00000401044 0.142630126961346 0.053344821033325 0.119483667635774 ENSG00000162601 MYSM1
ENST00000481973 0.242161617546054 0.115604674582114 0.126915001104263 ENSG00000162601 MYSM1
ENST00000466774 0.0419706035284963 0.0087499574969377 0.177033529744998 ENSG00000162601 MYSM1
ENST00000483003 0.0678515530877809 0.0179899250371243 0.181710277013813 ENSG00000162601 MYSM1
ENST00000489282 0.0609122970734869 0.0153374823207594 0.194917658565445 ENSG00000162601 MYSM1
ENST00000371222 0.00627669650018713 0.00037266897396305 -0.228653440555354 ENSG00000177606 JUN
ENST00000544621 0.106427405920879 0.0347130324548689 0.173401168274731 ENSG00000234807 LINC01135
ENST00000419531 0.106422558248181 0.0347101129295562 0.173411155682591 ENSG00000234807 LINC01135
ENST00000447329 0.997085228988447 0.994665183056065 0.000566831918569831 ENSG00000230812 RP4-794H19.4
ENST00000438195 0.993464386783833 0.988467142539535 -0.0011538087986902 ENSG00000230812 RP4-794H19.4
ENST00000451090 0.657703261552178 0.510153088703762 -0.0574746156503167 ENSG00000235215 RP11-145M4.2
ENST00000449812 0.807172001219082 0.701479778573414 -0.0335490595713165 ENSG00000237352 RP11-145M4.3
ENST00000582567 0.0425319840700376 0.00893203457394861 0.221742606314866 ENSG00000172456 FGGY
ENST00000413489 0.0144829078276929 0.00163493899471568 0.248122427583588 ENSG00000172456 FGGY
ENST00000474476 0.0114309956095915 0.00109875676972516 0.247580140342785 ENSG00000172456 FGGY
ENST00000462744 0.00707875732699856 0.000469925155533678 0.283662678796182 ENSG00000172456 FGGY
ENST00000371218 0.00721278487442681 0.000487674820369581 0.253341997912947 ENSG00000172456 FGGY
ENST00000495718 0.0116589196828628 0.00113313441793079 0.248947278235491 ENSG00000172456 FGGY
ENST00000583635 0.0661920704381319 0.0173299065302208 0.208607924092077 ENSG00000172456 FGGY
ENST00000303721 0.00721542943382691 0.000488160930791859 0.253326952852356 ENSG00000172456 FGGY
ENST00000430447 0.00973128763877896 0.000829660411185525 0.245930484629176 ENSG00000172456 FGGY
ENST00000371212 0.00742201021937892 0.000511929836962088 0.255068919960949 ENSG00000172456 FGGY
ENST00000475949 0.0249283546272054 0.00391951801436148 0.230104172603842 ENSG00000172456 FGGY
ENST00000485720 0.0303293424892485 0.00534494150714101 0.224151496171003 ENSG00000172456 FGGY
ENST00000371210 0.0122173838985569 0.00122404832041735 0.231549385378009 ENSG00000172456 FGGY
ENST00000493891 0.0101184724937084 0.000886428553685297 0.239378021020777 ENSG00000172456 FGGY
ENST00000466791 0.552042060618161 0.390498945766664 0.0720503637000948 ENSG00000172456 FGGY
ENST00000476939 0.00744788635515717 0.000515519619236179 0.251973126106772 ENSG00000172456 FGGY
ENST00000472783 0.00482914146309561 0.0002281330338104 0.282507368801267 ENSG00000172456 FGGY
ENST00000471169 0.00482914146309561 0.0002281330338104 0.282507368801267 ENSG00000172456 FGGY
ENST00000443012 0.578701152755034 0.419164570617958 0.0714168813828327 ENSG00000226883 RP4-782L23.2
ENST00000455990 0.0371273365299032 0.0072893190464461 0.204835410444489 ENSG00000134709 HOOK1
ENST00000371208 0.648874534317704 0.499521836245932 0.0442356481314443 ENSG00000134709 HOOK1
ENST00000465876 0.742372432015931 0.615741837425833 0.0306134435374322 ENSG00000134709 HOOK1
ENST00000395561 0.667305459325358 0.521944435501012 0.03879889496396 ENSG00000134709 HOOK1
ENST00000474695 0.766148701270399 0.646481801457619 0.0384787344711702 ENSG00000134709 HOOK1
ENST00000466803 0.713767421686954 0.579501045885144 -0.0401401792065879 ENSG00000134709 HOOK1
ENST00000491135 0.627076273960971 0.473901251652446 -0.0624264975360419 ENSG00000134709 HOOK1
ENST00000371204 0.963670664478953 0.937653992571235 0.00674481259695322 ENSG00000134716 CYP2J2
ENST00000492633 0.705913123413349 0.569425314157638 0.0505933030853279 ENSG00000134716 CYP2J2
ENST00000466095 0.963670664478953 0.937653992571235 0.00674481259695322 ENSG00000134716 CYP2J2
ENST00000469406 0.963670664478953 0.937653992571235 0.00674481259695322 ENSG00000134716 CYP2J2
ENST00000468257 0.99399167187724 0.98934913648933 0.00118351231460382 ENSG00000134716 CYP2J2
ENST00000606498 0.00950891111900268 0.000796234900190332 0.20771660905535 ENSG00000162604 TM2D1
ENST00000294613 0.00944010488034925 0.000788480993303937 0.207862067365695 ENSG00000162604 TM2D1
ENST00000472357 0.424868581181957 0.26436267273544 0.0931084767167182 ENSG00000162604 TM2D1
ENST00000371180 0.00944010488034925 0.000788480993303937 0.207862067365695 ENSG00000162604 TM2D1
ENST00000488206 0.00965841928771488 0.000817830166653739 0.208443387555426 ENSG00000162604 TM2D1
ENST00000472989 0.0115797343620254 0.00112004131599101 0.226183753850641 ENSG00000162604 TM2D1
ENST00000488410 0.042073468337844 0.0087869040984519 0.208827624049916 ENSG00000162604 TM2D1
ENST00000468586 0.00522681812342033 0.000265810923868793 0.237335192060773 ENSG00000162604 TM2D1
ENST00000371178 0.00541233761392131 0.000282884906097714 0.232819015728737 ENSG00000162604 TM2D1
ENST00000494926 0.00597113021397513 0.000340682344706245 0.230670225205976 ENSG00000162604 TM2D1
ENST00000496465 0.0059761983713414 0.000341184489186163 0.230675081538988 ENSG00000162604 TM2D1
ENST00000371177 0.0116792362414065 0.00113757394019979 0.210662358418087 ENSG00000162604 TM2D1
ENST00000316485 0.0146225005497212 0.001659569908057 0.212880003674195 ENSG00000132849 INADL
ENST00000459752 0.0153934966349343 0.00179350513930655 0.211307377022906 ENSG00000132849 INADL
ENST00000484562 0.0153934966349343 0.00179350513930655 0.211307377022906 ENSG00000132849 INADL
ENST00000371158 0.0228359487702083 0.00341174540556089 0.19070578893628 ENSG00000132849 INADL
ENST00000484937 0.0196548210027118 0.00267249564563979 0.207067885565987 ENSG00000132849 INADL
ENST00000488913 0.305829246770517 0.163011293114203 0.11828350484015 ENSG00000132849 INADL
ENST00000493967 0.63406151494156 0.482085252783998 0.0627601900149861 ENSG00000132849 INADL
ENST00000494842 0.0272795874095309 0.00451923962147087 0.232304995278855 ENSG00000132849 INADL
ENST00000490547 0.013353346384153 0.00142346449341514 0.273019390708398 ENSG00000132849 INADL
ENST00000307297 0.0361382425873825 0.00699947054466956 0.218015327909778 ENSG00000132849 INADL
ENST00000543708 0.0388127652765755 0.00779190624367007 0.198569703305753 ENSG00000132849 INADL
ENST00000545929 0.0623031182862591 0.015856585924675 0.1871248292081 ENSG00000132849 INADL
ENST00000465798 0.532489297929147 0.37005231726816 0.0696823667928686 ENSG00000132849 INADL
ENST00000472512 0.714155672432779 0.580041488861553 -0.0492913164594384 ENSG00000132849 INADL
ENST00000498273 0.933204344554142 0.887937183981125 -0.00952349902782071 ENSG00000240563 L1TD1
ENST00000452143 0.471600833363839 0.30853579860769 -0.0586117978117131 ENSG00000162607 USP1
ENST00000442679 0.368507529024907 0.214577901194954 -0.078858049521588 ENSG00000162607 USP1
ENST00000371146 0.784068286358087 0.670252033419486 0.0242957940577174 ENSG00000162607 USP1
ENST00000339950 0.790186149689709 0.678254542375732 0.0236740166781018 ENSG00000162607 USP1
ENST00000251157 0.00508650189604757 0.00025349166255788 0.229735740694184 ENSG00000116641 DOCK7
ENST00000454575 0.0110713839933517 0.00104446806387541 0.19958216973528 ENSG00000116641 DOCK7
ENST00000340370 0.00510548069942812 0.000256048511004165 0.229600409162926 ENSG00000116641 DOCK7
ENST00000489185 0.369253952716226 0.215194378054408 0.0998486586093224 ENSG00000116641 DOCK7
ENST00000467758 0.231087949501045 0.107927947764071 0.135778858817465 ENSG00000116641 DOCK7
ENST00000479983 0.998302314037936 0.996871339433106 -0.000348123546958132 ENSG00000116641 DOCK7
ENST00000404627 0.0162505370125457 0.00195968686221563 0.23156747115978 ENSG00000116641 DOCK7
ENST00000464312 0.328594977966591 0.181373793976424 0.115487044094578 ENSG00000116641 DOCK7
ENST00000453229 0.785402164352186 0.672117004518326 -0.0375797329398479 ENSG00000235545 RP11-230B22.1
ENST00000443289 0.000195690454082857 6.09193340767104e-07 0.320249771270893 ENSG00000125703 ATG4C
ENST00000317868 0.001036031573203 1.04500568479431e-05 0.271663169205769 ENSG00000125703 ATG4C
ENST00000371120 0.001036031573203 1.04500568479431e-05 0.271663169205769 ENSG00000125703 ATG4C
ENST00000371118 0.00107700961058904 1.14032411832142e-05 0.281463810907653 ENSG00000125703 ATG4C
ENST00000414558 0.00398094709635352 0.000153405532921964 0.247593840794329 ENSG00000125703 ATG4C
ENST00000371108 0.0484821745133687 0.0108953257678331 0.155711965932543 ENSG00000088035 ALG6
ENST00000487136 0.548593221865531 0.386998384858167 0.0711160451471827 ENSG00000088035 ALG6
ENST00000263440 0.0484815017036163 0.0108947482261286 0.155786980813928 ENSG00000088035 ALG6
ENST00000603108 0.0484815017036163 0.0108947482261286 0.155786980813928 ENSG00000088035 ALG6
ENST00000465969 0.149653952180005 0.05727950239355 0.140817928388616 ENSG00000088035 ALG6
ENST00000462390 0.283805323805456 0.145714934972357 0.114045741981528 ENSG00000088035 ALG6
ENST00000494765 0.0626318168908422 0.0159791878552749 0.192986163736013 ENSG00000088035 ALG6
ENST00000492655 0.177156890088242 0.0732552004904957 0.130139121930324 ENSG00000142856 ITGB3BP
ENST00000371092 0.0103823797730999 0.000928109726401637 0.191474579562182 ENSG00000142856 ITGB3BP
ENST00000271002 0.0103916081742883 0.000929638393853365 0.191470801722858 ENSG00000142856 ITGB3BP
ENST00000489099 0.0107734096870894 0.000990933428808107 0.189681262469582 ENSG00000142856 ITGB3BP
ENST00000461681 0.0570100095271017 0.0138901580614508 0.161540814504376 ENSG00000142856 ITGB3BP
ENST00000463803 0.0775804413856127 0.0218881704346358 0.16067807233803 ENSG00000142856 ITGB3BP
ENST00000478538 0.651896724775274 0.503035077215677 0.0552584372604201 ENSG00000142856 ITGB3BP
ENST00000283568 0.00648123980060563 0.000395548557500797 0.206178404140127 ENSG00000142856 ITGB3BP
ENST00000476508 0.0801655850161791 0.0229742311429894 0.149679937217013 ENSG00000142856 ITGB3BP
ENST00000460394 0.00730390847658379 0.000498874002001726 0.20495827306409 ENSG00000142856 ITGB3BP
ENST00000462285 0.00814827820199821 0.000608353180626697 0.20414187430754 ENSG00000142856 ITGB3BP
ENST00000489863 0.00883636462143613 0.000704950972568866 0.201995623633882 ENSG00000142856 ITGB3BP
ENST00000465781 0.0135069617319461 0.00144910463113699 0.195488911063968 ENSG00000142856 ITGB3BP
ENST00000460251 0.0140498635447625 0.00155108813209294 0.19403842126838 ENSG00000142856 ITGB3BP
ENST00000478138 0.0366582461925645 0.00715112232589946 0.138898206173922 ENSG00000142856 ITGB3BP
ENST00000480886 0.529838658863522 0.367432148787042 0.0771498367657672 ENSG00000203965 EFCAB7
ENST00000371088 0.0295598245258551 0.00514018353053035 0.202728750391779 ENSG00000203965 EFCAB7
ENST00000496956 0.00173111850175199 2.86807128109813e-05 0.341093991656187 ENSG00000203965 EFCAB7
ENST00000460678 0.0436467336839437 0.00928805044170005 0.200798755603455 ENSG00000203965 EFCAB7
ENST00000461039 0.309295534287218 0.165825272293794 0.112674402840082 ENSG00000203965 EFCAB7
ENST00000371084 0.810169487901018 0.705627602240443 0.0144789164217661 ENSG00000079739 PGM1
ENST00000540265 0.399716298884542 0.241263928299154 0.0459654930791354 ENSG00000079739 PGM1
ENST00000473117 0.441354238700987 0.279681541052571 0.0936335939614074 ENSG00000079739 PGM1
ENST00000371083 0.972414906167609 0.951688833434946 0.00287470868824412 ENSG00000079739 PGM1
ENST00000483707 0.409841790891858 0.25068052520505 -0.0730082667192712 ENSG00000079739 PGM1
ENST00000371080 0.0169396318141774 0.00209824349698972 0.272514051915586 ENSG00000185483 ROR1
ENST00000371079 0.0180994999448336 0.00233575308174324 0.267633237420782 ENSG00000185483 ROR1
ENST00000482426 0.0141129646481961 0.00156190177283162 0.280356724344742 ENSG00000185483 ROR1
ENST00000342505 0.628826467783582 0.475970457385008 0.0306884547713649 ENSG00000162434 JAK1
ENST00000481702 0.181019911873712 0.07570155132704 -0.151104981167919 ENSG00000162434 JAK1
ENST00000465376 0.0213638277110767 0.0030514117722667 -0.208481857826817 ENSG00000162434 JAK1
ENST00000471473 0.0440904780427116 0.00943846024705385 -0.204158317323612 ENSG00000162434 JAK1
ENST00000494904 0.942660087633541 0.903110545820305 0.0102340024000832 ENSG00000162434 JAK1
ENST00000497030 0.351756135450965 0.200202337796437 0.0910392385697363 ENSG00000162433 AK4
ENST00000545314 0.719812018054 0.587091633034097 0.0233318267298285 ENSG00000162433 AK4
ENST00000470888 0.341900908149652 0.192145814862769 0.0929687959698209 ENSG00000162433 AK4
ENST00000546702 0.483547835250283 0.32028160709714 0.0493575420402669 ENSG00000162433 AK4
ENST00000395334 0.714019538034539 0.579849292343803 0.0237608536449746 ENSG00000162433 AK4
ENST00000327299 0.701692917294531 0.563921314916349 0.0248862546946378 ENSG00000162433 AK4
ENST00000474968 0.249196868877381 0.120435839772792 0.0838705807083374 ENSG00000162433 AK4
ENST00000479060 0.278974157816983 0.142096136788616 0.0759728930136373 ENSG00000162433 AK4
ENST00000463018 0.0136780446707517 0.00147708207850178 0.265038265636247 ENSG00000116675 DNAJC6
ENST00000494710 0.00814827820199821 0.000608213993977356 0.278643928587954 ENSG00000116675 DNAJC6
ENST00000263441 0.0221905542710747 0.00325008733574945 0.234700697154446 ENSG00000116675 DNAJC6
ENST00000395325 0.0199425279788447 0.00273398361177458 0.233096479919063 ENSG00000116675 DNAJC6
ENST00000483402 0.0077834230543274 0.000558749272822486 0.298797972812368 ENSG00000116675 DNAJC6
ENST00000435739 0.0760587598411325 0.0212675582523721 0.202686889375352 ENSG00000229294 RP5-1044H5.1
ENST00000371069 0.0838235836982798 0.0245090826573812 0.183317903221215 ENSG00000116675 DNAJC6
ENST00000344610 0.00508682389542297 0.000253991951360561 0.210812771919852 ENSG00000116678 LEPR
ENST00000371065 0.314737518483104 0.170173869642661 0.0750418367732527 ENSG00000213625 LEPROT
ENST00000475108 0.524421787130342 0.36179161818362 0.053218080710305 ENSG00000213625 LEPROT
ENST00000371059 0.00504327667716038 0.000248360808970656 0.210325465862958 ENSG00000116678 LEPR
ENST00000371060 0.00610808647357439 0.000355264335718428 0.205855288702476 ENSG00000116678 LEPR
ENST00000349533 0.00622238721943246 0.000366946565479612 0.205152601040461 ENSG00000116678 LEPR
ENST00000497874 0.890939624859969 0.821313021166861 0.0140586905031723 ENSG00000213625 LEPROT
ENST00000488747 0.51958269201273 0.356840519860106 0.0534661788839072 ENSG00000213625 LEPROT
ENST00000484243 0.663918588482045 0.517741481681491 0.0389493690499903 ENSG00000213625 LEPROT
ENST00000406510 0.00592739941253352 0.000335476785112481 0.205930795309458 ENSG00000116678 LEPR
ENST00000462765 0.0072493808026593 0.000491831811039806 0.300422546539972 ENSG00000116678 LEPR
ENST00000371058 0.0529872170475549 0.0124510524269244 0.209335728193567 ENSG00000116678 LEPR
ENST00000329654 0.0211117122277396 0.00299582798894803 0.166119423483577 ENSG00000184588 PDE4B
ENST00000341517 0.0327025188041368 0.00602141839743244 0.162077238122012 ENSG00000184588 PDE4B
ENST00000371049 0.0188653790829304 0.00249166010153921 0.188303514479254 ENSG00000184588 PDE4B
ENST00000423207 0.0196346258539554 0.00266785036335984 0.167448483300497 ENSG00000184588 PDE4B
ENST00000412480 0.809751664446245 0.705110230079296 -0.0304877318620623 ENSG00000184588 PDE4B
ENST00000528771 0.0102311543972821 0.000903407829249526 0.242889272066654 ENSG00000184588 PDE4B
ENST00000371045 0.0175064581171078 0.00221596058688519 0.169551610113492 ENSG00000184588 PDE4B
ENST00000531025 0.00994368054649779 0.000861322194811618 0.242334894759556 ENSG00000184588 PDE4B
ENST00000526197 0.00885126851302123 0.000706607004891235 0.244881430849186 ENSG00000184588 PDE4B
ENST00000480109 0.281439951641524 0.143953509627381 0.0861485636454024 ENSG00000184588 PDE4B
ENST00000534463 0.151589748853438 0.0583790165900593 0.149113522541917 ENSG00000184588 PDE4B
ENST00000524999 0.25961243526803 0.127996932535744 0.129991899021847 ENSG00000184588 PDE4B
ENST00000483863 0.137846221552434 0.0507127175715261 -0.170311589975861 ENSG00000184588 PDE4B
ENST00000371026 0.0741135135255435 0.0204534594851862 0.204594769775802 ENSG00000152763 WDR78
ENST00000431318 0.0741135135255435 0.0204534594851862 0.204594769775802 ENSG00000152763 WDR78
ENST00000371023 0.119985953528782 0.0413617322105989 0.180792694525471 ENSG00000152763 WDR78
ENST00000531980 0.107691486169603 0.035319473918967 0.186978546010584 ENSG00000152763 WDR78
ENST00000371022 0.118451168316217 0.0406305788272643 0.18210685834084 ENSG00000152763 WDR78
ENST00000532629 0.141711307777693 0.0527822613693128 0.172483353397826 ENSG00000152763 WDR78
ENST00000371018 0.0234462633535844 0.00355932974692728 0.176753400211512 ENSG00000198160 MIER1
ENST00000355977 0.0234462633535844 0.00355932974692728 0.176753400211512 ENSG00000198160 MIER1
ENST00000357692 0.0230093311956388 0.00345578040941445 0.177239491630124 ENSG00000198160 MIER1
ENST00000401041 0.00897397286961855 0.000720478055219694 0.201245720762692 ENSG00000198160 MIER1
ENST00000371014 0.0220181892901092 0.00320585853631247 0.178681428552234 ENSG00000198160 MIER1
ENST00000371016 0.0220181892901092 0.00320585853631247 0.178681428552234 ENSG00000198160 MIER1
ENST00000371012 0.0151885524436976 0.0017570716914817 0.235952578738094 ENSG00000198160 MIER1
ENST00000401042 0.0214720728873964 0.0030806638230619 0.181246833638428 ENSG00000198160 MIER1
ENST00000355356 0.0227992458397824 0.00340018046946559 0.179474076742782 ENSG00000198160 MIER1
ENST00000479067 0.00532087080913847 0.000273278921253848 0.242089188838031 ENSG00000198160 MIER1
ENST00000493357 0.924677410776664 0.874606739731806 0.0124620287549328 ENSG00000198160 MIER1
ENST00000235345 0.303405708298137 0.161042621830532 0.0844813000476086 ENSG00000116704 SLC35D1
ENST00000506472 0.068201637666544 0.0181218077451073 0.191090868633764 ENSG00000116704 SLC35D1
ENST00000371007 0.721396753200965 0.589227910425703 -0.0462296446411369 ENSG00000203963 C1orf141
ENST00000448166 0.749515940583858 0.625001974672855 -0.0417946689538103 ENSG00000203963 C1orf141
ENST00000347310 0.658144633743781 0.510634346796344 0.0556729052242624 ENSG00000162594 IL23R
ENST00000371002 0.666982721933245 0.521494618509373 0.0542438061417335 ENSG00000162594 IL23R
ENST00000425614 0.687679078093234 0.546816837592195 0.0531597569979224 ENSG00000162594 IL23R
ENST00000473881 0.831365739365475 0.735146203721197 0.0288087195860455 ENSG00000162594 IL23R
ENST00000395227 0.802126988551345 0.694577147330377 0.0336577295628133 ENSG00000162594 IL23R
ENST00000262345 0.0196064445976543 0.00266057289351804 0.223416944557574 ENSG00000081985 IL12RB2
ENST00000371000 0.0196064445976543 0.00266057289351804 0.223416944557574 ENSG00000081985 IL12RB2
ENST00000541374 0.013353346384153 0.00142346249740148 0.241282695980021 ENSG00000081985 IL12RB2
ENST00000544434 0.0146227773693279 0.00165985850840509 0.238205022763541 ENSG00000081985 IL12RB2
ENST00000465396 0.0828850340222214 0.0241267863621295 0.192399492465753 ENSG00000081985 IL12RB2
ENST00000370994 0.12280043229634 0.0427959600629661 -0.0762989510949255 ENSG00000142864 SERBP1
ENST00000370995 0.0894311455566411 0.026954782419279 -0.0838840609356764 ENSG00000142864 SERBP1
ENST00000361219 0.02675846780277 0.00438893157463212 -0.108958665130785 ENSG00000142864 SERBP1
ENST00000370990 0.0169163087895521 0.00209246624837391 -0.118693581953067 ENSG00000142864 SERBP1
ENST00000493607 0.382429166682583 0.226215520352671 -0.0672397876664476 ENSG00000142864 SERBP1
ENST00000462814 0.1752082784276 0.0721618055679256 -0.0783623543396458 ENSG00000142864 SERBP1
ENST00000484880 0.390910204297332 0.233611086958043 -0.0673031055395369 ENSG00000142864 SERBP1
ENST00000490406 0.130800684056906 0.046954357155054 -0.103708371408687 ENSG00000142864 SERBP1
ENST00000370986 0.948927529065366 0.913412112772861 0.00595352033101811 ENSG00000116717 GADD45A
ENST00000370985 0.317740816679727 0.172476695169411 -0.0825641702891886 ENSG00000116717 GADD45A
ENST00000460575 0.180127935548768 0.0751289438960782 -0.126957278189939 ENSG00000116717 GADD45A
ENST00000484245 0.857482140959671 0.772446515900513 -0.0222351336205006 ENSG00000116717 GADD45A
[truncated: 10,369,534 more chars]
