# Supplementary material for: High-throughput allele-specific expression across 250 environmental conditions
Source: Genome Res. 2016 Dec;26(12):1627–38. doi: 10.1101/gr.209759.116 (PMC5131815; doi:10.1101/gr.209759.116)
Supplement: Supplemental Material [file supp_gr.209759.116_Supplemental_Table_S6.tar.gz › DEG_results/DP7_DEG_stats_T47C1.txt]

t.id padj pval logFC ensg g.id
ENST00000541675 0.47122452319394 0.255438790473736 0.0627308598552484 ENSG00000227232 WASH7P
ENST00000423562 0.459479619045665 0.244546678132891 0.0641357649269435 ENSG00000227232 WASH7P
ENST00000438504 0.459479619045665 0.244546678132891 0.0641357649269435 ENSG00000227232 WASH7P
ENST00000488147 0.45925908971797 0.244287952862603 0.0641510271867199 ENSG00000227232 WASH7P
ENST00000538476 0.465188476977112 0.249861622398509 0.0633777037628981 ENSG00000227232 WASH7P
ENST00000440200 0.14295684983907 0.0328828621462188 -0.161381335032535 ENSG00000230021 RP5-857K21.4
ENST00000416931 0.293806269731224 0.114617779118131 -0.12754717970981 ENSG00000225972 MTND1P23
ENST00000414273 0.70505206416108 0.515595420845837 -0.0545377853060473 ENSG00000237973 hsa-mir-6723
ENST00000467115 0.700552399365901 0.510173493503543 -0.0557994646836244 ENSG00000240409 MTATP8P1
ENST00000514057 0.238809688564525 0.0799364409470214 -0.154042012612381 ENSG00000248527 MTATP6P1
ENST00000416718 0.00472774996115605 1.20830099792695e-05 -0.317419992156472 ENSG00000198744 RP5-857K21.11
ENST00000428504 0.773668872344805 0.610886465101066 -0.0411986764054937 ENSG00000228327 RP11-206L10.2
ENST00000429505 0.812325884378603 0.668070741948016 0.0317718765156519 ENSG00000237491 RP11-206L10.9
ENST00000591440 0.894987161658518 0.803420145221458 0.0191758622294397 ENSG00000237491 RP11-206L10.9
ENST00000587530 0.894987161658518 0.803420145221458 0.0191758622294397 ENSG00000237491 RP11-206L10.9
ENST00000593022 0.970644255558711 0.941107339338365 0.00554211494614381 ENSG00000237491 RP11-206L10.9
ENST00000589531 0.947465126917553 0.897277762084524 0.00970927704690722 ENSG00000237491 RP11-206L10.9
ENST00000588951 0.78088292467491 0.621078197075196 0.0369408083289211 ENSG00000237491 RP11-206L10.9
ENST00000585768 0.720214568276247 0.535143790383492 0.048544534277339 ENSG00000237491 RP11-206L10.9
ENST00000585745 0.97153667881277 0.9426993075903 0.00593628297485564 ENSG00000237491 RP11-206L10.9
ENST00000590848 0.915014345838623 0.837760176697183 0.0158527498287417 ENSG00000237491 RP11-206L10.9
ENST00000586288 0.968338144542163 0.936676159658036 0.00597956675763454 ENSG00000237491 RP11-206L10.9
ENST00000447500 0.860072989364749 0.744531841085873 0.0275240525019349 ENSG00000230092 RP11-206L10.8
ENST00000590817 0.860072989364749 0.744531841085873 0.0275240525019349 ENSG00000230092 RP11-206L10.8
ENST00000435300 0.0470522638463474 0.00359541665258639 0.246949309497409 ENSG00000240453 RP11-206L10.10
ENST00000445118 0.560079113598326 0.343862258294357 -0.0589225220169299 ENSG00000228794 LINC01128
ENST00000610067 0.934653004568446 0.873800352809019 -0.0107844226484339 ENSG00000228794 LINC01128
ENST00000441765 0.539523979863939 0.322748922983447 -0.0772538912280418 ENSG00000228794 LINC01128
ENST00000609139 0.944632101303907 0.892531142672571 -0.00917501510388479 ENSG00000228794 LINC01128
ENST00000449005 0.829732668149804 0.694516974080947 -0.0267658445270236 ENSG00000228794 LINC01128
ENST00000416570 0.869299852001698 0.759404368505598 -0.0208426966291948 ENSG00000228794 LINC01128
ENST00000448975 0.869299852001698 0.759404368505598 -0.0208426966291948 ENSG00000228794 LINC01128
ENST00000609009 0.99888746111274 0.997791305467083 -0.0001911403982241 ENSG00000228794 LINC01128
ENST00000608189 0.99888746111274 0.997791305467083 -0.0001911403982241 ENSG00000228794 LINC01128
ENST00000415295 0.658472145075047 0.45682982860639 -0.06124358333679 ENSG00000228794 LINC01128
ENST00000342066 0.519182394259527 0.301992406503683 -0.08245619360809 ENSG00000187634 SAMD11
ENST00000341065 0.486181770706355 0.269510097557949 -0.0882246294714125 ENSG00000187634 SAMD11
ENST00000483767 0.0595299681050934 0.00604414117682192 -0.148407578984208 ENSG00000188976 NOC2L
ENST00000327044 0.0375550355575678 0.00204742040114707 -0.159390173750452 ENSG00000188976 NOC2L
ENST00000477976 0.0463393761803981 0.00348356155908547 -0.151144428813303 ENSG00000188976 NOC2L
ENST00000496938 0.148109053864375 0.0350500311072919 -0.169895454896227 ENSG00000188976 NOC2L
ENST00000487214 0.109475576228403 0.02031835254346 -0.142431671369334 ENSG00000188976 NOC2L
ENST00000469563 0.10122778145542 0.0175251765996364 -0.1790305845683 ENSG00000188976 NOC2L
ENST00000338591 0.2666915938163 0.0971287906112939 -0.125212218265457 ENSG00000187961 KLHL17
ENST00000466300 0.217465253576451 0.0679481306829877 -0.15099894569746 ENSG00000187961 KLHL17
ENST00000428771 0.272656302578091 0.100894510075098 -0.14235512387408 ENSG00000188290 HES4
ENST00000304952 0.276570052236429 0.103535518991539 -0.141617816942313 ENSG00000188290 HES4
ENST00000481869 0.276570052236429 0.103535518991539 -0.141617816942313 ENSG00000188290 HES4
ENST00000484667 0.285894964043008 0.109512407689645 -0.139507957262714 ENSG00000188290 HES4
ENST00000379389 0.839154208916934 0.709677130253879 -0.0284599454203635 ENSG00000187608 ISG15
ENST00000379370 0.111980613728073 0.0210827262854836 -0.138871474688286 ENSG00000188157 AGRN
ENST00000477585 0.851789859834362 0.73016802336389 -0.0255280761097652 ENSG00000188157 AGRN
ENST00000469403 0.630180082875241 0.423410931029206 -0.0563557578312347 ENSG00000188157 AGRN
ENST00000479707 0.216824077029933 0.0676419996989881 -0.13737012114927 ENSG00000188157 AGRN
ENST00000466223 0.0554970619036789 0.00518467912204643 -0.215269234738283 ENSG00000188157 AGRN
ENST00000478677 0.449258727969937 0.234878678264871 -0.102082752266669 ENSG00000188157 AGRN
ENST00000492947 0.0372587037238352 0.00200307922480332 -0.240210669460885 ENSG00000188157 AGRN
ENST00000419249 0.101489708950191 0.0176313249374534 -0.163799208199806 ENSG00000188157 AGRN
ENST00000461111 0.0653384863511753 0.0073910058572117 -0.161751972039449 ENSG00000188157 AGRN
ENST00000418300 0.114373387086336 0.0219053395204149 -0.159183469452888 ENSG00000242590 RP11-54O7.14
ENST00000427998 0.835855855560561 0.704161607342201 -0.0285328649024769 ENSG00000217801 RP11-465B22.3
ENST00000394517 0.863164418595894 0.749446170999575 -0.025040701641894 ENSG00000217801 RP11-465B22.3
ENST00000456409 0.794926178415195 0.642326256948227 0.0377238591742761 ENSG00000217801 RP11-465B22.3
ENST00000412397 0.811939134697363 0.667481664721652 0.0337683131018979 ENSG00000217801 RP11-465B22.3
ENST00000433695 0.561907673284438 0.345976475884808 0.0788698820838011 ENSG00000217801 RP11-465B22.3
ENST00000451054 0.577921392761654 0.363467316073481 0.076009909054439 ENSG00000217801 RP11-465B22.3
ENST00000379339 0.0910227838973421 0.0143637403841551 -0.143487052559712 ENSG00000131591 C1orf159
ENST00000294576 0.0910227838973421 0.0143637403841551 -0.143487052559712 ENSG00000131591 C1orf159
ENST00000448924 0.0910227838973421 0.0143637403841551 -0.143487052559712 ENSG00000131591 C1orf159
ENST00000465822 0.0158160693249583 0.00020447913290691 -0.2698674818743 ENSG00000131591 C1orf159
ENST00000379325 0.0910227838973421 0.0143637403841551 -0.143487052559712 ENSG00000131591 C1orf159
ENST00000421241 0.0910227838973421 0.0143637403841551 -0.143487052559712 ENSG00000131591 C1orf159
ENST00000487177 0.0153638596480654 0.000191831509097113 -0.291734690406487 ENSG00000131591 C1orf159
ENST00000467751 0.0910227838973421 0.0143637403841551 -0.143487052559712 ENSG00000131591 C1orf159
ENST00000477196 0.0910227838973421 0.0143637403841551 -0.143487052559712 ENSG00000131591 C1orf159
ENST00000464905 0.0155725217956612 0.000197632188993874 -0.314098023588465 ENSG00000131591 C1orf159
ENST00000379320 0.0194596632279086 0.000334192397422508 -0.257414932409772 ENSG00000131591 C1orf159
ENST00000379319 0.0515557660276526 0.00437446495127034 -0.182647400454293 ENSG00000131591 C1orf159
ENST00000434641 0.255708517494675 0.0903789408101349 -0.10582559596251 ENSG00000131591 C1orf159
ENST00000482816 0.367316481885208 0.166537908766503 -0.0875673923487002 ENSG00000131591 C1orf159
ENST00000437760 0.401934264564292 0.194686780533593 -0.083078435486515 ENSG00000131591 C1orf159
ENST00000462097 0.513904158868418 0.296447883826159 -0.0701241426429009 ENSG00000131591 C1orf159
ENST00000473600 0.138398812811608 0.031030754644351 -0.181429944579094 ENSG00000131591 C1orf159
ENST00000475119 0.473460985410914 0.257423462828064 -0.0753756199632598 ENSG00000131591 C1orf159
ENST00000472741 0.716531369103763 0.530021495650069 -0.0431166960729852 ENSG00000131591 C1orf159
ENST00000480643 0.708974032528817 0.520328229176554 -0.044194255346111 ENSG00000131591 C1orf159
ENST00000379236 0.499043097818678 0.281832990623493 0.0931344880473466 ENSG00000186827 TNFRSF4
ENST00000497869 0.499442434377962 0.282212901567668 0.0930577868357542 ENSG00000186827 TNFRSF4
ENST00000360001 0.336868142989931 0.143795382756121 -0.0925724303223373 ENSG00000078808 SDF4
ENST00000465727 0.336993907102176 0.143914757188141 -0.0925615318860161 ENSG00000078808 SDF4
ENST00000263741 0.336993907102176 0.143914757188141 -0.0925615318860161 ENSG00000078808 SDF4
ENST00000494748 0.433867410230967 0.221107409219254 -0.0823331173426955 ENSG00000078808 SDF4
ENST00000478938 0.349198256345719 0.152879047525218 -0.0986359519484148 ENSG00000078808 SDF4
ENST00000403997 0.619950336413864 0.411067716139239 -0.0524256991777131 ENSG00000078808 SDF4
ENST00000545427 0.434955008263795 0.221895542069938 -0.0821319430007964 ENSG00000078808 SDF4
ENST00000459994 0.164249187758436 0.0418269360788552 -0.142320005362648 ENSG00000078808 SDF4
ENST00000379198 0.0754134178393597 0.00991585475560925 -0.206190358580731 ENSG00000176022 B3GALT6
ENST00000450390 0.950454374829969 0.902774857740318 -0.00617003340384666 ENSG00000160087 UBE2J2
ENST00000347370 0.952610186986344 0.906802410784384 -0.00591019847901406 ENSG00000160087 UBE2J2
ENST00000349431 0.955281953776484 0.911422317021179 -0.00556010523891422 ENSG00000160087 UBE2J2
ENST00000348298 0.946330472848596 0.895346305442369 0.00653478355332165 ENSG00000160087 UBE2J2
ENST00000339385 0.853387200769668 0.732738717928535 -0.0179471554282289 ENSG00000160087 UBE2J2
ENST00000400929 0.807899932321657 0.661322499232746 0.0223351696468176 ENSG00000160087 UBE2J2
ENST00000464036 0.776065853364495 0.614371533572496 0.0254198023117717 ENSG00000160087 UBE2J2
ENST00000360466 0.853903326871714 0.73359292995031 0.0172302197277106 ENSG00000160087 UBE2J2
ENST00000400930 0.870953535664311 0.762251886322397 0.0153195732316732 ENSG00000160087 UBE2J2
ENST00000467339 0.903963676887694 0.818966030779407 -0.0170942813348792 ENSG00000160087 UBE2J2
ENST00000473215 0.799202344326545 0.648594478720821 0.0225300085825751 ENSG00000160087 UBE2J2
ENST00000435198 0.845546554997683 0.720523297065739 0.0175453289422208 ENSG00000160087 UBE2J2
ENST00000509720 0.821532862097515 0.681694432682722 0.0201873047318193 ENSG00000160087 UBE2J2
ENST00000491779 0.935955770684946 0.876697374462914 0.00800498488659886 ENSG00000160087 UBE2J2
ENST00000466752 0.855481896233915 0.736291949061897 0.0181638870622586 ENSG00000160087 UBE2J2
ENST00000503294 0.767763300717812 0.602040800627507 0.0286167461094158 ENSG00000160087 UBE2J2
ENST00000477894 0.752583462258399 0.581446601967528 0.0305835078096534 ENSG00000160087 UBE2J2
ENST00000471154 0.965833282909552 0.932200486991692 0.00573906320104573 ENSG00000160087 UBE2J2
ENST00000422076 0.693314063852295 0.500771067786457 0.0377907314319501 ENSG00000160087 UBE2J2
ENST00000502382 0.492565365298438 0.27552227640747 0.0620720060898352 ENSG00000160087 UBE2J2
ENST00000461142 0.568855611028386 0.353429343312373 0.0562901863790305 ENSG00000160087 UBE2J2
ENST00000488418 0.489340710883337 0.272533707708033 0.0758334335652534 ENSG00000160087 UBE2J2
ENST00000354700 0.0688168270079771 0.00824119768706481 -0.146216830397882 ENSG00000131584 ACAP3
ENST00000353662 0.0675049567761549 0.00793063773513645 -0.146917137160977 ENSG00000131584 ACAP3
ENST00000492936 0.0517355171275007 0.00440816117517075 -0.155234566189973 ENSG00000131584 ACAP3
ENST00000467278 0.0324559087143714 0.00137645375696069 -0.215765254844369 ENSG00000131584 ACAP3
ENST00000379037 0.04025629345168 0.00243470657533245 -0.25561765615386 ENSG00000131584 ACAP3
ENST00000476572 0.136194821787336 0.030199988164822 -0.159952493201472 ENSG00000131584 ACAP3
ENST00000472541 0.233839389759343 0.0772747178018718 -0.101563185122215 ENSG00000131584 ACAP3
ENST00000354980 0.427267555986719 0.215540635353103 -0.076737054887253 ENSG00000131584 ACAP3
ENST00000478065 0.504855831451065 0.287411830506086 -0.0752275080346221 ENSG00000131584 ACAP3
ENST00000479108 0.333796345645425 0.141710195781345 -0.0970334289811054 ENSG00000131584 ACAP3
ENST00000438966 0.264017034110115 0.0955223218210035 -0.115296930776001 ENSG00000131584 ACAP3
ENST00000379031 0.311316094652304 0.126194527443882 -0.123890962619031 ENSG00000169972 PUSL1
ENST00000470520 0.505576499585434 0.288189535057453 -0.087144068084504 ENSG00000169972 PUSL1
ENST00000467712 0.619233083262387 0.41026239781078 -0.0673538167963421 ENSG00000169972 PUSL1
ENST00000493657 0.587386471643276 0.374111099900046 -0.0741928259939115 ENSG00000169972 PUSL1
ENST00000470030 0.031607357840433 0.00125577314072465 -0.185028215128644 ENSG00000127054 CPSF3L
ENST00000435064 0.0535348432733175 0.00478062250796096 -0.133432448630513 ENSG00000127054 CPSF3L
ENST00000497304 0.541447357661359 0.324813824701246 -0.0706099486533776 ENSG00000127054 CPSF3L
ENST00000323275 0.053488387447081 0.00477194351351244 -0.133659095196288 ENSG00000127054 CPSF3L
ENST00000411962 0.0538482861949435 0.0048505997003345 -0.133419028408745 ENSG00000127054 CPSF3L
ENST00000462432 0.0519032476511459 0.00444532671349738 -0.152213655494138 ENSG00000127054 CPSF3L
ENST00000478641 0.0261942410414097 0.000752506860068978 -0.194171315775689 ENSG00000127054 CPSF3L
ENST00000458452 0.0540431670540995 0.00489259695185124 -0.133112300785162 ENSG00000127054 CPSF3L
ENST00000419704 0.0540431670540995 0.00489259695185124 -0.133112300785162 ENSG00000127054 CPSF3L
ENST00000540437 0.0536729250477177 0.00481317311320345 -0.133352452359259 ENSG00000127054 CPSF3L
ENST00000421495 0.0536729250477177 0.00481317311320345 -0.133352452359259 ENSG00000127054 CPSF3L
ENST00000532772 0.0516109020589466 0.00438059908416606 -0.134351076706813 ENSG00000127054 CPSF3L
ENST00000450926 0.0488220429524486 0.00392549143312868 -0.135696015138781 ENSG00000127054 CPSF3L
ENST00000545578 0.0487911020104922 0.0039206340537317 -0.135923472255411 ENSG00000127054 CPSF3L
ENST00000527098 0.0492844239133715 0.00398694657388872 -0.135681398729563 ENSG00000127054 CPSF3L
ENST00000485710 0.0463811788829546 0.00349797933690981 -0.17389938632477 ENSG00000127054 CPSF3L
ENST00000461514 0.099118788138043 0.0168594479177246 -0.145068297254491 ENSG00000127054 CPSF3L
ENST00000525164 0.0862859545546511 0.0129043965872456 -0.151808466368207 ENSG00000127054 CPSF3L
ENST00000528879 0.0579404170725456 0.00571379182211253 -0.129525973468147 ENSG00000127054 CPSF3L
ENST00000525769 0.0516827381093665 0.00439780182667939 -0.171607189257929 ENSG00000127054 CPSF3L
ENST00000531377 0.147586838712125 0.0348419402383139 -0.104235513452747 ENSG00000127054 CPSF3L
ENST00000527383 0.0218689075034951 0.000460694846624416 -0.209861428637143 ENSG00000127054 CPSF3L
ENST00000531292 0.00512167585052198 1.42400139067555e-05 -0.283357012217598 ENSG00000127054 CPSF3L
ENST00000467408 0.0297087503208737 0.00108030905873134 -0.20475685426588 ENSG00000127054 CPSF3L
ENST00000434694 0.101400793812281 0.0175886249628909 -0.118848450298346 ENSG00000127054 CPSF3L
ENST00000531020 0.0349214441866438 0.00171639647305925 -0.229565913856531 ENSG00000127054 CPSF3L
ENST00000533916 0.102447522819369 0.0179777946482296 -0.167769884353955 ENSG00000127054 CPSF3L
ENST00000488042 0.206121321117289 0.062191668541483 -0.0967623949114997 ENSG00000127054 CPSF3L
ENST00000526797 0.228094114661761 0.0739814029026049 -0.0929013181824545 ENSG00000127054 CPSF3L
ENST00000526332 0.228298438314563 0.0741249684758488 -0.09290631921702 ENSG00000127054 CPSF3L
ENST00000430786 0.216438774348939 0.0674453154129509 -0.095531743690692 ENSG00000127054 CPSF3L
ENST00000527719 0.246971679396027 0.0846423407225226 -0.0903025256020862 ENSG00000127054 CPSF3L
ENST00000530031 0.250020036417694 0.0866350714292818 -0.0895416046271561 ENSG00000127054 CPSF3L
ENST00000526113 0.224125875562012 0.0717722473983492 -0.0940935778178573 ENSG00000127054 CPSF3L
ENST00000526904 0.247244150799404 0.0848122069274862 -0.0889940400300322 ENSG00000127054 CPSF3L
ENST00000525603 0.757543854888719 0.587818494945188 -0.0307666770698603 ENSG00000127054 CPSF3L
ENST00000444968 0.518311367705702 0.301042814697396 0.0774142612946602 ENSG00000240731 RP5-890O3.9
ENST00000429572 0.0861787699212973 0.0128774197480952 -0.154179935257997 ENSG00000127054 CPSF3L
ENST00000498173 0.086086502181036 0.0128472851824071 -0.15419425063615 ENSG00000127054 CPSF3L
ENST00000496353 0.082490830476016 0.0117886406351292 -0.155734294211022 ENSG00000127054 CPSF3L
ENST00000493534 0.0351609197077871 0.00174740427890141 -0.206171064570648 ENSG00000127054 CPSF3L
ENST00000534345 0.0376335635925604 0.00205532115273652 -0.207386023456233 ENSG00000127054 CPSF3L
ENST00000532952 0.0353302631023324 0.0017676076734082 -0.210132128968404 ENSG00000127054 CPSF3L
ENST00000490853 0.0412353576422597 0.00256629922065258 -0.202842268449581 ENSG00000127054 CPSF3L
ENST00000531019 0.0412353576422597 0.00256629922065258 -0.202842268449581 ENSG00000127054 CPSF3L
ENST00000498476 0.0436124677082116 0.00300280363998982 -0.20063275683606 ENSG00000127054 CPSF3L
ENST00000470679 0.0745195603739613 0.00968287916421689 -0.179821182413503 ENSG00000127054 CPSF3L
ENST00000525285 0.0700654849085527 0.00854271286193947 -0.186422795088288 ENSG00000127054 CPSF3L
ENST00000530233 0.127625844860609 0.0269048755093372 -0.179374234196814 ENSG00000127054 CPSF3L
ENST00000464957 0.329794294552878 0.139073919041828 -0.129710766471941 ENSG00000224051 GLTPD1
ENST00000343938 0.0557349468994275 0.00524459507158513 -0.229833851770002 ENSG00000224051 GLTPD1
ENST00000378891 0.264895412180787 0.0960351047421857 -0.121783984294417 ENSG00000107404 DVL1
ENST00000378888 0.319262275034948 0.13191719364684 -0.110561529598896 ENSG00000107404 DVL1
ENST00000472445 0.908775202231202 0.827295911246299 -0.0182928235570518 ENSG00000107404 DVL1
ENST00000338370 0.152583542803203 0.0368782903315521 -0.148208465691367 ENSG00000175756 AURKAIP1
ENST00000338338 0.183953624462442 0.0510080017862539 -0.138903156331194 ENSG00000175756 AURKAIP1
ENST00000321751 0.155453840133011 0.0381034953792734 -0.147091567768835 ENSG00000175756 AURKAIP1
ENST00000378853 0.161409216123319 0.0405336347907098 -0.145207962101793 ENSG00000175756 AURKAIP1
ENST00000489799 0.317450256767024 0.13066407788483 -0.116285195652785 ENSG00000175756 AURKAIP1
ENST00000496905 0.404763597823807 0.196904388575086 -0.1043956039984 ENSG00000175756 AURKAIP1
ENST00000480479 0.517325177859276 0.300075639004866 -0.0599481180345119 ENSG00000221978 CCNL2
ENST00000482621 0.97738785463226 0.953802995351507 0.00302648510540562 ENSG00000221978 CCNL2
ENST00000408952 0.97738785463226 0.953802995351507 0.00302648510540562 ENSG00000221978 CCNL2
ENST00000463260 0.178357639876088 0.0484037784959708 -0.134817828096826 ENSG00000221978 CCNL2
ENST00000400809 0.917050264966476 0.841858217284721 -0.0101062601785983 ENSG00000221978 CCNL2
ENST00000496007 0.914472798256012 0.836817198059388 -0.0104341742291204 ENSG00000221978 CCNL2
ENST00000482365 0.926941874251893 0.85930127538757 -0.0105498882321236 ENSG00000221978 CCNL2
ENST00000481223 0.910215247259172 0.829493993567695 -0.0109818300812795 ENSG00000221978 CCNL2
ENST00000418865 0.878717026792647 0.775348498409652 0.0171230100392477 ENSG00000221978 CCNL2
ENST00000505849 0.767706822518473 0.601933502588789 -0.0310468632029466 ENSG00000221978 CCNL2
ENST00000488340 0.950238010195 0.902438513283273 -0.00613278109259874 ENSG00000221978 CCNL2
ENST00000492998 0.432018353557406 0.219535291801456 -0.0753647821182867 ENSG00000221978 CCNL2
ENST00000469113 0.593293908370668 0.380498192271032 0.0540143442953127 ENSG00000221978 CCNL2
ENST00000480646 0.554221369593717 0.337892164195531 -0.0602728206769682 ENSG00000221978 CCNL2
ENST00000471930 0.496115763159161 0.279043052634014 0.0627399089186226 ENSG00000221978 CCNL2
ENST00000408918 0.957702478419447 0.916523335226096 0.00523035261932634 ENSG00000221978 CCNL2
ENST00000473872 0.494338271863277 0.277239225332248 -0.0577126935331313 ENSG00000221978 CCNL2
ENST00000425598 0.114498385866302 0.0219573322324171 -0.123422122964153 ENSG00000221978 CCNL2
ENST00000463895 0.199293512381651 0.0585714779489565 -0.124418554646565 ENSG00000221978 CCNL2
ENST00000497013 0.142032612852753 0.0325332934703044 -0.140648012296814 ENSG00000221978 CCNL2
ENST00000448629 0.0666036457976046 0.00771469726133698 -0.221378150905624 ENSG00000224870 RP4-758J18.2
ENST00000444362 0.0528904276201526 0.00462765624909217 -0.193385193612874 ENSG00000224870 RP4-758J18.2
ENST00000418833 0.0409363757882815 0.00252081298976834 -0.205516035982859 ENSG00000224870 RP4-758J18.2
ENST00000447725 0.0472623506706116 0.00363379026440666 -0.198411192709701 ENSG00000224870 RP4-758J18.2
ENST00000572242 0.0412158405775956 0.00256039719603305 -0.20387524825832 ENSG00000224870 RP4-758J18.2
ENST00000453521 0.048620764915972 0.00388736658448927 -0.193640149976045 ENSG00000224870 RP4-758J18.2
ENST00000344843 0.526449222810612 0.309404367792202 -0.0584711596170456 ENSG00000242485 MRPL20
ENST00000493287 0.525413289531505 0.308148668267862 -0.06772095116891 ENSG00000242485 MRPL20
ENST00000487659 0.52403205888093 0.306714937181678 -0.0587090789438385 ENSG00000242485 MRPL20
ENST00000492508 0.607975905784895 0.397878694950894 -0.0502183211962475 ENSG00000242485 MRPL20
ENST00000482352 0.52387969459979 0.306557024244076 -0.0623607522904508 ENSG00000242485 MRPL20
ENST00000477686 0.66606646470263 0.466209485966038 -0.0473653396886457 ENSG00000242485 MRPL20
ENST00000338660 0.377023458378522 0.174157219555089 -0.109336786976472 ENSG00000179403 VWA1
ENST00000404702 0.310825353348794 0.125862199783592 -0.123906346786428 ENSG00000179403 VWA1
ENST00000476993 0.310957771612234 0.125946351777037 -0.123804591614601 ENSG00000179403 VWA1
ENST00000378741 0.165749941296385 0.0424841570063363 -0.146395766507686 ENSG00000160072 ATAD3B
ENST00000308647 0.0746604501870228 0.00971344176486751 -0.144708663323123 ENSG00000160072 ATAD3B
ENST00000472194 0.227776985161441 0.0737992131250459 -0.101934886441879 ENSG00000160072 ATAD3B
ENST00000485748 0.17248606598554 0.0455715724967645 -0.12657744726281 ENSG00000160072 ATAD3B
ENST00000474481 0.138660652129705 0.0311420984484598 -0.141640498000971 ENSG00000160072 ATAD3B
ENST00000378756 0.135428708406992 0.0298830215174699 -0.145994034743987 ENSG00000197785 ATAD3A
ENST00000378755 0.135428708406992 0.0298830215174699 -0.145994034743987 ENSG00000197785 ATAD3A
ENST00000339113 0.140177000268534 0.03174296450115 -0.141109615172029 ENSG00000197785 ATAD3A
ENST00000536055 0.140177000268534 0.03174296450115 -0.141109615172029 ENSG00000197785 ATAD3A
ENST00000429957 0.426418311538386 0.214861548731183 -0.105719813472767 ENSG00000197785 ATAD3A
ENST00000400830 0.0483491317369085 0.00383727400804976 -0.226089303748364 ENSG00000197785 ATAD3A
ENST00000291386 0.501867136534852 0.284424984319941 -0.0511614027281515 ENSG00000160075 SSU72
ENST00000378726 0.902909011857955 0.816737703199161 -0.013726695789538 ENSG00000160075 SSU72
ENST00000378725 0.398138341673536 0.191572202421714 -0.0634251393755497 ENSG00000160075 SSU72
ENST00000359060 0.945233940551889 0.893570010502416 0.00740420569508098 ENSG00000160075 SSU72
ENST00000539195 0.70035944307125 0.509889266432974 -0.0484759422025078 ENSG00000215791 AL645728.2
ENST00000520777 0.153352584554286 0.0372571775915547 -0.138798634625441 ENSG00000197530 MIB2
ENST00000378710 0.153066010625487 0.0371256135959489 -0.138817739023556 ENSG00000197530 MIB2
ENST00000360522 0.153066010625487 0.0371256135959489 -0.138817739023556 ENSG00000197530 MIB2
ENST00000357210 0.153066010625487 0.0371256135959489 -0.138817739023556 ENSG00000197530 MIB2
ENST00000355826 0.153066010625487 0.0371256135959489 -0.138817739023556 ENSG00000197530 MIB2
ENST00000518681 0.151696297200611 0.0365070282490481 -0.139453423881484 ENSG00000197530 MIB2
ENST00000505820 0.149721396872967 0.0357076391885604 -0.139893504061594 ENSG00000197530 MIB2
ENST00000479659 0.148611970578107 0.035240263424354 -0.140143119292466 ENSG00000197530 MIB2
ENST00000489635 0.153135127343876 0.0371522926716131 -0.139034613331153 ENSG00000197530 MIB2
ENST00000511502 0.15738859475046 0.0389008467764862 -0.138085849891613 ENSG00000197530 MIB2
ENST00000477990 0.0913386476013248 0.0144837399951377 -0.200368494496149 ENSG00000197530 MIB2
ENST00000514363 0.126550532893196 0.0264812215952563 -0.149793209325638 ENSG00000197530 MIB2
ENST00000487053 0.157324543678231 0.0388493325309463 -0.138388581248911 ENSG00000197530 MIB2
ENST00000502470 0.073271262578894 0.00935300379635754 -0.177651392508653 ENSG00000197530 MIB2
ENST00000378712 0.157324543678231 0.0388493325309463 -0.138388581248911 ENSG00000197530 MIB2
ENST00000510793 0.058741941223188 0.00589840326815924 -0.187580792144716 ENSG00000197530 MIB2
ENST00000504599 0.152273604925545 0.0367334489854758 -0.139229357159552 ENSG00000197530 MIB2
ENST00000507229 0.209523943748538 0.0638675068504442 -0.125276420876637 ENSG00000197530 MIB2
ENST00000503789 0.176371144201208 0.0474941103195752 -0.144565495209963 ENSG00000197530 MIB2
ENST00000378708 0.237194269995133 0.0791085598543326 -0.119043094733876 ENSG00000197530 MIB2
ENST00000506488 0.252388457313704 0.0882129637355695 -0.116126750426831 ENSG00000197530 MIB2
ENST00000514234 0.287021050602413 0.110188167564294 -0.114761435229302 ENSG00000197530 MIB2
ENST00000486072 0.685223862227292 0.490785352106409 0.0583290334309029 ENSG00000197530 MIB2
ENST00000505370 0.0661217152642185 0.00759107411312819 -0.228670871563822 ENSG00000197530 MIB2
ENST00000473511 0.0266220733467832 0.000789223349205781 -0.268707038730171 ENSG00000197530 MIB2
ENST00000464570 0.093557791982106 0.0151581476452387 -0.197598842382162 ENSG00000197530 MIB2
ENST00000483015 0.119506297499642 0.023880615079447 -0.188188396822252 ENSG00000197530 MIB2
ENST00000513088 0.0984212172847058 0.0166574634701668 -0.148734512915414 ENSG00000248333 CDK11B
ENST00000341832 0.121573081901529 0.0246239436021339 -0.127802462457318 ENSG00000248333 CDK11B
ENST00000317673 0.163970933257047 0.0416816232000601 -0.114281544060438 ENSG00000248333 CDK11B
ENST00000340677 0.163970933257047 0.0416816232000601 -0.114281544060438 ENSG00000248333 CDK11B
ENST00000407249 0.163970933257047 0.0416816232000601 -0.114281544060438 ENSG00000248333 CDK11B
ENST00000607013 0.848464283793264 0.725185826964699 -0.0269364187243586 ENSG00000272004 RP11-345P4.10
ENST00000378662 0.578879711303755 0.364693624215845 -0.0425437952353431 ENSG00000189339 SLC35E2B
ENST00000234800 0.575810716003581 0.36122196509637 -0.0429755615932464 ENSG00000189339 SLC35E2B
ENST00000480991 0.404974635737947 0.197094722633898 -0.0764571315133293 ENSG00000189339 SLC35E2B
ENST00000481276 0.950530958014395 0.902924862591499 0.00676399537359162 ENSG00000189339 SLC35E2B
ENST00000356200 0.747442367121316 0.573537596406458 0.0304176882155334 ENSG00000008128 CDK11A
ENST00000598846 0.813047086143782 0.669105437157799 0.0198114109301519 ENSG00000268575 RP1-283E3.8
ENST00000358779 0.771954670797908 0.608463608553928 0.0273982441308743 ENSG00000008128 CDK11A
ENST00000460465 0.771954670797908 0.608463608553928 0.0273982441308743 ENSG00000008128 CDK11A
ENST00000404249 0.771954670797908 0.608463608553928 0.0273982441308743 ENSG00000008128 CDK11A
ENST00000378633 0.771954670797908 0.608463608553928 0.0273982441308743 ENSG00000008128 CDK11A
ENST00000357760 0.771954670797908 0.608463608553928 0.0273982441308743 ENSG00000008128 CDK11A
ENST00000509982 0.747442367121316 0.573537596406458 0.0304176882155334 ENSG00000008128 CDK11A
ENST00000378638 0.747442367121316 0.573537596406458 0.0304176882155334 ENSG00000008128 CDK11A
ENST00000356937 0.835539735162289 0.703655269937381 0.0215763040677468 ENSG00000008128 CDK11A
ENST00000468800 0.871873829054952 0.763813935784839 -0.0212331003691319 ENSG00000008128 CDK11A
ENST00000492390 0.630290666038382 0.423543429200594 -0.0588484962686869 ENSG00000008128 CDK11A
ENST00000474916 0.712525440748742 0.525011435612331 -0.0479225301505922 ENSG00000008128 CDK11A
ENST00000378635 0.793609719783366 0.640196419894598 0.0264858302074593 ENSG00000008128 CDK11A
ENST00000479362 0.593551784622373 0.380818245646298 0.0602466298253841 ENSG00000008128 CDK11A
ENST00000498810 0.550431380808641 0.33407632734049 0.0700080518222801 ENSG00000008128 CDK11A
ENST00000487462 0.672024904353037 0.473651040107161 0.0574181169987568 ENSG00000008128 CDK11A
ENST00000401096 0.688137420269097 0.494385987064238 0.0541069164323537 ENSG00000008128 CDK11A
ENST00000577672 0.821346602277939 0.681480890729676 -0.0274693705796206 ENSG00000227775 RP1-283E3.4
ENST00000417099 0.452115718841443 0.237408297134941 -0.0894276414791575 ENSG00000227775 RP1-283E3.4
ENST00000355439 0.811100010445262 0.6662387302377 -0.0252464971821033 ENSG00000215790 SLC35E2
ENST00000400924 0.792076271645229 0.638032998788894 -0.0273424872544926 ENSG00000215790 SLC35E2
ENST00000246421 0.80287514699644 0.653823892406304 0.0290666394495082 ENSG00000215790 SLC35E2
ENST00000475229 0.982554193145605 0.964243942040441 0.00375558945578972 ENSG00000215790 SLC35E2
ENST00000424604 0.567511736062376 0.351990182263264 0.0729297079461365 ENSG00000227775 RP1-283E3.4
ENST00000341426 0.153529443372612 0.0373258810996351 -0.0957530980824073 ENSG00000008130 NADK
ENST00000341991 0.152849826202564 0.0370227777095141 -0.0959195825673372 ENSG00000008130 NADK
ENST00000378625 0.148425823191585 0.0351618799555619 -0.0959232751275067 ENSG00000008130 NADK
ENST00000344463 0.153529443372612 0.0373258810996351 -0.0957530980824073 ENSG00000008130 NADK
ENST00000342348 0.429926372913486 0.217570003799432 -0.0687173349799058 ENSG00000008130 NADK
ENST00000498806 0.304470078819222 0.121774321330245 -0.107141461594551 ENSG00000008130 NADK
ENST00000469045 0.316900263474212 0.130199937940785 -0.0888712866950363 ENSG00000008130 NADK
ENST00000480499 0.670384702258935 0.471726729301183 -0.0423908646361311 ENSG00000008130 NADK
ENST00000497747 0.517272188991156 0.30000407144424 -0.0735202678687919 ENSG00000008130 NADK
ENST00000477235 0.459681348527725 0.24472978611824 -0.0693978460301262 ENSG00000008130 NADK
ENST00000489538 0.587107657837089 0.373804524777409 -0.0526076307871304 ENSG00000008130 NADK
ENST00000497615 0.693922158494084 0.501500612379606 -0.0480359004603948 ENSG00000008130 NADK
ENST00000497186 0.496248796131595 0.279198484349413 -0.0646227324729722 ENSG00000008130 NADK
ENST00000400922 0.422095535844791 0.211134378271394 -0.0760949445327109 ENSG00000008130 NADK
ENST00000492845 0.0705379625761573 0.00865604360699104 -0.123689730570286 ENSG00000008130 NADK
ENST00000492768 0.110274237432782 0.0205557876261026 -0.11972535049814 ENSG00000008130 NADK
ENST00000460602 0.1110883154181 0.0207941587771524 -0.124071311869588 ENSG00000008130 NADK
ENST00000464373 0.14493852414424 0.0337177700849431 -0.127730060761916 ENSG00000008130 NADK
ENST00000378609 0.280776078780496 0.106204558388185 -0.0532847667803102 ENSG00000078369 GNB1
ENST00000461893 0.0546622186764562 0.00502039003485019 -0.163783431391695 ENSG00000078369 GNB1
ENST00000471354 0.0756844308530531 0.00996934859672052 -0.135233672196515 ENSG00000078369 GNB1
ENST00000439272 0.805246521095211 0.657456893354652 -0.0219961602072696 ENSG00000078369 GNB1
ENST00000434686 0.862765091578683 0.748809791414457 -0.016075215293264 ENSG00000078369 GNB1
ENST00000437146 0.431059321664692 0.218625398240423 -0.0745587381217538 ENSG00000078369 GNB1
ENST00000472614 0.966143080527994 0.932738060129956 -0.00505369271523945 ENSG00000078369 GNB1
ENST00000607589 0.264237310055757 0.0956464468736537 -0.144556173928645 ENSG00000078369 GNB1
ENST00000378567 0.848693938224826 0.725573672640554 -0.0298617994184511 ENSG00000067606 PRKCZ
ENST00000469733 0.300008082957898 0.118775129919589 -0.108639902338388 ENSG00000162585 C1orf86
ENST00000414253 0.291665842525964 0.113287956624505 -0.112156991660433 ENSG00000162585 C1orf86
ENST00000428120 0.291363574478282 0.11302407664947 -0.11219642335171 ENSG00000162585 C1orf86
ENST00000400919 0.291363574478282 0.11302407664947 -0.11219642335171 ENSG00000162585 C1orf86
ENST00000400918 0.362016375430573 0.162374391105713 -0.10123550709357 ENSG00000162585 C1orf86
ENST00000497675 0.404974635737947 0.197088685707536 -0.0973494575904086 ENSG00000162585 C1orf86
ENST00000378543 0.475350820797057 0.259331595924086 -0.0849114883252746 ENSG00000162585 C1orf86
ENST00000378546 0.475350820797057 0.259331595924086 -0.0849114883252746 ENSG00000162585 C1orf86
ENST00000401813 0.437083572002232 0.223870362662917 -0.09054254350306 ENSG00000162585 C1orf86
ENST00000487186 0.475140445168316 0.259077554523038 -0.0834875534161876 ENSG00000162585 C1orf86
ENST00000378545 0.465208458832578 0.249881900709753 -0.0854291379023561 ENSG00000162585 C1orf86
ENST00000476803 0.424922171815342 0.213529265755701 -0.093462635711288 ENSG00000162585 C1orf86
ENST00000440825 0.477222251036991 0.261133156448732 -0.084566649396938 ENSG00000162585 C1orf86
ENST00000420515 0.480198163582426 0.264012920777866 -0.0828879340629721 ENSG00000162585 C1orf86
ENST00000378536 0.362908907501678 0.163123808077252 -0.0953496820489751 ENSG00000157933 SKI
ENST00000508416 0.706953717890447 0.517809712766313 -0.0503743451826966 ENSG00000157933 SKI
ENST00000478223 0.800363000347956 0.650287748881715 -0.0356909969934805 ENSG00000157933 SKI
ENST00000378531 0.325046662418757 0.13588712314499 -0.106908780835952 ENSG00000116151 MORN1
ENST00000606372 0.25703803651345 0.09124289131756 -0.122559861797817 ENSG00000116151 MORN1
ENST00000378529 0.359265932472048 0.160252436094052 -0.102787963355019 ENSG00000116151 MORN1
ENST00000469374 0.519364927802906 0.302176926805199 -0.0864126732397016 ENSG00000116151 MORN1
ENST00000378525 0.075353886243507 0.00989952306707815 -0.217460740048543 ENSG00000116151 MORN1
ENST00000378518 0.767727742329061 0.602005040999386 -0.0239722286807467 ENSG00000157916 RER1
ENST00000605895 0.378861065528861 0.1757251452908 -0.0574912799409777 ENSG00000157916 RER1
ENST00000378513 0.469996894934525 0.254281484123087 -0.0496904632221592 ENSG00000157916 RER1
ENST00000306256 0.758004269569104 0.588439017761525 -0.0246879878984354 ENSG00000157916 RER1
ENST00000493207 0.808142799189578 0.661695417820075 0.0231141552802904 ENSG00000157916 RER1
ENST00000378512 0.469223712090001 0.253591965596012 -0.0498186149037958 ENSG00000157916 RER1
ENST00000443438 0.694632691339041 0.502541488278073 -0.033142193104447 ENSG00000157916 RER1
ENST00000488353 0.571993541538665 0.356874154026701 -0.046093591624927 ENSG00000157916 RER1
ENST00000462129 0.0737514347320164 0.00947295578598112 -0.17350614093854 ENSG00000157916 RER1
ENST00000288774 0.0814341281966558 0.0114861638909164 -0.177252188093616 ENSG00000157911 PEX10
ENST00000447513 0.0716084234002203 0.00894299449910262 -0.182748252565854 ENSG00000157911 PEX10
ENST00000507596 0.0775630627949586 0.0104842163038182 -0.1784702707081 ENSG00000157911 PEX10
ENST00000510434 0.442445462428834 0.228807899653102 -0.0996151949822562 ENSG00000157911 PEX10
ENST00000508384 0.513837511372164 0.296393622672383 -0.0877268926964206 ENSG00000157911 PEX10
ENST00000449969 0.0520846729613825 0.00448493546901491 -0.218412845585535 ENSG00000149527 PLCH2
ENST00000288766 0.156143427775082 0.0383988312887205 -0.16579961276985 ENSG00000149527 PLCH2
ENST00000419816 0.0645990479571174 0.00721279818320825 -0.207763772659204 ENSG00000149527 PLCH2
ENST00000378488 0.0645990479571174 0.00721279818320825 -0.207763772659204 ENSG00000149527 PLCH2
ENST00000378486 0.0645990479571174 0.00721279818320825 -0.207763772659204 ENSG00000149527 PLCH2
ENST00000343889 0.0685970977875155 0.00817606479424728 -0.204708993731799 ENSG00000149527 PLCH2
ENST00000278878 0.0506161925930528 0.00420944759576573 -0.221819512511895 ENSG00000149527 PLCH2
ENST00000473964 0.069561203121634 0.00842128036149873 -0.223176133411243 ENSG00000149527 PLCH2
ENST00000462379 0.0500444200116935 0.00411466073636721 -0.244048120086344 ENSG00000149527 PLCH2
ENST00000378466 0.395521516241023 0.189344716008232 -0.0794597373284548 ENSG00000157881 PANK4
ENST00000435556 0.395361941935544 0.189227761908639 -0.0794747887067077 ENSG00000157881 PANK4
ENST00000505228 0.417588617589468 0.207186976754389 -0.0810976888445866 ENSG00000157881 PANK4
ENST00000502512 0.186573458268241 0.0522097746896286 -0.145327237335078 ENSG00000157881 PANK4
ENST00000471361 0.680464072177209 0.48477651014991 -0.0579081754763481 ENSG00000157881 PANK4
ENST00000468002 0.955843982842938 0.912597117506554 0.0081279557984778 ENSG00000157881 PANK4
ENST00000486396 0.595431801961739 0.382817998327086 -0.061162262433197 ENSG00000157881 PANK4
ENST00000502770 0.900928395829348 0.812958215864931 -0.0177981930194503 ENSG00000157881 PANK4
ENST00000491212 0.744839237561988 0.569713754775407 -0.0460528942596736 ENSG00000157881 PANK4
ENST00000514922 0.635984069770057 0.429937104955515 -0.0640767775665205 ENSG00000157881 PANK4
ENST00000416860 0.105107291865015 0.018894295327237 -0.161799156948691 ENSG00000238164 RP3-395M20.8
ENST00000443892 0.0481080888636596 0.00379626067598673 -0.190004957789986 ENSG00000238164 RP3-395M20.8
ENST00000449660 0.0861003119790425 0.0128563038939467 -0.181032332769889 ENSG00000238164 RP3-395M20.8
ENST00000448624 0.188982279697124 0.0533656331833759 -0.144203383268497 ENSG00000238164 RP3-395M20.8
ENST00000432521 0.0502018659064327 0.00413613395360497 -0.187630125896733 ENSG00000238164 RP3-395M20.8
ENST00000452793 0.184264710901734 0.0511449419178775 -0.147279435760918 ENSG00000238164 RP3-395M20.8
ENST00000426449 0.0686211400931408 0.00818004541645842 -0.170318387226633 ENSG00000157873 TNFRSF14
ENST00000434817 0.0789374964476479 0.0108384171022763 -0.163109454967149 ENSG00000157873 TNFRSF14
ENST00000435221 0.0787763332019766 0.0107983638146049 -0.163260692192263 ENSG00000157873 TNFRSF14
ENST00000451778 0.0794379182212749 0.0109796617859548 -0.162234432890777 ENSG00000157873 TNFRSF14
ENST00000409119 0.0603709617409385 0.00623282023185661 -0.171939445896202 ENSG00000157873 TNFRSF14
ENST00000355716 0.104272816590564 0.0185549744259121 -0.147128888599289 ENSG00000157873 TNFRSF14
ENST00000475523 0.106247544976435 0.0192672284333597 -0.146004196231409 ENSG00000157873 TNFRSF14
ENST00000442392 0.0336272773280852 0.00151180580212629 -0.19094358120055 ENSG00000157873 TNFRSF14
ENST00000482074 0.0560498408611895 0.00529905902878692 -0.172096649065558 ENSG00000157873 TNFRSF14
ENST00000496064 0.0418408915191829 0.00268508029601405 -0.188175185488372 ENSG00000157873 TNFRSF14
ENST00000463471 0.096121296253491 0.0159012995886445 -0.150935004391287 ENSG00000157873 TNFRSF14
ENST00000466750 0.0969948206243938 0.0161797351855137 -0.156858715474526 ENSG00000157873 TNFRSF14
ENST00000471768 0.095760748622528 0.0157972662625594 -0.162072472695806 ENSG00000157873 TNFRSF14
ENST00000463835 0.244926871294591 0.0834289222719986 -0.112180504807132 ENSG00000157873 TNFRSF14
ENST00000482602 0.243423163804989 0.0825570896265673 -0.113604671193402 ENSG00000157873 TNFRSF14
ENST00000480305 0.406771479176444 0.198511326048896 -0.0865259660464862 ENSG00000157873 TNFRSF14
ENST00000493183 0.99888746111274 0.997863428685994 -0.000213509975080242 ENSG00000157870 FAM213B
ENST00000474659 0.980237912429453 0.959822574764204 -0.00400313636259907 ENSG00000157870 FAM213B
ENST00000419916 0.98821634329911 0.976135119613747 -0.00211808121700258 ENSG00000157870 FAM213B
ENST00000378424 0.98821634329911 0.976135119613747 -0.00211808121700258 ENSG00000157870 FAM213B
ENST00000537325 0.948966037540719 0.900249521195578 0.00939793217450926 ENSG00000157870 FAM213B
ENST00000378427 0.98821634329911 0.976135119613747 -0.00211808121700258 ENSG00000157870 FAM213B
ENST00000378425 0.98821634329911 0.976135119613747 -0.00211808121700258 ENSG00000157870 FAM213B
ENST00000464043 0.936906380803044 0.878338918217295 0.0120813270931285 ENSG00000157870 FAM213B
ENST00000444521 0.98821634329911 0.976135119613747 -0.00211808121700258 ENSG00000157870 FAM213B
ENST00000465233 0.964154141395178 0.928838832456853 -0.00750409350964064 ENSG00000157870 FAM213B
ENST00000498083 0.960974832849177 0.923204292327527 -0.00806987733368232 ENSG00000157870 FAM213B
ENST00000481683 0.804072561921311 0.655566208584824 -0.0361733634079746 ENSG00000157870 FAM213B
ENST00000484099 0.939329064834525 0.883266094187303 -0.0104457309713364 ENSG00000157870 FAM213B
ENST00000477045 0.744985288019126 0.570006903524323 -0.0478175794733759 ENSG00000157870 FAM213B
ENST00000476686 0.86098515228307 0.745966298606269 0.0244579876723836 ENSG00000157870 FAM213B
ENST00000378344 0.604287193994217 0.393204896000172 -0.0527806059877202 ENSG00000158109 TPRG1L
ENST00000344579 0.595671853499339 0.383091720641814 -0.0539140233154853 ENSG00000158109 TPRG1L
ENST00000378322 0.210218546385607 0.0642129555918609 -0.107768072182515 ENSG00000116213 WRAP73
ENST00000270708 0.209493292756469 0.0638538651328811 -0.107788511979129 ENSG00000116213 WRAP73
ENST00000471223 0.219371316848722 0.0689924929090763 -0.113459921240578 ENSG00000116213 WRAP73
ENST00000424367 0.277229431667479 0.104073657955357 -0.0985193212071283 ENSG00000116213 WRAP73
ENST00000497940 0.415546238849659 0.205448384730498 -0.0826604375830784 ENSG00000116213 WRAP73
ENST00000469643 0.413512065940978 0.203726920268305 -0.0952733614628859 ENSG00000116213 WRAP73
ENST00000465916 0.63902309362047 0.433556068485615 -0.0504787320037199 ENSG00000116213 WRAP73
ENST00000419924 0.752799205318489 0.581671966247577 -0.0378493715811635 ENSG00000116213 WRAP73
ENST00000479331 0.259515247550272 0.0928118949188803 -0.140956993282517 ENSG00000116213 WRAP73
ENST00000378295 0.625187789406636 0.416868463273506 -0.0532040288009596 ENSG00000078900 TP73
ENST00000604074 0.625187789406636 0.416868463273506 -0.0532040288009596 ENSG00000078900 TP73
ENST00000354437 0.790697132902654 0.635599785165239 -0.032324235606089 ENSG00000078900 TP73
ENST00000346387 0.723656250015341 0.540126322462238 -0.0410379518395794 ENSG00000078900 TP73
ENST00000357733 0.723656250015341 0.540126322462238 -0.0410379518395794 ENSG00000078900 TP73
ENST00000443034 0.519322043149996 0.302109351499857 0.0864952485864701 ENSG00000227589 RP5-1092A11.5
ENST00000603362 0.701475971968784 0.51118547731857 -0.0435032428153405 ENSG00000078900 TP73
ENST00000604479 0.701475971968784 0.51118547731857 -0.0435032428153405 ENSG00000078900 TP73
ENST00000378288 0.358715008992159 0.159877884689006 -0.0897165349746497 ENSG00000078900 TP73
ENST00000378285 0.453965990171325 0.23921357567651 -0.0791160139203591 ENSG00000078900 TP73
ENST00000378280 0.453965990171325 0.23921357567651 -0.0791160139203591 ENSG00000078900 TP73
ENST00000603364 0.717932269126886 0.531882703251478 -0.0430303430335756 ENSG00000078900 TP73
ENST00000604194 0.830219499451145 0.695281366336748 0.033147840859575 ENSG00000078900 TP73
ENST00000378290 0.504214152032164 0.286816992317072 -0.0722004293892312 ENSG00000078900 TP73
ENST00000604566 0.0879742414749222 0.0134101030647451 -0.18009214882488 ENSG00000078900 TP73
ENST00000418088 0.835357773032253 0.703322952453058 0.0274412746679827 ENSG00000227372 TP73-AS1
ENST00000452079 0.933648523550843 0.872248225654456 0.011310379093474 ENSG00000227372 TP73-AS1
ENST00000423764 0.889523143739335 0.793529248313508 0.0182981416475634 ENSG00000227372 TP73-AS1
ENST00000587071 0.148063324092211 0.0350114239630376 0.16831822012215 ENSG00000227372 TP73-AS1
ENST00000608600 0.700704463865721 0.510348933972416 0.0537517764381675 ENSG00000227372 TP73-AS1
ENST00000378251 0.137578533161651 0.0307127454915805 -0.115111811610399 ENSG00000130764 LRRC47
ENST00000462356 0.44337144309275 0.229706741751863 -0.0918633859653533 ENSG00000130764 LRRC47
ENST00000479239 0.702197107671121 0.512012420635008 -0.0509860764358165 ENSG00000130764 LRRC47
ENST00000378230 0.567315410609465 0.351750687645146 0.0449370424792891 ENSG00000116198 CEP104
ENST00000438539 0.8751898726614 0.769335626136262 0.020161914602724 ENSG00000116198 CEP104
ENST00000461667 0.668817069588325 0.469577667796568 0.0542224344735278 ENSG00000116198 CEP104
ENST00000460038 0.867106174252368 0.75576773243256 -0.0229019559188671 ENSG00000116198 CEP104
ENST00000494653 0.874168241544501 0.767773885851032 0.0171662499302197 ENSG00000116198 CEP104
ENST00000443466 0.759309088124267 0.59047276722822 0.0443329677588972 ENSG00000116198 CEP104
ENST00000428079 0.977160958404129 0.953421170269308 -0.00382478943456182 ENSG00000116198 CEP104
ENST00000494951 0.913208430286288 0.834483459473998 0.0166759768990953 ENSG00000116198 CEP104
ENST00000378223 0.9296249273613 0.864576882631056 0.0117863339764718 ENSG00000116198 CEP104
ENST00000378212 0.847079056626512 0.722941606694706 -0.0294178213604186 ENSG00000169598 DFFB
ENST00000378209 0.268275802917594 0.0980450720450991 -0.118381398094775 ENSG00000169598 DFFB
ENST00000491998 0.268275802917594 0.0980450720450991 -0.118381398094775 ENSG00000169598 DFFB
ENST00000338895 0.204099868244473 0.0611692351611527 -0.147599609964439 ENSG00000169598 DFFB
ENST00000468793 0.283941175445748 0.108172644586303 -0.115179876708643 ENSG00000169598 DFFB
ENST00000339350 0.247257852123209 0.0848266678685542 -0.123370158108001 ENSG00000169598 DFFB
ENST00000477548 0.247257852123209 0.0848266678685542 -0.123370158108001 ENSG00000169598 DFFB
ENST00000378206 0.23700148317834 0.0789746922571035 -0.125912748089294 ENSG00000169598 DFFB
ENST00000475969 0.23810237819628 0.0795978193762896 -0.125666443169053 ENSG00000169598 DFFB
ENST00000486765 0.979030928424365 0.957172760050595 0.00321909387085728 ENSG00000198912 C1orf174
ENST00000361605 0.979030928424365 0.957172760050595 0.00321909387085728 ENSG00000198912 C1orf174
ENST00000474140 0.979030928424365 0.957172760050595 0.00321909387085728 ENSG00000198912 C1orf174
ENST00000478423 0.474053184944339 0.258071305011968 -0.0649987866236909 ENSG00000131697 NPHP4
ENST00000489180 0.474052593209204 0.258066119301053 -0.0649913216914981 ENSG00000131697 NPHP4
ENST00000378156 0.474052593209204 0.258066119301053 -0.0649913216914981 ENSG00000131697 NPHP4
ENST00000378169 0.477758262574912 0.261663922023183 -0.0655240603834994 ENSG00000131697 NPHP4
ENST00000378111 0.0696434616118605 0.00843701448110252 -0.128052637031216 ENSG00000069424 KCNAB2
ENST00000378097 0.0528904276201526 0.00463266809548408 -0.134325070510147 ENSG00000069424 KCNAB2
ENST00000493807 0.644169714751265 0.439551488236297 -0.0604484350514089 ENSG00000069424 KCNAB2
ENST00000378092 0.267560244995612 0.0976250390173791 -0.0846714397553915 ENSG00000069424 KCNAB2
ENST00000478098 0.607887281536366 0.397769284648774 -0.057130529659659 ENSG00000069424 KCNAB2
ENST00000445501 0.714303431572142 0.527274213585555 -0.0428936316846599 ENSG00000069424 KCNAB2
ENST00000428161 0.338436745032278 0.144853843533976 -0.0792568069235128 ENSG00000069424 KCNAB2
ENST00000389632 0.346803638503347 0.151060790769448 -0.078067865484944 ENSG00000069424 KCNAB2
ENST00000602612 0.238147399208707 0.0796170221669736 -0.0893716117660131 ENSG00000069424 KCNAB2
ENST00000378087 0.068773003556067 0.00822150905677794 -0.128238120455887 ENSG00000069424 KCNAB2
ENST00000341524 0.0422686038852701 0.00276746699783916 -0.142698556963806 ENSG00000069424 KCNAB2
ENST00000352527 0.0422686038852701 0.00276746699783916 -0.142698556963806 ENSG00000069424 KCNAB2
ENST00000435937 0.570406836452675 0.35515389443562 -0.0557804080505376 ENSG00000069424 KCNAB2
ENST00000164247 0.0417432812310979 0.00265526155363503 -0.142692269850934 ENSG00000069424 KCNAB2
ENST00000459822 0.322155127447956 0.133895828132186 -0.119145767352366 ENSG00000069424 KCNAB2
ENST00000594544 0.228807659247857 0.0744381950830977 -0.156490630399031 ENSG00000268332 AL035406.1
ENST00000472700 0.51607763557887 0.298748333096702 -0.0629030271981807 ENSG00000069424 KCNAB2
ENST00000378083 0.0360604783567864 0.00185858873093093 -0.146529768150586 ENSG00000069424 KCNAB2
ENST00000458166 0.160558384591528 0.0401947793415192 -0.106132192884799 ENSG00000069424 KCNAB2
ENST00000462676 0.110407524766899 0.0205948680151998 -0.17459847732299 ENSG00000069424 KCNAB2
ENST00000481789 0.134539940869853 0.0295032830057421 -0.148915526101689 ENSG00000069424 KCNAB2
ENST00000484532 0.279711242127407 0.105528075374486 -0.0868945801889616 ENSG00000116251 RPL22
ENST00000234875 0.280987711630614 0.106336786983858 -0.0864318971356305 ENSG00000116251 RPL22
ENST00000480661 0.256382467791625 0.090805740772571 -0.0916078238435843 ENSG00000116251 RPL22
ENST00000497965 0.258936716123402 0.092380035130647 -0.0912748872964431 ENSG00000116251 RPL22
ENST00000471204 0.249750888829073 0.0864583409343447 -0.0931247107755516 ENSG00000116251 RPL22
ENST00000465387 0.253447258959931 0.0888697845245492 -0.0926707136769163 ENSG00000116251 RPL22
ENST00000462296 0.252275271470767 0.0881242273831607 -0.0932792789919992 ENSG00000116251 RPL22
ENST00000465335 0.247821782191549 0.0852227573108431 -0.0939314571649986 ENSG00000116251 RPL22
ENST00000377948 0.364813260447947 0.164673120138795 -0.102798710005291 ENSG00000158286 RNF207
ENST00000377939 0.381619622488002 0.178085241908964 -0.0994939100181967 ENSG00000158286 RNF207
ENST00000496676 0.763389985187991 0.596177176737077 -0.041613352737509 ENSG00000158286 RNF207
ENST00000343813 0.77802437521945 0.617233316240564 -0.0260724376875837 ENSG00000116237 ICMT
ENST00000495791 0.768298822783629 0.602781298358968 -0.0394204153193745 ENSG00000116237 ICMT
ENST00000489498 0.902288911227338 0.815503658916306 0.0135938024625632 ENSG00000116237 ICMT
ENST00000474756 0.863265798271031 0.749625052835353 0.0206245662577549 ENSG00000116237 ICMT
ENST00000608083 0.43801571169079 0.224688084219019 -0.0823705761549736 ENSG00000097021 ACOT7
ENST00000377845 0.421824793037662 0.210868813793981 -0.0872605949628248 ENSG00000097021 ACOT7
ENST00000377855 0.447973803729389 0.233765130315326 -0.081535609466381 ENSG00000097021 ACOT7
ENST00000377860 0.43801571169079 0.224688084219019 -0.0823705761549736 ENSG00000097021 ACOT7
ENST00000418124 0.43801571169079 0.224688084219019 -0.0823705761549736 ENSG00000097021 ACOT7
ENST00000545482 0.43816853361343 0.224833908280929 -0.082352550786809 ENSG00000097021 ACOT7
ENST00000361521 0.3990419003967 0.192457974831903 -0.088245586641131 ENSG00000097021 ACOT7
ENST00000377842 0.462149986119657 0.246996811602865 -0.0812008404910851 ENSG00000097021 ACOT7
ENST00000473466 0.394849031740484 0.188763520385876 -0.0954142579330146 ENSG00000097021 ACOT7
ENST00000541130 0.199790626465625 0.058873352328651 -0.148247552676295 ENSG00000097021 ACOT7
ENST00000377705 0.353433749077108 0.155726061859122 -0.0737270105764771 ENSG00000162408 NOL9
ENST00000464383 0.580602909168773 0.366601266460275 -0.070383356795314 ENSG00000162408 NOL9
ENST00000319084 0.897181319456389 0.806772835618278 -0.0196445048420687 ENSG00000204859 ZBTB48
ENST00000435905 0.83887090559773 0.709154456545007 -0.0300502814853318 ENSG00000204859 ZBTB48
ENST00000377674 0.432214366023505 0.219685689150882 -0.0869280382047457 ENSG00000204859 ZBTB48
ENST00000488936 0.77123314937564 0.607009893854448 -0.0375252194395636 ENSG00000204859 ZBTB48
ENST00000482360 0.256772696832821 0.0910862087379872 -0.141923071784635 ENSG00000204859 ZBTB48
ENST00000377658 0.920507119130792 0.848014940548172 -0.0125856947892513 ENSG00000162413 KLHL21
ENST00000377663 0.926804371398901 0.859084039675264 -0.0116523828866217 ENSG00000162413 KLHL21
ENST00000467612 0.818415899131115 0.677044559303401 -0.031651930396574 ENSG00000162413 KLHL21
ENST00000496707 0.425543562761988 0.214085915087687 -0.102426556578667 ENSG00000162413 KLHL21
ENST00000463043 0.836401305094466 0.704938619200886 -0.0307220249472663 ENSG00000162413 KLHL21
ENST00000377648 0.0836035636153331 0.0120957982364156 -0.142347884785392 ENSG00000116273 PHF13
ENST00000495385 0.0771305309049335 0.0103719079570223 -0.153465397690952 ENSG00000116273 PHF13
ENST00000054650 0.0765140095129869 0.0101932329283486 -0.176373579485648 ENSG00000041988 THAP3
ENST00000307896 0.0601087007618706 0.00617268450589153 -0.186109364440494 ENSG00000041988 THAP3
ENST00000377627 0.217412553047205 0.0679160502224408 -0.10429417918853 ENSG00000041988 THAP3
ENST00000484669 0.078699672928201 0.0107778609544629 -0.174079649865524 ENSG00000041988 THAP3
ENST00000487819 0.144496451307818 0.0335112576363313 -0.147499563644882 ENSG00000041988 THAP3
ENST00000472925 0.10436593302848 0.0186348051962935 -0.165347455313096 ENSG00000041988 THAP3
ENST00000480647 0.0795791968052178 0.0110253152114257 -0.210760395955109 ENSG00000041988 THAP3
ENST00000465508 0.227417195165752 0.0735667716858531 -0.108067151559409 ENSG00000007923 DNAJC11
ENST00000349363 0.506512421372588 0.289112737899497 -0.0505533201443842 ENSG00000007923 DNAJC11
ENST00000451196 0.506512421372588 0.289112737899497 -0.0505533201443842 ENSG00000007923 DNAJC11
ENST00000377577 0.791427006855249 0.637063419830265 -0.021277507237672 ENSG00000007923 DNAJC11
ENST00000294401 0.965023167041276 0.930586623437055 -0.00403040956553739 ENSG00000007923 DNAJC11
ENST00000542246 0.62474228691255 0.416334618307219 -0.0396333717679523 ENSG00000007923 DNAJC11
ENST00000377573 0.883127889926246 0.78266495729567 -0.0129361507958466 ENSG00000007923 DNAJC11
ENST00000472414 0.0712680974090203 0.0088553188439586 -0.189638118073835 ENSG00000007923 DNAJC11
ENST00000426784 0.819254358560885 0.67833285886219 0.0227231521897172 ENSG00000007923 DNAJC11
ENST00000473993 0.79721891459968 0.645831565771061 0.0250657431002258 ENSG00000007923 DNAJC11
ENST00000469318 0.288695275864551 0.111266304843826 0.118294400406594 ENSG00000007923 DNAJC11
ENST00000485073 0.303861932192996 0.121324348776556 0.0975175143198124 ENSG00000007923 DNAJC11
ENST00000460594 0.168877650080961 0.0439036923662067 0.128556039215082 ENSG00000007923 DNAJC11
ENST00000465911 0.989689525888715 0.978794513461521 0.0019592382554423 ENSG00000007923 DNAJC11
ENST00000303635 0.0456042811316107 0.00334651647303156 0.205274434061941 ENSG00000171735 CAMTA1
ENST00000490738 0.0418218786259187 0.00267355779480505 0.21378719098398 ENSG00000171735 CAMTA1
ENST00000476163 0.0284139259496189 0.000965443220056528 0.222437062529997 ENSG00000171735 CAMTA1
ENST00000473578 0.0418314629582937 0.00268336842051877 0.213746712228655 ENSG00000171735 CAMTA1
ENST00000557126 0.0291897664185432 0.00103636336307813 0.223092791429663 ENSG00000171735 CAMTA1
ENST00000467404 0.0418314629582937 0.00268336842051877 0.213746712228655 ENSG00000171735 CAMTA1
ENST00000439411 0.0451757703343494 0.00326091052124081 0.205898621147064 ENSG00000171735 CAMTA1
ENST00000461311 0.0278613323030588 0.000906689387768638 0.226392120699866 ENSG00000171735 CAMTA1
ENST00000486138 0.0651986978651998 0.00735964912502709 0.194070520855562 ENSG00000171735 CAMTA1
ENST00000482934 0.0307533206401774 0.00117245654559248 0.215338724647496 ENSG00000171735 CAMTA1
ENST00000470648 0.0474563394656029 0.00368594393861709 0.186926619787087 ENSG00000171735 CAMTA1
ENST00000461580 0.0483945286664073 0.0038448660516757 0.186533053077063 ENSG00000171735 CAMTA1
ENST00000472283 0.177315199947683 0.0479339744174427 0.147898653324225 ENSG00000171735 CAMTA1
ENST00000467267 0.091498357901441 0.0145231465588714 0.193619943008331 ENSG00000171735 CAMTA1
ENST00000054666 0.902961235742837 0.81697300505976 0.0158863691369471 ENSG00000049245 VAMP3
ENST00000470357 0.8634028120657 0.749845557286022 -0.024938128484582 ENSG00000049245 VAMP3
ENST00000377532 0.741558723442109 0.565059074061443 -0.0483102085529424 ENSG00000049246 PER3
ENST00000361923 0.766635438001735 0.600511429732168 -0.0441413563669499 ENSG00000049246 PER3
ENST00000493373 0.73541820976498 0.556207649404481 -0.0376883979594431 ENSG00000116288 PARK7
ENST00000460192 0.850420490122355 0.728108502391957 -0.0221963402265677 ENSG00000116288 PARK7
ENST00000338639 0.727012299204568 0.544472317687861 -0.0388741800886176 ENSG00000116288 PARK7
ENST00000493678 0.725090598880146 0.542167126401147 -0.0390976412138328 ENSG00000116288 PARK7
ENST00000377493 0.727012299204568 0.544472317687861 -0.0388741800886176 ENSG00000116288 PARK7
ENST00000465354 0.849381623270413 0.726571166547833 -0.0223196006671845 ENSG00000116288 PARK7
ENST00000377491 0.727596539550097 0.545325412509983 -0.038819193941018 ENSG00000116288 PARK7
ENST00000377488 0.729742088207296 0.547901769766968 -0.0385914874406316 ENSG00000116288 PARK7
ENST00000497113 0.85522206559739 0.735848964105111 -0.0215586719662332 ENSG00000116288 PARK7
ENST00000469225 0.736393991963789 0.557669156918195 -0.0398981470555867 ENSG00000116288 PARK7
ENST00000337907 0.148962037135693 0.0353981605020716 0.14261290165122 ENSG00000142599 RERE
ENST00000377464 0.44857373476155 0.234315000837689 0.0656144646816635 ENSG00000142599 RERE
ENST00000467350 0.467087053049348 0.251554111866555 -0.0624092266516934 ENSG00000142599 RERE
ENST00000400907 0.171025427424055 0.0449101858512227 0.132575822850204 ENSG00000142599 RERE
ENST00000476556 0.487992477876689 0.271237266537129 0.0637390039486301 ENSG00000142599 RERE
ENST00000400908 0.114678791309666 0.0220286345510503 0.163198258804283 ENSG00000142599 RERE
ENST00000505225 0.105268292677689 0.018940084627974 -0.13758396107245 ENSG00000142599 RERE
ENST00000464367 0.17836824645733 0.0484176377617159 -0.143564980094214 ENSG00000142599 RERE
ENST00000488215 0.30151741200194 0.119832082141037 0.10965332142785 ENSG00000142599 RERE
ENST00000460659 0.225651051916426 0.0726056047009639 0.132718187341296 ENSG00000142599 RERE
ENST00000492766 0.23105542007687 0.0757165705406438 0.131707115322476 ENSG00000142599 RERE
ENST00000465125 0.241177443345493 0.0812750871191796 0.128278108372163 ENSG00000142599 RERE
ENST00000464972 0.212939541576631 0.065609934468343 0.127055992132268 ENSG00000142599 RERE
ENST00000449895 0.543337966488493 0.326688830854454 0.0829549411864288 ENSG00000232912 RP5-1115A15.1
ENST00000480342 0.0758859840282447 0.0100327118977571 0.2104745926903 ENSG00000142599 RERE
ENST00000507012 0.265943188614122 0.0967267054433082 0.123653769063737 ENSG00000142599 RERE
ENST00000469251 0.0370784010250931 0.00197930326281395 0.263166085069637 ENSG00000142599 RERE
ENST00000514428 0.0608167704784081 0.00633210431914102 0.229837536828451 ENSG00000142599 RERE
ENST00000468247 0.160497108844531 0.0401712061903272 0.165075259691977 ENSG00000142599 RERE
ENST00000234590 0.0538967816597563 0.00486160361498489 -0.123857443183062 ENSG00000074800 ENO1
ENST00000464920 0.0546622186764562 0.00502157723652968 -0.132080224232083 ENSG00000074800 ENO1
ENST00000497492 0.0682138352529487 0.00809020145197586 -0.106132516276256 ENSG00000074800 ENO1
ENST00000486051 0.175760500051952 0.0471525732621165 -0.0819100851986438 ENSG00000074800 ENO1
ENST00000492343 0.147205930639332 0.0346516145746263 -0.0888750630112332 ENSG00000074800 ENO1
ENST00000489867 0.11787362681976 0.0232583285067026 -0.103513075971454 ENSG00000074800 ENO1
ENST00000414948 0.645060433142079 0.440536501411056 0.0586929151883904 ENSG00000236269 ENO1-IT1
ENST00000377424 0.0635137360082773 0.0069099371534391 -0.198689803452901 ENSG00000142583 SLC2A5
ENST00000536305 0.0498930042521532 0.00407917667882845 -0.217411209780671 ENSG00000142583 SLC2A5
ENST00000535586 0.0582486626663801 0.00578217865030171 -0.200060851482628 ENSG00000142583 SLC2A5
ENST00000377414 0.0865195041999952 0.0129836602384535 -0.188794328927959 ENSG00000142583 SLC2A5
ENST00000484798 0.228644608372704 0.0743429252954522 -0.143038912518073 ENSG00000142583 SLC2A5
ENST00000474145 0.228928687983325 0.074512800105376 -0.142971168054027 ENSG00000142583 SLC2A5
ENST00000479813 0.228928687983325 0.074512800105376 -0.142971168054027 ENSG00000142583 SLC2A5
ENST00000486632 0.222951887553733 0.0710608068084515 -0.145244716298303 ENSG00000142583 SLC2A5
ENST00000487835 0.325808227455934 0.136437000308493 -0.121323127958901 ENSG00000142583 SLC2A5
ENST00000464985 0.331924494654354 0.140486859828531 -0.122267182810167 ENSG00000142583 SLC2A5
ENST00000377411 0.739260751436111 0.56173268223213 0.0456996531403331 ENSG00000180758 GPR157
ENST00000437157 0.810610419455144 0.665100912786756 0.0309645056243259 ENSG00000228526 RP3-510D11.1
ENST00000412639 0.985049423314454 0.969223144491119 -0.00279805995757404 ENSG00000234546 RP3-510D11.2
ENST00000377403 0.0177214818392939 0.000264333874100449 -0.192778092085018 ENSG00000049239 H6PD
ENST00000602477 0.0221006490228999 0.000473858301965824 -0.188221711777753 ENSG00000049239 H6PD
ENST00000495451 0.0875610314666961 0.0132541225870163 -0.165327615659923 ENSG00000049239 H6PD
ENST00000328089 0.480428183402051 0.264188675512122 0.0934278105094003 ENSG00000171621 SPSB1
ENST00000302692 0.723255613804464 0.539558927897587 -0.0379418316765709 ENSG00000171612 SLC25A33
ENST00000377376 0.195779529868402 0.0566933757481528 -0.130579360486108 ENSG00000188807 TMEM201
ENST00000340381 0.196798175606321 0.0572277966073777 -0.130267044720238 ENSG00000188807 TMEM201
ENST00000340305 0.452670960425562 0.238062640372725 -0.0951483217897955 ENSG00000188807 TMEM201
ENST00000416541 0.142934365270835 0.0328737643239681 -0.146467550073215 ENSG00000188807 TMEM201
ENST00000536656 0.442798122935508 0.229158363755369 -0.0581291046980815 ENSG00000171608 PIK3CD
ENST00000377346 0.478460843178376 0.262294704660172 -0.0547938215116875 ENSG00000171608 PIK3CD
ENST00000415330 0.817999212742921 0.676462667971335 0.0284680187795678 ENSG00000231789 RP11-558F24.4
ENST00000361110 0.369744605663959 0.16853404473621 -0.0709115155900362 ENSG00000171608 PIK3CD
ENST00000481137 0.711445648368617 0.523357561531994 -0.0543352245186449 ENSG00000171608 PIK3CD
ENST00000479223 0.785642088037521 0.627981687483362 -0.0376158281344425 ENSG00000171608 PIK3CD
ENST00000543390 0.334239118589128 0.142021620349721 -0.0947298811655858 ENSG00000171608 PIK3CD
ENST00000377298 0.321669853185939 0.133518399103548 -0.0579951680534346 ENSG00000171603 CLSTN1
ENST00000377288 0.321669853185939 0.133518399103548 -0.0579951680534346 ENSG00000171603 CLSTN1
ENST00000477264 0.176879392029319 0.0477195084929001 -0.104246696685302 ENSG00000171603 CLSTN1
ENST00000435891 0.0427155947353327 0.00284485291731933 -0.124002675250586 ENSG00000171603 CLSTN1
ENST00000361311 0.323399786102906 0.134718390429222 -0.0578329912090216 ENSG00000171603 CLSTN1
ENST00000464286 0.199900345770337 0.0589405564490992 -0.128371403898857 ENSG00000171603 CLSTN1
ENST00000377263 0.232318271921752 0.0764056524237644 -0.120162204173023 ENSG00000178585 CTNNBIP1
ENST00000537447 0.611720520223147 0.40180128394097 -0.0677793377614673 ENSG00000178585 CTNNBIP1
ENST00000400904 0.652554664236395 0.449620777431518 -0.0534296826581336 ENSG00000178585 CTNNBIP1
ENST00000377258 0.970667762930377 0.941180256558807 -0.00549558311725855 ENSG00000178585 CTNNBIP1
ENST00000488540 0.591548550366761 0.378634769265225 -0.0600652894328034 ENSG00000162441 LZIC
ENST00000377223 0.903393089588274 0.817864091632794 -0.014025261959264 ENSG00000162441 LZIC
ENST00000400903 0.925717914604336 0.857279700270613 -0.0114458282069881 ENSG00000162441 LZIC
ENST00000541052 0.779410772811762 0.619184736374535 -0.030729545701095 ENSG00000162441 LZIC
ENST00000377213 0.794614963411586 0.641861412625334 -0.0286561052217387 ENSG00000162441 LZIC
ENST00000471853 0.653486550473038 0.450743172646801 -0.0656405479635909 ENSG00000162441 LZIC
ENST00000403197 0.990017620376181 0.979711511739177 0.00188046828166335 ENSG00000173614 NMNAT1
ENST00000377205 0.77123314937564 0.607036716392259 -0.0307226172251641 ENSG00000173614 NMNAT1
ENST00000462686 0.919906229148623 0.846819599021128 -0.0127324306358365 ENSG00000173614 NMNAT1
ENST00000492735 0.568843281315101 0.353410010703983 0.07399658394857 ENSG00000173614 NMNAT1
ENST00000496751 0.615545096209731 0.406020293365969 -0.0632694255896948 ENSG00000173614 NMNAT1
ENST00000253251 0.695361042869417 0.503617750069568 0.030302833393206 ENSG00000130939 UBE4B
ENST00000377157 0.739733665642805 0.562453669082067 0.026159641034928 ENSG00000130939 UBE4B
ENST00000377153 0.569798592644053 0.354547192420941 -0.0571561662259274 ENSG00000130939 UBE4B
ENST00000343090 0.608000449188268 0.3979043875374 0.0401510997236808 ENSG00000130939 UBE4B
ENST00000475795 0.336656657798443 0.143660206913005 0.0981995025701924 ENSG00000130939 UBE4B
ENST00000470736 0.146326668948505 0.0342539817933521 0.125776372853749 ENSG00000130939 UBE4B
ENST00000466379 0.276310535462802 0.10335536780354 0.100454124099612 ENSG00000130939 UBE4B
ENST00000488228 0.875935360298545 0.770514255752652 0.0224463794988677 ENSG00000130939 UBE4B
ENST00000487244 0.336479804032016 0.143546765274026 -0.113555079681709 ENSG00000130939 UBE4B
ENST00000377093 0.097519060108687 0.0163662335616898 0.165006864674147 ENSG00000054523 KIF1B
ENST00000263934 0.243196468274646 0.0824153333700609 0.100201489271625 ENSG00000054523 KIF1B
ENST00000377086 0.217673645547904 0.0680512088553988 0.0954860378252129 ENSG00000054523 KIF1B
ENST00000377083 0.0863952770101909 0.0129440960635501 0.171332843699574 ENSG00000054523 KIF1B
ENST00000377081 0.245674398153974 0.0838549456467074 0.0903803273911653 ENSG00000054523 KIF1B
ENST00000491493 0.288996103564118 0.111471196363974 -0.0869849340304496 ENSG00000142657 PGD
ENST00000487775 0.466481170180368 0.251001040846205 -0.0848119414892542 ENSG00000142657 PGD
ENST00000541529 0.177970557874183 0.0482348233031936 -0.0929536930047838 ENSG00000142657 PGD
ENST00000477958 0.259738945337508 0.0929558564770167 -0.0915540440300302 ENSG00000142657 PGD
ENST00000270776 0.10575342059218 0.0190894704134937 -0.105008786583594 ENSG00000142657 PGD
ENST00000483936 0.233947127048947 0.0773254912383646 -0.0848849070312734 ENSG00000142657 PGD
ENST00000538557 0.113459867618036 0.02160009545009 -0.103632547605967 ENSG00000142657 PGD
ENST00000465632 0.309436420960617 0.124856423663037 -0.0850050115639763 ENSG00000142657 PGD
ENST00000460189 0.371780883925515 0.1701147166741 -0.0703314243535068 ENSG00000142657 PGD
ENST00000493288 0.550209769681165 0.333899586263953 -0.0597966600021561 ENSG00000142657 PGD
ENST00000498356 0.0765822900164951 0.0102086148987824 -0.129609654578388 ENSG00000142657 PGD
ENST00000496718 0.31512950713842 0.128825796054555 -0.0950737622806382 ENSG00000142657 PGD
ENST00000400900 0.865864783515584 0.75379183687731 0.0228725261192264 ENSG00000251503 APITD1-CORT
ENST00000602296 0.865864783515584 0.75379183687731 0.0228725261192264 ENSG00000175279 APITD1
ENST00000602787 0.865864783515584 0.75379183687731 0.0228725261192264 ENSG00000175279 APITD1
ENST00000470413 0.840047972501042 0.711347486470899 0.0272415654720995 ENSG00000251503 APITD1-CORT
ENST00000309048 0.940461274551133 0.885242951868375 0.0108914795159518 ENSG00000175279 APITD1
ENST00000477755 0.834475329854822 0.701594529663207 -0.0288964368148209 ENSG00000175279 APITD1
ENST00000462462 0.974619315107893 0.949051431772191 0.00493380143970504 ENSG00000175279 APITD1
ENST00000465026 0.814804698069453 0.671605719122806 0.0323357573925573 ENSG00000251503 APITD1-CORT
ENST00000602446 0.730157991020542 0.548498698086838 0.0486470922042228 ENSG00000251503 APITD1-CORT
ENST00000464507 0.723656250015341 0.540120209352228 0.0526973208669044 ENSG00000175279 APITD1
ENST00000377038 0.124705333105003 0.0258162650419551 -0.112534124355982 ENSG00000160049 DFFA
ENST00000424487 0.732190397599205 0.55153592865052 -0.0485064919947883 ENSG00000203469 RP5-1113E3.3
ENST00000476658 0.0964517410434179 0.0159981050317938 -0.142061406120722 ENSG00000160049 DFFA
ENST00000377036 0.136684548577594 0.030434644072838 -0.128608049248705 ENSG00000160049 DFFA
ENST00000472851 0.671089978649206 0.472646106226337 0.0438845100765265 ENSG00000142655 PEX14
ENST00000356607 0.184347018834278 0.0511885920257489 0.119835903168591 ENSG00000142655 PEX14
ENST00000538836 0.169559475037396 0.0442170597153694 0.124864199112672 ENSG00000142655 PEX14
ENST00000491661 0.0786507091080301 0.0107570801592197 0.170335513164441 ENSG00000142655 PEX14
ENST00000377022 0.558809513208086 0.342685031361259 -0.0749877236481483 ENSG00000130940 CASZ1
ENST00000344008 0.961391258840976 0.923900254687344 -0.00771288288465097 ENSG00000130940 CASZ1
ENST00000496432 0.865026327256755 0.752343047507303 -0.0263541441874192 ENSG00000130940 CASZ1
ENST00000418570 0.908133673390798 0.826276114065908 -0.0181831015374569 ENSG00000175262 C1orf127
ENST00000377004 0.910688801428539 0.830382070428609 -0.0174984166715187 ENSG00000175262 C1orf127
ENST00000377008 0.910688801428539 0.830382070428609 -0.0174984166715187 ENSG00000175262 C1orf127
ENST00000520253 0.865844594123007 0.753728128796615 -0.0255474556886137 ENSG00000175262 C1orf127
ENST00000473118 0.9413886048133 0.88675194391837 -0.00683304550774371 ENSG00000120948 TARDBP
ENST00000240185 0.636573265377051 0.430500218256135 0.0405966791806853 ENSG00000120948 TARDBP
ENST00000476201 0.97666122309807 0.952673052706188 0.00296145944147714 ENSG00000120948 TARDBP
ENST00000472476 0.815444690643746 0.672714004141455 -0.0205654041222516 ENSG00000120948 TARDBP
ENST00000439080 0.685414535056007 0.491034432685861 0.0330318054619648 ENSG00000120948 TARDBP
ENST00000473869 0.648624227086933 0.444860260395624 0.039341820934667 ENSG00000120948 TARDBP
ENST00000315091 0.648016929007496 0.44411797347522 0.0395949688479055 ENSG00000120948 TARDBP
ENST00000477447 0.624350040265367 0.41575785224119 0.0472745616601965 ENSG00000120948 TARDBP
ENST00000496840 0.612154248320487 0.402268305726639 0.0521781960298245 ENSG00000120948 TARDBP
ENST00000480464 0.966362794281729 0.933109682431715 0.00704581757106702 ENSG00000120948 TARDBP
ENST00000400897 0.211318794562801 0.0647463268782546 -0.148896653044313 ENSG00000009724 MASP2
ENST00000475189 0.0318914842007407 0.00128177436176198 -0.270693892436464 ENSG00000116649 SRM
ENST00000376957 0.276431838497709 0.103431508669452 -0.0990599610817727 ENSG00000116649 SRM
ENST00000490101 0.0167522109290034 0.00023236882298156 -0.294091239747346 ENSG00000116649 SRM
ENST00000465788 0.730671635433874 0.549386468365033 -0.0390850938429067 ENSG00000116649 SRM
ENST00000459997 0.663953420577507 0.463632164145372 -0.0452408402115186 ENSG00000116649 SRM
ENST00000487300 0.698170802664086 0.50712829237524 0.0472046635811845 ENSG00000116649 SRM
ENST00000304457 0.0651268422536929 0.00734579404401822 -0.116635054921787 ENSG00000171824 EXOSC10
ENST00000376936 0.0651268422536929 0.00734579404401822 -0.116635054921787 ENSG00000171824 EXOSC10
ENST00000474216 0.0623028181718278 0.00665663404253945 -0.141577157325844 ENSG00000171824 EXOSC10
ENST00000544779 0.0647045319201907 0.00724336475528389 -0.116832073527922 ENSG00000171824 EXOSC10
ENST00000452378 0.81482454389886 0.671663875854662 -0.0254548589884758 ENSG00000226849 RP4-635E18.7
ENST00000469634 0.623853215460932 0.41517394417047 -0.0528280474882135 ENSG00000171824 EXOSC10
ENST00000478271 0.708224921593762 0.519476994807366 -0.043199806524909 ENSG00000171824 EXOSC10
ENST00000470611 0.0210453067637929 0.000412326763669757 -0.216995185112621 ENSG00000171824 EXOSC10
ENST00000498576 0.0335642636250447 0.00149799414409631 -0.238876019421736 ENSG00000171824 EXOSC10
ENST00000472078 0.164804251800201 0.0420878981821136 -0.152791525236559 ENSG00000171824 EXOSC10
ENST00000485606 0.269837427899675 0.0989625375513459 -0.120432856394604 ENSG00000171824 EXOSC10
ENST00000460196 0.75989836044763 0.591367295937561 -0.0380213841316413 ENSG00000171824 EXOSC10
ENST00000376838 0.646374615359359 0.442144586103751 -0.0466403608652619 ENSG00000198793 MTOR
ENST00000361445 0.571130347937477 0.355932511081503 -0.0399082498403489 ENSG00000198793 MTOR
ENST00000473471 0.84903921484123 0.726104050800455 -0.0286131492726036 ENSG00000198793 MTOR
ENST00000490931 0.892935838477753 0.799391487942242 -0.0199963627466028 ENSG00000198793 MTOR
ENST00000455339 0.819953410800756 0.679458469651854 0.0337803579054939 ENSG00000198793 MTOR
ENST00000495435 0.560121782362194 0.343928681159279 -0.0758646051784323 ENSG00000198793 MTOR
ENST00000376810 0.875847991882303 0.770370180973361 -0.0180826361977615 ENSG00000120942 UBIAD1
ENST00000376804 0.916231521737971 0.84020065902625 -0.0127544911623596 ENSG00000120942 UBIAD1
ENST00000486588 0.652134525105596 0.449147869137825 -0.0525438053187391 ENSG00000120942 UBIAD1
ENST00000483738 0.490616953873796 0.27369484044868 -0.0754293311083383 ENSG00000120942 UBIAD1
ENST00000251546 0.36376570627797 0.163785617561211 -0.103386766983582 ENSG00000132879 FBXO44
ENST00000425796 0.736330709781909 0.557558616928544 -0.049093170617667 ENSG00000132879 FBXO44
ENST00000376770 0.369449457609211 0.168327495259746 -0.0990788967514681 ENSG00000132879 FBXO44
ENST00000376768 0.628547007973035 0.42095410917953 -0.0652113865959972 ENSG00000132879 FBXO44
ENST00000251547 0.369449457609211 0.168327495259746 -0.0990788967514681 ENSG00000132879 FBXO44
ENST00000376760 0.733652317575339 0.553653856067331 -0.0490234230455538 ENSG00000132879 FBXO44
ENST00000376762 0.372086336335826 0.170332077067063 -0.101994563964971 ENSG00000132879 FBXO44
ENST00000475435 0.226464006502999 0.0730367912631761 -0.136754595545531 ENSG00000132879 FBXO44
ENST00000471895 0.159205222830716 0.0396544741461953 -0.15703938546982 ENSG00000132879 FBXO44
ENST00000376753 0.649539969113519 0.445890446683427 -0.0502546861061147 ENSG00000116663 FBXO6
ENST00000474239 0.83500630726314 0.702580663499175 -0.0281679999992077 ENSG00000116663 FBXO6
ENST00000449067 0.572288643478372 0.35717105529985 -0.0625530812764415 ENSG00000116663 FBXO6
ENST00000235310 0.427834536714078 0.21602746220079 -0.0796917656085704 ENSG00000116670 MAD2L2
ENST00000376692 0.420025601118769 0.209302223380783 -0.0811149350510162 ENSG00000116670 MAD2L2
ENST00000376672 0.430172880860502 0.21779751368624 -0.079357027724538 ENSG00000116670 MAD2L2
ENST00000376669 0.458085653460681 0.243019914381844 -0.0754222452212821 ENSG00000116670 MAD2L2
ENST00000376667 0.524792565828005 0.307431197732962 -0.0649307992919736 ENSG00000116670 MAD2L2
ENST00000445656 0.573136903086966 0.35826495569183 -0.0596951530361107 ENSG00000116670 MAD2L2
ENST00000456915 0.584852528167726 0.371264521943767 -0.0580509338579858 ENSG00000116670 MAD2L2
ENST00000376664 0.435799775139393 0.222778952031446 -0.080694653682094 ENSG00000116670 MAD2L2
ENST00000376655 0.626057363234222 0.417863966304243 -0.0545644892744543 ENSG00000116670 MAD2L2
ENST00000376637 0.398764112739012 0.192214421106902 -0.0900746892975844 ENSG00000177674 AGTRAP
ENST00000476512 0.424819607056495 0.21339045820751 -0.0879704123214684 ENSG00000177674 AGTRAP
ENST00000400895 0.420457967766068 0.209668200710677 -0.0888125030225427 ENSG00000177674 AGTRAP
ENST00000494437 0.680532717769148 0.484995636679143 0.0533678484916969 ENSG00000177674 AGTRAP
ENST00000491346 0.443562366269585 0.229880958553352 -0.083729302497708 ENSG00000177674 AGTRAP
ENST00000376629 0.391187838445107 0.185965729785498 -0.0911709261702807 ENSG00000177674 AGTRAP
ENST00000376627 0.406092371409609 0.198034088415323 -0.0889897665638047 ENSG00000177674 AGTRAP
ENST00000314340 0.402130865503122 0.194827391624643 -0.0896471718221233 ENSG00000177674 AGTRAP
ENST00000452018 0.534724546414101 0.317674767463373 -0.0700348944390878 ENSG00000177674 AGTRAP
ENST00000510878 0.398764112739012 0.192235529104327 -0.0903221747121645 ENSG00000177674 AGTRAP
ENST00000476309 0.461201448924196 0.246092399272582 -0.0917094370408361 ENSG00000177674 AGTRAP
ENST00000514733 0.273813690437464 0.101693398931325 -0.130211459248152 ENSG00000177674 AGTRAP
ENST00000513739 0.307241077045855 0.123416014520814 -0.128673224376895 ENSG00000177674 AGTRAP
ENST00000471765 0.271897457835924 0.100342910185862 -0.135311359446269 ENSG00000177674 AGTRAP
ENST00000433342 0.895786660374686 0.804820246458726 -0.0179312992282239 ENSG00000215910 C1orf167
ENST00000312793 0.910873912719454 0.830701682318097 -0.0154991986775295 ENSG00000215910 C1orf167
ENST00000444493 0.961889804571435 0.924971473198687 -0.006983105983333 ENSG00000215910 C1orf167
ENST00000449278 0.961889804571435 0.924971473198687 -0.006983105983333 ENSG00000215910 C1orf167
ENST00000475041 0.611205952724172 0.401193217840391 -0.0686041300520337 ENSG00000215910 C1orf167
ENST00000376592 0.284320096608224 0.108445349662501 -0.0959858801443901 ENSG00000177000 MTHFR
ENST00000376583 0.280776078780496 0.1062063532221 -0.0955007288725945 ENSG00000177000 MTHFR
ENST00000376590 0.396611831854519 0.190334616259639 -0.0777283677936079 ENSG00000177000 MTHFR
ENST00000482358 0.991981046620217 0.983936136594758 0.00159100169161497 ENSG00000215910 C1orf167
ENST00000376585 0.449464134369392 0.235052241339291 -0.0699913121489541 ENSG00000177000 MTHFR
ENST00000418034 0.946572708164534 0.895752815050499 0.0101800567053209 ENSG00000177000 MTHFR
ENST00000413656 0.420787208532085 0.209918723862446 0.103767507108289 ENSG00000177000 MTHFR
ENST00000423400 0.48214815314083 0.265817126349941 0.0918652857497131 ENSG00000177000 MTHFR
ENST00000431243 0.48214815314083 0.265817126349941 0.0918652857497131 ENSG00000177000 MTHFR
ENST00000376486 0.930413381063709 0.866426955508608 0.0134642032769003 ENSG00000177000 MTHFR
ENST00000312413 0.666774117699676 0.467077082264271 0.0341351053136318 ENSG00000011021 CLCN6
ENST00000346436 0.665295883416687 0.46520884610801 0.0342616674228611 ENSG00000011021 CLCN6
ENST00000376497 0.966523538565317 0.933466855698662 -0.00578587719937666 ENSG00000011021 CLCN6
ENST00000376487 0.641591939708785 0.436580402884428 0.0372054676579113 ENSG00000011021 CLCN6
ENST00000376496 0.588073307724119 0.374944246522165 0.0445340187326016 ENSG00000011021 CLCN6
ENST00000376491 0.587506811255455 0.374251543150212 0.0513230993618317 ENSG00000011021 CLCN6
ENST00000376492 0.938913304115893 0.882281814273918 0.00841564502510016 ENSG00000011021 CLCN6
ENST00000376490 0.587506811255455 0.374251543150212 0.0513230993618317 ENSG00000011021 CLCN6
ENST00000494028 0.293076537215619 0.114161736309137 0.117123017056012 ENSG00000011021 CLCN6
ENST00000446542 0.918663014036452 0.844610122877281 0.0138865528467754 ENSG00000242349 NPPA-AS1
ENST00000376572 0.127339811539599 0.0267861717040771 -0.143046486113236 ENSG00000116685 KIAA2013
ENST00000376576 0.0946785777043439 0.0154635241116786 -0.171843088911752 ENSG00000116685 KIAA2013
ENST00000485046 0.174478802287884 0.0465694538017146 -0.0978286720272042 ENSG00000083444 PLOD1
ENST00000449038 0.370192124679116 0.168946919894338 -0.0791493432640445 ENSG00000083444 PLOD1
ENST00000358133 0.57272071409252 0.357730549542492 -0.0513680419419329 ENSG00000083444 PLOD1
ENST00000376369 0.0733073117795357 0.00936271724277236 -0.117218107375345 ENSG00000083444 PLOD1
ENST00000429000 0.255924769972254 0.0905055681740217 -0.0843909054541155 ENSG00000083444 PLOD1
ENST00000196061 0.054732114733884 0.00503638273527811 -0.129143204569495 ENSG00000083444 PLOD1
ENST00000465920 0.122683598449984 0.0250021223049021 -0.154379206502245 ENSG00000083444 PLOD1
ENST00000491536 0.137698067461049 0.0307648590858649 -0.129721205249998 ENSG00000083444 PLOD1
ENST00000470133 0.732457372995927 0.55190508954892 -0.0452460524295683 ENSG00000083444 PLOD1
ENST00000481933 0.044067495769953 0.00309064738979582 -0.192946422110747 ENSG00000083444 PLOD1
ENST00000444836 0.419759420171246 0.209122276352283 -0.0642319659571772 ENSG00000116688 MFN2
ENST00000490079 0.896470618892398 0.805773571349544 0.0166722582724521 ENSG00000116688 MFN2
ENST00000235329 0.421118495230744 0.210178418025186 -0.0640825599893074 ENSG00000116688 MFN2
ENST00000484391 0.893284301504973 0.800106693077754 -0.0172021501165723 ENSG00000116688 MFN2
ENST00000497302 0.941893870994786 0.887682066169909 -0.00906499781380128 ENSG00000116688 MFN2
ENST00000412236 0.992231760014604 0.984421764518958 0.00126481535510004 ENSG00000116688 MFN2
ENST00000478749 0.673156710226463 0.475010544116506 -0.0413632730040082 ENSG00000116691 MIIP
ENST00000235332 0.539408702178649 0.322654617452773 -0.0538639218391205 ENSG00000116691 MIIP
ENST00000436478 0.539398437821655 0.322642943694246 -0.0538647852702094 ENSG00000116691 MIIP
ENST00000466860 0.821310106264241 0.681378291098004 -0.0241105829761636 ENSG00000116691 MIIP
ENST00000498685 0.816816673222373 0.674714127932292 -0.0255711476336065 ENSG00000116691 MIIP
ENST00000492256 0.905629066250625 0.821978933046004 0.0177180614541867 ENSG00000116691 MIIP
ENST00000460823 0.901550838821207 0.814195091137388 -0.0158353386687328 ENSG00000116691 MIIP
ENST00000263932 0.378290198515522 0.17515287039087 -0.0783326712269914 ENSG00000120949 TNFRSF8
ENST00000417814 0.540496368755102 0.323793202708312 -0.0605236219267376 ENSG00000120949 TNFRSF8
ENST00000514649 0.540496368755102 0.323793202708312 -0.0605236219267376 ENSG00000120949 TNFRSF8
ENST00000413146 0.111620235442664 0.020946099624645 -0.146350351105407 ENSG00000120949 TNFRSF8
ENST00000479933 0.107777758422365 0.0197856162779448 -0.14763798127427 ENSG00000120949 TNFRSF8
ENST00000536782 0.921769782520213 0.850154121403861 0.0128330725126449 ENSG00000028137 TNFRSF1B
ENST00000376259 0.580597005699179 0.366585625574422 -0.0436162342521612 ENSG00000028137 TNFRSF1B
ENST00000492361 0.580597005699179 0.366585625574422 -0.0436162342521612 ENSG00000028137 TNFRSF1B
ENST00000489921 0.915622606099042 0.838883906301945 0.0171059213330168 ENSG00000028137 TNFRSF1B
ENST00000356315 0.170995719914088 0.04488915350606 0.0986470059001758 ENSG00000048707 VPS13D
ENST00000358136 0.170995719914088 0.04488915350606 0.0986470059001758 ENSG00000048707 VPS13D
ENST00000011700 0.174887500894292 0.0467554894010384 0.106711962997237 ENSG00000048707 VPS13D
ENST00000460333 0.568625726939715 0.353245679613488 0.0514433447472143 ENSG00000048707 VPS13D
ENST00000487188 0.838059304751949 0.70792567592004 0.023552302764653 ENSG00000048707 VPS13D
ENST00000496628 0.187826727340702 0.0528100078257097 0.118715309081948 ENSG00000048707 VPS13D
ENST00000543766 0.0795252412859065 0.0110014087873126 0.171985404841169 ENSG00000048707 VPS13D
ENST00000471923 0.0217949484717197 0.000450790153362029 0.245618760964237 ENSG00000048707 VPS13D
ENST00000543710 0.210789526628186 0.0644846835436468 0.148498640483046 ENSG00000048707 VPS13D
ENST00000484063 0.0927796705751164 0.0148969102749623 0.167580184074746 ENSG00000116731 PRDM2
ENST00000376048 0.178456369340357 0.0484802464247639 0.0856759552835169 ENSG00000116731 PRDM2
ENST00000311066 0.146432147498011 0.0343017983785696 0.0844626957876343 ENSG00000116731 PRDM2
ENST00000235372 0.177115199121277 0.0478336527241943 0.0852525171326032 ENSG00000116731 PRDM2
ENST00000491134 0.200741239990777 0.0593429577212913 0.0700958410027549 ENSG00000116731 PRDM2
ENST00000502727 0.117888530393294 0.0232695270415364 0.151742085761484 ENSG00000116731 PRDM2
ENST00000502724 0.10404319411922 0.0184560051946375 0.159774054096447 ENSG00000116731 PRDM2
ENST00000413440 0.251313347735821 0.0874865415207157 0.0617076834721044 ENSG00000116731 PRDM2
ENST00000343137 0.251803625617291 0.0878070527455229 0.0614973896957139 ENSG00000116731 PRDM2
ENST00000491815 0.145793978313755 0.0340440206107795 0.143540935152508 ENSG00000116731 PRDM2
ENST00000503842 0.226147564648094 0.0728442488939321 0.0714554065405598 ENSG00000116731 PRDM2
ENST00000407521 0.165416380775817 0.0423205938997287 0.133032173731524 ENSG00000116731 PRDM2
ENST00000505823 0.224702149660321 0.0720582239861769 0.0716419903277926 ENSG00000116731 PRDM2
ENST00000487453 0.861338604067335 0.746590663431095 0.0185270141545878 ENSG00000116731 PRDM2
ENST00000376030 0.473935286357187 0.257871326381559 0.0998946914023693 ENSG00000189337 KAZN
ENST00000422387 0.543545008104061 0.326935602648167 0.0865940166161715 ENSG00000189337 KAZN
ENST00000428417 0.115764716127129 0.022422510267406 0.175270413852659 ENSG00000171729 TMEM51
ENST00000376014 0.124446798454432 0.0257192603679704 0.17128763799969 ENSG00000171729 TMEM51
ENST00000451326 0.404571006493697 0.196746981963791 0.106196664232918 ENSG00000171729 TMEM51
ENST00000400796 0.126018109101495 0.0262870646788919 0.171091856698375 ENSG00000171729 TMEM51
ENST00000434578 0.126140319217412 0.0263371461618299 0.171037532756774 ENSG00000171729 TMEM51
ENST00000376008 0.117826348683959 0.023238880959274 0.174788365325883 ENSG00000171729 TMEM51
ENST00000375980 0.00389798889093327 7.82203651385321e-06 -0.254046002034822 ENSG00000142634 EFHD2
ENST00000445566 0.00045351659628434 1.74970403549297e-07 -0.293056778565249 ENSG00000142634 EFHD2
ENST00000546424 0.127529258471479 0.026872348898794 -0.164800909362962 ENSG00000132906 CASP9
ENST00000333868 0.147524016753455 0.0348127619713371 -0.158240023181191 ENSG00000132906 CASP9
ENST00000348549 0.147524016753455 0.0348127619713371 -0.158240023181191 ENSG00000132906 CASP9
ENST00000400777 0.149722797439274 0.0357110453972323 -0.157725123241954 ENSG00000132906 CASP9
ENST00000375890 0.310825353348794 0.125860543719885 -0.118039894804415 ENSG00000132906 CASP9
ENST00000474305 0.265312882064733 0.0963541980361246 -0.130214867495008 ENSG00000132906 CASP9
ENST00000447522 0.504214152032164 0.286802703760053 -0.0855283285348507 ENSG00000132906 CASP9
ENST00000375849 0.637711882807209 0.431782042739938 0.0409524242678236 ENSG00000116138 DNAJC16
ENST00000375847 0.501490018188105 0.284007889647926 0.0602256496521189 ENSG00000116138 DNAJC16
ENST00000475133 0.501490018188105 0.284007889647926 0.0602256496521189 ENSG00000116138 DNAJC16
ENST00000375838 0.274530383690985 0.102142652760373 0.113163840314419 ENSG00000116138 DNAJC16
ENST00000483270 0.936701171770302 0.877992774742039 0.00927513013152867 ENSG00000116138 DNAJC16
ENST00000495523 0.443562366269585 0.229881532082775 -0.0974280001633188 ENSG00000116138 DNAJC16
ENST00000375826 0.950499070455009 0.902871723988381 -0.00906972735402498 ENSG00000116771 AGMAT
ENST00000480945 0.79221966108104 0.638400464549197 -0.0220383088644797 ENSG00000197312 DDI2
ENST00000486680 0.65779112371672 0.455932189670441 0.0580507531310114 ENSG00000197312 DDI2
ENST00000546927 0.49710505712917 0.280064755972638 -0.0923494708673351 ENSG00000197312 DDI2
ENST00000320153 0.291954356027269 0.113480893941204 0.0909482185641803 ENSG00000197312 DDI2
ENST00000483899 0.0910227838973421 0.0143654815296277 0.177570714160978 ENSG00000197312 DDI2
ENST00000345034 0.354638817421989 0.156682172921341 -0.0956002649232607 ENSG00000215695 RSC1A1
ENST00000375799 0.298950151848881 0.118046035517208 -0.0796007647084595 ENSG00000116786 PLEKHM2
ENST00000375793 0.298950151848881 0.118046035517208 -0.0796007647084595 ENSG00000116786 PLEKHM2
ENST00000462455 0.612137419412891 0.40223634340054 0.0533396758758075 ENSG00000116786 PLEKHM2
ENST00000453804 0.0769090291229741 0.0103086560002926 -0.132730571809883 ENSG00000237938 RP11-288I21.1
ENST00000477849 0.182321935677647 0.0502369571428821 -0.120894759442463 ENSG00000116786 PLEKHM2
ENST00000317122 0.851130668602239 0.729115188635284 0.0264467554908752 ENSG00000179743 RP11-169K16.9
ENST00000375759 0.0950541270090483 0.0155683156419965 -0.0755216565026828 ENSG00000065526 SPEN
ENST00000438066 0.431079979164482 0.218644720734118 0.0675385515433978 ENSG00000065526 SPEN
ENST00000471538 0.828437293923343 0.692609605439899 -0.0275072926729796 ENSG00000065526 SPEN
ENST00000442985 0.496543281605007 0.279553380823293 0.0658706561900776 ENSG00000065526 SPEN
ENST00000487496 0.138993536990209 0.031273902326175 -0.174142644120136 ENSG00000065526 SPEN
ENST00000440560 0.473112972027402 0.257140468073522 -0.0970869448705887 ENSG00000116809 ZBTB17
ENST00000375743 0.169974908854534 0.0444093672811077 -0.118106679924019 ENSG00000116809 ZBTB17
ENST00000537142 0.170002451377964 0.0444270282291936 -0.118104562660954 ENSG00000116809 ZBTB17
ENST00000375733 0.170002451377964 0.0444270282291936 -0.118104562660954 ENSG00000116809 ZBTB17
ENST00000444358 0.307241077045855 0.12341653728918 -0.127414238450464 ENSG00000116809 ZBTB17
ENST00000448462 0.220217437674606 0.0693913432048194 -0.110279147194177 ENSG00000116809 ZBTB17
ENST00000492834 0.0438890452482416 0.00305696858715823 -0.222533205892132 ENSG00000116809 ZBTB17
ENST00000490899 0.0551350972502244 0.00511700352946888 -0.205140266932427 ENSG00000116809 ZBTB17
ENST00000464719 0.101634297708275 0.0176762554093636 -0.187915442878724 ENSG00000116809 ZBTB17
ENST00000479282 0.518807915388941 0.301557058757208 -0.0713143029378846 ENSG00000116809 ZBTB17
ENST00000494020 0.431701834351861 0.219243587793695 -0.0922560632544404 ENSG00000116809 ZBTB17
ENST00000375592 0.214521227904214 0.0665220489730673 0.109851598654676 ENSG00000037637 FBXO42
ENST00000456164 0.951540919960647 0.904505687044156 0.00788372121630558 ENSG00000037637 FBXO42
ENST00000444116 0.84821097418836 0.724830085791493 0.0229817101660753 ENSG00000037637 FBXO42
ENST00000478089 0.17248606598554 0.0455711753739512 0.1338674967959 ENSG00000037637 FBXO42
ENST00000475078 0.328252852064582 0.138093856560051 -0.0928825562865444 ENSG00000055070 SZRD1
ENST00000401088 0.195896697140475 0.0567817510506647 -0.0770282151065766 ENSG00000055070 SZRD1
ENST00000471507 0.247864170094511 0.085245744433243 -0.0911291385357034 ENSG00000055070 SZRD1
ENST00000401089 0.195907160384477 0.056794742406406 -0.0770288672621613 ENSG00000055070 SZRD1
ENST00000486763 0.319484329920192 0.132035167516622 -0.0797781635003583 ENSG00000055070 SZRD1
ENST00000476423 0.356643347958619 0.158306822858816 -0.0866858570033108 ENSG00000055070 SZRD1
ENST00000475554 0.259105735679221 0.0925491555111529 -0.0902192679979067 ENSG00000055070 SZRD1
ENST00000375590 0.460761056703357 0.245710866988069 -0.0461585957931236 ENSG00000055070 SZRD1
ENST00000472351 0.249896306956346 0.0865438831807408 -0.0908970099339934 ENSG00000055070 SZRD1
ENST00000492354 0.197155666877371 0.0574267995949928 -0.0768849753542247 ENSG00000055070 SZRD1
ENST00000472461 0.296190077448538 0.116181750601108 -0.0838291398539137 ENSG00000055070 SZRD1
ENST00000491418 0.222662188889849 0.070857895209908 -0.0783592129295361 ENSG00000187144 SPATA21
ENST00000466212 0.275571605212626 0.102852358941522 -0.0715322971983541 ENSG00000187144 SPATA21
ENST00000337132 0.806466343271584 0.659197497022575 -0.0210103897349967 ENSG00000157191 NECAP2
ENST00000504551 0.758305465913045 0.589005779498283 -0.0278026078297126 ENSG00000157191 NECAP2
ENST00000406746 0.806466343271584 0.659197497022575 -0.0210103897349967 ENSG00000157191 NECAP2
ENST00000457722 0.701029207232026 0.510714917167733 -0.0333009087826851 ENSG00000157191 NECAP2
ENST00000486390 0.0453638147966564 0.00330079653719053 -0.203038226914984 ENSG00000157191 NECAP2
ENST00000443980 0.806466343271584 0.659197497022575 -0.0210103897349967 ENSG00000157191 NECAP2
ENST00000504858 0.606534131916685 0.396198026521016 -0.0481042149076962 ENSG00000157191 NECAP2
ENST00000508680 0.660913500445151 0.459513553895219 -0.0475703216697879 ENSG00000157191 NECAP2
ENST00000492095 0.806466343271584 0.659197497022575 -0.0210103897349967 ENSG00000157191 NECAP2
ENST00000459640 0.747442367121316 0.573517913123175 -0.0294162227130523 ENSG00000157191 NECAP2
ENST00000496239 0.806428748976169 0.659059210895082 -0.0210160907311726 ENSG00000157191 NECAP2
ENST00000513161 0.758303556316917 0.588922196615846 -0.0278110910244381 ENSG00000157191 NECAP2
ENST00000509727 0.846317203724555 0.721701513160582 0.0256851243207122 ENSG00000157191 NECAP2
ENST00000263511 0.529731499512645 0.312900978396401 0.0826343494438967 ENSG00000080947 CROCCP3
ENST00000591348 0.554092101926215 0.337707965599966 0.0799796520786054 ENSG00000080947 CROCCP3
ENST00000430580 0.934344034283897 0.87337605503901 -0.0129808124227828 ENSG00000219481 NBPF1
ENST00000540383 0.458085393424348 0.243008488620164 -0.0731101842516124 ENSG00000215908 CROCCP2
ENST00000412962 0.347748623326759 0.151859380403387 -0.0854738161215813 ENSG00000215908 CROCCP2
ENST00000362058 0.309211119829076 0.124721813646046 -0.110516072671956 ENSG00000215908 CROCCP2
ENST00000466256 0.379576370528821 0.176422984652377 -0.107472591017923 ENSG00000058453 CROCC
ENST00000375541 0.44995701487667 0.235496676428288 -0.0936238515852407 ENSG00000058453 CROCC
ENST00000445545 0.339757956587234 0.145826183173432 -0.122054566130765 ENSG00000058453 CROCC
ENST00000446261 0.323786307319078 0.134935875687914 -0.107238395068636 ENSG00000226526 RP1-37C10.3
ENST00000326735 0.34393557896334 0.148830561706328 -0.104461847232918 ENSG00000159363 ATP13A2
ENST00000341676 0.350196911248657 0.153569986431737 -0.102445927255736 ENSG00000159363 ATP13A2
ENST00000452699 0.350196911248657 0.153569986431737 -0.102445927255736 ENSG00000159363 ATP13A2
ENST00000503552 0.109431718285184 0.0202957451764679 -0.190405844672238 ENSG00000159363 ATP13A2
ENST00000510069 0.737572921774428 0.559424845129018 -0.0492146098613869 ENSG00000159363 ATP13A2
ENST00000375499 0.253573970574578 0.0889447058579487 -0.0822928848582507 ENSG00000117118 SDHB
ENST00000485092 0.260904735000563 0.0936334013575426 -0.122870207555408 ENSG00000117118 SDHB
ENST00000475049 0.252359746826164 0.0881822162424575 -0.124681956748385 ENSG00000117118 SDHB
ENST00000485515 0.233299434184835 0.0769367769869802 -0.0838589156006971 ENSG00000117118 SDHB
ENST00000491274 0.207470208505164 0.0628285435974857 -0.0941463863772 ENSG00000117118 SDHB
ENST00000475506 0.304232359180364 0.121596183611259 -0.0805683505517394 ENSG00000117118 SDHB
ENST00000463045 0.343264416088959 0.148219651994829 -0.0725790626271217 ENSG00000117118 SDHB
ENST00000466613 0.537879780539476 0.320939902294192 -0.0596861414809293 ENSG00000117118 SDHB
ENST00000439577 0.0945991493958339 0.0154432416645137 -0.153846746893343 ENSG00000227751 RP1-20B21.4
ENST00000375436 0.0311477389292455 0.00121270239793462 -0.135680236098415 ENSG00000179051 RCC2
ENST00000474892 0.0251217258224455 0.00067336781137054 -0.199526277014112 ENSG00000179051 RCC2
ENST00000375433 0.113559674588189 0.0216393332166528 -0.108931179032296 ENSG00000179051 RCC2
ENST00000361221 0.486719052243685 0.269935075481039 -0.084357438589341 ENSG00000074964 ARHGEF10L
ENST00000452522 0.486719052243685 0.269935075481039 -0.084357438589341 ENSG00000074964 ARHGEF10L
ENST00000434513 0.637051935388568 0.4309867766128 -0.0604339126555926 ENSG00000074964 ARHGEF10L
ENST00000375415 0.525933045461937 0.308766457991879 -0.0783625190659434 ENSG00000074964 ARHGEF10L
ENST00000469726 0.41278843964081 0.203145951294659 -0.104186326697191 ENSG00000074964 ARHGEF10L
ENST00000375408 0.270912337795186 0.0996235859607351 -0.137473142245637 ENSG00000074964 ARHGEF10L
ENST00000167825 0.270912337795186 0.0996235859607351 -0.137473142245637 ENSG00000074964 ARHGEF10L
ENST00000475356 0.157362838014695 0.0388717046360913 -0.176526610992796 ENSG00000074964 ARHGEF10L
ENST00000494072 0.918362127436737 0.844061967449877 -0.0107794274465626 ENSG00000255275 RP13-279N23.2
ENST00000538309 0.124562573920753 0.0257532772289494 -0.170304324712552 ENSG00000159423 ALDH4A1
ENST00000538839 0.171015915964568 0.0449024245548909 -0.151021861701626 ENSG00000159423 ALDH4A1
ENST00000290597 0.171015915964568 0.0449024245548909 -0.151021861701626 ENSG00000159423 ALDH4A1
ENST00000375341 0.180769480272628 0.049479152492466 -0.147967234125154 ENSG00000159423 ALDH4A1
ENST00000455833 0.876318833422666 0.771200132279978 0.0152728850528055 ENSG00000169991 IFFO2
ENST00000355609 0.152655841617283 0.0369271172970843 0.173332570875342 ENSG00000169991 IFFO2
ENST00000416166 0.743694344781971 0.568044529339007 0.0387216517214456 ENSG00000169991 IFFO2
ENST00000375254 0.730645355733451 0.549292087125065 -0.0229402184050221 ENSG00000127481 UBR4
ENST00000375226 0.73109160044339 0.550017605098116 -0.0228957049263413 ENSG00000127481 UBR4
ENST00000375267 0.73109160044339 0.550017605098116 -0.0228957049263413 ENSG00000127481 UBR4
ENST00000375217 0.73109160044339 0.550017605098116 -0.0228957049263413 ENSG00000127481 UBR4
ENST00000375225 0.632836455930278 0.426344913461759 -0.0531766986790805 ENSG00000127481 UBR4
ENST00000429347 0.217766860569399 0.0680915215920138 -0.0927808635554377 ENSG00000127481 UBR4
ENST00000375224 0.541447357661359 0.324804735102643 -0.0479105849480107 ENSG00000127481 UBR4
ENST00000459947 0.770754886977119 0.606297806711035 -0.0364021963132017 ENSG00000127481 UBR4
ENST00000486515 0.254414352292411 0.0895788053382915 -0.137866715311957 ENSG00000127481 UBR4
ENST00000543981 0.237487378241983 0.0792630395145068 -0.0888560222223767 ENSG00000127481 UBR4
ENST00000492606 0.219526930885983 0.0690697895709494 -0.144771754759188 ENSG00000127481 UBR4
ENST00000467272 0.459128312618934 0.244056786132755 -0.0681557964910442 ENSG00000127481 UBR4
ENST00000483922 0.424361702129443 0.213025481927686 -0.0966596777471082 ENSG00000127481 UBR4
ENST00000494503 0.978838433962637 0.956846637732123 -0.00380949168909207 ENSG00000127481 UBR4
ENST00000466969 0.756085119021183 0.585995056388809 -0.0428760072107443 ENSG00000127481 UBR4
ENST00000375218 0.408806845962132 0.200033507015082 -0.0693627397767253 ENSG00000127481 UBR4
ENST00000425413 0.431349047891866 0.218931658441146 -0.0532606427373732 ENSG00000127481 UBR4
ENST00000417040 0.625866424950228 0.417629550413079 -0.032356851808937 ENSG00000127481 UBR4
ENST00000475973 0.857891471848643 0.740934363853226 -0.0202566420331538 ENSG00000127481 UBR4
ENST00000465036 0.514053564267429 0.296579199678429 -0.0758143010800803 ENSG00000127481 UBR4
ENST00000419533 0.93203787720518 0.869997641775743 -0.006813792342391 ENSG00000127481 UBR4
ENST00000497018 0.828474263479016 0.692724161272969 -0.0302458368558951 ENSG00000127481 UBR4
ENST00000437898 0.659673292471647 0.45806490753904 -0.0373346742806934 ENSG00000230424 RP1-43E13.2
ENST00000477853 0.547861613787677 0.331294727351879 -0.0467812924534658 ENSG00000127463 EMC1
ENST00000480380 0.959218514820186 0.919066728341407 0.00701910684621024 ENSG00000127463 EMC1
ENST00000375199 0.473771223376601 0.257679633372974 -0.0563035839754151 ENSG00000127463 EMC1
ENST00000375208 0.346072247175835 0.15043194758943 -0.0721592477760861 ENSG00000127463 EMC1
ENST00000461353 0.961574638768199 0.924207480524929 -0.00736667165278057 ENSG00000127463 EMC1
ENST00000486405 0.5083001779346 0.290915414241117 -0.0798927687838075 ENSG00000127463 EMC1
ENST00000486238 0.481439130622128 0.265053314522898 -0.0892085920114021 ENSG00000127463 EMC1
ENST00000494770 0.416304624816545 0.206166248485633 -0.0890108018960191 ENSG00000127463 EMC1
ENST00000462505 0.735407489562605 0.556131636895148 -0.0479763315628348 ENSG00000127463 EMC1
ENST00000467423 0.787464808174256 0.630672428400054 -0.0381123327956352 ENSG00000127463 EMC1
ENST00000475079 0.604030200551724 0.392889203701434 -0.0658325122123848 ENSG00000127463 EMC1
ENST00000488681 0.216712626219399 0.0675772938164372 -0.144948314376399 ENSG00000127463 EMC1
ENST00000356068 0.233947127048947 0.0773295223069969 -0.142216922813341 ENSG00000127463 EMC1
ENST00000330263 0.190939009189238 0.0542649173443223 -0.115778346459498 ENSG00000053372 MRTO4
ENST00000493700 0.353211004821059 0.155582260080564 -0.100808407157824 ENSG00000053372 MRTO4
ENST00000479559 0.467428361749836 0.251860779016514 -0.0849311709689919 ENSG00000053372 MRTO4
ENST00000235835 0.0182243923521354 0.000282705255323984 -0.226576315959267 ENSG00000053371 AKR7A2
ENST00000330072 0.018254803202768 0.000283767557602215 -0.225660151206573 ENSG00000053371 AKR7A2
ENST00000489286 0.0322996097213005 0.00134390662324599 -0.201361008388334 ENSG00000053371 AKR7A2
ENST00000481966 0.0583872802409793 0.00581177175436525 -0.191378444809421 ENSG00000053371 AKR7A2
ENST00000492217 0.0190737351129342 0.000317014988026608 -0.254684247988496 ENSG00000053371 AKR7A2
ENST00000375155 0.598283637230998 0.386099877086467 -0.0629300844671661 ENSG00000040487 PQLC2
ENST00000375153 0.604951382811199 0.394090417594951 -0.0618723468933482 ENSG00000040487 PQLC2
ENST00000469076 0.604951382811199 0.394090417594951 -0.0618723468933482 ENSG00000040487 PQLC2
ENST00000400548 0.598283637230998 0.386099877086467 -0.0629300844671661 ENSG00000040487 PQLC2
ENST00000497827 0.424436058149314 0.213115062294917 -0.0914747680226302 ENSG00000040487 PQLC2
ENST00000401084 0.58377261281209 0.369962224951427 -0.0316836309574137 ENSG00000077549 CAPZB
ENST00000264203 0.58377261281209 0.369962224951427 -0.0316836309574137 ENSG00000077549 CAPZB
ENST00000375144 0.308692104998579 0.124351177792323 -0.0701022032830165 ENSG00000077549 CAPZB
ENST00000375142 0.585074685674907 0.371523790303177 -0.0315971013170755 ENSG00000077549 CAPZB
ENST00000433834 0.664881648865541 0.464709521969833 -0.0253859194060472 ENSG00000077549 CAPZB
ENST00000264202 0.992383540270528 0.984666679770611 -0.000678299263377449 ENSG00000077549 CAPZB
ENST00000413711 0.707644441057246 0.518757753635615 0.0243030886603153 ENSG00000077549 CAPZB
ENST00000459967 0.723985959082771 0.540595727069783 0.0257757725115725 ENSG00000077549 CAPZB
ENST00000457768 0.824011981200064 0.685231015945316 -0.0271721809491618 ENSG00000077549 CAPZB
ENST00000489607 0.810021976189489 0.664139902012509 -0.024252768228225 ENSG00000077549 CAPZB
ENST00000482808 0.543982453240396 0.32744986658993 0.0452766003145759 ENSG00000077549 CAPZB
ENST00000602662 0.899950185426122 0.811367831071159 0.0187488519712414 ENSG00000270136 MINOS1-NBL1
ENST00000486890 0.92784291507667 0.861093817708068 0.0139465277355601 ENSG00000173436 MINOS1
ENST00000322753 0.93134360756572 0.868582354982066 0.0131176989611293 ENSG00000173436 MINOS1
ENST00000498067 0.904600654885436 0.820016708283277 0.0196986556501103 ENSG00000173436 MINOS1
ENST00000462646 0.859196847300147 0.743153839506916 0.026230539963006 ENSG00000173436 MINOS1
ENST00000467029 0.938960223988639 0.882373157351259 0.0117890098036389 ENSG00000173436 MINOS1
ENST00000481464 0.936960712541321 0.878437019609368 0.0121836364972192 ENSG00000173436 MINOS1
ENST00000498642 0.93868347465367 0.881805287974653 0.0118511871192828 ENSG00000173436 MINOS1
ENST00000479642 0.848360887146226 0.725044355973816 0.0308576661429513 ENSG00000173436 MINOS1
ENST00000602293 0.897740188574737 0.807662225670654 0.0191676234019705 ENSG00000270136 MINOS1-NBL1
ENST00000602384 0.8982702569848 0.80858158198442 0.0190777646430194 ENSG00000270136 MINOS1-NBL1
ENST00000602450 0.897740188574737 0.807662225670654 0.0191676234019705 ENSG00000270136 MINOS1-NBL1
ENST00000485362 0.939239823946634 0.883012632269927 0.011730555727045 ENSG00000173436 MINOS1
ENST00000294543 0.32046433102341 0.132663750454443 -0.0880354095405483 ENSG00000162542 TMCO4
ENST00000375127 0.325064088665403 0.13592085486609 -0.0876376194852435 ENSG00000162542 TMCO4
ENST00000489814 0.905083758617409 0.820985412279643 -0.0167925145706649 ENSG00000162542 TMCO4
ENST00000375122 0.322098777943947 0.133797497979541 -0.0877774383700722 ENSG00000162542 TMCO4
ENST00000489135 0.253367398177698 0.0887890655540744 -0.108300210553375 ENSG00000162542 TMCO4
ENST00000496528 0.264758401538188 0.0959290828841967 -0.103770166681284 ENSG00000162542 TMCO4
ENST00000462171 0.486554392406811 0.269796726214863 -0.0782247690193746 ENSG00000162542 TMCO4
ENST00000488449 0.285056502691013 0.108913401217975 -0.118451151499855 ENSG00000162542 TMCO4
ENST00000375120 0.202081877754735 0.0601275709127473 0.114987842168213 ENSG00000169914 OTUD3
ENST00000264198 0.533446152390685 0.316357047222645 -0.0739348080632706 ENSG00000090432 MUL1
ENST00000321556 0.92483180785579 0.855763633023076 -0.0131533011314922 ENSG00000158828 PINK1
ENST00000492302 0.979485846099367 0.958209366484765 0.00392238523618299 ENSG00000158828 PINK1
ENST00000451424 0.195729825204636 0.0566638731371391 -0.127648610286405 ENSG00000117242 PINK1-AS
ENST00000400490 0.637419766959012 0.4314600035384 -0.0605413431718864 ENSG00000158828 PINK1
ENST00000602624 0.14694482411123 0.0345448616368682 -0.0998505116670852 ENSG00000244038 DDOST
ENST00000375048 0.146631914702112 0.0344141959651742 -0.0999014485869374 ENSG00000244038 DDOST
ENST00000415136 0.149565055017033 0.0356338909728435 -0.0992891430588608 ENSG00000244038 DDOST
ENST00000475210 0.193689154292943 0.0556625310444202 -0.120763880009423 ENSG00000244038 DDOST
ENST00000464364 0.367754929749702 0.166912291954258 -0.0723665582497021 ENSG00000244038 DDOST
ENST00000477229 0.360879000689337 0.161538430287019 -0.0837777569719167 ENSG00000244038 DDOST
ENST00000312239 0.661186941182958 0.459894452107253 0.0394807615213095 ENSG00000127483 HP1BP3
ENST00000375003 0.780950408770499 0.621218928835661 0.028627181255522 ENSG00000127483 HP1BP3
ENST00000413451 0.585983852088582 0.372571984011835 0.0681627115511839 ENSG00000203394 RP5-930J4.4
ENST00000488722 0.650909442125859 0.447604021655411 0.0491790960620763 ENSG00000127483 HP1BP3
ENST00000491748 0.536302914093632 0.319333253567786 0.0611582517989433 ENSG00000127483 HP1BP3
ENST00000419948 0.441291912579918 0.227858051939837 0.0685508038520859 ENSG00000127483 HP1BP3
ENST00000438032 0.682994299126361 0.488410645772099 0.0332285624504522 ENSG00000127483 HP1BP3
ENST00000424732 0.70295282732554 0.513017814906894 0.0311838118342942 ENSG00000127483 HP1BP3
ENST00000417710 0.569847166022103 0.35458326273972 0.0474886569560712 ENSG00000127483 HP1BP3
ENST00000487117 0.844854297252261 0.719127288104379 0.0190847004140441 ENSG00000127483 HP1BP3
ENST00000375000 0.717287804864366 0.530973494216894 0.0299716521003739 ENSG00000127483 HP1BP3
ENST00000437575 0.775240677592332 0.613135437900968 -0.0202224444936798 ENSG00000127483 HP1BP3
ENST00000419490 0.838525399059283 0.70861402115461 -0.0149305607270755 ENSG00000127483 HP1BP3
ENST00000414993 0.813306915868301 0.66938655386054 -0.0170832473446247 ENSG00000127483 HP1BP3
ENST00000443615 0.558350431678792 0.342199443287124 -0.0403670893534469 ENSG00000127483 HP1BP3
ENST00000264211 0.0623028181718278 0.00665812156794338 0.140867743918636 ENSG00000075151 EIF4G3
ENST00000400422 0.0763396197875676 0.0101566860511458 0.164410903211136 ENSG00000075151 EIF4G3
ENST00000602326 0.0763396197875676 0.0101566860511458 0.164410903211136 ENSG00000075151 EIF4G3
ENST00000374935 0.0623905879290078 0.00667731798828244 0.140835066507934 ENSG00000075151 EIF4G3
ENST00000537738 0.20601216682542 0.0621301546610792 0.0747030859761939 ENSG00000075151 EIF4G3
ENST00000374937 0.0679066967309894 0.00802641936608412 0.137285493418618 ENSG00000075151 EIF4G3
ENST00000536266 0.130783260847249 0.028069996789987 0.0936501322993522 ENSG00000075151 EIF4G3
ENST00000435383 0.1405547108988 0.0318948301596352 0.155062349774403 ENSG00000075151 EIF4G3
ENST00000496705 0.914735253866126 0.837085520712455 -0.0131218729358796 ENSG00000075151 EIF4G3
ENST00000374933 0.0517042308651817 0.00440125170296925 0.174798479681122 ENSG00000075151 EIF4G3
ENST00000544689 0.0524979137831324 0.00455597032425536 0.173465051933219 ENSG00000075151 EIF4G3
ENST00000485722 0.00911085693264036 6.05707940120135e-05 0.338008611365535 ENSG00000075151 EIF4G3
ENST00000356916 0.0919723908132905 0.014663495980697 0.18633490503963 ENSG00000075151 EIF4G3
ENST00000374927 0.0685167445365575 0.00815283885436538 0.19116983526257 ENSG00000075151 EIF4G3
ENST00000438975 0.115576902142906 0.0223613961397646 0.18978020247371 ENSG00000075151 EIF4G3
ENST00000411888 0.115488304599047 0.0223162027811451 0.190589779895405 ENSG00000075151 EIF4G3
ENST00000476088 0.146729740514637 0.034463991878806 -0.17580111343442 ENSG00000075151 EIF4G3
ENST00000463775 0.100415566675559 0.0172495915166217 0.207498978454001 ENSG00000075151 EIF4G3
ENST00000415912 0.305699543177412 0.122502497763071 -0.096514607350866 ENSG00000117298 ECE1
ENST00000357071 0.132458560735982 0.0287340084969899 -0.14994231293192 ENSG00000117298 ECE1
ENST00000374893 0.295201683278208 0.115542294879025 -0.114096616306949 ENSG00000117298 ECE1
ENST00000436918 0.276708321133688 0.103639998765031 -0.118320955736602 ENSG00000117298 ECE1
ENST00000264205 0.312676092474526 0.127153783991092 -0.110890534307386 ENSG00000117298 ECE1
ENST00000526194 0.361600964994702 0.162058222569648 -0.111364522502275 ENSG00000117298 ECE1
ENST00000463334 0.736774185938148 0.558321687922063 -0.0483215762659118 ENSG00000117298 ECE1
ENST00000454000 0.166380838304708 0.0428097367789451 0.162091204821025 ENSG00000142794 NBPF3
ENST00000318220 0.176092170895059 0.0473456475054033 0.15725677705017 ENSG00000142794 NBPF3
ENST00000318249 0.176092170895059 0.0473456475054033 0.15725677705017 ENSG00000142794 NBPF3
ENST00000342104 0.176092170895059 0.0473456475054033 0.15725677705017 ENSG00000142794 NBPF3
ENST00000434838 0.179475796493956 0.0489410813072008 0.161000431580954 ENSG00000142794 NBPF3
ENST00000400301 0.625807757598591 0.417571141181282 0.0322779695772021 ENSG00000090686 USP48
ENST00000308271 0.633109066579432 0.426671471893606 0.0316879343972319 ENSG00000090686 USP48
ENST00000374732 0.739145181128335 0.561589571495229 0.0231621788801461 ENSG00000090686 USP48
ENST00000479177 0.247036813519532 0.0846882263083552 -0.120018661312074 ENSG00000090686 USP48
ENST00000529637 0.618793074175753 0.409729005993936 0.033294535394949 ENSG00000090686 USP48
ENST00000464577 0.763825258545962 0.596656689598569 0.0248795429445317 ENSG00000090686 USP48
ENST00000471752 0.372949318615037 0.170974323925252 -0.093487530920881 ENSG00000090686 USP48
ENST00000487880 0.744840602743976 0.569730082462061 -0.0311432027887695 ENSG00000090686 USP48
ENST00000526044 0.543459753816937 0.326817415307066 0.0567900734570967 ENSG00000090686 USP48
ENST00000534705 0.560182505065283 0.343988955326484 0.0552558301523143 ENSG00000090686 USP48
ENST00000421625 0.81354054680552 0.669844011255002 0.0187248977297028 ENSG00000090686 USP48
ENST00000374730 0.949097255646416 0.900527468930869 -0.00650381340764646 ENSG00000090686 USP48
ENST00000527823 0.320337380117617 0.132563988594695 0.0740130799224695 ENSG00000090686 USP48
ENST00000532737 0.463485422717291 0.248151524206529 0.0561199420027215 ENSG00000090686 USP48
ENST00000489108 0.363252295019233 0.163387133127508 0.0748766204213768 ENSG00000090686 USP48
ENST00000374695 0.45826212003363 0.243235772852569 -0.093636549862512 ENSG00000142798 HSPG2
ENST00000434233 0.998728110758145 0.99747803556052 -0.000211270828574942 ENSG00000218510 LINC00339
ENST00000420503 0.953077744019154 0.907592884871906 0.00776794049750161 ENSG00000218510 LINC00339
ENST00000404210 0.96951120010923 0.938658025160595 -0.00517664394237463 ENSG00000218510 LINC00339
ENST00000416769 0.96951120010923 0.938658025160595 -0.00517664394237463 ENSG00000218510 LINC00339
ENST00000452322 0.907209815455697 0.824707426985405 -0.0169862418224705 ENSG00000218510 LINC00339
ENST00000400259 0.525114018707909 0.307829049961077 0.0481100711535078 ENSG00000070831 CDC42
ENST00000344548 0.524128469878423 0.306835894323717 0.0482045192619238 ENSG00000070831 CDC42
ENST00000315554 0.277311522046726 0.104119138820375 0.0661458921343948 ENSG00000070831 CDC42
ENST00000498236 0.279971071781217 0.105654826442274 0.0652395552405947 ENSG00000070831 CDC42
ENST00000421089 0.3865349896017 0.182064444163477 0.0543579237435275 ENSG00000070831 CDC42
ENST00000411827 0.326027757106095 0.136571321834052 0.0627442460506425 ENSG00000070831 CDC42
ENST00000404138 0.720646602825957 0.535800713857063 -0.0253700490266491 ENSG00000184677 ZBTB40
ENST00000400239 0.372546821517047 0.170699935702228 0.0927061977745212 ENSG00000184677 ZBTB40
ENST00000375647 0.720646602825957 0.535787235489764 -0.0253724215599081 ENSG00000184677 ZBTB40
ENST00000374651 0.761543678212364 0.593732916583678 0.0263272783234721 ENSG00000184677 ZBTB40
ENST00000356634 0.889695066255338 0.793934412309665 0.00953706957867335 ENSG00000004487 KDM1A
ENST00000400181 0.887377368968823 0.7899674345476 0.00972401200677524 ENSG00000004487 KDM1A
ENST00000542151 0.889695066255338 0.793934412309665 0.00953706957867335 ENSG00000004487 KDM1A
ENST00000427154 0.79171333965086 0.637488848218102 0.016189239675009 ENSG00000240553 RP1-184J9.2
ENST00000481879 0.503868265769942 0.286437053997438 0.079961748684847 ENSG00000004487 KDM1A
ENST00000465864 0.923066959984464 0.852617641062494 0.0106628760072268 ENSG00000004487 KDM1A
ENST00000494920 0.257923004101951 0.0917800327718658 -0.0883311355367291 ENSG00000004487 KDM1A
ENST00000602503 0.356106399465996 0.157834744673546 -0.0812714689976091 ENSG00000004487 KDM1A
ENST00000374623 0.301749533208227 0.119981583143716 -0.0774662509565436 ENSG00000169641 LUZP1
ENST00000418342 0.833102568989797 0.699329220192636 -0.016048097891631 ENSG00000169641 LUZP1
ENST00000302291 0.850345015829995 0.727950163984254 -0.0143783685582915 ENSG00000169641 LUZP1
ENST00000314174 0.86157612532609 0.746897614640397 -0.0164119686842759 ENSG00000169641 LUZP1
ENST00000471849 0.76963863217403 0.604735244523241 0.034537260737391 ENSG00000169641 LUZP1
ENST00000475164 0.852013237067487 0.730548935580149 -0.0267664275797707 ENSG00000169641 LUZP1
ENST00000566551 0.221337709901466 0.0701052984547629 0.148100612884514 ENSG00000261326 RP5-1057J7.6
ENST00000464516 0.370102611876841 0.168839400306801 0.116207260545885 ENSG00000125944 HNRNPR
ENST00000478691 0.342402161903136 0.147627117521766 -0.0595285357169866 ENSG00000125944 HNRNPR
ENST00000374616 0.287990173413499 0.110855681915472 -0.069193326946281 ENSG00000125944 HNRNPR
ENST00000476660 0.164880571498041 0.0421124636036086 -0.118809518295742 ENSG00000125944 HNRNPR
ENST00000374612 0.288126135078899 0.11094644610425 -0.0691909777630756 ENSG00000125944 HNRNPR
ENST00000302271 0.290434642283247 0.112371716731156 -0.0689591323359986 ENSG00000125944 HNRNPR
ENST00000427764 0.2279042456991 0.0738853312457959 -0.076290591978309 ENSG00000125944 HNRNPR
ENST00000606561 0.184347018834278 0.0511870602137102 -0.0803054337157152 ENSG00000125944 HNRNPR
ENST00000426846 0.185457241319601 0.0516833389346908 -0.0805411916741705 ENSG00000125944 HNRNPR
ENST00000463552 0.534743729639096 0.317716400861527 -0.0425569253675286 ENSG00000125944 HNRNPR
ENST00000470941 0.862736068480748 0.748766748507853 -0.014375717903352 ENSG00000125944 HNRNPR
ENST00000476451 0.748104437891687 0.574429386895348 -0.0241634081004976 ENSG00000125944 HNRNPR
ENST00000490652 0.103829411911109 0.0183839949806291 -0.133512926455697 ENSG00000125944 HNRNPR
ENST00000314011 0.781779818111717 0.622183482615801 -0.0342498560098988 ENSG00000125945 ZNF436
ENST00000374608 0.957917393871049 0.916896082677679 -0.00752773728167889 ENSG00000125945 ZNF436
ENST00000458053 0.732880863893364 0.552453971413779 -0.049335343643174 ENSG00000249087 C1orf213
ENST00000361729 0.0500350017611161 0.00410836496948552 -0.154004517304262 ENSG00000007968 E2F2
ENST00000374561 0.0851310540518563 0.0125526162802224 -0.176474560709831 ENSG00000117318 ID3
ENST00000463312 0.748071790834942 0.574373619395766 -0.0479925904570103 ENSG00000117318 ID3
ENST00000486541 0.0775722017466395 0.0104870103869444 -0.187889546115013 ENSG00000117318 ID3
ENST00000374550 0.461123851147578 0.246024916271382 -0.0774159185272978 ENSG00000142676 RPL11
ENST00000467075 0.636567859428039 0.430459914440891 -0.033825167570847 ENSG00000142676 RPL11
ENST00000482370 0.459350320742595 0.244391951797314 -0.0777248143600692 ENSG00000142676 RPL11
ENST00000443624 0.468543957753502 0.253035973991138 -0.0763009983146557 ENSG00000142676 RPL11
ENST00000458455 0.459085367879079 0.244021276540958 -0.0778192076229374 ENSG00000142676 RPL11
ENST00000418390 0.450222772076083 0.235739483506565 -0.0551838095312562 ENSG00000011007 TCEB3
ENST00000609199 0.36703910754342 0.166299179925439 -0.068422122663743 ENSG00000011007 TCEB3
ENST00000487554 0.668803770833497 0.469493797186215 -0.0500775486884522 ENSG00000011007 TCEB3
ENST00000427796 0.427314077176811 0.21557287168296 -0.0734386943419983 ENSG00000236810 RP5-886K2.3
ENST00000246151 0.901952786122321 0.814885239547734 0.013067229405579 ENSG00000057757 PITHD1
ENST00000415372 0.60185669105425 0.390370131659323 0.0642480708050332 ENSG00000057757 PITHD1
ENST00000374524 0.843617658198033 0.717295715842434 0.0236468793722527 ENSG00000057757 PITHD1
ENST00000374514 0.138053048814687 0.0309050736137936 -0.121202920211698 ENSG00000011009 LYPLA2
ENST00000400061 0.14245683812521 0.0327050032494904 -0.120566648591007 ENSG00000011009 LYPLA2
ENST00000420982 0.392260199731989 0.186825641245082 -0.0802955607189265 ENSG00000011009 LYPLA2
ENST00000374505 0.232522612975865 0.0765103646595049 -0.103660597303689 ENSG00000011009 LYPLA2
ENST00000495365 0.183071933156061 0.0505961825391414 -0.115704636655433 ENSG00000011009 LYPLA2
ENST00000374503 0.15465358289852 0.0377851690073391 -0.12218782829546 ENSG00000011009 LYPLA2
ENST00000374502 0.179843415318754 0.0491040608585001 -0.116989124819963 ENSG00000011009 LYPLA2
ENST00000492577 0.210312665429434 0.0642546513165397 -0.110825563313869 ENSG00000011009 LYPLA2
ENST00000421070 0.367220405149956 0.166431801416366 -0.0898848745756607 ENSG00000011009 LYPLA2
ENST00000374501 0.0202324635250461 0.00036346612939731 -0.218545507522011 ENSG00000011009 LYPLA2
ENST00000472213 0.019667709684564 0.000344688666847705 -0.230896391263386 ENSG00000011009 LYPLA2
ENST00000481736 0.0659921641649074 0.00755349427476323 -0.16992170101863 ENSG00000117308 GALE
ENST00000374497 0.0585143800589843 0.00584787974772186 -0.174636443802388 ENSG00000117308 GALE
ENST00000456977 0.19697788816342 0.0573334773367679 -0.142116358211818 ENSG00000117308 GALE
ENST00000459934 0.0654898321602553 0.00743723147821757 -0.169969981380554 ENSG00000117308 GALE
ENST00000469556 0.299644809367139 0.118529858109772 -0.120414156575309 ENSG00000117308 GALE
ENST00000429356 0.0529260917995033 0.00464662525834276 -0.186519486021872 ENSG00000117308 GALE
ENST00000418277 0.0685167445365575 0.00815207164465378 -0.177667068098726 ENSG00000117308 GALE
ENST00000470949 0.0432905246830563 0.00294198423659431 -0.207136529786337 ENSG00000117308 GALE
ENST00000425913 0.0697114678249289 0.0084623585442142 -0.181051666632208 ENSG00000117308 GALE
ENST00000445705 0.0487911020104922 0.0039180381665487 -0.200196922195423 ENSG00000117308 GALE
ENST00000467493 0.0433673086067432 0.00295744844884603 -0.207693247054621 ENSG00000117308 GALE
ENST00000486382 0.0735367776152765 0.00941045698429601 -0.190966463030407 ENSG00000117308 GALE
ENST00000470383 0.038945361880197 0.0022506185409484 -0.218482031923565 ENSG00000117308 GALE
ENST00000466250 0.0382903236106861 0.00214059683343212 -0.221077708271862 ENSG00000117308 GALE
ENST00000467070 0.112426359522624 0.0212407039151443 -0.174548873836353 ENSG00000117308 GALE
ENST00000374490 0.241840966226083 0.0816359030549971 -0.0778529845986779 ENSG00000117305 HMGCL
ENST00000374487 0.245182946562549 0.0835865818336609 -0.0768811425621506 ENSG00000117305 HMGCL
ENST00000374483 0.245182946562549 0.0835865818336609 -0.0768811425621506 ENSG00000117305 HMGCL
ENST00000436439 0.241840966226083 0.0816359030549971 -0.0778529845986779 ENSG00000117305 HMGCL
ENST00000235958 0.237895449345306 0.0794294735993287 -0.078439681566099 ENSG00000117305 HMGCL
ENST00000509389 0.422774379240416 0.211660450991832 -0.0561267547896249 ENSG00000117305 HMGCL
ENST00000496907 0.190547845085832 0.0540793770835674 -0.13589997214885 ENSG00000117305 HMGCL
ENST00000513148 0.491061282439172 0.274222484899601 -0.0531215177125613 ENSG00000117305 HMGCL
ENST00000479458 0.765627573315866 0.599154073650698 -0.0388539641368136 ENSG00000117305 HMGCL
ENST00000498698 0.849254080019952 0.726374934739134 0.0233557640587847 ENSG00000117305 HMGCL
ENST00000374479 0.56104512520651 0.344910074356205 -0.0617839240882022 ENSG00000179163 FUCA1
ENST00000374472 0.623263354237434 0.414562529823754 0.0455631097256488 ENSG00000188822 CNR2
ENST00000536471 0.613414038295603 0.403712069423591 0.0466589730840402 ENSG00000188822 CNR2
ENST00000471915 0.786038592567492 0.628556683922186 -0.0254238741123272 ENSG00000189266 PNRC2
ENST00000334351 0.988713386114965 0.977149486862158 -0.00144085099159513 ENSG00000189266 PNRC2
ENST00000374468 0.962232147712635 0.925557351070054 -0.00477978800740527 ENSG00000189266 PNRC2
ENST00000579103 0.966033509508532 0.93244484054655 0.00482212604617526 ENSG00000189266 PNRC2
ENST00000344989 0.960711233267807 0.922603723533978 0.00495542882258908 ENSG00000188529 SRSF10
ENST00000453840 0.960928879336867 0.923130158341535 0.00492029618866373 ENSG00000188529 SRSF10
ENST00000341154 0.959931854020236 0.920714174288868 0.00507417653264083 ENSG00000188529 SRSF10
ENST00000484146 0.956269294859373 0.913483920950665 0.00554460152657298 ENSG00000188529 SRSF10
ENST00000473858 0.956281104087683 0.913505012840917 0.00554382425678519 ENSG00000188529 SRSF10
ENST00000374452 0.95733674925132 0.915771373591548 0.00540012712730732 ENSG00000188529 SRSF10
ENST00000374453 0.957351819126594 0.915834270077063 0.0053967490684927 ENSG00000188529 SRSF10
ENST00000343255 0.993770674755964 0.987377484925635 -0.000822879142858436 ENSG00000188529 SRSF10
ENST00000492112 0.992564184001242 0.984947091463713 -0.000980995260215311 ENSG00000188529 SRSF10
ENST00000485841 0.990999510058672 0.981840089636709 0.00121424512804073 ENSG00000188529 SRSF10
ENST00000338597 0.885618298901561 0.786696549783221 0.0150687052840037 ENSG00000188529 SRSF10
ENST00000495785 0.943124671960312 0.889732223618494 0.00747267809392419 ENSG00000188529 SRSF10
ENST00000473754 0.888938351286539 0.792310215626126 -0.0152716650251487 ENSG00000188529 SRSF10
ENST00000497214 0.488828146304033 0.272062493655398 0.0893826141450751 ENSG00000188529 SRSF10
ENST00000485292 0.956773876013553 0.914542421547791 -0.00725216704030617 ENSG00000188529 SRSF10
ENST00000469303 0.750205309627963 0.577443348204866 -0.0399774999139689 ENSG00000188529 SRSF10
ENST00000327535 0.970280661559745 0.940506062157298 -0.0043783751433658 ENSG00000185436 IFNLR1
ENST00000327575 0.467018671854902 0.251496286724038 0.0748717930515988 ENSG00000185436 IFNLR1
ENST00000374421 0.452386943462285 0.237780929974293 0.0771507185471351 ENSG00000185436 IFNLR1
ENST00000374419 0.349828035683246 0.15331132012153 0.103125474133691 ENSG00000185436 IFNLR1
ENST00000374418 0.287043142136927 0.110206606399396 0.121094388572856 ENSG00000185436 IFNLR1
ENST00000374399 0.98339000323528 0.965925674769083 0.00283228776785397 ENSG00000001461 NIPAL3
ENST00000003912 0.952012448679532 0.905559427429832 -0.00654089103609606 ENSG00000001461 NIPAL3
ENST00000488155 0.0425619945693688 0.00282119928153615 -0.249210447303412 ENSG00000001461 NIPAL3
ENST00000358028 0.758996341135729 0.590021766215326 -0.0371177833664639 ENSG00000001461 NIPAL3
ENST00000339255 0.935948679742978 0.876413621406673 -0.0101858411897787 ENSG00000001461 NIPAL3
ENST00000475663 0.0649766275528015 0.00731984287943898 -0.220890724233414 ENSG00000001461 NIPAL3
ENST00000428131 0.694802196856235 0.502877970446496 0.0502178601388892 ENSG00000001461 NIPAL3
ENST00000478890 0.826797331739884 0.689948811877968 0.0222158138112234 ENSG00000133226 SRRM1
ENST00000593639 0.770733100056308 0.606204368496822 0.0291379714952853 ENSG00000133226 SRRM1
ENST00000323848 0.67537552968052 0.478167537988335 -0.0337834624653659 ENSG00000133226 SRRM1
ENST00000466910 0.955794758115408 0.912452018418808 -0.0059613143311215 ENSG00000133226 SRRM1
ENST00000468822 0.864054463455197 0.750664490724558 0.0163873832455591 ENSG00000133226 SRRM1
ENST00000447431 0.568033601400186 0.35255578036495 -0.0416742764809001 ENSG00000133226 SRRM1
ENST00000600523 0.693881769008403 0.501421590233989 0.0390937628970289 ENSG00000133226 SRRM1
ENST00000462710 0.867617005274888 0.756581255569349 0.017034303907479 ENSG00000133226 SRRM1
ENST00000374389 0.524866849589204 0.307521248038784 -0.0459371242848701 ENSG00000133226 SRRM1
ENST00000490543 0.867617005274888 0.756581255569349 0.017034303907479 ENSG00000133226 SRRM1
ENST00000479034 0.504643094380292 0.287160835583098 -0.0479176825458832 ENSG00000133226 SRRM1
ENST00000596378 0.90200789059891 0.814962757433434 -0.0106230674070368 ENSG00000133226 SRRM1
ENST00000494934 0.365919932484216 0.165405420183873 -0.0796007355690732 ENSG00000133226 SRRM1
ENST00000495561 0.289808007988799 0.111971681264494 -0.0951268049648742 ENSG00000133226 SRRM1
ENST00000537199 0.424398348857268 0.213083065521463 -0.0546918615136134 ENSG00000133226 SRRM1
ENST00000485441 0.470737162772022 0.255005570242388 -0.0680065325750103 ENSG00000133226 SRRM1
ENST00000470243 0.346608416422296 0.150883298541069 -0.0894774530018479 ENSG00000133226 SRRM1
ENST00000496882 0.902990153913216 0.817073146758285 -0.0116555408687869 ENSG00000133226 SRRM1
ENST00000461768 0.854255866870141 0.734255135063576 -0.0179646646038552 ENSG00000133226 SRRM1
ENST00000485541 0.954875032534785 0.910638042741555 -0.00636257196989276 ENSG00000133226 SRRM1
ENST00000488317 0.736048106514701 0.557167347849263 -0.0349136156552893 ENSG00000133226 SRRM1
ENST00000489130 0.425232736741526 0.213803023796983 -0.0975590861458026 ENSG00000133226 SRRM1
ENST00000474843 0.00964504596483926 6.86740730439976e-05 -0.274489145502581 ENSG00000133226 SRRM1
ENST00000374379 0.259515247550272 0.0928205659187194 0.0931414328083479 ENSG00000169504 CLIC4
ENST00000497755 0.134375679424439 0.0294187198444456 0.142690893900099 ENSG00000169504 CLIC4
ENST00000488683 0.26070850907597 0.0935200422973812 0.092978811660426 ENSG00000169504 CLIC4
ENST00000489758 0.209936245818277 0.0640835150328444 0.122440353513427 ENSG00000169504 CLIC4
ENST00000399916 0.372512804283887 0.170671019810255 -0.0704280450809253 ENSG00000020633 RUNX3
ENST00000308873 0.300057144697943 0.118819181429224 -0.075356260586754 ENSG00000020633 RUNX3
ENST00000338888 0.645391304006022 0.440901515952077 -0.0460695086806216 ENSG00000020633 RUNX3
ENST00000540420 0.798749007565767 0.64786600020657 -0.0274399504211746 ENSG00000020633 RUNX3
ENST00000496967 0.910356113581312 0.829725105798943 0.0135982472463623 ENSG00000020633 RUNX3
ENST00000479341 0.627146811052306 0.419241511914512 -0.0581027877859745 ENSG00000020633 RUNX3
ENST00000236273 0.85821970479991 0.741633194989142 0.0168149331023256 ENSG00000117614 SYF2
ENST00000354361 0.873276681071852 0.766202776527285 0.0152888013997422 ENSG00000117614 SYF2
ENST00000474160 0.870100715100365 0.760907404880732 -0.0158684131678442 ENSG00000117614 SYF2
ENST00000476231 0.943935000548816 0.891259980754474 0.00757395256130417 ENSG00000117614 SYF2
ENST00000243189 0.876882101473112 0.772108303921712 0.0149037369346313 ENSG00000117616 C1orf63
ENST00000569495 0.507253961375913 0.289960587203151 0.077179309499475 ENSG00000117616 C1orf63
ENST00000498238 0.878998353647533 0.775833952345402 0.0146433623917225 ENSG00000117616 C1orf63
ENST00000566395 0.509982015634093 0.292594790995073 0.0709582130651069 ENSG00000117616 C1orf63
ENST00000565733 0.522225907869519 0.304902349082164 0.0678613405165001 ENSG00000117616 C1orf63
ENST00000568254 0.878998353647533 0.775833952345402 0.0146433623917225 ENSG00000117616 C1orf63
ENST00000473314 0.781552115902544 0.621914062393733 0.0217864692925741 ENSG00000117616 C1orf63
ENST00000417642 0.878998353647533 0.775833952345402 0.0146433623917225 ENSG00000117616 C1orf63
ENST00000570063 0.516854828959942 0.29957641902218 0.0688952822940267 ENSG00000117616 C1orf63
ENST00000564223 0.624989987058249 0.416591165936227 0.0628865034459474 ENSG00000117616 C1orf63
ENST00000475766 0.444238195754402 0.230450558037651 0.0819079088464634 ENSG00000117616 C1orf63
ENST00000491378 0.354190024888784 0.156353074801372 0.0952773347858247 ENSG00000117616 C1orf63
ENST00000431849 0.674385522960806 0.476678751010652 -0.0394929887272009 ENSG00000117616 C1orf63
ENST00000568212 0.638244128090554 0.432554946274811 -0.0460336702461748 ENSG00000117616 C1orf63
ENST00000568701 0.643346172596999 0.438545423704815 -0.0446892247498968 ENSG00000117616 C1orf63
ENST00000561867 0.759795261877407 0.591271472336752 -0.0289004449419241 ENSG00000117616 C1orf63
ENST00000568996 0.788241507734568 0.632016521108771 -0.0258084727980212 ENSG00000117616 C1orf63
ENST00000450820 0.542495014027611 0.325914440714218 0.0608176548841637 ENSG00000117616 C1orf63
ENST00000328664 0.958217809511832 0.917399913286397 -0.00802666884145226 ENSG00000187010 RHD
ENST00000454452 0.97160665942392 0.943006424652227 -0.00551067138444679 ENSG00000187010 RHD
ENST00000342055 0.97160665942392 0.943006424652227 -0.00551067138444679 ENSG00000187010 RHD
ENST00000423810 0.97160665942392 0.943006424652227 -0.00551067138444679 ENSG00000187010 RHD
ENST00000568195 0.97160665942392 0.943006424652227 -0.00551067138444679 ENSG00000187010 RHD
ENST00000417538 0.97160665942392 0.943006424652227 -0.00551067138444679 ENSG00000187010 RHD
ENST00000357542 0.97160665942392 0.943006424652227 -0.00551067138444679 ENSG00000187010 RHD
ENST00000423253 0.992707227807493 0.98530291720304 0.00143803719378301 ENSG00000187010 RHD
ENST00000568399 0.88524129761203 0.786000180765752 0.0196228690067641 ENSG00000117616 C1orf63
ENST00000562018 0.986977690768847 0.973214439754102 0.00238098787906702 ENSG00000117616 C1orf63
ENST00000567741 0.980335538108781 0.960018745383022 0.00357481764319863 ENSG00000117616 C1orf63
ENST00000566599 0.479634807468045 0.263471907884006 -0.0872078021069147 ENSG00000117616 C1orf63
ENST00000374358 0.49598368732516 0.278925308680018 0.0566813709127491 ENSG00000183726 TMEM50A
ENST00000498135 0.456116887927536 0.241231410410018 0.0621842495673437 ENSG00000183726 TMEM50A
ENST00000491936 0.416215913564335 0.206058263148117 0.0659029825291201 ENSG00000183726 TMEM50A
ENST00000480937 0.409337174316623 0.200440716526608 0.066988234245949 ENSG00000183726 TMEM50A
ENST00000468704 0.572451536675212 0.357384307563592 0.0514895875149391 ENSG00000183726 TMEM50A
ENST00000487234 0.640401745853715 0.435219575737109 0.0619345703718454 ENSG00000183726 TMEM50A
ENST00000399763 0.478899839001505 0.262841320268105 0.0491221954239867 ENSG00000204178 TMEM57
ENST00000399766 0.478899839001505 0.262841320268105 0.0491221954239867 ENSG00000204178 TMEM57
ENST00000374343 0.478899839001505 0.262841320268105 0.0491221954239867 ENSG00000204178 TMEM57
ENST00000470035 0.808501773606666 0.662188417859791 0.0293390088308002 ENSG00000204178 TMEM57
ENST00000374338 0.982327950000394 0.963663013472224 -0.0025971659803955 ENSG00000157978 LDLRAP1
ENST00000485476 0.799157419293909 0.648533422681122 0.0325800240727066 ENSG00000157978 LDLRAP1
ENST00000488127 0.914343199029491 0.836586035012302 -0.0122754579255146 ENSG00000157978 LDLRAP1
ENST00000484476 0.297703383306461 0.11716935662668 -0.120004856545433 ENSG00000157978 LDLRAP1
ENST00000474283 0.570215473183867 0.3549762437863 -0.0688781696022827 ENSG00000157978 LDLRAP1
ENST00000470950 0.399616523329285 0.192908142563758 -0.10008657108554 ENSG00000157978 LDLRAP1
ENST00000354177 0.0392704703514851 0.00229893612214603 -0.235405134736176 ENSG00000162430 SEPN1
ENST00000361547 0.0392704703514851 0.00229893612214603 -0.235405134736176 ENSG00000162430 SEPN1
ENST00000374315 0.0392704703514851 0.00229893612214603 -0.235405134736176 ENSG00000162430 SEPN1
ENST00000559265 0.092914118623544 0.0149661604841453 -0.159708571988746 ENSG00000255054 RP1-317E23.6
ENST00000527604 0.176091412476228 0.0473334872973958 -0.130718288660589 ENSG00000255054 RP1-317E23.6
ENST00000424294 0.558039103653822 0.341812140579446 -0.0672762644064313 ENSG00000117640 MTFR1L
ENST00000374303 0.694655332984391 0.50260062986278 -0.0439560902801714 ENSG00000117640 MTFR1L
ENST00000533762 0.444840846020177 0.230995943166772 -0.0859428905725383 ENSG00000117640 MTFR1L
ENST00000529116 0.436193174624242 0.223064007275524 -0.0875211659484768 ENSG00000117640 MTFR1L
ENST00000474295 0.703493822596149 0.513682195832187 -0.0428812544759082 ENSG00000117640 MTFR1L
ENST00000488327 0.600023148618648 0.388139954255726 -0.06149945994884 ENSG00000117640 MTFR1L
ENST00000472643 0.658980299559775 0.457358154351284 -0.0510094509606004 ENSG00000117640 MTFR1L
ENST00000494293 0.607827604578372 0.397710201185906 -0.0625005165399924 ENSG00000117640 MTFR1L
ENST00000469815 0.818380322391183 0.676971054003861 -0.027794220521531 ENSG00000117640 MTFR1L
ENST00000526894 0.655171563968195 0.452852810465798 -0.0515313743452844 ENSG00000117640 MTFR1L
ENST00000478284 0.469260802787324 0.253642517021108 -0.0800586184146335 ENSG00000117640 MTFR1L
ENST00000524618 0.82246088817058 0.682970778984699 -0.0271732647042139 ENSG00000117640 MTFR1L
ENST00000374307 0.70275380341261 0.512772828779607 -0.0429844702631099 ENSG00000117640 MTFR1L
ENST00000528624 0.520449764400567 0.303219254858059 -0.073902391314752 ENSG00000117640 MTFR1L
ENST00000525713 0.414704617897651 0.204756948151477 -0.0916257357699599 ENSG00000117640 MTFR1L
ENST00000374301 0.681735841045162 0.486573481625 -0.0460318635019544 ENSG00000117640 MTFR1L
ENST00000464008 0.504643094380292 0.287181113769221 -0.0753463286791921 ENSG00000117640 MTFR1L
ENST00000526158 0.407676978908256 0.199262736761755 -0.0918843448665089 ENSG00000117640 MTFR1L
ENST00000530599 0.406946590451655 0.198674316333454 -0.094001100661179 ENSG00000117640 MTFR1L
ENST00000374300 0.611476793688274 0.401515725347665 -0.0560241566192815 ENSG00000117640 MTFR1L
ENST00000466284 0.705797114896387 0.516498375000815 -0.0424878552287356 ENSG00000117640 MTFR1L
ENST00000531361 0.693799685873861 0.501340920031474 -0.048262373323684 ENSG00000117640 MTFR1L
ENST00000497956 0.846696602909597 0.722363285197018 -0.0248765315771639 ENSG00000117640 MTFR1L
ENST00000606617 0.734881120491608 0.555311369319466 0.0495598569710112 ENSG00000272478 RP1-317E23.7
ENST00000538789 0.827996555422109 0.691758609243692 0.0253175797827546 ENSG00000127423 AUNIP
ENST00000481602 0.730123144881307 0.548456684146998 0.0494523181857066 ENSG00000127423 AUNIP
ENST00000374298 0.716503872865606 0.529964401460685 0.0495784721698977 ENSG00000127423 AUNIP
ENST00000455431 0.12371133630485 0.0254060718048034 -0.177764723376039 ENSG00000236528 RP1-125I3.2
ENST00000374296 0.199809358822209 0.058891336219866 -0.13674213365073 ENSG00000182749 PAQR7
ENST00000426559 0.489849325615574 0.272979948337859 -0.0628822475732901 ENSG00000117632 STMN1
ENST00000455785 0.485868718273692 0.269109558066313 -0.0637769348691313 ENSG00000117632 STMN1
ENST00000399728 0.487540263371808 0.270788168945096 -0.0635847667303767 ENSG00000117632 STMN1
ENST00000465604 0.476411990880506 0.260340633441528 -0.0645390729967087 ENSG00000117632 STMN1
ENST00000357865 0.476177592252044 0.260072987827409 -0.0644820867026994 ENSG00000117632 STMN1
ENST00000374291 0.49962421025194 0.282356622525063 -0.0617892677956194 ENSG00000117632 STMN1
ENST00000485226 0.552733346110527 0.336376831527354 -0.0543107126069835 ENSG00000117632 STMN1
ENST00000446334 0.657320032081877 0.4552042378154 -0.0440539173770077 ENSG00000117632 STMN1
ENST00000580971 0.545919360432566 0.329359711760204 -0.0604707074981659 ENSG00000264021 MIR3917
ENST00000374282 0.740262039280115 0.563285628453118 -0.0389611046560066 ENSG00000158006 PAFAH2
ENST00000374284 0.955482092997437 0.911764097702774 0.00779104939739961 ENSG00000158006 PAFAH2
ENST00000493892 0.880056556729556 0.777535704986058 -0.0233024369018749 ENSG00000158006 PAFAH2
ENST00000464540 0.879653134805257 0.776878025549463 -0.0233665181163351 ENSG00000158006 PAFAH2
ENST00000439092 0.953309251531887 0.907986228328863 -0.00981761559520355 ENSG00000158006 PAFAH2
ENST00000441420 0.999247813685307 0.998599065699978 -0.00014943237046902 ENSG00000158006 PAFAH2
ENST00000444713 0.94259316307854 0.888842173898597 -0.0102831072622079 ENSG00000175087 PDIK1L
ENST00000374271 0.92788946651216 0.861859957991494 -0.0114635597090178 ENSG00000175087 PDIK1L
ENST00000374269 0.86332389421332 0.74971978764535 -0.0214023724461367 ENSG00000175087 PDIK1L
ENST00000374266 0.374195767867516 0.171964204679282 -0.106951057488647 ENSG00000142684 ZNF593
ENST00000270812 0.374195767867516 0.171964204679282 -0.106951057488647 ENSG00000142684 ZNF593
ENST00000407889 0.36923925897181 0.168197631049024 -0.107954137618763 ENSG00000236782 RP11-96L14.7
ENST00000414762 0.481515521912377 0.265166996554517 -0.0875039744419559 ENSG00000236782 RP11-96L14.7
ENST00000433939 0.519140661941603 0.301921966208344 -0.0805806228552851 ENSG00000236782 RP11-96L14.7
ENST00000444682 0.504846873616906 0.287400670188313 -0.0837269372354231 ENSG00000236782 RP11-96L14.7
ENST00000448923 0.599333168622777 0.387368328274317 -0.0681902462305223 ENSG00000236782 RP11-96L14.7
ENST00000451429 0.893597658305752 0.800868937646993 -0.0121702879079071 ENSG00000130695 CEP85
ENST00000476272 0.84116930085552 0.713257580433797 -0.0175035299949841 ENSG00000130695 CEP85
ENST00000252992 0.84116930085552 0.713257580433797 -0.0175035299949841 ENSG00000130695 CEP85
ENST00000453146 0.667266318589791 0.46759986277785 -0.042852377071574 ENSG00000130695 CEP85
ENST00000469609 0.785366776585985 0.627608531805262 -0.0299784342640688 ENSG00000130695 CEP85
ENST00000468163 0.957275772058096 0.91558579364812 -0.00875997304392076 ENSG00000130695 CEP85
ENST00000491670 0.889523143739335 0.793582005317139 0.0193185208588443 ENSG00000130695 CEP85
ENST00000270792 0.035880779880254 0.00183993642706443 -0.167207394353531 ENSG00000142669 SH3BGRL3
ENST00000319041 0.0359098469948509 0.0018428342532907 -0.168960917151087 ENSG00000142669 SH3BGRL3
ENST00000314675 0.0857256851059565 0.0127300047832524 -0.1485128385175 ENSG00000158062 UBXN11
ENST00000472155 0.400769118377385 0.193818146117504 -0.0962382741300615 ENSG00000158062 UBXN11
ENST00000374223 0.401146709689318 0.19411559002086 -0.0962288376526623 ENSG00000158062 UBXN11
ENST00000475591 0.400769118377385 0.193818146117504 -0.0962382741300615 ENSG00000158062 UBXN11
ENST00000357089 0.400951833135649 0.193947645723603 -0.0962381805445952 ENSG00000158062 UBXN11
ENST00000494942 0.400951833135649 0.193947645723603 -0.0962381805445952 ENSG00000158062 UBXN11
ENST00000374221 0.397523848310989 0.191094489715927 -0.0967903449821276 ENSG00000158062 UBXN11
ENST00000374217 0.36444691320993 0.164264715206101 -0.121251875425806 ENSG00000158062 UBXN11
ENST00000374222 0.361422147532074 0.161931861722024 -0.121921208820606 ENSG00000158062 UBXN11
ENST00000496466 0.353458162002378 0.155762529332512 -0.108106861756726 ENSG00000158062 UBXN11
ENST00000535108 0.386904167227362 0.182367249616697 -0.0983104981336661 ENSG00000158062 UBXN11
ENST00000436301 0.511868197577982 0.294406400405702 -0.0777445576068034 ENSG00000158062 UBXN11
ENST00000374215 0.344986944438628 0.149614682757415 -0.108840370808888 ENSG00000158062 UBXN11
ENST00000452980 0.299386346735669 0.118353900814803 -0.122862821243319 ENSG00000158062 UBXN11
ENST00000442942 0.319078502151489 0.131803596156999 -0.11973916084521 ENSG00000158062 UBXN11
ENST00000450041 0.587219694224681 0.373938808021733 -0.074722642251288 ENSG00000158062 UBXN11
ENST00000423664 0.566245206014163 0.350680783646097 -0.0789091201292024 ENSG00000158062 UBXN11
ENST00000421827 0.885110043262449 0.785784902678628 -0.0236416055540962 ENSG00000158062 UBXN11
ENST00000374213 0.406805868065936 0.198545473081318 -0.0753160127188088 ENSG00000169442 CD52
ENST00000492808 0.490616953873796 0.273690584672296 -0.063340090991083 ENSG00000169442 CD52
ENST00000470468 0.407160537356939 0.198851575457088 -0.075256180392753 ENSG00000169442 CD52
ENST00000434391 0.848163995574646 0.724719651765537 -0.0182822182041304 ENSG00000117682 DHDDS
ENST00000427245 0.464306813330132 0.249057286049686 -0.0789687505519286 ENSG00000117682 DHDDS
ENST00000527611 0.993600783879817 0.986872800732585 0.00133701430751157 ENSG00000117682 DHDDS
ENST00000374186 0.585774903148054 0.372231680406963 -0.0617547645083299 ENSG00000117682 DHDDS
ENST00000525682 0.816484848056869 0.674196845296081 -0.0229215468167106 ENSG00000117682 DHDDS
ENST00000236342 0.888938351286539 0.792310652180344 -0.0143593573517239 ENSG00000117682 DHDDS
ENST00000526219 0.832381029947304 0.698339246362069 -0.0216868191748218 ENSG00000117682 DHDDS
ENST00000374185 0.456107409081184 0.241213197690299 -0.0810679152810927 ENSG00000117682 DHDDS
ENST00000487944 0.556648577947451 0.340472978376232 -0.0734302646260945 ENSG00000117682 DHDDS
ENST00000360009 0.848136593108211 0.724627299965932 -0.0182848478743168 ENSG00000117682 DHDDS
ENST00000533087 0.459931101726097 0.244980435090939 -0.0820094908433643 ENSG00000117682 DHDDS
ENST00000531312 0.460906664852801 0.245855354685867 -0.079757577585392 ENSG00000117682 DHDDS
ENST00000525165 0.426554480439323 0.215040874728916 -0.0848156528766207 ENSG00000117682 DHDDS
ENST00000525546 0.671949974755754 0.473551933164581 -0.0496532351790484 ENSG00000117682 DHDDS
ENST00000528557 0.561354075874026 0.345355097677038 -0.0655549872258202 ENSG00000117682 DHDDS
ENST00000525326 0.716901078120466 0.530522979017433 -0.0435866634218856 ENSG00000117682 DHDDS
ENST00000526278 0.461238203903923 0.246121475564245 -0.0797702330229028 ENSG00000117682 DHDDS
ENST00000436153 0.446467307943882 0.232536081038368 -0.0839972591830335 ENSG00000117682 DHDDS
ENST00000529688 0.45473339564947 0.239912942056812 -0.0806899989821348 ENSG00000117682 DHDDS
ENST00000530781 0.661913453245901 0.460820295219257 -0.0578051003462859 ENSG00000117682 DHDDS
ENST00000531955 0.721912152075002 0.537734564246449 -0.0433266219300831 ENSG00000117682 DHDDS
ENST00000525410 0.57093541164512 0.35572316214011 -0.0635756827941718 ENSG00000117682 DHDDS
ENST00000430232 0.836793118536432 0.705667615027575 -0.0228382151975272 ENSG00000117682 DHDDS
ENST00000431933 0.996441522843793 0.992546537512886 0.000533240405907484 ENSG00000117682 DHDDS
ENST00000416052 0.772008858620002 0.608522300183812 0.0352625849632819 ENSG00000117682 DHDDS
ENST00000468388 0.112538574341221 0.0212769144142816 -0.14431725134793 ENSG00000198830 HMGN2
ENST00000479815 0.437370277286126 0.224137122708956 -0.072841809904573 ENSG00000198830 HMGN2
ENST00000460563 0.47695481580743 0.260848720445805 -0.067003371181089 ENSG00000198830 HMGN2
ENST00000464888 0.376993349884407 0.174116237116511 -0.0816840369918041 ENSG00000198830 HMGN2
ENST00000463817 0.489169439422177 0.272327070394366 -0.0661305155613452 ENSG00000198830 HMGN2
ENST00000467700 0.489892057991388 0.273026740270936 -0.0658334894746962 ENSG00000198830 HMGN2
ENST00000361427 0.467679454996678 0.252203136261503 -0.0684674008307049 ENSG00000198830 HMGN2
ENST00000466194 0.522508971666445 0.305180191320397 -0.0634871529923047 ENSG00000198830 HMGN2
ENST00000493418 0.467516582797567 0.251994651794766 -0.0706508037636164 ENSG00000198830 HMGN2
ENST00000525525 0.457010001307047 0.241975706858049 -0.0757481091388887 ENSG00000117676 RPS6KA1
ENST00000526040 0.358185181544408 0.159463101901365 -0.0724992278867497 ENSG00000117676 RPS6KA1
ENST00000374168 0.235688454962084 0.0782691021772069 -0.0761502431972661 ENSG00000117676 RPS6KA1
ENST00000524436 0.23093656611812 0.0756496729207496 -0.0983307319435405 ENSG00000117676 RPS6KA1
ENST00000374166 0.236778794522633 0.0788266656762586 -0.0759113552683619 ENSG00000117676 RPS6KA1
ENST00000526792 0.249157292490244 0.0861199259669265 -0.0762250050918769 ENSG00000117676 RPS6KA1
ENST00000529454 0.394159667328213 0.188272203055295 -0.0685906623490873 ENSG00000117676 RPS6KA1
ENST00000374162 0.247580178228677 0.0850383525011572 -0.07642102793103 ENSG00000117676 RPS6KA1
ENST00000530003 0.270076757801839 0.0991195832572832 -0.0728496862775048 ENSG00000117676 RPS6KA1
ENST00000366866 0.414177470245534 0.204296957160817 -0.0682159172866776 ENSG00000117676 RPS6KA1
ENST00000531113 0.189087045276012 0.0534359563160742 -0.089669219974636 ENSG00000117676 RPS6KA1
ENST00000374163 0.325046662418757 0.135892809777685 -0.0664875873057708 ENSG00000117676 RPS6KA1
ENST00000530607 0.518554983688575 0.301311994010322 -0.0617060581520796 ENSG00000117676 RPS6KA1
ENST00000531382 0.289896305837856 0.112033568424143 -0.0735163423984465 ENSG00000117676 RPS6KA1
ENST00000525582 0.603078784059997 0.391789626902106 -0.0679222174248875 ENSG00000117676 RPS6KA1
ENST00000527264 0.586598741171962 0.373263846567841 -0.0484501358893972 ENSG00000117676 RPS6KA1
ENST00000474934 0.825552599246289 0.687686432564788 -0.0281755980056101 ENSG00000117676 RPS6KA1
ENST00000488985 0.461606933538431 0.24652564170653 -0.0914159006379034 ENSG00000117676 RPS6KA1
ENST00000403732 0.409945031900446 0.200876009732196 -0.0794992049056623 ENSG00000117676 RPS6KA1
ENST00000530305 0.579845091659287 0.365742035859372 -0.0696436297391258 ENSG00000117676 RPS6KA1
ENST00000438977 0.922753092543892 0.852138387329109 -0.0114371435340679 ENSG00000117676 RPS6KA1
ENST00000324856 0.843024643896737 0.716497674340191 -0.0165963469303871 ENSG00000117713 ARID1A
ENST00000457599 0.847170793342455 0.723072049243311 -0.0175717888737051 ENSG00000117713 ARID1A
ENST00000524572 0.323827190533927 0.134970511831273 -0.105950925725692 ENSG00000117713 ARID1A
ENST00000374152 0.0867193253799393 0.0130359244430786 -0.0977644952501258 ENSG00000117713 ARID1A
ENST00000430291 0.0942284435022772 0.0153396567648531 -0.143205660044064 ENSG00000117713 ARID1A
ENST00000430799 0.0311951152774612 0.00121762875457688 -0.150504430025447 ENSG00000117713 ARID1A
ENST00000466382 0.0285387397961938 0.000976471706374335 -0.15768292435668 ENSG00000117713 ARID1A
ENST00000540690 0.0279320328006601 0.000914548645118152 -0.15862751354526 ENSG00000117713 ARID1A
ENST00000532781 0.0805846093776965 0.0112502426653541 -0.130136028445526 ENSG00000117713 ARID1A
ENST00000430292 0.955950440655033 0.912836668473334 0.00881031051462493 ENSG00000060642 PIGV
ENST00000472757 0.939994008266789 0.884427753851144 0.00951699168727591 ENSG00000060642 PIGV
ENST00000078527 0.783534627685569 0.624773089962952 0.0312755167652729 ENSG00000060642 PIGV
ENST00000431541 0.946104652209062 0.894973983106896 -0.0106323962792123 ENSG00000060642 PIGV
ENST00000449950 0.750467000570513 0.577868059852454 0.0358483271288693 ENSG00000060642 PIGV
ENST00000374145 0.715405948505306 0.528659964176143 0.0405105557266913 ENSG00000060642 PIGV
ENST00000455364 0.875326615057213 0.769545634255336 -0.0235930445590838 ENSG00000060642 PIGV
ENST00000374142 0.213653322724151 0.0660249373688815 -0.0923228056635842 ENSG00000204160 ZDHHC18
ENST00000374141 0.156806570738869 0.038642021239192 -0.124039963012522 ENSG00000204160 ZDHHC18
ENST00000534643 0.751057365978928 0.578854328994245 -0.0380842049845122 ENSG00000204160 ZDHHC18
ENST00000488397 0.24109393832012 0.0812328514247571 -0.0970040550906856 ENSG00000204160 ZDHHC18
ENST00000478902 0.0209512985251372 0.000405501476093186 -0.282573916206657 ENSG00000204160 ZDHHC18
ENST00000374135 0.135937623264001 0.0300926038490545 -0.102308554790166 ENSG00000142751 GPN2
ENST00000448791 0.576364812311428 0.361799506431333 -0.071932281870743 ENSG00000226698 RP1-50O24.6
ENST00000374133 0.29342403643063 0.114405571333559 -0.101392308036403 ENSG00000142751 GPN2
ENST00000477418 0.330565551500627 0.139616210717414 -0.096205097099839 ENSG00000142751 GPN2
ENST00000431781 0.0823952969995857 0.0117612164476786 -0.171592647115803 ENSG00000142751 GPN2
ENST00000445019 0.457895641550076 0.242825154571477 -0.0993819024563692 ENSG00000198746 GPATCH3
ENST00000361720 0.215501142931899 0.0669828934673727 -0.131734973463596 ENSG00000198746 GPATCH3
ENST00000435827 0.109134907175397 0.0202034499340604 -0.139064106996052 ENSG00000090273 NUDC
ENST00000321265 0.263154467178928 0.0950184547558391 -0.0950884995559472 ENSG00000090273 NUDC
ENST00000452707 0.176469496395029 0.047549178042707 -0.123122117359445 ENSG00000090273 NUDC
ENST00000484772 0.674014568120654 0.476104473326224 -0.0497381252992512 ENSG00000090273 NUDC
ENST00000374089 0.136119068370555 0.0301634939749216 -0.165403590436413 ENSG00000090020 SLC9A1
ENST00000263980 0.352319190788158 0.154938225969184 -0.0857472436566743 ENSG00000090020 SLC9A1
ENST00000545949 0.707021066610423 0.517939184250497 -0.0409875747711769 ENSG00000090020 SLC9A1
ENST00000374086 0.90055638181319 0.812452031374032 -0.0159959582638171 ENSG00000090020 SLC9A1
ENST00000374084 0.78102669204065 0.621319674506412 -0.0351937714821776 ENSG00000090020 SLC9A1
ENST00000319394 0.130290065297354 0.0278559010026836 -0.121988009601706 ENSG00000142784 WDTC1
ENST00000361771 0.133733252806623 0.0292012395555901 -0.120887109779113 ENSG00000142784 WDTC1
ENST00000447062 0.0942191262000271 0.0153344505702348 -0.144069638820095 ENSG00000142784 WDTC1
ENST00000491239 0.136167162814895 0.0301891142888021 -0.142746552392866 ENSG00000142784 WDTC1
ENST00000472249 0.140895292721288 0.0320313818755618 -0.179151197973033 ENSG00000142784 WDTC1
ENST00000374076 0.450685651961047 0.236084005517873 -0.0772624613489895 ENSG00000186501 TMEM222
ENST00000464720 0.457818236210377 0.242718347760041 -0.0762747144450872 ENSG00000186501 TMEM222
ENST00000608611 0.457818236210377 0.242718347760041 -0.0762747144450872 ENSG00000186501 TMEM222
ENST00000466759 0.812165144061723 0.667838556801098 -0.0313976935815593 ENSG00000186501 TMEM222
ENST00000486082 0.61161088148498 0.401647407188711 -0.0577563243059196 ENSG00000186501 TMEM222
ENST00000464813 0.761543678212364 0.593733735454129 -0.0372785970539588 ENSG00000186501 TMEM222
ENST00000478104 0.56161390243539 0.345665488007719 -0.0619005448758381 ENSG00000186501 TMEM222
ENST00000498220 0.743997014456025 0.568474173095439 -0.0391477092112079 ENSG00000186501 TMEM222
ENST00000471456 0.453913444890754 0.239162602603976 -0.088167818532142 ENSG00000186501 TMEM222
ENST00000470223 0.470494677968786 0.254748913995517 -0.0859682591060829 ENSG00000186501 TMEM222
ENST00000318074 0.101457396106404 0.0176098828496468 -0.127684698212512 ENSG00000142765 SYTL1
ENST00000483926 0.104349840215922 0.0186172510620096 -0.126650904789539 ENSG00000142765 SYTL1
ENST00000473280 0.240996664014675 0.0811802961895336 -0.103076735534578 ENSG00000142765 SYTL1
ENST00000543823 0.159021675426743 0.0395735073268809 -0.117290668226384 ENSG00000142765 SYTL1
ENST00000490170 0.143589804337143 0.0331478454478344 -0.133018437862184 ENSG00000142765 SYTL1
ENST00000496001 0.0577922667132224 0.00568175624078564 -0.200813180898616 ENSG00000142765 SYTL1
ENST00000485269 0.0647636559943272 0.0072665938908854 -0.192012032467589 ENSG00000142765 SYTL1
ENST00000475199 0.620030393416828 0.411191162083452 -0.0612978652526903 ENSG00000142765 SYTL1
ENST00000430629 0.294699603644015 0.115249404859983 -0.0568045778962029 ENSG00000158195 WASF2
ENST00000536657 0.820648845627265 0.680445381311601 0.0184375550879754 ENSG00000158195 WASF2
ENST00000247087 0.984005332789757 0.967296002369437 -0.00282572698759999 ENSG00000126705 AHDC1
ENST00000374011 0.983209274521194 0.965686709839224 -0.00297410281990774 ENSG00000126705 AHDC1
ENST00000490295 0.734961826483905 0.555440218143607 0.0441455155142227 ENSG00000126705 AHDC1
ENST00000480033 0.510798615869062 0.293278167024523 0.080410260101442 ENSG00000126705 AHDC1
ENST00000374005 0.567511736062376 0.351979503366701 -0.0598885651683078 ENSG00000000938 FGR
ENST00000399173 0.594936127513311 0.382231355054258 -0.057835899821895 ENSG00000000938 FGR
ENST00000545953 0.58463500437924 0.371067377234283 -0.0574871398300676 ENSG00000000938 FGR
ENST00000374004 0.804277934442271 0.655946245063455 -0.0294334542782133 ENSG00000000938 FGR
ENST00000374003 0.523335386134592 0.306032187958421 -0.067109860307079 ENSG00000000938 FGR
ENST00000457296 0.754765471652619 0.584352793550032 -0.0373626343133478 ENSG00000000938 FGR
ENST00000475472 0.523140670207288 0.305785302182413 -0.0749020034250929 ENSG00000000938 FGR
ENST00000468038 0.598062602063301 0.385810816584962 -0.0660470173406666 ENSG00000000938 FGR
ENST00000361157 0.968984738673008 0.937678929148268 0.00596579110399394 ENSG00000126709 IFI6
ENST00000339145 0.968338144542163 0.936672791079035 0.00606466604052336 ENSG00000126709 IFI6
ENST00000362020 0.969637589466998 0.938917216348865 0.00584758313011274 ENSG00000126709 IFI6
ENST00000373954 0.515842187860922 0.298439076799684 0.0799513517841837 ENSG00000009780 FAM76A
ENST00000419687 0.70275380341261 0.512784954528564 0.0513163769776846 ENSG00000009780 FAM76A
ENST00000373949 0.554482140068085 0.338212394338334 0.0747071217096291 ENSG00000009780 FAM76A
ENST00000530324 0.771954670797908 0.608386043965802 0.041416776709269 ENSG00000009780 FAM76A
ENST00000234549 0.630576571331598 0.423916696553548 0.0639900088265636 ENSG00000009780 FAM76A
ENST00000010299 0.630576571331598 0.423916696553548 0.0639900088265636 ENSG00000009780 FAM76A
ENST00000373943 0.155440526946599 0.0380970426616117 0.112117120848198 ENSG00000117758 STX12
ENST00000440806 0.118622816629734 0.0235566147397674 0.137790697875288 ENSG00000117758 STX12
ENST00000468761 0.577025259530559 0.362441956132548 0.0654336042006135 ENSG00000117758 STX12
ENST00000481874 0.506988049229882 0.289627113131184 0.0894640041175266 ENSG00000117758 STX12
ENST00000472285 0.723985959082771 0.540610443282167 -0.0472231503356427 ENSG00000117758 STX12
ENST00000311772 0.223217879804458 0.07123185527278 -0.0861282861164011 ENSG00000117751 PPP1R8
ENST00000236412 0.227417195165752 0.0735749555905456 -0.0854885339373268 ENSG00000117751 PPP1R8
ENST00000373931 0.223210904671804 0.0712209916824335 -0.0861268065174276 ENSG00000117751 PPP1R8
ENST00000431586 0.0402403971769115 0.00243209377007475 -0.153840149490234 ENSG00000117751 PPP1R8
ENST00000486634 0.519072745277295 0.301846371649758 -0.0574752493297261 ENSG00000117751 PPP1R8
ENST00000601459 0.585941852836741 0.37249419843342 -0.0701451457153206 ENSG00000268552 AL109927.1
ENST00000328928 0.558757254223069 0.3426035553646 -0.041701282045403 ENSG00000130775 THEMIS2
ENST00000373925 0.558757254223069 0.3426035553646 -0.041701282045403 ENSG00000130775 THEMIS2
ENST00000373927 0.559283205339279 0.343138349876826 -0.0419605954744639 ENSG00000130775 THEMIS2
ENST00000427466 0.649741348621746 0.446133061432841 -0.0452272521002241 ENSG00000130775 THEMIS2
ENST00000442118 0.477761797168065 0.261673474318428 -0.0591340869533803 ENSG00000130775 THEMIS2
ENST00000467258 0.51607763557887 0.298744750234561 -0.0466409122305972 ENSG00000130775 THEMIS2
ENST00000373921 0.558757254223069 0.3426035553646 -0.041701282045403 ENSG00000130775 THEMIS2
ENST00000466068 0.540080628871588 0.323361294138588 -0.0507023857977406 ENSG00000130775 THEMIS2
ENST00000482828 0.363575949858923 0.163596121975096 -0.0654802622884445 ENSG00000130775 THEMIS2
ENST00000456990 0.345128942330496 0.149740000433101 -0.0642350520618741 ENSG00000130775 THEMIS2
ENST00000492877 0.845530378346792 0.720474813206263 -0.0223151832537534 ENSG00000130775 THEMIS2
ENST00000373912 0.568990379060359 0.353565612891646 -0.0495062721138067 ENSG00000117748 RPA2
ENST00000419958 0.792119200103872 0.638178923998697 -0.0302272641191975 ENSG00000117748 RPA2
ENST00000373909 0.61187512723239 0.401957649113061 -0.0434438247073364 ENSG00000117748 RPA2
ENST00000313433 0.86078181566481 0.745692981954502 -0.0170623839828041 ENSG00000117748 RPA2
ENST00000444045 0.744709960975986 0.569421814067452 -0.0308248802365627 ENSG00000117748 RPA2
ENST00000373871 0.11287190578673 0.0213966779852407 0.0907628062300536 ENSG00000158161 EYA3
ENST00000436342 0.11287190578673 0.0213966779852407 0.0907628062300536 ENSG00000158161 EYA3
ENST00000373864 0.0463902875372777 0.00350485356955487 0.132156090239949 ENSG00000158161 EYA3
ENST00000540618 0.0375323611907361 0.00204392913922671 0.169415710016156 ENSG00000158161 EYA3
ENST00000545175 0.0369681257400201 0.00196047285490462 0.17044150839516 ENSG00000158161 EYA3
ENST00000373863 0.0382425287400918 0.00213253910203911 0.168832603721306 ENSG00000158161 EYA3
ENST00000495923 0.242308081035838 0.0819199073586302 0.100247231790225 ENSG00000158161 EYA3
ENST00000471498 0.0461240247947531 0.00344020237934184 0.162094814913227 ENSG00000158161 EYA3
ENST00000468665 0.46750331466322 0.251929629633198 0.0776470784734051 ENSG00000158161 EYA3
ENST00000543748 0.858787542471408 0.742520379134457 0.0271659483609708 ENSG00000228589 SPCS2P4
ENST00000436160 0.804183239952023 0.655829707197562 0.0372782616423701 ENSG00000228589 SPCS2P4
ENST00000373857 0.123057574888406 0.0251379847502108 -0.0981939206157082 ENSG00000169403 PTAFR
ENST00000539896 0.122676915646194 0.024996035136282 -0.0972391810297991 ENSG00000169403 PTAFR
ENST00000305392 0.180559861225983 0.0493885960823427 -0.103225883832665 ENSG00000169403 PTAFR
ENST00000603289 0.561216969601689 0.345125117040374 -0.0535270598776831 ENSG00000126698 DNAJC8
ENST00000263697 0.81865933705681 0.677344641807187 -0.021761009663859 ENSG00000126698 DNAJC8
ENST00000596102 0.717485239879488 0.531264437597029 -0.0427992860997627 ENSG00000269804 AL353354.2
ENST00000489277 0.81865933705681 0.677344641807187 -0.021761009663859 ENSG00000126698 DNAJC8
ENST00000470967 0.946604633650341 0.895928702816367 -0.00843539964498714 ENSG00000126698 DNAJC8
ENST00000482674 0.698361019188165 0.507373932623276 0.040409866740093 ENSG00000126698 DNAJC8
ENST00000488868 0.679543780576193 0.483674116516499 0.0426845655178745 ENSG00000126698 DNAJC8
ENST00000497986 0.0431602605315082 0.00291968108480667 -0.125930926581826 ENSG00000130770 ATPIF1
ENST00000335514 0.0430257213340931 0.00289340032573823 -0.126068988930576 ENSG00000130770 ATPIF1
ENST00000468425 0.149616387739442 0.0356696746005808 -0.0871707307970693 ENSG00000130770 ATPIF1
ENST00000465645 0.0431602605315082 0.00291984504688165 -0.126068174270181 ENSG00000130770 ATPIF1
ENST00000604716 0.743941922581429 0.568363385728416 -0.0456762525045278 ENSG00000270605 RP5-1092A3.4
ENST00000253063 0.166069554229116 0.0426325267869185 -0.105617661647232 ENSG00000130766 SESN2
ENST00000479574 0.171573405811702 0.0451491359973772 -0.134489800635271 ENSG00000130772 MED18
ENST00000373842 0.213020153432621 0.065695966063246 -0.123503912769406 ENSG00000130772 MED18
ENST00000398997 0.212865922482498 0.065574147824556 -0.123526229372341 ENSG00000130772 MED18
ENST00000475655 0.64774577414247 0.443780401483086 -0.0606529876208903 ENSG00000130772 MED18
ENST00000474683 0.722960029129581 0.539241993205598 -0.0470303891518121 ENSG00000130772 MED18
ENST00000373839 0.39743465686924 0.191002684228232 0.0594979734454715 ENSG00000204138 PHACTR4
ENST00000463428 0.434298253957088 0.221426610550913 0.0748856029975418 ENSG00000204138 PHACTR4
ENST00000493669 0.40365545377154 0.196033065918491 0.0635696161180891 ENSG00000204138 PHACTR4
ENST00000373836 0.517141225856748 0.299843457164712 0.0421156123701745 ENSG00000204138 PHACTR4
ENST00000398958 0.624464438536591 0.415970068747976 -0.033853330657204 ENSG00000180198 RCC1
ENST00000413987 0.687436530300747 0.493576184467397 0.033388101680029 ENSG00000242125 SNHG3
ENST00000427469 0.897483419916363 0.807228649402151 0.0102066895471458 ENSG00000180198 RCC1
ENST00000447507 0.170117427518283 0.044495472423834 0.0879851126307859 ENSG00000242125 SNHG3
ENST00000434290 0.891382801804585 0.796876288273769 0.0108279337581791 ENSG00000180198 RCC1
ENST00000373833 0.624444385900062 0.415911865524079 -0.0338808013937844 ENSG00000180198 RCC1
ENST00000437681 0.872049413688448 0.764116199603807 0.0150280856509474 ENSG00000242125 SNHG3
ENST00000364938 0.689701952209316 0.496398924403918 -0.0591440802612019 ENSG00000242125 SNHG3
ENST00000419074 0.6596223625058 0.457979724635452 -0.0398826609123535 ENSG00000180198 RCC1
ENST00000373832 0.0879263798946598 0.0133950837699374 -0.133136258177705 ENSG00000180198 RCC1
ENST00000373831 0.12208212480179 0.0247921778837246 -0.129791821385707 ENSG00000180198 RCC1
ENST00000411533 0.215630787978025 0.0670572201491473 -0.109518225274017 ENSG00000180198 RCC1
ENST00000486790 0.464225234550564 0.248929599989923 -0.0751903717533784 ENSG00000180198 RCC1
ENST00000430407 0.316970803340898 0.130245814385461 -0.0932865011248607 ENSG00000180198 RCC1
ENST00000429051 0.658675698668085 0.45705214120978 -0.052608450851936 ENSG00000180198 RCC1
ENST00000478232 0.0317741529684418 0.00127032044874067 -0.224783487801159 ENSG00000180198 RCC1
ENST00000373830 0.481521461412772 0.26520425995589 0.0541276831991627 ENSG00000180098 TRNAU1AP
ENST00000495995 0.956602173535226 0.914243065528307 0.00601907449086899 ENSG00000180098 TRNAU1AP
ENST00000411406 0.310342407521214 0.125524311655455 -0.116287844284208 ENSG00000180098 TRNAU1AP
ENST00000480930 0.548035202964382 0.33149185863518 0.0484421268447321 ENSG00000180098 TRNAU1AP
ENST00000491577 0.568190667408062 0.352773594099721 0.0463043207193791 ENSG00000180098 TRNAU1AP
ENST00000464880 0.810021976189489 0.664122854206708 -0.0283308105060473 ENSG00000180098 TRNAU1AP
ENST00000497790 0.983097424716254 0.965466827625826 -0.00290911547771792 ENSG00000180098 TRNAU1AP
ENST00000495215 0.232692136959855 0.0765971808182719 0.0916476092687038 ENSG00000180098 TRNAU1AP
ENST00000464093 0.892180179342588 0.798019334929977 0.0150925655427485 ENSG00000180098 TRNAU1AP
ENST00000484775 0.728053643739867 0.545962664843845 0.0314672613900145 ENSG00000180098 TRNAU1AP
ENST00000464612 0.640800125783748 0.435680971947153 -0.0510952560191993 ENSG00000197989 SNHG12
ENST00000475441 0.577947094505921 0.36349533943261 -0.0586425871447655 ENSG00000197989 SNHG12
ENST00000531126 0.375429565604862 0.172935319717969 -0.0717479063958659 ENSG00000197989 SNHG12
ENST00000461448 0.375241546622174 0.172756634483671 -0.0717506007532266 ENSG00000197989 SNHG12
ENST00000470977 0.372086336335826 0.170336679922869 -0.0722291065326935 ENSG00000197989 SNHG12
ENST00000474814 0.373256836815077 0.171187681594104 -0.0720851012648684 ENSG00000197989 SNHG12
ENST00000481368 0.478899839001505 0.262807526134974 -0.067640837413858 ENSG00000197989 SNHG12
ENST00000481220 0.38262777160983 0.178962868523775 -0.0707962491239448 ENSG00000197989 SNHG12
ENST00000488745 0.387079531969339 0.182602892782212 -0.0702978288462639 ENSG00000197989 SNHG12
ENST00000483436 0.379943555219233 0.176749570373507 -0.0711638220587176 ENSG00000197989 SNHG12
ENST00000384581 0.944979521102459 0.893198094794793 0.0103133016903244 ENSG00000197989 SNHG12
ENST00000464115 0.424880560931526 0.213486462210131 -0.0777896711740901 ENSG00000197989 SNHG12
ENST00000461832 0.421512904558283 0.210574472053698 -0.078398575553374 ENSG00000197989 SNHG12
ENST00000384342 0.889523143739335 0.793428172233935 -0.0221754459051966 ENSG00000197989 SNHG12
ENST00000471683 0.892972059611047 0.799633669138298 -0.0137535570227964 ENSG00000120656 TAF12
ENST00000373826 0.911964048885292 0.832556652938955 -0.0137528168730277 ENSG00000188060 RAB42
ENST00000465518 0.959853072643017 0.920455674795051 0.00815217870670451 ENSG00000188060 RAB42
ENST00000373824 0.791427006855249 0.63702307673153 0.0295989290720465 ENSG00000120656 TAF12
ENST00000263974 0.794260188931872 0.641135691326133 0.0292750849701201 ENSG00000120656 TAF12
ENST00000495422 0.667915026560915 0.468466272223848 0.0468319957127704 ENSG00000120656 TAF12
ENST00000373816 0.375544203834054 0.173022456584869 -0.0722949725833657 ENSG00000162419 GMEB1
ENST00000361872 0.589202085419835 0.376220069665274 -0.0530956236414856 ENSG00000162419 GMEB1
ENST00000294409 0.602004445982075 0.390527763613898 -0.0515310171581177 ENSG00000162419 GMEB1
ENST00000480454 0.268371447902202 0.0981165132450495 -0.104909302179369 ENSG00000162419 GMEB1
ENST00000474884 0.250893707572384 0.0872220506934465 -0.0944952939260134 ENSG00000198492 YTHDF2
ENST00000542507 0.712387545335015 0.524785580487788 -0.0232215896769118 ENSG00000198492 YTHDF2
ENST00000373812 0.722719028996847 0.538913940151019 -0.0225105426595999 ENSG00000198492 YTHDF2
ENST00000541996 0.7207909369205 0.535961941405293 -0.0226881710779198 ENSG00000198492 YTHDF2
ENST00000478283 0.543528003380257 0.326897492707063 -0.0358231014390171 ENSG00000198492 YTHDF2
ENST00000496288 0.277204303681518 0.104018393421353 -0.0879606252348912 ENSG00000198492 YTHDF2
ENST00000475796 0.85760237273901 0.740378238010357 -0.0219825028196947 ENSG00000198492 YTHDF2
ENST00000476976 0.369483880082103 0.168358341706027 -0.0820753313333941 ENSG00000198492 YTHDF2
ENST00000468863 0.39552406563774 0.189354378003705 -0.0815416476359733 ENSG00000198492 YTHDF2
ENST00000343067 0.398138341673536 0.191558271791182 0.0559345087578738 ENSG00000159023 EPB41
ENST00000356093 0.398138341673536 0.191558271791182 0.0559345087578738 ENSG00000159023 EPB41
ENST00000398863 0.398138341673536 0.191558271791182 0.0559345087578738 ENSG00000159023 EPB41
ENST00000482464 0.720126354830144 0.53502277738155 0.0368588533152895 ENSG00000159023 EPB41
ENST00000373800 0.23457112747843 0.0776612071763652 0.0976458299454795 ENSG00000159023 EPB41
ENST00000349460 0.23457112747843 0.0776612071763652 0.0976458299454795 ENSG00000159023 EPB41
ENST00000347529 0.234713626589947 0.0777697092708281 0.0976321692446904 ENSG00000159023 EPB41
ENST00000373798 0.33683680496836 0.143775094222875 0.0634225317611489 ENSG00000159023 EPB41
ENST00000373797 0.200066376972953 0.0590113122188539 0.104774615700171 ENSG00000159023 EPB41
ENST00000488277 0.289859106724136 0.112015214660696 0.126695515092985 ENSG00000159023 EPB41
ENST00000490308 0.204674381557259 0.0614590109717642 0.146306938253631 ENSG00000159023 EPB41
ENST00000460378 0.976303951534997 0.951983996735295 0.00318836285618669 ENSG00000159023 EPB41
ENST00000521452 0.500896685640579 0.28344575349535 0.0811974788449799 ENSG00000253304 TMEM200B
ENST00000420504 0.489481737921129 0.272677535709874 0.0839029963546916 ENSG00000253304 TMEM200B
ENST00000373795 0.327264479684863 0.137443023247152 -0.0488621632113697 ENSG00000116350 SRSF4
ENST00000546138 0.354713698459142 0.156733788599874 -0.0469607197915933 ENSG00000116350 SRSF4
ENST00000466448 0.457324135887569 0.242268716082432 -0.0412579219711603 ENSG00000116350 SRSF4
ENST00000497015 0.0920786437629677 0.0146983853319792 -0.128506296595736 ENSG00000116350 SRSF4
ENST00000605204 0.822965860988424 0.683668735979836 -0.0179985847417362 ENSG00000116350 SRSF4
ENST00000477193 0.33191383593979 0.140472476242905 -0.0895301716911994 ENSG00000116350 SRSF4
ENST00000489898 0.252628348779355 0.0883784165268995 -0.103450021743087 ENSG00000116350 SRSF4
ENST00000472353 0.825393231481131 0.687370411332255 0.0238441569174328 ENSG00000116350 SRSF4
ENST00000373791 0.585162917007419 0.37160576830743 -0.0603992575265704 ENSG00000116353 MECR
ENST00000475773 0.873498759241951 0.76661519152055 0.0228569905048419 ENSG00000116353 MECR
ENST00000483435 0.967495984147153 0.935117078840002 -0.0066714049939707 ENSG00000116353 MECR
ENST00000263702 0.464362876662918 0.249118441855102 -0.0772545320563131 ENSG00000116353 MECR
ENST00000473030 0.405504046467647 0.19758204677485 -0.0925088638459311 ENSG00000116353 MECR
ENST00000463412 0.316649018099934 0.12997851980452 -0.109372858791657 ENSG00000116353 MECR
ENST00000453185 0.997562122504277 0.994948718030989 -0.00049084267754916 ENSG00000116353 MECR
ENST00000478505 0.272399742782568 0.100718316714281 -0.113534769805987 ENSG00000116353 MECR
ENST00000490529 0.536251117308453 0.319262876389545 -0.0667725676082479 ENSG00000116353 MECR
ENST00000463052 0.300699044304901 0.119302570281481 -0.114062681383629 ENSG00000116353 MECR
ENST00000489248 0.317451879754952 0.130674097871429 -0.110071684372053 ENSG00000116353 MECR
ENST00000475861 0.237063993131211 0.0790225277663103 -0.12976386667593 ENSG00000116353 MECR
ENST00000474946 0.199034487971055 0.058454511671893 -0.13908237123223 ENSG00000116353 MECR
ENST00000482610 0.703229481896165 0.513304655621137 -0.0537791418906645 ENSG00000116353 MECR
ENST00000414532 0.153697608797525 0.0373907633098073 -0.177392330014652 ENSG00000186056 MATN1-AS1
ENST00000454613 0.149616387739442 0.0356759556777718 -0.179307871866084 ENSG00000186056 MATN1-AS1
ENST00000294507 0.0847629697019534 0.0124174663421996 -0.0830152247422502 ENSG00000162511 LAPTM5
ENST00000464569 0.102898039505174 0.0181114062352596 -0.116280637602851 ENSG00000162511 LAPTM5
ENST00000476492 0.432329245006146 0.219775128355489 -0.0720458151153755 ENSG00000162511 LAPTM5
ENST00000424085 0.104349840215922 0.0186238413039854 0.111543301730135 ENSG00000134644 PUM1
ENST00000257075 0.104349840215922 0.0186238413039854 0.111543301730135 ENSG00000134644 PUM1
ENST00000373747 0.104349840215922 0.0186238413039854 0.111543301730135 ENSG00000134644 PUM1
ENST00000525843 0.102301049811706 0.0179139467053968 0.112688214904083 ENSG00000134644 PUM1
ENST00000426105 0.0987550600788625 0.0167561110852176 0.113206333379159 ENSG00000134644 PUM1
ENST00000440538 0.0989263121524569 0.0168074251487092 0.113102814710924 ENSG00000134644 PUM1
ENST00000498419 0.203393492286689 0.0608344155189685 0.0896793246588057 ENSG00000134644 PUM1
ENST00000373741 0.0990342765482584 0.0168389123683537 0.113100257953358 ENSG00000134644 PUM1
ENST00000423018 0.0988548665426037 0.0167892014029574 0.113091353086609 ENSG00000134644 PUM1
ENST00000373742 0.104602780195038 0.0187225803386232 0.11163108418788 ENSG00000134644 PUM1
ENST00000530669 0.364433447098722 0.164253449418158 -0.0776004198519236 ENSG00000134644 PUM1
ENST00000529846 0.214634202685559 0.0665813045285785 0.0964836292650217 ENSG00000134644 PUM1
ENST00000525997 0.205835536225367 0.0620274949080584 0.0986830407930761 ENSG00000134644 PUM1
ENST00000527498 0.0675293927863679 0.00793627982320554 0.142826838294218 ENSG00000134644 PUM1
ENST00000471894 0.66113620468621 0.459831184857777 0.0502202361724205 ENSG00000134644 PUM1
ENST00000490546 0.130655043103793 0.0279848705743088 0.144286576531757 ENSG00000134644 PUM1
ENST00000532678 0.130323897513505 0.0278684825677026 0.12647290583316 ENSG00000134644 PUM1
ENST00000526128 0.0360930632465872 0.00186319889101862 0.224176084943225 ENSG00000134644 PUM1
ENST00000526215 0.0910227838973421 0.014360337384884 0.133167534490729 ENSG00000134644 PUM1
ENST00000525948 0.107718844615593 0.0197662195419236 0.119122439045356 ENSG00000134644 PUM1
ENST00000480602 0.0886170213683186 0.0136326928205777 0.13491437300024 ENSG00000134644 PUM1
ENST00000524516 0.285049609748295 0.108896145158382 0.0869519285251755 ENSG00000134644 PUM1
ENST00000531867 0.692448063552602 0.499611188236384 0.0428988837518809 ENSG00000134644 PUM1
ENST00000263694 0.0523879833162078 0.00453392027634755 -0.11244483219365 ENSG00000060688 SNRNP40
ENST00000486941 0.343665529804689 0.148562579651987 -0.106840730543881 ENSG00000060688 SNRNP40
ENST00000489853 0.412033726889605 0.202547389386948 -0.0687732624463933 ENSG00000060688 SNRNP40
ENST00000373720 0.615428347706599 0.405878373317694 -0.0491021781310297 ENSG00000060688 SNRNP40
ENST00000491106 0.590776683610916 0.377823057712463 -0.0733026652191232 ENSG00000060688 SNRNP40
ENST00000446633 0.04996521055185 0.00408866850683857 -0.114057106633912 ENSG00000060688 SNRNP40
ENST00000474025 0.301775748471769 0.119998199028099 -0.0974842410341606 ENSG00000060688 SNRNP40
ENST00000463988 0.0524691722710636 0.00454932963535374 -0.197696637118622 ENSG00000060688 SNRNP40
ENST00000344147 0.534978436161264 0.318006726302939 0.0521472023504927 ENSG00000121766 ZCCHC17
ENST00000479629 0.567168796814066 0.351636507555904 0.0555702937057885 ENSG00000121766 ZCCHC17
ENST00000373714 0.534978436161264 0.318006726302939 0.0521472023504927 ENSG00000121766 ZCCHC17
ENST00000546109 0.476925823533278 0.260760551838878 0.061106096558506 ENSG00000121766 ZCCHC17
ENST00000422613 0.524867692140271 0.307527126607558 0.0541901521190195 ENSG00000121766 ZCCHC17
ENST00000490049 0.459782613246732 0.244844737258353 0.0768877608602347 ENSG00000121766 ZCCHC17
ENST00000430143 0.797262611611292 0.645916042383389 0.0349494052326016 ENSG00000229044 RP11-266K22.2
ENST00000373713 0.452056782025043 0.237354159574183 -0.0763398957606389 ENSG00000121769 FABP3
ENST00000497275 0.361930641427517 0.162317070700735 -0.0904999804712667 ENSG00000121769 FABP3
ENST00000498148 0.455550317644655 0.240665358638312 -0.0758654317052235 ENSG00000121769 FABP3
ENST00000482018 0.354538657866095 0.156608822349695 -0.0912383316461966 ENSG00000121769 FABP3
ENST00000373710 0.775836429252701 0.61396925751913 -0.0295245342737938 ENSG00000168528 SERINC2
ENST00000536859 0.77843607414875 0.617901104142964 -0.0292186793552274 ENSG00000168528 SERINC2
ENST00000487207 0.321776083340793 0.133583223675441 -0.10427678648271 ENSG00000168528 SERINC2
ENST00000373709 0.781971833403905 0.622416525896602 -0.02885936476437 ENSG00000168528 SERINC2
ENST00000536384 0.780285047576288 0.620267214194838 -0.0290178803574487 ENSG00000168528 SERINC2
ENST00000491976 0.780285047576288 0.620267214194838 -0.0290178803574487 ENSG00000168528 SERINC2
ENST00000418618 0.408022375956682 0.199502722820802 0.0744823814716075 ENSG00000228682 RP11-439L8.3
ENST00000412068 0.527172267497967 0.310170054339524 0.0626674759213005 ENSG00000223907 RP11-439L8.4
ENST00000417514 0.973224038152558 0.946165074949589 0.00554597756963754 ENSG00000223907 RP11-439L8.4
ENST00000373705 0.454522354697972 0.239688612203506 -0.0751488034987821 ENSG00000121764 HCRTR1
ENST00000373703 0.591781352026568 0.378860908283294 -0.0498945204093599 ENSG00000162517 PEF1
ENST00000461006 0.511171176293111 0.293689758397 -0.0684888668117775 ENSG00000162517 PEF1
ENST00000478502 0.667979846148093 0.468579437068965 -0.0421538190165207 ENSG00000162517 PEF1
ENST00000489164 0.539523979863939 0.322762319337912 -0.0597624373277083 ENSG00000162517 PEF1
ENST00000492061 0.802853801083857 0.653767039643476 -0.0286432733108713 ENSG00000162517 PEF1
ENST00000496805 0.784092655725252 0.62561696763879 -0.0313472670240276 ENSG00000162517 PEF1
ENST00000472443 0.841518886854932 0.713775853614904 -0.0241781752128907 ENSG00000162517 PEF1
ENST00000471219 0.467087053049348 0.251557071537627 -0.0849095631543011 ENSG00000162517 PEF1
ENST00000440872 0.873932105528079 0.767440963460192 -0.0204203262225703 ENSG00000162517 PEF1
ENST00000373672 0.284471983414655 0.108541223588704 -0.127872233861976 ENSG00000084636 COL16A1
ENST00000271069 0.300379585447588 0.119094788956828 -0.123900864400709 ENSG00000084636 COL16A1
ENST00000488128 0.44905695784727 0.234719450409817 -0.102987214210782 ENSG00000084636 COL16A1
ENST00000373668 0.560620026152867 0.34448508898072 -0.0795128450606435 ENSG00000084636 COL16A1
ENST00000602889 0.944371339641253 0.892070027852295 0.00619851077156151 ENSG00000269967 RP11-84A19.4
ENST00000602725 0.919759065209903 0.846611778590654 0.00950019707008755 ENSG00000184007 PTP4A2
ENST00000344035 0.475950907399215 0.259905232350781 0.0454665915550091 ENSG00000184007 PTP4A2
ENST00000356536 0.439460467959455 0.226003498765176 0.0505706207904549 ENSG00000184007 PTP4A2
ENST00000457805 0.930392155762352 0.866339482130989 0.008609759986501 ENSG00000184007 PTP4A2
ENST00000489313 0.723046355030613 0.539329754774169 -0.0399398604889906 ENSG00000184007 PTP4A2
ENST00000602683 0.879890335745158 0.77728969399796 -0.0143997967296316 ENSG00000184007 PTP4A2
ENST00000470404 0.864267247568197 0.750979046909727 -0.0157705418246636 ENSG00000184007 PTP4A2
ENST00000532001 0.9915283171328 0.982969167538981 0.00105399092643706 ENSG00000184007 PTP4A2
ENST00000528253 0.947381695383919 0.897176459680012 -0.00672580062512658 ENSG00000184007 PTP4A2
ENST00000484483 0.985885814900108 0.970900318300824 -0.00203329997266098 ENSG00000184007 PTP4A2
ENST00000468531 0.273560884547924 0.101490049719273 0.0772879849211429 ENSG00000184007 PTP4A2
ENST00000534796 0.174434791375937 0.0465553161265377 0.110453383268695 ENSG00000184007 PTP4A2
ENST00000532289 0.144372271388034 0.0334562632561463 0.122010747869007 ENSG00000184007 PTP4A2
ENST00000526960 0.123339723987216 0.0252652193406048 0.118384908316838 ENSG00000184007 PTP4A2
ENST00000524384 0.177518087820436 0.0480047374450709 0.122914562616696 ENSG00000184007 PTP4A2
ENST00000528840 0.175876227063263 0.0472215128987956 0.123787251142599 ENSG00000184007 PTP4A2
ENST00000494444 0.178585364571925 0.0485793857053296 0.122591738427829 ENSG00000184007 PTP4A2
ENST00000529477 0.161922819620911 0.0407877567505149 0.114413316239558 ENSG00000184007 PTP4A2
ENST00000533408 0.20686224412501 0.0625277053084132 0.115640023663494 ENSG00000184007 PTP4A2
ENST00000475464 0.242971585220461 0.0823141963226103 0.120637535932996 ENSG00000184007 PTP4A2
ENST00000327300 0.275712689974805 0.102953104178958 -0.0608571289703523 ENSG00000121774 KHDRBS1
ENST00000307714 0.281258133579156 0.1064810979089 -0.0603109153258633 ENSG00000121774 KHDRBS1
ENST00000492989 0.0409750549538824 0.00252652180437912 -0.124865716480243 ENSG00000121774 KHDRBS1
ENST00000484270 0.718397361153588 0.53247786351227 -0.0261225562971972 ENSG00000121774 KHDRBS1
ENST00000366152 0.50602930356948 0.288624251080321 0.0795305041687276 ENSG00000203325 RP11-277A4.4
ENST00000487305 0.94978441937474 0.901764129863313 0.00678449101923676 ENSG00000121775 TMEM39B
ENST00000336294 0.919027191626418 0.845507547600665 0.0107090802039098 ENSG00000121775 TMEM39B
ENST00000438825 0.938524325793572 0.881463741463494 0.0102875728827573 ENSG00000121775 TMEM39B
ENST00000441402 0.918981805772739 0.845412348191487 0.0107073301752886 ENSG00000121775 TMEM39B
ENST00000472503 0.799151506072476 0.648509665877995 0.0310465962364371 ENSG00000121775 TMEM39B
ENST00000456834 0.965330233036178 0.93111678140497 -0.00535167975703733 ENSG00000121775 TMEM39B
ENST00000468135 0.918981805772739 0.845412348191487 0.0107073301752886 ENSG00000121775 TMEM39B
ENST00000466321 0.930413381063709 0.866413411361535 0.0116092954593819 ENSG00000121775 TMEM39B
ENST00000373634 0.918962439035439 0.845315485667987 0.010708754728054 ENSG00000121775 TMEM39B
ENST00000427288 0.926093474683441 0.857923494010659 0.0105939501607609 ENSG00000121775 TMEM39B
ENST00000476968 0.908659676433148 0.82700676606456 0.0119844614258148 ENSG00000121775 TMEM39B
ENST00000498613 0.794550629217322 0.641713553735681 -0.0363219329898337 ENSG00000121775 TMEM39B
ENST00000373625 0.85826715325339 0.741691939025366 -0.0128764182632421 ENSG00000025800 KPNA6
ENST00000471599 0.880293084911237 0.777894777773414 0.012373803314105 ENSG00000025800 KPNA6
ENST00000537234 0.57610523057702 0.361515341366706 0.0442853789042074 ENSG00000025800 KPNA6
ENST00000469790 0.955376166266562 0.911575357283228 -0.00713209254545662 ENSG00000025800 KPNA6
ENST00000545542 0.905620541784519 0.821961904683587 0.0112201155969945 ENSG00000025800 KPNA6
ENST00000446515 0.907629780807339 0.825394890619578 0.0134621466627643 ENSG00000025800 KPNA6
ENST00000515055 0.371591748927829 0.169959287564908 -0.0650905876339926 ENSG00000250135 RP4-622L5.2
ENST00000373610 0.0379536532344844 0.00209490770905433 -0.135798036642184 ENSG00000084652 TXLNA
ENST00000373609 0.0396315087018425 0.00233814820630855 -0.134402764368893 ENSG00000084652 TXLNA
ENST00000373602 0.194493855177488 0.0560494295483784 -0.106627622617242 ENSG00000160050 CCDC28B
ENST00000469003 0.578323734590423 0.363911955335591 -0.0621189851116644 ENSG00000160050 CCDC28B
ENST00000421922 0.201481948014995 0.0598471874313135 -0.10502104687481 ENSG00000160050 CCDC28B
ENST00000461819 0.201334385291228 0.0597159753024612 -0.10504537703451 ENSG00000160050 CCDC28B
ENST00000483009 0.204460978348325 0.0613697587212331 -0.1055253554889 ENSG00000160050 CCDC28B
ENST00000373604 0.288789099665229 0.111320898078418 -0.116759015410154 ENSG00000224066 RP4-622L5.7
ENST00000537469 0.442261909959594 0.228659251786723 -0.0997617439769203 ENSG00000160051 IQCC
ENST00000291358 0.442724439806245 0.229083893727588 -0.0998049276726594 ENSG00000160051 IQCC
ENST00000409358 0.964412716735008 0.929307183555816 -0.00752487660603953 ENSG00000222046 DCDC2B
ENST00000487056 0.981953283849613 0.962952936118615 -0.00393588083977111 ENSG00000222046 DCDC2B
ENST00000466796 0.428629380570584 0.216667380534654 -0.0980055053522043 ENSG00000160055 TMEM234
ENST00000491434 0.318941234946767 0.13172564229011 -0.112947089222834 ENSG00000160055 TMEM234
ENST00000489170 0.322131153246566 0.133862077835451 -0.112360611982056 ENSG00000160055 TMEM234
ENST00000461402 0.322131153246566 0.133862077835451 -0.112360611982056 ENSG00000160055 TMEM234
ENST00000483001 0.281011656356027 0.106350240891157 -0.121499249961207 ENSG00000160055 TMEM234
ENST00000545122 0.273183305749507 0.101260281660243 -0.12562678289043 ENSG00000160055 TMEM234
ENST00000309777 0.240173288347239 0.0806771780260306 -0.132733611298864 ENSG00000160055 TMEM234
ENST00000373593 0.240173288347239 0.0806771780260306 -0.132733611298864 ENSG00000160055 TMEM234
ENST00000344461 0.24091194221994 0.0811393991915069 -0.132855715748569 ENSG00000160055 TMEM234
ENST00000484490 0.242292681424895 0.0819101892441954 -0.135476121266795 ENSG00000160055 TMEM234
ENST00000487174 0.286726196595749 0.110030847003872 -0.125647070740896 ENSG00000160055 TMEM234
ENST00000355082 0.603861738201096 0.392587571830585 -0.047608310584838 ENSG00000084623 EIF3I
ENST00000373586 0.452689133873032 0.23809488507234 -0.060073992473259 ENSG00000084623 EIF3I
ENST00000489353 0.601830932534504 0.390320373615446 -0.0473000125742436 ENSG00000084623 EIF3I
ENST00000471486 0.620127570545937 0.411352868112931 -0.0434869678518049 ENSG00000084623 EIF3I
ENST00000483517 0.648633211348669 0.444873076965937 -0.0402697254355674 ENSG00000084623 EIF3I
ENST00000474371 0.561089288050122 0.344942980594433 -0.0482896717600249 ENSG00000084623 EIF3I
ENST00000423995 0.238468440500931 0.0797712190792571 0.129060914533903 ENSG00000220785 MTMR9LP
ENST00000403496 0.228219062529049 0.0740851478145239 0.135974197545599 ENSG00000220785 MTMR9LP
ENST00000441044 0.517308627868961 0.300057049196672 0.0742629151133055 ENSG00000220785 MTMR9LP
ENST00000426597 0.487330558514077 0.27050881037495 0.0789772279861699 ENSG00000220785 MTMR9LP
ENST00000336890 0.321034765033509 0.133100809374876 -0.0775449991719415 ENSG00000182866 LCK
ENST00000482949 0.804409464247877 0.656212267679711 -0.0258393112467607 ENSG00000182866 LCK
ENST00000495610 0.520351107399059 0.303129744836626 -0.0540052057682035 ENSG00000182866 LCK
ENST00000355928 0.892945900705022 0.799477975332752 -0.01520614788243 ENSG00000182866 LCK
ENST00000476457 0.810862250239262 0.665688795671365 -0.0253819922138226 ENSG00000182866 LCK
ENST00000469765 0.317651275118254 0.130791453620885 -0.0779898806283572 ENSG00000182866 LCK
ENST00000461712 0.566081934224097 0.350459098427591 -0.0726210159893918 ENSG00000182866 LCK
ENST00000373562 0.416408585190208 0.206251910083235 -0.0911801442745924 ENSG00000182866 LCK
ENST00000477031 0.627322420978582 0.419545597638327 -0.0658308669040808 ENSG00000182866 LCK
ENST00000373557 0.263087220595812 0.094954861808411 -0.111447667385738 ENSG00000182866 LCK
ENST00000333070 0.235185232652597 0.0780141821790334 -0.100870300604541 ENSG00000182866 LCK
ENST00000373564 0.246312869382843 0.0842750372529848 -0.0980467817842067 ENSG00000182866 LCK
ENST00000469956 0.191309002337185 0.0544351707788073 -0.118154916932034 ENSG00000182866 LCK
ENST00000373548 0.927688377432618 0.860559065128917 0.00819108381390863 ENSG00000116478 HDAC1
ENST00000481281 0.894233156772584 0.801928097924433 0.0128521751542009 ENSG00000116478 HDAC1
ENST00000463172 0.81346459403115 0.669612796181353 0.0216946149446232 ENSG00000116478 HDAC1
ENST00000428704 0.899554809448061 0.810687185651512 0.0115100403446798 ENSG00000116478 HDAC1
ENST00000472928 0.896359425885436 0.805629128401229 0.0125915999754612 ENSG00000116478 HDAC1
ENST00000373541 0.915138921852787 0.837990091229371 0.00956116574910115 ENSG00000116478 HDAC1
ENST00000490081 0.377832364984985 0.174795488766258 -0.0647154486947138 ENSG00000116478 HDAC1
ENST00000482310 0.485064878491215 0.268420481698786 -0.0530922526031879 ENSG00000116478 HDAC1
ENST00000476391 0.918723156977423 0.844934321995736 -0.0114458829833707 ENSG00000116478 HDAC1
ENST00000484305 0.282638760880536 0.107302397739031 -0.0936287867088632 ENSG00000116478 HDAC1
ENST00000471488 0.902506916567655 0.815947228472839 -0.017129970275564 ENSG00000116478 HDAC1
ENST00000329421 0.341779150439693 0.147127505667717 -0.0696915760416987 ENSG00000175130 MARCKSL1
ENST00000574315 0.282319021545883 0.107085426752569 -0.129192848516446 ENSG00000162526 TSSK3
ENST00000455895 0.624226843054151 0.415594511296908 -0.038420664573347 ENSG00000160058 BSDC1
ENST00000413080 0.611098032781584 0.401035043263302 -0.0396836274638292 ENSG00000160058 BSDC1
ENST00000444377 0.602623373664143 0.391324700163484 -0.0405645710368653 ENSG00000160058 BSDC1
ENST00000341071 0.607218152972178 0.397031008317707 -0.0400225719981259 ENSG00000160058 BSDC1
ENST00000526031 0.978540480195181 0.9562371396124 -0.00273127260280756 ENSG00000160058 BSDC1
ENST00000419121 0.98654357945571 0.972373465459219 -0.00171875692570192 ENSG00000160058 BSDC1
ENST00000446293 0.990466969493103 0.980592378601434 0.00122788290599979 ENSG00000160058 BSDC1
ENST00000463967 0.797316305357116 0.645986705761165 0.0340215813827342 ENSG00000160058 BSDC1
ENST00000373520 0.960542351577566 0.921901882094283 0.00544120653628033 ENSG00000160058 BSDC1
ENST00000449308 0.982504993345053 0.964118934990058 0.00246598671362846 ENSG00000160058 BSDC1
ENST00000527513 0.961574765145648 0.924234450319791 0.00610137211334973 ENSG00000160058 BSDC1
ENST00000527163 0.931255673193877 0.868414242340374 0.010651884940355 ENSG00000160058 BSDC1
ENST00000530485 0.957105025207164 0.915151928817753 0.00700067158623633 ENSG00000160058 BSDC1
ENST00000474414 0.976173298248469 0.951846582936624 0.00407198573463626 ENSG00000160058 BSDC1
ENST00000530876 0.790286336337217 0.635091191535425 -0.0337586794200259 ENSG00000160058 BSDC1
ENST00000530753 0.925080038975805 0.856175954816943 -0.0130605412600552 ENSG00000160058 BSDC1
ENST00000533084 0.745480413145695 0.570908678239042 -0.0438109987283749 ENSG00000160058 BSDC1
ENST00000531222 0.9561881625508 0.913292630914271 -0.00896910338549524 ENSG00000160058 BSDC1
ENST00000341885 0.0798881910658208 0.0110943526650964 0.107434900060162 ENSG00000176261 ZBTB8OS
ENST00000468695 0.15648619236181 0.0385379558987678 0.0955225248880245 ENSG00000176261 ZBTB8OS
ENST00000492007 0.142851198467513 0.0328468355396933 0.0980299178558386 ENSG00000176261 ZBTB8OS
ENST00000373506 0.12387895291298 0.0254849775706481 0.102608836019469 ENSG00000176261 ZBTB8OS
ENST00000467652 0.929297990755776 0.864003120961387 0.0106485075488496 ENSG00000176261 ZBTB8OS
ENST00000498691 0.313489022941818 0.127692019994214 0.0812013991979627 ENSG00000176261 ZBTB8OS
ENST00000478041 0.125432304016002 0.0260945756787594 0.102861401635617 ENSG00000176261 ZBTB8OS
ENST00000473294 0.125271520565266 0.0260118016284028 0.102872279952709 ENSG00000176261 ZBTB8OS
ENST00000436661 0.129473578896796 0.0275175445160473 0.101967864175342 ENSG00000176261 ZBTB8OS
ENST00000373501 0.126676805741281 0.0265323380446112 0.102559929404379 ENSG00000176261 ZBTB8OS
ENST00000476493 0.124225260032119 0.0255893584787615 0.103105547884391 ENSG00000176261 ZBTB8OS
ENST00000465588 0.122823339130059 0.0250670258286205 0.103738711587736 ENSG00000176261 ZBTB8OS
ENST00000483138 0.260825000716768 0.0935789923969482 0.0882066257189589 ENSG00000176261 ZBTB8OS
ENST00000479075 0.228126029954005 0.0740143884569088 0.0984330553723477 ENSG00000176261 ZBTB8OS
ENST00000473383 0.596111017410064 0.383573312710828 0.0638085266566774 ENSG00000176261 ZBTB8OS
ENST00000466361 0.0787819397808068 0.0108016057399673 0.147549184225571 ENSG00000176261 ZBTB8OS
ENST00000414241 0.592086855314059 0.379174645065536 -0.0392366396798164 ENSG00000162521 RBBP4
ENST00000373493 0.771953247169784 0.608360529873536 -0.023468305710103 ENSG00000162521 RBBP4
ENST00000527118 0.826987665100617 0.690191500902225 -0.017248645090759 ENSG00000162521 RBBP4
ENST00000401893 0.93113445075638 0.867988880637372 -0.00715403010552115 ENSG00000162521 RBBP4
ENST00000524393 0.818380322391183 0.676946729988348 -0.0180303723834609 ENSG00000162521 RBBP4
ENST00000526193 0.857891471848643 0.740936669837077 -0.0144929052588309 ENSG00000162521 RBBP4
ENST00000492348 0.696866624258821 0.505644763866634 -0.0310463235374406 ENSG00000162521 RBBP4
ENST00000544435 0.696866624258821 0.505644763866634 -0.0310463235374406 ENSG00000162521 RBBP4
ENST00000525506 0.748437804385123 0.574900170110825 -0.0284125988467148 ENSG00000162521 RBBP4
ENST00000465780 0.859357620793186 0.743348309472813 -0.0178999992182625 ENSG00000162521 RBBP4
ENST00000373485 0.692690547328448 0.499935384558472 -0.0318264131769103 ENSG00000162521 RBBP4
ENST00000477563 0.947159775171821 0.896771913036957 0.00570850076165531 ENSG00000162521 RBBP4
ENST00000458695 0.630582366642945 0.423937382500307 -0.0360596878838944 ENSG00000162521 RBBP4
ENST00000490500 0.873695106323775 0.766990822485895 -0.0156739487101746 ENSG00000162521 RBBP4
ENST00000445722 0.878309434035239 0.774797571180217 0.0131564496255267 ENSG00000162521 RBBP4
ENST00000475321 0.130242460926469 0.0278297383983745 -0.113983344596434 ENSG00000162521 RBBP4
ENST00000531983 0.862039068712168 0.747628169490546 -0.0202641391946071 ENSG00000162521 RBBP4
ENST00000463378 0.353458162002378 0.155768735952873 -0.0759741276587728 ENSG00000162521 RBBP4
ENST00000460669 0.667596094275209 0.468039705799983 -0.0433287186594299 ENSG00000162521 RBBP4
ENST00000482190 0.671239283872716 0.472813935855168 -0.0427567521791113 ENSG00000162521 RBBP4
ENST00000373484 0.894233156772584 0.80177451244359 0.016286752515276 ENSG00000162520 SYNC
ENST00000409190 0.769436907306121 0.604521482759777 0.0304737759756421 ENSG00000162520 SYNC
ENST00000469100 0.245725712933225 0.0838863934950079 -0.0970181916210209 ENSG00000134684 YARS
ENST00000373477 0.55830964794486 0.342168719910066 -0.0377765815141453 ENSG00000134684 YARS
ENST00000490826 0.331444671460047 0.140177938766775 -0.0861029551677901 ENSG00000134684 YARS
ENST00000487404 0.197385993824989 0.0575309192425783 -0.107750840714375 ENSG00000134684 YARS
ENST00000478828 0.259690179558634 0.0929071124591068 -0.0960029288835654 ENSG00000134684 YARS
ENST00000481895 0.980654451319544 0.9605875525301 0.00200871173719565 ENSG00000134684 YARS
ENST00000466052 0.548729800909523 0.332392021929796 0.0507013084345276 ENSG00000134684 YARS
ENST00000470377 0.0623028181718278 0.00666046337694107 0.138608336919063 ENSG00000134684 YARS
ENST00000472692 0.753252257720912 0.582284783651355 -0.0337601969522502 ENSG00000134684 YARS
ENST00000530710 0.259400218047729 0.0927100991005337 0.0937051419155142 ENSG00000116497 S100PBP
ENST00000373476 0.0493330710409204 0.00399442491694823 0.135452592459648 ENSG00000116497 S100PBP
ENST00000373475 0.0714042833602827 0.00889209256930678 0.122038782859013 ENSG00000116497 S100PBP
ENST00000529027 0.0828133972905306 0.0118694243791842 0.154339174013001 ENSG00000116497 S100PBP
ENST00000531123 0.0163190634154566 0.000219337430262598 0.176648494071544 ENSG00000116497 S100PBP
ENST00000398243 0.0520595301342498 0.00448056824707575 0.138684808870752 ENSG00000116497 S100PBP
ENST00000356689 0.0231965415926774 0.000551580722165329 0.164495926696651 ENSG00000116497 S100PBP
ENST00000526230 0.043741020370386 0.0030317359988219 0.163871074876106 ENSG00000116497 S100PBP
ENST00000531256 0.0679003830419739 0.00802307080634466 0.143172434854982 ENSG00000116497 S100PBP
ENST00000477248 0.966617957265143 0.933630710765551 -0.00699797284918276 ENSG00000116497 S100PBP
ENST00000482212 0.0587145247390068 0.00588952404199517 0.150014805456991 ENSG00000116497 S100PBP
ENST00000530552 0.541587775893715 0.325048000708364 0.0758481897680761 ENSG00000116497 S100PBP
ENST00000525203 0.314663066466487 0.128512438185061 0.121679934072662 ENSG00000116497 S100PBP
ENST00000524535 0.401176800753238 0.194139867476061 0.104408628654302 ENSG00000116497 S100PBP
ENST00000373456 0.982557411708387 0.964274173507634 0.00286263229564852 ENSG00000116514 RNF19B
ENST00000356990 0.982850384898402 0.964777160062559 0.00282407663898284 ENSG00000116514 RNF19B
ENST00000235150 0.963054819384896 0.926882215570716 0.00592396573443637 ENSG00000116514 RNF19B
ENST00000427524 0.709469784883544 0.520867429326783 -0.0314710894167023 ENSG00000236065 RP1-117O3.2
ENST00000373449 0.667962264765851 0.468534122204618 -0.0366254883653336 ENSG00000004455 AK2
ENST00000548033 0.830640373041426 0.695992605584214 -0.0200116443735658 ENSG00000004455 AK2
ENST00000482191 0.588710217441525 0.375701429686352 0.0548190159875305 ENSG00000004455 AK2
ENST00000491241 0.818169957700385 0.676671127527456 -0.0256253644546035 ENSG00000004455 AK2
ENST00000467905 0.588390942390853 0.375382193101804 -0.0514590834947069 ENSG00000004455 AK2
ENST00000354858 0.605771388863965 0.395177734286603 -0.0506518813113332 ENSG00000004455 AK2
ENST00000480134 0.605803692711647 0.395211238416492 -0.050652967187323 ENSG00000004455 AK2
ENST00000550338 0.587875670341365 0.374756740458706 -0.053103808442789 ENSG00000004455 AK2
ENST00000469238 0.997505498116478 0.994814191239706 0.000457143174008768 ENSG00000004455 AK2
ENST00000466029 0.99048409945451 0.980663476275884 0.00169991200228868 ENSG00000004455 AK2
ENST00000487289 0.730321407515664 0.548816269774211 -0.0363314987535738 ENSG00000004455 AK2
ENST00000548559 0.877279614466732 0.772909711836628 -0.0178842724012333 ENSG00000004455 AK2
ENST00000551979 0.630954004820494 0.424338739345368 -0.0486545495383517 ENSG00000004455 AK2
ENST00000291416 0.888286907166001 0.791292575033368 0.0212772476434783 ENSG00000116525 TRIM62
ENST00000543586 0.930179932695573 0.86586376374021 -0.0142979965904207 ENSG00000116525 TRIM62
ENST00000539719 0.503345994375769 0.285976200988434 -0.0880331168881017 ENSG00000160094 ZNF362
ENST00000588828 0.206184124185763 0.0622381173878478 -0.140039233790405 ENSG00000225313 RP11-415J8.3
ENST00000457957 0.198068750667486 0.0579310961734759 -0.142021425156419 ENSG00000225313 RP11-415J8.3
ENST00000587696 0.184143172082843 0.0510923150283 -0.145902526266079 ENSG00000225313 RP11-415J8.3
ENST00000431992 0.139693485485846 0.0315417485233662 -0.112434285022458 ENSG00000134686 PHC2
ENST00000485928 0.152583542803203 0.0368786611404314 -0.111891516206449 ENSG00000134686 PHC2
ENST00000373418 0.151745744208184 0.0365204892341123 -0.112219961952401 ENSG00000134686 PHC2
ENST00000373422 0.170371975349729 0.0445987580901646 -0.107735317592593 ENSG00000134686 PHC2
ENST00000257118 0.139693485485846 0.0315417485233662 -0.112434285022458 ENSG00000134686 PHC2
ENST00000419414 0.509440234644096 0.292095709830458 -0.0588748744811423 ENSG00000134686 PHC2
ENST00000467894 0.469267172596608 0.253650774476785 -0.0666954303075862 ENSG00000134686 PHC2
ENST00000373416 0.485821369829334 0.269063395774362 -0.064665837887315 ENSG00000134686 PHC2
ENST00000486897 0.841569350775919 0.713862834858598 -0.0248102701486197 ENSG00000134686 PHC2
ENST00000493483 0.827133710528969 0.690364304428678 -0.0269324823472983 ENSG00000134686 PHC2
ENST00000473158 0.519364927802906 0.302169142405609 -0.086135060617831 ENSG00000134686 PHC2
ENST00000361328 0.848585438408288 0.725393851730569 -0.0244385376317985 ENSG00000121903 ZSCAN20
ENST00000373413 0.831205160495082 0.696761064161695 -0.0300005097122441 ENSG00000121903 ZSCAN20
ENST00000241312 0.260556402345363 0.0934214889716259 -0.136600617950643 ENSG00000121904 CSMD2
ENST00000373381 0.260556402345363 0.0934214889716259 -0.136600617950643 ENSG00000121904 CSMD2
ENST00000426886 0.944596243045129 0.892473115192494 0.00755031523341372 ENSG00000163866 SMIM12
ENST00000521580 0.579046133032597 0.364834623569873 -0.0577652385292416 ENSG00000163866 SMIM12
ENST00000446026 0.630009055893522 0.423156094348848 -0.0522090978594607 ENSG00000163866 SMIM12
ENST00000456842 0.654092199220405 0.451543955838577 -0.0497622856984429 ENSG00000163866 SMIM12
ENST00000423898 0.803541733474481 0.654828392650164 -0.0293539902820702 ENSG00000163866 SMIM12
ENST00000417239 0.534902480925249 0.317931264461551 -0.0717433775624751 ENSG00000163866 SMIM12
ENST00000417456 0.40030154324432 0.193464705012929 0.0759828398673389 ENSG00000241014 RP11-244H3.1
ENST00000487874 0.634689029903785 0.428719514105215 0.0404406885453517 ENSG00000271741 RP11-244H3.4
ENST00000373337 0.982358750875494 0.963725977219593 -0.00309183615392787 ENSG00000243749 ZMYM6NB
ENST00000373340 0.488630857686238 0.271860419525001 0.0572509061337389 ENSG00000163867 ZMYM6
ENST00000493328 0.579929196251277 0.365854583743624 0.0524405540829285 ENSG00000163867 ZMYM6
ENST00000357182 0.589251187325362 0.376264013427796 0.0510814054246001 ENSG00000163867 ZMYM6
ENST00000466345 0.752517378860225 0.581261192363072 -0.043138187524848 ENSG00000163867 ZMYM6
ENST00000415531 0.362130120602473 0.16246627725275 0.0919222422495869 ENSG00000163867 ZMYM6
ENST00000317538 0.161341153413478 0.040500672168274 0.142155732680562 ENSG00000163867 ZMYM6
ENST00000460607 0.174127232472724 0.0464178504292478 0.137799747662948 ENSG00000163867 ZMYM6
ENST00000373333 0.110622401667357 0.0206592754442485 0.162106952863947 ENSG00000163867 ZMYM6
ENST00000471566 0.246460330142882 0.0843634190508577 0.141567940197691 ENSG00000163867 ZMYM6
ENST00000417119 0.318630131920046 0.131489276661742 0.1266797852879 ENSG00000197056 ZMYM1
ENST00000359858 0.660910607842358 0.459494130219696 0.059554344857886 ENSG00000197056 ZMYM1
ENST00000488455 0.527805807596684 0.310832867658079 0.0815861541681941 ENSG00000197056 ZMYM1
ENST00000475654 0.42085758897499 0.209962470289185 0.106204193354879 ENSG00000197056 ZMYM1
ENST00000373329 0.660910607842358 0.459494130219696 0.059554344857886 ENSG00000197056 ZMYM1
ENST00000373330 0.667932835668617 0.468491805102295 0.058306745302313 ENSG00000197056 ZMYM1
ENST00000471991 0.363072947269247 0.163237870626079 -0.117157144965176 ENSG00000116560 SFPQ
ENST00000468598 0.657076951356532 0.454897872171821 0.0431227847390706 ENSG00000116560 SFPQ
ENST00000460428 0.579155927964335 0.364968652542868 0.0471055042362545 ENSG00000116560 SFPQ
ENST00000470472 0.926762542266844 0.859016742393537 0.00906082571532619 ENSG00000116560 SFPQ
ENST00000466745 0.747387631930077 0.573441921143848 -0.0353839128728551 ENSG00000116560 SFPQ
ENST00000466213 0.836345338060309 0.704882868331962 -0.023609808322878 ENSG00000116560 SFPQ
ENST00000490668 0.576622612099518 0.362076642566317 0.0509324648459254 ENSG00000116560 SFPQ
ENST00000485365 0.60159738556349 0.390027971149798 0.0503947455585472 ENSG00000116560 SFPQ
ENST00000485454 0.33814636804324 0.144686884510823 -0.119717116769484 ENSG00000116560 SFPQ
ENST00000357214 0.604374223011376 0.393375429131366 -0.0352438180825046 ENSG00000116560 SFPQ
ENST00000373297 0.147260910563973 0.034676643267306 0.13334030311668 ENSG00000146463 ZMYM4
ENST00000314607 0.147260910563973 0.034676643267306 0.13334030311668 ENSG00000146463 ZMYM4
ENST00000441447 0.0730577072645806 0.0092992373383336 0.201928016003099 ENSG00000146463 ZMYM4
ENST00000432683 0.262050663745426 0.0943063560162888 0.129309782582417 ENSG00000227409 ZMYM4-AS1
ENST00000457946 0.312868247631531 0.127281877740157 0.0859884253974488 ENSG00000146463 ZMYM4
ENST00000482131 0.0628971067132711 0.00677112543739112 0.216563903964221 ENSG00000146463 ZMYM4
ENST00000470175 0.825424440999122 0.687408053533756 0.0299231280821769 ENSG00000146463 ZMYM4
ENST00000492456 0.640610291725059 0.435461002787598 -0.063207185493958 ENSG00000146463 ZMYM4
ENST00000325722 0.347295593446108 0.151469021122491 0.0535994665951509 ENSG00000142687 KIAA0319L
ENST00000373266 0.614658082093715 0.405118133885959 0.0367130158382153 ENSG00000142687 KIAA0319L
ENST00000426982 0.26021273332038 0.0931821611143381 0.0661562574434153 ENSG00000142687 KIAA0319L
ENST00000461312 0.664199385506477 0.463917410135379 0.0387341979228713 ENSG00000142687 KIAA0319L
ENST00000485551 0.435005669153751 0.222015977175258 0.0485459167835766 ENSG00000142687 KIAA0319L
ENST00000473423 0.785994067895666 0.628435497421825 0.0350669771776371 ENSG00000142687 KIAA0319L
ENST00000473844 0.0815641791718258 0.0115172062256084 0.14843932195977 ENSG00000142687 KIAA0319L
ENST00000474856 0.386879754749221 0.182326064783066 0.0881789748832191 ENSG00000142687 KIAA0319L
ENST00000492544 0.594663243394859 0.381921812214201 0.0632177263599959 ENSG00000142687 KIAA0319L
ENST00000440579 0.346651648378475 0.150921624607594 0.0760129935099415 ENSG00000142687 KIAA0319L
ENST00000467109 0.657193606202424 0.455048798595076 0.0632228854817976 ENSG00000142687 KIAA0319L
ENST00000431916 0.853185317952085 0.73240711935659 0.0191217786810495 ENSG00000142687 KIAA0319L
ENST00000482929 0.556566937641762 0.340356283163824 0.058923264998092 ENSG00000142687 KIAA0319L
ENST00000478463 0.405905919274356 0.197897354979344 0.0800149127982667 ENSG00000142687 KIAA0319L
ENST00000470388 0.410333146308231 0.201168015167837 0.0794734983221172 ENSG00000142687 KIAA0319L
ENST00000492888 0.343787840636768 0.148667871989738 0.0933142865386241 ENSG00000142687 KIAA0319L
ENST00000469892 0.423948290206627 0.212661370196703 0.0815405013567892 ENSG00000142687 KIAA0319L
ENST00000494948 0.341968344730115 0.147292082319692 0.0988041413285298 ENSG00000142687 KIAA0319L
ENST00000476329 0.566606700098768 0.351066501380109 0.0709561314237776 ENSG00000142687 KIAA0319L
ENST00000373253 0.0632281531543069 0.00684955441834746 -0.194617775189182 ENSG00000020129 NCDN
ENST00000356090 0.0651268422536929 0.00734410528107387 -0.193579881765763 ENSG00000020129 NCDN
ENST00000373243 0.0651986978651998 0.00736602711557048 -0.193582910780093 ENSG00000020129 NCDN
ENST00000459931 0.419665012160962 0.209021246742244 -0.101217595463732 ENSG00000020129 NCDN
ENST00000437806 0.194016221651557 0.0557832943219828 -0.156624471095547 ENSG00000020129 NCDN
ENST00000423723 0.142540939210004 0.0327309567145811 -0.173005787266798 ENSG00000020129 NCDN
ENST00000444348 0.787101848792487 0.630104522499724 -0.0382168047859872 ENSG00000239636 RP4-728D4.2
ENST00000373235 0.900144682783134 0.811681710418512 0.0178936318961713 ENSG00000116819 TFAP2E
ENST00000373237 0.136294415932942 0.0302633037960049 -0.107464951369894 ENSG00000126067 PSMB2
ENST00000270815 0.821151163163935 0.681074417601949 -0.0282930138636716 ENSG00000142686 C1orf216
ENST00000251195 0.154564625905195 0.0377428199565974 -0.102799005686713 ENSG00000092853 CLSPN
ENST00000318121 0.225461702649476 0.0724990308221929 -0.0952622815610982 ENSG00000092853 CLSPN
ENST00000373220 0.225461702649476 0.0724990308221929 -0.0952622815610982 ENSG00000092853 CLSPN
ENST00000520551 0.225461702649476 0.0724990308221929 -0.0952622815610982 ENSG00000092853 CLSPN
ENST00000373210 0.957833799846051 0.916727625795 -0.00611510035277058 ENSG00000134698 AGO4
ENST00000373206 0.770818380854525 0.6063897794928 -0.0275218096178794 ENSG00000092847 AGO1
ENST00000373204 0.886774027039944 0.788753062975839 -0.0120826582078914 ENSG00000092847 AGO1
ENST00000324350 0.0302872965019929 0.00112886369795121 0.221615702234591 ENSG00000126070 AGO3
ENST00000373191 0.0930501673292105 0.0150069260663503 0.145529566419473 ENSG00000126070 AGO3
ENST00000397828 0.0323210629033644 0.00134768280032227 0.216338233951718 ENSG00000126070 AGO3
ENST00000246314 0.0370784010250931 0.0019793075849743 0.183150584775419 ENSG00000126070 AGO3
ENST00000491443 0.327510008620828 0.137586460685309 0.111934468801257 ENSG00000126070 AGO3
ENST00000466576 0.278437452721419 0.104850397708905 0.122197825702309 ENSG00000271554 RP4-665N4.8
ENST00000471099 0.178463739139316 0.0484875011786946 0.165271820904647 ENSG00000126070 AGO3
ENST00000373178 0.127446467957091 0.0268412957240501 -0.129512050789497 ENSG00000116863 ADPRHL2
ENST00000373166 0.661697502045725 0.460465970747486 0.0371665901479005 ENSG00000054116 TRAPPC3
ENST00000462715 0.563670418703863 0.347804317412854 0.0547296189898002 ENSG00000054116 TRAPPC3
ENST00000373163 0.545277811266958 0.328727500439702 0.0486204674386299 ENSG00000054116 TRAPPC3
ENST00000373162 0.399076751153443 0.192479708099667 0.0650404421677029 ENSG00000054116 TRAPPC3
ENST00000469757 0.405156406698581 0.197240962904015 0.0651868694006954 ENSG00000054116 TRAPPC3
ENST00000373159 0.52515557661244 0.307919622931477 0.0542382187362198 ENSG00000054116 TRAPPC3
ENST00000497251 0.81373524900181 0.670056336153538 0.0250900094568148 ENSG00000054116 TRAPPC3
ENST00000429533 0.79124186813716 0.636605635179084 -0.0337473284963727 ENSG00000116871 MAP7D1
ENST00000316156 0.0905884534283365 0.014225370556829 -0.151103330844278 ENSG00000116871 MAP7D1
ENST00000527764 0.834076641297678 0.701028281608581 -0.0278611516435505 ENSG00000116871 MAP7D1
ENST00000373150 0.0903687105215734 0.0141667579436713 -0.151047653821316 ENSG00000116871 MAP7D1
ENST00000373151 0.0903687105215734 0.0141667579436713 -0.151047653821316 ENSG00000116871 MAP7D1
ENST00000530729 0.62867958207103 0.421157915162716 -0.0587077090229412 ENSG00000116871 MAP7D1
ENST00000462118 0.250712365581537 0.0871101361730208 -0.136194509498604 ENSG00000116871 MAP7D1
ENST00000474796 0.456938898591881 0.241928683705064 -0.0869800004191291 ENSG00000116871 MAP7D1
ENST00000530975 0.0704033427086288 0.00862064015494279 -0.199351312369034 ENSG00000116871 MAP7D1
ENST00000487131 0.0741275851411477 0.00957718969613699 -0.194455139347896 ENSG00000116871 MAP7D1
ENST00000373148 0.0261695869249766 0.000745685985654686 -0.215392032622042 ENSG00000116871 MAP7D1
ENST00000532131 0.0419931443718169 0.00271778247857785 -0.221759695110345 ENSG00000116871 MAP7D1
ENST00000487114 0.0565187444877017 0.00538277380034526 -0.193495845930936 ENSG00000116871 MAP7D1
ENST00000354618 0.352516046044368 0.15512948356398 -0.0495799310123008 ENSG00000054118 THRAP3
ENST00000469141 0.139114118979668 0.0313237362619904 -0.0691735124339432 ENSG00000054118 THRAP3
ENST00000478853 0.393705059963295 0.187915266546856 0.0888361359338196 ENSG00000054118 THRAP3
ENST00000466743 0.2520389000554 0.0879589127350414 -0.118730797130432 ENSG00000054118 THRAP3
ENST00000373139 0.255734180626053 0.0903950931066933 -0.132025613204622 ENSG00000214193 SH3D21
ENST00000453908 0.180783609846007 0.0494987021562966 -0.142508071668004 ENSG00000214193 SH3D21
ENST00000426732 0.180783609846007 0.0494987021562966 -0.142508071668004 ENSG00000214193 SH3D21
ENST00000312808 0.178341532795529 0.0483944780579734 -0.144122776627003 ENSG00000214193 SH3D21
ENST00000505871 0.195407846257767 0.0565238590918117 -0.139511600848066 ENSG00000214193 SH3D21
ENST00000480549 0.139911421208736 0.0316325842738989 -0.145781374792785 ENSG00000214193 SH3D21
ENST00000496636 0.31225519806841 0.126859480745983 -0.127978892944229 ENSG00000214193 SH3D21
ENST00000508854 0.106006038636841 0.0191750535262762 -0.19648278703431 ENSG00000214193 SH3D21
ENST00000474766 0.169725837747421 0.0442889906358594 -0.151700058454278 ENSG00000214193 SH3D21
ENST00000270824 0.490247552228895 0.273320599107304 -0.090288551028907 ENSG00000142694 EVA1B
ENST00000490466 0.604164041516933 0.393013450829806 -0.0736329699889029 ENSG00000142694 EVA1B
ENST00000373137 0.372455906794234 0.17061763230134 -0.110986585887952 ENSG00000116883 RP11-268J15.5
ENST00000359297 0.0291482024172846 0.00103362828772278 -0.15942754214317 ENSG00000196182 STK40
ENST00000373129 0.150168198027663 0.0358958535533654 -0.100413070785926 ENSG00000196182 STK40
ENST00000373130 0.150168198027663 0.0358958535533654 -0.100413070785926 ENSG00000196182 STK40
ENST00000373132 0.150168198027663 0.0358958535533654 -0.100413070785926 ENSG00000196182 STK40
ENST00000460417 0.140581717356291 0.031905911937914 -0.130500001143953 ENSG00000196182 STK40
ENST00000473733 0.0682138352529487 0.00808870531968196 -0.159394828393394 ENSG00000196182 STK40
ENST00000482458 0.720646602825957 0.535785173424282 -0.0335169306912258 ENSG00000196182 STK40
ENST00000460017 0.887158137476672 0.789476938152829 0.0187011491706794 ENSG00000196182 STK40
ENST00000476041 0.476873648367454 0.260727132401252 -0.0800702084536811 ENSG00000181817 LSM10
ENST00000315732 0.383450567724824 0.179671395081158 -0.096017320844298 ENSG00000181817 LSM10
ENST00000489912 0.570886853001358 0.355640194051938 -0.0680356332999152 ENSG00000181817 LSM10
ENST00000373116 0.470199107149997 0.254453599105786 -0.06430545937546 ENSG00000116898 MRPS15
ENST00000488606 0.329732326919972 0.139030872799395 -0.10367535370549 ENSG00000116898 MRPS15
ENST00000477040 0.172165621379396 0.0454215548760764 -0.155192492618046 ENSG00000116898 MRPS15
ENST00000462067 0.475350820797057 0.259328258524227 -0.0635921714997723 ENSG00000116898 MRPS15
ENST00000373087 0.105038565213615 0.018866422090846 -0.131295637093389 ENSG00000163874 ZC3H12A
ENST00000472312 0.923486224591617 0.853402838900592 0.0150733154005945 ENSG00000163874 ZC3H12A
ENST00000373075 0.541445887285871 0.324789762366167 -0.0576792543718117 ENSG00000163875 MEAF6
ENST00000296214 0.578593346521249 0.364376719573668 -0.0538597626898473 ENSG00000163875 MEAF6
ENST00000373074 0.598131175096039 0.385867326254631 -0.0514942804758193 ENSG00000163875 MEAF6
ENST00000475828 0.585074685674907 0.371525726840696 -0.0531570445683708 ENSG00000163875 MEAF6
ENST00000487788 0.580539166292735 0.366514871812726 -0.0535467266896336 ENSG00000163875 MEAF6
ENST00000373073 0.532457425470186 0.315426533334093 -0.0594322746833061 ENSG00000163875 MEAF6
ENST00000487792 0.360427973642572 0.161145049588874 -0.0811115689369933 ENSG00000163875 MEAF6
ENST00000448519 0.462747245468363 0.247529659220576 -0.0658166684937705 ENSG00000163875 MEAF6
ENST00000485039 0.184026084935291 0.0510372286900933 -0.122724946110119 ENSG00000163875 MEAF6
ENST00000296215 0.533288739915996 0.316211253551561 -0.0606346447497549 ENSG00000163877 SNIP1
ENST00000468040 0.19106866556585 0.0543311699479131 -0.138322935037447 ENSG00000163877 SNIP1
ENST00000490029 0.104343976015795 0.018603899348205 -0.196410141791563 ENSG00000134697 GNL2
ENST00000373062 0.264142120626726 0.0956028083663655 -0.0837990503442842 ENSG00000134697 GNL2
ENST00000462812 0.09214800227538 0.0147274195080114 -0.160265664607645 ENSG00000134697 GNL2
ENST00000479255 0.0878563250526011 0.0133750417197073 -0.19639787245311 ENSG00000134697 GNL2
ENST00000538069 0.87503887234444 0.769113128497286 -0.0213398844450633 ENSG00000134697 GNL2
ENST00000469191 0.950878613153726 0.903515161149403 0.00953580048503621 ENSG00000134697 GNL2
ENST00000489146 0.317016254642425 0.130282789116945 -0.124108214156154 ENSG00000134697 GNL2
ENST00000463351 0.737229958918257 0.558871287929733 -0.0464285756681758 ENSG00000134697 GNL2
ENST00000488496 0.254017354998338 0.0892409591382792 -0.131104568020054 ENSG00000134697 GNL2
ENST00000358011 0.921329055341251 0.849335482653818 0.0123174779598233 ENSG00000116922 C1orf109
ENST00000494120 0.739748619290662 0.562526191784186 0.0363204121581302 ENSG00000116922 C1orf109
ENST00000609516 0.999841475177162 0.999626058423507 -3.80373539808819e-05 ENSG00000116922 C1orf109
ENST00000464178 0.994181359318262 0.98818383557476 -0.00111937047611359 ENSG00000116922 C1orf109
ENST00000464085 0.879686768671374 0.77695285579781 -0.0194189313448196 ENSG00000116922 C1orf109
ENST00000491981 0.775033209555592 0.612831006126718 0.0343945315873308 ENSG00000116922 C1orf109
ENST00000461359 0.911612432395577 0.831816460715028 0.0155597489861356 ENSG00000116922 C1orf109
ENST00000477060 0.607481665055372 0.397265710601154 0.0612458755123229 ENSG00000116922 C1orf109
ENST00000486637 0.784113972967825 0.625660113849295 0.0368830751734494 ENSG00000116922 C1orf109
ENST00000491797 0.643166704069423 0.438358987224171 -0.0629904280538831 ENSG00000116922 C1orf109
ENST00000488137 0.927277480815938 0.859931658648132 -0.014210964158301 ENSG00000116922 C1orf109
ENST00000472584 0.534843294549336 0.317882496117139 -0.0826324208374008 ENSG00000116922 C1orf109
ENST00000373055 0.0688168270079771 0.00823425493233869 -0.128001483954838 ENSG00000134690 CDCA8
ENST00000327331 0.0686910328271456 0.00820675061164263 -0.128016721777933 ENSG00000134690 CDCA8
ENST00000373045 0.0294838771105697 0.00106472906697574 -0.278425529028116 ENSG00000185090 MANEAL
ENST00000397631 0.0294838771105697 0.00106472906697574 -0.278425529028116 ENSG00000185090 MANEAL
ENST00000373044 0.324899157039644 0.135743086296353 -0.0982994224906614 ENSG00000196449 YRDC
ENST00000373043 0.286699867119918 0.11001732884684 -0.136480621355837 ENSG00000197982 C1orf122
ENST00000419397 0.425942188170185 0.214404448324549 -0.109026160458323 ENSG00000197982 C1orf122
ENST00000468084 0.223436595416391 0.0713566670988141 -0.153222538362697 ENSG00000197982 C1orf122
ENST00000373042 0.195216185610642 0.0564269759333008 -0.160088787065377 ENSG00000197982 C1orf122
ENST00000446260 0.179828595293238 0.0490926345763597 -0.16488627233984 ENSG00000197982 C1orf122
ENST00000373036 0.991158248831534 0.98218931915605 0.001140383608782 ENSG00000188786 MTF1
ENST00000419993 0.204272650523909 0.0612506531371021 -0.141925087022994 ENSG00000230955 RP11-109P14.10
ENST00000373027 0.579046133032597 0.364840055072647 0.033053115952382 ENSG00000204084 INPP5B
ENST00000373023 0.624079147673666 0.415425292493719 0.0304712623940748 ENSG00000204084 INPP5B
ENST00000373026 0.422996713854189 0.211836858452493 0.050624001494088 ENSG00000204084 INPP5B
ENST00000373024 0.423600102992578 0.212382409286388 0.0504633768441544 ENSG00000204084 INPP5B
ENST00000470364 0.499687434060661 0.282433365315173 0.074396947791408 ENSG00000204084 INPP5B
ENST00000474758 0.48145588508071 0.265069941121228 0.0801873254312795 ENSG00000204084 INPP5B
ENST00000458109 0.568182203579311 0.352748637377602 0.0481552441696314 ENSG00000204084 INPP5B
ENST00000467066 0.773159850759757 0.610111725876544 -0.0376051787006341 ENSG00000204084 INPP5B
ENST00000373021 0.956679292954345 0.914385960920486 -0.00743649713948439 ENSG00000204084 INPP5B
ENST00000491406 0.980085493391928 0.959582832870473 -0.00414932749795484 ENSG00000204084 INPP5B
ENST00000373019 0.0601167427534462 0.00617573556161134 -0.132366675420936 ENSG00000183431 SF3A3
ENST00000448721 0.0863976702021192 0.0129466439726749 -0.121217947666043 ENSG00000183431 SF3A3
ENST00000487062 0.644338704841872 0.439765959725012 -0.0584860652808444 ENSG00000183431 SF3A3
ENST00000460925 0.0519379186783131 0.00445778578494024 -0.181605223323255 ENSG00000183431 SF3A3
ENST00000489537 0.136298344485964 0.0302703422908348 -0.116260219696675 ENSG00000183431 SF3A3
ENST00000461869 0.159795243169651 0.0398993944292358 -0.110111195185126 ENSG00000183431 SF3A3
ENST00000470585 0.159969316636062 0.0399757087227459 -0.109289464380928 ENSG00000183431 SF3A3
ENST00000488934 0.0950731668487335 0.0155743639588974 -0.185098162693272 ENSG00000183431 SF3A3
ENST00000462258 0.276530212989628 0.103500300042993 -0.0900521523430332 ENSG00000183431 SF3A3
ENST00000485803 0.259044727042629 0.0925246214734784 -0.128842773152828 ENSG00000183386 FHL3
ENST00000373016 0.259044727042629 0.0925246214734784 -0.128842773152828 ENSG00000183386 FHL3
ENST00000475084 0.459602501920112 0.244640371443718 -0.092341019649459 ENSG00000183386 FHL3
ENST00000477194 0.474020082946513 0.257999206847256 -0.0898810277551755 ENSG00000183386 FHL3
ENST00000483182 0.582402414356319 0.368412115022528 -0.0590972583500989 ENSG00000183520 UTP11L
ENST00000486563 0.458964595146798 0.243914702253043 -0.0838669119333633 ENSG00000183520 UTP11L
ENST00000373014 0.423295936167694 0.212090937053675 -0.077515986233883 ENSG00000183520 UTP11L
ENST00000537711 0.401351306007111 0.194279761080609 -0.0823668261249718 ENSG00000183520 UTP11L
ENST00000488453 0.528155621172613 0.311328421201113 -0.0700690247651308 ENSG00000183520 UTP11L
ENST00000373012 0.737556770987311 0.55936874551066 -0.0503777520284988 ENSG00000185668 POU3F1
ENST00000432922 0.717118153132203 0.530786621930539 0.0513861710225024 ENSG00000224592 RP5-884C9.2
ENST00000428151 0.650762539401364 0.447367501406157 0.0621671083046214 ENSG00000224592 RP5-884C9.2
ENST00000373001 0.406841741445432 0.198602060248384 0.0712027550309327 ENSG00000116954 RRAGC
ENST00000474456 0.739020353482834 0.561343553282747 0.0441166431327473 ENSG00000116954 RRAGC
ENST00000493015 0.403703237694722 0.196077921162469 0.0893913228193148 ENSG00000116954 RRAGC
ENST00000496778 0.8603303473217 0.745028251014494 0.0271346403941295 ENSG00000116954 RRAGC
ENST00000433671 0.915431909709859 0.838605880968435 -0.0123070979583266 ENSG00000228436 RP5-864K19.4
ENST00000456813 0.867598928790751 0.756538788906456 -0.019311935922286 ENSG00000228436 RP5-864K19.4
ENST00000397572 0.966869967310149 0.934086206282088 -0.00522478554494806 ENSG00000214114 MYCBP
ENST00000494695 0.922653981388054 0.851987342971848 0.0118081824651501 ENSG00000214114 MYCBP
ENST00000495043 0.859785329832486 0.744041606128795 0.0210669299073132 ENSG00000214114 MYCBP
ENST00000489803 0.744530129349534 0.569182188031343 0.0367489721538595 ENSG00000214114 MYCBP
ENST00000454994 0.746787514154981 0.572705018630722 0.0364328333604757 ENSG00000131233 GJA9
ENST00000489575 0.746787514154981 0.572705018630722 0.0364328333604757 ENSG00000214114 MYCBP
ENST00000465771 0.586336322501847 0.372992043493525 0.0583753154472452 ENSG00000214114 MYCBP
ENST00000462027 0.75440975358731 0.583907112140969 0.0324860490610762 ENSG00000214114 MYCBP
ENST00000432648 0.132958011206354 0.0289091939211682 0.103083877384205 ENSG00000174574 AKIRIN1
ENST00000446189 0.0717090499839082 0.00898811091092231 0.123945891721146 ENSG00000174574 AKIRIN1
ENST00000372984 0.10962222712636 0.0203696834469107 0.10911388939685 ENSG00000174574 AKIRIN1
ENST00000531822 0.254459837073338 0.0896052630334275 0.0899485373931472 ENSG00000174574 AKIRIN1
ENST00000372967 0.730224579655934 0.54863862129233 -0.0329706442181121 ENSG00000168653 NDUFS5
ENST00000372969 0.730224579655934 0.54863862129233 -0.0329706442181121 ENSG00000168653 NDUFS5
ENST00000545844 0.739097576143487 0.561506530419782 0.0254051929387749 ENSG00000127603 MACF1
ENST00000567887 0.738825030572711 0.561051424281952 0.0254382381745652 ENSG00000127603 MACF1
ENST00000372915 0.740130325788188 0.563067035168213 0.0253077259231682 ENSG00000127603 MACF1
ENST00000539005 0.739020353482834 0.561368220922421 0.0254162449477926 ENSG00000127603 MACF1
ENST00000317713 0.739020353482834 0.561368220922421 0.0254162449477926 ENSG00000127603 MACF1
ENST00000361689 0.740130325788188 0.563067035168213 0.0253077259231682 ENSG00000127603 MACF1
ENST00000524432 0.252983461998705 0.0885636779554714 0.0954896511146908 ENSG00000127603 MACF1
ENST00000467673 0.0714538067485178 0.00890185262488203 0.200052792771307 ENSG00000127603 MACF1
ENST00000564288 0.869189582435071 0.759218863951545 0.0127568411619575 ENSG00000127603 MACF1
ENST00000494012 0.0472747880226152 0.00364528764302983 0.207910244666402 ENSG00000127603 MACF1
ENST00000536367 0.0812548243957863 0.011435030534903 0.161300871731801 ENSG00000127603 MACF1
ENST00000480624 0.0631780338670705 0.00683208750485106 0.188381399129047 ENSG00000127603 MACF1
ENST00000469366 0.100627330016823 0.0173176650876653 0.172101434753623 ENSG00000127603 MACF1
ENST00000289890 0.0196726123231925 0.00034584916537486 0.292830449847145 ENSG00000226438 RP11-420K8.1
ENST00000496804 0.665620162251952 0.465571254504241 0.0332918247383701 ENSG00000127603 MACF1
ENST00000530262 0.688470967529225 0.494778443821987 0.0303878264090777 ENSG00000127603 MACF1
ENST00000485063 0.995788176486922 0.991352737296806 0.000768942830672578 ENSG00000127603 MACF1
ENST00000472385 0.502716827862748 0.285354090978721 0.0632324621774126 ENSG00000127603 MACF1
ENST00000484393 0.390923865672939 0.1857921119671 -0.0839231193602561 ENSG00000127603 MACF1
ENST00000476350 0.845873972067949 0.721062650981653 0.0160424854329356 ENSG00000127603 MACF1
ENST00000372925 0.990772485154578 0.981223629047804 -0.000973531306291612 ENSG00000127603 MACF1
ENST00000528611 0.284860348111477 0.108775750304291 0.119929699071708 ENSG00000127603 MACF1
ENST00000289893 0.965409625672605 0.931297891284419 -0.00355832854549038 ENSG00000127603 MACF1
ENST00000530275 0.513525173804011 0.296056808284035 0.0875607288465156 ENSG00000255103 KIAA0754
ENST00000482035 0.994232699430629 0.988306268750735 -0.000863368187350527 ENSG00000127603 MACF1
ENST00000473843 0.848566635167178 0.725342954504859 -0.0239972700742757 ENSG00000127603 MACF1
ENST00000469490 0.674759038057272 0.477168221546914 -0.0361478369337689 ENSG00000127603 MACF1
ENST00000487656 0.481972289138878 0.26562144463623 -0.085788178759171 ENSG00000127603 MACF1
ENST00000360115 0.489642928872897 0.272797472140287 0.0510027673590885 ENSG00000127603 MACF1
ENST00000497964 0.533966264323281 0.316846279159389 0.0542263951654409 ENSG00000127603 MACF1
ENST00000446276 0.3306314753339 0.139654230424712 0.0705774908168382 ENSG00000127603 MACF1
ENST00000442046 0.434148008971499 0.221318829073313 0.0606645261538559 ENSG00000127603 MACF1
ENST00000422234 0.9730247787349 0.945741750928575 0.00417745159836623 ENSG00000127603 MACF1
ENST00000462496 0.904162920011163 0.819377354309901 0.0139926745957682 ENSG00000127603 MACF1
ENST00000462103 0.724385199396625 0.541204257622459 -0.0443134306486693 ENSG00000127603 MACF1
ENST00000496360 0.897505308903747 0.807261036775865 0.0134336131269073 ENSG00000127603 MACF1
ENST00000497807 0.553849119017441 0.337480320885235 0.0504333580990876 ENSG00000127603 MACF1
ENST00000331593 0.901129672867374 0.813317560007893 0.0196643424412594 ENSG00000183682 BMP8A
ENST00000458207 0.470133455363352 0.254403600797011 -0.0854919750717603 ENSG00000182109 RP11-69E11.4
ENST00000450157 0.702508712835713 0.512437260729022 -0.0463756848931855 ENSG00000182109 RP11-69E11.4
ENST00000431553 0.682442385003043 0.487595877028798 -0.0490825773914137 ENSG00000182109 RP11-69E11.4
ENST00000417869 0.744159018138958 0.568648277433803 -0.0404952859591665 ENSG00000182109 RP11-69E11.4
ENST00000440190 0.635770170470202 0.429684620700981 -0.0548468734745022 ENSG00000182109 RP11-69E11.4
ENST00000427240 0.754446233141342 0.583959695221005 -0.0340434349766459 ENSG00000243970 PPIEL
ENST00000482028 0.157156176852612 0.038777116173782 -0.151017267828057 ENSG00000090621 PABPC4
ENST00000372856 0.044183485781617 0.00311147477587995 -0.0849277116953568 ENSG00000090621 PABPC4
ENST00000372857 0.0441698407770782 0.00310724899219331 -0.0849287407163531 ENSG00000090621 PABPC4
ENST00000372858 0.0380273197631193 0.00210729618117986 -0.0907529372199238 ENSG00000090621 PABPC4
ENST00000372862 0.0372870987826158 0.00200899784628959 -0.0914775568604128 ENSG00000090621 PABPC4
ENST00000468476 0.0637425178290839 0.00697932163099879 -0.143786072395172 ENSG00000090621 PABPC4
ENST00000437136 0.0822266151382777 0.0117076122385249 -0.134710163350565 ENSG00000090621 PABPC4
ENST00000492468 0.0613734431257698 0.00645343611979086 -0.142914114559854 ENSG00000090621 PABPC4
ENST00000530186 0.169725837747421 0.0442937440752377 -0.124326696532512 ENSG00000090621 PABPC4
ENST00000421687 0.0540431670540995 0.00489515890124346 -0.0902566113469377 ENSG00000090621 PABPC4
ENST00000484555 0.188698727722149 0.0532287956556784 -0.110547422168675 ENSG00000090621 PABPC4
ENST00000525045 0.0348081267835967 0.00169396885942103 -0.159203247487204 ENSG00000090621 PABPC4
ENST00000527718 0.169747818369686 0.0443047553023989 -0.0746752743208963 ENSG00000090621 PABPC4
ENST00000477556 0.118753444493774 0.023605764962744 -0.142431454018965 ENSG00000090621 PABPC4
ENST00000461578 0.165474133335328 0.042355741793199 -0.13585949095068 ENSG00000090621 PABPC4
ENST00000483770 0.0383986555322311 0.00216392156861654 -0.169540530865831 ENSG00000090621 PABPC4
ENST00000525669 0.250908781148211 0.0872324393841123 -0.0659479297558438 ENSG00000090621 PABPC4
ENST00000470443 0.253447258959931 0.0888846583874764 -0.0599464311406508 ENSG00000090621 PABPC4
ENST00000415255 0.218941801324781 0.0687626184899417 -0.0651774442505633 ENSG00000228060 RP11-69E11.8
ENST00000513632 0.567511736062376 0.351964093472673 -0.0421831507940191 ENSG00000090621 PABPC4
ENST00000525751 0.360959320952713 0.1616151197876 -0.0692592575363784 ENSG00000090621 PABPC4
ENST00000474378 0.347452086839848 0.151621289234083 -0.07067956309053 ENSG00000090621 PABPC4
ENST00000529216 0.441969803686008 0.228425883148521 -0.0619850929078133 ENSG00000090621 PABPC4
ENST00000492519 0.0920795528333641 0.0147038230413123 -0.127812937868445 ENSG00000090621 PABPC4
ENST00000451091 0.535944097377807 0.318983892913481 -0.0493720285036491 ENSG00000090621 PABPC4
ENST00000531243 0.453890414849207 0.239127971795347 -0.0790443682948075 ENSG00000090621 PABPC4
ENST00000470018 0.182101630080199 0.0501308559011237 -0.105753906146394 ENSG00000084072 PPIE
ENST00000485507 0.686928026003907 0.492850164724303 -0.0432210177507288 ENSG00000084072 PPIE
ENST00000324379 0.203566689207134 0.0609112802988209 -0.0962739177112799 ENSG00000084072 PPIE
ENST00000356511 0.250604597031481 0.087062407558018 -0.0818562945514236 ENSG00000084072 PPIE
ENST00000456578 0.710103464399993 0.521565785573611 -0.0406362133052692 ENSG00000084072 PPIE
ENST00000495526 0.203731403212529 0.0609951700771495 -0.0962627889995177 ENSG00000084072 PPIE
ENST00000482751 0.203731403212529 0.0609951700771495 -0.0962627889995177 ENSG00000084072 PPIE
ENST00000372830 0.250604597031481 0.087062407558018 -0.0818562945514236 ENSG00000084072 PPIE
ENST00000497370 0.270366764077088 0.0992898155344144 -0.0815320857650953 ENSG00000084072 PPIE
ENST00000372835 0.218641288515318 0.0685757959495412 -0.0941789049787082 ENSG00000084072 PPIE
ENST00000470213 0.260287605387133 0.0932543702444247 -0.0826675264986279 ENSG00000084072 PPIE
ENST00000474804 0.181808657089546 0.0500027363995565 -0.0960519567927141 ENSG00000084072 PPIE
ENST00000475350 0.203731403212529 0.0609951700771495 -0.0962627889995177 ENSG00000084072 PPIE
ENST00000480169 0.0620054778140133 0.00659941342815814 -0.140779406287012 ENSG00000084072 PPIE
ENST00000372827 0.82221545536644 0.682598260313912 -0.0249203813526538 ENSG00000116985 BMP8B
ENST00000397360 0.966086831216028 0.932565689704049 -0.00618401838344564 ENSG00000116985 BMP8B
ENST00000441669 0.272892500152407 0.101076895870547 0.0846281119024507 ENSG00000043514 TRIT1
ENST00000462797 0.272892500152407 0.101076895870547 0.0846281119024507 ENSG00000043514 TRIT1
ENST00000316891 0.272892500152407 0.101076895870547 0.0846281119024507 ENSG00000043514 TRIT1
ENST00000372818 0.272892500152407 0.101076895870547 0.0846281119024507 ENSG00000043514 TRIT1
ENST00000495175 0.286250234561034 0.109748345804307 0.0871467385461301 ENSG00000043514 TRIT1
ENST00000491865 0.282357945224137 0.107117571976535 0.0878922083465252 ENSG00000043514 TRIT1
ENST00000537223 0.412868823004761 0.203210925565101 0.0691277652924315 ENSG00000043514 TRIT1
ENST00000537440 0.412868823004761 0.203210925565101 0.0691277652924315 ENSG00000043514 TRIT1
ENST00000541099 0.412868823004761 0.203210925565101 0.0691277652924315 ENSG00000043514 TRIT1
ENST00000545233 0.412868823004761 0.203210925565101 0.0691277652924315 ENSG00000043514 TRIT1
ENST00000465417 0.751258951271771 0.5791880605225 0.0382255056257325 ENSG00000043514 TRIT1
ENST00000492612 0.397337090134899 0.190919106180136 0.0763221709849193 ENSG00000043514 TRIT1
ENST00000489945 0.379943555219233 0.176744313601293 0.0823012061275196 ENSG00000043514 TRIT1
ENST00000486825 0.415844456285068 0.20574157130688 0.0775883897090867 ENSG00000043514 TRIT1
ENST00000469476 0.486491201433752 0.269743823640974 0.0676952675473739 ENSG00000043514 TRIT1
ENST00000544981 0.535710963046902 0.318744303414765 0.0679214039056064 ENSG00000043514 TRIT1
ENST00000462243 0.736843656181009 0.558404570713721 0.0432226445335277 ENSG00000043514 TRIT1
ENST00000372811 0.913896976979632 0.835747455089419 0.0142180223654887 ENSG00000168389 MFSD2A
ENST00000420632 0.945233940551889 0.893570807527036 0.00920634396481636 ENSG00000168389 MFSD2A
ENST00000434861 0.614897563768513 0.405364295244789 0.0615697725056456 ENSG00000168389 MFSD2A
ENST00000372809 0.913896976979632 0.835794503688504 0.0142129644893498 ENSG00000168389 MFSD2A
ENST00000483824 0.913896976979632 0.835794503688504 0.0142129644893498 ENSG00000168389 MFSD2A
ENST00000469745 0.830603765444301 0.695884127837805 0.0300360135359327 ENSG00000168389 MFSD2A
ENST00000480630 0.884349124784131 0.784542744144009 -0.0220986683382901 ENSG00000168389 MFSD2A
ENST00000372797 0.708974032528817 0.520328895218518 -0.0257825486801111 ENSG00000131236 CAP1
ENST00000372802 0.703303526862875 0.513437235630489 -0.0262398763118264 ENSG00000131236 CAP1
ENST00000449311 0.651793255447478 0.448631261518403 -0.0329471219173516 ENSG00000131236 CAP1
ENST00000421589 0.672995419015848 0.474783871937896 -0.0302636929608555 ENSG00000131236 CAP1
ENST00000414893 0.674235995070241 0.476385237725136 -0.0300781447958838 ENSG00000131236 CAP1
ENST00000414281 0.673299036229697 0.475302008678124 -0.0302179247343464 ENSG00000131236 CAP1
ENST00000420216 0.628855718600945 0.421347874066421 -0.0342792762573971 ENSG00000131236 CAP1
ENST00000372792 0.730784327636762 0.549539017938485 -0.0243903374914219 ENSG00000131236 CAP1
ENST00000372798 0.660346831958957 0.458841796327939 -0.0299990858029785 ENSG00000131236 CAP1
ENST00000340450 0.702268316040045 0.512108133149103 -0.0262810359782181 ENSG00000131236 CAP1
ENST00000372805 0.775590111031902 0.613620923486458 -0.0203887193086437 ENSG00000131236 CAP1
ENST00000435719 0.672403181103054 0.474045028011496 -0.0301518274103588 ENSG00000131236 CAP1
ENST00000427843 0.691800842322528 0.498881598502187 -0.0285429142064181 ENSG00000131236 CAP1
ENST00000417287 0.640843905418655 0.435743611692022 -0.0332947390087901 ENSG00000131236 CAP1
ENST00000424977 0.675525170000948 0.4783848188765 -0.0300526781966382 ENSG00000131236 CAP1
ENST00000446031 0.968136483362193 0.936144522398853 0.00383599524298209 ENSG00000131236 CAP1
ENST00000479759 0.690082841637674 0.496856813998653 -0.0303856453180368 ENSG00000131236 CAP1
ENST00000461993 0.614124126098939 0.404483414101886 -0.037765395743187 ENSG00000131236 CAP1
ENST00000494114 0.839671202936248 0.710776774550153 -0.0182969734487292 ENSG00000131236 CAP1
ENST00000433473 0.106445012965202 0.0193222646087876 -0.131007519219783 ENSG00000131238 PPT1
ENST00000529905 0.102550885404733 0.0180082174472906 -0.132075329487105 ENSG00000131238 PPT1
ENST00000530704 0.223475375205791 0.0713736373259083 -0.105478471255774 ENSG00000131238 PPT1
ENST00000372775 0.248552546334553 0.0857451458961663 -0.110094208577572 ENSG00000131238 PPT1
ENST00000449045 0.178189038284643 0.0483324283797004 -0.116366553791178 ENSG00000131238 PPT1
ENST00000439754 0.159115683374021 0.0396050640641954 -0.126044009170429 ENSG00000131238 PPT1
ENST00000530076 0.115098337562898 0.0221611829387803 -0.144766658015594 ENSG00000131238 PPT1
ENST00000527311 0.166715360286481 0.0429676471299547 -0.119368981034199 ENSG00000131238 PPT1
ENST00000372779 0.244400045367799 0.0830979186110849 -0.110443071676298 ENSG00000131238 PPT1
ENST00000526547 0.543328943633878 0.326658532364888 -0.0757889013150651 ENSG00000131238 PPT1
ENST00000372771 0.474020082946513 0.258011114539801 0.0630624519513862 ENSG00000117000 RLF
ENST00000567508 0.456193517229841 0.241304832923637 -0.0995571013681639 ENSG00000259943 RP1-39G22.7
ENST00000372759 0.842331537269952 0.715060675043037 -0.0212133921234005 ENSG00000084073 ZMPSTE24
ENST00000479131 0.784069111634724 0.62556722412001 -0.034312799505615 ENSG00000084073 ZMPSTE24
ENST00000472583 0.615807433144945 0.406336873527415 -0.0567196431165773 ENSG00000084073 ZMPSTE24
ENST00000474142 0.543540413537241 0.326925981039648 0.0782205703985236 ENSG00000084073 ZMPSTE24
ENST00000372748 0.0381514005221656 0.00212108791863769 -0.188302753142729 ENSG00000049089 COL9A2
ENST00000482722 0.0382023555379387 0.00212567050277347 -0.188583340721848 ENSG00000049089 COL9A2
ENST00000466267 0.0323422030468079 0.00135356672666665 -0.217192076047207 ENSG00000049089 COL9A2
ENST00000427563 0.0583723230983087 0.00580390547031102 -0.208977241627022 ENSG00000049089 COL9A2
ENST00000488463 0.240148267824844 0.0806530578357059 -0.123853314793615 ENSG00000049089 COL9A2
ENST00000417105 0.335077118082538 0.142565528440725 -0.106826138117994 ENSG00000049089 COL9A2
ENST00000496215 0.85587299342379 0.737130732064208 -0.0260088929616997 ENSG00000049089 COL9A2
ENST00000372736 0.779043927709479 0.618741252162976 -0.0382785679334413 ENSG00000049089 COL9A2
ENST00000461118 0.890360757696964 0.795065881617122 -0.0209818961169718 ENSG00000049089 COL9A2
ENST00000435168 0.106827343377437 0.0194474646649148 0.101522628414952 ENSG00000084070 SMAP2
ENST00000372718 0.546570819931598 0.329899537369404 0.0318922960348293 ENSG00000084070 SMAP2
ENST00000372708 0.525529789172066 0.308270911007622 0.0353122781182398 ENSG00000084070 SMAP2
ENST00000539317 0.884281943473708 0.7844133523271 0.0117241683253076 ENSG00000084070 SMAP2
ENST00000487871 0.687753405060462 0.493923651936312 0.0452834157638276 ENSG00000084070 SMAP2
ENST00000469416 0.574599676122248 0.359810108055006 -0.0737090246139156 ENSG00000187801 ZFP69B
ENST00000361584 0.578593346521249 0.36438740327188 -0.0729133058197106 ENSG00000187801 ZFP69B
ENST00000484445 0.578593346521249 0.36438740327188 -0.0729133058197106 ENSG00000187801 ZFP69B
ENST00000411995 0.576912937324516 0.362341809758205 -0.0732924224255018 ENSG00000187801 ZFP69B
ENST00000372706 0.5961210019889 0.38358585332658 0.0662164083376061 ENSG00000187815 ZFP69
ENST00000372705 0.620025932761677 0.411181453450108 0.0632924862314391 ENSG00000187815 ZFP69
ENST00000450713 0.0894520476767406 0.0138817243578371 0.194313716893409 ENSG00000238287 RP11-656D10.3
ENST00000358527 0.518336548905714 0.301096756614199 -0.0793467998022896 ENSG00000164002 EXO5
ENST00000372703 0.518336548905714 0.301096756614199 -0.0793467998022896 ENSG00000164002 EXO5
ENST00000420209 0.438323780620013 0.224985123294427 -0.0972137732811305 ENSG00000164002 EXO5
ENST00000296380 0.493552845891516 0.276593125867329 -0.0830143936488679 ENSG00000164002 EXO5
ENST00000432259 0.30071658085966 0.119320957881885 -0.12783170641322 ENSG00000164002 EXO5
ENST00000418186 0.430406140891718 0.218107218392425 -0.0987342386589901 ENSG00000164002 EXO5
ENST00000415550 0.228465070944701 0.0742400142816406 -0.144280722441539 ENSG00000164002 EXO5
ENST00000443729 0.561328994050446 0.345308336636124 -0.0747355753449568 ENSG00000164002 EXO5
ENST00000419161 0.561328994050446 0.345308336636124 -0.0747355753449568 ENSG00000164002 EXO5
ENST00000372699 0.825115887072789 0.68676151898736 0.0338215196585991 ENSG00000117010 ZNF684
ENST00000465152 0.688487915041782 0.494861608980753 0.0584727302099165 ENSG00000117010 ZNF684
ENST00000372696 0.78549367217439 0.627806643514943 0.0411316384389424 ENSG00000117010 ZNF684
ENST00000372697 0.78549367217439 0.627806643514943 0.0411316384389424 ENSG00000117010 ZNF684
ENST00000493756 0.843024643896737 0.716506079303309 0.0305170927362556 ENSG00000117010 ZNF684
ENST00000372684 0.423182353896143 0.211951535369877 -0.0805439490129927 ENSG00000117016 RIMS3
ENST00000372683 0.260450191690026 0.0933476570220691 -0.136873066761323 ENSG00000117016 RIMS3
ENST00000606277 0.921966110745802 0.850456273901252 0.0148512855059169 ENSG00000272145 NFYC-AS1
ENST00000467203 0.689037148571311 0.495573727570479 0.0355640902457085 ENSG00000066136 NFYC
ENST00000424419 0.974115621606056 0.948225731307415 -0.00304366648236805 ENSG00000066136 NFYC
ENST00000427410 0.876557071345248 0.771526702654972 -0.0124028504608055 ENSG00000066136 NFYC
ENST00000447388 0.953990120462459 0.908948844970919 -0.00466530297222003 ENSG00000066136 NFYC
ENST00000425457 0.889611874562059 0.793832793699699 -0.0111562909239093 ENSG00000066136 NFYC
ENST00000453631 0.549150931598853 0.33284556953947 0.05253013189698 ENSG00000066136 NFYC
ENST00000456393 0.941893870994786 0.887672904318311 -0.00575807655701162 ENSG00000066136 NFYC
ENST00000372654 0.878998353647533 0.775850065417056 -0.0121688972817526 ENSG00000066136 NFYC
ENST00000534399 0.338692479520015 0.14503279686269 0.0919671379410731 ENSG00000066136 NFYC
ENST00000372653 0.967794278708802 0.935683406672849 -0.00350516909860223 ENSG00000066136 NFYC
ENST00000372669 0.963237313214668 0.927227959927219 0.00440568967279237 ENSG00000066136 NFYC
ENST00000372652 0.99888746111274 0.997861500365011 0.000106203315608032 ENSG00000066136 NFYC
ENST00000372651 0.849477765559149 0.726699805242933 -0.0146148827834519 ENSG00000066136 NFYC
ENST00000531464 0.7326787606363 0.552233970966921 -0.0404587786648975 ENSG00000066136 NFYC
ENST00000440226 0.19499520344568 0.0563051919975515 -0.0886577949780651 ENSG00000066136 NFYC
ENST00000525290 0.711285603459551 0.523141913827929 -0.0382277600071009 ENSG00000066136 NFYC
ENST00000530965 0.727580292137621 0.545237563759643 -0.0413328574774153 ENSG00000066136 NFYC
ENST00000416859 0.333359917812707 0.141434172594765 -0.080562741462172 ENSG00000066136 NFYC
ENST00000308733 0.277160554072988 0.103960088816133 -0.0757027172801684 ENSG00000066136 NFYC
ENST00000414185 0.227219120425374 0.0734318487062613 -0.0906513239596994 ENSG00000066136 NFYC
ENST00000525349 0.0345397742642525 0.00162644463213629 -0.205691273022531 ENSG00000066136 NFYC
ENST00000483091 0.00274520318349286 3.93852123458032e-06 -0.380421540913914 ENSG00000066136 NFYC
ENST00000488635 0.092867348079268 0.0149485457008536 -0.167908611050858 ENSG00000066136 NFYC
ENST00000496608 0.20342070367418 0.0608467283843309 -0.119039234089136 ENSG00000066136 NFYC
ENST00000372621 0.497526434343152 0.280410533196276 -0.0597424322986631 ENSG00000171793 CTPS1
ENST00000541520 0.422498809273679 0.211440129450711 -0.0697174627204246 ENSG00000171793 CTPS1
ENST00000470271 0.78837088581875 0.632176875599751 -0.0338359881563307 ENSG00000171793 CTPS1
ENST00000475060 0.959954092663707 0.920775910857857 -0.00736290826782567 ENSG00000171793 CTPS1
ENST00000479480 0.351232675010132 0.154233197118176 -0.0919522883938985 ENSG00000171793 CTPS1
ENST00000543104 0.376886138066815 0.174025031554388 -0.0859200153260811 ENSG00000171793 CTPS1
ENST00000372616 0.516810989038416 0.299529799751402 -0.0604729209255869 ENSG00000171793 CTPS1
ENST00000480420 0.254945066829674 0.089927875321248 -0.110695247777118 ENSG00000171793 CTPS1
ENST00000463285 0.499816811556569 0.282568089654371 -0.0706657266504918 ENSG00000171793 CTPS1
ENST00000486889 0.529154834904408 0.312330017511906 -0.0751701977596422 ENSG00000171793 CTPS1
ENST00000497210 0.526751227577833 0.309695350852317 -0.0779733475526941 ENSG00000171793 CTPS1
ENST00000464283 0.605692173219515 0.395103176256896 -0.0594090643689714 ENSG00000171793 CTPS1
ENST00000463423 0.514189562854087 0.296770458048588 -0.0749338705403707 ENSG00000171793 CTPS1
ENST00000498694 0.567541961892132 0.352066801727294 -0.0653761294927999 ENSG00000171793 CTPS1
ENST00000456518 0.276843305891078 0.103761592011935 0.117110327333711 ENSG00000010803 SCMH1
ENST00000397174 0.284266417929197 0.108383411740335 0.115269576747498 ENSG00000010803 SCMH1
ENST00000402904 0.284266417929197 0.108383411740335 0.115269576747498 ENSG00000010803 SCMH1
ENST00000361191 0.282305068285727 0.107074341535396 0.115671107288065 ENSG00000010803 SCMH1
ENST00000361705 0.282305068285727 0.107074341535396 0.115671107288065 ENSG00000010803 SCMH1
ENST00000397171 0.282305068285727 0.107074341535396 0.115671107288065 ENSG00000010803 SCMH1
ENST00000372597 0.240729423303288 0.0810575238124048 0.126123583408365 ENSG00000010803 SCMH1
ENST00000372596 0.240729423303288 0.0810575238124048 0.126123583408365 ENSG00000010803 SCMH1
ENST00000337495 0.240729423303288 0.0810575238124048 0.126123583408365 ENSG00000010803 SCMH1
ENST00000326197 0.2800985746886 0.105731680091491 0.116429942612625 ENSG00000010803 SCMH1
ENST00000372595 0.308180184393265 0.124005610258581 0.109536869616031 ENSG00000010803 SCMH1
ENST00000472037 0.714303431572142 0.527255967346519 -0.0471587996389772 ENSG00000010803 SCMH1
ENST00000460215 0.690939285112131 0.497799531729909 0.050186857341949 ENSG00000010803 SCMH1
ENST00000498793 0.996906605311007 0.993388231737322 0.000608079515569577 ENSG00000010803 SCMH1
ENST00000489421 0.893389621909667 0.800439338173277 -0.0186192013968297 ENSG00000010803 SCMH1
ENST00000482530 0.802205409973897 0.652996896933548 0.0330349283322034 ENSG00000010803 SCMH1
ENST00000488592 0.319813091984084 0.132249784400436 0.128011839436908 ENSG00000010803 SCMH1
ENST00000372583 0.402997676459121 0.195567058618333 0.0844473120525364 ENSG00000127124 HIVEP3
ENST00000372584 0.402604136356218 0.195214311996054 0.0845396131498264 ENSG00000127124 HIVEP3
ENST00000247584 0.707449499664488 0.518426135349701 0.0397260910826494 ENSG00000127124 HIVEP3
ENST00000460604 0.657725419778205 0.455847010839112 0.0494877230715429 ENSG00000127124 HIVEP3
ENST00000429157 0.693973000123129 0.501551595574779 0.0412637815516958 ENSG00000127124 HIVEP3
ENST00000491442 0.053584551362631 0.00479000919280398 0.242515048726253 ENSG00000127124 HIVEP3
ENST00000489103 0.109294740811828 0.0202565865678226 0.197714891809487 ENSG00000127124 HIVEP3
ENST00000372571 0.74948143130769 0.576164520385133 0.0295930382583239 ENSG00000198815 FOXJ3
ENST00000372572 0.0880189688363204 0.0134200256066129 0.123051366749192 ENSG00000198815 FOXJ3
ENST00000372573 0.0932740749756817 0.0150670637914613 0.120819539172309 ENSG00000198815 FOXJ3
ENST00000361346 0.0887068366006232 0.0136647660541405 0.122676793924271 ENSG00000198815 FOXJ3
ENST00000361776 0.0887068366006232 0.0136647660541405 0.122676793924271 ENSG00000198815 FOXJ3
ENST00000545068 0.0882353078825182 0.0134747364094725 0.120606569889112 ENSG00000198815 FOXJ3
ENST00000445886 0.0900531336852747 0.0140609278912095 0.16964451402663 ENSG00000198815 FOXJ3
ENST00000422278 0.98609892084286 0.971455469582302 0.00268192899542435 ENSG00000198815 FOXJ3
ENST00000454417 0.324899157039644 0.135719302368906 0.111824853670887 ENSG00000198815 FOXJ3
ENST00000410070 0.840844509498774 0.712757974751263 -0.0303233619330224 ENSG00000177181 RIMKLA
ENST00000431473 0.41883347475893 0.208252236798161 -0.0863992245074902 ENSG00000177181 RIMKLA
ENST00000372562 0.304103707006437 0.121488604156393 -0.094607859480476 ENSG00000127125 PPCS
ENST00000455780 0.284157828538772 0.108322235325604 -0.0977375538397306 ENSG00000127125 PPCS
ENST00000372560 0.0186952075274863 0.000294446764061285 -0.246359160783771 ENSG00000127125 PPCS
ENST00000472013 0.284127900418858 0.108293336416955 -0.0977487088583999 ENSG00000127125 PPCS
ENST00000372561 0.283990153344886 0.108202958087299 -0.0977493724839523 ENSG00000127125 PPCS
ENST00000372556 0.283990153344886 0.108202958087299 -0.0977493724839523 ENSG00000127125 PPCS
ENST00000471420 0.603498319035351 0.39225167961685 -0.0568347171673591 ENSG00000127125 PPCS
ENST00000482168 0.842899976067819 0.716326170216245 -0.0259708779285138 ENSG00000127125 PPCS
ENST00000469615 0.887612888377885 0.790309680084896 0.0207271955321836 ENSG00000127125 PPCS
ENST00000428554 0.0373203986586333 0.00201502403615882 0.245056339825952 ENSG00000186409 CCDC30
ENST00000477155 0.0371509726203105 0.00198703991556083 0.245253600852228 ENSG00000186409 CCDC30
ENST00000507855 0.0204507466243562 0.000371933101873856 0.293478357770823 ENSG00000186409 CCDC30
ENST00000509712 0.00986461879871974 7.28316172878598e-05 0.344625084240643 ENSG00000186409 CCDC30
ENST00000471390 0.031997312354614 0.0013003114213258 0.274457951459922 ENSG00000186409 CCDC30
ENST00000342022 0.0321063782237519 0.00131225831197379 0.273428389992508 ENSG00000186409 CCDC30
ENST00000340612 0.0323444963409863 0.00135556856009982 0.272850831359279 ENSG00000186409 CCDC30
ENST00000390640 0.0311094607787099 0.00120831086333805 0.276581301013162 ENSG00000186409 CCDC30
ENST00000304979 0.551432006470475 0.335056074134287 0.0498534304543657 ENSG00000171960 PPIH
ENST00000372550 0.584325963666669 0.370654618668132 0.0540958513726471 ENSG00000171960 PPIH
ENST00000440068 0.560585043495645 0.344425935311174 0.057190539582756 ENSG00000171960 PPIH
ENST00000372549 0.462810871869904 0.247592183264433 0.0702764226681055 ENSG00000171960 PPIH
ENST00000455203 0.717049867472756 0.530720984780134 0.0386303999059674 ENSG00000171960 PPIH
ENST00000436387 0.638507952163025 0.432832009061943 0.0503485167859002 ENSG00000171960 PPIH
ENST00000461351 0.878040294690154 0.774255517475367 0.0169102212795756 ENSG00000171960 PPIH
ENST00000321358 0.271439738352738 0.0999484170460631 -0.0672166732604566 ENSG00000065978 YBX1
ENST00000332220 0.338274097706903 0.144773817439658 -0.0743962657211486 ENSG00000065978 YBX1
ENST00000436427 0.360563029580721 0.161323009336363 -0.0550518464077783 ENSG00000065978 YBX1
ENST00000467957 0.406485889773666 0.198301057338031 -0.0610176923387673 ENSG00000065978 YBX1
ENST00000397054 0.239963732510565 0.0805369198893825 -0.100001545114128 ENSG00000117385 LEPRE1
ENST00000460031 0.239963732510565 0.0805369198893825 -0.100001545114128 ENSG00000117385 LEPRE1
ENST00000236040 0.239963732510565 0.0805369198893825 -0.100001545114128 ENSG00000117385 LEPRE1
ENST00000495874 0.239963732510565 0.0805369198893825 -0.100001545114128 ENSG00000117385 LEPRE1
ENST00000296388 0.239963732510565 0.0805369198893825 -0.100001545114128 ENSG00000117385 LEPRE1
ENST00000462474 0.241292888098901 0.0813394934263424 -0.145616995354568 ENSG00000117385 LEPRE1
ENST00000472802 0.468209697151971 0.252771750013685 -0.0972823190409902 ENSG00000117385 LEPRE1
ENST00000431412 0.845396133798704 0.72023032270966 -0.0238485666751035 ENSG00000117385 LEPRE1
ENST00000481465 0.891369018226254 0.796827385822201 0.0190774421159983 ENSG00000117385 LEPRE1
ENST00000447502 0.889776913849835 0.794064401756361 0.0193894855463462 ENSG00000117385 LEPRE1
ENST00000463465 0.0843550256792839 0.012281840944341 -0.169401671997218 ENSG00000117385 LEPRE1
ENST00000372526 0.369803606848208 0.168587496360933 -0.111319265652047 ENSG00000117385 LEPRE1
ENST00000492956 0.422828584187954 0.211696264577533 -0.104102570060205 ENSG00000117385 LEPRE1
ENST00000372525 0.51781475193312 0.300488745243061 0.0721319942705972 ENSG00000164008 C1orf50
ENST00000464081 0.338626989420834 0.144997597435039 0.0843202103334343 ENSG00000164008 C1orf50
ENST00000603943 0.311739773642123 0.126483767602596 0.0894698323296259 ENSG00000164008 C1orf50
ENST00000536543 0.346994337069654 0.151243535611646 0.0819521765369455 ENSG00000164008 C1orf50
ENST00000468913 0.271210520229614 0.0997982822759256 0.131531156329081 ENSG00000164008 C1orf50
ENST00000372522 0.697091995713929 0.505915570789039 0.0505616766262352 ENSG00000177868 CCDC23
ENST00000372521 0.972657106514903 0.944888015026945 -0.00499998969127098 ENSG00000177868 CCDC23
ENST00000537227 0.902427577034657 0.815740089563892 -0.0166724950772562 ENSG00000177868 CCDC23
ENST00000497437 0.770733100056308 0.606207662099463 -0.0365057207437232 ENSG00000177868 CCDC23
ENST00000487556 0.300463685759248 0.119137381011834 -0.0902636090587022 ENSG00000164010 ERMAP
ENST00000372517 0.300463685759248 0.119137381011834 -0.0902636090587022 ENSG00000164010 ERMAP
ENST00000372514 0.308802928466506 0.124427272110327 -0.101152045812148 ENSG00000164010 ERMAP
ENST00000328249 0.174943455359655 0.0467927063691859 -0.140252526831592 ENSG00000164010 ERMAP
ENST00000414798 0.218596676386858 0.0685438619104497 -0.1356179062174 ENSG00000228192 RP11-342M1.3
ENST00000416809 0.249750888829073 0.0864534399763258 -0.131674331141601 ENSG00000228192 RP11-342M1.3
ENST00000425076 0.378290198515522 0.175153756632867 -0.108802128912549 ENSG00000228192 RP11-342M1.3
ENST00000444563 0.378290198515522 0.175153756632867 -0.108802128912549 ENSG00000228192 RP11-342M1.3
ENST00000372508 0.557127542152206 0.340872234257348 -0.0733637786174664 ENSG00000164011 ZNF691
ENST00000372507 0.557127542152206 0.340872234257348 -0.0733637786174664 ENSG00000164011 ZNF691
ENST00000372506 0.557127542152206 0.340872234257348 -0.0733637786174664 ENSG00000164011 ZNF691
ENST00000397044 0.397486913915436 0.191060597246577 -0.100472727045612 ENSG00000164011 ZNF691
ENST00000372504 0.564999644455578 0.349056977430815 -0.072108755834057 ENSG00000164011 ZNF691
ENST00000397034 0.798851986704032 0.64804787717952 -0.0378932562452556 ENSG00000164011 ZNF691
ENST00000372503 0.537769952531885 0.320823502785415 -0.0810330833577347 ENSG00000164011 ZNF691
ENST00000372502 0.498601366827112 0.281455052646175 -0.0901986732881391 ENSG00000164011 ZNF691
ENST00000426263 0.247353229171635 0.0848847662107524 -0.0762513774217369 ENSG00000117394 SLC2A1
ENST00000475162 0.0119224716845683 0.000111066013025423 -0.183061063222098 ENSG00000117394 SLC2A1
ENST00000439722 0.0108548018170983 9.10848888220001e-05 -0.25392510916033 ENSG00000117394 SLC2A1
ENST00000415851 0.367220405149956 0.166430044401144 -0.0728682250156422 ENSG00000117394 SLC2A1
ENST00000372500 0.802286364554876 0.65310571336792 -0.0248505074713483 ENSG00000117394 SLC2A1
ENST00000460369 0.893304869265717 0.80023548897901 -0.0175303143928835 ENSG00000117394 SLC2A1
ENST00000431759 0.757048945071315 0.587104273038292 0.0461329170800663 ENSG00000227533 SLC2A1-AS1
ENST00000431635 0.221224892149047 0.0700282710110732 -0.105882961810994 ENSG00000117395 EBNA1BP2
ENST00000236051 0.212780705795113 0.0655027832961624 -0.107624167537917 ENSG00000117395 EBNA1BP2
ENST00000463906 0.315009204106191 0.128737833552539 -0.100547748512947 ENSG00000117395 EBNA1BP2
ENST00000491223 0.251764407776301 0.0877675470588994 -0.115801656107535 ENSG00000117395 EBNA1BP2
ENST00000472982 0.246989630694311 0.0846510270131749 -0.120052627757333 ENSG00000117395 EBNA1BP2
ENST00000483082 0.34797725192626 0.152025535759326 -0.101161543840866 ENSG00000117395 EBNA1BP2
ENST00000461557 0.435690712639636 0.2226785053121 -0.0738013126032812 ENSG00000117395 EBNA1BP2
ENST00000372492 0.547516832729769 0.330964853468813 -0.063403614532732 ENSG00000243710 WDR65
ENST00000466927 0.565732639860818 0.349956743487926 -0.0609622804741358 ENSG00000117395 EBNA1BP2
ENST00000474566 0.612000341970062 0.402072985517543 -0.0546395076543668 ENSG00000117395 EBNA1BP2
ENST00000310955 0.0812158254444768 0.0114119385843976 -0.141782109077944 ENSG00000117399 CDC20
ENST00000372462 0.0816946334195671 0.0115606245896798 -0.141623138769925 ENSG00000117399 CDC20
ENST00000478882 0.259521528720144 0.0928254750771558 -0.0979837608555473 ENSG00000117399 CDC20
ENST00000482046 0.185970105812978 0.0519235709407447 -0.127850289819736 ENSG00000117399 CDC20
ENST00000372458 0.624079147673666 0.415412600620516 -0.0486543897442328 ENSG00000066322 ELOVL1
ENST00000413844 0.626923804288234 0.4189718855805 -0.0482735634545105 ENSG00000066322 ELOVL1
ENST00000468865 0.653364402282998 0.450600547915978 -0.0473010876573005 ENSG00000066322 ELOVL1
ENST00000464204 0.672403181103054 0.47404872674524 -0.0424894669775405 ENSG00000066322 ELOVL1
ENST00000470968 0.666804913849457 0.467105496180641 -0.0432125973891899 ENSG00000066322 ELOVL1
ENST00000487209 0.600546718594651 0.388816977880528 -0.0522991751744629 ENSG00000066322 ELOVL1
ENST00000470769 0.672620243790376 0.47434701359542 -0.0437669503337355 ENSG00000066322 ELOVL1
ENST00000497569 0.780790119122469 0.620920632489242 -0.0310455725884252 ENSG00000066322 ELOVL1
ENST00000482302 0.751300063297105 0.579272620877235 -0.03550262117155 ENSG00000066322 ELOVL1
ENST00000497050 0.715059687546018 0.528287300296259 -0.0403532466035391 ENSG00000066322 ELOVL1
ENST00000478481 0.90704459088946 0.824445911937699 -0.0161655978191664 ENSG00000066322 ELOVL1
ENST00000479439 0.700380200131605 0.5099474919764 -0.045838477673569 ENSG00000066322 ELOVL1
ENST00000465321 0.626125195160773 0.417937122420797 -0.0562290409661067 ENSG00000066322 ELOVL1
ENST00000479686 0.615545096209731 0.406027232911992 -0.0577445621561683 ENSG00000066322 ELOVL1
ENST00000496932 0.614816969668518 0.405267010200396 -0.0585124645469351 ENSG00000066322 ELOVL1
ENST00000290663 0.871628789195862 0.763345296542049 -0.0180159280558317 ENSG00000159479 MED8
ENST00000372457 0.868827735952412 0.758457108820343 -0.0183972136367444 ENSG00000159479 MED8
ENST00000372455 0.981311396189038 0.961799941527969 -0.0029516869324801 ENSG00000159479 MED8
ENST00000436713 0.856822163983693 0.738667380910903 0.0214954527783328 ENSG00000229431 RP1-92O14.6
ENST00000460803 0.220218751957065 0.0693999359087769 -0.13898843199403 ENSG00000159479 MED8
ENST00000473560 0.987089252412504 0.973755380646804 0.00215416652980154 ENSG00000159479 MED8
ENST00000310739 0.964587431493107 0.929776904270353 -0.00634323873011763 ENSG00000198198 SZT2
ENST00000372450 0.964587431493107 0.929776904270353 -0.00634323873011763 ENSG00000198198 SZT2
ENST00000357658 0.918393385115353 0.844107825986909 0.0125914488793534 ENSG00000198198 SZT2
ENST00000406439 0.868963523267498 0.758655883240938 0.019143197215134 ENSG00000198198 SZT2
ENST00000562955 0.587353138395921 0.374063261166788 -0.0378679285125252 ENSG00000198198 SZT2
ENST00000470139 0.533665031063174 0.316563504319386 -0.0646497952558054 ENSG00000198198 SZT2
ENST00000372442 0.274902821235728 0.102369297853462 -0.0833670310879055 ENSG00000198198 SZT2
ENST00000460536 0.523299518467635 0.305966120998001 -0.0654815029101935 ENSG00000198198 SZT2
ENST00000583037 0.579859415657723 0.365768918158242 0.0660715541356227 ENSG00000178922 HYI
ENST00000372425 0.579859415657723 0.365768918158242 0.0660715541356227 ENSG00000178922 HYI
ENST00000372433 0.475268604886528 0.259217603165131 0.0866486402720855 ENSG00000178922 HYI
ENST00000372434 0.442925733648335 0.229265303314105 0.0902985370433587 ENSG00000178922 HYI
ENST00000470662 0.768412210747088 0.60300689020041 0.0405508231868069 ENSG00000178922 HYI
ENST00000487366 0.726349906866692 0.543685611010363 0.047262593075266 ENSG00000178922 HYI
ENST00000372430 0.568577566965413 0.353192427896325 0.0718600666554666 ENSG00000178922 HYI
ENST00000372432 0.560595146820751 0.344437894302393 0.0689446508152585 ENSG00000178922 HYI
ENST00000372427 0.534688855123471 0.317635788418932 0.0733608404671541 ENSG00000178922 HYI
ENST00000372426 0.7270545338443 0.544546212975182 0.0472333335426437 ENSG00000178922 HYI
ENST00000486909 0.509036810127245 0.291613803261364 0.0791357534925168 ENSG00000178922 HYI
ENST00000372396 0.256857810657454 0.0911559303216577 -0.0664459436924308 ENSG00000066135 KDM4A
ENST00000463151 0.919153036487698 0.845777333431262 0.0121521837354123 ENSG00000066135 KDM4A
ENST00000485249 0.872524287815378 0.764969314692518 -0.0194927982907758 ENSG00000066135 KDM4A
ENST00000398804 0.372676201700596 0.170784117178214 -0.0897314743045539 ENSG00000236200 KDM4A-AS1
ENST00000439057 0.346049627709665 0.150412829871219 -0.0966772162054656 ENSG00000236200 KDM4A-AS1
ENST00000434346 0.253376586318016 0.0887949348464123 -0.130902421387403 ENSG00000236200 KDM4A-AS1
ENST00000453015 0.173042597869629 0.0458241276586458 -0.150889354722375 ENSG00000236200 KDM4A-AS1
ENST00000418149 0.867526979674756 0.756397608686751 -0.0238564493407131 ENSG00000236200 KDM4A-AS1
ENST00000532911 0.314934399795809 0.128665258379695 0.115225574139351 ENSG00000126091 ST3GAL3
ENST00000489897 0.736247187040558 0.55740756303368 0.0410301819882899 ENSG00000126091 ST3GAL3
ENST00000372374 0.787592286558036 0.631054016737346 0.032738401383896 ENSG00000126091 ST3GAL3
ENST00000372375 0.787592286558036 0.631054016737346 0.032738401383896 ENSG00000126091 ST3GAL3
ENST00000545417 0.787592286558036 0.631054016737346 0.032738401383896 ENSG00000126091 ST3GAL3
ENST00000372377 0.787592286558036 0.631054016737346 0.032738401383896 ENSG00000126091 ST3GAL3
ENST00000361392 0.787592286558036 0.631054016737346 0.032738401383896 ENSG00000126091 ST3GAL3
ENST00000361400 0.787592286558036 0.631054016737346 0.032738401383896 ENSG00000126091 ST3GAL3
ENST00000353126 0.787592286558036 0.631054016737346 0.032738401383896 ENSG00000126091 ST3GAL3
ENST00000530154 0.723875441304421 0.540452073608345 0.0436172625361193 ENSG00000126091 ST3GAL3
ENST00000262915 0.787592286558036 0.631054016737346 0.032738401383896 ENSG00000126091 ST3GAL3
ENST00000330208 0.787592286558036 0.631054016737346 0.032738401383896 ENSG00000126091 ST3GAL3
ENST00000335430 0.787592286558036 0.631054016737346 0.032738401383896 ENSG00000126091 ST3GAL3
ENST00000351035 0.787592286558036 0.631054016737346 0.032738401383896 ENSG00000126091 ST3GAL3
ENST00000479383 0.355530687774979 0.157410523291792 0.108642673017212 ENSG00000126091 ST3GAL3
ENST00000347631 0.737884397658525 0.559875960203956 0.0407727557083161 ENSG00000126091 ST3GAL3
ENST00000484868 0.176057793012213 0.0473116825463376 0.15578405214842 ENSG00000126091 ST3GAL3
ENST00000461066 0.364576152497326 0.164405255020698 0.107053401195033 ENSG00000126091 ST3GAL3
ENST00000533997 0.855755260557981 0.736922312454439 0.0237476629587271 ENSG00000126091 ST3GAL3
ENST00000469715 0.855755260557981 0.736922312454439 0.0237476629587271 ENSG00000126091 ST3GAL3
ENST00000490541 0.855755260557981 0.736922312454439 0.0237476629587271 ENSG00000126091 ST3GAL3
ENST00000528371 0.855755260557981 0.736922312454439 0.0237476629587271 ENSG00000126091 ST3GAL3
ENST00000530581 0.855755260557981 0.736922312454439 0.0237476629587271 ENSG00000126091 ST3GAL3
ENST00000531816 0.855755260557981 0.736922312454439 0.0237476629587271 ENSG00000126091 ST3GAL3
ENST00000531993 0.855755260557981 0.736922312454439 0.0237476629587271 ENSG00000126091 ST3GAL3
ENST00000533212 0.855755260557981 0.736922312454439 0.0237476629587271 ENSG00000126091 ST3GAL3
ENST00000533933 0.855755260557981 0.736922312454439 0.0237476629587271 ENSG00000126091 ST3GAL3
ENST00000372369 0.855755260557981 0.736922312454439 0.0237476629587271 ENSG00000126091 ST3GAL3
ENST00000372372 0.855755260557981 0.736922312454439 0.0237476629587271 ENSG00000126091 ST3GAL3
ENST00000372368 0.855755260557981 0.736922312454439 0.0237476629587271 ENSG00000126091 ST3GAL3
ENST00000372367 0.855755260557981 0.736922312454439 0.0237476629587271 ENSG00000126091 ST3GAL3
ENST00000372366 0.855755260557981 0.736922312454439 0.0237476629587271 ENSG00000126091 ST3GAL3
ENST00000372365 0.855755260557981 0.736922312454439 0.0237476629587271 ENSG00000126091 ST3GAL3
ENST00000361746 0.855755260557981 0.736922312454439 0.0237476629587271 ENSG00000126091 ST3GAL3
ENST00000332628 0.855755260557981 0.736922312454439 0.0237476629587271 ENSG00000126091 ST3GAL3
ENST00000531451 0.85587299342379 0.737159698305541 0.0237950492141856 ENSG00000126091 ST3GAL3
ENST00000372362 0.85587299342379 0.737159698305541 0.0237950492141856 ENSG00000126091 ST3GAL3
ENST00000361812 0.85587299342379 0.737159698305541 0.0237950492141856 ENSG00000126091 ST3GAL3
ENST00000461375 0.892766162268444 0.799174810361244 -0.0177511419115281 ENSG00000126091 ST3GAL3
ENST00000490502 0.931458831967697 0.868997907131186 0.012121772470756 ENSG00000126091 ST3GAL3
ENST00000372343 0.705774871799814 0.516449416098606 -0.03984626441994 ENSG00000117408 IPO13
ENST00000489773 0.87385268207865 0.767294187218829 -0.0228735478179805 ENSG00000117408 IPO13
ENST00000471934 0.277229431667479 0.104065723143326 -0.131376792099502 ENSG00000132768 DPH2
ENST00000476260 0.239770111174238 0.0804251976477945 -0.135980915108461 ENSG00000132768 DPH2
ENST00000255108 0.26828420681553 0.0980598456141384 -0.102044443388552 ENSG00000132768 DPH2
ENST00000412950 0.144600552526815 0.0335635877743578 -0.142992402420489 ENSG00000132768 DPH2
ENST00000524776 0.144600552526815 0.0335635877743578 -0.142992402420489 ENSG00000132768 DPH2
ENST00000495421 0.26828420681553 0.0980598456141384 -0.102044443388552 ENSG00000132768 DPH2
ENST00000530988 0.30431375443681 0.121659167894311 -0.123832106170816 ENSG00000132768 DPH2
ENST00000527567 0.363587880921651 0.1636292696045 -0.110804383384611 ENSG00000132768 DPH2
ENST00000492306 0.212833628037479 0.0655569881849702 -0.143010288891986 ENSG00000132768 DPH2
ENST00000490861 0.203029085653743 0.0606150240332812 -0.14306283098892 ENSG00000132768 DPH2
ENST00000396758 0.271326684714033 0.0998845193486092 -0.101673457431445 ENSG00000132768 DPH2
ENST00000477294 0.362237699906523 0.162588869736437 -0.111507567370264 ENSG00000132768 DPH2
ENST00000529729 0.122416877217296 0.0249116524018167 -0.163736677589415 ENSG00000132768 DPH2
ENST00000532140 0.328803302897245 0.138446869336266 -0.117846895962143 ENSG00000132768 DPH2
ENST00000534786 0.274093285627496 0.101875350797894 -0.131713553574578 ENSG00000132768 DPH2
ENST00000534655 0.0459249106657609 0.00339477768899977 -0.24600823761674 ENSG00000132768 DPH2
ENST00000459879 0.214142019195084 0.0662946078712596 -0.13408451743797 ENSG00000132768 DPH2
ENST00000527319 0.164115178309216 0.0417422992323429 -0.151892897685888 ENSG00000132768 DPH2
ENST00000472505 0.797787884780785 0.646709924615773 -0.0293170312029363 ENSG00000117410 ATP6V0B
ENST00000472174 0.76780667358419 0.602143352980376 -0.0304817633636635 ENSG00000117410 ATP6V0B
ENST00000532642 0.760266620930182 0.591909361562781 -0.0312903407851652 ENSG00000117410 ATP6V0B
ENST00000236067 0.765477458367909 0.598947729799715 -0.0307070089168327 ENSG00000117410 ATP6V0B
ENST00000471859 0.869304651952645 0.759417480343858 -0.0178641250094648 ENSG00000117410 ATP6V0B
ENST00000472277 0.767918980421442 0.602304689999372 -0.0315397252333363 ENSG00000117410 ATP6V0B
ENST00000461670 0.861296926818382 0.746528028844471 -0.0212822472556358 ENSG00000117410 ATP6V0B
ENST00000468183 0.767380865172052 0.601416496211316 -0.0304910955077174 ENSG00000117410 ATP6V0B
ENST00000473485 0.767380865172052 0.601416496211316 -0.0304910955077174 ENSG00000117410 ATP6V0B
ENST00000496131 0.771627921183336 0.607905370265181 -0.032153698609332 ENSG00000117410 ATP6V0B
ENST00000498208 0.877076924748853 0.772550523760427 -0.0188907370116984 ENSG00000117410 ATP6V0B
ENST00000532072 0.671560396270112 0.473144511466719 0.0498392552590624 ENSG00000117410 ATP6V0B
ENST00000498664 0.974437395984147 0.948794306616143 0.00414183551489327 ENSG00000117410 ATP6V0B
ENST00000372324 0.466545277682598 0.251069041246386 -0.0737425864990407 ENSG00000117411 B4GALT2
ENST00000497866 0.508695513707483 0.291300889497795 -0.0881393118233843 ENSG00000117411 B4GALT2
ENST00000434555 0.484563405774743 0.267993839284898 -0.0701757391059749 ENSG00000117411 B4GALT2
ENST00000356836 0.518314454530926 0.301049925252481 -0.0658451359663597 ENSG00000117411 B4GALT2
ENST00000309519 0.610115629153864 0.399941574028481 -0.0541531911383666 ENSG00000117411 B4GALT2
ENST00000485678 0.989977340591613 0.979333078224321 -0.00196904099984038 ENSG00000117411 B4GALT2
ENST00000372307 0.0717090499839082 0.00896987321515872 -0.189474037314488 ENSG00000196517 SLC6A9
ENST00000372306 0.153063094558695 0.037115542007241 -0.148350888098297 ENSG00000196517 SLC6A9
ENST00000372310 0.342770370069241 0.147872692018483 -0.109668136905889 ENSG00000196517 SLC6A9
ENST00000475075 0.668817069588325 0.469587590605342 -0.056949828241693 ENSG00000196517 SLC6A9
ENST00000357730 0.602271760536416 0.390831099799731 -0.0695103193074776 ENSG00000196517 SLC6A9
ENST00000360584 0.602271760536416 0.390831099799731 -0.0695103193074776 ENSG00000196517 SLC6A9
ENST00000537678 0.688487915041782 0.494874640321056 -0.055760182231157 ENSG00000196517 SLC6A9
ENST00000361745 0.943445740777093 0.890306137649298 0.00800938931890815 ENSG00000178028 DMAP1
ENST00000446292 0.792474342727216 0.638792696823555 0.0281909175293334 ENSG00000178028 DMAP1
ENST00000440641 0.747234468434372 0.573224742728787 0.0334609343873856 ENSG00000178028 DMAP1
ENST00000436069 0.822232725408461 0.682629469301099 -0.031756041061012 ENSG00000178028 DMAP1
ENST00000437511 0.770453677913898 0.605865738224525 0.0309582782014271 ENSG00000178028 DMAP1
ENST00000475794 0.985885814900108 0.970897504150848 -0.00271322831393135 ENSG00000178028 DMAP1
ENST00000471829 0.583579613509289 0.369618383711731 0.0544737270291329 ENSG00000178028 DMAP1
ENST00000487922 0.652867859707285 0.450046702689558 0.0469644707061978 ENSG00000178028 DMAP1
ENST00000315913 0.943445740777093 0.890306137649298 0.00800938931890815 ENSG00000178028 DMAP1
ENST00000372289 0.943445740777093 0.890306137649298 0.00800938931890815 ENSG00000178028 DMAP1
ENST00000463950 0.686701646339868 0.492484920325185 -0.0538690759771273 ENSG00000178028 DMAP1
ENST00000372290 0.540242837465711 0.323530467484467 0.0593997969421884 ENSG00000178028 DMAP1
ENST00000488433 0.716539651188665 0.530050157345483 0.0361001394638874 ENSG00000178028 DMAP1
ENST00000483741 0.845269129167001 0.719962418891158 -0.0284039590676417 ENSG00000178028 DMAP1
ENST00000372257 0.723980181002672 0.540574839571278 0.0329997306420114 ENSG00000117419 ERI3
ENST00000372259 0.821746289016554 0.681965845574052 0.0243325047287846 ENSG00000117419 ERI3
ENST00000456170 0.847732827597374 0.724030108741137 0.0209667809442851 ENSG00000117419 ERI3
ENST00000537474 0.751896203244917 0.580195108632982 0.0305302547815315 ENSG00000117419 ERI3
ENST00000489710 0.480734775993991 0.264401660731362 0.0714777407253115 ENSG00000117419 ERI3
ENST00000479101 0.395505213745506 0.189332853938292 0.08331869889378 ENSG00000117419 ERI3
ENST00000462341 0.443962593215534 0.230166387199829 0.0756556303074569 ENSG00000117419 ERI3
ENST00000452396 0.821337327318974 0.681431062360762 0.0225354939551801 ENSG00000117419 ERI3
ENST00000495828 0.566073126117076 0.350420780574931 0.0506595962633727 ENSG00000117419 ERI3
ENST00000457571 0.923625410944012 0.85360727037291 0.0104786720521767 ENSG00000117419 ERI3
ENST00000355387 0.768445275123473 0.60308802468293 -0.028809782771618 ENSG00000187147 RNF220
ENST00000361799 0.768445275123473 0.60308802468293 -0.028809782771618 ENSG00000187147 RNF220
ENST00000372247 0.768445275123473 0.60308802468293 -0.028809782771618 ENSG00000187147 RNF220
ENST00000443020 0.835127278833412 0.702886859690252 -0.0224549646396803 ENSG00000187147 RNF220
ENST00000453863 0.20252343223288 0.0603398071101884 -0.116597152268811 ENSG00000187147 RNF220
ENST00000335497 0.641282814943197 0.436246007259912 -0.0445457103045769 ENSG00000187147 RNF220
ENST00000440132 0.718419413494607 0.532549214658952 -0.0357222013978987 ENSG00000187147 RNF220
ENST00000474064 0.710996905269796 0.52280542039689 -0.0354681394253908 ENSG00000187147 RNF220
ENST00000471494 0.567511736062376 0.351979810785314 -0.0538341204768564 ENSG00000187147 RNF220
ENST00000488865 0.271558210696297 0.100044147323326 -0.103062008242018 ENSG00000187147 RNF220
ENST00000497469 0.732226882747389 0.551585468619486 -0.0352506250385332 ENSG00000187147 RNF220
ENST00000475378 0.880236484939557 0.777727360690568 -0.0165959857119948 ENSG00000187147 RNF220
ENST00000484745 0.863218431579409 0.749530784034679 -0.0181868715255426 ENSG00000187147 RNF220
ENST00000372242 0.949149830026449 0.900871768333676 -0.00673421267514194 ENSG00000126106 TMEM53
ENST00000372243 0.949149830026449 0.900888964553882 -0.00673338171301921 ENSG00000126106 TMEM53
ENST00000372244 0.949149830026449 0.900888964553882 -0.00673338171301921 ENSG00000126106 TMEM53
ENST00000495630 0.917001411736494 0.841708887902215 0.0110493637429444 ENSG00000126106 TMEM53
ENST00000474394 0.820398405393514 0.680138643133562 0.0284972057081939 ENSG00000187147 RNF220
ENST00000480686 0.9372928621132 0.879129294759917 -0.010088113846139 ENSG00000187147 RNF220
ENST00000474956 0.751067220729513 0.578875920081556 -0.0402668942697463 ENSG00000187147 RNF220
ENST00000476724 0.350743393341807 0.153922845340655 0.113410167814249 ENSG00000126106 TMEM53
ENST00000468117 0.362813357343029 0.163011032708765 0.11082929857805 ENSG00000126106 TMEM53
ENST00000372237 0.342872126671593 0.147932666166337 0.114807752626662 ENSG00000126106 TMEM53
ENST00000372235 0.443232040762202 0.229578463218637 0.096323951995733 ENSG00000126106 TMEM53
ENST00000420706 0.212264037060567 0.0652079825762239 0.153708976794769 ENSG00000126106 TMEM53
ENST00000424484 0.955049982798688 0.91098865261964 0.00739108362602345 ENSG00000198520 C1orf228
ENST00000455805 0.435233761050092 0.222211684465957 0.0937213570578123 ENSG00000198520 C1orf228
ENST00000458657 0.840056644387842 0.711406998499662 -0.0230007801335756 ENSG00000198520 C1orf228
ENST00000418644 0.371500678258634 0.169894764885386 0.107521018508939 ENSG00000198520 C1orf228
ENST00000441519 0.435233761050092 0.222211684465957 0.0937213570578123 ENSG00000198520 C1orf228
ENST00000357508 0.840056644387842 0.711406998499662 -0.0230007801335756 ENSG00000198520 C1orf228
ENST00000535358 0.840056644387842 0.711406998499662 -0.0230007801335756 ENSG00000198520 C1orf228
ENST00000445071 0.397168824233131 0.190761019428627 0.102298472131141 ENSG00000198520 C1orf228
ENST00000453711 0.324971657240656 0.135816614644048 0.117847714202151 ENSG00000198520 C1orf228
ENST00000421398 0.90971893046583 0.828780358956651 0.0143219633017742 ENSG00000198520 C1orf228
ENST00000444751 0.888375558668432 0.791471804284901 0.0174277855050981 ENSG00000198520 C1orf228
ENST00000434068 0.666061304434764 0.46609257609092 -0.0541130856537783 ENSG00000198520 C1orf228
ENST00000434520 0.607664577918908 0.397460139900114 -0.0645996868216366 ENSG00000198520 C1orf228
ENST00000427321 0.22415551813912 0.0717852392913105 -0.148340770541314 ENSG00000198520 C1orf228
ENST00000446792 0.22415551813912 0.0717884672993063 -0.151059452498769 ENSG00000198520 C1orf228
ENST00000444525 0.254484248123441 0.0896181601300727 -0.142653217384651 ENSG00000198520 C1orf228
ENST00000440383 0.250258922539699 0.0868758536617559 -0.143799962554112 ENSG00000198520 C1orf228
ENST00000427336 0.211456612177338 0.0648292580101495 -0.154677777938518 ENSG00000198520 C1orf228
ENST00000452259 0.211677761435918 0.0649301499067516 -0.0965229640653532 ENSG00000142945 KIF2C
ENST00000372224 0.102406578697083 0.0179492560835229 -0.114673113303277 ENSG00000142945 KIF2C
ENST00000493027 0.215727377501318 0.0671016108056096 -0.0958820461292711 ENSG00000142945 KIF2C
ENST00000372218 0.102297590345825 0.0179054508667326 -0.114706993248498 ENSG00000142945 KIF2C
ENST00000455186 0.367652002328637 0.166823927171973 -0.072187315140306 ENSG00000142945 KIF2C
ENST00000372222 0.0573390992152121 0.00555538390127899 -0.131176881755041 ENSG00000142945 KIF2C
ENST00000480574 0.554827697314766 0.338601612273679 -0.0637390078833271 ENSG00000142945 KIF2C
ENST00000372217 0.0654245014379707 0.00741580714846334 -0.132861515080155 ENSG00000142945 KIF2C
ENST00000440985 0.172163208594655 0.0454156193637609 -0.132487835873654 ENSG00000225721 RP11-269F19.2
ENST00000428791 0.101628296667819 0.0176689557333833 -0.134314699812094 ENSG00000225721 RP11-269F19.2
ENST00000423289 0.0383779644974473 0.00215912573317416 -0.181195530591296 ENSG00000142945 KIF2C
ENST00000472235 0.170151763216393 0.0445114359135282 -0.128582679115508 ENSG00000142945 KIF2C
ENST00000497035 0.112461386105549 0.0212553981208209 -0.0919544518360561 ENSG00000142937 RPS8
ENST00000396651 0.101112186848599 0.0174931241082171 -0.0945824944800525 ENSG00000142937 RPS8
ENST00000372209 0.101457396106404 0.0176150095618535 -0.0945086014727205 ENSG00000142937 RPS8
ENST00000470475 0.535232385152436 0.318190628477048 -0.0531737839017087 ENSG00000142937 RPS8
ENST00000485390 0.101457396106404 0.017615505466559 -0.0945089397158026 ENSG00000142937 RPS8
ENST00000464658 0.212679860570844 0.0654448246445196 -0.0897871607977812 ENSG00000142937 RPS8
ENST00000484599 0.211202227866119 0.0646997775916122 -0.0899749704751058 ENSG00000142937 RPS8
ENST00000474582 0.14191863313194 0.0324868015024095 -0.145255083482714 ENSG00000142937 RPS8
ENST00000372201 0.554605083284962 0.338379087902672 -0.0737311291027931 ENSG00000173846 PLK3
ENST00000465443 0.568617291608779 0.353233879072211 -0.0714391709323494 ENSG00000173846 PLK3
ENST00000492398 0.910228652938848 0.829556492893516 -0.0177934306549501 ENSG00000173846 PLK3
ENST00000439363 0.762438911052348 0.594893214573121 0.0376854780484845 ENSG00000070785 EIF2B3
ENST00000360403 0.320274124319153 0.132511922346627 0.0882127442709807 ENSG00000070785 EIF2B3
ENST00000486491 0.841754968316009 0.714122910485473 -0.0303040668282532 ENSG00000070785 EIF2B3
ENST00000372183 0.228869402263509 0.0744817630019341 0.106661014034555 ENSG00000070785 EIF2B3
ENST00000480675 0.111980613728073 0.0210804508052808 0.152279508794243 ENSG00000070785 EIF2B3
ENST00000477953 0.152472695547625 0.0368252767609175 0.139274086175749 ENSG00000070785 EIF2B3
ENST00000372182 0.201874323372283 0.0600125065599268 0.1353354980053 ENSG00000070785 EIF2B3
ENST00000487532 0.394962159648209 0.188878384995612 0.104229964274474 ENSG00000070785 EIF2B3
ENST00000497010 0.668441948991778 0.469082069467914 0.0599305066911897 ENSG00000070785 EIF2B3
ENST00000372168 0.0704052475322186 0.0086229254390095 -0.169207412474624 ENSG00000126107 HECTD3
ENST00000372172 0.0519379186783131 0.00445863873951923 -0.159516439011303 ENSG00000126107 HECTD3
ENST00000486132 0.186119937877925 0.0520093233608397 -0.139098151272097 ENSG00000126107 HECTD3
ENST00000486296 0.192562417994067 0.0550402292846443 -0.136853459614871 ENSG00000126107 HECTD3
ENST00000466423 0.154623486803884 0.0377713294728554 -0.143126369462579 ENSG00000126107 HECTD3
ENST00000487488 0.828375608087167 0.692451563074282 -0.0296506063971634 ENSG00000126107 HECTD3
ENST00000246337 0.192851198827915 0.0552179260992045 -0.116376664841497 ENSG00000126088 UROD
ENST00000491773 0.22497797425061 0.072199764384519 -0.120325394389132 ENSG00000126088 UROD
ENST00000463092 0.246897108612094 0.0845896587629979 -0.116407788006024 ENSG00000126088 UROD
ENST00000461035 0.268540225098397 0.0982608713258882 -0.118685202453954 ENSG00000126088 UROD
ENST00000491300 0.230468236269423 0.0753941441380496 -0.114623295490749 ENSG00000126088 UROD
ENST00000434478 0.245465438832211 0.0837408102190283 -0.111856774127237 ENSG00000126088 UROD
ENST00000494399 0.192851198827915 0.0552179260992045 -0.116376664841497 ENSG00000126088 UROD
ENST00000460334 0.17532820879459 0.0469826355340709 -0.129002866231357 ENSG00000126088 UROD
ENST00000462688 0.224006926111843 0.0717180684953952 -0.115759073370753 ENSG00000126088 UROD
ENST00000460906 0.181314179070902 0.0497679239444229 -0.128161326230707 ENSG00000126088 UROD
ENST00000490385 0.194995439723554 0.0563100096634745 -0.124548642339613 ENSG00000126088 UROD
ENST00000469548 0.205447881346995 0.0618237799950302 -0.117872817191188 ENSG00000126088 UROD
ENST00000486699 0.20545105156632 0.0618292366430171 -0.118101661404587 ENSG00000126088 UROD
ENST00000478467 0.206329159703799 0.062296715306485 -0.11710827885983 ENSG00000126088 UROD
ENST00000428106 0.223261837544365 0.0712619167727786 -0.113986139476252 ENSG00000126088 UROD
ENST00000496439 0.17843284462576 0.048457266487589 -0.130704774632737 ENSG00000126088 UROD
ENST00000473012 0.216295303696406 0.0673695406270564 -0.123553857046815 ENSG00000126088 UROD
ENST00000472254 0.508695513707483 0.291306293912129 -0.0805280515873771 ENSG00000126088 UROD
ENST00000466193 0.532335221805257 0.315332294053249 -0.0833404636094561 ENSG00000126088 UROD
ENST00000465678 0.435755847370959 0.222746479320926 -0.100943561831429 ENSG00000126088 UROD
ENST00000464588 0.704309851510136 0.514710271771073 0.056085097833827 ENSG00000162415 ZSWIM5
ENST00000528332 0.49922139064486 0.282040707491857 -0.0619847962743009 ENSG00000132781 MUTYH
ENST00000529984 0.49922139064486 0.282040707491857 -0.0619847962743009 ENSG00000132781 MUTYH
ENST00000372110 0.471959652936159 0.256118127448499 -0.0654261800635034 ENSG00000132781 MUTYH
ENST00000372115 0.469646794600518 0.253899335125471 -0.0656271102232815 ENSG00000132781 MUTYH
ENST00000481571 0.471959652936159 0.256118127448499 -0.0654261800635034 ENSG00000132781 MUTYH
ENST00000372098 0.471959652936159 0.256118127448499 -0.0654261800635034 ENSG00000132781 MUTYH
ENST00000355498 0.489236692491506 0.272375388509814 -0.0625589782222177 ENSG00000132781 MUTYH
ENST00000475516 0.50644328313031 0.289031707301629 -0.0605101691774508 ENSG00000132781 MUTYH
ENST00000372104 0.512916719624642 0.295445081888732 -0.0598983201582888 ENSG00000132781 MUTYH
ENST00000448481 0.512916719624642 0.295445081888732 -0.0598983201582888 ENSG00000132781 MUTYH
ENST00000456914 0.527151116611503 0.310111807442466 -0.0581633017262972 ENSG00000132781 MUTYH
ENST00000354383 0.50644328313031 0.289031707301629 -0.0605101691774508 ENSG00000132781 MUTYH
ENST00000488731 0.535942007523051 0.318939331522374 -0.0570823213644506 ENSG00000132781 MUTYH
ENST00000372100 0.49761255605202 0.280497741207511 -0.0615663872867716 ENSG00000132781 MUTYH
ENST00000450313 0.477472400924832 0.261406691099484 -0.0646784159452966 ENSG00000132781 MUTYH
ENST00000531105 0.516729389096843 0.299434779777454 -0.059109003028376 ENSG00000132781 MUTYH
ENST00000467459 0.65717912420293 0.454995576470568 -0.0564772325915786 ENSG00000132781 MUTYH
ENST00000482094 0.682576052313249 0.487733398127227 -0.0560581768437343 ENSG00000132781 MUTYH
ENST00000529892 0.982196882416851 0.96341445482088 0.0036426184335046 ENSG00000132781 MUTYH
ENST00000533178 0.199748194093962 0.0588485599836074 -0.118462956584694 ENSG00000132781 MUTYH
ENST00000528013 0.527813939820111 0.310861670558257 -0.0580341313165846 ENSG00000132781 MUTYH
ENST00000412971 0.59549126638123 0.382911820256937 -0.0547048214735183 ENSG00000132781 MUTYH
ENST00000462388 0.944348795213978 0.891937142988089 -0.0112467912671639 ENSG00000132781 MUTYH
ENST00000470256 0.638886874899385 0.433370725565279 -0.0501759923626162 ENSG00000132781 MUTYH
ENST00000461495 0.564184901896631 0.348368601986879 -0.0600638648688199 ENSG00000132781 MUTYH
ENST00000435155 0.712420145809474 0.524831523236373 -0.0407372854280191 ENSG00000132781 MUTYH
ENST00000467940 0.689052295169537 0.495591690782448 -0.0439794594798231 ENSG00000132781 MUTYH
ENST00000478796 0.719683716815458 0.534376419791578 -0.0508864393462891 ENSG00000132781 MUTYH
ENST00000525160 0.534124161191648 0.317024841164034 -0.0643326860505698 ENSG00000132781 MUTYH
ENST00000479746 0.457580100591987 0.24250281292485 -0.0747142226611257 ENSG00000132781 MUTYH
ENST00000492494 0.458510843537645 0.243541842532379 -0.0743733660517455 ENSG00000132781 MUTYH
ENST00000483642 0.440564727975639 0.226999088988043 -0.0775395793749018 ENSG00000132781 MUTYH
ENST00000481139 0.58509148133748 0.371548397751766 -0.0583537780128842 ENSG00000132781 MUTYH
ENST00000485484 0.66687331825943 0.467187623515204 -0.0477191659599451 ENSG00000132781 MUTYH
ENST00000476789 0.628232058482905 0.420703425887926 -0.0527865473779646 ENSG00000132781 MUTYH
ENST00000462387 0.579316526714747 0.365188601337301 -0.059468683508003 ENSG00000132781 MUTYH
ENST00000474703 0.45352877525381 0.238744748679691 -0.079041920840726 ENSG00000132781 MUTYH
ENST00000483127 0.539523979863939 0.322761432498112 -0.0683089490016222 ENSG00000132781 MUTYH
ENST00000534453 0.961484532593537 0.924029348739452 -0.00702104753603541 ENSG00000132781 MUTYH
ENST00000372090 0.210490201330273 0.0643558615169029 -0.133458581550148 ENSG00000132773 TOE1
ENST00000477731 0.845139260382048 0.71955221897991 -0.0291402915367522 ENSG00000132773 TOE1
ENST00000539779 0.0555455437729413 0.00519883008424601 -0.203082108424234 ENSG00000132773 TOE1
ENST00000471337 0.647576141433014 0.443522719014938 -0.0612213067255521 ENSG00000132773 TOE1
ENST00000495703 0.0805846093776965 0.0112533589059959 -0.183218622195761 ENSG00000132773 TOE1
ENST00000372084 0.297955250339053 0.117379533753768 0.08469899714585 ENSG00000070759 TESK2
ENST00000372086 0.456667067624055 0.241670767510591 0.0651851374192314 ENSG00000070759 TESK2
ENST00000341771 0.456667067624055 0.241670767510591 0.0651851374192314 ENSG00000070759 TESK2
ENST00000486676 0.448433224401469 0.234204798618869 0.0661328865450013 ENSG00000070759 TESK2
ENST00000538496 0.462637849956462 0.247435672872539 0.0651663629166972 ENSG00000070759 TESK2
ENST00000493974 0.0162186883470474 0.00021550058374086 0.298956480532706 ENSG00000070759 TESK2
ENST00000451835 0.0829017881271751 0.0119014517855015 0.190901008917361 ENSG00000070759 TESK2
ENST00000415578 0.78831916095082 0.632118003910418 -0.0404161585592045 ENSG00000236624 CCDC163P
ENST00000515561 0.787487773541067 0.630709275074211 -0.0405721867437898 ENSG00000236624 CCDC163P
ENST00000401061 0.0184587410428971 0.000288802504262009 -0.254513833899272 ENSG00000132763 MMACHC
ENST00000262746 0.451207280106968 0.236583831603748 0.0702152885059609 ENSG00000117450 PRDX1
ENST00000319248 0.451102601186893 0.236473657614079 0.0702535499511799 ENSG00000117450 PRDX1
ENST00000372079 0.449464134369392 0.235053222587885 0.0704753055727741 ENSG00000117450 PRDX1
ENST00000447184 0.38978007911733 0.184860610622313 0.080051332836606 ENSG00000117450 PRDX1
ENST00000424390 0.389999244793736 0.185032574907577 0.0800162485528648 ENSG00000117450 PRDX1
ENST00000483583 0.284234171218617 0.108360085855264 0.0991813136075956 ENSG00000117450 PRDX1
ENST00000372070 0.696597659039955 0.505270933584342 -0.0313689797048503 ENSG00000117448 AKR1A1
ENST00000434299 0.618598566883864 0.409507538864392 -0.040484742941796 ENSG00000117448 AKR1A1
ENST00000496999 0.948593425346018 0.899537381993105 -0.00672559123477405 ENSG00000117448 AKR1A1
ENST00000476957 0.854145931823388 0.733950327012784 -0.015911507224238 ENSG00000117448 AKR1A1
ENST00000481885 0.727846400416226 0.54570184928303 -0.0290024185321076 ENSG00000117448 AKR1A1
ENST00000351829 0.75115454618087 0.579021705886462 -0.0264037579590215 ENSG00000117448 AKR1A1
ENST00000471651 0.964963836453177 0.930471849111402 -0.00447495920637327 ENSG00000117448 AKR1A1
ENST00000497973 0.557921589784022 0.341656138822496 -0.0486075741683703 ENSG00000117448 AKR1A1
ENST00000473038 0.443335787191176 0.229664039218673 -0.0685753467051524 ENSG00000117448 AKR1A1
ENST00000495913 0.577602893247798 0.363093603823695 -0.0523527027759282 ENSG00000117448 AKR1A1
ENST00000487654 0.735828157165459 0.55676999522294 -0.0376099660959356 ENSG00000117448 AKR1A1
ENST00000475919 0.716048698822845 0.529420207545707 -0.047257971521218 ENSG00000117448 AKR1A1
ENST00000475985 0.56654043571955 0.350985372021392 -0.0785300109505302 ENSG00000117448 AKR1A1
ENST00000437901 0.56356940452763 0.347629868763873 -0.0481615885689554 ENSG00000132780 NASP
ENST00000437362 0.566073126117076 0.350425862759768 -0.0478862403353632 ENSG00000132780 NASP
ENST00000464190 0.704392203991135 0.514847487944097 -0.0351362938177228 ENSG00000132780 NASP
ENST00000528084 0.590509334588424 0.377551566863814 -0.0462726945379858 ENSG00000132780 NASP
ENST00000527359 0.458058192573681 0.242971680126306 -0.0595969731568324 ENSG00000132780 NASP
ENST00000525515 0.791900135613192 0.637750857807435 -0.0246397600695789 ENSG00000132780 NASP
ENST00000453748 0.539647748641902 0.322911646152517 -0.0504353852181917 ENSG00000132780 NASP
ENST00000402363 0.426146426203792 0.21461636353193 -0.0632517616519106 ENSG00000132780 NASP
ENST00000537798 0.42615175243987 0.214632355381406 -0.0632513138077395 ENSG00000132780 NASP
ENST00000527470 0.608246475967018 0.398155681573392 -0.044682899753796 ENSG00000132780 NASP
ENST00000529333 0.630100466008664 0.423317927891844 -0.0426041643185975 ENSG00000132780 NASP
ENST00000531532 0.536734411459918 0.319788421839661 -0.0535177110281889 ENSG00000132780 NASP
ENST00000530840 0.917972075488655 0.843343874748201 -0.0131604134755591 ENSG00000132780 NASP
ENST00000528238 0.47977224120582 0.263644704661313 -0.0575579946738218 ENSG00000132780 NASP
ENST00000534101 0.584535936307476 0.370905896062876 -0.0471012105704245 ENSG00000132780 NASP
ENST00000350030 0.438627266385167 0.225240993171645 -0.0620307147138254 ENSG00000132780 NASP
ENST00000470768 0.544657562017665 0.32811324786138 -0.0509286134558298 ENSG00000132780 NASP
ENST00000372052 0.426315917639592 0.214796894097959 -0.0632244474134824 ENSG00000132780 NASP
ENST00000351223 0.426315917639592 0.214796894097959 -0.0632244474134824 ENSG00000132780 NASP
ENST00000530073 0.368848879029622 0.16781923913334 -0.0710567469168392 ENSG00000132780 NASP
ENST00000481782 0.356527215056477 0.158238722983485 -0.0751824101674237 ENSG00000132780 NASP
ENST00000531612 0.225163833564305 0.0723225047895582 -0.0978892601683925 ENSG00000132780 NASP
ENST00000527932 0.164441376190612 0.0419209943119353 -0.120758766902281 ENSG00000132780 NASP
ENST00000534450 0.130440526418604 0.0279143356813129 -0.12812093029577 ENSG00000132780 NASP
ENST00000472408 0.208921587851383 0.0635450203410834 -0.142541326276499 ENSG00000132780 NASP
ENST00000479235 0.570676717141044 0.355406478347728 -0.0456371198581499 ENSG00000159592 GPBP1L1
ENST00000290795 0.429290578426217 0.217111717077259 0.0555087881419908 ENSG00000159592 GPBP1L1
ENST00000355105 0.42792377271355 0.21609996861092 0.0555604409896408 ENSG00000159592 GPBP1L1
ENST00000467032 0.22459953948981 0.0720091885611631 -0.10807771638402 ENSG00000159592 GPBP1L1
ENST00000487436 0.177135285100672 0.0478539686803212 -0.11649375935105 ENSG00000159592 GPBP1L1
ENST00000468724 0.392394209902067 0.186957906102924 -0.0711842666460735 ENSG00000159592 GPBP1L1
ENST00000498128 0.175099204687552 0.0468548010327356 0.122807661093437 ENSG00000159592 GPBP1L1
ENST00000496278 0.880829153546516 0.778594412456214 -0.0182703332530878 ENSG00000159592 GPBP1L1
ENST00000495616 0.423629866149571 0.212410531490911 -0.0905354000575462 ENSG00000159592 GPBP1L1
ENST00000488278 0.447923422660084 0.233699576648773 0.0698965344370524 ENSG00000159592 GPBP1L1
ENST00000480941 0.444326312929919 0.230532737982753 0.0705877882336716 ENSG00000159592 GPBP1L1
ENST00000480083 0.447598464737776 0.233428087943282 0.0703211586981986 ENSG00000159592 GPBP1L1
ENST00000493083 0.386133150571217 0.181754195128933 0.0809835394718043 ENSG00000159592 GPBP1L1
ENST00000460859 0.537469412374967 0.320540647802984 0.0605459870755862 ENSG00000159592 GPBP1L1
ENST00000372025 0.924592642118796 0.855421312003579 0.0100161205171687 ENSG00000159596 TMEM69
ENST00000496366 0.905693601238164 0.822121135355985 0.0120973584390455 ENSG00000159596 TMEM69
ENST00000359942 0.693825120711116 0.501368184562402 0.0388524306639816 ENSG00000197429 IPP
ENST00000495072 0.477542111124084 0.261469861357034 0.0830439209753613 ENSG00000197429 IPP
ENST00000396478 0.68993223554137 0.496642202136956 0.0386768118546265 ENSG00000197429 IPP
ENST00000470809 0.147425422764287 0.0347514363084418 0.172094708558165 ENSG00000086015 MAST2
ENST00000372009 0.225302378332416 0.0724066046360549 0.0993268765875989 ENSG00000086015 MAST2
ENST00000361297 0.226075607651704 0.0727978764928325 0.0991401260433985 ENSG00000086015 MAST2
ENST00000372008 0.0903126402461033 0.0141484353069995 0.124003312136505 ENSG00000086015 MAST2
ENST00000482881 0.187496578843101 0.0526594731284487 0.123026545136841 ENSG00000086015 MAST2
ENST00000262741 0.0777184589059642 0.0105115670848192 0.141387484767428 ENSG00000117461 PIK3R3
ENST00000372006 0.077983531958629 0.0105818421962011 0.141278909918654 ENSG00000117461 PIK3R3
ENST00000340332 0.079333056475402 0.0109521453568586 0.140651027768403 ENSG00000117461 PIK3R3
ENST00000354242 0.079333056475402 0.0109521453568586 0.140651027768403 ENSG00000117461 PIK3R3
ENST00000420542 0.079333056475402 0.0109521453568586 0.140651027768403 ENSG00000117461 PIK3R3
ENST00000488808 0.83128703166623 0.696924995113073 -0.0212950016214035 ENSG00000117461 PIK3R3
ENST00000540385 0.099212614032108 0.0168866037426149 0.161622512263155 ENSG00000117461 PIK3R3
ENST00000423209 0.0996055273931616 0.0170037378028751 0.16247306213346 ENSG00000117461 PIK3R3
ENST00000493202 0.0588659241830252 0.00591932294969906 0.198774728138174 ENSG00000117461 PIK3R3
ENST00000425892 0.0580773735476124 0.00574934418139851 0.201924020371715 ENSG00000117461 PIK3R3
ENST00000396420 0.0692424953405362 0.00834504558084825 -0.170256739806574 ENSG00000085998 POMGNT1
ENST00000371984 0.070830737234958 0.00871439116078094 -0.166942335655227 ENSG00000085998 POMGNT1
ENST00000371992 0.0692424953405362 0.00834504558084825 -0.170256739806574 ENSG00000085998 POMGNT1
ENST00000535522 0.126346540555206 0.0264201569441013 -0.144824252054412 ENSG00000085998 POMGNT1
ENST00000371986 0.0705290584113487 0.0086535037400361 -0.16699575959487 ENSG00000085998 POMGNT1
ENST00000485714 0.423986652237347 0.212684963316845 -0.0954580022551749 ENSG00000085998 POMGNT1
ENST00000477114 0.21433728820418 0.0663928312889345 -0.156685717404367 ENSG00000085998 POMGNT1
ENST00000497439 0.461606933538431 0.246526515339682 -0.0909812625339613 ENSG00000085998 POMGNT1
ENST00000489985 0.37440443611646 0.172159971502038 -0.112670920297389 ENSG00000085998 POMGNT1
ENST00000463715 0.0379918923864885 0.00210296365458722 -0.185132834187859 ENSG00000085999 RAD54L
ENST00000442598 0.0346066924475432 0.00165894606712301 -0.142862272796955 ENSG00000085999 RAD54L
ENST00000493985 0.056247367874481 0.00533507042064536 -0.17033861201224 ENSG00000085999 RAD54L
ENST00000371975 0.0337117829174697 0.00151767008763575 -0.143885982620702 ENSG00000085999 RAD54L
ENST00000469835 0.0323156488746838 0.00134613206334227 -0.204196651733868 ENSG00000085999 RAD54L
ENST00000493032 0.0828302450382362 0.0118785386800499 -0.16409148138023 ENSG00000085999 RAD54L
ENST00000487700 0.0886366852667958 0.0136442477248692 -0.149798013612904 ENSG00000085999 RAD54L
ENST00000472889 0.114306079091026 0.0218819855315426 -0.155211674850033 ENSG00000085999 RAD54L
ENST00000473251 0.343665529804689 0.148553699575884 -0.0893488011665561 ENSG00000085999 RAD54L
ENST00000496156 0.0372587037238352 0.00200341506326686 -0.130577287072965 ENSG00000132128 LRRC41
ENST00000476687 0.158597665092796 0.0394165058280692 -0.126175460248118 ENSG00000085999 RAD54L
ENST00000488942 0.145492587886747 0.0339161230447765 -0.12051719736418 ENSG00000085999 RAD54L
ENST00000459678 0.173438711830824 0.0460587044906063 -0.119095498617866 ENSG00000085999 RAD54L
ENST00000343304 0.409794852039284 0.200760377344084 -0.0546439457114306 ENSG00000132128 LRRC41
ENST00000472710 0.143603382530719 0.0331568084934219 -0.0875835508078506 ENSG00000132128 LRRC41
ENST00000498402 0.838628384129985 0.70873433760069 -0.0188913687416473 ENSG00000132128 LRRC41
ENST00000469150 0.725090598880146 0.542157116694236 0.0366789290640456 ENSG00000132128 LRRC41
ENST00000311672 0.966617957265143 0.933675099810218 0.00463037548668209 ENSG00000173660 UQCRH
ENST00000489056 0.967472400933279 0.935033783676538 0.00453668882747902 ENSG00000173660 UQCRH
ENST00000486951 0.91065883947934 0.830319923044234 0.0120710852117404 ENSG00000173660 UQCRH
ENST00000496387 0.965982411700797 0.932365787708912 0.0047228509752219 ENSG00000173660 UQCRH
ENST00000460947 0.974755604427882 0.949314153133489 0.00382452319856446 ENSG00000173660 UQCRH
ENST00000474844 0.118004833319355 0.0233418814650372 -0.103226491476238 ENSG00000117481 NSUN4
ENST00000307089 0.202902921574973 0.0605544586610688 -0.080634019320843 ENSG00000117481 NSUN4
ENST00000486270 0.18408091266723 0.0510662212223342 -0.0924515186272414 ENSG00000117481 NSUN4
ENST00000536062 0.127883465610702 0.026988436314888 -0.102061653842604 ENSG00000117481 NSUN4
ENST00000469918 0.157585621373235 0.0390052505070921 -0.112511919270557 ENSG00000117481 NSUN4
ENST00000472157 0.381229715170879 0.177750750340164 -0.109128606614243 ENSG00000117481 NSUN4
ENST00000471871 0.114912017149759 0.0221029085618517 -0.105173764538412 ENSG00000117481 NSUN4
ENST00000537428 0.12981813511713 0.0276816432563388 -0.101181031869574 ENSG00000117481 NSUN4
ENST00000498008 0.117591220632447 0.0231336957440326 -0.10740658478946 ENSG00000117481 NSUN4
ENST00000495427 0.124289532719751 0.0256283548679114 -0.105483676657682 ENSG00000117481 NSUN4
ENST00000475281 0.195077328042947 0.0563416626832564 -0.132023022741471 ENSG00000117481 NSUN4
ENST00000243167 0.873498759241951 0.766621297430937 0.0251778886061772 ENSG00000117480 FAAH
ENST00000602433 0.185769835462434 0.0518123830619295 -0.124514432130797 ENSG00000269956 MKNK1-AS1
ENST00000342571 0.941788779020805 0.887505724126592 0.00835225489913638 ENSG00000079277 MKNK1
ENST00000371946 0.569041778454183 0.353679285734409 0.0483375060650472 ENSG00000079277 MKNK1
ENST00000341183 0.569237127025359 0.353873605472756 0.0483356256394462 ENSG00000079277 MKNK1
ENST00000371944 0.941788779020805 0.887505724126592 0.00835225489913638 ENSG00000079277 MKNK1
ENST00000371945 0.569041778454183 0.353679285734409 0.0483375060650472 ENSG00000079277 MKNK1
ENST00000524749 0.145879774000135 0.0340820171697044 -0.16432591477431 ENSG00000079277 MKNK1
ENST00000528077 0.361930641427517 0.162313934131422 0.0724949398979635 ENSG00000079277 MKNK1
ENST00000428112 0.290607225486737 0.112539592891894 0.0833166421652205 ENSG00000079277 MKNK1
ENST00000532897 0.629828552167918 0.422961503136383 -0.0535105154627625 ENSG00000079277 MKNK1
ENST00000531355 0.195303425739232 0.0564790977871317 0.0992327270977164 ENSG00000079277 MKNK1
ENST00000470237 0.87385268207865 0.767249765836592 -0.0232512561769718 ENSG00000079277 MKNK1
ENST00000532783 0.236514981767713 0.0787170001902597 0.116201191157524 ENSG00000079277 MKNK1
ENST00000496619 0.0971029782784451 0.0162178802089785 0.13975918836769 ENSG00000079277 MKNK1
ENST00000528237 0.327519085908354 0.137593634244129 0.100986602200371 ENSG00000079277 MKNK1
ENST00000526513 0.166235210567542 0.0427192453003726 0.123449521785134 ENSG00000079277 MKNK1
ENST00000484301 0.231105089017705 0.0757380718015037 0.114253728339061 ENSG00000079277 MKNK1
ENST00000545730 0.422787609904462 0.21167141249336 0.0577847012689175 ENSG00000079277 MKNK1
ENST00000486716 0.437198997432621 0.223955152793817 0.0776839572645294 ENSG00000079277 MKNK1
ENST00000480531 0.591297739191453 0.378395367621492 0.065575324907192 ENSG00000079277 MKNK1
ENST00000529170 0.119981357014463 0.0240701288094881 0.136992971190264 ENSG00000079277 MKNK1
ENST00000531769 0.431095395103854 0.218670890241243 0.0565904587983901 ENSG00000079277 MKNK1
ENST00000465783 0.30591699505216 0.122630438398256 0.103050686613835 ENSG00000079277 MKNK1
ENST00000474868 0.298882623985934 0.117976916746023 0.104350542205518 ENSG00000079277 MKNK1
ENST00000532110 0.431059321664692 0.218614569473252 0.0842667471709595 ENSG00000079277 MKNK1
ENST00000525888 0.271612496662533 0.100123589966407 0.113314544772235 ENSG00000079277 MKNK1
ENST00000319928 0.887164184946279 0.789527884423875 -0.0164004883062819 ENSG00000142961 MOB3C
ENST00000271139 0.501744326000264 0.284260012578851 -0.0691234979510736 ENSG00000142961 MOB3C
ENST00000371940 0.865356110970681 0.752821755456773 -0.0196819192802418 ENSG00000142961 MOB3C
ENST00000477318 0.9561881625508 0.913277980298246 0.00797843832693962 ENSG00000142961 MOB3C
ENST00000576409 0.451261912471653 0.236635876374793 -0.0622112309868931 ENSG00000123472 ATPAF1
ENST00000371937 0.451249572879863 0.236624776028139 -0.0622239163580417 ENSG00000123472 ATPAF1
ENST00000574428 0.451249572879863 0.236624776028139 -0.0622239163580417 ENSG00000123472 ATPAF1
ENST00000492233 0.324514967741004 0.135376509671647 -0.0948195197291366 ENSG00000123472 ATPAF1
ENST00000526821 0.337262929080657 0.144088467146576 -0.0837576579536803 ENSG00000123472 ATPAF1
ENST00000542495 0.385806081609588 0.181432081646258 -0.0774644150896589 ENSG00000123472 ATPAF1
ENST00000529214 0.385806081609588 0.181432081646258 -0.0774644150896589 ENSG00000123472 ATPAF1
ENST00000329231 0.375734360876286 0.17316855400928 -0.0722860977036389 ENSG00000123472 ATPAF1
ENST00000534216 0.219891145237179 0.0692159662154704 -0.105276558564464 ENSG00000123472 ATPAF1
ENST00000532925 0.224743572121702 0.0720738132490013 -0.0962614195614429 ENSG00000123472 ATPAF1
ENST00000474020 0.965695219296102 0.931950084340249 -0.00565329077916371 ENSG00000123472 ATPAF1
ENST00000487193 0.912349718848463 0.833193948459868 0.0135552610660645 ENSG00000123472 ATPAF1
ENST00000544071 0.573157498697234 0.358315307416567 -0.0370715835871319 ENSG00000159658 EFCAB14
ENST00000525633 0.796017431804522 0.643823000458269 -0.0314084145961892 ENSG00000123472 ATPAF1
ENST00000460928 0.394547001234615 0.188538516234021 -0.114083503742937 ENSG00000123472 ATPAF1
ENST00000442839 0.76780667358419 0.602145707692372 -0.0279064325179146 ENSG00000228237 EFCAB14-AS1
ENST00000418985 0.769246563533188 0.604253553815071 -0.0277256787853674 ENSG00000228237 EFCAB14-AS1
ENST00000371933 0.617274114067315 0.408046150300569 -0.0361154072558226 ENSG00000159658 EFCAB14
ENST00000479745 0.688524668545647 0.494936707721871 -0.0418321466404317 ENSG00000159658 EFCAB14
ENST00000487741 0.855733496451137 0.736613848561027 -0.0209960684492805 ENSG00000159658 EFCAB14
ENST00000481623 0.946589263956854 0.895894343159239 -0.00872235360173582 ENSG00000159658 EFCAB14
ENST00000459797 0.496115763159161 0.279057992768243 -0.087123261640653 ENSG00000159658 EFCAB14
ENST00000484461 0.960008171727252 0.920909175083248 0.0055384147804282 ENSG00000159658 EFCAB14
ENST00000337817 0.662700992657088 0.461884982406552 0.0328217915251006 ENSG00000123473 STIL
ENST00000360380 0.662700992657088 0.461884982406552 0.0328217915251006 ENSG00000123473 STIL
ENST00000371877 0.662700992657088 0.461884982406552 0.0328217915251006 ENSG00000123473 STIL
ENST00000243182 0.669678509783902 0.47078804603891 0.0320127087775859 ENSG00000123473 STIL
ENST00000396221 0.669678509783902 0.47078804603891 0.0320127087775859 ENSG00000123473 STIL
ENST00000447475 0.407473485527871 0.199088025046617 0.0638639068385188 ENSG00000123473 STIL
ENST00000418131 0.837031436532475 0.706242590955481 0.0223881427637961 ENSG00000123473 STIL
ENST00000436811 0.905355141304395 0.821442364588032 -0.0146912634422627 ENSG00000123473 STIL
ENST00000433827 0.731060950611022 0.54994658631087 0.0499595283438806 ENSG00000123473 STIL
ENST00000371873 0.439266034955564 0.225847728283196 0.0722308722927701 ENSG00000162368 CMPK1
ENST00000371871 0.60075274474201 0.389043951994054 0.0440951757274457 ENSG00000162368 CMPK1
ENST00000471289 0.749986724968851 0.577084780627861 -0.0412915731997619 ENSG00000162368 CMPK1
ENST00000450808 0.627336399470663 0.419696602543439 0.0418955431297582 ENSG00000162368 CMPK1
ENST00000371870 0.987144009789631 0.973908775223177 0.00165023644232462 ENSG00000162368 CMPK1
ENST00000396153 0.0532840783135791 0.0047210557126918 0.218022633732979 ENSG00000185104 FAF1
ENST00000371778 0.0516164779939726 0.00438547813789987 0.220278251541826 ENSG00000185104 FAF1
ENST00000545823 0.0797843242925941 0.0110692871386965 0.170922796398526 ENSG00000185104 FAF1
ENST00000494400 0.0601251291508901 0.00617783080379773 0.198540023512896 ENSG00000185104 FAF1
ENST00000472808 0.0529154232451947 0.00463953223610787 0.201976528761713 ENSG00000185104 FAF1
ENST00000487898 0.0694173976934439 0.00839390016635816 0.224444291881986 ENSG00000185104 FAF1
ENST00000262662 0.592730348099042 0.379867341652979 -0.0480509278888521 ENSG00000123080 CDKN2C
ENST00000396148 0.596670573175076 0.384251686449159 -0.0482533102293345 ENSG00000123080 CDKN2C
ENST00000371761 0.996657536897911 0.99302756433611 -0.000504765964656049 ENSG00000123080 CDKN2C
ENST00000242719 0.605692173219515 0.395099450054064 0.0537645861720034 ENSG00000123091 RNF11
ENST00000494873 0.864190277152239 0.750876327645078 0.020006365074707 ENSG00000123091 RNF11
ENST00000486691 0.633333025008622 0.427192774486425 -0.0579698125196293 ENSG00000123091 RNF11
ENST00000371730 0.0704033427086288 0.00862111313202977 0.132781102636909 ENSG00000085832 EPS15
ENST00000371733 0.0704033427086288 0.00862111313202977 0.132781102636909 ENSG00000085832 EPS15
ENST00000396122 0.0851133579430368 0.0125453048392572 0.102661413209537 ENSG00000085832 EPS15
ENST00000486505 0.669369909600557 0.470373737689501 0.0448523426923474 ENSG00000085832 EPS15
ENST00000478657 0.860072780061949 0.744514011951851 -0.0229770679057084 ENSG00000085832 EPS15
ENST00000493793 0.857222666545333 0.739492821224206 -0.0159377705465687 ENSG00000085832 EPS15
ENST00000371727 0.109114804385642 0.02019736017906 0.148262189873738 ENSG00000085832 EPS15
ENST00000464478 0.146729740514637 0.0344665838730023 0.131347093698534 ENSG00000085832 EPS15
ENST00000471391 0.0930341842864075 0.0149979084609862 0.147275938246341 ENSG00000085832 EPS15
ENST00000465467 0.108112683112642 0.0198866553352473 0.145580612292811 ENSG00000085832 EPS15
ENST00000415031 0.0470221856889405 0.00359167100086347 0.221957256841976 ENSG00000227070 RP11-191G24.1
ENST00000426017 0.0497036104756318 0.00405176899242339 0.220744485465434 ENSG00000227070 RP11-191G24.1
ENST00000431943 0.507901511422937 0.29058302846517 0.0896520893209822 ENSG00000227742 CALR4P
ENST00000371714 0.271590926555131 0.100070960667908 0.0569827387182935 ENSG00000117859 OSBPL9
ENST00000337809 0.284805643682074 0.108738660346616 0.0555484440976453 ENSG00000117859 OSBPL9
ENST00000371710 0.284805643682074 0.108738660346616 0.0555484440976453 ENSG00000117859 OSBPL9
ENST00000447887 0.298877201499542 0.117970899071291 0.0544036979594813 ENSG00000117859 OSBPL9
ENST00000495776 0.298877201499542 0.117970899071291 0.0544036979594813 ENSG00000117859 OSBPL9
ENST00000435686 0.298690431597365 0.117848957914639 0.0544049200213473 ENSG00000117859 OSBPL9
ENST00000435274 0.290290231426548 0.112292016884237 0.0535877580330169 ENSG00000117859 OSBPL9
ENST00000428468 0.298877201499542 0.117971709995813 0.0544034200559118 ENSG00000117859 OSBPL9
ENST00000453295 0.298877201499542 0.117971709995813 0.0544034200559118 ENSG00000117859 OSBPL9
ENST00000489990 0.0836044871142918 0.0120976473403095 0.122033301445164 ENSG00000117859 OSBPL9
ENST00000530544 0.446218066067379 0.232319977415833 0.0406303044504175 ENSG00000117859 OSBPL9
ENST00000484890 0.232269155675655 0.07635547641489 0.101184221044422 ENSG00000117859 OSBPL9
ENST00000534040 0.0857217705404268 0.0127260920702737 0.134332199364218 ENSG00000117859 OSBPL9
ENST00000532975 0.179601157812668 0.0490037706970617 0.101020747285476 ENSG00000117859 OSBPL9
ENST00000527631 0.134535116378891 0.0294930080211505 0.115111780454793 ENSG00000117859 OSBPL9
ENST00000531828 0.458468884089133 0.243505444346059 0.038849509617463 ENSG00000117859 OSBPL9
ENST00000361556 0.613326915949552 0.40363039933912 0.029873812884925 ENSG00000117859 OSBPL9
ENST00000473207 0.097519060108687 0.0163653477030745 0.128856309906259 ENSG00000117859 OSBPL9
ENST00000533884 0.100052972913333 0.0171394735686254 0.12867374265259 ENSG00000117859 OSBPL9
ENST00000481937 0.254676938784926 0.089725609438666 0.0968871637548433 ENSG00000117859 OSBPL9
ENST00000526917 0.142755432566782 0.0328013816329706 0.110821624213571 ENSG00000117859 OSBPL9
ENST00000462759 0.613326915949552 0.40363039933912 0.029873812884925 ENSG00000117859 OSBPL9
ENST00000486942 0.53691121510917 0.319956099244741 0.0363181368343816 ENSG00000117859 OSBPL9
ENST00000467064 0.96982246407992 0.939319648969032 -0.00594824027934677 ENSG00000117859 OSBPL9
ENST00000524620 0.0860987104085037 0.012855127173524 0.156417084784825 ENSG00000117859 OSBPL9
ENST00000528603 0.0896415350877079 0.013935961641367 0.108781687554933 ENSG00000117859 OSBPL9
ENST00000475697 0.861731252967868 0.74718739215478 -0.0129661809961767 ENSG00000117859 OSBPL9
ENST00000531061 0.890913549604016 0.79620085645744 0.0116714683711402 ENSG00000117859 OSBPL9
ENST00000531819 0.667157289203532 0.46750292407808 -0.0309823907736191 ENSG00000117859 OSBPL9
ENST00000533825 0.660379095068037 0.458870989543121 0.0336627185099956 ENSG00000117859 OSBPL9
ENST00000440943 0.384427275277084 0.180409073825017 0.0511337688802957 ENSG00000078618 NRD1
ENST00000352171 0.122742756255889 0.025040932678243 0.0745765297226839 ENSG00000078618 NRD1
ENST00000354831 0.122742756255889 0.025040932678243 0.0745765297226839 ENSG00000078618 NRD1
ENST00000485608 0.121633258398624 0.0246448673449721 0.0881196720558714 ENSG00000078618 NRD1
ENST00000539524 0.0733073117795357 0.00936290883701077 0.0955868814313894 ENSG00000078618 NRD1
ENST00000464385 0.356446162884776 0.158186469906062 -0.112750093926626 ENSG00000078618 NRD1
ENST00000588291 0.964738046891276 0.930006685379616 -0.00519488974701101 ENSG00000266993 RP4-657D16.3
ENST00000586761 0.827689610171878 0.691312313163974 0.022743464573238 ENSG00000266993 RP4-657D16.3
ENST00000475310 0.747306744784377 0.573310856140315 -0.034625192540228 ENSG00000078618 NRD1
ENST00000497358 0.723516855685028 0.539894854463313 0.0327314284857226 ENSG00000078618 NRD1
ENST00000544028 0.0864345966632036 0.0129616169614246 0.0904283260590776 ENSG00000078618 NRD1
ENST00000591675 0.834965934653633 0.702538127289208 0.0234740657721379 ENSG00000266993 RP4-657D16.3
ENST00000483007 0.0726065808186041 0.0091773168737581 0.151328790982373 ENSG00000078618 NRD1
ENST00000473805 0.0950693212574535 0.0155727586251821 0.143922889147073 ENSG00000078618 NRD1
ENST00000475715 0.455550317644655 0.240661003887414 0.0675437179281397 ENSG00000078618 NRD1
ENST00000491410 0.844123957776161 0.718029315063317 -0.0145469644736659 ENSG00000078618 NRD1
ENST00000468722 0.500584938474606 0.283212849411944 -0.0591368185440814 ENSG00000078618 NRD1
ENST00000371655 0.538134252593132 0.321227410371177 -0.0566806431587201 ENSG00000169213 RAB3B
ENST00000469458 0.732641021374947 0.552182225241379 -0.0376293093088173 ENSG00000117862 TXNDC12
ENST00000371626 0.560808942034571 0.344672819047717 -0.0419326580653233 ENSG00000117862 TXNDC12
ENST00000472624 0.4723054547997 0.25636877702973 -0.0510792078629007 ENSG00000117862 TXNDC12
ENST00000471493 0.603041525250183 0.391732607086699 -0.0637281774640438 ENSG00000117862 TXNDC12
ENST00000371614 0.23586372737843 0.0783864373134826 -0.116309445764794 ENSG00000198841 KTI12
ENST00000425802 0.72419398511279 0.540987098020237 0.0395378166924099 ENSG00000223390 RP11-91A18.4
ENST00000610127 0.957163402027791 0.915310212128925 0.00587921042420576 ENSG00000117862 TXNDC12
ENST00000313334 0.16021329281753 0.0400747474859081 0.121401688616296 ENSG00000134717 BTF3L4
ENST00000477828 0.23429180991897 0.0774867219097971 0.108587114014605 ENSG00000134717 BTF3L4
ENST00000489308 0.140419052483927 0.0318432499489573 0.128958904798537 ENSG00000134717 BTF3L4
ENST00000526132 0.246699009058022 0.0844754911903204 0.107466036105946 ENSG00000134717 BTF3L4
ENST00000472944 0.210087439742116 0.0641427323205665 0.110995843696589 ENSG00000134717 BTF3L4
ENST00000524414 0.655058116760347 0.452741582089476 0.0593528054782472 ENSG00000134717 BTF3L4
ENST00000484036 0.20228679596919 0.0602452336489374 0.115547027325831 ENSG00000134717 BTF3L4
ENST00000533836 0.173438711830824 0.046043758533893 0.120972377734569 ENSG00000134717 BTF3L4
ENST00000361625 0.20249183160658 0.0603254831644817 0.160360079301015 ENSG00000157077 ZFYVE9
ENST00000357206 0.240171975992756 0.0806659482720309 0.141152258910583 ENSG00000157077 ZFYVE9
ENST00000287727 0.229913544456494 0.0750566094940379 0.143413477933114 ENSG00000157077 ZFYVE9
ENST00000371591 0.220821412570422 0.0697716125576691 0.138386081583494 ENSG00000157077 ZFYVE9
ENST00000470844 0.775836429252701 0.613981959295762 -0.0356481444899725 ENSG00000154222 CC2D1B
ENST00000371586 0.318442780775418 0.131313949807186 -0.0864906887324971 ENSG00000154222 CC2D1B
ENST00000284376 0.257711823424083 0.0916388025859783 -0.0981778533477508 ENSG00000154222 CC2D1B
ENST00000491136 0.257599545839148 0.0915750924728274 -0.0981844891806825 ENSG00000154222 CC2D1B
ENST00000438021 0.510337148783597 0.292845666036887 -0.0668605758998237 ENSG00000154222 CC2D1B
ENST00000460261 0.432834917183693 0.220202292323131 -0.0797885715971992 ENSG00000154222 CC2D1B
ENST00000450942 0.362130120602473 0.162466133107092 -0.0912530060583259 ENSG00000154222 CC2D1B
ENST00000460370 0.805371950659224 0.657701841485691 -0.0348477458360941 ENSG00000154222 CC2D1B
ENST00000438831 0.144843417299831 0.0336704753552354 -0.125428408064929 ENSG00000154222 CC2D1B
ENST00000485966 0.572465706243471 0.35740490019528 -0.0771350744005879 ENSG00000154222 CC2D1B
ENST00000371568 0.0985448709399073 0.0166951005830583 -0.113498306311774 ENSG00000085840 ORC1
ENST00000371566 0.0961514817580518 0.0159137755588478 -0.114284472687676 ENSG00000085840 ORC1
ENST00000257181 0.710156684258026 0.521648590569631 -0.0353963487958274 ENSG00000134748 PRPF38A
ENST00000487160 0.68368339897586 0.489247122997499 -0.0420543334190008 ENSG00000134748 PRPF38A
ENST00000474048 0.450610031973039 0.236027037540665 -0.0660045183513898 ENSG00000134748 PRPF38A
ENST00000528457 0.868011255735164 0.757040821163338 -0.0164386027980843 ENSG00000134744 ZCCHC11
ENST00000527941 0.903626393323909 0.818260723582177 -0.0123088335343973 ENSG00000134744 ZCCHC11
ENST00000257177 0.0586316276958942 0.00587459193678161 0.153891486319723 ENSG00000134744 ZCCHC11
ENST00000371544 0.0590843551974727 0.0059549759956374 0.153659680817273 ENSG00000134744 ZCCHC11
ENST00000466440 0.978531257165004 0.956150186016504 -0.00355366196598538 ENSG00000134744 ZCCHC11
ENST00000494469 0.933498346099888 0.872056549425917 -0.0111740089834052 ENSG00000134744 ZCCHC11
ENST00000471623 0.725313030304098 0.542455565508134 0.0453685909594832 ENSG00000134744 ZCCHC11
ENST00000531722 0.232685004063037 0.0765894453338418 0.0954770561179021 ENSG00000134744 ZCCHC11
ENST00000474453 0.112575189955371 0.0212923226782423 0.126445106697511 ENSG00000134744 ZCCHC11
ENST00000470212 0.948417750842415 0.899172421643549 -0.00925997075355783 ENSG00000134744 ZCCHC11
ENST00000469810 0.034568336806982 0.00164592175353845 0.174607603137022 ENSG00000134744 ZCCHC11
ENST00000528642 0.0534232028350205 0.00475755415201659 0.166038313413571 ENSG00000134744 ZCCHC11
ENST00000497120 0.0257030122079949 0.000713840710444672 0.214940179520113 ENSG00000134744 ZCCHC11
ENST00000484723 0.0620116685088883 0.00660134474657048 0.163723309494901 ENSG00000134744 ZCCHC11
ENST00000371541 0.0863746511744642 0.0129321211601266 0.14965942471832 ENSG00000134744 ZCCHC11
ENST00000481133 0.0517914412941369 0.00442195931517192 0.241889262104585 ENSG00000134744 ZCCHC11
ENST00000473856 0.0556838902870366 0.00522789863564863 0.167497553817717 ENSG00000134744 ZCCHC11
ENST00000355809 0.119500154111744 0.0238721554463408 0.15054529507299 ENSG00000134744 ZCCHC11
ENST00000470626 0.110598305197429 0.0206411590217137 0.162384236354967 ENSG00000134744 ZCCHC11
ENST00000524582 0.0771590933243306 0.0103797069012888 0.178683321788243 ENSG00000134744 ZCCHC11
ENST00000371538 0.279502519775363 0.105426181531639 -0.115187030851163 ENSG00000162377 COA7
ENST00000486918 0.489981597950483 0.273101777694223 -0.083126461213975 ENSG00000162377 COA7
ENST00000443756 0.37696320072094 0.174090710139041 0.0856691919819314 ENSG00000162378 ZYG11B
ENST00000545132 0.248025331450749 0.0853673316867725 0.111501248492324 ENSG00000162378 ZYG11B
ENST00000294353 0.24620621997086 0.0841770457838208 0.095612174469169 ENSG00000162378 ZYG11B
ENST00000371532 0.375773058210698 0.173206509846044 0.100338799180423 ENSG00000203995 ZYG11A
ENST00000371528 0.375773058210698 0.173206509846044 0.100338799180423 ENSG00000203995 ZYG11A
ENST00000371522 0.307632956039705 0.123640232070374 -0.097722254140147 ENSG00000121310 ECHDC2
ENST00000460612 0.3121895513689 0.126794375397975 -0.0973740365814329 ENSG00000121310 ECHDC2
ENST00000539680 0.885798002118184 0.786992250863593 0.0222581340597972 ENSG00000121310 ECHDC2
ENST00000479183 0.998274549110699 0.996482222793941 0.000342071169198947 ENSG00000121310 ECHDC2
ENST00000543419 0.853414423370432 0.732842374532737 0.0240221153193498 ENSG00000121310 ECHDC2
ENST00000463923 0.853414423370432 0.732842374532737 0.0240221153193498 ENSG00000121310 ECHDC2
ENST00000371520 0.318415828572856 0.131270167636638 -0.0961392842769629 ENSG00000121310 ECHDC2
ENST00000358358 0.318415828572856 0.131270167636638 -0.0961392842769629 ENSG00000121310 ECHDC2
ENST00000498544 0.90200789059891 0.81496045152951 -0.0178883869128145 ENSG00000121310 ECHDC2
ENST00000476477 0.30672970738339 0.123113640754104 -0.0988871813407343 ENSG00000121310 ECHDC2
ENST00000536120 0.30672970738339 0.123113640754104 -0.0988871813407343 ENSG00000121310 ECHDC2
ENST00000479593 0.806373871263657 0.658997815629197 -0.0293352417613207 ENSG00000121310 ECHDC2
ENST00000467988 0.294334756316422 0.114946723932781 -0.102705613777193 ENSG00000121310 ECHDC2
ENST00000487866 0.825132530476557 0.686865477842171 -0.0288789603321939 ENSG00000121310 ECHDC2
ENST00000486170 0.622481390807519 0.413735861517127 -0.06383423183063 ENSG00000121310 ECHDC2
ENST00000487851 0.80944532909874 0.663484406720167 -0.031158382479953 ENSG00000121310 ECHDC2
ENST00000541281 0.229432335437375 0.074805808467664 -0.125360113377448 ENSG00000121310 ECHDC2
ENST00000488268 0.324195133819836 0.135199382369023 -0.111262826218611 ENSG00000121310 ECHDC2
ENST00000544365 0.228504793588056 0.0742714346618377 -0.133500999312695 ENSG00000121310 ECHDC2
ENST00000495920 0.220141776659761 0.0693219611266856 -0.134993351465128 ENSG00000121310 ECHDC2
ENST00000480312 0.115380772916072 0.0222783025164715 -0.170462178515699 ENSG00000121310 ECHDC2
ENST00000544531 0.0645990479571174 0.00721080374719529 -0.199091352094054 ENSG00000121310 ECHDC2
ENST00000542552 0.064828611948134 0.00728824364667414 -0.201646786152106 ENSG00000121310 ECHDC2
ENST00000474789 0.0708324580085314 0.00871853036948244 -0.201648282514472 ENSG00000121310 ECHDC2
ENST00000371514 0.752579877362719 0.581391259897169 0.0339243369538754 ENSG00000116171 SCP2
ENST00000478631 0.762491532547756 0.594980601164659 0.0327353216211098 ENSG00000116171 SCP2
ENST00000528311 0.753602605688392 0.5827220472049 0.0328837826404288 ENSG00000116171 SCP2
ENST00000371509 0.744747244201554 0.569538181750173 0.034063712927698 ENSG00000116171 SCP2
ENST00000407246 0.753329532030325 0.582415067774883 0.0338571566333106 ENSG00000116171 SCP2
ENST00000371513 0.342645664335295 0.147811862607019 0.102582159410109 ENSG00000116171 SCP2
ENST00000528809 0.134247204095213 0.0293772394024816 0.178330811538859 ENSG00000116171 SCP2
ENST00000529363 0.0665298248517671 0.00768638922392274 0.206980135827892 ENSG00000116171 SCP2
ENST00000473584 0.220227221495153 0.0694074893547827 0.151477132615536 ENSG00000116171 SCP2
ENST00000430330 0.910228652938848 0.829558186181267 0.0147097986837109 ENSG00000116171 SCP2
ENST00000408941 0.917277143411962 0.842253427028271 0.0136808358791617 ENSG00000116171 SCP2
ENST00000478274 0.715062529577797 0.528296736226083 -0.0505037384334511 ENSG00000116171 SCP2
ENST00000484100 0.866426565501491 0.754654249562066 0.0212694133346303 ENSG00000116171 SCP2
ENST00000533119 0.903546288382943 0.818095486225213 0.0156105774549192 ENSG00000116171 SCP2
ENST00000435345 0.905581468199396 0.821857799987597 0.0153296369097578 ENSG00000116171 SCP2
ENST00000488965 0.901505248534276 0.81409362324598 0.0161622724223938 ENSG00000116171 SCP2
ENST00000371486 0.221271000092688 0.0700560974491409 -0.101816312880821 ENSG00000157184 CPT2
ENST00000468572 0.249007013558469 0.0860212099985886 -0.141875453707861 ENSG00000157184 CPT2
ENST00000452466 0.147425422764287 0.0347576107557047 -0.133991192586902 ENSG00000236723 RP5-1024G6.2
ENST00000294360 0.881640336999244 0.780134562280813 0.0185548561880444 ENSG00000162384 C1orf123
ENST00000483739 0.927321272848159 0.859991298005167 0.0123948999254897 ENSG00000162384 C1orf123
ENST00000470385 0.879654557773487 0.776906356888588 0.0191572684560461 ENSG00000162384 C1orf123
ENST00000478839 0.792119200103872 0.638184238601144 0.0358359396449149 ENSG00000162384 C1orf123
ENST00000489755 0.96188622075306 0.924913312725735 -0.00715297419101015 ENSG00000162384 C1orf123
ENST00000474227 0.387155712661453 0.182658690904377 -0.0981407414984226 ENSG00000162384 C1orf123
ENST00000602807 0.45437266784553 0.239577044409411 -0.0911846582715058 ENSG00000162384 C1orf123
ENST00000371470 0.961816558060568 0.924753020643152 -0.00568383031618302 ENSG00000162385 MAGOH
ENST00000371466 0.959681470973141 0.92020919214754 -0.00603230699950699 ENSG00000162385 MAGOH
ENST00000495868 0.902929135888875 0.816842804893399 -0.0161202705636513 ENSG00000162385 MAGOH
ENST00000462941 0.929799562421271 0.865046516050946 -0.0105734683004131 ENSG00000162385 MAGOH
ENST00000306052 0.84076981994178 0.712640191282549 0.0168399427557148 ENSG00000157193 LRP8
ENST00000529670 0.526728308879197 0.309672810857163 0.065120523138287 ENSG00000157193 LRP8
ENST00000371454 0.832203370275717 0.698113353550775 0.018847672460836 ENSG00000157193 LRP8
ENST00000465675 0.827276426242595 0.690580657618973 0.0191148039698775 ENSG00000157193 LRP8
ENST00000354412 0.829958397520536 0.694810621790677 0.0189888861747903 ENSG00000157193 LRP8
ENST00000480045 0.851847447385447 0.730262326958379 0.0169825489904965 ENSG00000157193 LRP8
ENST00000347547 0.825882429527741 0.688260777528258 0.0199033579288851 ENSG00000157193 LRP8
ENST00000459674 0.697926544058516 0.506822800623442 0.0459843694606549 ENSG00000157193 LRP8
ENST00000460214 0.30264312524294 0.120591501981997 -0.121572627195223 ENSG00000157193 LRP8
ENST00000481431 0.704424384415146 0.514886743031422 -0.052063951141427 ENSG00000157193 LRP8
ENST00000475501 0.864267247568197 0.750990242078777 -0.021733471576702 ENSG00000157193 LRP8
ENST00000496580 0.650673642311106 0.447267200521638 0.0584260894554904 ENSG00000157193 LRP8
ENST00000371429 0.223518803985055 0.0713989736541981 0.0865193345666972 ENSG00000058804 NDC1
ENST00000540001 0.221224892149047 0.0700087141343285 0.0869033250581236 ENSG00000058804 NDC1
ENST00000537333 0.115870188421712 0.0224797913517449 0.114112904362917 ENSG00000058804 NDC1
ENST00000234725 0.0766680255174687 0.0102357752750469 0.124771579470066 ENSG00000058804 NDC1
ENST00000480952 0.11584562523091 0.0224595741244818 0.141684660156799 ENSG00000058804 NDC1
ENST00000464950 0.634533526003152 0.428491810048174 -0.0428546999535729 ENSG00000058799 YIPF1
ENST00000371399 0.63488300616961 0.428883109246248 -0.0428320707125621 ENSG00000058799 YIPF1
ENST00000072644 0.63488300616961 0.428883109246248 -0.0428320707125621 ENSG00000058799 YIPF1
ENST00000539954 0.50125344921769 0.283765918481409 -0.0591037099767473 ENSG00000058799 YIPF1
ENST00000469457 0.560748847746471 0.344607279783236 -0.0569836290153295 ENSG00000058799 YIPF1
ENST00000480151 0.560748847746471 0.344612872974878 -0.056983637946664 ENSG00000058799 YIPF1
ENST00000412288 0.640383356293273 0.43519393800667 -0.0484488411399437 ENSG00000058799 YIPF1
ENST00000465897 0.640330910368014 0.43511230999789 -0.0487355921428218 ENSG00000058799 YIPF1
ENST00000472983 0.638535856520183 0.432857475979425 -0.0545903440874713 ENSG00000058799 YIPF1
ENST00000371378 0.528423622555339 0.311578561972919 0.0609916274925543 ENSG00000081870 HSPB11
ENST00000194214 0.648509804280088 0.444708595550187 0.047314450565328 ENSG00000081870 HSPB11
ENST00000489675 0.810862250239262 0.665815866269493 0.0342974466599253 ENSG00000081870 HSPB11
ENST00000371377 0.591952557926155 0.379057339724643 0.055632974867913 ENSG00000081870 HSPB11
ENST00000371376 0.657859838985879 0.456022785954586 0.050301086854754 ENSG00000081870 HSPB11
ENST00000488884 0.663268261196948 0.462654004232591 0.0529996925803882 ENSG00000081870 HSPB11
ENST00000371370 0.142819223861745 0.032832462516164 -0.126852977435922 ENSG00000116212 LRRC42
ENST00000371368 0.248458522867079 0.0856707922519879 -0.108267694972919 ENSG00000116212 LRRC42
ENST00000319223 0.136410284510006 0.0303077985159402 -0.127972366441659 ENSG00000116212 LRRC42
ENST00000444987 0.218906345249972 0.0687263062582783 -0.112042531925186 ENSG00000116212 LRRC42
ENST00000477905 0.426031554133876 0.214510624625302 -0.0995337010963252 ENSG00000116212 LRRC42
ENST00000371348 0.376979252556912 0.174105858552395 0.0806014460327126 ENSG00000116209 TMEM59
ENST00000371344 0.43959963828977 0.226113961892455 0.0746450694083099 ENSG00000116209 TMEM59
ENST00000234831 0.526497572399009 0.309455107694013 0.0492428806376301 ENSG00000116209 TMEM59
ENST00000371341 0.503140605658562 0.285792843096919 0.0516075632158993 ENSG00000116209 TMEM59
ENST00000470395 0.707014812392505 0.517889982152331 0.0454332162239712 ENSG00000116209 TMEM59
ENST00000420738 0.470466414721528 0.254723751965725 0.0561375154848238 ENSG00000116209 TMEM59
ENST00000440019 0.470466414721528 0.254723751965725 0.0561375154848238 ENSG00000116209 TMEM59
ENST00000452421 0.470494677968786 0.254753535697965 0.0561365783929694 ENSG00000116209 TMEM59
ENST00000371337 0.647718114111964 0.443687240432066 0.0419701842115627 ENSG00000116209 TMEM59
ENST00000498272 0.833391477828383 0.699797704313517 0.0190019648630666 ENSG00000116205 TCEANC2
ENST00000234827 0.496326160686582 0.279312652903204 0.0580633599314765 ENSG00000116205 TCEANC2
ENST00000371331 0.339191300005317 0.145449809058238 0.103158865908647 ENSG00000116205 TCEANC2
ENST00000525949 0.0433231294173388 0.00294941188567065 -0.253400689924695 ENSG00000256407 RP11-446E24.4
ENST00000311841 0.0376335635925604 0.00205467196803145 -0.204088060764314 ENSG00000256407 RP11-446E24.4
ENST00000420054 0.283486435625513 0.107880369930384 -0.120610980590213 ENSG00000215883 CYB5RL
ENST00000421415 0.148108896285073 0.0350467958075217 -0.148148368532755 ENSG00000215883 CYB5RL
ENST00000490863 0.131762011175632 0.0284585396457309 -0.153350411603755 ENSG00000215883 CYB5RL
ENST00000401046 0.255924769972254 0.0905090365683653 -0.12646492655185 ENSG00000215883 CYB5RL
ENST00000419823 0.122683598449984 0.0250099835970164 -0.157396150030969 ENSG00000215883 CYB5RL
ENST00000528287 0.092978823682539 0.0149813524770111 -0.169779460096466 ENSG00000215883 CYB5RL
ENST00000534324 0.513754311663849 0.29631927662992 -0.0833352166205237 ENSG00000215883 CYB5RL
ENST00000287899 0.614538007890642 0.404921006214404 -0.0631413615040646 ENSG00000215883 CYB5RL
ENST00000542737 0.375090492381091 0.172664001355851 -0.100838101318752 ENSG00000215883 CYB5RL
ENST00000537208 0.375090492381091 0.172664001355851 -0.100838101318752 ENSG00000215883 CYB5RL
ENST00000493530 0.898182197563804 0.808283043070953 -0.0194877174086512 ENSG00000215883 CYB5RL
ENST00000487096 0.17165258672096 0.045178079456692 -0.107395371583732 ENSG00000116221 MRPL37
ENST00000360840 0.205965585911693 0.0621024276614675 -0.102467986384946 ENSG00000116221 MRPL37
ENST00000605337 0.244153829798719 0.0829606797494971 -0.0935305274163928 ENSG00000116221 MRPL37
ENST00000490670 0.224917953952698 0.0721611440844375 -0.102772840399814 ENSG00000116221 MRPL37
ENST00000336230 0.205965585911693 0.0621024276614675 -0.102467986384946 ENSG00000116221 MRPL37
ENST00000398219 0.259044727042629 0.0925053616802582 -0.102492281027515 ENSG00000116221 MRPL37
ENST00000326956 0.763536071293212 0.596365436850629 0.0337919017591233 ENSG00000157216 SSBP3
ENST00000528930 0.885434765352962 0.786399063989691 -0.0221365208577696 ENSG00000157216 SSBP3
ENST00000417664 0.567107014018995 0.351569295098083 0.0599359676408363 ENSG00000157216 SSBP3
ENST00000371320 0.512041167076321 0.294574704038551 0.0676655726657619 ENSG00000157216 SSBP3
ENST00000371319 0.539156545117451 0.322401668650852 0.0638433633955675 ENSG00000157216 SSBP3
ENST00000533946 0.610254765104663 0.400099728216357 0.0548153137601236 ENSG00000157216 SSBP3
ENST00000357475 0.526007072952761 0.308923493768745 0.0661385014215385 ENSG00000157216 SSBP3
ENST00000426150 0.682860028806316 0.488209541062859 0.0459601365171185 ENSG00000157216 SSBP3
ENST00000444533 0.312066044931947 0.126721802179198 -0.119267421494285 ENSG00000157216 SSBP3
ENST00000420121 0.612939061799402 0.403180209379366 -0.0634287885222221 ENSG00000157216 SSBP3
ENST00000533209 0.78531010084186 0.62754712675153 0.0362416603845015 ENSG00000157216 SSBP3
ENST00000525990 0.555051333677105 0.338890765326246 0.0664170736536329 ENSG00000157216 SSBP3
ENST00000528787 0.782244494747854 0.622922470435405 0.0368566219747792 ENSG00000157216 SSBP3
ENST00000606515 0.0778592501702087 0.0105497806196568 -0.150314375042186 ENSG00000271723 MROH7-TTC4
ENST00000425300 0.0799393570987807 0.0111030985575387 -0.148432587524311 ENSG00000271723 MROH7-TTC4
ENST00000414150 0.0840104170589581 0.0121960336655818 -0.146784157678566 ENSG00000271723 MROH7-TTC4
ENST00000460155 0.104516268049306 0.0186868267497205 -0.138625271468433 ENSG00000271723 MROH7-TTC4
ENST00000371281 0.100115077078138 0.0171614107707143 -0.141106186990691 ENSG00000243725 TTC4
ENST00000486621 0.117993542287964 0.0233372269234366 -0.189504528721024 ENSG00000243725 TTC4
ENST00000371284 0.103751605240517 0.0183600506791398 -0.140244732562838 ENSG00000243725 TTC4
ENST00000486091 0.059836355388678 0.00611169930428534 -0.226581571585686 ENSG00000243725 TTC4
ENST00000371279 0.455434651801452 0.240544840623662 -0.0969386094865501 ENSG00000162396 PARS2
ENST00000371269 0.0348885650705547 0.00170923568311031 -0.149587698012987 ENSG00000116133 DHCR24
ENST00000436604 0.0516827381093665 0.00439703033021175 -0.165677652628229 ENSG00000116133 DHCR24
ENST00000537443 0.0657077188534323 0.00747785948209124 -0.134753816347215 ENSG00000116133 DHCR24
ENST00000535035 0.072492517612409 0.00914886419747831 -0.127604157637221 ENSG00000116133 DHCR24
ENST00000415336 0.0215464534372052 0.000439048121087669 -0.267686909088677 ENSG00000242396 RP11-67L3.5
ENST00000294383 0.12382367792676 0.0254406946392178 0.102878336862574 ENSG00000162402 USP24
ENST00000407756 0.124194903479615 0.0255817627856248 0.102679685440246 ENSG00000162402 USP24
ENST00000472566 0.59637535963424 0.383890251504786 0.0725773835181452 ENSG00000162402 USP24
ENST00000485760 0.0711309482747588 0.00882658887467387 0.148060133762416 ENSG00000173406 DAB1
ENST00000467509 0.0308358536892949 0.00117876670612817 0.234029488409901 ENSG00000162600 OMA1
ENST00000460671 0.0760829363059737 0.0100866719556871 0.1961437308831 ENSG00000162600 OMA1
ENST00000421528 0.129948398207347 0.0277339031112733 0.143915205309557 ENSG00000162600 OMA1
ENST00000358603 0.119644884125824 0.0239351143487171 0.1310785589295 ENSG00000162600 OMA1
ENST00000371226 0.146941207972391 0.0345380432404583 0.124150999762431 ENSG00000162600 OMA1
ENST00000476933 0.0571694962636969 0.00550484297636892 0.212964423446507 ENSG00000162600 OMA1
ENST00000456980 0.569383412631205 0.354049347211984 0.0611976855995733 ENSG00000162600 OMA1
ENST00000467063 0.635999532580479 0.429957086286299 0.0519505697445025 ENSG00000162600 OMA1
ENST00000419242 0.681457938318307 0.48619335681331 0.0468234166260406 ENSG00000162600 OMA1
ENST00000426139 0.664465568856845 0.464216942418964 0.0495252256152259 ENSG00000162600 OMA1
ENST00000453710 0.626057363234222 0.417854742896729 0.0569095572405255 ENSG00000162600 OMA1
ENST00000482274 0.538671499575908 0.321801203797836 0.0701850545249597 ENSG00000162600 OMA1
ENST00000472487 0.247580178228677 0.0850230803459745 0.101333535311715 ENSG00000162601 MYSM1
ENST00000493821 0.323128787063083 0.134567089488084 0.0894178091076065 ENSG00000162601 MYSM1
ENST00000401044 0.2213044742448 0.0700876968858391 0.112414433000368 ENSG00000162601 MYSM1
ENST00000481973 0.660461172652821 0.458942423350083 0.0601266633983143 ENSG00000162601 MYSM1
ENST00000466774 0.136320829561873 0.030280313110945 0.147269080143874 ENSG00000162601 MYSM1
ENST00000483003 0.437434960386862 0.224179246344973 0.0939895040633428 ENSG00000162601 MYSM1
ENST00000489282 0.35218419582512 0.154842531321326 0.114966800247524 ENSG00000162601 MYSM1
ENST00000371222 0.0749972648533251 0.00980881432594838 -0.167168986418794 ENSG00000177606 JUN
ENST00000544621 0.101962178227214 0.0177793083117854 0.194899648319682 ENSG00000234807 LINC01135
ENST00000419531 0.101229952043692 0.0175274808435874 0.195340327579959 ENSG00000234807 LINC01135
ENST00000438195 0.787900686066433 0.631479373106197 0.0385635115939145 ENSG00000230812 RP4-794H19.4
ENST00000582567 0.244689901159763 0.0832804224999894 0.147467527917244 ENSG00000172456 FGGY
ENST00000413489 0.132217378585402 0.0286247165580092 0.173313688996718 ENSG00000172456 FGGY
ENST00000474476 0.100613332702357 0.0173118518800783 0.180896499454026 ENSG00000172456 FGGY
ENST00000462744 0.113811328620695 0.021731226397453 0.187232711242506 ENSG00000172456 FGGY
ENST00000371218 0.143183225169453 0.0329657818408505 0.155293900407025 ENSG00000172456 FGGY
ENST00000495718 0.125543851334706 0.0261353266382735 0.170453258374583 ENSG00000172456 FGGY
ENST00000303721 0.143226893896876 0.0329813997602193 0.155282659241264 ENSG00000172456 FGGY
ENST00000430447 0.104808075099596 0.0187852372216061 0.173282603223776 ENSG00000172456 FGGY
ENST00000371212 0.142800763177324 0.032815921509114 0.157071420495439 ENSG00000172456 FGGY
ENST00000475949 0.222239416394662 0.0706219898363448 0.144540932632978 ENSG00000172456 FGGY
ENST00000485720 0.307344950358685 0.123467722132396 0.124411236518145 ENSG00000172456 FGGY
ENST00000371210 0.338132507597094 0.144675059985936 0.105246746775467 ENSG00000172456 FGGY
ENST00000493891 0.378483636766601 0.175358973173174 0.0987466062232162 ENSG00000172456 FGGY
ENST00000476939 0.588807726630757 0.375793075389824 0.0652415261467197 ENSG00000172456 FGGY
ENST00000472783 0.711809473160919 0.523841236475899 0.0495343264661093 ENSG00000172456 FGGY
ENST00000471169 0.711809473160919 0.523841236475899 0.0495343264661093 ENSG00000172456 FGGY
ENST00000455990 0.0472250081104161 0.00362121381570996 0.223738715296418 ENSG00000134709 HOOK1
ENST00000371208 0.71111504277027 0.522963509507141 0.0419656624075788 ENSG00000134709 HOOK1
ENST00000465876 0.535976953501477 0.319018189775194 0.0610905508284234 ENSG00000134709 HOOK1
ENST00000395561 0.471352929639129 0.255542247470201 0.0692629091396949 ENSG00000134709 HOOK1
ENST00000474695 0.691973744068051 0.499148270972408 0.0568324018871807 ENSG00000134709 HOOK1
ENST00000466803 0.682290400167325 0.487403285864888 0.0505965920166201 ENSG00000134709 HOOK1
ENST00000606498 0.204724122935568 0.0614970513535497 0.116592285632468 ENSG00000162604 TM2D1
ENST00000294613 0.210922873631634 0.0645613147512252 0.115234761149277 ENSG00000162604 TM2D1
ENST00000472357 0.839051195322809 0.709452760799317 0.0311349551902186 ENSG00000162604 TM2D1
ENST00000371180 0.210922873631634 0.0645613147512252 0.115234761149277 ENSG00000162604 TM2D1
ENST00000488206 0.197332323144339 0.0575049453904907 0.119088986263762 ENSG00000162604 TM2D1
ENST00000472989 0.20972401128191 0.0639715253865031 0.12934563037324 ENSG00000162604 TM2D1
ENST00000488410 0.514940432841661 0.297616234161302 0.0832839544571201 ENSG00000162604 TM2D1
ENST00000468586 0.141023211366292 0.0320951872138962 0.14037894337542 ENSG00000162604 TM2D1
ENST00000371178 0.0853129993496576 0.0126135799079503 0.161281700226299 ENSG00000162604 TM2D1
ENST00000494926 0.0828713928068565 0.0118922068770842 0.163270089948209 ENSG00000162604 TM2D1
ENST00000496465 0.0828877802465816 0.0118978448079401 0.163279420121407 ENSG00000162604 TM2D1
ENST00000371177 0.0517670069463547 0.00441724030525458 0.18580695741299 ENSG00000162604 TM2D1
ENST00000316485 0.161922819620911 0.0407851382642288 0.138766160312739 ENSG00000132849 INADL
ENST00000459752 0.150124134262516 0.03586881659037 0.142311753292216 ENSG00000132849 INADL
ENST00000484562 0.150124134262516 0.03586881659037 0.142311753292216 ENSG00000132849 INADL
ENST00000371158 0.236957110198225 0.078924926465429 0.114684053271638 ENSG00000132849 INADL
ENST00000484937 0.226667857574085 0.0731523100202359 0.123797027844436 ENSG00000132849 INADL
ENST00000494842 0.0796678803627274 0.0110408713238917 0.208228940041615 ENSG00000132849 INADL
ENST00000490547 0.0315871708342137 0.00125447766799263 0.276266814820006 ENSG00000132849 INADL
ENST00000307297 0.21184627577388 0.065001401144654 0.149474975178038 ENSG00000132849 INADL
ENST00000543708 0.168821109146509 0.0438688935309611 0.150817071095442 ENSG00000132849 INADL
ENST00000545929 0.345968052528184 0.150338328355712 0.11192061416159 ENSG00000132849 INADL
ENST00000465798 0.293218966990022 0.114258229047379 0.12389942809149 ENSG00000132849 INADL
ENST00000452143 0.133158293929657 0.0289800645237491 -0.127291368584555 ENSG00000162607 USP1
ENST00000442679 0.140849835937664 0.0320152674176562 -0.137661665405505 ENSG00000162607 USP1
ENST00000371146 0.685207578744174 0.490752126499149 -0.0394427254050765 ENSG00000162607 USP1
ENST00000339950 0.683923542434829 0.48946107136641 -0.039565765658461 ENSG00000162607 USP1
ENST00000251157 0.0572688840015318 0.00552891991224916 0.17479113566235 ENSG00000116641 DOCK7
ENST00000454575 0.111789876957664 0.0210092024839488 0.141561352703887 ENSG00000116641 DOCK7
ENST00000340370 0.0573016228229325 0.00554072118205885 0.174767180768532 ENSG00000116641 DOCK7
ENST00000489185 0.889523143739335 0.793452998792314 0.021289941114653 ENSG00000116641 DOCK7
ENST00000404627 0.0538386172416688 0.00484696692618902 0.211274997687725 ENSG00000116641 DOCK7
ENST00000443289 0.0169871481603183 0.000244350187746353 0.238493922308386 ENSG00000125703 ATG4C
ENST00000317868 0.0164832192142453 0.000226608328173681 0.228303572502306 ENSG00000125703 ATG4C
ENST00000371120 0.0164832192142453 0.000226608328173681 0.228303572502306 ENSG00000125703 ATG4C
ENST00000371118 0.0426615575037395 0.00283774748691021 0.193905865003297 ENSG00000125703 ATG4C
ENST00000414558 0.031986113450233 0.00129897355188262 0.213292054924401 ENSG00000125703 ATG4C
ENST00000371108 0.118273673515601 0.0234460235936025 0.139548392137859 ENSG00000088035 ALG6
ENST00000487136 0.374276684037966 0.172055149088839 0.112568571173543 ENSG00000088035 ALG6
ENST00000263440 0.120644941668204 0.0243035131800061 0.138789685167616 ENSG00000088035 ALG6
ENST00000603108 0.120644941668204 0.0243035131800061 0.138789685167616 ENSG00000088035 ALG6
ENST00000465969 0.397577309510688 0.191132426070092 0.0975358578067943 ENSG00000088035 ALG6
ENST00000462390 0.361860698615359 0.162232681362399 0.110254890768584 ENSG00000088035 ALG6
ENST00000494765 0.0310570838869862 0.00119822819731292 0.260869971121774 ENSG00000088035 ALG6
ENST00000492655 0.71100327269877 0.522839433371133 0.0468703555344558 ENSG00000142856 ITGB3BP
ENST00000371092 0.391552117946876 0.186222769280103 0.0768965601497852 ENSG00000142856 ITGB3BP
ENST00000271002 0.391599401891242 0.186261888617252 0.0768986799348893 ENSG00000142856 ITGB3BP
ENST00000489099 0.391807115528316 0.186436996185527 0.0765683903184285 ENSG00000142856 ITGB3BP
ENST00000461681 0.650884997855268 0.447530547796623 0.0502230166028367 ENSG00000142856 ITGB3BP
ENST00000463803 0.682414451185454 0.487533911032103 0.0489372249229251 ENSG00000142856 ITGB3BP
ENST00000478538 0.836492410076889 0.705075478964676 0.0313476386205706 ENSG00000142856 ITGB3BP
ENST00000283568 0.31525289356665 0.128917337245009 0.0889667433260481 ENSG00000142856 ITGB3BP
ENST00000476508 0.653364402282998 0.450601806487013 0.0499030447010953 ENSG00000142856 ITGB3BP
ENST00000460394 0.247340920259465 0.0848653164690397 0.10215998069473 ENSG00000142856 ITGB3BP
ENST00000462285 0.263615297260754 0.095301243762975 0.100044773816851 ENSG00000142856 ITGB3BP
ENST00000489863 0.265070047125439 0.0961718895542509 0.0999007311878004 ENSG00000142856 ITGB3BP
ENST00000465781 0.34240140704166 0.147617922730451 0.0895816704665336 ENSG00000142856 ITGB3BP
ENST00000460251 0.336920589039164 0.14383224470277 0.0903192107086246 ENSG00000142856 ITGB3BP
ENST00000478138 0.968715021468149 0.937279240069732 -0.00410713081078238 ENSG00000142856 ITGB3BP
ENST00000371088 0.887279535620693 0.789721571290674 0.0194818385640455 ENSG00000203965 EFCAB7
ENST00000496956 0.0636520847254075 0.00694315137786532 0.222016070709715 ENSG00000203965 EFCAB7
ENST00000460678 0.984068408422374 0.967389625097107 -0.00318713514467054 ENSG00000203965 EFCAB7
ENST00000461039 0.225390935083232 0.0724548493789157 -0.147412653737281 ENSG00000203965 EFCAB7
ENST00000371084 0.810726425826796 0.665366263543538 -0.016754656595235 ENSG00000079739 PGM1
ENST00000540265 0.944198108814952 0.891713597133826 0.00540054009130986 ENSG00000079739 PGM1
ENST00000473117 0.527485211127501 0.310437661076161 0.0879464988172124 ENSG00000079739 PGM1
ENST00000371083 0.761515530988539 0.593688352152335 -0.0255054524000441 ENSG00000079739 PGM1
ENST00000483707 0.560127388391835 0.343937870065162 -0.060670397192978 ENSG00000079739 PGM1
ENST00000371080 0.261182746837949 0.0937867665879576 0.148150439839483 ENSG00000185483 ROR1
ENST00000371079 0.378290198515522 0.175152507722075 0.119167275479571 ENSG00000185483 ROR1
ENST00000482426 0.209528527669364 0.0638798993105793 0.163887477456933 ENSG00000185483 ROR1
ENST00000342505 0.948220431404723 0.898782558656084 0.00554677227830934 ENSG00000162434 JAK1
ENST00000465376 0.149397947568466 0.0355477295578933 -0.149528856375055 ENSG00000162434 JAK1
ENST00000471473 0.212432379761683 0.0652902103264671 -0.14595913170439 ENSG00000162434 JAK1
ENST00000494904 0.907073641335337 0.82450918718609 -0.0187131974281714 ENSG00000162434 JAK1
ENST00000497030 0.650930029144747 0.447673271052189 0.0540946169663882 ENSG00000162433 AK4
ENST00000545314 0.876310878740425 0.771171919532824 -0.0125769231029856 ENSG00000162433 AK4
ENST00000470888 0.694216271800288 0.502027641147595 0.0479730929810152 ENSG00000162433 AK4
ENST00000546702 0.980335538108781 0.959999742782212 0.00250747042482058 ENSG00000162433 AK4
ENST00000395334 0.872766700456488 0.765385438788538 -0.0128918561690396 ENSG00000162433 AK4
ENST00000327299 0.889557267366612 0.793691095148297 -0.0113517317175257 ENSG00000162433 AK4
ENST00000474968 0.719564943726919 0.534195901077625 0.0337820972020076 ENSG00000162433 AK4
ENST00000479060 0.747934457150718 0.574137724617563 0.0293388043345144 ENSG00000162433 AK4
ENST00000463018 0.149451416644938 0.0355788516654267 0.176066011958423 ENSG00000116675 DNAJC6
ENST00000494710 0.150455495438785 0.0360031771988908 0.171603209384381 ENSG00000116675 DNAJC6
ENST00000263441 0.285051971756012 0.10890107280411 0.128907461822148 ENSG00000116675 DNAJC6
ENST00000395325 0.19963796595839 0.0587915068725723 0.148351520714711 ENSG00000116675 DNAJC6
ENST00000483402 0.131565604226296 0.0283942733045331 0.190142673043011 ENSG00000116675 DNAJC6
ENST00000371069 0.28338746638737 0.107827956970436 0.131962486427321 ENSG00000116675 DNAJC6
ENST00000344610 0.0629161836627883 0.00677638346252131 0.156982306863792 ENSG00000116678 LEPR
ENST00000371065 0.497138091024589 0.280104952117455 0.0596867836930252 ENSG00000213625 LEPROT
ENST00000475108 0.734483581915503 0.554769834658882 0.0349686070822302 ENSG00000213625 LEPROT
ENST00000371059 0.0638554598544247 0.00700848149531169 0.155739564746774 ENSG00000116678 LEPR
ENST00000371060 0.0717090499839082 0.00898882910334862 0.151485944164159 ENSG00000116678 LEPR
ENST00000349533 0.0704936704929871 0.0086484386144982 0.152089599831635 ENSG00000116678 LEPR
ENST00000497874 0.630237768574923 0.42348201923716 0.0506729085809114 ENSG00000213625 LEPROT
ENST00000488747 0.680028358292799 0.484224563530437 0.0412198736487936 ENSG00000213625 LEPROT
ENST00000484243 0.576952297866616 0.362372450221569 0.0556194947856585 ENSG00000213625 LEPROT
ENST00000406510 0.0693214239689243 0.0083723381857205 0.152316881281457 ENSG00000116678 LEPR
ENST00000462765 0.3022807141512 0.120347854656319 0.134134741442592 ENSG00000116678 LEPR
ENST00000371058 0.934267194988918 0.873180862438756 0.0134656411168728 ENSG00000116678 LEPR
ENST00000329654 0.159545572469684 0.0397807404308233 0.115936364861624 ENSG00000184588 PDE4B
ENST00000341517 0.179865442368763 0.0491211471264399 0.116870625320957 ENSG00000184588 PDE4B
ENST00000371049 0.147524016753455 0.0348127292656458 0.132195136126552 ENSG00000184588 PDE4B
ENST00000423207 0.16285546201226 0.0412226321818661 0.114675663592246 ENSG00000184588 PDE4B
ENST00000412480 0.857257140113664 0.739587669737336 -0.0270087958774353 ENSG00000184588 PDE4B
ENST00000528771 0.0648253337676459 0.00728444315915598 0.197099242120266 ENSG00000184588 PDE4B
ENST00000371045 0.145495888360288 0.0339221715706119 0.118479687242031 ENSG00000184588 PDE4B
ENST00000531025 0.0596824176610156 0.00608152018271476 0.200257305238741 ENSG00000184588 PDE4B
ENST00000526197 0.0567751991108848 0.00543928192569449 0.20176704232603 ENSG00000184588 PDE4B
ENST00000480109 0.800927152162126 0.651078916327217 0.027061833547973 ENSG00000184588 PDE4B
ENST00000534463 0.704263587223272 0.514610251453943 0.0517332517262835 ENSG00000184588 PDE4B
ENST00000524999 0.93100415664666 0.867528008296039 0.0143046292833879 ENSG00000184588 PDE4B
ENST00000371018 0.0822257025312138 0.0117066386993501 0.153161332755278 ENSG00000198160 MIER1
ENST00000355977 0.0822257025312138 0.0117066386993501 0.153161332755278 ENSG00000198160 MIER1
ENST00000357692 0.0833593793627304 0.0120313235152404 0.15251605110289 ENSG00000198160 MIER1
ENST00000401041 0.0613529844186645 0.0064481376052611 0.162551022842829 ENSG00000198160 MIER1
ENST00000371014 0.0903126402461033 0.0141507853344388 0.149059721992965 ENSG00000198160 MIER1
ENST00000371016 0.0903126402461033 0.0141507853344388 0.149059721992965 ENSG00000198160 MIER1
ENST00000371012 0.0947393973595539 0.0154769203258046 0.183065864978447 ENSG00000198160 MIER1
ENST00000401042 0.104267048391182 0.0185449220366218 0.144512060657114 ENSG00000198160 MIER1
ENST00000355356 0.0953639065099405 0.0156718893451957 0.148360008302692 ENSG00000198160 MIER1
ENST00000479067 0.123091801166154 0.0251601308570152 0.149642615691235 ENSG00000198160 MIER1
ENST00000493357 0.879890335745158 0.777288929676336 -0.0224327858534471 ENSG00000198160 MIER1
ENST00000235345 0.700363848913274 0.509899659489409 0.04002971625255 ENSG00000116704 SLC35D1
ENST00000506472 0.296029991139366 0.116067324729476 0.127510399603494 ENSG00000116704 SLC35D1
ENST00000371007 0.771688827152024 0.608017215444997 -0.0440054010856621 ENSG00000203963 C1orf141
ENST00000448166 0.794619509497391 0.641915928576127 -0.0398504526075439 ENSG00000203963 C1orf141
ENST00000347310 0.774789780345421 0.612527140037341 0.0429808218719116 ENSG00000162594 IL23R
ENST00000371002 0.774889888627345 0.612637629091124 0.0429618473609751 ENSG00000162594 IL23R
ENST00000473881 0.997700948316784 0.995275021110966 0.000501251286458565 ENSG00000162594 IL23R
ENST00000395227 0.948132985923425 0.89864952948152 0.0108548074097569 ENSG00000162594 IL23R
ENST00000262345 0.0614693286815483 0.00647550084028048 0.204004994905022 ENSG00000081985 IL12RB2
ENST00000371000 0.0614693286815483 0.00647550084028048 0.204004994905022 ENSG00000081985 IL12RB2
ENST00000541374 0.0380326103107404 0.00211019140823314 0.2341250131963 ENSG00000081985 IL12RB2
ENST00000544434 0.0418221690832493 0.00267953540167711 0.228901084524183 ENSG00000081985 IL12RB2
ENST00000370994 0.191242935852762 0.0544081934051204 -0.0725573398864249 ENSG00000142864 SERBP1
ENST00000370995 0.181565782959354 0.049887280531799 -0.0744637923441276 ENSG00000142864 SERBP1
ENST00000361219 0.102284077047846 0.0178963029647478 -0.0906985260502697 ENSG00000142864 SERBP1
ENST00000370990 0.0831904444625598 0.0119766567546131 -0.0970841315875686 ENSG00000142864 SERBP1
ENST00000493607 0.623381242121877 0.414679316473769 -0.0453715120379365 ENSG00000142864 SERBP1
ENST00000462814 0.0523718840757605 0.00452847275049256 -0.124681620697906 ENSG00000142864 SERBP1
ENST00000484880 0.563109332989427 0.347062994459904 -0.0531844543561318 ENSG00000142864 SERBP1
ENST00000490406 0.632688247128436 0.426180153416073 -0.0415780969558388 ENSG00000142864 SERBP1
ENST00000370986 0.908826294119439 0.827401617876948 0.012058233369834 ENSG00000116717 GADD45A
ENST00000370985 0.828024358351224 0.691821353940585 -0.0241511265077047 ENSG00000116717 GADD45A
ENST00000460575 0.735780481967153 0.556708104894979 -0.0420632413840149 ENSG00000116717 GADD45A
ENST00000484245 0.920989240216727 0.848664621072736 0.0147371577377873 ENSG00000116717 GADD45A
ENST00000456315 0.956237292004876 0.913414107644547 0.00759228653405641 ENSG00000024526 DEPDC1
ENST00000370966 0.956237292004876 0.913414107644547 0.00759228653405641 ENSG00000024526 DEPDC1
ENST00000488146 0.882435576953292 0.781554159249026 -0.0211539392879525 ENSG00000024526 DEPDC1
ENST00000489862 0.639517494577807 0.434129658144128 0.0559623676808706 ENSG00000024526 DEPDC1
ENST00000425820 0.952547241362129 0.906638254398629 -0.00883684666598116 ENSG00000233589 RP4-694A7.2
ENST00000525124 0.680357956222734 0.484619802858644 0.0487531130998818 ENSG00000024526 DEPDC1
ENST00000588515 0.851910464279803 0.73037753100997 0.0279331949147136 ENSG00000033122 LRRC7
ENST00000608744 0.602944552876075 0.391660969237893 0.0698243809538012 ENSG00000033122 LRRC7
ENST00000609072 0.586313667471147 0.372954669527584 0.0727104568169061 ENSG00000033122 LRRC7
ENST00000607936 0.852080494316705 0.730768080039154 0.0280206716339943 ENSG00000033122 LRRC7
ENST00000370952 0.34751762005337 0.151710498111121 0.0955068223362213 ENSG00000066557 LRRC40
ENST00000441830 0.547209081002062 0.330607339361831 -0.0758290997558511 ENSG00000033122 LRRC7
ENST00000370951 0.42795848653688 0.216126280304621 0.0598907599114099 ENSG00000116754 SRSF11
ENST00000463877 0.0569021280942621 0.00546253424210538 0.11729147817088 ENSG00000116754 SRSF11
ENST00000405432 0.39847965127224 0.191870833746033 0.0585209321170085 ENSG00000116754 SRSF11
ENST00000370950 0.398573093736432 0.192008591313842 0.0642754448581385 ENSG00000116754 SRSF11
ENST00000454435 0.0834440721143904 0.0120538887387977 0.12655923719647 ENSG00000116754 SRSF11
ENST00000475204 0.133521407835864 0.0291248451010394 0.107944155377199 ENSG00000116754 SRSF11
ENST00000395136 0.370358254280559 0.169056356054826 0.0625649790561803 ENSG00000116754 SRSF11
ENST00000436161 0.166805197504199 0.0430216052124557 0.099252500030582 ENSG00000116754 SRSF11
ENST00000473950 0.113666928392777 0.0216978236347184 0.114887245792152 ENSG00000116754 SRSF11
ENST00000469170 0.107244535438605 0.0196312403949482 0.120777839048065 ENSG00000116754 SRSF11
ENST00000486667 0.124803216463582 0.0258531008886445 0.113962636834659 ENSG00000116754 SRSF11
ENST00000481648 0.439782944235492 0.226348119221481 0.0730765844573993 ENSG00000116754 SRSF11
ENST00000463116 0.314239573445048 0.12822729021407 0.108940698726319 ENSG00000116754 SRSF11
ENST00000484162 0.876970539823682 0.772375853971361 0.0152059932079336 ENSG00000116754 SRSF11
ENST00000370949 0.929612960378152 0.864474173773713 0.00876342046209336 ENSG00000116754 SRSF11
ENST00000463859 0.828196043710498 0.692109167378628 -0.0189951492603117 ENSG00000116754 SRSF11
ENST00000460795 0.782133424290612 0.622705937686597 -0.0248693604167082 ENSG00000116754 SRSF11
ENST00000461935 0.805535413280578 0.657919065101509 0.0254636810075359 ENSG00000116754 SRSF11
ENST00000489188 0.902917700564021 0.816774433711718 -0.0124629903704181 ENSG00000116754 SRSF11
ENST00000370944 0.0487911020104922 0.00391921897985283 0.192438498666465 ENSG00000118454 ANKRD13C
ENST00000262346 0.0516353747361683 0.00439221187993815 0.190511362327127 ENSG00000118454 ANKRD13C
ENST00000464236 0.06753105496029 0.00793732268721317 0.201885725093586 ENSG00000118454 ANKRD13C
ENST00000490846 0.0591593762436793 0.00597289713491895 0.214965418066634 ENSG00000118454 ANKRD13C
ENST00000498735 0.0426615575037395 0.00283776155514561 0.234088902911282 ENSG00000118454 ANKRD13C
ENST00000361764 0.883099580258422 0.78261268742323 0.0213028642370532 ENSG00000197568 HHLA3
ENST00000359875 0.890420959589707 0.795210937558186 0.0200226030939994 ENSG00000197568 HHLA3
ENST00000486110 0.724722194409859 0.541627046801951 0.0490940218232815 ENSG00000197568 HHLA3
ENST00000463058 0.891085283920124 0.796427470955017 0.0199435089189206 ENSG00000197568 HHLA3
ENST00000370940 0.891085283920124 0.796427470955017 0.0199435089189206 ENSG00000197568 HHLA3
ENST00000531950 0.888745351181518 0.792031743636112 0.0203033960711118 ENSG00000197568 HHLA3
ENST00000525653 0.784113972967825 0.625698333738499 0.0375931268152479 ENSG00000197568 HHLA3
ENST00000432224 0.866743132935461 0.755161181236741 0.0242168238540705 ENSG00000197568 HHLA3
ENST00000411986 0.967530080634979 0.935203075437848 -0.00501265960126544 ENSG00000116761 CTH
ENST00000464926 0.473719090268552 0.257629016353742 -0.0735389211376564 ENSG00000116761 CTH
ENST00000370938 0.897226480031963 0.806859471162837 -0.0151664588470853 ENSG00000116761 CTH
ENST00000346806 0.689064566571084 0.495637132733414 -0.0419740902322681 ENSG00000116761 CTH
ENST00000482383 0.338618396815233 0.144987177312885 0.114581631913801 ENSG00000116761 CTH
ENST00000450461 0.132957705774018 0.0289077634222118 0.134150539780639 ENSG00000235079 ZRANB2-AS1
ENST00000426999 0.157474947710624 0.0389656385440117 0.129500877501962 ENSG00000235079 ZRANB2-AS1
ENST00000370920 0.233624672656799 0.0771391646280715 0.108865185582622 ENSG00000132485 ZRANB2
ENST00000477096 0.255823131382388 0.0904477310992699 0.11320503912967 ENSG00000132485 ZRANB2
ENST00000254821 0.234493514815253 0.0776026187283477 0.108722067745931 ENSG00000132485 ZRANB2
ENST00000487510 0.0412596283199541 0.00257765637593133 0.194662050927421 ENSG00000132485 ZRANB2
ENST00000479947 0.392260199731989 0.186815470366884 0.0883110160718164 ENSG00000132485 ZRANB2
ENST00000473260 0.35876969760572 0.15991330165672 0.0923029197458258 ENSG00000132485 ZRANB2
ENST00000455406 0.202139377161512 0.0601668986376298 0.165197663849805 ENSG00000229956 ZRANB2-AS2
ENST00000583678 0.175099204687552 0.0468514429851518 0.172711326432637 ENSG00000229956 ZRANB2-AS2
ENST00000599146 0.15707638048853 0.0387509864084047 0.180072455160841 ENSG00000229956 ZRANB2-AS2
ENST00000596952 0.218561477732728 0.0685196878093791 0.160020866873227 ENSG00000229956 ZRANB2-AS2
ENST00000413421 0.223891174774199 0.0716672273823227 0.158085401785249 ENSG00000229956 ZRANB2-AS2
ENST00000594152 0.15707638048853 0.0387509864084047 0.180072455160841 ENSG00000229956 ZRANB2-AS2
ENST00000415780 0.230488309188221 0.0754106102391748 0.156123662119197 ENSG00000229956 ZRANB2-AS2
ENST00000600103 0.164784050374876 0.0420793578929996 0.175053134820327 ENSG00000229956 ZRANB2-AS2
ENST00000395089 0.166373310421106 0.0428053200396699 0.144216542894431 ENSG00000162620 LRRIQ3
ENST00000354431 0.212686639096318 0.0654512746454709 0.129926926827269 ENSG00000162620 LRRIQ3
ENST00000415760 0.212686639096318 0.0654512746454709 0.129926926827269 ENSG00000162620 LRRIQ3
ENST00000370909 0.277313149732965 0.104136557891955 0.113958440544018 ENSG00000162620 LRRIQ3
ENST00000444984 0.173311459752079 0.0459638989903688 0.148433772648163 ENSG00000162620 LRRIQ3
ENST00000495179 0.638993820269813 0.433505754566545 0.061759755361376 ENSG00000162620 LRRIQ3
ENST00000370911 0.501313276254638 0.283817116709817 0.0848262307533755 ENSG00000162620 LRRIQ3
ENST00000463724 0.585774903148054 0.372272929696141 0.0707968131206619 ENSG00000162620 LRRIQ3
ENST00000370898 0.694746114912047 0.502780357583523 -0.0503047230052134 ENSG00000254685 FPGT
ENST00000557284 0.964446435726181 0.929488097186932 0.00625876990278503 ENSG00000259030 FPGT-TNNI3K
ENST00000467578 0.709660451770167 0.521094779867063 -0.052962000082677 ENSG00000254685 FPGT
ENST00000524915 0.843387967448445 0.716951404638663 -0.0261950509676964 ENSG00000254685 FPGT
ENST00000370894 0.682814902027114 0.488133416994614 -0.0524810509390503 ENSG00000254685 FPGT
ENST00000370899 0.979832799142171 0.959134371590783 0.00363123552908188 ENSG00000259030 FPGT-TNNI3K
ENST00000609362 0.649539521154973 0.445881192376711 -0.0570512467185041 ENSG00000254685 FPGT
ENST00000482102 0.620069724194775 0.411268064328958 -0.0687951836058433 ENSG00000254685 FPGT
ENST00000529485 0.583948203382746 0.370184216637761 -0.0755818999811078 ENSG00000254685 FPGT
ENST00000370895 0.960611213345899 0.922082573031245 0.00691088722860739 ENSG00000259030 FPGT-TNNI3K
ENST00000534632 0.972567513415283 0.944734681356402 0.00491618957615482 ENSG00000259030 FPGT-TNNI3K
ENST00000533006 0.953610875649266 0.908381132362854 -0.00821106223112438 ENSG00000259030 FPGT-TNNI3K
ENST00000370891 0.964446435726181 0.929442744088019 0.00626093134665961 ENSG00000116783 TNNI3K
ENST00000370893 0.902875731577717 0.81668007968192 -0.0166127140765683 ENSG00000259030 FPGT-TNNI3K
ENST00000534056 0.707644441057246 0.518743237823653 -0.0489621458740651 ENSG00000254685 FPGT
ENST00000472069 0.598720235655448 0.386586033587774 -0.0711703221824232 ENSG00000254685 FPGT
ENST00000370872 0.248272252134293 0.0855320960446671 0.0939344183561902 ENSG00000116791 CRYZ
ENST00000340866 0.249241628160912 0.0861693793229087 0.093785462977152 ENSG00000116791 CRYZ
ENST00000492102 0.199582599145767 0.0587465465633649 0.129356673965894 ENSG00000116791 CRYZ
ENST00000417775 0.329455415007229 0.138856652343408 0.0792212887148759 ENSG00000116791 CRYZ
ENST00000370871 0.273978552392396 0.101796791575773 0.0876081888950576 ENSG00000116791 CRYZ
ENST00000370870 0.328305092373775 0.138136043329649 0.0771993459642456 ENSG00000116791 CRYZ
ENST00000441120 0.359479054134365 0.160404633624526 0.0744713630482457 ENSG00000116791 CRYZ
ENST00000457880 0.665756123814415 0.465742411147364 0.0383062664562996 ENSG00000162623 TYW3
ENST00000370867 0.67172933932263 0.473323200446839 0.0375832769524095 ENSG00000162623 TYW3
ENST00000421739 0.721017708605178 0.536425023462934 0.032979951838177 ENSG00000162623 TYW3
ENST00000479111 0.744913420341773 0.569908771678427 0.0301828929263337 ENSG00000162623 TYW3
ENST00000483990 0.80896518947225 0.662778141384835 0.0274988991070758 ENSG00000162623 TYW3
ENST00000485401 0.765477458367909 0.59893898771806 0.0370486629806322 ENSG00000162623 TYW3
ENST00000449696 0.767447387371696 0.601556867165127 -0.0455553830141174 ENSG00000162623 TYW3
ENST00000486467 0.641703443070069 0.436769157896322 0.0568664639379262 ENSG00000162623 TYW3
ENST00000467646 0.673042834561742 0.474838037975508 0.0507847168952215 ENSG00000162623 TYW3
ENST00000370859 0.498432276737769 0.281263692265628 0.0797367283556496 ENSG00000137968 SLC44A5
ENST00000370855 0.559627250944902 0.343453954572203 0.069698005575499 ENSG00000137968 SLC44A5
ENST00000535611 0.741749095910139 0.565517201914158 0.039347782694617 ENSG00000137968 SLC44A5
ENST00000370841 0.840106751816068 0.711543785671731 0.0197929984187933 ENSG00000117054 ACADM
ENST00000525881 0.730148845456485 0.548484336877792 0.0297773982972381 ENSG00000117054 ACADM
ENST00000526129 0.951827993859196 0.90515941909103 0.00637350825012302 ENSG00000117054 ACADM
ENST00000526196 0.866417783765732 0.75453692263999 0.0166893082103268 ENSG00000117054 ACADM
ENST00000370834 0.841009275357721 0.712972580610279 0.0197048631409073 ENSG00000117054 ACADM
ENST00000534146 0.71871031036479 0.533049010429682 0.0308384867717313 ENSG00000117054 ACADM
ENST00000532509 0.980011520043581 0.959462326752784 -0.00280241181037237 ENSG00000117054 ACADM
ENST00000473018 0.721017708605178 0.536446939677222 0.030577360598621 ENSG00000117054 ACADM
ENST00000541113 0.828765313338392 0.69319709587797 0.0209407802753755 ENSG00000117054 ACADM
ENST00000530953 0.982389845588843 0.963844679733878 -0.00246127456630593 ENSG00000117054 ACADM
ENST00000534334 0.965404378673368 0.93124332587327 0.00466484652914841 ENSG00000117054 ACADM
ENST00000525808 0.828698209331668 0.693089956137453 0.0211472988597167 ENSG00000117054 ACADM
ENST00000543667 0.828698209331668 0.693089956137453 0.0211472988597167 ENSG00000117054 ACADM
ENST00000420607 0.891170614700029 0.796576881451988 0.0135931433589176 ENSG00000117054 ACADM
ENST00000529059 0.873979283875495 0.767500326288324 0.0164676715453108 ENSG00000117054 ACADM
ENST00000526930 0.725048473176247 0.542019740276525 -0.0413082896426256 ENSG00000117054 ACADM
ENST00000532207 0.833655596655195 0.700246752942999 -0.0279952047066824 ENSG00000117054 ACADM
ENST00000528016 0.397164216957606 0.190739948497934 0.0802615972096839 ENSG00000117054 ACADM
ENST00000481374 0.720114392564488 0.534983110913517 0.0430012429769259 ENSG00000117054 ACADM
ENST00000535300 0.306359922410973 0.122908570903444 0.0932160739414756 ENSG00000137955 RABGGTB
ENST00000496055 0.298377877366483 0.117630855493586 0.0948265074812409 ENSG00000137955 RABGGTB
ENST00000319942 0.297908826916485 0.117316473510329 0.0949014336946219 ENSG00000137955 RABGGTB
ENST00000473406 0.256720059198191 0.0910544791656388 0.099829865573241 ENSG00000137955 RABGGTB
ENST00000485459 0.276310535462802 0.103349035015179 0.0958410244768456 ENSG00000137955 RABGGTB
ENST00000370826 0.128465078174154 0.027171807239544 0.140266128366331 ENSG00000137955 RABGGTB
ENST00000497648 0.066492298245761 0.00767575527632169 0.169172597282154 ENSG00000137955 RABGGTB
ENST00000462042 0.128342207775946 0.0271280120143608 0.139258521010905 ENSG00000137955 RABGGTB
ENST00000470201 0.336971602205905 0.143894918683776 0.0865026623681107 ENSG00000137955 RABGGTB
ENST00000471759 0.347458611174536 0.151638462110175 0.0869544276250708 ENSG00000137955 RABGGTB
ENST00000491266 0.338156797149578 0.144706268688919 0.0862108822929553 ENSG00000137955 RABGGTB
ENST00000461653 0.430406140891718 0.218108654119879 0.0732073013395099 ENSG00000137955 RABGGTB
ENST00000489450 0.37594422493283 0.173429658864749 0.0818148388798281 ENSG00000137955 RABGGTB
ENST00000467748 0.87822925593198 0.774625480667313 0.0197131673878797 ENSG00000137955 RABGGTB
ENST00000459697 0.8450153674229 0.719382985658021 0.0289154654949387 ENSG00000137955 RABGGTB
ENST00000420977 0.177037750774671 0.047795949161793 -0.167497161750551 ENSG00000226415 TPI1P1
ENST00000370812 0.574786515026054 0.359976320538987 0.0562657944218851 ENSG00000142892 PIGK
ENST00000445065 0.574786515026054 0.359976320538987 0.0562657944218851 ENSG00000142892 PIGK
ENST00000370813 0.543255409006043 0.326588631846908 0.0599101090062751 ENSG00000142892 PIGK
ENST00000487906 0.805117186480741 0.657309995192279 0.0286485655908975 ENSG00000142892 PIGK
ENST00000535687 0.368564246182232 0.167558913953766 -0.112023918012046 ENSG00000226084 RP4-706A16.3
ENST00000471722 0.368564246182232 0.167558913953766 -0.112023918012046 ENSG00000226084 RP4-706A16.3
ENST00000359130 0.249054470428524 0.0860612435832507 0.12413294962787 ENSG00000142892 PIGK
ENST00000478391 0.215347215879269 0.0668743440346971 0.132060475662578 ENSG00000142892 PIGK
ENST00000481346 0.0886069168828217 0.0136196658329582 0.182255688225687 ENSG00000036549 ZZZ3
ENST00000370801 0.0473676446144505 0.0036695709909071 0.199839987416402 ENSG00000036549 ZZZ3
ENST00000476275 0.0963730653042901 0.0159709231976027 0.162299077549332 ENSG00000036549 ZZZ3
ENST00000370798 0.0448380085307431 0.00320546245079776 0.202000082904831 ENSG00000036549 ZZZ3
ENST00000476195 0.845874038609342 0.721073854369741 -0.0294221170295058 ENSG00000036549 ZZZ3
ENST00000474746 0.647958446867503 0.444041237261017 -0.0660438909606427 ENSG00000036549 ZZZ3
ENST00000433749 0.0273155459812081 0.000852627956846053 0.254507167799964 ENSG00000036549 ZZZ3
ENST00000414381 0.0279320328006601 0.000913052662614676 0.253499299711857 ENSG00000036549 ZZZ3
ENST00000463166 0.0268326800613732 0.000813738004632518 0.259631630889632 ENSG00000036549 ZZZ3
ENST00000469944 0.0232911727413661 0.000556292706903665 0.272057259158324 ENSG00000036549 ZZZ3
ENST00000458763 0.0397709070084762 0.00236781802259728 0.249775420263119 ENSG00000036549 ZZZ3
ENST00000370794 0.0486178324174873 0.00388506688301249 0.164250827952129 ENSG00000077254 USP33
ENST00000481579 0.0435262072941795 0.00299239884147222 0.168461626517024 ENSG00000077254 USP33
ENST00000357428 0.0827701629728319 0.0118590734014602 0.146348555584505 ENSG00000077254 USP33
ENST00000370793 0.0486178324174873 0.00388506688301249 0.164250827952129 ENSG00000077254 USP33
ENST00000533928 0.916529690289027 0.840871560730542 0.0158909296219126 ENSG00000077254 USP33
ENST00000370792 0.04541951665876 0.00331408230714169 0.167272306019632 ENSG00000077254 USP33
ENST00000527390 0.342568738470973 0.147747046556302 0.101315228022047 ENSG00000077254 USP33
ENST00000472462 0.297124910691918 0.116776998258806 0.12863891780658 ENSG00000077254 USP33
ENST00000498328 0.332450749373677 0.140825292325666 0.119285733585724 ENSG00000077254 USP33
ENST00000461986 0.0873833721693221 0.0132167674183261 0.175154587006299 ENSG00000077254 USP33
ENST00000531637 0.486139788784651 0.269407068833076 0.0877213147839004 ENSG00000077254 USP33
ENST00000462192 0.337400770698382 0.144195105574478 0.118342929678726 ENSG00000077254 USP33
ENST00000524536 0.0481332207835465 0.00380394172253677 0.184908722788033 ENSG00000077254 USP33
ENST00000525113 0.0328578329844787 0.00140877071637312 0.215163877867731 ENSG00000077254 USP33
ENST00000528150 0.0346534430170265 0.00167169887212536 0.213848083201518 ENSG00000077254 USP33
ENST00000530709 0.0269011399728392 0.000819448012095264 0.233128667339789 ENSG00000077254 USP33
ENST00000524778 0.0274181675659648 0.000872869333714874 0.233604389482422 ENSG00000077254 USP33
ENST00000370791 0.356216284420471 0.157951547113823 0.0961118936389435 ENSG00000180488 FAM73A
ENST00000443751 0.283690873167368 0.108036539664507 0.112267400097538 ENSG00000180488 FAM73A
ENST00000477627 0.467726809319783 0.252275445027606 0.096722890461396 ENSG00000180488 FAM73A
ENST00000476203 0.18232978842087 0.0502431085174531 0.145373132507715 ENSG00000180488 FAM73A
ENST00000401035 0.837840703313033 0.707582628203142 -0.0307515780435699 ENSG00000162614 NEXN
ENST00000457030 0.8339145737254 0.700682083464339 -0.0299714536462667 ENSG00000162614 NEXN
ENST00000330010 0.921387291567897 0.849437351373769 -0.014924681807862 ENSG00000162614 NEXN
ENST00000334785 0.815444690643746 0.672718862980031 -0.0325751141477635 ENSG00000162614 NEXN
ENST00000440324 0.411508120224845 0.202097898912928 -0.105872437278118 ENSG00000162614 NEXN
ENST00000342754 0.925289129321066 0.856648165009718 -0.0146316673522323 ENSG00000162614 NEXN
ENST00000464998 0.369400356800703 0.16829219842793 -0.120674480097253 ENSG00000162614 NEXN
ENST00000480732 0.693560458752456 0.501054203996234 -0.0540955082455047 ENSG00000162614 NEXN
ENST00000492724 0.287716326701018 0.110661715109208 0.111474544535838 ENSG00000162613 FUBP1
ENST00000488814 0.354012984622224 0.15617685789223 0.104104569252811 ENSG00000162613 FUBP1
ENST00000492405 0.2751121501313 0.102542571193907 0.1142368154811 ENSG00000162613 FUBP1
ENST00000489495 0.212648435892179 0.0654198830272174 0.141337166080101 ENSG00000162613 FUBP1
ENST00000483894 0.460354368904778 0.245312925162543 0.0962386103842251 ENSG00000162613 FUBP1
ENST00000480673 0.32642368801848 0.136849595687848 0.121706902724983 ENSG00000162613 FUBP1
ENST00000474632 0.232933304369964 0.0767206796616131 0.137654167846079 ENSG00000162613 FUBP1
ENST00000294623 0.41097396012081 0.201704855896782 0.0543834144956042 ENSG00000162613 FUBP1
ENST00000370768 0.532157135608907 0.315139448286465 0.0385310202143535 ENSG00000162613 FUBP1
ENST00000370767 0.532157135608907 0.315139448286465 0.0385310202143535 ENSG00000162613 FUBP1
ENST00000436586 0.541006068855894 0.3243039149596 0.0367986815897915 ENSG00000162613 FUBP1
ENST00000487684 0.721076557535745 0.536535111678259 0.0399486011426506 ENSG00000162613 FUBP1
ENST00000470287 0.502196973082513 0.284762941409646 0.0621165178014354 ENSG00000162613 FUBP1
ENST00000421641 0.95107262330489 0.903787325956624 0.00481127558718725 ENSG00000162613 FUBP1
ENST00000487931 0.167663104340748 0.0434073105428031 0.124718122544275 ENSG00000162616 DNAJB4
ENST00000477671 0.093417187756379 0.0151161986795282 0.145190754772258 ENSG00000162616 DNAJB4
ENST00000484662 0.104272816590564 0.0185546587580084 0.141308730837951 ENSG00000162616 DNAJB4
ENST00000476882 0.310342407521214 0.125528254475333 0.0974215239236967 ENSG00000137960 GIPC2
ENST00000426517 0.0964618732582423 0.01600176494011 0.145405945381055 ENSG00000162616 DNAJB4
ENST00000370763 0.627928866102993 0.42038442832343 0.057487377376433 ENSG00000162616 DNAJB4
ENST00000476396 0.381068392154974 0.177554334971972 0.0925972213272436 ENSG00000162616 DNAJB4
ENST00000452835 0.100273741493804 0.0172090927638401 0.167202908262619 ENSG00000137959 IFI44L
ENST00000476521 0.0540431670540995 0.00489546783592091 0.171990144300942 ENSG00000137959 IFI44L
ENST00000370751 0.100473622326139 0.0172685110967626 0.142773017916841 ENSG00000137959 IFI44L
ENST00000342282 0.0572425269201553 0.00552098916418133 0.170800948165942 ENSG00000137959 IFI44L
ENST00000459784 0.0644431606474275 0.00717150482981275 0.173044917159843 ENSG00000137959 IFI44L
ENST00000476876 0.0520272277221794 0.00447396622308788 0.17668181306141 ENSG00000137959 IFI44L
ENST00000486882 0.0975733180236465 0.0163786233013558 0.141273650829872 ENSG00000137959 IFI44L
ENST00000462041 0.241483970795467 0.0814474593546484 0.103161478354493 ENSG00000137959 IFI44L
ENST00000450498 0.286100990107333 0.109650031665636 0.095438734756465 ENSG00000137959 IFI44L
ENST00000474002 0.0304678573664929 0.00114411771259082 0.171947114818814 ENSG00000137959 IFI44L
ENST00000494910 0.0100077541484511 7.50555892327664e-05 0.187203281388333 ENSG00000137959 IFI44L
ENST00000470323 0.164930488212895 0.042140289596955 0.117028053506863 ENSG00000137965 IFI44
ENST00000370747 0.166235210567542 0.0427237999630078 0.116384480387802 ENSG00000137965 IFI44
ENST00000545124 0.204332523290689 0.0613005776726807 0.104907437358498 ENSG00000137965 IFI44
ENST00000438486 0.2580981600797 0.0919065333200602 0.0946556601066799 ENSG00000137965 IFI44
ENST00000495254 0.166235210567542 0.0427237999630078 0.116384480387802 ENSG00000137965 IFI44
ENST00000467790 0.352353507895318 0.154979396627102 0.0750954130983505 ENSG00000137965 IFI44
ENST00000472152 0.166448845478304 0.0428528503994313 0.116427823484169 ENSG00000137965 IFI44
ENST00000485662 0.131548953694916 0.0283814809402932 0.132027620079912 ENSG00000137965 IFI44
ENST00000476911 0.34852454794455 0.152391853535253 0.0883498776926672 ENSG00000137965 IFI44
ENST00000446486 0.339794526011268 0.145849836716255 0.0909848857267932 ENSG00000137965 IFI44
ENST00000370723 0.36876730861077 0.167736725425859 0.118386885766472 ENSG00000117114 LPHN2
ENST00000370730 0.388192709150307 0.183418765027272 0.11406121137881 ENSG00000117114 LPHN2
ENST00000370728 0.388192709150307 0.183418765027272 0.11406121137881 ENSG00000117114 LPHN2
ENST00000370727 0.36876730861077 0.167736725425859 0.118386885766472 ENSG00000117114 LPHN2
ENST00000370725 0.36876730861077 0.167736725425859 0.118386885766472 ENSG00000117114 LPHN2
ENST00000370721 0.36876730861077 0.167736725425859 0.118386885766472 ENSG00000117114 LPHN2
ENST00000469377 0.388192709150307 0.183418765027272 0.11406121137881 ENSG00000117114 LPHN2
ENST00000370689 0.0489416044068906 0.00394163942335171 0.203784206977495 ENSG00000142875 PRKACB
ENST00000370688 0.0139274983549484 0.000151238897933869 0.303820964045647 ENSG00000142875 PRKACB
ENST00000370685 0.260825000716768 0.0935887306357672 0.11572328317763 ENSG00000142875 PRKACB
ENST00000470673 0.0286458589635821 0.000984839164737494 0.277046951631675 ENSG00000142875 PRKACB
ENST00000446538 0.0553912999125744 0.00516320380916929 0.23663409382027 ENSG00000142875 PRKACB
ENST00000370684 0.0562792724840624 0.00534257597815343 0.227344015217756 ENSG00000142875 PRKACB
ENST00000436133 0.0577189965618995 0.00565701830466632 0.23366944415928 ENSG00000142875 PRKACB
ENST00000370682 0.552420337675476 0.336022073040594 0.0671624825856077 ENSG00000142875 PRKACB
ENST00000394838 0.552420337675476 0.336022073040594 0.0671624825856077 ENSG00000142875 PRKACB
ENST00000432111 0.0744336844804007 0.00964804729378663 0.215055904004507 ENSG00000142875 PRKACB
ENST00000450730 0.0669539000375603 0.00779720651817326 0.223990290246261 ENSG00000142875 PRKACB
ENST00000370680 0.0739708522553687 0.00952506583212407 0.212544768139032 ENSG00000142875 PRKACB
ENST00000413538 0.0699822369329984 0.0085252194721394 0.221287257756073 ENSG00000142875 PRKACB
ENST00000417530 0.0631825735491541 0.00684137561544858 0.2272842058657 ENSG00000142875 PRKACB
ENST00000394839 0.585031423159908 0.371468244054002 0.0626209812222654 ENSG00000142875 PRKACB
ENST00000370656 0.713114175173645 0.525822053016378 -0.0413389713440488 ENSG00000117133 RPF1
ENST00000370654 0.863948747730807 0.750537193127179 -0.0185692272577881 ENSG00000117133 RPF1
ENST00000487806 0.97153667881277 0.942700569119477 0.00385338175382781 ENSG00000174021 GNG5
ENST00000370645 0.723209657569115 0.539509804259418 -0.0331776898778118 ENSG00000174021 GNG5
ENST00000370641 0.720843992718295 0.536191968401168 -0.0334381608454037 ENSG00000174021 GNG5
ENST00000370638 0.787783628431792 0.631310861166373 0.0404688393179464 ENSG00000122432 SPATA1
ENST00000263717 0.124588119294009 0.0257625273865882 0.146761564037836 ENSG00000122432 SPATA1
ENST00000490879 0.225590249397904 0.072565210725069 0.143914181875001 ENSG00000122432 SPATA1
ENST00000431031 0.162045893870121 0.040846471391146 0.163485267001242 ENSG00000122432 SPATA1
ENST00000554297 0.130016306248387 0.0277546864072042 0.186715635082193 ENSG00000122432 SPATA1
ENST00000460286 0.227069984674633 0.0733510366006515 0.128515097171694 ENSG00000122432 SPATA1
ENST00000370630 0.516084216655524 0.298769714714489 0.0702828922139009 ENSG00000117151 CTBS
ENST00000477677 0.515685271489333 0.298327130434688 0.0701258358968826 ENSG00000117151 CTBS
ENST00000465118 0.43248561065915 0.219898988187718 0.0810729731070707 ENSG00000117151 CTBS
ENST00000370625 0.536302914093632 0.31933227651256 0.0653701521554812 ENSG00000117151 CTBS
ENST00000437941 0.308015150275021 0.123913922977164 0.110807201730446 ENSG00000117155 SSX2IP
ENST00000342203 0.308015150275021 0.123913922977164 0.110807201730446 ENSG00000117155 SSX2IP
ENST00000481102 0.449415962006937 0.234985483612615 0.0854350766996063 ENSG00000117155 SSX2IP
ENST00000476905 0.444926833405583 0.231116845800265 0.0860895694971371 ENSG00000117155 SSX2IP
ENST00000605755 0.411226458047589 0.201874892007461 0.0916287109073091 ENSG00000117155 SSX2IP
ENST00000603677 0.623249506478212 0.414540530470734 0.059357742296988 ENSG00000117155 SSX2IP
ENST00000370612 0.610813949235047 0.400698212045123 0.0608871122089721 ENSG00000117155 SSX2IP
ENST00000460500 0.424650392854272 0.213269946493268 0.0989370347333141 ENSG00000117155 SSX2IP
ENST00000422026 0.899528011304913 0.810620958220403 0.0192384600337287 ENSG00000117155 SSX2IP
ENST00000370608 0.0474563394656029 0.0036871535731303 0.145570579268769 ENSG00000153898 MCOLN2
ENST00000463065 0.0483491317369085 0.00383727418210253 0.145091209465903 ENSG00000153898 MCOLN2
ENST00000530971 0.366887451362312 0.166196590130298 0.0933371132555302 ENSG00000153898 MCOLN2
ENST00000284027 0.0514575179720308 0.00434462846523738 0.149328759819759 ENSG00000153898 MCOLN2
ENST00000531325 0.0478851670742979 0.00375486131064799 0.165305567825361 ENSG00000153898 MCOLN2
ENST00000531874 0.0831682534961519 0.0119662623066588 0.165701911299816 ENSG00000153898 MCOLN2
ENST00000370596 0.0572749665307606 0.00553459137575673 0.180919384915567 ENSG00000162643 WDR63
ENST00000370589 0.0506427037325828 0.0042147698027979 0.204096203982838 ENSG00000055732 MCOLN3
ENST00000474447 0.381483390540597 0.177962960581522 0.109797625225394 ENSG00000055732 MCOLN3
ENST00000341115 0.036432431280273 0.00189880733460333 0.225465563921103 ENSG00000055732 MCOLN3
ENST00000370587 0.0478483329983102 0.00374711628141355 0.220410846867224 ENSG00000055732 MCOLN3
ENST00000490600 0.0472747880226152 0.00364529030298383 0.220679444936203 ENSG00000055732 MCOLN3
ENST00000475312 0.225601728354515 0.0725758468686177 0.154896155515371 ENSG00000055732 MCOLN3
ENST00000326813 0.258158853897321 0.091943593178756 0.134516834498135 ENSG00000162643 WDR63
ENST00000294664 0.259487911574877 0.0927948152852563 0.134266346824292 ENSG00000162643 WDR63
ENST00000464801 0.245969295070285 0.0840190810330028 0.137756766901657 ENSG00000162643 WDR63
ENST00000294661 0.184525844913444 0.0512742175401222 0.128050811303236 ENSG00000162642 C1orf52
ENST00000471115 0.140921805160132 0.0320417466498292 0.140404892863717 ENSG00000162642 C1orf52
ENST00000344356 0.893304869265717 0.800209515740545 0.0186937850428587 ENSG00000162642 C1orf52
ENST00000493514 0.893304869265717 0.800209515740545 0.0186937850428587 ENSG00000162642 C1orf52
ENST00000370580 0.245060070347533 0.0835119172968384 0.0941487341565098 ENSG00000142867 BCL10
ENST00000427819 0.439705848489263 0.226285883513593 0.09358707743596 ENSG00000223653 RP11-131L23.1
ENST00000426125 0.218317729523147 0.0683609919204817 0.147013228618817 ENSG00000223653 RP11-131L23.1
ENST00000535924 0.128552553219515 0.0271982225555848 0.18779188536775 ENSG00000153904 DDAH1
ENST00000284031 0.100817710279533 0.0173780481215393 0.201493129399101 ENSG00000153904 DDAH1
ENST00000483110 0.128602066494917 0.0272199888185898 0.187765187825932 ENSG00000153904 DDAH1
ENST00000539042 0.100843358923331 0.0173911788794402 0.201483522036927 ENSG00000153904 DDAH1
ENST00000426972 0.154539330064382 0.0377223734573897 0.182900154350891 ENSG00000153904 DDAH1
ENST00000542148 0.284896338429418 0.108809721940972 0.141104108722719 ENSG00000153904 DDAH1
ENST00000431532 0.838928370029994 0.709220249209721 0.020322896574685 ENSG00000117174 ZNHIT6
ENST00000370574 0.972892870692975 0.945503745452577 0.0036625741201674 ENSG00000117174 ZNHIT6
ENST00000436319 0.0425446904951633 0.00281623415486604 0.225620986486263 ENSG00000171502 COL24A1
ENST00000370571 0.0425446904951633 0.00281623415486604 0.225620986486263 ENSG00000171502 COL24A1
ENST00000426639 0.0394516019633343 0.00231965867294417 0.230549300027604 ENSG00000171502 COL24A1
ENST00000473734 0.591023295564845 0.378033108588767 0.0733992925445886 ENSG00000171502 COL24A1
ENST00000359242 0.181293757078916 0.0497585984341351 0.142424024302664 ENSG00000122417 ODF2L
ENST00000460698 0.0952083927034434 0.0156297270098266 0.181579506611516 ENSG00000122417 ODF2L
ENST00000394731 0.176277811797202 0.0474288049079884 0.144361601556325 ENSG00000122417 ODF2L
ENST00000370566 0.176277811797202 0.0474288049079884 0.144361601556325 ENSG00000122417 ODF2L
ENST00000370567 0.176277811797202 0.0474288049079884 0.144361601556325 ENSG00000122417 ODF2L
ENST00000317336 0.176277811797202 0.0474288049079884 0.144361601556325 ENSG00000122417 ODF2L
ENST00000462648 0.455128831025414 0.240293267399188 0.0970981114517692 ENSG00000122417 ODF2L
ENST00000294678 0.17201036304223 0.0453292218043013 0.145380722570013 ENSG00000122417 ODF2L
ENST00000531412 0.449187023865584 0.234824302873406 0.101104424933873 ENSG00000122417 ODF2L
ENST00000476054 0.0619144976767564 0.00657956670704671 0.221594543032068 ENSG00000122417 ODF2L
ENST00000524695 0.0583999080881777 0.00581579644984511 0.223774425193115 ENSG00000122417 ODF2L
ENST00000534092 0.152472695547625 0.0368238774036452 0.173025982825751 ENSG00000122417 ODF2L
ENST00000496592 0.138262346716967 0.030981716575821 0.17174323631254 ENSG00000122417 ODF2L
ENST00000488879 0.31578474686861 0.129381636465192 0.114951333696933 ENSG00000122417 ODF2L
ENST00000479890 0.31578474686861 0.129381636465192 0.114951333696933 ENSG00000122417 ODF2L
ENST00000486557 0.291927780667392 0.113467569206773 0.131575910256175 ENSG00000122417 ODF2L
ENST00000472368 0.152655841617283 0.0369277099030819 0.173459829915057 ENSG00000122417 ODF2L
ENST00000394733 0.680707149449655 0.485203754131161 0.0536991036879947 ENSG00000122417 ODF2L
ENST00000478286 0.91541514810784 0.83854438970241 -0.0157104758619179 ENSG00000122417 ODF2L
ENST00000486215 0.784107116588804 0.625636550366553 0.0391964881103161 ENSG00000122417 ODF2L
ENST00000370558 0.297812490278203 0.117237002659288 0.0795250730508266 ENSG00000097033 SH3GLB1
ENST00000535010 0.201681381757705 0.0599312561940102 0.104327161320305 ENSG00000097033 SH3GLB1
ENST00000482504 0.202758498736466 0.0604811862070337 0.108214173157162 ENSG00000097033 SH3GLB1
ENST00000602603 0.337035555162277 0.143936001017595 0.104595714551732 ENSG00000097033 SH3GLB1
ENST00000331835 0.2392352962954 0.0801711189164087 0.104542930833785 ENSG00000183291 SEP15
ENST00000370554 0.238541489276418 0.0798148516443194 0.104445767060186 ENSG00000183291 SEP15
ENST00000469566 0.171982010803756 0.0453095932638724 0.112809409525874 ENSG00000183291 SEP15
ENST00000401030 0.164115178309216 0.0417481628102529 0.113962636496904 ENSG00000183291 SEP15
ENST00000497861 0.086086502181036 0.0128477060595875 0.136486424834351 ENSG00000183291 SEP15
ENST00000467557 0.0520595301342498 0.00448063402376343 0.161402662344843 ENSG00000183291 SEP15
ENST00000370551 0.0407935463964089 0.00250325455460233 0.254006211153109 ENSG00000153936 HS2ST1
ENST00000370550 0.0429372543719915 0.00287975557032356 0.21919806574275 ENSG00000153936 HS2ST1
ENST00000591456 0.0463393761803981 0.00349216243737821 0.248696595980271 ENSG00000153936 HS2ST1
ENST00000370548 0.090650482171895 0.014240691320571 0.158418380637637 ENSG00000267561 RP5-1052I5.2
ENST00000356813 0.0877930638079009 0.0133342414754505 0.159862192859413 ENSG00000153936 HS2ST1
ENST00000370544 0.89203518854438 0.797760215281709 -0.011093143761194 ENSG00000143013 LMO4
ENST00000495705 0.957515814509699 0.916109115072404 -0.00606761414786451 ENSG00000143013 LMO4
ENST00000370542 0.906609275515869 0.823715032534466 -0.0107133794854738 ENSG00000143013 LMO4
ENST00000489303 0.512206357850888 0.294738052660129 -0.0510343038565623 ENSG00000143013 LMO4
ENST00000458097 0.750468237954663 0.577876712131418 0.0464524661644833 ENSG00000237505 RP11-76N22.2
ENST00000316005 0.0374441513655774 0.00203248093074554 0.241239889568306 ENSG00000065243 PKN2
ENST00000370521 0.05287348381881 0.00461945413507742 0.200951540678325 ENSG00000065243 PKN2
ENST00000370505 0.0426615575037395 0.00283641198087582 0.214912083251904 ENSG00000065243 PKN2
ENST00000370513 0.0412143735343842 0.00255346398616205 0.218746215793322 ENSG00000065243 PKN2
ENST00000436111 0.0251321550515033 0.000675360936827923 0.267038604815038 ENSG00000065243 PKN2
ENST00000544045 0.0412612038798866 0.00257845483566625 0.205621989978657 ENSG00000065243 PKN2
ENST00000449189 0.0376335635925604 0.00205491364118149 0.247958895415985 ENSG00000065243 PKN2
ENST00000495119 0.682746251835251 0.487935570554741 -0.0567560300956848 ENSG00000065243 PKN2
ENST00000370500 0.976313387079865 0.952003213791234 -0.00297971143858188 ENSG00000137947 GTF2B
ENST00000448623 0.964072911023621 0.928683017973015 0.00446307954823554 ENSG00000137947 GTF2B
ENST00000494819 0.944143373914262 0.891579991636013 0.00705972260773754 ENSG00000137947 GTF2B
ENST00000418217 0.842588414311411 0.715642575959476 0.0196343174744943 ENSG00000137947 GTF2B
ENST00000486078 0.784862142222832 0.62688471577596 0.0282750735393817 ENSG00000137947 GTF2B
ENST00000471296 0.923629441483009 0.853620471403226 0.0107820804246203 ENSG00000137947 GTF2B
ENST00000471471 0.953330653331926 0.908016393386437 0.00672963811907068 ENSG00000137947 GTF2B
ENST00000446900 0.152849826202564 0.0370245654728895 0.102338577814525 ENSG00000137944 CCBL2
ENST00000370491 0.164919466522712 0.0421342418728693 0.0967075125013513 ENSG00000137944 CCBL2
ENST00000260508 0.175110492764905 0.0468613472363153 0.0949400338109004 ENSG00000137944 CCBL2
ENST00000370485 0.16421800819201 0.0418084525832023 0.0987055381172626 ENSG00000137944 CCBL2
ENST00000370486 0.393225216644333 0.187557682506435 0.070510789626431 ENSG00000137944 CCBL2
ENST00000321792 0.81387746355899 0.670342953763956 0.0244103562547144 ENSG00000213516 RBMXL1
ENST00000399794 0.852937156687886 0.731981020995013 0.0197619532972894 ENSG00000213516 RBMXL1
ENST00000413769 0.75715307831887 0.587360182298466 -0.040285368108305 ENSG00000213516 RBMXL1
ENST00000370481 0.883811773974352 0.783751351331455 -0.017880478096795 ENSG00000117226 GBP3
ENST00000370482 0.883811773974352 0.783751622893948 -0.0178926862439231 ENSG00000117226 GBP3
ENST00000489444 0.883811773974352 0.783751622893948 -0.0178926862439231 ENSG00000117226 GBP3
ENST00000493594 0.878927394100917 0.775578806188835 -0.0191712502548361 ENSG00000117226 GBP3
ENST00000235878 0.607332209084431 0.397143049250173 -0.058053308474519 ENSG00000117226 GBP3
ENST00000461384 0.302419774517189 0.120437348798951 -0.130946121795681 ENSG00000117226 GBP3
ENST00000445969 0.182252652314272 0.0502087639267758 -0.160994542291647 ENSG00000117226 GBP3
ENST00000564665 0.929138090870568 0.863744766736249 0.0139298360911729 ENSG00000117226 GBP3
ENST00000475853 0.808211817830217 0.661776804976194 0.0368047701484717 ENSG00000117226 GBP3
ENST00000568006 0.751580314620411 0.579693466973345 0.0465452731106049 ENSG00000117226 GBP3
ENST00000370473 0.245988505568832 0.0840378705954298 -0.0817989919338694 ENSG00000117228 GBP1
ENST00000484970 0.702197107671121 0.512004007374455 -0.0423839073867092 ENSG00000117228 GBP1
ENST00000479889 0.774557872694534 0.612186295313875 -0.0329649919984312 ENSG00000117228 GBP1
ENST00000468959 0.727596539550097 0.545327852246459 -0.0391641774962343 ENSG00000117228 GBP1
ENST00000495131 0.194038653564291 0.0558099955602931 -0.143152602222813 ENSG00000117228 GBP1
ENST00000459831 0.610613855969915 0.400466715326529 -0.0607371160084983 ENSG00000117228 GBP1
ENST00000493139 0.100273741493804 0.0172080637227479 -0.177990330013054 ENSG00000117228 GBP1
ENST00000469194 0.137701178020887 0.0307676696869361 -0.155327746303497 ENSG00000117228 GBP1
ENST00000464839 0.942877305446857 0.889218329215056 -0.00683648160263749 ENSG00000162645 GBP2
ENST00000370466 0.896773472548211 0.806240478089666 -0.0122205559921382 ENSG00000162645 GBP2
ENST00000493802 0.66481209394686 0.464638652547943 -0.050507641262354 ENSG00000162645 GBP2
ENST00000463660 0.972892870692975 0.945490029110976 -0.00390129490393981 ENSG00000162645 GBP2
ENST00000481145 0.721801133971706 0.537577815927034 -0.0464337956817038 ENSG00000154451 GBP5
ENST00000343435 0.825852564017334 0.688189727326844 -0.0270042359721943 ENSG00000154451 GBP5
ENST00000370459 0.766304674229389 0.60011868670645 -0.0378482845932264 ENSG00000154451 GBP5
ENST00000437128 0.362873646492245 0.163067626500271 -0.10688733994768 ENSG00000237568 RP4-620F22.2
ENST00000490568 0.579778355940499 0.365634510734652 -0.0695693990769733 ENSG00000154451 GBP5
ENST00000443807 0.709398380113126 0.520764059647629 -0.0452420309536542 ENSG00000154451 GBP5
ENST00000449440 0.143584174709615 0.0331426947696896 0.174850454389355 ENSG00000197147 LRRC8B
ENST00000358200 0.055416684729818 0.00516926744191552 0.207180293607114 ENSG00000197147 LRRC8B
ENST00000330947 0.0449201803301067 0.00322086669981207 0.209653271268488 ENSG00000197147 LRRC8B
ENST00000439853 0.034568336806982 0.00164558505042744 0.213042052181618 ENSG00000197147 LRRC8B
ENST00000443562 0.0193491542184622 0.00032859961661974 0.230179333408867 ENSG00000231999 RP5-1007M22.2
ENST00000429074 0.0261695869249766 0.000746398395931414 0.260729492581263 ENSG00000230735 RP11-413E1.4
ENST00000370454 0.0356648252634605 0.00180537855596506 0.188906760050237 ENSG00000171488 LRRC8C
ENST00000479252 0.0583821280194452 0.00580826403410855 0.171427294273686 ENSG00000171488 LRRC8C
ENST00000370453 0.0792389756053707 0.0109228980838592 0.177530696187203 ENSG00000271949 RP11-302M6.4
ENST00000482063 0.0328578329844787 0.00140579873140021 0.24739467129522 ENSG00000171488 LRRC8C
ENST00000525774 0.103829896055031 0.0183877918038079 0.182718013777255 ENSG00000171492 LRRC8D
ENST00000337338 0.168877650080961 0.0439061098871614 0.131328092450662 ENSG00000171492 LRRC8D
ENST00000394593 0.166844323376471 0.0430363216409417 0.132057149803172 ENSG00000171492 LRRC8D
ENST00000532201 0.0897488300340107 0.0139793447991828 0.192355850612948 ENSG00000171492 LRRC8D
ENST00000414841 0.0679236714200041 0.00803227233763944 0.208692074639773 ENSG00000171492 LRRC8D
ENST00000527156 0.0713004876200838 0.00887129099845446 0.203479994160524 ENSG00000171492 LRRC8D
ENST00000441269 0.0655043072086261 0.00743954735610435 0.205146730238552 ENSG00000171492 LRRC8D
ENST00000394583 0.771505224735555 0.607563234636818 0.0300964824943474 ENSG00000162664 ZNF326
ENST00000340281 0.764448140939174 0.597437444320573 0.0308656035079826 ENSG00000162664 ZNF326
ENST00000361911 0.853414423370432 0.732901484791683 -0.0258614071568136 ENSG00000162664 ZNF326
ENST00000370447 0.733032218155457 0.552680872884235 0.0342795559291837 ENSG00000162664 ZNF326
ENST00000455342 0.840787089087691 0.712672080909478 0.0218333224286891 ENSG00000162664 ZNF326
ENST00000370440 0.0608058814161705 0.006328047879862 0.202248996024326 ENSG00000122482 ZNF644
ENST00000347275 0.0613789004397822 0.00645463967895524 0.201771171198926 ENSG00000122482 ZNF644
ENST00000337393 0.0592300347293786 0.00599045534382081 0.203171129999538 ENSG00000122482 ZNF644
ENST00000361321 0.0519814592656345 0.00446698166419365 0.211345200020113 ENSG00000122482 ZNF644
ENST00000467231 0.0525342472079541 0.00456461002979545 0.211262541704918 ENSG00000122482 ZNF644
ENST00000479798 0.534820202785818 0.317817663133577 0.0735971172475276 ENSG00000122482 ZNF644
ENST00000482709 0.0837485318202646 0.0121322383225827 -0.199457242694531 ENSG00000122482 ZNF644
ENST00000498303 0.0542366036975671 0.00493168006504714 0.237541496079776 ENSG00000122482 ZNF644
ENST00000474405 0.25710458026386 0.0912771914257838 0.137280335759241 ENSG00000122482 ZNF644
ENST00000495966 0.670256438259068 0.471551913380295 0.0596611180706073 ENSG00000122482 ZNF644
ENST00000370425 0.525017309734515 0.307700972797621 -0.0752400329431769 ENSG00000162669 HFM1
ENST00000294696 0.525017309734515 0.307700972797621 -0.0752400329431769 ENSG00000162669 HFM1
ENST00000370424 0.525017309734515 0.3076938353496 -0.075241200528362 ENSG00000162669 HFM1
ENST00000481900 0.524632788302492 0.307265695629794 -0.0753769936733626 ENSG00000162669 HFM1
ENST00000488023 0.524632788302492 0.307265695629794 -0.0753769936733626 ENSG00000162669 HFM1
ENST00000448819 0.524632788302492 0.307265695629794 -0.0753769936733626 ENSG00000162669 HFM1
ENST00000427444 0.52435638461364 0.307028496795626 -0.075388973798249 ENSG00000162669 HFM1
ENST00000430031 0.70089029561844 0.510541478851003 0.0359102540871054 ENSG00000097046 CDC7
ENST00000234626 0.920023310300715 0.846997231421939 0.0108979952637107 ENSG00000097046 CDC7
ENST00000428239 0.89390818800079 0.801362507020837 0.0144413795230974 ENSG00000097046 CDC7
ENST00000426137 0.934546080626694 0.873642862158029 0.0110047635708907 ENSG00000097046 CDC7
ENST00000497611 0.509927592861021 0.292521713627076 -0.0738212428692084 ENSG00000097046 CDC7
ENST00000486509 0.745908598054743 0.571472970845757 0.0377327524578664 ENSG00000097046 CDC7
ENST00000370360 0.176420052927144 0.0475249956879863 0.116780526102647 ENSG00000174842 GLMN
ENST00000534881 0.176420052927144 0.0475249956879863 0.116780526102647 ENSG00000174842 GLMN
ENST00000495106 0.175560848430464 0.047075272902656 0.117041395497102 ENSG00000174842 GLMN
ENST00000495852 0.542954380454843 0.326296253098624 0.0625570795756478 ENSG00000174842 GLMN
ENST00000463560 0.898500184336967 0.80899073916826 0.0158916821077344 ENSG00000174842 GLMN
ENST00000610020 0.185123445059174 0.0515200427893214 0.126617739155181 ENSG00000122484 RPAP2
ENST00000484158 0.696075031717397 0.504513354783084 0.0441737166184094 ENSG00000122484 RPAP2
ENST00000477322 0.051097179616461 0.00429086298513115 0.225869075617388 ENSG00000122484 RPAP2
ENST00000427103 0.279010514884739 0.105152069906392 -0.105291521985664 ENSG00000162676 GFI1
ENST00000370332 0.420179102442069 0.20943897432567 -0.0834103282111516 ENSG00000162676 GFI1
ENST00000294702 0.305417536004857 0.122339354244769 -0.099816754170058 ENSG00000162676 GFI1
ENST00000370331 0.203157863567039 0.0606838689849232 0.155310639735035 ENSG00000067208 EVI5
ENST00000540033 0.203157863567039 0.0606838689849232 0.155310639735035 ENSG00000067208 EVI5
ENST00000543509 0.230401269830514 0.0753552153307913 0.149381493283865 ENSG00000067208 EVI5
ENST00000491940 0.0472549280673915 0.00362774645116209 0.249890278594609 ENSG00000067208 EVI5
ENST00000468580 0.126872500374697 0.0266118513245627 0.194744365105126 ENSG00000067208 EVI5
ENST00000492613 0.134924947708273 0.0296677078001817 0.19191549188497 ENSG00000067208 EVI5
ENST00000474806 0.492460325315082 0.275447131976769 0.0955168816766953 ENSG00000067208 EVI5
ENST00000370321 0.961133828029043 0.923435924832623 0.00478645838226772 ENSG00000122406 RPL5
ENST00000470843 0.593783707470172 0.381046241084967 0.0417231653440788 ENSG00000122406 RPL5
ENST00000315741 0.686197309580735 0.491862739624168 0.0323489531497622 ENSG00000122406 RPL5
ENST00000461952 0.631925407712611 0.425335655822159 0.0380989807313081 ENSG00000122406 RPL5
ENST00000497519 0.755945958401466 0.585786377737383 -0.0401831478775282 ENSG00000122406 RPL5
ENST00000370310 0.0254363614979306 0.000694434974952784 0.250399931129365 ENSG00000154511 FAM69A
ENST00000540243 0.23429180991897 0.0774810199442646 0.0857603842271843 ENSG00000143033 MTF2
ENST00000545708 0.23429180991897 0.0774810199442646 0.0857603842271843 ENSG00000143033 MTF2
ENST00000370298 0.234442872462257 0.0775765474593248 0.0857566788902135 ENSG00000143033 MTF2
ENST00000474314 0.579901394540435 0.365821624751333 0.0433099098233236 ENSG00000143033 MTF2
ENST00000473430 0.664084433846671 0.463775801907694 0.0358885459581936 ENSG00000143033 MTF2
ENST00000494963 0.673158191649203 0.475051824233859 0.0350493518476375 ENSG00000143033 MTF2
ENST00000471953 0.250530628782946 0.0870135772667392 0.0791217433312056 ENSG00000143033 MTF2
ENST00000370303 0.248354961471832 0.085587802973621 0.0797441535377878 ENSG00000143033 MTF2
ENST00000467953 0.36501253169371 0.164818612094859 0.0767778866507758 ENSG00000143033 MTF2
ENST00000497976 0.432378060587165 0.21982577910468 0.074903448980742 ENSG00000143033 MTF2
ENST00000468457 0.872952868844751 0.765674801274339 -0.024338192839266 ENSG00000143033 MTF2
ENST00000476037 0.315551709085513 0.129189401365111 0.090719422930412 ENSG00000143033 MTF2
ENST00000487263 0.330926663610762 0.139829841395396 0.0955093629593919 ENSG00000143033 MTF2
ENST00000489480 0.345497622598997 0.149986290714367 0.0807077404812968 ENSG00000143033 MTF2
ENST00000370282 0.932051366820957 0.870029358354754 -0.0104222271719778 ENSG00000117500 TMED5
ENST00000370290 0.91495353509039 0.837607861343883 -0.0133394325863862 ENSG00000117500 TMED5
ENST00000483033 0.851789859834362 0.730169263965738 0.0223018087590426 ENSG00000117500 TMED5
ENST00000479918 0.870499972083076 0.761551278542074 0.0172450606132878 ENSG00000117500 TMED5
ENST00000370280 0.825899765215594 0.688292171216402 -0.0240010043706693 ENSG00000117500 TMED5
ENST00000343253 0.244153829798719 0.0829652097749398 0.106718017120271 ENSG00000122483 CCDC18
ENST00000528942 0.767075566148254 0.601076541661077 0.0348569789887177 ENSG00000122483 CCDC18
ENST00000334652 0.19783931300756 0.0577767112420252 0.123698413076091 ENSG00000122483 CCDC18
ENST00000557479 0.19783931300756 0.0577767112420252 0.123698413076091 ENSG00000122483 CCDC18
ENST00000338949 0.19783931300756 0.0577767112420252 0.123698413076091 ENSG00000122483 CCDC18
ENST00000401026 0.197771617056272 0.0577163603895112 0.123686693502036 ENSG00000122483 CCDC18
ENST00000448243 0.069007726854933 0.00828135201623219 0.179346856753196 ENSG00000122483 CCDC18
ENST00000370276 0.2014500002637 0.0598100150358778 0.123680764264189 ENSG00000122483 CCDC18
ENST00000479653 0.0717090499839082 0.00897707522516128 0.178993331155556 ENSG00000122483 CCDC18
ENST00000481180 0.128777560600508 0.0272831749875907 0.154850249008091 ENSG00000122483 CCDC18
ENST00000455267 0.274960498300448 0.102415964251253 0.114636052762135 ENSG00000122483 CCDC18
ENST00000421014 0.435511617593233 0.222505463557072 0.0918466620269112 ENSG00000122483 CCDC18
ENST00000447456 0.97515504809277 0.949965709902626 0.00358863228215009 ENSG00000122483 CCDC18
ENST00000413606 0.179201957437159 0.0488241221063014 0.11472803334019 ENSG00000223745 RP4-717I23.3
ENST00000602488 0.346964965725245 0.151219228151309 0.112180672874878 ENSG00000223745 RP4-717I23.3
ENST00000457025 0.154595867477436 0.037757975708935 0.137067643915523 ENSG00000223745 RP4-717I23.3
ENST00000446528 0.128420585902097 0.0271518563072784 0.160907278166072 ENSG00000223745 RP4-717I23.3
ENST00000451302 0.201660744992539 0.0599162322620357 0.10824350358508 ENSG00000223745 RP4-717I23.3
ENST00000415150 0.117598890244423 0.0231413581513043 0.171438809044042 ENSG00000223745 RP4-717I23.3
ENST00000455474 0.111329414847738 0.020876977988991 0.165456478142783 ENSG00000223745 RP4-717I23.3
ENST00000447577 0.163062111933229 0.0413318204311313 0.120418412609676 ENSG00000223745 RP4-717I23.3
ENST00000442860 0.151410578976576 0.0364165199851018 0.163492764632412 ENSG00000223745 RP4-717I23.3
ENST00000414430 0.11973435803734 0.0239689792344748 0.172875077354746 ENSG00000223745 RP4-717I23.3
ENST00000429859 0.105518091240929 0.0190218362695636 0.168040152636725 ENSG00000223745 RP4-717I23.3
ENST00000427669 0.11787362681976 0.0232585372872888 0.173965228776527 ENSG00000223745 RP4-717I23.3
ENST00000424517 0.111908284889208 0.0210452330154836 0.174717858622556 ENSG00000223745 RP4-717I23.3
ENST00000450843 0.165768826459464 0.0424992018507803 0.104999055797892 ENSG00000223745 RP4-717I23.3
ENST00000440778 0.136314510048428 0.0302753310098325 0.124066499739272 ENSG00000223745 RP4-717I23.3
ENST00000421202 0.262974628929372 0.0948753752570163 0.0850539501292023 ENSG00000223745 RP4-717I23.3
ENST00000436200 0.0984307998190468 0.016664666652446 0.160652623934498 ENSG00000223745 RP4-717I23.3
ENST00000432741 0.0768447739075117 0.0102877547421681 0.169122806595101 ENSG00000223745 RP4-717I23.3
ENST00000411670 0.394359605309062 0.188387934158208 0.0640033540519432 ENSG00000223745 RP4-717I23.3
ENST00000452347 0.720837156394106 0.536179487798595 0.0331101561800227 ENSG00000223745 RP4-717I23.3
ENST00000438777 0.681235242079601 0.485843920073453 0.0408056915444527 ENSG00000223745 RP4-717I23.3
ENST00000449305 0.75146185518298 0.579528431232681 0.0324798285017096 ENSG00000223745 RP4-717I23.3
ENST00000457387 0.742988831643888 0.567079814198224 0.0339461314912166 ENSG00000223745 RP4-717I23.3
ENST00000445076 0.745986657538863 0.571586350107468 0.0336160778531852 ENSG00000223745 RP4-717I23.3
ENST00000370272 0.561248839727345 0.345161990353711 0.0528194144472816 ENSG00000117505 DR1
ENST00000370267 0.539867882164156 0.323178528660246 0.0472118643645781 ENSG00000117505 DR1
ENST00000481583 0.495685503716203 0.278579626634553 0.0793815152625826 ENSG00000117505 DR1
ENST00000370247 0.633232504947609 0.427029082661295 -0.0636960626006388 ENSG00000137936 BCAR3
ENST00000260502 0.389569833116673 0.184693224490325 0.0991315699320577 ENSG00000137936 BCAR3
ENST00000370244 0.720776405098969 0.535927243323459 0.043932765779512 ENSG00000137936 BCAR3
ENST00000370243 0.416269273779941 0.206101763448714 0.0940763695040901 ENSG00000137936 BCAR3
ENST00000479503 0.506397792052527 0.288964181760229 0.0908154807062206 ENSG00000137936 BCAR3
ENST00000436063 0.908133673390798 0.826277152299751 0.0141833053811022 ENSG00000067334 DNTTIP2
ENST00000496535 0.869077200162914 0.75898479108051 0.0248628248172466 ENSG00000067334 DNTTIP2
ENST00000359208 0.911938943792683 0.832524377721971 0.0136321559599227 ENSG00000067334 DNTTIP2
ENST00000460191 0.986117644685997 0.971519206249885 0.00229394551185408 ENSG00000067334 DNTTIP2
ENST00000496672 0.981100779994699 0.961392199639414 -0.00298684723660759 ENSG00000067334 DNTTIP2
ENST00000528680 0.430172880860502 0.217800673750546 -0.0808792675517492 ENSG00000067334 DNTTIP2
ENST00000370238 0.386904650818678 0.182394081550964 0.0967738946895826 ENSG00000023909 GCLM
ENST00000467772 0.66520099179061 0.465081070971116 0.0608415887173616 ENSG00000023909 GCLM
ENST00000394233 0.681976787347591 0.486955355176262 0.0393768264295675 ENSG00000117528 ABCD3
ENST00000454898 0.570901509123339 0.355681815283039 0.051515823166961 ENSG00000117528 ABCD3
ENST00000536817 0.602593511390352 0.391269936432731 0.0484975983891604 ENSG00000117528 ABCD3
ENST00000370214 0.687467749749404 0.493619759248608 0.0387752588539736 ENSG00000117528 ABCD3
ENST00000315713 0.13367081578296 0.0291774840397208 0.148835750116863 ENSG00000117528 ABCD3
ENST00000468860 0.0903434607212459 0.0141590920896456 0.165707778792593 ENSG00000117528 ABCD3
ENST00000493416 0.227831613024141 0.0738401626698741 -0.133992279786385 ENSG00000117528 ABCD3
ENST00000484213 0.640862867567275 0.435763080033741 -0.0471497687451251 ENSG00000117528 ABCD3
ENST00000464165 0.738234462151731 0.560284131914171 -0.0453199814809763 ENSG00000117528 ABCD3
ENST00000370206 0.716609232127906 0.530184048216999 0.0386840678761266 ENSG00000117519 CNN3
ENST00000538964 0.683225971840719 0.488653421041964 0.0424513570654938 ENSG00000117519 CNN3
ENST00000394202 0.731369832241107 0.550422017482778 0.0366652666871699 ENSG00000117519 CNN3
ENST00000545882 0.780935481321645 0.621180038382317 0.0303906360538284 ENSG00000117519 CNN3
ENST00000461018 0.599545008834054 0.387634419941656 -0.065739977747487 ENSG00000117519 CNN3
ENST00000487539 0.957584805270286 0.916281085628528 -0.00755696675531808 ENSG00000117519 CNN3
ENST00000415017 0.594919755863193 0.382208629446528 0.0594017135343771 ENSG00000117519 CNN3
ENST00000474409 0.102200819311857 0.0178702017393248 0.189182744530633 ENSG00000117519 CNN3
ENST00000370205 0.519182394259527 0.301999972645874 0.0726611153925887 ENSG00000172339 ALG14
ENST00000604534 0.675610254493471 0.478527804857554 0.0532867535951145 ENSG00000271092 TMEM56-RWDD3
ENST00000604203 0.518531339048603 0.301260251100275 0.0789681366820361 ENSG00000271092 TMEM56-RWDD3
ENST00000370202 0.482561220272406 0.266215072961898 0.0849151830347408 ENSG00000122481 RWDD3
ENST00000429514 0.473831028477103 0.257731605999493 0.0835325074233095 ENSG00000122481 RWDD3
ENST00000263893 0.481972289138878 0.26563185652947 0.0849653410176487 ENSG00000122481 RWDD3
ENST00000492639 0.766648772685345 0.600529740376794 0.0389413105527288 ENSG00000122481 RWDD3
ENST00000495272 0.481972289138878 0.26563185652947 0.0849653410176487 ENSG00000122481 RWDD3
ENST00000497058 0.481972289138878 0.26563185652947 0.0849653410176487 ENSG00000122481 RWDD3
ENST00000473397 0.483151024682128 0.266746753782901 0.0848288542837288 ENSG00000122481 RWDD3
ENST00000444665 0.152840526549956 0.0370173705325991 0.157328984367402 ENSG00000228852 RP11-57H12.5
ENST00000460571 0.862405188589411 0.748267228880747 0.0282742482801502 ENSG00000122481 RWDD3
ENST00000468715 0.13828164529104 0.0309888784045571 -0.155676582387322 ENSG00000137970 RPL7P9
ENST00000482253 0.0660657680090805 0.00757312840838675 0.209869288278405 ENSG00000117569 PTBP2
ENST00000609116 0.0724705588467821 0.00914525365564193 0.204150254817184 ENSG00000117569 PTBP2
ENST00000460706 0.0413114778687577 0.00258820426206368 0.24208151272729 ENSG00000117569 PTBP2
ENST00000370197 0.0702873851099153 0.00859440576053532 0.20450042941847 ENSG00000117569 PTBP2
ENST00000370198 0.0702873851099153 0.00859440576053532 0.20450042941847 ENSG00000117569 PTBP2
ENST00000476419 0.0644431606474275 0.0071720813911387 0.211270120985837 ENSG00000117569 PTBP2
ENST00000426398 0.0702873851099153 0.00859440576053532 0.20450042941847 ENSG00000117569 PTBP2
ENST00000394184 0.0640401868716734 0.00705053088457912 0.211705003478562 ENSG00000117569 PTBP2
ENST00000541987 0.0640560124326098 0.00705762073061351 0.212079771625665 ENSG00000117569 PTBP2
ENST00000459735 0.104558339575992 0.0187021509846587 0.187238092349778 ENSG00000117569 PTBP2
ENST00000476783 0.114586659270746 0.0219910367620301 0.181648735822342 ENSG00000117569 PTBP2
ENST00000492905 0.114586659270746 0.0219910367620301 0.181648735822342 ENSG00000117569 PTBP2
ENST00000462433 0.2425266211279 0.0820497588493541 0.152056576902044 ENSG00000117569 PTBP2
ENST00000370192 0.00574282542924014 1.87951299058952e-05 0.332038314088712 ENSG00000188641 DPYD
ENST00000422980 0.0546234562846095 0.00500729026267555 0.230346514960095 ENSG00000232878 DPYD-AS1
ENST00000423006 0.00654622690694128 2.91480709717094e-05 0.345916739174602 ENSG00000188641 DPYD
ENST00000306031 0.00613254161083497 2.47455327395728e-05 0.348407683319548 ENSG00000188641 DPYD
ENST00000460019 0.00962333506344693 6.81971161713272e-05 0.349285297263701 ENSG00000188641 DPYD
ENST00000370189 0.217428131743176 0.0679276089023437 0.154690584360673 ENSG00000162627 SNX7
ENST00000529992 0.217428131743176 0.0679276089023437 0.154690584360673 ENSG00000162627 SNX7
ENST00000306121 0.217428131743176 0.0679276089023437 0.154690584360673 ENSG00000162627 SNX7
ENST00000528824 0.204127755452774 0.0611880643383986 0.15923221969591 ENSG00000162627 SNX7
ENST00000287474 0.178878470546116 0.0486834507672717 0.11702441078095 ENSG00000156869 FRRS1
ENST00000414213 0.178878470546116 0.0486834507672717 0.11702441078095 ENSG00000156869 FRRS1
ENST00000370176 0.512569975493311 0.295041945983915 0.0800789234690012 ENSG00000156869 FRRS1
ENST00000361915 0.298415934786815 0.117667175763431 0.091395397414277 ENSG00000162688 AGL
ENST00000294724 0.29526301640719 0.115584853329565 0.0932317277074471 ENSG00000162688 AGL
ENST00000370163 0.29526301640719 0.115584853329565 0.0932317277074471 ENSG00000162688 AGL
ENST00000370165 0.29526301640719 0.115584853329565 0.0932317277074471 ENSG00000162688 AGL
ENST00000361302 0.297151246025646 0.116802664296507 0.0934455113742765 ENSG00000162688 AGL
ENST00000370161 0.311894005088511 0.126594343175456 0.0915172533539577 ENSG00000162688 AGL
ENST00000361522 0.399673174399832 0.192943690860877 0.0771201475495921 ENSG00000162688 AGL
ENST00000477753 0.960130662378899 0.921093032184916 -0.00817128214143697 ENSG00000162688 AGL
ENST00000370155 0.0878265307867683 0.0133472474334838 0.171540407123339 ENSG00000117620 SLC35A3
ENST00000465289 0.114464440614454 0.0219352108261795 0.155023754538514 ENSG00000117620 SLC35A3
ENST00000427993 0.115975913187308 0.0225419641056601 0.156532407027644 ENSG00000117620 SLC35A3
ENST00000533028 0.12326151261023 0.0252175830815696 0.152511340999881 ENSG00000117620 SLC35A3
ENST00000532693 0.16475277264187 0.0420582208825147 0.163714946408431 ENSG00000117620 SLC35A3
ENST00000370153 0.108206259431988 0.0199245297604202 0.163235814537216 ENSG00000117620 SLC35A3
ENST00000422078 0.0647187404839547 0.00724934759072865 0.192701138626149 ENSG00000117620 SLC35A3
ENST00000370156 0.109431718285184 0.0202976919552461 0.164518350533825 ENSG00000117620 SLC35A3
ENST00000370152 0.0279320328006601 0.000916069337345624 0.139346264267019 ENSG00000156875 HIAT1
ENST00000432294 0.0761195046241048 0.0101000672340571 0.126940813216297 ENSG00000241073 RP4-714D9.2
ENST00000421661 0.621177101202164 0.412416474300766 0.0579860479293151 ENSG00000156875 HIAT1
ENST00000287482 0.672995419015848 0.474778274088851 0.044932410186542 ENSG00000156876 SASS6
ENST00000462159 0.672995419015848 0.474778274088851 0.044932410186542 ENSG00000156876 SASS6
ENST00000535161 0.618159863885967 0.409025792476879 0.0498176841996824 ENSG00000156876 SASS6
ENST00000370143 0.0174490106068166 0.000257317853690961 0.261243348044754 ENSG00000122435 TRMT13
ENST00000370141 0.0623576099059615 0.00667196406715273 0.174298330483413 ENSG00000122435 TRMT13
ENST00000482437 0.0127541381486223 0.000128889156421391 0.262294240445952 ENSG00000122435 TRMT13
ENST00000370139 0.017950810141788 0.000272921610119847 0.260298217981956 ENSG00000122435 TRMT13
ENST00000370138 0.473541390824388 0.257496329692043 0.0915434181427685 ENSG00000122477 LRRC39
ENST00000342895 0.473541390824388 0.257496329692043 0.0915434181427685 ENSG00000122477 LRRC39
ENST00000370137 0.473541390824388 0.257496329692043 0.0915434181427685 ENSG00000122477 LRRC39
ENST00000370132 0.637419766959012 0.431456115267027 0.0410006199243995 ENSG00000137992 DBT
ENST00000370131 0.802099488348857 0.652690251553311 0.0266982183413311 ENSG00000137992 DBT
ENST00000370128 0.930558391035857 0.866850417881222 -0.00883580207781881 ENSG00000137996 RTCA
ENST00000498617 0.678741389013392 0.482493417071508 -0.0368884641280705 ENSG00000137996 RTCA
ENST00000483474 0.547209081002062 0.330567267687152 -0.0519504361372241 ENSG00000137996 RTCA
[truncated: 8,786,805 more chars]
