# Supplementary material for: High-throughput allele-specific expression across 250 environmental conditions
Source: Genome Res. 2016 Dec;26(12):1627–38. doi: 10.1101/gr.209759.116 (PMC5131815; doi:10.1101/gr.209759.116)
Supplement: Supplemental Material [file supp_gr.209759.116_Supplemental_Table_S6.tar.gz › DEG_results/DP7_DEG_stats_CO2.txt]

t.id padj pval logFC ensg g.id
ENST00000456328 1 0.470482272057383 0.0392701688499501 ENSG00000223972 DDX11L1
ENST00000515242 1 0.472568644444308 0.0391677768842398 ENSG00000223972 DDX11L1
ENST00000518655 1 0.470482272057383 0.0392701688499501 ENSG00000223972 DDX11L1
ENST00000450305 1 0.337138343488324 0.041935882108156 ENSG00000223972 DDX11L1
ENST00000541675 1 0.97547486421239 0.00145177515500505 ENSG00000227232 WASH7P
ENST00000423562 1 0.998336970237542 -9.8329312837904e-05 ENSG00000227232 WASH7P
ENST00000438504 1 0.998336970237542 -9.8329312837904e-05 ENSG00000227232 WASH7P
ENST00000488147 1 0.998239584495218 -0.000104059910700476 ENSG00000227232 WASH7P
ENST00000538476 1 0.998231903619844 -0.000104480039054197 ENSG00000227232 WASH7P
ENST00000466430 1 0.0712109319544346 -0.1256378361067 ENSG00000238009 RP11-34P13.7
ENST00000495576 1 0.943702693722202 -0.00215467290199349 ENSG00000239945 RP11-34P13.8
ENST00000477740 1 0.211744823204955 -0.100220787701335 ENSG00000238009 RP11-34P13.7
ENST00000471248 1 0.483321136819488 -0.0544855567097906 ENSG00000238009 RP11-34P13.7
ENST00000453576 1 0.239214725419994 -0.0569636250194954 ENSG00000238009 RP11-34P13.7
ENST00000442987 1 0.530532647983651 -0.0357284728658503 ENSG00000233750 CICP27
ENST00000423372 1 0.527661479055381 -0.0567610819713778 ENSG00000237683 AL627309.1
ENST00000494149 1 0.500055409997366 -0.0478465517529461 ENSG00000268903 RP11-34P13.15
ENST00000595919 1 0.989152912738245 0.00106709395925118 ENSG00000269981 RP11-34P13.16
ENST00000493797 1 0.139253411470812 0.0362086904014598 ENSG00000239906 RP11-34P13.14
ENST00000484859 1 0.031145923574134 0.141871817023835 ENSG00000241860 RP11-34P13.13
ENST00000490997 1 0.0442035848914789 0.104576761109934 ENSG00000241860 RP11-34P13.13
ENST00000466557 1 0.0300908733401062 0.19382128967101 ENSG00000241860 RP11-34P13.13
ENST00000496488 1 0.809219524431337 -0.0105712828434189 ENSG00000241599 RP11-34P13.9
ENST00000491962 1 0.511545054928261 -0.0360451702743431 ENSG00000241860 RP11-34P13.13
ENST00000442116 1 0.408476023976552 -0.0533170546335999 ENSG00000228463 AP006222.2
ENST00000448958 1 0.996177826394081 -0.000400809216460871 ENSG00000228463 AP006222.2
ENST00000424429 1 0.708860148582361 -0.0106071142316808 ENSG00000241670 AP006222.1
ENST00000450734 1 0.668840626985088 -0.0135001935700069 ENSG00000241670 AP006222.1
ENST00000424587 1 0.370072762176696 0.0791527180253723 ENSG00000228463 AP006222.2
ENST00000335577 1 0.071970891416028 0.0715061404482321 ENSG00000228463 AP006222.2
ENST00000440038 1 0.473715179314676 -0.0282914519350561 ENSG00000237094 RP4-669L17.10
ENST00000432964 1 0.328947384689066 -0.0247098224703206 ENSG00000237094 RP4-669L17.10
ENST00000423728 1 0.589374885036473 -0.018608058803307 ENSG00000237094 RP4-669L17.10
ENST00000601486 1 0.615998671055218 -0.0150316713143744 ENSG00000237094 RP4-669L17.10
ENST00000599771 1 0.666661523135277 -0.0115572312441582 ENSG00000237094 RP4-669L17.10
ENST00000455464 1 0.824223989047987 -0.00744859112140133 ENSG00000237094 RP4-669L17.10
ENST00000419160 1 0.974714741683756 -0.000978652408750461 ENSG00000237094 RP4-669L17.10
ENST00000601814 1 0.577622347378215 -0.0180763772355141 ENSG00000237094 RP4-669L17.10
ENST00000425496 1 0.83401710808373 -0.00548340809880098 ENSG00000237094 RP4-669L17.10
ENST00000455207 1 0.619420558397394 0.0170557680680607 ENSG00000237094 RP4-669L17.10
ENST00000440200 1 0.87517195116693 0.0100248131655729 ENSG00000230021 RP5-857K21.4
ENST00000416931 1 0.565754889318795 0.0508724631544283 ENSG00000225972 MTND1P23
ENST00000457540 1 0.0877732715868278 -0.111370750046859 ENSG00000225630 MTND2P28
ENST00000414273 1 0.632110614696932 0.03640659250501 ENSG00000237973 hsa-mir-6723
ENST00000427426 1 0.160825575921814 -0.114209686114104 ENSG00000229344 RP5-857K21.7
ENST00000467115 1 0.482991337135203 -0.0629380755305205 ENSG00000240409 MTATP8P1
ENST00000514057 1 0.0815683810962179 -0.149665815750593 ENSG00000248527 MTATP6P1
ENST00000416718 1 0.651427760455896 -0.0287722323567354 ENSG00000198744 RP5-857K21.11
ENST00000441245 1 0.218798027410329 0.104142448507171 ENSG00000230021 RP5-857K21.4
ENST00000419394 1 0.206871801341459 0.106585299262456 ENSG00000230021 RP5-857K21.4
ENST00000414688 1 0.204291704539024 0.106616824238857 ENSG00000230021 RP5-857K21.4
ENST00000447954 1 0.560997848287177 -0.0415859058096857 ENSG00000230021 RP5-857K21.4
ENST00000440782 1 0.639895852708113 -0.0345431909033646 ENSG00000229376 CICP3
ENST00000506640 1 0.932532387044912 -0.00745684544511501 ENSG00000224956 RP11-206L10.1
ENST00000416385 1 0.229743799117569 0.102361698366242 ENSG00000235373 RP11-206L10.3
ENST00000417659 1 0.0840554209894848 0.154774325315968 ENSG00000240618 RP11-206L10.5
ENST00000422528 1 0.71972394364312 0.0231363922452713 ENSG00000229905 RP11-206L10.4
ENST00000428504 1 0.865634951475092 0.0127517160853408 ENSG00000228327 RP11-206L10.2
ENST00000434264 1 0.791568485438234 0.0223597471050972 ENSG00000237491 RP11-206L10.9
ENST00000457084 1 0.361224445714873 0.0812178503898359 ENSG00000237491 RP11-206L10.9
ENST00000589899 1 0.788303066985652 0.0227943908378435 ENSG00000237491 RP11-206L10.9
ENST00000609830 1 0.603105037096947 0.0441586206949073 ENSG00000237491 RP11-206L10.9
ENST00000429505 1 0.769209082514331 -0.0191045000276519 ENSG00000237491 RP11-206L10.9
ENST00000591440 1 0.51091805903561 -0.045328840182897 ENSG00000237491 RP11-206L10.9
ENST00000587530 1 0.51091805903561 -0.045328840182897 ENSG00000237491 RP11-206L10.9
ENST00000593022 1 0.653929906479822 -0.0299058457934185 ENSG00000237491 RP11-206L10.9
ENST00000589531 1 0.757007764357478 -0.0206802337987096 ENSG00000237491 RP11-206L10.9
ENST00000588951 1 0.644502053100863 -0.0305078823057541 ENSG00000237491 RP11-206L10.9
ENST00000585768 1 0.41547374859309 -0.0576251633375192 ENSG00000237491 RP11-206L10.9
ENST00000585745 1 0.803187609210763 -0.0191206013875554 ENSG00000237491 RP11-206L10.9
ENST00000586928 1 0.116710724795877 -0.140516256162988 ENSG00000237491 RP11-206L10.9
ENST00000592547 1 0.110399463231803 -0.125667541169253 ENSG00000237491 RP11-206L10.9
ENST00000585826 1 0.0438612368634593 -0.142579968515239 ENSG00000237491 RP11-206L10.9
ENST00000590848 1 0.472537321786159 -0.0498442155804979 ENSG00000237491 RP11-206L10.9
ENST00000586288 1 0.781933891806376 -0.0185169862370414 ENSG00000237491 RP11-206L10.9
ENST00000591702 1 0.309583715057953 -0.0905187399689236 ENSG00000237491 RP11-206L10.9
ENST00000358533 1 0.143369006564721 -0.128799209373137 ENSG00000237491 RP11-206L10.9
ENST00000447500 1 0.646432072067468 0.0369813690351362 ENSG00000230092 RP11-206L10.8
ENST00000590817 1 0.646432072067468 0.0369813690351362 ENSG00000230092 RP11-206L10.8
ENST00000599533 1 0.800783175003021 0.0140796265577308 ENSG00000269831 AL669831.1
ENST00000587126 1 0.932275697928169 0.00586531469567647 ENSG00000237491 RP11-206L10.9
ENST00000443772 1 0.520255043795286 0.0577177542484534 ENSG00000237491 RP11-206L10.9
ENST00000412115 1 0.884530232451659 0.0127869978423225 ENSG00000237491 RP11-206L10.9
ENST00000435300 1 0.565124679538319 -0.0466015775036167 ENSG00000240453 RP11-206L10.10
ENST00000326734 1 0.663217140177614 -0.0386374428665699 ENSG00000177757 FAM87B
ENST00000473798 1 0.245197522717011 0.100629438886631 ENSG00000225880 LINC00115
ENST00000536430 1 0.245176914052584 0.100638267581843 ENSG00000225880 LINC00115
ENST00000445118 1 0.0800185590820444 0.0948653137760578 ENSG00000228794 LINC01128
ENST00000610067 1 0.532411395106827 0.0375106380704493 ENSG00000228794 LINC01128
ENST00000441765 1 0.293918713343681 0.0756491512061291 ENSG00000228794 LINC01128
ENST00000609139 1 0.527128927470124 0.0380045955203012 ENSG00000228794 LINC01128
ENST00000449005 1 0.366748392524653 0.0542354673290733 ENSG00000228794 LINC01128
ENST00000416570 1 0.407606837410831 0.0497263587761188 ENSG00000228794 LINC01128
ENST00000448975 1 0.407606837410831 0.0497263587761188 ENSG00000228794 LINC01128
ENST00000609009 1 0.760441867016054 0.0187243179981569 ENSG00000228794 LINC01128
ENST00000608189 1 0.760441867016054 0.0187243179981569 ENSG00000228794 LINC01128
ENST00000415295 1 0.6018454704115 0.0405495175222393 ENSG00000228794 LINC01128
ENST00000425657 1 0.129773822293817 0.131434773141562 ENSG00000228794 LINC01128
ENST00000446136 1 0.596469341181315 -0.020485849809004 ENSG00000230368 FAM41C
ENST00000432963 1 0.97794150282438 -0.000676088377472714 ENSG00000230368 FAM41C
ENST00000427857 1 0.766414860663005 -0.0109957416682064 ENSG00000230368 FAM41C
ENST00000607769 1 0.10102999621249 0.14642460951313 ENSG00000272438 RP11-54O7.16
ENST00000448179 1 0.2322121532742 0.0940265172329172 ENSG00000230699 RP11-54O7.1
ENST00000398216 1 0.81690311206667 -0.0106680139104975 ENSG00000241180 RP11-54O7.2
ENST00000609207 1 0.456530507692138 0.0431657079057798 ENSG00000223764 RP11-54O7.3
ENST00000417705 1 0.979668295665286 -0.0012504226734909 ENSG00000223764 RP11-54O7.3
ENST00000432961 1 0.630343011407195 -0.0199263844530369 ENSG00000223764 RP11-54O7.3
ENST00000420190 1 0.120247520872191 -0.0529339320538634 ENSG00000187634 SAMD11
ENST00000437963 1 0.165294058742376 -0.0362130059421116 ENSG00000187634 SAMD11
ENST00000342066 1 0.136953601318368 -0.11006735894806 ENSG00000187634 SAMD11
ENST00000598827 1 0.193853805344909 -0.0269022595130142 ENSG00000268179 AL645608.1
ENST00000341065 1 0.151415917997393 -0.106196643528154 ENSG00000187634 SAMD11
ENST00000455979 1 0.853530714256353 0.0161386815202174 ENSG00000187634 SAMD11
ENST00000474461 1 0.985555890814259 -0.000667271919025434 ENSG00000187634 SAMD11
ENST00000466827 1 0.585173140201787 0.0146538623924032 ENSG00000187634 SAMD11
ENST00000464948 1 0.532548382202614 0.0195337322037497 ENSG00000187634 SAMD11
ENST00000483767 1 0.301698296180863 -0.0476590175950543 ENSG00000188976 NOC2L
ENST00000327044 1 0.698938813581532 0.0158574977057529 ENSG00000188976 NOC2L
ENST00000477976 1 0.738443539885335 0.0138243029375313 ENSG00000188976 NOC2L
ENST00000496938 1 0.893802873305713 0.00989898084454603 ENSG00000188976 NOC2L
ENST00000487214 1 0.547038228169589 0.0305367270831099 ENSG00000188976 NOC2L
ENST00000469563 1 0.619620656433349 0.03275506076168 ENSG00000188976 NOC2L
ENST00000338591 1 0.541425183267291 -0.0402723475203939 ENSG00000187961 KLHL17
ENST00000463212 1 0.16336285838852 0.120746155588247 ENSG00000187961 KLHL17
ENST00000466300 1 0.288373546487274 -0.0805625685179864 ENSG00000187961 KLHL17
ENST00000481067 1 0.592407175900007 -0.0456409201318268 ENSG00000187961 KLHL17
ENST00000379410 1 0.694825157675393 0.0333279635317247 ENSG00000187583 PLEKHN1
ENST00000379407 1 0.420418850871788 0.0694528281891943 ENSG00000187583 PLEKHN1
ENST00000379409 1 0.420418850871788 0.0694528281891943 ENSG00000187583 PLEKHN1
ENST00000480267 1 0.114614427809936 0.102185471912242 ENSG00000187583 PLEKHN1
ENST00000491024 1 0.82876551270262 -0.0193081668781392 ENSG00000187583 PLEKHN1
ENST00000433179 1 0.949942066595347 0.00558685350377786 ENSG00000187642 C1orf170
ENST00000341290 1 0.868758258012614 0.0146795665371548 ENSG00000187642 C1orf170
ENST00000479361 1 0.807310610165533 -0.021417273140482 ENSG00000187642 C1orf170
ENST00000606034 1 0.898142601033234 -0.0103020927496622 ENSG00000272512 RP11-54O7.17
ENST00000428771 1 0.425685124901973 -0.0660318151466849 ENSG00000188290 HES4
ENST00000304952 1 0.436179095750871 -0.064902717849038 ENSG00000188290 HES4
ENST00000481869 1 0.436179095750871 -0.064902717849038 ENSG00000188290 HES4
ENST00000484667 1 0.495031077203358 -0.0571867009445047 ENSG00000188290 HES4
ENST00000423619 1 0.0957307309872033 -0.0938384463093405 ENSG00000231702 RP11-54O7.10
ENST00000458555 1 0.766686352217703 -0.0204794078458094 ENSG00000224969 RP11-54O7.11
ENST00000379389 1 0.172619801719502 -0.0878767936650543 ENSG00000187608 ISG15
ENST00000379370 1 0.0726510781926416 -0.0847754005928032 ENSG00000188157 AGRN
ENST00000477585 1 0.147614168773551 -0.0924388373420394 ENSG00000188157 AGRN
ENST00000469403 1 0.0837180041088468 -0.103409277582366 ENSG00000188157 AGRN
ENST00000479707 1 0.346085136801374 -0.0625994908798474 ENSG00000188157 AGRN
ENST00000466223 1 0.353467139134786 -0.063673145928399 ENSG00000188157 AGRN
ENST00000478677 1 0.256648118906238 -0.092547167925704 ENSG00000188157 AGRN
ENST00000492947 1 0.85616434857956 0.0126539200151251 ENSG00000188157 AGRN
ENST00000419249 1 0.0835904865761319 -0.0995613953504799 ENSG00000188157 AGRN
ENST00000461111 1 0.192220980601846 -0.0635787991399411 ENSG00000188157 AGRN
ENST00000418300 1 0.494602102052218 -0.0402762212160471 ENSG00000242590 RP11-54O7.14
ENST00000427998 1 0.517536331201988 0.0427105678648535 ENSG00000217801 RP11-465B22.3
ENST00000394517 1 0.549835383932429 0.0417885782947732 ENSG00000217801 RP11-465B22.3
ENST00000442292 1 0.800125312520863 0.0217907134695622 ENSG00000273443 RP11-54O7.18
ENST00000456409 1 0.717570809677059 0.0266625422702283 ENSG00000217801 RP11-465B22.3
ENST00000412397 1 0.809775273739541 0.0168853192968629 ENSG00000217801 RP11-465B22.3
ENST00000433695 1 0.979721324120812 0.00196446874034994 ENSG00000217801 RP11-465B22.3
ENST00000451054 1 0.949011075318917 0.00493510720768921 ENSG00000217801 RP11-465B22.3
ENST00000453464 1 0.59691810070957 0.0409402609956736 ENSG00000237330 RNF223
ENST00000379339 1 0.296498977407507 0.0514261663700651 ENSG00000131591 C1orf159
ENST00000294576 1 0.296498977407507 0.0514261663700651 ENSG00000131591 C1orf159
ENST00000448924 1 0.296498977407507 0.0514261663700651 ENSG00000131591 C1orf159
ENST00000465822 1 0.431837526055837 0.0502959498842488 ENSG00000131591 C1orf159
ENST00000379325 1 0.296498977407507 0.0514261663700651 ENSG00000131591 C1orf159
ENST00000421241 1 0.296498977407507 0.0514261663700651 ENSG00000131591 C1orf159
ENST00000487177 1 0.386458751905834 0.0613809463930377 ENSG00000131591 C1orf159
ENST00000467751 1 0.296498977407507 0.0514261663700651 ENSG00000131591 C1orf159
ENST00000477196 1 0.296498977407507 0.0514261663700651 ENSG00000131591 C1orf159
ENST00000464905 1 0.447482496658318 0.0603699634153631 ENSG00000131591 C1orf159
ENST00000379320 1 0.370355020779718 0.0567356821683477 ENSG00000131591 C1orf159
ENST00000379319 1 0.302701591974131 0.0566361628944455 ENSG00000131591 C1orf159
ENST00000434641 1 0.365201431698011 0.0478553419200079 ENSG00000131591 C1orf159
ENST00000482816 1 0.472202229817342 0.0386701969297506 ENSG00000131591 C1orf159
ENST00000437760 1 0.466242687299687 0.0398442302969397 ENSG00000131591 C1orf159
ENST00000462097 1 0.40331473382124 0.0481924215880287 ENSG00000131591 C1orf159
ENST00000473600 1 0.708627452068136 0.0296660208876296 ENSG00000131591 C1orf159
ENST00000475119 1 0.449419756842707 0.0432232563505796 ENSG00000131591 C1orf159
ENST00000442117 1 0.995547439986457 0.000448920767516978 ENSG00000131591 C1orf159
ENST00000427787 1 0.492304682113902 -0.0590583549382449 ENSG00000131591 C1orf159
ENST00000472741 1 0.47603338831953 0.0425676991511821 ENSG00000131591 C1orf159
ENST00000480643 1 0.420950209749892 0.0482133106475616 ENSG00000131591 C1orf159
ENST00000416774 1 0.446244619912458 0.0203622033496073 ENSG00000223823 RP11-465B22.5
ENST00000606993 1 0.140574781807436 0.0751529324961464 ENSG00000272141 RP11-465B22.8
ENST00000379290 1 0.768024328579102 -0.0131818770962705 ENSG00000162571 TTLL10
ENST00000379289 1 0.768024328579102 -0.0131818770962705 ENSG00000162571 TTLL10
ENST00000486379 1 0.861015152790533 -0.00720853817144367 ENSG00000162571 TTLL10
ENST00000328596 1 0.226584423715614 0.105531091538386 ENSG00000186891 TNFRSF18
ENST00000379268 1 0.137564455041289 0.12867998584303 ENSG00000186891 TNFRSF18
ENST00000486728 1 0.681522130970397 -0.0367942252910348 ENSG00000186891 TNFRSF18
ENST00000379265 1 0.229841354264064 0.10503986412773 ENSG00000186891 TNFRSF18
ENST00000379236 1 0.32409512436695 -0.0818489415403492 ENSG00000186827 TNFRSF4
ENST00000497869 1 0.324200195713856 -0.0818267290142967 ENSG00000186827 TNFRSF4
ENST00000453580 1 0.373600476056873 -0.0779921525929609 ENSG00000186827 TNFRSF4
ENST00000360001 1 0.0850786584307166 -0.0879787530881141 ENSG00000078808 SDF4
ENST00000465727 1 0.0851757248106296 -0.0879696552608449 ENSG00000078808 SDF4
ENST00000263741 1 0.0851757248106296 -0.0879696552608449 ENSG00000078808 SDF4
ENST00000494748 1 0.0810724373140852 -0.0975231399900121 ENSG00000078808 SDF4
ENST00000478938 1 0.141012015352147 -0.0849083576090695 ENSG00000078808 SDF4
ENST00000403997 1 0.279207132183036 -0.0565121257318623 ENSG00000078808 SDF4
ENST00000545427 1 0.187211354490718 -0.0732016139168594 ENSG00000078808 SDF4
ENST00000459994 1 0.417370397955916 -0.048204616064399 ENSG00000078808 SDF4
ENST00000379198 1 0.834982644790431 -0.0153128027137429 ENSG00000176022 B3GALT6
ENST00000462849 1 0.325845882390829 -0.0524255812099747 ENSG00000184163 FAM132A
ENST00000478606 1 0.651877326535768 -0.020229796383977 ENSG00000184163 FAM132A
ENST00000330388 1 0.290724595510283 -0.0918996543720186 ENSG00000184163 FAM132A
ENST00000468365 1 0.640583340322424 -0.0368730103476659 ENSG00000184163 FAM132A
ENST00000486627 1 0.698259711578061 -0.0288201157936917 ENSG00000184163 FAM132A
ENST00000565563 1 0.539392230037628 -0.0409328864279777 ENSG00000260179 RP5-902P8.12
ENST00000450390 1 0.212808893338412 -0.0513151736568352 ENSG00000160087 UBE2J2
ENST00000347370 1 0.210275630383977 -0.051576372760671 ENSG00000160087 UBE2J2
ENST00000349431 1 0.20757434819827 -0.0514853975741122 ENSG00000160087 UBE2J2
ENST00000348298 1 0.160214545105618 -0.0572268839899459 ENSG00000160087 UBE2J2
ENST00000339385 1 0.266643167539484 -0.0490992587695084 ENSG00000160087 UBE2J2
ENST00000400929 1 0.153042357194494 -0.0597772264538959 ENSG00000160087 UBE2J2
ENST00000464036 1 0.158008804980152 -0.0585577053614083 ENSG00000160087 UBE2J2
ENST00000360466 1 0.211366468709932 -0.0520476217091674 ENSG00000160087 UBE2J2
ENST00000400930 1 0.202448225425224 -0.0530905404284722 ENSG00000160087 UBE2J2
ENST00000467339 1 0.457446670813539 -0.0494106415876221 ENSG00000160087 UBE2J2
ENST00000473215 1 0.142942534875151 -0.0598612461275193 ENSG00000160087 UBE2J2
ENST00000435198 1 0.258112883506359 -0.0460976635815679 ENSG00000160087 UBE2J2
ENST00000509720 1 0.276663456212333 -0.0445457888121819 ENSG00000160087 UBE2J2
ENST00000491779 1 0.434440231892857 -0.0336431235324773 ENSG00000160087 UBE2J2
ENST00000466752 1 0.315380479575577 -0.0454446441662686 ENSG00000160087 UBE2J2
ENST00000503294 1 0.203168279619079 -0.0585613725538792 ENSG00000160087 UBE2J2
ENST00000477894 1 0.204665035212324 -0.0589907157916666 ENSG00000160087 UBE2J2
ENST00000471154 1 0.255776310220589 -0.0677993626108516 ENSG00000160087 UBE2J2
ENST00000422076 1 0.28457422132128 -0.0505175325637281 ENSG00000160087 UBE2J2
ENST00000502382 1 0.200727715412268 -0.0613512133310703 ENSG00000160087 UBE2J2
ENST00000461142 1 0.257190536104731 -0.0591642116170702 ENSG00000160087 UBE2J2
ENST00000488418 1 0.290591687740046 -0.0647673222362094 ENSG00000160087 UBE2J2
ENST00000434139 1 0.539651251409795 -0.0530977639335327 ENSG00000230415 RP5-902P8.10
ENST00000453732 1 0.479448059955159 0.0519077075181469 ENSG00000230415 RP5-902P8.10
ENST00000379116 1 0.176472028744263 -0.115220792140671 ENSG00000162572 SCNN1D
ENST00000379101 1 0.186621997539145 -0.113347394585805 ENSG00000162572 SCNN1D
ENST00000338555 1 0.148579411729189 -0.123193540957595 ENSG00000162572 SCNN1D
ENST00000470022 1 0.473015553532363 -0.0642252814437931 ENSG00000162572 SCNN1D
ENST00000325425 1 0.0662708538161286 -0.16367118728966 ENSG00000162572 SCNN1D
ENST00000467651 1 0.24959161519655 -0.101204462275528 ENSG00000162572 SCNN1D
ENST00000400928 1 0.0780008125177824 -0.157372114478193 ENSG00000162572 SCNN1D
ENST00000379099 1 0.14304290911133 -0.101693771824688 ENSG00000162572 SCNN1D
ENST00000354700 1 0.0251216802636629 -0.0990219521613535 ENSG00000131584 ACAP3
ENST00000353662 1 0.0254039789933922 -0.0988169136823696 ENSG00000131584 ACAP3
ENST00000492936 1 0.0289916850815651 -0.095432113892612 ENSG00000131584 ACAP3
ENST00000467278 1 0.064153827962261 -0.104447021090695 ENSG00000131584 ACAP3
ENST00000470659 1 0.0222132464710998 -0.185545388539636 ENSG00000131584 ACAP3
ENST00000379037 1 0.486920237199497 -0.0547916030868867 ENSG00000131584 ACAP3
ENST00000476572 1 0.230622566736953 -0.0776951769849807 ENSG00000131584 ACAP3
ENST00000493992 1 0.431250239523186 -0.0641057516950711 ENSG00000131584 ACAP3
ENST00000472541 1 0.0791384708737189 -0.0828874771172694 ENSG00000131584 ACAP3
ENST00000354980 1 0.109243113479744 -0.0831997576354177 ENSG00000131584 ACAP3
ENST00000478065 1 0.174012836215747 -0.0846982876642588 ENSG00000131584 ACAP3
ENST00000479108 1 0.0892417217422529 -0.0956209080425602 ENSG00000131584 ACAP3
ENST00000438966 1 0.0676860058433545 -0.108404108765562 ENSG00000131584 ACAP3
ENST00000379031 1 0.0492961255330732 -0.145636271781645 ENSG00000169972 PUSL1
ENST00000470520 1 0.0371083343775576 -0.158926135773095 ENSG00000169972 PUSL1
ENST00000463758 1 0.100765910292939 -0.138058715922921 ENSG00000169972 PUSL1
ENST00000467712 1 0.0430177768853007 -0.153674162136624 ENSG00000169972 PUSL1
ENST00000493657 1 0.0953606221548698 -0.130030805569426 ENSG00000169972 PUSL1
ENST00000470030 1 0.975820933723086 -0.00142228151136766 ENSG00000127054 CPSF3L
ENST00000435064 1 0.68714376447036 -0.0150556550328277 ENSG00000127054 CPSF3L
ENST00000497304 1 0.0224903355633511 -0.144492372962593 ENSG00000127054 CPSF3L
ENST00000323275 1 0.691584031858528 -0.0148517532738972 ENSG00000127054 CPSF3L
ENST00000411962 1 0.691567750770704 -0.0148536141257693 ENSG00000127054 CPSF3L
ENST00000462432 1 0.933039106072907 -0.00364240910653381 ENSG00000127054 CPSF3L
ENST00000478641 1 0.865116459575954 -0.00802417129814892 ENSG00000127054 CPSF3L
ENST00000458452 1 0.694927236241947 -0.0146650513245585 ENSG00000127054 CPSF3L
ENST00000419704 1 0.694927236241947 -0.0146650513245585 ENSG00000127054 CPSF3L
ENST00000540437 1 0.694943652804223 -0.0146631905650342 ENSG00000127054 CPSF3L
ENST00000421495 1 0.694943652804223 -0.0146631905650342 ENSG00000127054 CPSF3L
ENST00000532772 1 0.707046659397169 -0.0140106761363972 ENSG00000127054 CPSF3L
ENST00000450926 1 0.67635579013666 -0.0155332427116362 ENSG00000127054 CPSF3L
ENST00000545578 1 0.680101158971069 -0.0153656727518068 ENSG00000127054 CPSF3L
ENST00000527098 1 0.680082058947462 -0.0153675381967514 ENSG00000127054 CPSF3L
ENST00000485710 1 0.284751831610066 -0.0537121953291681 ENSG00000127054 CPSF3L
ENST00000461514 1 0.175713931014479 -0.0696483138183309 ENSG00000127054 CPSF3L
ENST00000525164 1 0.175821019052923 -0.070057227163228 ENSG00000127054 CPSF3L
ENST00000528879 1 0.807181675133705 -0.00906867192665994 ENSG00000127054 CPSF3L
ENST00000525769 1 0.175324649274577 -0.0693443300838721 ENSG00000127054 CPSF3L
ENST00000531377 1 0.878846392438768 -0.00609105901294857 ENSG00000127054 CPSF3L
ENST00000527383 1 0.232648000674591 0.0597875634892697 ENSG00000127054 CPSF3L
ENST00000531292 1 0.205362980322261 0.0714918408815972 ENSG00000127054 CPSF3L
ENST00000467408 1 0.0603708320873704 0.100447333945079 ENSG00000127054 CPSF3L
ENST00000434694 1 0.623931966025446 0.0197503001133954 ENSG00000127054 CPSF3L
ENST00000531020 1 0.0546759735424117 0.125546703877905 ENSG00000127054 CPSF3L
ENST00000533916 1 0.0554315227560315 0.119600945268864 ENSG00000127054 CPSF3L
ENST00000488042 1 0.805234359650697 0.0103636628824605 ENSG00000127054 CPSF3L
ENST00000526797 1 0.963979608771825 -0.00190638265923014 ENSG00000127054 CPSF3L
ENST00000526332 1 0.968784558931954 -0.00165283160797337 ENSG00000127054 CPSF3L
ENST00000430786 1 0.946409423860879 0.00285265283785179 ENSG00000127054 CPSF3L
ENST00000527719 1 0.983929280391892 0.00085760821726137 ENSG00000127054 CPSF3L
ENST00000530031 1 0.977862571565354 0.00117919082623559 ENSG00000127054 CPSF3L
ENST00000526113 1 0.941587757296176 0.00311641685736172 ENSG00000127054 CPSF3L
ENST00000526904 1 0.969778136001314 0.00159491052358953 ENSG00000127054 CPSF3L
ENST00000525603 1 0.819333490516271 -0.0107746992344563 ENSG00000127054 CPSF3L
ENST00000444968 1 0.328060355302229 -0.0668783804489877 ENSG00000240731 RP5-890O3.9
ENST00000429572 1 0.992119328157097 0.000515005294491659 ENSG00000127054 CPSF3L
ENST00000498173 1 0.992186376150899 0.000510501651226246 ENSG00000127054 CPSF3L
ENST00000496353 1 0.94389307606749 0.00366145970843886 ENSG00000127054 CPSF3L
ENST00000493534 1 0.626568921446432 0.0271187633183493 ENSG00000127054 CPSF3L
ENST00000534345 1 0.593406493481369 0.0305190920841147 ENSG00000127054 CPSF3L
ENST00000532952 1 0.647027217043008 0.0261808645134091 ENSG00000127054 CPSF3L
ENST00000490853 1 0.857899764986194 0.0102649893267235 ENSG00000127054 CPSF3L
ENST00000531019 1 0.857899764986194 0.0102649893267235 ENSG00000127054 CPSF3L
ENST00000498476 1 0.928951349043337 0.00514329739218819 ENSG00000127054 CPSF3L
ENST00000470679 1 0.859175448387022 0.0106097852378379 ENSG00000127054 CPSF3L
ENST00000525285 1 0.865025309788895 -0.0104431689076757 ENSG00000127054 CPSF3L
ENST00000530233 1 0.884709872812571 -0.0108380867848792 ENSG00000127054 CPSF3L
ENST00000464957 1 0.34292998312794 -0.0806960017440534 ENSG00000224051 GLTPD1
ENST00000343938 1 0.570646202679653 -0.042717512644218 ENSG00000224051 GLTPD1
ENST00000488011 1 0.837495831957538 0.0181822490913334 ENSG00000224051 GLTPD1
ENST00000339381 1 0.875267019509367 0.0141104706360259 ENSG00000169962 TAS1R3
ENST00000378891 1 0.0334663050745922 -0.132771307677447 ENSG00000107404 DVL1
ENST00000378888 1 0.0192429639834183 -0.146527607710419 ENSG00000107404 DVL1
ENST00000472445 1 0.081605037216604 -0.136046910197302 ENSG00000107404 DVL1
ENST00000474033 1 0.441761585376224 0.0678707780456135 ENSG00000162576 MXRA8
ENST00000309212 1 0.297245940916303 -0.0885819333115288 ENSG00000162576 MXRA8
ENST00000477278 1 0.284147712090042 -0.0906207701843649 ENSG00000162576 MXRA8
ENST00000342753 1 0.297245940916303 -0.0885819333115288 ENSG00000162576 MXRA8
ENST00000445648 1 0.297245940916303 -0.0885819333115288 ENSG00000162576 MXRA8
ENST00000473097 1 0.519671778147254 0.0578679466302484 ENSG00000162576 MXRA8
ENST00000478517 1 0.892756102314143 0.0119545333823787 ENSG00000162576 MXRA8
ENST00000476718 1 0.372296877706399 -0.0801701227670858 ENSG00000162576 MXRA8
ENST00000464351 1 0.0397939480396739 -0.136296846253165 ENSG00000162576 MXRA8
ENST00000460473 1 0.0665522060498664 -0.110941466150445 ENSG00000162576 MXRA8
ENST00000338370 1 0.270637797855883 -0.0649982260210207 ENSG00000175756 AURKAIP1
ENST00000338338 1 0.239839876175697 -0.0695336938736806 ENSG00000175756 AURKAIP1
ENST00000321751 1 0.265198420875687 -0.0656451145372637 ENSG00000175756 AURKAIP1
ENST00000378853 1 0.255031651583426 -0.0670152526310537 ENSG00000175756 AURKAIP1
ENST00000489799 1 0.399413250611524 -0.0555788980356132 ENSG00000175756 AURKAIP1
ENST00000496905 1 0.221423038388674 -0.0872064439136246 ENSG00000175756 AURKAIP1
ENST00000435351 1 0.301722663012479 0.0407469250162676 ENSG00000223663 RP5-890O3.3
ENST00000480479 1 0.135282738080846 -0.0703468698465984 ENSG00000221978 CCNL2
ENST00000482621 1 0.0855020066938674 -0.0704246739912454 ENSG00000221978 CCNL2
ENST00000408952 1 0.0855020066938674 -0.0704246739912454 ENSG00000221978 CCNL2
ENST00000463260 1 0.585982036771322 -0.0314473993279057 ENSG00000221978 CCNL2
ENST00000400809 1 0.0594032739871366 -0.0745502653324424 ENSG00000221978 CCNL2
ENST00000496007 1 0.0597933680177774 -0.0744451801923787 ENSG00000221978 CCNL2
ENST00000482365 1 0.0885066611765854 -0.0817043351286518 ENSG00000221978 CCNL2
ENST00000481223 1 0.0585570350706108 -0.0753307202145439 ENSG00000221978 CCNL2
ENST00000418865 1 0.052647366102802 -0.0930790311015843 ENSG00000221978 CCNL2
ENST00000505849 1 0.108816527059788 -0.0772700559773941 ENSG00000221978 CCNL2
ENST00000488340 1 0.082706613309149 -0.0679392979510958 ENSG00000221978 CCNL2
ENST00000492998 1 0.521852496166111 -0.0331583719955043 ENSG00000221978 CCNL2
ENST00000469113 1 0.0469269937197484 -0.0990382445423886 ENSG00000221978 CCNL2
ENST00000480646 1 0.265077089675461 -0.0601966653702062 ENSG00000221978 CCNL2
ENST00000471930 1 0.0704009022867647 -0.0842828095001017 ENSG00000221978 CCNL2
ENST00000408918 1 0.1075502189684 -0.0658189021472429 ENSG00000221978 CCNL2
ENST00000473872 1 0.70597232056798 -0.0171623947522957 ENSG00000221978 CCNL2
ENST00000425598 1 0.294385244806064 -0.0473737292427029 ENSG00000221978 CCNL2
ENST00000463895 1 0.790020671287581 -0.015423702564788 ENSG00000221978 CCNL2
ENST00000497013 1 0.972745410246909 -0.00199352272104517 ENSG00000221978 CCNL2
ENST00000448629 1 0.152427862042516 0.110544798805986 ENSG00000224870 RP4-758J18.2
ENST00000444362 1 0.0999932657951721 0.0951418917792868 ENSG00000224870 RP4-758J18.2
ENST00000418833 1 0.0984608701323382 0.0953134196661314 ENSG00000224870 RP4-758J18.2
ENST00000576232 1 0.268352630319976 0.0948465475687971 ENSG00000224870 RP4-758J18.2
ENST00000570344 1 0.392102055890109 0.0740404816726201 ENSG00000224870 RP4-758J18.2
ENST00000447725 1 0.210100793038021 0.0732972008441962 ENSG00000224870 RP4-758J18.2
ENST00000572242 1 0.104187664120529 0.0931015317534755 ENSG00000224870 RP4-758J18.2
ENST00000453521 1 0.113030769682512 0.0904810453347139 ENSG00000224870 RP4-758J18.2
ENST00000344843 1 0.449295121915833 -0.0347475484364517 ENSG00000242485 MRPL20
ENST00000493287 1 0.555278732703782 -0.0324609100329679 ENSG00000242485 MRPL20
ENST00000487659 1 0.44592323891475 -0.0349503499894404 ENSG00000242485 MRPL20
ENST00000492508 1 0.464157851499719 -0.0350966217802166 ENSG00000242485 MRPL20
ENST00000482352 1 0.584367397733904 -0.0269433429001585 ENSG00000242485 MRPL20
ENST00000582431 1 0.420346738915843 0.0719418414019931 ENSG00000264293 RN7SL657P
ENST00000477686 1 0.551489769224026 -0.0317099536410122 ENSG00000242485 MRPL20
ENST00000607307 1 0.138326085387275 -0.132503234109332 ENSG00000272455 RP4-758J18.13
ENST00000427211 1 0.184943745802929 0.0816670042437025 ENSG00000235098 ANKRD65
ENST00000520296 1 0.108399180564685 0.0978285009244924 ENSG00000235098 ANKRD65
ENST00000537107 1 0.121508856638069 0.0929434008960694 ENSG00000235098 ANKRD65
ENST00000454272 1 0.670055163350421 0.0165516752351431 ENSG00000235098 ANKRD65
ENST00000442470 1 0.688027052019885 -0.0155999906258179 ENSG00000235098 ANKRD65
ENST00000428932 1 0.0949687272097486 -0.053163751488984 ENSG00000225905 RP4-758J18.7
ENST00000378821 1 0.269572073401139 -0.0481457760642533 ENSG00000205116 TMEM88B
ENST00000430109 1 0.646140135857808 -0.0405821324058159 ENSG00000225285 RP4-758J18.10
ENST00000434150 1 0.673232210735146 -0.0358287017198765 ENSG00000225285 RP4-758J18.10
ENST00000454562 1 0.7314015836717 -0.030451370055823 ENSG00000225285 RP4-758J18.10
ENST00000417917 1 0.61661092561574 -0.0445476218548682 ENSG00000225285 RP4-758J18.10
ENST00000495558 1 0.627403975777685 -0.041369342925317 ENSG00000179403 VWA1
ENST00000338660 1 0.545127850917834 -0.0442241457377423 ENSG00000179403 VWA1
ENST00000404702 1 0.642412918708669 -0.0341649048610346 ENSG00000179403 VWA1
ENST00000476993 1 0.626066062636164 -0.0358239050191577 ENSG00000179403 VWA1
ENST00000471398 1 0.439959136496571 -0.0694499792455698 ENSG00000179403 VWA1
ENST00000378785 1 0.817754224568929 -0.0206116322664797 ENSG00000215915 ATAD3C
ENST00000475091 1 0.605978488426887 -0.0190761207545675 ENSG00000215915 ATAD3C
ENST00000484537 1 0.305352791820295 -0.0865714326514588 ENSG00000215915 ATAD3C
ENST00000378741 1 0.689999222206321 -0.0251924639912836 ENSG00000160072 ATAD3B
ENST00000308647 1 0.785894108695751 -0.0126860219830689 ENSG00000160072 ATAD3B
ENST00000472194 1 0.755282961868228 -0.0151142732927982 ENSG00000160072 ATAD3B
ENST00000378736 1 0.593483548757403 -0.0456469488622797 ENSG00000160072 ATAD3B
ENST00000485748 1 0.889493469032707 -0.00766496729520915 ENSG00000160072 ATAD3B
ENST00000474481 1 0.904408251419659 -0.00694293820547257 ENSG00000160072 ATAD3B
ENST00000378756 1 0.288107162148469 -0.0600958928756627 ENSG00000197785 ATAD3A
ENST00000378755 1 0.288107162148469 -0.0600958928756627 ENSG00000197785 ATAD3A
ENST00000339113 1 0.377395875465885 -0.0488296253842268 ENSG00000197785 ATAD3A
ENST00000536055 1 0.377395875465885 -0.0488296253842268 ENSG00000197785 ATAD3A
ENST00000439513 1 0.48595334613261 0.0622667272815015 ENSG00000197785 ATAD3A
ENST00000429957 1 0.868880314767331 -0.0132786789625725 ENSG00000197785 ATAD3A
ENST00000400830 1 0.322950289587917 -0.0695751998325601 ENSG00000197785 ATAD3A
ENST00000378733 1 0.635097634205602 0.030314090468918 ENSG00000205090 TMEM240
ENST00000425828 1 0.635097634205602 0.030314090468918 ENSG00000205090 TMEM240
ENST00000291386 1 0.438098830676668 0.0296698989550298 ENSG00000160075 SSU72
ENST00000378726 1 0.524592362401757 0.0311593748903481 ENSG00000160075 SSU72
ENST00000378725 1 0.247114378185322 0.0462074319627115 ENSG00000160075 SSU72
ENST00000359060 1 0.768180116754084 -0.0138620681434379 ENSG00000160075 SSU72
ENST00000539195 1 0.496624359876579 -0.0454535660919889 ENSG00000215791 AL645728.2
ENST00000366221 1 0.926754584934002 -0.0072868405993868 ENSG00000215014 AL645728.1
ENST00000422725 1 0.136719448318979 0.112700270737899 ENSG00000228594 C1orf233
ENST00000607222 1 0.75355737108848 -0.0282288139807568 ENSG00000272106 RP11-345P4.9
ENST00000520777 1 0.284858276709209 -0.0590830198760958 ENSG00000197530 MIB2
ENST00000378710 1 0.284562720767889 -0.0590820350283853 ENSG00000197530 MIB2
ENST00000360522 1 0.284562720767889 -0.0590820350283853 ENSG00000197530 MIB2
ENST00000357210 1 0.284562720767889 -0.0590820350283853 ENSG00000197530 MIB2
ENST00000355826 1 0.284562720767889 -0.0590820350283853 ENSG00000197530 MIB2
ENST00000518681 1 0.282800309538637 -0.05938390696398 ENSG00000197530 MIB2
ENST00000505820 1 0.277408878486406 -0.0599742942371016 ENSG00000197530 MIB2
ENST00000479659 1 0.277225260834995 -0.0599455756836206 ENSG00000197530 MIB2
ENST00000489635 1 0.280530309405984 -0.0596961856761569 ENSG00000197530 MIB2
ENST00000511502 1 0.277070108431319 -0.0602827110641015 ENSG00000197530 MIB2
ENST00000477990 1 0.455274249151156 -0.0565507434822892 ENSG00000197530 MIB2
ENST00000514363 1 0.425887897532058 -0.0463392074036525 ENSG00000197530 MIB2
ENST00000487053 1 0.296215144012673 -0.058088123576449 ENSG00000197530 MIB2
ENST00000502470 1 0.495818059976798 -0.0403264035379899 ENSG00000197530 MIB2
ENST00000378712 1 0.296215144012673 -0.058088123576449 ENSG00000197530 MIB2
ENST00000507082 1 0.613755631967598 -0.0419174085650137 ENSG00000197530 MIB2
ENST00000463492 1 0.771354274718907 -0.0249248137600362 ENSG00000197530 MIB2
ENST00000510793 1 0.649621631312257 -0.0269060819381629 ENSG00000197530 MIB2
ENST00000504599 1 0.31892235463555 -0.0551758860555384 ENSG00000197530 MIB2
ENST00000507229 1 0.369456918331512 -0.0506182412051315 ENSG00000197530 MIB2
ENST00000503789 1 0.603109192753248 -0.0334926194591243 ENSG00000197530 MIB2
ENST00000378708 1 0.312881409851256 -0.0571672776758252 ENSG00000197530 MIB2
ENST00000506488 1 0.310052834848844 -0.0578174251107753 ENSG00000197530 MIB2
ENST00000512004 1 0.945051790876335 0.00584628074624014 ENSG00000197530 MIB2
ENST00000508455 1 0.40028635806444 -0.0756239790006528 ENSG00000197530 MIB2
ENST00000514234 1 0.258526350020835 -0.0694070219569389 ENSG00000197530 MIB2
ENST00000467597 1 0.304139576325454 -0.0845553187036824 ENSG00000197530 MIB2
ENST00000508148 1 0.437163220744411 -0.0670905756388079 ENSG00000197530 MIB2
ENST00000486072 1 0.195536868441881 -0.103121971019886 ENSG00000197530 MIB2
ENST00000505370 1 0.849571586788751 -0.0154138261035196 ENSG00000197530 MIB2
ENST00000473511 1 0.581224118621133 -0.0399423423988563 ENSG00000197530 MIB2
ENST00000464570 1 0.608357463618299 -0.0381634164296338 ENSG00000197530 MIB2
ENST00000483015 1 0.32703112472932 -0.0759904693537601 ENSG00000197530 MIB2
ENST00000511910 1 0.529845090550568 -0.0535872448941879 ENSG00000197530 MIB2
ENST00000470373 1 0.250573678510456 -0.100150175628439 ENSG00000197530 MIB2
ENST00000356026 1 0.0680291097120943 0.0617269087101673 ENSG00000189409 MMP23B
ENST00000472264 1 0.168627557074491 0.0272445984455613 ENSG00000189409 MMP23B
ENST00000512731 1 0.135840707714971 0.0467171804219668 ENSG00000189409 MMP23B
ENST00000378675 1 0.0680291097120943 0.0617269087101673 ENSG00000189409 MMP23B
ENST00000479814 1 0.127914493625755 0.0445805056165517 ENSG00000189409 MMP23B
ENST00000435358 1 0.280397134341536 0.0297616667877864 ENSG00000189409 MMP23B
ENST00000503792 1 0.280397134341536 0.0297616667877864 ENSG00000189409 MMP23B
ENST00000489782 1 0.500943906577592 0.0166603349172062 ENSG00000189409 MMP23B
ENST00000486400 1 0.500943906577592 0.0166603349172062 ENSG00000189409 MMP23B
ENST00000490017 1 0.221688362799928 0.0454672953844682 ENSG00000189409 MMP23B
ENST00000513088 1 0.210392191720335 -0.0649367568655344 ENSG00000248333 CDK11B
ENST00000341832 1 0.124123928649888 -0.0722440541263669 ENSG00000248333 CDK11B
ENST00000317673 1 0.114559301866831 -0.072916853619736 ENSG00000248333 CDK11B
ENST00000340677 1 0.114559301866831 -0.072916853619736 ENSG00000248333 CDK11B
ENST00000407249 1 0.114559301866831 -0.072916853619736 ENSG00000248333 CDK11B
ENST00000341028 1 0.322180557589263 -0.080981427081429 ENSG00000248333 CDK11B
ENST00000607013 1 0.895131382775677 -0.00924679753203571 ENSG00000272004 RP11-345P4.10
ENST00000378662 1 0.765255396662652 -0.0110972468451538 ENSG00000189339 SLC35E2B
ENST00000234800 1 0.776937660853857 -0.0105580311983207 ENSG00000189339 SLC35E2B
ENST00000480991 1 0.86639499973776 0.00822596128735148 ENSG00000189339 SLC35E2B
ENST00000481276 1 0.376840951747232 -0.0411878207410816 ENSG00000189339 SLC35E2B
ENST00000596308 1 0.841613850708663 0.0164808721223347 ENSG00000269737 RP11-345P4.7
ENST00000597891 1 0.205987477070847 -0.11050799726674 ENSG00000269227 RP11-345P4.6
ENST00000412810 1 0.0198277064858185 0.0779145392504667 ENSG00000215914 MMP23A
ENST00000234610 1 0.0343452494860376 0.0690755270846483 ENSG00000215914 MMP23A
ENST00000356200 1 0.420308129140152 -0.0356287414987414 ENSG00000008128 CDK11A
ENST00000598846 1 0.155061303179536 -0.052912332615847 ENSG00000268575 RP1-283E3.8
ENST00000463652 1 0.933292202968164 0.0070866158458059 ENSG00000008128 CDK11A
ENST00000358779 1 0.394025166897958 -0.0372524783223794 ENSG00000008128 CDK11A
ENST00000460465 1 0.394025166897958 -0.0372524783223794 ENSG00000008128 CDK11A
ENST00000404249 1 0.394025166897958 -0.0372524783223794 ENSG00000008128 CDK11A
ENST00000378633 1 0.394025166897958 -0.0372524783223794 ENSG00000008128 CDK11A
ENST00000357760 1 0.394025166897958 -0.0372524783223794 ENSG00000008128 CDK11A
ENST00000509982 1 0.420308129140152 -0.0356287414987414 ENSG00000008128 CDK11A
ENST00000378638 1 0.420308129140152 -0.0356287414987414 ENSG00000008128 CDK11A
ENST00000356937 1 0.314406762531546 -0.047109063363257 ENSG00000008128 CDK11A
ENST00000478901 1 0.911424151739493 0.00960762722028887 ENSG00000008128 CDK11A
ENST00000468397 1 0.985707020159449 0.00145449335295551 ENSG00000008128 CDK11A
ENST00000491311 1 0.944937963174055 0.00554959095283238 ENSG00000008128 CDK11A
ENST00000495016 1 0.872733134226402 0.0134988800365438 ENSG00000008128 CDK11A
ENST00000468800 1 0.197636376015408 -0.0806417037412111 ENSG00000008128 CDK11A
ENST00000464748 1 0.619814283962734 0.0433687269397429 ENSG00000008128 CDK11A
ENST00000489300 1 0.620539119798574 -0.0425520511570268 ENSG00000008128 CDK11A
ENST00000492390 1 0.197025241685761 -0.0841668822816408 ENSG00000008128 CDK11A
ENST00000474916 1 0.238011324088609 -0.0794999859075877 ENSG00000008128 CDK11A
ENST00000378635 1 0.480923308560932 -0.032850150462787 ENSG00000008128 CDK11A
ENST00000479362 1 0.925887289818909 0.0054333291807143 ENSG00000008128 CDK11A
ENST00000498810 1 0.874141581076904 0.0100693336510675 ENSG00000008128 CDK11A
ENST00000487462 1 0.698171868323 0.0279012120042237 ENSG00000008128 CDK11A
ENST00000401096 1 0.71608025506463 0.0257390340250245 ENSG00000008128 CDK11A
ENST00000577672 1 0.247142129711525 -0.0668041729742685 ENSG00000227775 RP1-283E3.4
ENST00000417099 1 0.661166076765071 -0.029688722494592 ENSG00000227775 RP1-283E3.4
ENST00000355439 1 0.0944036436237592 -0.0826005018112025 ENSG00000215790 SLC35E2
ENST00000400924 1 0.10439208018826 -0.0796788563674505 ENSG00000215790 SLC35E2
ENST00000246421 1 0.0800709758371034 -0.0996189551752174 ENSG00000215790 SLC35E2
ENST00000475229 1 0.558970937298592 -0.0462705284902467 ENSG00000215790 SLC35E2
ENST00000424604 1 0.176102993498362 -0.0982084277166155 ENSG00000227775 RP1-283E3.4
ENST00000418950 1 0.163905295241695 -0.121942750397658 ENSG00000227775 RP1-283E3.4
ENST00000341426 1 0.207968871840066 -0.0459105589100989 ENSG00000008130 NADK
ENST00000341991 1 0.209687315673127 -0.0457423719622232 ENSG00000008130 NADK
ENST00000378625 1 0.221938973442045 -0.0441065715790726 ENSG00000008130 NADK
ENST00000344463 1 0.207968871840066 -0.0459105589100989 ENSG00000008130 NADK
ENST00000342348 1 0.331198424336382 -0.0438635525775845 ENSG00000008130 NADK
ENST00000498806 1 0.0615278815843703 -0.113808614945369 ENSG00000008130 NADK
ENST00000469045 1 0.279503751489027 -0.0527118603514254 ENSG00000008130 NADK
ENST00000480499 1 0.158902209972155 -0.0713882582701218 ENSG00000008130 NADK
ENST00000497747 1 0.450426222285245 -0.0478918320890027 ENSG00000008130 NADK
ENST00000477235 1 0.37285055495476 -0.0446457922793436 ENSG00000008130 NADK
ENST00000489538 1 0.261603238834421 -0.0562386649716705 ENSG00000008130 NADK
ENST00000497615 1 0.538782929639094 -0.039456481175179 ENSG00000008130 NADK
ENST00000497186 1 0.362178960905587 -0.0456952080661334 ENSG00000008130 NADK
ENST00000400922 1 0.625331075130292 -0.0249994693169501 ENSG00000008130 NADK
ENST00000492845 1 0.445098838247127 -0.029698304581683 ENSG00000008130 NADK
ENST00000492768 1 0.35642647466866 -0.0395302306502142 ENSG00000008130 NADK
ENST00000460602 1 0.572094482208735 -0.0252036281100568 ENSG00000008130 NADK
ENST00000464373 1 0.856844790434889 -0.0092257061749893 ENSG00000008130 NADK
ENST00000480542 1 0.477185497655558 0.0636055247592655 ENSG00000008130 NADK
ENST00000378609 1 0.255887437147081 0.0282675661431622 ENSG00000078369 GNB1
ENST00000461893 1 0.57596092979147 -0.0260646937080159 ENSG00000078369 GNB1
ENST00000471354 1 0.88571336188561 0.00587528589825554 ENSG00000078369 GNB1
ENST00000439272 1 0.250004398023741 0.0439251491072718 ENSG00000078369 GNB1
ENST00000434686 1 0.281574349841288 0.0416731862664446 ENSG00000078369 GNB1
ENST00000437146 1 0.914944888409212 -0.00520984163008523 ENSG00000078369 GNB1
ENST00000472614 1 0.215766348220056 0.0587916784730956 ENSG00000078369 GNB1
ENST00000607589 1 0.905206757895489 -0.00977433646537453 ENSG00000078369 GNB1
ENST00000412228 1 0.431055094952082 -0.0579498599460992 ENSG00000231050 RP1-140A9.1
ENST00000307786 1 0.147761332428039 -0.0741306121200349 ENSG00000169885 CALML6
ENST00000378604 1 0.136826721657613 -0.0721370455092147 ENSG00000169885 CALML6
ENST00000482402 1 0.129296869074973 -0.0733224035058169 ENSG00000169885 CALML6
ENST00000462293 1 0.0962344281557165 -0.076344498849918 ENSG00000169885 CALML6
ENST00000378602 1 0.624031819947127 0.0187915929594728 ENSG00000178821 TMEM52
ENST00000310991 1 0.710910252628778 0.0162876219420744 ENSG00000178821 TMEM52
ENST00000378598 1 0.697288155790396 0.0172207024685764 ENSG00000178821 TMEM52
ENST00000470931 1 0.666716342355552 0.0190229326239507 ENSG00000178821 TMEM52
ENST00000602604 1 0.506259687175625 0.0251606536588494 ENSG00000178821 TMEM52
ENST00000416272 1 0.642835593071301 -0.0164933278909494 ENSG00000178821 TMEM52
ENST00000464311 1 0.92413686895154 -0.00241791431153968 ENSG00000142609 C1orf222
ENST00000412120 1 0.528833934326143 0.0146498025707475 ENSG00000142609 C1orf222
ENST00000493964 1 0.706368433022708 0.0153196216463625 ENSG00000142609 C1orf222
ENST00000493316 1 0.0285988816306084 0.061432069969337 ENSG00000142609 C1orf222
ENST00000270720 1 0.587022567653627 -0.0202086253694831 ENSG00000142609 C1orf222
ENST00000468610 1 0.457987413341637 -0.0263425658861573 ENSG00000142609 C1orf222
ENST00000378567 1 0.833103062928934 0.0170116566854581 ENSG00000067606 PRKCZ
ENST00000468310 1 0.288912018090307 -0.0935834845585746 ENSG00000067606 PRKCZ
ENST00000484419 1 0.660828085100945 -0.0279136832941506 ENSG00000067606 PRKCZ
ENST00000503297 1 0.807411397355298 -0.0149144568658245 ENSG00000067606 PRKCZ
ENST00000479566 1 0.179453091177205 -0.109276531361696 ENSG00000067606 PRKCZ
ENST00000466651 1 0.280401864199434 -0.0964520149962366 ENSG00000067606 PRKCZ
ENST00000400921 1 0.429832561652272 0.0653450660839245 ENSG00000067606 PRKCZ
ENST00000495347 1 0.730841072671549 -0.0309149306672316 ENSG00000067606 PRKCZ
ENST00000461106 1 0.596303292726397 0.0446867274300991 ENSG00000067606 PRKCZ
ENST00000461465 1 0.478292349968456 -0.063684785864518 ENSG00000067606 PRKCZ
ENST00000470596 1 0.503510614792904 -0.059988210597698 ENSG00000067606 PRKCZ
ENST00000496325 1 0.520745781497903 -0.0576668003314357 ENSG00000067606 PRKCZ
ENST00000481140 1 0.767687019533975 -0.0265473631946187 ENSG00000067606 PRKCZ
ENST00000482686 1 0.549941168207392 -0.0516173177928466 ENSG00000067606 PRKCZ
ENST00000400920 1 0.358007179498575 0.0781035071356579 ENSG00000067606 PRKCZ
ENST00000486681 1 0.707991883571841 -0.0324921984351506 ENSG00000067606 PRKCZ
ENST00000470986 1 0.25417200677028 -0.0950299933335455 ENSG00000067606 PRKCZ
ENST00000470511 1 0.280918653275907 -0.0877054579163893 ENSG00000067606 PRKCZ
ENST00000471018 1 0.294632706443307 -0.0720929065865195 ENSG00000067606 PRKCZ
ENST00000466352 1 0.76936369698443 -0.0184955044200054 ENSG00000067606 PRKCZ
ENST00000497183 1 0.764247051628827 -0.0218993968437732 ENSG00000067606 PRKCZ
ENST00000419838 1 0.775234220281157 -0.0207798351886716 ENSG00000067606 PRKCZ
ENST00000606533 1 0.882015247014931 0.00697724649399295 ENSG00000271806 RP5-892K4.1
ENST00000479263 1 0.316386837550133 0.0871976384394242 ENSG00000067606 PRKCZ
ENST00000503672 1 0.699271649896852 -0.0258661249559787 ENSG00000067606 PRKCZ
ENST00000478770 1 0.511686779015604 0.0580775845330092 ENSG00000067606 PRKCZ
ENST00000505322 1 0.339935299520024 0.0846100233713104 ENSG00000067606 PRKCZ
ENST00000472017 1 0.777317281955175 0.0153048626172858 ENSG00000067606 PRKCZ
ENST00000333854 1 0.597380554498386 -0.0329656880687208 ENSG00000182873 RP11-181G12.2
ENST00000536678 1 0.350036424834 -0.0599505889788643 ENSG00000182873 RP11-181G12.2
ENST00000444529 1 0.210826699819297 -0.074788331681449 ENSG00000182873 RP11-181G12.2
ENST00000469733 1 0.826309557366202 -0.0130398271764981 ENSG00000162585 C1orf86
ENST00000414253 1 0.629512400118391 -0.0292906131873469 ENSG00000162585 C1orf86
ENST00000428120 1 0.629258975978977 -0.029299796737203 ENSG00000162585 C1orf86
ENST00000400919 1 0.629258975978977 -0.029299796737203 ENSG00000162585 C1orf86
ENST00000400918 1 0.557797092923084 -0.0365791884149085 ENSG00000162585 C1orf86
ENST00000497675 1 0.527361155874606 -0.0416143717310338 ENSG00000162585 C1orf86
ENST00000378543 1 0.491117750650436 -0.0451618549289008 ENSG00000162585 C1orf86
ENST00000378546 1 0.491117750650436 -0.0451618549289008 ENSG00000162585 C1orf86
ENST00000401813 1 0.553096960636651 -0.0383266316446399 ENSG00000162585 C1orf86
ENST00000487186 1 0.654506390943208 -0.0286541564019974 ENSG00000162585 C1orf86
ENST00000378545 1 0.472970610984169 -0.0462573103455924 ENSG00000162585 C1orf86
ENST00000476803 1 0.492246812572079 -0.0449656188983728 ENSG00000162585 C1orf86
ENST00000440825 1 0.492362292814236 -0.0450180798562406 ENSG00000162585 C1orf86
ENST00000597060 1 0.410550223750264 -0.073999356047393 ENSG00000269554 AL590822.2
ENST00000420515 1 0.673784974765631 -0.027341937072651 ENSG00000162585 C1orf86
ENST00000514625 1 0.814486142700839 0.0201721489967792 ENSG00000162585 C1orf86
ENST00000545087 1 0.792685895326259 -0.00736464014056687 ENSG00000203301 AL590822.1
ENST00000442483 1 0.358004151872774 0.0439486984732469 ENSG00000234396 RP11-181G12.4
ENST00000378536 1 0.852313759278636 0.0105202677802563 ENSG00000157933 SKI
ENST00000508416 1 0.770870166081561 0.0197063784032789 ENSG00000157933 SKI
ENST00000478223 1 0.989458087890894 0.000914197510864755 ENSG00000157933 SKI
ENST00000507179 1 0.631137770416415 0.0431272756001112 ENSG00000157933 SKI
ENST00000378531 1 0.810874893475109 0.0154583972885281 ENSG00000116151 MORN1
ENST00000606372 1 0.973051353190983 0.00220961082335153 ENSG00000116151 MORN1
ENST00000602865 1 0.898833826941927 -0.00693577952913207 ENSG00000269896 RP4-740C4.6
ENST00000417061 1 0.0811739594604362 -0.0497973118834631 ENSG00000238240 RP4-740C4.5
ENST00000378529 1 0.710865420208441 0.0246466792880139 ENSG00000116151 MORN1
ENST00000607342 1 0.667415512696968 -0.0379156695899956 ENSG00000116151 MORN1
ENST00000607858 1 0.0886324069661437 0.0546233050675786 ENSG00000272420 RP4-740C4.7
ENST00000469374 1 0.775778573152845 0.0224950009806567 ENSG00000116151 MORN1
ENST00000419785 1 0.46340690607891 -0.0619386548589911 ENSG00000116151 MORN1
ENST00000606642 1 0.196540347000726 0.0467836814248395 ENSG00000271921 RP4-740C4.9
ENST00000606280 1 0.226904672754324 -0.0621522406936004 ENSG00000271847 RP4-740C4.8
ENST00000378525 1 0.352005957096009 0.0739916207381741 ENSG00000116151 MORN1
ENST00000449373 1 0.47151639957117 0.0625179105888195 ENSG00000116151 MORN1
ENST00000317490 1 0.104766223889694 0.145655501225252 ENSG00000178642 AL513477.1
ENST00000607031 1 0.153598425936732 0.128208307653314 ENSG00000116151 MORN1
ENST00000475812 1 0.642916208189814 0.0401476763169251 ENSG00000116151 MORN1
ENST00000494279 1 0.714853642475207 0.0328168988886254 ENSG00000116151 MORN1
ENST00000378518 1 0.189572754760504 -0.0481157333992508 ENSG00000157916 RER1
ENST00000605895 1 0.244166196252174 -0.0390261891975045 ENSG00000157916 RER1
ENST00000378513 1 0.231254674232598 -0.0413933145068239 ENSG00000157916 RER1
ENST00000306256 1 0.154427517589779 -0.0517999459866923 ENSG00000157916 RER1
ENST00000493207 1 0.0484971559038427 -0.0855691981500934 ENSG00000157916 RER1
ENST00000378512 1 0.224826184777208 -0.0420109941326506 ENSG00000157916 RER1
ENST00000443438 1 0.350127300496537 -0.037034001982756 ENSG00000157916 RER1
ENST00000488353 1 0.284246012993238 -0.042964573205608 ENSG00000157916 RER1
ENST00000462129 1 0.437362304311534 0.0442873530903427 ENSG00000157916 RER1
ENST00000288774 1 0.527649285618371 0.0384798277445823 ENSG00000157911 PEX10
ENST00000447513 1 0.525090371919385 0.038589597534692 ENSG00000157911 PEX10
ENST00000507596 1 0.499380117514985 0.0409329186805955 ENSG00000157911 PEX10
ENST00000510434 1 0.753883386706256 0.0239795304094599 ENSG00000157911 PEX10
ENST00000508384 1 0.716903526072922 -0.0286663026163415 ENSG00000157911 PEX10
ENST00000515760 1 0.921980294234607 -0.00879639264631145 ENSG00000157911 PEX10
ENST00000502666 1 0.959311443514153 -0.00437147309549814 ENSG00000157911 PEX10
ENST00000504111 1 0.82502971581996 0.0187172788508318 ENSG00000157911 PEX10
ENST00000514502 1 0.792014919737942 -0.0213967672077224 ENSG00000157911 PEX10
ENST00000609981 1 0.476687605624509 0.063849480131092 ENSG00000149527 PLCH2
ENST00000449969 1 0.718046819976866 0.0247366593712998 ENSG00000149527 PLCH2
ENST00000288766 1 0.5165390536715 0.0476388084795401 ENSG00000149527 PLCH2
ENST00000419816 1 0.800119044894009 0.017489097246546 ENSG00000149527 PLCH2
ENST00000378488 1 0.800119044894009 0.017489097246546 ENSG00000149527 PLCH2
ENST00000378486 1 0.800119044894009 0.017489097246546 ENSG00000149527 PLCH2
ENST00000343889 1 0.839509309231505 0.0140103709080153 ENSG00000149527 PLCH2
ENST00000278878 1 0.851214930198357 0.013001998906841 ENSG00000149527 PLCH2
ENST00000424657 1 0.927245773431838 -0.00564463249230999 ENSG00000224387 RP3-395M20.2
ENST00000442305 1 0.345479429395165 0.0688697049152629 ENSG00000229393 RP3-395M20.3
ENST00000473964 1 0.970234498513325 -0.00296277484250059 ENSG00000149527 PLCH2
ENST00000462379 1 0.883558746032094 0.0117222416562409 ENSG00000149527 PLCH2
ENST00000378466 1 0.609681250388307 -0.0255267542496589 ENSG00000157881 PANK4
ENST00000435556 1 0.609612978401142 -0.0255296827770665 ENSG00000157881 PANK4
ENST00000505228 1 0.899574529344791 0.00680289571502619 ENSG00000157881 PANK4
ENST00000502512 1 0.929459026824636 -0.00594046730406514 ENSG00000157881 PANK4
ENST00000471361 1 0.379502205579663 -0.0680732215815757 ENSG00000157881 PANK4
ENST00000487804 1 0.846178958578628 0.0165017562552315 ENSG00000157881 PANK4
ENST00000515423 1 0.955971864167298 -0.00442901354419608 ENSG00000157881 PANK4
ENST00000468002 1 0.659209383746085 0.0291258254427506 ENSG00000157881 PANK4
ENST00000486396 1 0.159745548222899 -0.0869406345893982 ENSG00000157881 PANK4
ENST00000502770 1 0.064372825616992 -0.125590872651821 ENSG00000157881 PANK4
ENST00000491212 1 0.0825415345612739 -0.130041520846772 ENSG00000157881 PANK4
ENST00000514922 1 0.120332894613043 -0.11698992091508 ENSG00000157881 PANK4
ENST00000378453 1 0.934424705418732 -0.00350692266558164 ENSG00000197921 HES5
ENST00000606645 1 0.636647016729952 0.0423694179013021 ENSG00000272449 RP3-395M20.12
ENST00000416860 1 0.844485836338346 -0.0110995136885866 ENSG00000238164 RP3-395M20.8
ENST00000443892 1 0.659274843179188 -0.0243778490427527 ENSG00000238164 RP3-395M20.8
ENST00000449660 1 0.349519921499774 -0.0597236837161843 ENSG00000238164 RP3-395M20.8
ENST00000448624 1 0.717804069716634 -0.0243252722251249 ENSG00000238164 RP3-395M20.8
ENST00000432521 1 0.779218290863031 -0.0155252319376998 ENSG00000238164 RP3-395M20.8
ENST00000452793 1 0.959144117020656 -0.00329394713438356 ENSG00000238164 RP3-395M20.8
ENST00000426449 1 0.58884942883664 -0.0279242550668557 ENSG00000157873 TNFRSF14
ENST00000434817 1 0.6872423336464 -0.0205737116376242 ENSG00000157873 TNFRSF14
ENST00000435221 1 0.692975281311581 -0.0201867649094715 ENSG00000157873 TNFRSF14
ENST00000451778 1 0.732934344038772 -0.0173659358244959 ENSG00000157873 TNFRSF14
ENST00000409119 1 0.609244760530027 -0.0256006164889005 ENSG00000157873 TNFRSF14
ENST00000355716 1 0.628300717916544 -0.0239804345529485 ENSG00000157873 TNFRSF14
ENST00000475523 1 0.630662527698622 -0.0237685773948693 ENSG00000157873 TNFRSF14
ENST00000442392 1 0.664711626643949 -0.0209580439815406 ENSG00000157873 TNFRSF14
ENST00000482074 1 0.750838553167959 -0.0158753834570077 ENSG00000157873 TNFRSF14
ENST00000496064 1 0.511692551251529 -0.032823659186558 ENSG00000157873 TNFRSF14
ENST00000463471 1 0.560760961098008 -0.0288897724599073 ENSG00000157873 TNFRSF14
ENST00000466750 1 0.561614669709833 -0.0303667583789081 ENSG00000157873 TNFRSF14
ENST00000471768 1 0.545361706723 -0.0335127694728074 ENSG00000157873 TNFRSF14
ENST00000463835 1 0.829324325557704 -0.0113109352747008 ENSG00000157873 TNFRSF14
ENST00000482602 1 0.871645381443314 -0.00857272933330799 ENSG00000157873 TNFRSF14
ENST00000480305 1 0.788874139297458 -0.0149135343125341 ENSG00000157873 TNFRSF14
ENST00000456687 1 0.460183273280063 0.0663820789196542 ENSG00000225931 RP3-395M20.7
ENST00000424215 1 0.10749150383463 0.131737340275844 ENSG00000228037 RP3-395M20.9
ENST00000493183 1 0.0418762594529866 -0.146774328769861 ENSG00000157870 FAM213B
ENST00000474659 1 0.0366863239989995 -0.149996796731263 ENSG00000157870 FAM213B
ENST00000419916 1 0.0295512404570473 -0.133432687476752 ENSG00000157870 FAM213B
ENST00000378424 1 0.0295512404570473 -0.133432687476752 ENSG00000157870 FAM213B
ENST00000537325 1 0.0126298311417738 -0.16588806746146 ENSG00000157870 FAM213B
ENST00000378427 1 0.0295512404570473 -0.133432687476752 ENSG00000157870 FAM213B
ENST00000378425 1 0.0295512404570473 -0.133432687476752 ENSG00000157870 FAM213B
ENST00000464043 1 0.013635481875732 -0.174955859559451 ENSG00000157870 FAM213B
ENST00000444521 1 0.0295512404570473 -0.133432687476752 ENSG00000157870 FAM213B
ENST00000465233 1 0.0417742091193836 -0.159047838035445 ENSG00000157870 FAM213B
ENST00000498083 1 0.0447096629623494 -0.155937934072661 ENSG00000157870 FAM213B
ENST00000481683 1 0.0689270333739651 -0.134459000059738 ENSG00000157870 FAM213B
ENST00000484099 1 0.0335818295503745 -0.131030052526564 ENSG00000157870 FAM213B
ENST00000477045 1 0.0691376916950669 -0.14293993660476 ENSG00000157870 FAM213B
ENST00000476686 1 0.112776636975651 -0.106749603295303 ENSG00000157870 FAM213B
ENST00000471840 1 0.508161462549048 0.0576431563859218 ENSG00000142606 MMEL1
ENST00000288709 1 0.343894600472718 0.0813843364408783 ENSG00000142606 MMEL1
ENST00000378412 1 0.344427805953486 0.0813382320250011 ENSG00000142606 MMEL1
ENST00000502556 1 0.162626357545766 0.124635919432891 ENSG00000142606 MMEL1
ENST00000504800 1 0.162626357545766 0.124635919432891 ENSG00000142606 MMEL1
ENST00000464195 1 0.064251638543577 0.0479443182867744 ENSG00000142606 MMEL1
ENST00000491941 1 0.064251638543577 0.0479443182867744 ENSG00000142606 MMEL1
ENST00000469962 1 0.24350748124462 0.0244712736886604 ENSG00000142606 MMEL1
ENST00000427302 1 0.390835865252481 0.0290653921913873 ENSG00000237058 RP13-436F16.1
ENST00000579787 1 0.802214849442411 0.0204560940755609 ENSG00000215912 TTC34
ENST00000401094 1 0.619219167196879 -0.0444896070475964 ENSG00000215912 TTC34
ENST00000401095 1 0.416892672627307 -0.0718151177935644 ENSG00000215912 TTC34
ENST00000574621 1 0.272815511721332 -0.0311429000161263 ENSG00000215912 TTC34
ENST00000511072 1 0.514472629422214 -0.0553089070427464 ENSG00000142611 PRDM16
ENST00000378398 1 0.461776448235406 -0.0626539138159214 ENSG00000142611 PRDM16
ENST00000441472 1 0.461776448235406 -0.0626539138159214 ENSG00000142611 PRDM16
ENST00000442529 1 0.461776448235406 -0.0626539138159214 ENSG00000142611 PRDM16
ENST00000607632 1 0.0633842981598416 -0.124097897662578 ENSG00000142611 PRDM16
ENST00000378391 1 0.461776448235406 -0.0626539138159214 ENSG00000142611 PRDM16
ENST00000514189 1 0.514472629422214 -0.0553089070427464 ENSG00000142611 PRDM16
ENST00000270722 1 0.461776448235406 -0.0626539138159214 ENSG00000142611 PRDM16
ENST00000512462 1 0.381454082757989 0.0512340162466768 ENSG00000142611 PRDM16
ENST00000463591 1 0.821117565199831 0.0119076312643006 ENSG00000142611 PRDM16
ENST00000509860 1 0.549521329530101 0.011634599428692 ENSG00000142611 PRDM16
ENST00000378378 1 0.38819768578386 0.0269012836639682 ENSG00000130762 ARHGEF16
ENST00000378373 1 0.183680699674633 0.0380094277847744 ENSG00000130762 ARHGEF16
ENST00000378371 1 0.183680699674633 0.0380094277847744 ENSG00000130762 ARHGEF16
ENST00000413250 1 0.20048360010125 0.033838738734853 ENSG00000130762 ARHGEF16
ENST00000485984 1 0.102078854667923 0.0425582745206517 ENSG00000130762 ARHGEF16
ENST00000294599 1 0.965190968142521 -0.00377136848245617 ENSG00000162591 MEGF6
ENST00000356575 1 0.804967505886672 -0.0221643523999193 ENSG00000162591 MEGF6
ENST00000494257 1 0.560727898268846 -0.0182339162582523 ENSG00000162591 MEGF6
ENST00000485002 1 0.879519399916221 -0.0135830008187364 ENSG00000162591 MEGF6
ENST00000491842 1 0.56442414732151 -0.0241363865398911 ENSG00000162591 MEGF6
ENST00000475790 1 0.936125370334515 -0.00281357595201401 ENSG00000162591 MEGF6
ENST00000461795 1 0.553828320314714 -0.0137705936226025 ENSG00000162591 MEGF6
ENST00000435049 1 0.616931308320786 -0.0416769469209385 ENSG00000238260 RP11-46F15.2
ENST00000378344 1 0.354656437116241 -0.0494854864416671 ENSG00000158109 TPRG1L
ENST00000344579 1 0.349129981850184 -0.0500500011403526 ENSG00000158109 TPRG1L
ENST00000378322 1 0.179112289116395 -0.0649049677405631 ENSG00000116213 WRAP73
ENST00000270708 1 0.178542974418004 -0.0649171240456604 ENSG00000116213 WRAP73
ENST00000471223 1 0.404720401883597 -0.0444285329751391 ENSG00000116213 WRAP73
ENST00000424367 1 0.387476593092164 -0.0438435427355661 ENSG00000116213 WRAP73
ENST00000497940 1 0.260722962643251 -0.0637586830585329 ENSG00000116213 WRAP73
ENST00000469643 1 0.183100570064691 -0.0904836672279308 ENSG00000116213 WRAP73
ENST00000494884 1 0.563566032625641 -0.0472458294083479 ENSG00000116213 WRAP73
ENST00000465916 1 0.332087883503523 -0.0531376522221571 ENSG00000116213 WRAP73
ENST00000419924 1 0.702859816235081 -0.0226114116682476 ENSG00000116213 WRAP73
ENST00000479331 1 0.629631054381329 0.0378935301541704 ENSG00000116213 WRAP73
ENST00000378295 1 0.666684355287069 -0.0228876672886362 ENSG00000078900 TP73
ENST00000604074 1 0.666684355287069 -0.0228876672886362 ENSG00000078900 TP73
ENST00000354437 1 0.626202890017204 -0.0273217633800664 ENSG00000078900 TP73
ENST00000346387 1 0.691222884589307 -0.0217724980697887 ENSG00000078900 TP73
ENST00000357733 1 0.691222884589307 -0.0217724980697887 ENSG00000078900 TP73
ENST00000443034 1 0.745072231964524 0.0254889246007205 ENSG00000227589 RP5-1092A11.5
ENST00000603362 1 0.43392770971982 -0.0429744947559126 ENSG00000078900 TP73
ENST00000604479 1 0.43392770971982 -0.0429744947559126 ENSG00000078900 TP73
ENST00000378288 1 0.611442579549184 -0.0264724738977627 ENSG00000078900 TP73
ENST00000378285 1 0.58442233821437 -0.0306378689462346 ENSG00000078900 TP73
ENST00000378280 1 0.58442233821437 -0.0306378689462346 ENSG00000078900 TP73
ENST00000603364 1 0.595030020622361 -0.0309161871335571 ENSG00000078900 TP73
ENST00000604194 1 0.743207672996019 -0.0262444419607702 ENSG00000078900 TP73
ENST00000378290 1 0.422073654923443 -0.045633744841582 ENSG00000078900 TP73
ENST00000416554 1 0.93778655650173 0.00700472673125964 ENSG00000235131 RP5-1092A11.2
ENST00000604566 1 0.494381516745112 -0.0437457316795416 ENSG00000078900 TP73
ENST00000418088 1 0.114190970254626 -0.0988622800970815 ENSG00000227372 TP73-AS1
ENST00000452079 1 0.0890113992231323 -0.103200485462006 ENSG00000227372 TP73-AS1
ENST00000419973 1 0.922603926224374 0.00855631241967205 ENSG00000227372 TP73-AS1
ENST00000423764 1 0.173847952785522 -0.0826463089421877 ENSG00000227372 TP73-AS1
ENST00000587071 1 0.0405256629783861 -0.151295485696812 ENSG00000227372 TP73-AS1
ENST00000608600 1 0.058377156467088 -0.142727907320665 ENSG00000227372 TP73-AS1
ENST00000544565 1 0.712089365569093 -0.0306789542786957 ENSG00000227372 TP73-AS1
ENST00000294600 1 0.437151109655469 -0.0454117089572388 ENSG00000162592 CCDC27
ENST00000462521 1 0.437151109655469 -0.0454117089572388 ENSG00000162592 CCDC27
ENST00000444870 1 0.145481407743264 -0.122649346841148 ENSG00000235169 SMIM1
ENST00000452264 1 0.16051857400005 -0.11588534561534 ENSG00000235169 SMIM1
ENST00000561886 1 0.160680908844527 -0.11622743958609 ENSG00000235169 SMIM1
ENST00000378251 1 0.363656726852744 0.0411367974108265 ENSG00000130764 LRRC47
ENST00000462356 1 0.322728277612829 0.0688790778395305 ENSG00000130764 LRRC47
ENST00000479239 1 0.877679302665573 -0.0110021415386321 ENSG00000130764 LRRC47
ENST00000581512 1 0.170479512220978 -0.0708776996569532 ENSG00000266075 RN7SL574P
ENST00000607459 1 0.342447929635 -0.0760572855099858 ENSG00000272153 RP1-286D6.5
ENST00000378230 1 0.266919775383372 -0.044294489208939 ENSG00000116198 CEP104
ENST00000484420 1 0.439819286372656 0.0694205508944256 ENSG00000116198 CEP104
ENST00000438539 1 0.634369634177142 -0.0287791784187588 ENSG00000116198 CEP104
ENST00000461667 1 0.80083529780996 -0.0169466887946128 ENSG00000116198 CEP104
ENST00000495701 1 0.381881847317596 -0.0721044039576481 ENSG00000116198 CEP104
ENST00000460038 1 0.862891066386705 -0.0115409174203662 ENSG00000116198 CEP104
ENST00000494653 1 0.761079050792534 -0.0151558498875536 ENSG00000116198 CEP104
ENST00000443466 1 0.153405068742482 -0.108525973519976 ENSG00000116198 CEP104
ENST00000428079 1 0.979375252382795 0.00150317531633296 ENSG00000116198 CEP104
ENST00000494951 1 0.0922062837116589 0.126059091756973 ENSG00000116198 CEP104
ENST00000378223 1 0.681319447214658 0.0257402131603497 ENSG00000116198 CEP104
ENST00000378212 1 0.0619426592367455 -0.144969956266184 ENSG00000169598 DFFB
ENST00000378209 1 0.558207390001788 -0.0372314500026337 ENSG00000169598 DFFB
ENST00000491998 1 0.558207390001788 -0.0372314500026337 ENSG00000169598 DFFB
ENST00000338895 1 0.198989818450023 -0.0926083342967536 ENSG00000169598 DFFB
ENST00000341385 1 0.165013057719735 -0.12402523565678 ENSG00000169598 DFFB
ENST00000468793 1 0.533998489838248 -0.0396301620280638 ENSG00000169598 DFFB
ENST00000339350 1 0.551550323700291 -0.0378839598598388 ENSG00000169598 DFFB
ENST00000477548 1 0.551550323700291 -0.0378839598598388 ENSG00000169598 DFFB
ENST00000378206 1 0.565439684380815 -0.0366142289368156 ENSG00000169598 DFFB
ENST00000475969 1 0.541003394122089 -0.0389455199292977 ENSG00000169598 DFFB
ENST00000481945 1 0.35858212931915 0.0783803168049811 ENSG00000169598 DFFB
ENST00000461150 1 0.220384363219493 0.105337571853455 ENSG00000169598 DFFB
ENST00000579705 1 0.428563185253101 0.0621286335691206 ENSG00000264428 AL691523.1
ENST00000486765 1 0.618740265274089 -0.0251143742001362 ENSG00000198912 C1orf174
ENST00000361605 1 0.618740265274089 -0.0251143742001362 ENSG00000198912 C1orf174
ENST00000474140 1 0.618740265274089 -0.0251143742001362 ENSG00000198912 C1orf174
ENST00000413332 1 0.838535849339577 -0.0172070317579456 ENSG00000236423 LINC01134
ENST00000442673 1 0.207567117333809 -0.113123950597712 ENSG00000236423 LINC01134
ENST00000439488 1 0.325565520457759 -0.0882943270374212 ENSG00000236423 LINC01134
ENST00000456897 1 0.489343892380369 -0.0163754526423894 ENSG00000233304 RP13-614K11.1
ENST00000412674 1 0.488889510109255 -0.0169561321327744 ENSG00000233304 RP13-614K11.1
ENST00000378190 1 0.437006014075235 0.0423744122391858 ENSG00000196581 AJAP1
ENST00000378191 1 0.302736979255285 0.0587461997714739 ENSG00000196581 AJAP1
ENST00000413887 1 0.284360665243973 -0.0531971054156783 ENSG00000236948 RP11-154H17.1
ENST00000478423 1 0.551563736576898 0.0290761084269168 ENSG00000131697 NPHP4
ENST00000460696 1 0.0219939237183752 -0.191305453379085 ENSG00000131697 NPHP4
ENST00000378161 1 0.0362708800812256 -0.170149447139233 ENSG00000131697 NPHP4
ENST00000489180 1 0.551699337494223 0.0290629003434668 ENSG00000131697 NPHP4
ENST00000378156 1 0.551699337494223 0.0290629003434668 ENSG00000131697 NPHP4
ENST00000378169 1 0.599632517626125 0.0260117595646157 ENSG00000131697 NPHP4
ENST00000468253 1 0.157735746680863 -0.126730289417537 ENSG00000131697 NPHP4
ENST00000506941 1 0.469451948774991 0.0638165631093198 ENSG00000131697 NPHP4
ENST00000470763 1 0.461658300518434 -0.0645140761014448 ENSG00000131697 NPHP4
ENST00000466897 1 0.431205650647123 0.0691306680517018 ENSG00000131697 NPHP4
ENST00000378111 1 0.781201975826861 0.0102907801069032 ENSG00000069424 KCNAB2
ENST00000378097 1 0.794690237743178 0.00937791018545225 ENSG00000069424 KCNAB2
ENST00000493807 1 0.514019415546337 0.0463782409937375 ENSG00000069424 KCNAB2
ENST00000378092 1 0.633493636026016 0.0187766120245186 ENSG00000069424 KCNAB2
ENST00000478098 1 0.347808651646987 0.0517481240074353 ENSG00000069424 KCNAB2
ENST00000445501 1 0.452885157767005 0.0416164396103928 ENSG00000069424 KCNAB2
ENST00000428161 1 0.443624680615576 0.0325021260836473 ENSG00000069424 KCNAB2
ENST00000389632 1 0.418860271669731 0.034314448265706 ENSG00000069424 KCNAB2
ENST00000602612 1 0.546684928772022 0.0237237474859336 ENSG00000069424 KCNAB2
ENST00000378087 1 0.749251428436162 0.0118355611404928 ENSG00000069424 KCNAB2
ENST00000341524 1 0.69854967564262 0.0140570974192149 ENSG00000069424 KCNAB2
ENST00000352527 1 0.69854967564262 0.0140570974192149 ENSG00000069424 KCNAB2
ENST00000435937 1 0.411257025039821 0.0395072555682814 ENSG00000069424 KCNAB2
ENST00000164247 1 0.856723876945439 0.00652268293872211 ENSG00000069424 KCNAB2
ENST00000459822 1 0.684262466869746 -0.0290528093273962 ENSG00000069424 KCNAB2
ENST00000594544 1 0.801454973523703 -0.0214531728146309 ENSG00000268332 AL035406.1
ENST00000472700 1 0.395918713973021 0.0411436516489342 ENSG00000069424 KCNAB2
ENST00000378083 1 0.791355052627511 0.00948698511825759 ENSG00000069424 KCNAB2
ENST00000458166 1 0.475526795673096 0.0285414389577992 ENSG00000069424 KCNAB2
ENST00000462676 1 0.827438619089107 -0.0144086886780462 ENSG00000069424 KCNAB2
ENST00000481789 1 0.88833087216615 0.00791623942315649 ENSG00000069424 KCNAB2
ENST00000378021 1 0.575830605612516 0.050129184715013 ENSG00000116254 CHD5
ENST00000262450 1 0.575830605612516 0.050129184715013 ENSG00000116254 CHD5
ENST00000475121 1 0.764377291029656 0.00774580737184333 ENSG00000116254 CHD5
ENST00000462991 1 0.310836950379903 0.0868418571013825 ENSG00000116254 CHD5
ENST00000377999 1 0.271333936547728 0.0897601012737223 ENSG00000116254 CHD5
ENST00000496404 1 0.599288455487788 0.0467414371522591 ENSG00000116254 CHD5
ENST00000491020 1 0.14243031045249 0.0723466066359496 ENSG00000116254 CHD5
ENST00000484532 1 0.472613099068434 0.0293772584218118 ENSG00000116251 RPL22
ENST00000234875 1 0.478755483875821 0.0288703653776772 ENSG00000116251 RPL22
ENST00000480661 1 0.465669044470431 0.0301589860352012 ENSG00000116251 RPL22
ENST00000497965 1 0.468158952422267 0.0300329780565901 ENSG00000116251 RPL22
ENST00000471204 1 0.47530743750286 0.0296056546381699 ENSG00000116251 RPL22
ENST00000465387 1 0.473717991526202 0.0298061512451516 ENSG00000116251 RPL22
ENST00000462296 1 0.461606869828946 0.0307779217019299 ENSG00000116251 RPL22
ENST00000465335 1 0.463408362506929 0.0305745932849991 ENSG00000116251 RPL22
ENST00000455744 1 0.521346656129754 0.034161456401416 ENSG00000226944 RP1-120G22.11
ENST00000466994 1 0.785278529609012 -0.0236216432261781 ENSG00000158286 RNF207
ENST00000377948 1 0.319872238052715 -0.0663984559156664 ENSG00000158286 RNF207
ENST00000484435 1 0.991367990355129 0.000896646869995226 ENSG00000158286 RNF207
ENST00000377939 1 0.33785962495896 -0.0639124598891469 ENSG00000158286 RNF207
ENST00000485539 1 0.157172874794182 -0.1263442655473 ENSG00000158286 RNF207
ENST00000496676 1 0.259067683411711 -0.0816823283506089 ENSG00000158286 RNF207
ENST00000463453 1 0.427781476903576 -0.0693814459314485 ENSG00000158286 RNF207
ENST00000496329 1 0.339350580854808 -0.0817141181388379 ENSG00000158286 RNF207
ENST00000492476 1 0.726724495791391 -0.0313555200503011 ENSG00000158286 RNF207
ENST00000483336 1 0.73187248287751 -0.0288185757148038 ENSG00000158286 RNF207
ENST00000343813 1 0.551660750166585 -0.0257937389659318 ENSG00000116237 ICMT
ENST00000495791 1 0.996713273716883 -0.000280370257779677 ENSG00000116237 ICMT
ENST00000489498 1 0.324752797744123 -0.0487957214602136 ENSG00000116237 ICMT
ENST00000474756 1 0.168424879328715 -0.0780313611944661 ENSG00000116237 ICMT
ENST00000362035 1 0.733499172975577 -0.0299466115509694 ENSG00000116237 ICMT
ENST00000441724 1 0.73632328510328 0.0196894293394777 ENSG00000225077 LINC00337
ENST00000429480 1 0.511695581638143 0.029633640599093 ENSG00000225077 LINC00337
ENST00000377893 1 0.703402141043385 -0.0323681202631949 ENSG00000158292 GPR153
ENST00000608083 1 0.763416639704313 -0.0172197972241112 ENSG00000097021 ACOT7
ENST00000377845 1 0.792930897733719 -0.0155612831102774 ENSG00000097021 ACOT7
ENST00000377855 1 0.930361238229378 -0.00506125863493071 ENSG00000097021 ACOT7
ENST00000377860 1 0.763416639704313 -0.0172197972241112 ENSG00000097021 ACOT7
ENST00000418124 1 0.763416639704313 -0.0172197972241112 ENSG00000097021 ACOT7
ENST00000545482 1 0.763328764690092 -0.0172281998424111 ENSG00000097021 ACOT7
ENST00000361521 1 0.777076022619517 -0.016153746221294 ENSG00000097021 ACOT7
ENST00000377842 1 0.762165340344672 -0.0180613635401862 ENSG00000097021 ACOT7
ENST00000473466 1 0.903127762355087 0.0076696775601064 ENSG00000097021 ACOT7
ENST00000481175 1 0.78104424252064 0.0230997287956043 ENSG00000097021 ACOT7
ENST00000541130 1 0.440307641120238 0.0543155102118961 ENSG00000097021 ACOT7
ENST00000607670 1 0.453518432750298 -0.0403033498028887 ENSG00000271746 RP1-202O8.3
ENST00000377837 1 0.95398479160509 0.00518740540965509 ENSG00000069812 HES2
ENST00000377836 1 0.849450485627334 -0.0170634542331303 ENSG00000069812 HES2
ENST00000471190 1 0.495013358806577 -0.0543048964513907 ENSG00000069812 HES2
ENST00000377834 1 0.945910405254969 0.00608970365472595 ENSG00000069812 HES2
ENST00000487437 1 0.602839050320695 0.0367136744860818 ENSG00000069812 HES2
ENST00000489730 1 0.834482589546865 0.0127179125790993 ENSG00000069812 HES2
ENST00000377828 1 0.912631164201713 -0.00957124398565389 ENSG00000187017 ESPN
ENST00000418286 1 0.35041767915004 0.0469126164579039 ENSG00000187017 ESPN
ENST00000419034 1 0.572666788373708 0.0287070745712775 ENSG00000231868 RP1-202O8.2
ENST00000461727 1 0.980261047316877 0.00180095509519125 ENSG00000187017 ESPN
ENST00000475228 1 0.969232394682534 0.00271040207173617 ENSG00000187017 ESPN
ENST00000416731 1 0.818963230329594 0.016416426839079 ENSG00000187017 ESPN
ENST00000475479 1 0.879822071704587 0.00683929882678153 ENSG00000187017 ESPN
ENST00000434576 1 0.751480913208551 -0.0203973306030328 ENSG00000187017 ESPN
ENST00000477679 1 0.772197383349591 -0.017881053365657 ENSG00000187017 ESPN
ENST00000356876 1 0.243913938219834 0.0542805832655644 ENSG00000215788 TNFRSF25
ENST00000485036 1 0.180447219580679 0.0618711093632744 ENSG00000215788 TNFRSF25
ENST00000480393 1 0.180447219580679 0.0618711093632744 ENSG00000215788 TNFRSF25
ENST00000513135 1 0.180447219580679 0.0618711093632744 ENSG00000215788 TNFRSF25
ENST00000473343 1 0.0810589384267333 0.0570558441945863 ENSG00000215788 TNFRSF25
ENST00000377782 1 0.180447219580679 0.0618711093632744 ENSG00000215788 TNFRSF25
ENST00000351959 1 0.180447219580679 0.0618711093632744 ENSG00000215788 TNFRSF25
ENST00000510563 1 0.178169316698392 0.0618726533406438 ENSG00000215788 TNFRSF25
ENST00000502730 1 0.178169316698392 0.0618726533406438 ENSG00000215788 TNFRSF25
ENST00000502588 1 0.178169316698392 0.0618726533406438 ENSG00000215788 TNFRSF25
ENST00000414040 1 0.178169316698392 0.0618726533406438 ENSG00000215788 TNFRSF25
ENST00000351748 1 0.178169316698392 0.0618726533406438 ENSG00000215788 TNFRSF25
ENST00000348333 1 0.178169316698392 0.0618726533406438 ENSG00000215788 TNFRSF25
ENST00000453260 1 0.0810613386620676 0.0549951516470054 ENSG00000215788 TNFRSF25
ENST00000469691 1 0.388197936135074 0.0368923103107017 ENSG00000215788 TNFRSF25
ENST00000481401 1 0.246695570782892 0.0466460330703426 ENSG00000215788 TNFRSF25
ENST00000461703 1 0.882448728417398 0.00512165086179476 ENSG00000215788 TNFRSF25
ENST00000453341 1 0.86587870858822 0.00571164531461044 ENSG00000215788 TNFRSF25
ENST00000515145 1 0.893104603758715 0.00343954618924399 ENSG00000215788 TNFRSF25
ENST00000377748 1 0.671398479732797 0.0379838250770977 ENSG00000171680 PLEKHG5
ENST00000400913 1 0.284018771722999 0.0936141049239566 ENSG00000171680 PLEKHG5
ENST00000489097 1 0.323354578937156 0.0854373145161547 ENSG00000171680 PLEKHG5
ENST00000340850 1 0.292245298764505 0.0922886309260628 ENSG00000171680 PLEKHG5
ENST00000487949 1 0.0588730907962494 0.142215601327883 ENSG00000171680 PLEKHG5
ENST00000377725 1 0.264725010094256 0.0967940926414751 ENSG00000171680 PLEKHG5
ENST00000377728 1 0.369252223211982 0.0778402817977968 ENSG00000171680 PLEKHG5
ENST00000377732 1 0.735941609360402 0.0294297646241418 ENSG00000171680 PLEKHG5
ENST00000400915 1 0.738173607149876 0.0292096863835497 ENSG00000171680 PLEKHG5
ENST00000377740 1 0.66301718188205 0.0389367561902589 ENSG00000171680 PLEKHG5
ENST00000377737 1 0.628331283429432 0.0432521555216368 ENSG00000171680 PLEKHG5
ENST00000535355 1 0.260371323354617 0.0971315995641202 ENSG00000171680 PLEKHG5
ENST00000537245 1 0.828567823459118 0.0188963404377022 ENSG00000171680 PLEKHG5
ENST00000544978 1 0.869747444094007 0.0144472879746634 ENSG00000171680 PLEKHG5
ENST00000377705 1 0.253588744597082 0.0495172044339148 ENSG00000162408 NOL9
ENST00000464383 1 0.0863741895762483 0.124191811385569 ENSG00000162408 NOL9
ENST00000462798 1 0.0104111961909567 0.225337042332907 ENSG00000162408 NOL9
ENST00000517213 1 0.825076589364209 -0.00844975807417205 ENSG00000253022 RNU6-731P
ENST00000456162 1 0.789287874816414 -0.0234660011650619 ENSG00000229519 RP11-58A11.2
ENST00000460777 1 0.247792464483176 0.103702436259549 ENSG00000162408 NOL9
ENST00000464665 1 0.35935363171696 0.0763963619582586 ENSG00000162408 NOL9
ENST00000333172 1 0.731653137135329 -0.0227056825684074 ENSG00000173662 TAS1R1
ENST00000328191 1 0.597558659061519 -0.0347278741804064 ENSG00000173662 TAS1R1
ENST00000351136 1 0.597558659061519 -0.0347278741804064 ENSG00000173662 TAS1R1
ENST00000411823 1 0.959817382116238 0.00289804509482058 ENSG00000173662 TAS1R1
ENST00000415267 1 0.959817382116238 0.00289804509482058 ENSG00000173662 TAS1R1
ENST00000319084 1 0.120547444190891 -0.11523276769556 ENSG00000204859 ZBTB48
ENST00000435905 1 0.186336305636615 -0.0985909291224488 ENSG00000204859 ZBTB48
ENST00000377674 1 0.0990327462207629 -0.100764114062282 ENSG00000204859 ZBTB48
ENST00000488936 1 0.0503215523642756 -0.124463266158148 ENSG00000204859 ZBTB48
ENST00000482360 1 0.0955815158236595 -0.130228537971636 ENSG00000204859 ZBTB48
ENST00000498342 1 0.286988319560862 -0.0851696548401122 ENSG00000204859 ZBTB48
ENST00000466813 1 0.1523553337949 -0.122791967597273 ENSG00000204859 ZBTB48
ENST00000466941 1 0.271779487436266 0.0980727704040259 ENSG00000204859 ZBTB48
ENST00000377658 1 0.0692715672314411 -0.103829302361903 ENSG00000162413 KLHL21
ENST00000377663 1 0.069156114055074 -0.103822021356135 ENSG00000162413 KLHL21
ENST00000467612 1 0.11695128113655 -0.107309694109968 ENSG00000162413 KLHL21
ENST00000496707 1 0.703257428217782 0.0296196742556966 ENSG00000162413 KLHL21
ENST00000463043 1 0.124781480208555 -0.114331698115024 ENSG00000162413 KLHL21
ENST00000377648 1 0.43622814373049 0.0371701036118753 ENSG00000116273 PHF13
ENST00000495385 1 0.286844792084729 0.0548818328060517 ENSG00000116273 PHF13
ENST00000054650 1 0.505448399083277 -0.0400441740443794 ENSG00000041988 THAP3
ENST00000484676 1 0.986926104190345 -0.00137678121411908 ENSG00000041988 THAP3
ENST00000307896 1 0.447921906320662 -0.0452113378337118 ENSG00000041988 THAP3
ENST00000377627 1 0.131869319899356 -0.0730500606962527 ENSG00000041988 THAP3
ENST00000484669 1 0.358180165782187 -0.0550544736993179 ENSG00000041988 THAP3
ENST00000487819 1 0.450426320151317 -0.0463331075819555 ENSG00000041988 THAP3
ENST00000472925 1 0.595077928883953 -0.0331431134572199 ENSG00000041988 THAP3
ENST00000480647 1 0.845468507364563 0.0151392395166045 ENSG00000041988 THAP3
ENST00000465508 1 0.160812327981723 -0.071787930333719 ENSG00000007923 DNAJC11
ENST00000349363 1 0.337091704927979 -0.0369616371481082 ENSG00000007923 DNAJC11
ENST00000451196 1 0.337091704927979 -0.0369616371481082 ENSG00000007923 DNAJC11
ENST00000377577 1 0.417406120774942 -0.029564639341938 ENSG00000007923 DNAJC11
ENST00000294401 1 0.505742795059649 -0.0249752803122794 ENSG00000007923 DNAJC11
ENST00000542246 1 0.385056297162508 -0.0344306355329356 ENSG00000007923 DNAJC11
ENST00000377573 1 0.55051027632829 -0.0227585993701997 ENSG00000007923 DNAJC11
ENST00000472414 1 0.298139102499927 -0.0667302469452899 ENSG00000007923 DNAJC11
ENST00000426784 1 0.931787646319219 -0.00386474278057155 ENSG00000007923 DNAJC11
ENST00000473993 1 0.994546119302664 -0.000307781943086948 ENSG00000007923 DNAJC11
ENST00000469318 1 0.273085951678625 -0.0725806568225847 ENSG00000007923 DNAJC11
ENST00000485073 1 0.423504643016755 -0.0435009618069042 ENSG00000007923 DNAJC11
ENST00000460594 1 0.478733078226439 -0.0394439615605184 ENSG00000007923 DNAJC11
ENST00000465911 1 0.706230150918779 0.0250117215306922 ENSG00000007923 DNAJC11
ENST00000442889 1 0.534403499481692 0.0493355607942473 ENSG00000237436 RP11-312B8.1
ENST00000303635 1 0.532991048795896 0.0359156132320153 ENSG00000171735 CAMTA1
ENST00000490738 1 0.776582323889737 0.0168739991817962 ENSG00000171735 CAMTA1
ENST00000476163 1 0.679018990127056 0.0229116313003565 ENSG00000171735 CAMTA1
ENST00000473578 1 0.776603794418245 0.0168761703439523 ENSG00000171735 CAMTA1
ENST00000557126 1 0.690132943970941 0.0223180591813054 ENSG00000171735 CAMTA1
ENST00000467404 1 0.776603794418245 0.0168761703439523 ENSG00000171735 CAMTA1
ENST00000439411 1 0.537937989437337 0.0354973158326449 ENSG00000171735 CAMTA1
ENST00000461311 1 0.737337875260654 0.0188518076303276 ENSG00000171735 CAMTA1
ENST00000486138 1 0.730121608621899 0.021051853366744 ENSG00000171735 CAMTA1
ENST00000482934 1 0.595389828920038 0.0291540777640768 ENSG00000171735 CAMTA1
ENST00000433407 1 0.34619336996897 -0.0436789110340091 ENSG00000227950 RP11-312B8.2
ENST00000470648 1 0.147275675694895 0.0799109909551963 ENSG00000171735 CAMTA1
ENST00000461580 1 0.15741996384809 0.0781489908604531 ENSG00000171735 CAMTA1
ENST00000472283 1 0.175029368099144 0.0903504158108351 ENSG00000171735 CAMTA1
ENST00000467267 1 0.502631229009642 0.0486242438966682 ENSG00000171735 CAMTA1
ENST00000456701 1 0.367881878975519 -0.0439588382463893 ENSG00000237365 RP11-334N17.1
ENST00000427317 1 0.48263196444188 0.0188876915564844 ENSG00000237402 CAMTA1-IT1
ENST00000457311 1 0.339524576775407 -0.0484300918683732 ENSG00000237728 RP3-453P22.2
ENST00000495233 1 0.866619399152234 0.0115204772675107 ENSG00000171735 CAMTA1
ENST00000490905 1 0.740879422898634 -0.0199785806739403 ENSG00000171735 CAMTA1
ENST00000476864 1 0.557919738394935 -0.0311987351262532 ENSG00000171735 CAMTA1
ENST00000054666 1 0.12003683433102 -0.0913469963054722 ENSG00000049245 VAMP3
ENST00000470357 1 0.480536829709071 -0.0495106410112016 ENSG00000049245 VAMP3
ENST00000602406 1 0.581423180600138 -0.040620080328404 ENSG00000269925 RP3-467L1.6
ENST00000487194 1 0.55984381033537 -0.04783068642856 ENSG00000049245 VAMP3
ENST00000377541 1 0.405635881122598 0.0737187989317373 ENSG00000049246 PER3
ENST00000377532 1 0.32112265943742 0.0787212162458641 ENSG00000049246 PER3
ENST00000361923 1 0.352418551023659 0.0741576652210829 ENSG00000049246 PER3
ENST00000473653 1 0.375786167509009 -0.0622745782271112 ENSG00000049246 PER3
ENST00000602883 1 0.285809379737171 -0.0483827063331972 ENSG00000049246 PER3
ENST00000463106 1 0.385029730809931 0.0672307615194113 ENSG00000049246 PER3
ENST00000451646 1 0.446437519635225 0.0681049321073393 ENSG00000236266 RP3-467L1.4
ENST00000494684 1 0.965801608622084 -0.00345594143983581 ENSG00000049246 PER3
ENST00000377516 1 0.758860951958095 -0.0275248412421694 ENSG00000049247 UTS2
ENST00000361696 1 0.998820457955576 0.000112180640115465 ENSG00000049247 UTS2
ENST00000054668 1 0.779560407974302 -0.0223001745533805 ENSG00000049247 UTS2
ENST00000377507 1 0.68608361450446 -0.0358578361038907 ENSG00000049249 TNFRSF9
ENST00000474475 1 0.43963858038039 0.0605976082995698 ENSG00000049249 TNFRSF9
ENST00000492571 1 0.508479376963601 -0.049191527819206 ENSG00000049249 TNFRSF9
ENST00000493373 1 0.722639253124667 0.0180461171283019 ENSG00000116288 PARK7
ENST00000460192 1 0.70473705266384 0.0192263665579325 ENSG00000116288 PARK7
ENST00000338639 1 0.718028070384786 0.0183943825844422 ENSG00000116288 PARK7
ENST00000493678 1 0.712677622423654 0.0187597905251401 ENSG00000116288 PARK7
ENST00000377493 1 0.718028070384786 0.0183943825844422 ENSG00000116288 PARK7
ENST00000465354 1 0.6922297436006 0.0200751476987254 ENSG00000116288 PARK7
ENST00000377491 1 0.719112195506806 0.0183364929361422 ENSG00000116288 PARK7
ENST00000377488 1 0.722289184326122 0.0181322405078984 ENSG00000116288 PARK7
ENST00000497113 1 0.713215993037405 0.0186683424715043 ENSG00000116288 PARK7
ENST00000469225 1 0.791886787849697 0.0144961949910844 ENSG00000116288 PARK7
ENST00000363474 1 0.0141190158042076 0.108028409320534 ENSG00000200344 Y_RNA
ENST00000474874 1 0.0820289584004587 -0.146457207822065 ENSG00000116285 ERRFI1
ENST00000377482 1 0.117599378569669 -0.13712417501921 ENSG00000116285 ERRFI1
ENST00000467067 1 0.709234439819058 -0.0327923204666294 ENSG00000116285 ERRFI1
ENST00000469499 1 0.185324003936929 -0.119001481840899 ENSG00000116285 ERRFI1
ENST00000487559 1 0.262198967117255 -0.0997565032214568 ENSG00000116285 ERRFI1
ENST00000445300 1 0.51887230192113 0.0317384405389799 ENSG00000238290 RP11-431K24.1
ENST00000471889 1 0.810180215391299 0.0126943013418202 ENSG00000162426 SLC45A1
ENST00000377479 1 0.810180215391299 0.0126943013418202 ENSG00000162426 SLC45A1
ENST00000289877 1 0.748496008184759 0.0168038800618034 ENSG00000162426 SLC45A1
ENST00000497660 1 0.541724770636549 0.0271128938603567 ENSG00000162426 SLC45A1
ENST00000481265 1 0.230347272210662 0.034457164753372 ENSG00000162426 SLC45A1
ENST00000337907 1 0.371163255807006 0.0486658412520513 ENSG00000142599 RERE
ENST00000377464 1 0.534834738115884 0.0263964736651276 ENSG00000142599 RERE
ENST00000467350 1 0.715911744098081 -0.0159362708764737 ENSG00000142599 RERE
ENST00000400907 1 0.384390301090269 0.0458859486409657 ENSG00000142599 RERE
ENST00000476556 1 0.710706135644977 0.01677828845049 ENSG00000142599 RERE
ENST00000400908 1 0.347070578405882 0.0547289391674911 ENSG00000142599 RERE
ENST00000505225 1 0.553748803350377 -0.0280855952177744 ENSG00000142599 RERE
ENST00000464367 1 0.635871685953694 -0.0300380666645562 ENSG00000142599 RERE
ENST00000488215 1 0.443990881440097 0.0442286459122077 ENSG00000142599 RERE
ENST00000460659 1 0.359737146223753 0.0565218901229496 ENSG00000142599 RERE
ENST00000492766 1 0.339605411369846 0.0591919608813416 ENSG00000142599 RERE
ENST00000465125 1 0.356824903520589 0.056488904463171 ENSG00000142599 RERE
ENST00000464972 1 0.208949095551395 0.0712358391909592 ENSG00000142599 RERE
ENST00000449895 1 0.689941857854888 0.0317180124606513 ENSG00000232912 RP5-1115A15.1
ENST00000444276 1 0.616655226493116 -0.0445552911933097 ENSG00000232912 RP5-1115A15.1
ENST00000480342 1 0.288586921131845 0.0763255693431283 ENSG00000142599 RERE
ENST00000507012 1 0.17664952178296 0.0875768521775026 ENSG00000142599 RERE
ENST00000408156 1 0.323906222368503 -0.0425761852718803 ENSG00000221083 SNORA77
ENST00000605785 1 0.218882703468729 -0.0742750411323923 ENSG00000270282 RP5-1115A15.2
ENST00000469251 1 0.575859315366248 0.0437575655884961 ENSG00000142599 RERE
ENST00000514428 1 0.214890915420234 0.0946880129415998 ENSG00000142599 RERE
ENST00000468247 1 0.606282286086538 0.0364595953322965 ENSG00000142599 RERE
ENST00000437586 1 0.381118507947822 0.0666948846746662 ENSG00000234619 RPL7P11
ENST00000428803 1 0.410677511867114 0.0682959033710904 ENSG00000224315 RPL7P7
ENST00000410579 1 0.378479120528087 0.0498120703015949 ENSG00000222511 Y_RNA
ENST00000445254 1 0.284805591498468 0.0914884467339489 ENSG00000226545 RP4-633I8.3
ENST00000433876 1 0.107675383732289 -0.136847440044977 ENSG00000228423 RP4-633I8.4
ENST00000234590 1 0.417104289938141 0.0264910363948708 ENSG00000074800 ENO1
ENST00000464920 1 0.615697846550694 0.0176713097937044 ENSG00000074800 ENO1
ENST00000497492 1 0.105872885498095 0.047924756832691 ENSG00000074800 ENO1
ENST00000486051 1 0.0920375469912879 0.051713807358985 ENSG00000074800 ENO1
ENST00000492343 1 0.0858144269782127 0.0538961984200663 ENSG00000074800 ENO1
ENST00000489867 1 0.0559011626827901 0.0656557367439046 ENSG00000074800 ENO1
ENST00000414948 1 0.802846715556336 0.0175463199551653 ENSG00000236269 ENO1-IT1
ENST00000442636 1 0.231257886091045 -0.0935050961382823 ENSG00000230679 ENO1-AS1
ENST00000425872 1 0.207775330890879 0.0299793316258942 ENSG00000238249 HMGN2P17
ENST00000549778 1 0.747877752560591 0.00655926681944599 ENSG00000131686 CA6
ENST00000476083 1 0.607730570376279 0.0125075123944649 ENSG00000131686 CA6
ENST00000377443 1 0.607730570376279 0.0125075123944649 ENSG00000131686 CA6
ENST00000377436 1 0.607730570376279 0.0125075123944649 ENSG00000131686 CA6
ENST00000377442 1 0.607730570376279 0.0125075123944649 ENSG00000131686 CA6
ENST00000400906 1 0.446441604028543 0.0179117132334137 ENSG00000197241 SLC2A7
ENST00000377424 1 0.858023801054025 0.0114392957032582 ENSG00000142583 SLC2A5
ENST00000536305 1 0.867373497193547 -0.0112088352080464 ENSG00000142583 SLC2A5
ENST00000535586 1 0.966571972921735 0.0026424844493891 ENSG00000142583 SLC2A5
ENST00000487492 1 0.609008978407619 0.0459752911592464 ENSG00000142583 SLC2A5
ENST00000377414 1 0.955976638461032 -0.00374130106864309 ENSG00000142583 SLC2A5
ENST00000484798 1 0.970569139639224 0.00271075665843967 ENSG00000142583 SLC2A5
ENST00000474145 1 0.97066878934569 0.00270193352988464 ENSG00000142583 SLC2A5
ENST00000479813 1 0.97066878934569 0.00270193352988464 ENSG00000142583 SLC2A5
ENST00000486632 1 0.903588725999748 0.00893889814793421 ENSG00000142583 SLC2A5
ENST00000487835 1 0.773468111433065 0.0216302306923997 ENSG00000142583 SLC2A5
ENST00000464985 1 0.851687689888274 -0.0144262870069522 ENSG00000142583 SLC2A5
ENST00000473209 1 0.989067506516569 -0.00113726800198038 ENSG00000142583 SLC2A5
ENST00000377411 1 0.496240768433447 -0.04845825204502 ENSG00000180758 GPR157
ENST00000414642 1 0.793106122061287 -0.0222330709809666 ENSG00000180758 GPR157
ENST00000465853 1 0.970465498647837 0.00329969068344796 ENSG00000180758 GPR157
ENST00000466131 1 0.6509812678345 0.0401628160193532 ENSG00000180758 GPR157
ENST00000385130 1 0.126453197514108 0.0984938114459131 ENSG00000207865 MIR34A
ENST00000437157 1 0.699546043088322 -0.0246925825035155 ENSG00000228526 RP3-510D11.1
ENST00000412639 1 0.423746669302433 -0.0522810551818048 ENSG00000234546 RP3-510D11.2
ENST00000377403 1 0.968860742407268 0.00166954061092242 ENSG00000049239 H6PD
ENST00000602477 1 0.898105131445275 -0.00576233313397291 ENSG00000049239 H6PD
ENST00000495451 1 0.991952891544443 -0.000568300844253765 ENSG00000049239 H6PD
ENST00000328089 1 0.302080488464862 -0.081509703096024 ENSG00000171621 SPSB1
ENST00000450402 1 0.735367817509485 -0.0285701801693233 ENSG00000171621 SPSB1
ENST00000357898 1 0.138071086971919 -0.131237949449242 ENSG00000171621 SPSB1
ENST00000377399 1 0.074417051654492 -0.153984612290704 ENSG00000171621 SPSB1
ENST00000302692 1 0.216015842561597 0.0678624452551932 ENSG00000171612 SLC25A33
ENST00000435277 1 0.733101632500607 0.0218816749279472 ENSG00000231181 RP13-15M17.1
ENST00000377376 1 0.436249380181596 -0.0460888704816842 ENSG00000188807 TMEM201
ENST00000340381 1 0.460200301281309 -0.0437181899079027 ENSG00000188807 TMEM201
ENST00000340305 1 0.135314650746413 -0.109578742593843 ENSG00000188807 TMEM201
ENST00000416541 1 0.978987879940234 -0.00158092724944372 ENSG00000188807 TMEM201
ENST00000510900 1 0.180322647456232 -0.117428905467424 ENSG00000188807 TMEM201
ENST00000508400 1 0.930576853860874 -0.00744004276258476 ENSG00000188807 TMEM201
ENST00000536656 1 0.739035862133722 -0.0123909987251737 ENSG00000171608 PIK3CD
ENST00000377346 1 0.779276313603841 -0.0105517857967286 ENSG00000171608 PIK3CD
ENST00000377320 1 0.81486580621945 -0.0205506751189293 ENSG00000179840 C1orf200
ENST00000426570 1 0.364474344909315 -0.0779003653709557 ENSG00000233268 RP11-558F24.2
ENST00000415330 1 0.965366644554755 0.00256731474049535 ENSG00000231789 RP11-558F24.4
ENST00000484851 1 0.103330629160409 0.138350627543938 ENSG00000171608 PIK3CD
ENST00000361110 1 0.140960725369287 -0.0598758402489937 ENSG00000171608 PIK3CD
ENST00000481137 1 0.236413156879199 -0.0947016777068505 ENSG00000171608 PIK3CD
ENST00000479223 1 0.431970810400507 -0.055852627279383 ENSG00000171608 PIK3CD
ENST00000543390 1 0.162887424486435 -0.0755258104337516 ENSG00000171608 PIK3CD
ENST00000377298 1 0.56716865069608 -0.0171637158988968 ENSG00000171603 CLSTN1
ENST00000377288 1 0.56716865069608 -0.0171637158988968 ENSG00000171603 CLSTN1
ENST00000477264 1 0.0905169369876342 -0.0725461232635355 ENSG00000171603 CLSTN1
ENST00000435891 1 0.677022306461533 -0.0135602412892456 ENSG00000171603 CLSTN1
ENST00000361311 1 0.565740340893098 -0.0172317208996976 ENSG00000171603 CLSTN1
ENST00000464286 1 0.62557936145924 0.0288889075371294 ENSG00000171603 CLSTN1
ENST00000603781 1 0.394987760209438 -0.034937430420982 ENSG00000271264 RP11-558F24.6
ENST00000377263 1 0.715926455593401 0.0217585612760379 ENSG00000178585 CTNNBIP1
ENST00000454104 1 0.449245288491453 -0.0645955225188383 ENSG00000223989 RP11-84A14.5
ENST00000537447 1 0.938688152750951 0.00576746865767521 ENSG00000178585 CTNNBIP1
ENST00000400904 1 0.552413216475802 0.0376149093771054 ENSG00000178585 CTNNBIP1
ENST00000377258 1 0.845670319264666 0.0133716021179737 ENSG00000178585 CTNNBIP1
ENST00000377256 1 0.242326171454767 0.0936198967315057 ENSG00000178585 CTNNBIP1
ENST00000488540 1 0.969378063807285 -0.0022038782081189 ENSG00000162441 LZIC
ENST00000377223 1 0.589467030445432 -0.0270919582483799 ENSG00000162441 LZIC
ENST00000400903 1 0.887658184269986 -0.00747187799686888 ENSG00000162441 LZIC
ENST00000541052 1 0.674551671900956 -0.0215481798909034 ENSG00000162441 LZIC
ENST00000377213 1 0.755158582547448 -0.0159664284007256 ENSG00000162441 LZIC
ENST00000471853 1 0.76632603568208 0.0249196916494312 ENSG00000162441 LZIC
ENST00000445884 1 0.889965333351506 -0.0114961714050939 ENSG00000228150 RP11-84A14.4
ENST00000403197 1 0.352453959657324 0.0626025888830652 ENSG00000173614 NMNAT1
ENST00000377205 1 0.867139318250359 0.00884397553571694 ENSG00000173614 NMNAT1
ENST00000462686 1 0.901564346234545 0.00731735476047943 ENSG00000173614 NMNAT1
ENST00000492735 1 0.429675083283575 0.0588096255462419 ENSG00000173614 NMNAT1
ENST00000365545 1 0.455741804264154 -0.0430854394974825 ENSG00000202415 RN7SKP269
ENST00000578045 1 0.120922749059632 0.0423973648164841 ENSG00000265521 MIR5697
ENST00000496751 1 0.464755655221867 -0.0504399580507466 ENSG00000173614 NMNAT1
ENST00000413148 1 0.444270741718309 0.0632989152672588 ENSG00000241326 RP11-807G9.2
ENST00000315901 1 0.0341902768463537 0.0652305923007996 ENSG00000162444 RBP7
ENST00000294435 1 0.0341902768463537 0.0652305923007996 ENSG00000162444 RBP7
ENST00000253251 1 0.89034341249191 0.00495512345863954 ENSG00000130939 UBE4B
ENST00000377157 1 0.848019664349219 0.00685362800676721 ENSG00000130939 UBE4B
ENST00000377153 1 0.735351730522566 0.0181393386739832 ENSG00000130939 UBE4B
ENST00000343090 1 0.920742617934779 -0.00375298039369036 ENSG00000130939 UBE4B
ENST00000456484 1 0.937526279847203 -0.00341703898703801 ENSG00000224340 RP11-496H15.2
ENST00000416729 1 0.995356501343579 0.000396959287241315 ENSG00000233623 PGAM1P11
ENST00000462658 1 0.0966097249559729 -0.136098010884417 ENSG00000130939 UBE4B
ENST00000475795 1 0.719740082739864 0.0209337960608438 ENSG00000130939 UBE4B
ENST00000470736 1 0.379762796502633 0.0462951846706155 ENSG00000130939 UBE4B
ENST00000466379 1 0.81276000416966 0.013123236193022 ENSG00000130939 UBE4B
ENST00000488228 1 0.290959389953563 -0.0734295985141444 ENSG00000130939 UBE4B
ENST00000364876 1 0.26692557672338 -0.0402028612961786 ENSG00000201746 RNU6-828P
ENST00000487244 1 0.843661896223217 0.0140243022167161 ENSG00000130939 UBE4B
ENST00000465408 1 0.261335962773565 -0.0947230754294674 ENSG00000130939 UBE4B
ENST00000377093 1 0.324421788615377 -0.0585789967307666 ENSG00000054523 KIF1B
ENST00000263934 1 0.981795293743091 -0.00109813551362623 ENSG00000054523 KIF1B
ENST00000377086 1 0.998376884732522 8.83507017042183e-05 ENSG00000054523 KIF1B
ENST00000377083 1 0.319091380170267 -0.05984939697174 ENSG00000054523 KIF1B
ENST00000377081 1 0.987627004015464 0.000674288415552826 ENSG00000054523 KIF1B
ENST00000495136 1 0.744191885562405 -0.0287712595255802 ENSG00000054523 KIF1B
ENST00000497835 1 0.843046960831921 -0.0174619139841722 ENSG00000054523 KIF1B
ENST00000362692 1 0.707252567124726 0.00929954589547475 ENSG00000199562 RNU6-37P
ENST00000584329 1 0.883042358206217 0.00681821751151059 ENSG00000264501 RN7SL731P
ENST00000465635 1 0.863506252440003 0.0149339262400817 ENSG00000054523 KIF1B
ENST00000483340 1 0.837024120799987 0.0179802737284164 ENSG00000054523 KIF1B
ENST00000470616 1 0.608924489999103 0.0458824063176329 ENSG00000054523 KIF1B
ENST00000491493 1 0.55918874942885 -0.0254583885973509 ENSG00000142657 PGD
ENST00000487775 1 0.598511949379178 0.0339657934970989 ENSG00000142657 PGD
ENST00000541529 1 0.983991613662602 0.000734258714645156 ENSG00000142657 PGD
ENST00000477958 1 0.528075466559929 -0.0280096598670692 ENSG00000142657 PGD
ENST00000270776 1 0.849357534815798 0.00659842975974273 ENSG00000142657 PGD
ENST00000483936 1 0.923541823211734 -0.00362322162725424 ENSG00000142657 PGD
ENST00000538557 1 0.953024667065771 0.00206078455189666 ENSG00000142657 PGD
ENST00000465632 1 0.530489611086571 -0.0281198871841792 ENSG00000142657 PGD
ENST00000460189 1 0.600017278998885 -0.021297932106877 ENSG00000142657 PGD
ENST00000493288 1 0.993879901791971 -0.000396031467448017 ENSG00000142657 PGD
ENST00000498356 1 0.314066756964658 0.0414565058949759 ENSG00000142657 PGD
ENST00000496718 1 0.890469468378424 0.00719058795763123 ENSG00000142657 PGD
ENST00000607572 1 0.143589514701902 -0.0981964948003016 ENSG00000271989 RP4-736L20.3
ENST00000400900 1 0.982851344218588 0.00139959476945949 ENSG00000251503 APITD1-CORT
ENST00000602296 1 0.982851344218588 0.00139959476945949 ENSG00000175279 APITD1
ENST00000602787 1 0.982851344218588 0.00139959476945949 ENSG00000175279 APITD1
ENST00000470413 1 0.959475261880925 0.00334319695941693 ENSG00000251503 APITD1-CORT
ENST00000309048 1 0.886538767058419 0.00970339300402604 ENSG00000175279 APITD1
ENST00000602486 1 0.855428547274089 -0.0156064547006598 ENSG00000175279 APITD1
ENST00000477755 1 0.644840235255516 0.0316586515061321 ENSG00000175279 APITD1
ENST00000462462 1 0.976057057052091 0.00210635569183659 ENSG00000175279 APITD1
ENST00000465026 1 0.883825051374552 -0.0100444236024326 ENSG00000251503 APITD1-CORT
ENST00000602446 1 0.709737340551566 -0.0278120344281194 ENSG00000251503 APITD1-CORT
ENST00000464507 1 0.513509019962916 -0.0534915800085406 ENSG00000175279 APITD1
ENST00000377049 1 0.703975178819067 -0.0325600644366731 ENSG00000241563 CORT
ENST00000320498 1 0.446121257905142 -0.0640699002512202 ENSG00000241563 CORT
ENST00000377038 1 0.891910533490038 0.00552779032276249 ENSG00000160049 DFFA
ENST00000424487 1 0.117526890441526 0.120284787764194 ENSG00000203469 RP5-1113E3.3
ENST00000476658 1 0.906604709541578 0.00573678779844749 ENSG00000160049 DFFA
ENST00000377036 1 0.975020570275398 -0.0015475730202873 ENSG00000160049 DFFA
ENST00000472851 1 0.418512343519025 -0.0428733396218668 ENSG00000142655 PEX14
ENST00000356607 1 0.766732864769209 -0.0149110417769995 ENSG00000142655 PEX14
ENST00000538836 1 0.752651796504476 -0.0160153211940833 ENSG00000142655 PEX14
ENST00000491661 1 0.977229863097539 0.00158929237716058 ENSG00000142655 PEX14
ENST00000492696 1 0.190900273868749 0.0846738670814093 ENSG00000142655 PEX14
ENST00000461850 1 0.806869057459529 -0.0104589820096834 ENSG00000243267 RN7SL614P
ENST00000377022 1 0.580487331309727 -0.0397369659849552 ENSG00000130940 CASZ1
ENST00000478524 1 0.561952315531519 -0.0462710553213101 ENSG00000130940 CASZ1
ENST00000606802 1 0.116786573105726 0.137106336858866 ENSG00000272078 RP4-734G22.3
ENST00000447850 1 0.316185398109284 0.0580957576534148 ENSG00000130940 CASZ1
ENST00000344008 1 0.367930166641225 -0.066950919635487 ENSG00000130940 CASZ1
ENST00000490176 1 0.911315428746963 -0.0069966475636079 ENSG00000130940 CASZ1
ENST00000496432 1 0.291712481977877 -0.0824153950590301 ENSG00000130940 CASZ1
ENST00000492173 1 0.656521069116331 -0.0392461829856528 ENSG00000130940 CASZ1
ENST00000478728 1 0.0328061993427165 -0.186189885345491 ENSG00000130940 CASZ1
ENST00000476357 1 0.647808137278393 0.0410356700100188 ENSG00000175262 C1orf127
ENST00000418570 1 0.963453428200095 -0.0035663504623485 ENSG00000175262 C1orf127
ENST00000377004 1 0.912708552727701 -0.00836277079403347 ENSG00000175262 C1orf127
ENST00000377008 1 0.912708552727701 -0.00836277079403347 ENSG00000175262 C1orf127
ENST00000468348 1 0.349526390156972 0.0671648512771525 ENSG00000175262 C1orf127
ENST00000520253 1 0.949438181055405 -0.00482159336936407 ENSG00000175262 C1orf127
ENST00000473118 1 0.75702862030455 0.0118920365006393 ENSG00000120948 TARDBP
ENST00000240185 1 0.777879820790283 0.0111898925582566 ENSG00000120948 TARDBP
ENST00000476201 1 0.973121151587524 -0.0013511795798863 ENSG00000120948 TARDBP
ENST00000472476 1 0.801722077655171 0.00969205275691329 ENSG00000120948 TARDBP
ENST00000439080 1 0.820645321123608 0.00842953768041264 ENSG00000120948 TARDBP
ENST00000473869 1 0.671969306402907 0.0167893645351849 ENSG00000120948 TARDBP
ENST00000315091 1 0.750135742642675 0.012697995420663 ENSG00000120948 TARDBP
ENST00000477447 1 0.621662445800257 0.0225466883300414 ENSG00000120948 TARDBP
ENST00000496840 1 0.592991166065016 0.0270046582998942 ENSG00000120948 TARDBP
ENST00000480464 1 0.100777984234333 0.130027292606892 ENSG00000120948 TARDBP
ENST00000400897 1 0.203387779321518 0.0953099182928287 ENSG00000009724 MASP2
ENST00000607145 1 0.125509535156607 0.137365234311731 ENSG00000271895 RP4-635E18.8
ENST00000478645 1 0.433828235885787 0.0174569847565152 ENSG00000009724 MASP2
ENST00000475189 1 0.689776217108211 -0.0309262071581244 ENSG00000116649 SRM
ENST00000376957 1 0.454683922842281 -0.0367400509536688 ENSG00000116649 SRM
ENST00000490101 1 0.88512696006449 -0.0103127056121119 ENSG00000116649 SRM
ENST00000465788 1 0.611743017544492 -0.0274217817129547 ENSG00000116649 SRM
ENST00000459997 1 0.451428354820497 -0.0379785656993117 ENSG00000116649 SRM
ENST00000487300 1 0.311069838718489 -0.0612500459054751 ENSG00000116649 SRM
ENST00000304457 1 0.796898421551245 -0.00886500050088469 ENSG00000171824 EXOSC10
ENST00000376936 1 0.796898421551245 -0.00886500050088469 ENSG00000171824 EXOSC10
ENST00000474216 1 0.666850574451349 -0.0182766039191019 ENSG00000171824 EXOSC10
ENST00000544779 1 0.796786928842314 -0.00886939228333417 ENSG00000171824 EXOSC10
ENST00000490565 1 0.0857452765592679 -0.14459765187844 ENSG00000171824 EXOSC10
ENST00000452378 1 0.183046406998989 -0.0693633908085799 ENSG00000226849 RP4-635E18.7
ENST00000469634 1 0.0621635668496244 -0.105039517188344 ENSG00000171824 EXOSC10
ENST00000478271 1 0.0851158467202022 -0.10044319970227 ENSG00000171824 EXOSC10
ENST00000470611 1 0.359133843785208 0.0484692206717817 ENSG00000171824 EXOSC10
ENST00000498576 1 0.881058074861861 0.0100972976198241 ENSG00000171824 EXOSC10
ENST00000472078 1 0.986493278136966 0.00114725021939096 ENSG00000171824 EXOSC10
ENST00000485606 1 0.714917729392068 -0.0239427806765896 ENSG00000171824 EXOSC10
ENST00000460196 1 0.384908442833917 -0.0535307880427544 ENSG00000171824 EXOSC10
ENST00000447600 1 0.770759315757492 0.0255692547243829 ENSG00000230337 RP4-635E18.6
ENST00000435388 1 0.769684766964051 0.025696169123236 ENSG00000230337 RP4-635E18.6
ENST00000376838 1 0.361775397478053 -0.0469219091818535 ENSG00000198793 MTOR
ENST00000361445 1 0.261350346136772 -0.0390803639732085 ENSG00000198793 MTOR
ENST00000473471 1 0.441729904505849 -0.0581410921172281 ENSG00000198793 MTOR
ENST00000490931 1 0.316536712092514 -0.0719202295618271 ENSG00000198793 MTOR
ENST00000455339 1 0.2631079812002 -0.0857443828566053 ENSG00000198793 MTOR
ENST00000495435 1 0.23939699451837 -0.0873431872461761 ENSG00000198793 MTOR
ENST00000476768 1 0.0381926895673627 -0.185245351008268 ENSG00000198793 MTOR
ENST00000445982 1 0.155810289508148 -0.120328935630112 ENSG00000225602 MTOR-AS1
ENST00000420480 1 0.136219401083418 -0.126382692258977 ENSG00000225602 MTOR-AS1
ENST00000376819 1 0.371490587517896 0.0788550521652151 ENSG00000171819 ANGPTL7
ENST00000476934 1 0.919336018141157 0.00627646260940187 ENSG00000171819 ANGPTL7
ENST00000384720 1 0.787417101565793 -0.00530685685546921 ENSG00000207451 RNU6-291P
ENST00000448289 1 0.201622515242676 -0.0307209621013521 ENSG00000238173 RPL39P6
ENST00000376810 1 0.532520777950451 -0.0341513317402768 ENSG00000120942 UBIAD1
ENST00000376804 1 0.426792043031889 -0.0443680037831876 ENSG00000120942 UBIAD1
ENST00000486588 1 0.543614191387556 0.037751944107897 ENSG00000120942 UBIAD1
ENST00000483738 1 0.52098539746945 0.0395026796217287 ENSG00000120942 UBIAD1
ENST00000433562 1 0.263790026192427 0.0738650352902398 ENSG00000238199 UBE2V2P3
ENST00000294484 1 0.846138884762467 0.0138400858800509 ENSG00000204624 PTCHD2
ENST00000389575 1 0.846138884762467 0.0138400858800509 ENSG00000204624 PTCHD2
ENST00000304391 1 0.136385396397555 -0.051100722938674 ENSG00000204624 PTCHD2
ENST00000354287 1 0.113569392732861 -0.126744223051047 ENSG00000116661 FBXO2
ENST00000471501 1 0.661240867465775 -0.025682594525221 ENSG00000116661 FBXO2
ENST00000466919 1 0.33476104893253 -0.0598320921249488 ENSG00000116661 FBXO2
ENST00000465901 1 0.000829532682069093 -0.296950931179263 ENSG00000116661 FBXO2
ENST00000475961 1 0.0146338936141504 -0.107114497258792 ENSG00000116661 FBXO2
ENST00000251546 1 0.0748452543199665 -0.115544938901639 ENSG00000132879 FBXO44
ENST00000425796 1 0.276375740617811 -0.084576803876714 ENSG00000132879 FBXO44
ENST00000376770 1 0.0674875346905244 -0.114128060703715 ENSG00000132879 FBXO44
ENST00000376768 1 0.110462499076382 -0.117360248192758 ENSG00000132879 FBXO44
ENST00000251547 1 0.0674875346905244 -0.114128060703715 ENSG00000132879 FBXO44
ENST00000376760 1 0.204596142209023 -0.0964876509517219 ENSG00000132879 FBXO44
ENST00000376762 1 0.0980167679791304 -0.107630764634423 ENSG00000132879 FBXO44
ENST00000475435 1 0.0804317670292458 -0.117741425332757 ENSG00000132879 FBXO44
ENST00000471895 1 0.17046012386786 -0.0930347526468387 ENSG00000132879 FBXO44
ENST00000376753 1 0.149201446886877 -0.0821741112810558 ENSG00000116663 FBXO6
ENST00000474239 1 0.317739474171967 -0.0655168464934122 ENSG00000116663 FBXO6
ENST00000449067 1 0.314164112243145 -0.0595620010673627 ENSG00000116663 FBXO6
ENST00000235310 1 0.367632687632732 -0.0490916314458393 ENSG00000116670 MAD2L2
ENST00000376692 1 0.384619564569845 -0.0475212499020491 ENSG00000116670 MAD2L2
ENST00000376672 1 0.368491902638151 -0.0489877960801713 ENSG00000116670 MAD2L2
ENST00000376669 1 0.376698869099147 -0.0483396917378475 ENSG00000116670 MAD2L2
ENST00000376667 1 0.283482120992957 -0.0578379049065807 ENSG00000116670 MAD2L2
ENST00000445656 1 0.533796251473639 -0.0346256591979857 ENSG00000116670 MAD2L2
ENST00000456915 1 0.510211864636501 -0.0366126461676931 ENSG00000116670 MAD2L2
ENST00000376664 1 0.644455394944904 -0.0262090244788385 ENSG00000116670 MAD2L2
ENST00000376655 1 0.563767718173095 -0.033614083123344 ENSG00000116670 MAD2L2
ENST00000294485 1 0.70046711100231 0.0329285581398453 ENSG00000162490 DRAXIN
ENST00000376637 1 0.863925192195379 -0.0104192483007196 ENSG00000177674 AGTRAP
ENST00000476512 1 0.654275586980393 -0.0279795262141187 ENSG00000177674 AGTRAP
ENST00000400895 1 0.699031518397285 -0.0241974783313878 ENSG00000177674 AGTRAP
ENST00000494437 1 0.214239840314526 -0.0871412275727838 ENSG00000177674 AGTRAP
ENST00000491346 1 0.828804700611123 -0.0132831811305474 ENSG00000177674 AGTRAP
ENST00000376629 1 0.868817450273933 -0.0100204258226101 ENSG00000177674 AGTRAP
ENST00000376627 1 0.82135859420633 -0.013740205312254 ENSG00000177674 AGTRAP
ENST00000314340 1 0.86392085128836 -0.0104307052421339 ENSG00000177674 AGTRAP
ENST00000452018 1 0.75955640591985 -0.0189252482275247 ENSG00000177674 AGTRAP
ENST00000510878 1 0.840778636956559 -0.0122468629120261 ENSG00000177674 AGTRAP
ENST00000476309 1 0.958804034948519 0.00373819991875138 ENSG00000177674 AGTRAP
ENST00000514733 1 0.771563612414955 0.0211496718300336 ENSG00000177674 AGTRAP
ENST00000513739 1 0.989010045713022 -0.00107907549210404 ENSG00000177674 AGTRAP
ENST00000471765 1 0.632268312227281 0.0368491268843266 ENSG00000177674 AGTRAP
ENST00000433342 1 0.692103120772143 -0.0250985893982763 ENSG00000215910 C1orf167
ENST00000312793 1 0.666560513128507 -0.0272813587775987 ENSG00000215910 C1orf167
ENST00000444493 1 0.545554411231013 -0.0393344817588546 ENSG00000215910 C1orf167
ENST00000449278 1 0.545554411231013 -0.0393344817588546 ENSG00000215910 C1orf167
ENST00000475041 1 0.527972429743387 0.0476997586845173 ENSG00000215910 C1orf167
ENST00000376592 1 0.68314311991748 -0.0200402110471155 ENSG00000177000 MTHFR
ENST00000376583 1 0.644580151491396 -0.0223699565447568 ENSG00000177000 MTHFR
ENST00000376590 1 0.391765397702199 -0.0415745129646457 ENSG00000177000 MTHFR
ENST00000482358 1 0.20817953666555 -0.0902964316839231 ENSG00000215910 C1orf167
ENST00000376585 1 0.339295223810487 -0.0465260778994522 ENSG00000177000 MTHFR
ENST00000418034 1 0.22975189793878 -0.084826191920333 ENSG00000177000 MTHFR
ENST00000413656 1 0.237711064090977 -0.0924660693511206 ENSG00000177000 MTHFR
ENST00000423400 1 0.298876935304585 -0.0809732725135804 ENSG00000177000 MTHFR
ENST00000431243 1 0.298876935304585 -0.0809732725135804 ENSG00000177000 MTHFR
ENST00000376486 1 0.120113273974179 -0.11417095700259 ENSG00000177000 MTHFR
ENST00000312413 1 0.0655200209453597 -0.0689032279716816 ENSG00000011021 CLCN6
ENST00000346436 1 0.0663578102533484 -0.0686601514011894 ENSG00000011021 CLCN6
ENST00000376497 1 0.287665852850662 -0.0646912816014132 ENSG00000011021 CLCN6
ENST00000376487 1 0.0737128059052894 -0.0690639914916792 ENSG00000011021 CLCN6
ENST00000376496 1 0.0476628533978268 -0.0804467885779774 ENSG00000011021 CLCN6
ENST00000376491 1 0.14146492673059 -0.0718979516098746 ENSG00000011021 CLCN6
ENST00000376492 1 0.299281884252502 -0.0493508885905375 ENSG00000011021 CLCN6
ENST00000376490 1 0.14146492673059 -0.0718979516098746 ENSG00000011021 CLCN6
ENST00000494028 1 0.206276380548149 -0.0829677545197793 ENSG00000011021 CLCN6
ENST00000446542 1 0.853864338549273 -0.0114457662287296 ENSG00000242349 NPPA-AS1
ENST00000400892 1 0.625056147670851 0.0435873139371944 ENSG00000242349 NPPA-AS1
ENST00000376480 1 0.279621290490158 -0.0953469505193115 ENSG00000175206 NPPA
ENST00000376476 1 0.236324917579232 -0.104060859502182 ENSG00000175206 NPPA
ENST00000364931 1 0.0221951461723258 -0.194355069564026 ENSG00000201801 RNU5E-4P
ENST00000376572 1 0.357700093037797 -0.0485902669088305 ENSG00000116685 KIAA2013
ENST00000376576 1 0.441219148348711 -0.0457405900609995 ENSG00000116685 KIAA2013
ENST00000485046 1 0.837469322879776 0.00844017068922514 ENSG00000083444 PLOD1
ENST00000449038 1 0.788326441203723 0.0132179427591039 ENSG00000083444 PLOD1
ENST00000358133 1 0.767764575897047 0.0140676619303115 ENSG00000083444 PLOD1
ENST00000376369 1 0.665337330164064 0.0156053023707972 ENSG00000083444 PLOD1
ENST00000429000 1 0.884105945585497 0.00611337273108061 ENSG00000083444 PLOD1
ENST00000196061 1 0.813074890673453 0.00865842335929345 ENSG00000083444 PLOD1
ENST00000465920 1 0.737637216622421 -0.0202581699610475 ENSG00000083444 PLOD1
ENST00000491536 1 0.800721187593417 -0.0125482479938187 ENSG00000083444 PLOD1
ENST00000470133 1 0.601644130274022 0.0355604545863665 ENSG00000083444 PLOD1
ENST00000481933 1 0.471174389716322 -0.0404197658713061 ENSG00000083444 PLOD1
ENST00000444836 1 0.699650591525984 -0.0156846751898083 ENSG00000116688 MFN2
ENST00000490079 1 0.647255591844804 0.027408722861556 ENSG00000116688 MFN2
ENST00000235329 1 0.696887404112 -0.0158363207391468 ENSG00000116688 MFN2
ENST00000484391 1 0.605263431986246 0.0307694393818078 ENSG00000116688 MFN2
ENST00000497302 1 0.321587715484332 0.055378395820579 ENSG00000116688 MFN2
ENST00000412236 1 0.643509960361947 0.0261309586049879 ENSG00000116688 MFN2
ENST00000478749 1 0.363763478354453 -0.04431063449876 ENSG00000116691 MIIP
ENST00000235332 1 0.470590489822778 -0.0328977382907586 ENSG00000116691 MIIP
ENST00000436478 1 0.470552171888358 -0.0329003406829691 ENSG00000116691 MIIP
ENST00000466860 1 0.599686406280584 -0.0264359500978283 ENSG00000116691 MIIP
ENST00000498685 1 0.34973077942092 -0.0491472912281603 ENSG00000116691 MIIP
ENST00000365591 1 0.980579902478212 -0.00151730486702442 ENSG00000202461 Y_RNA
ENST00000492256 1 0.0147862403941728 -0.1761804822618 ENSG00000116691 MIIP
ENST00000460823 1 0.125240582990741 -0.0913610037248134 ENSG00000116691 MIIP
ENST00000478299 1 0.62817969282887 0.0409410940949454 ENSG00000116691 MIIP
ENST00000263932 1 0.247074059533945 0.0536455030205767 ENSG00000120949 TNFRSF8
ENST00000417814 1 0.2193316723417 0.0611066844180786 ENSG00000120949 TNFRSF8
ENST00000514649 1 0.2193316723417 0.0611066844180786 ENSG00000120949 TNFRSF8
ENST00000364265 1 0.828830657057011 0.00949323935030015 ENSG00000201135 RNU6-777P
ENST00000439324 1 0.783613998898875 0.0163037587309292 ENSG00000227875 RP11-426M1.2
ENST00000413146 1 0.702132071344164 0.0202043302467706 ENSG00000120949 TNFRSF8
ENST00000479933 1 0.696312592485903 0.0206092160055551 ENSG00000120949 TNFRSF8
ENST00000536782 1 0.653165698167114 -0.0258379878753434 ENSG00000028137 TNFRSF1B
ENST00000376259 1 0.63623275633206 -0.0179063472428931 ENSG00000028137 TNFRSF1B
ENST00000492361 1 0.63623275633206 -0.0179063472428931 ENSG00000028137 TNFRSF1B
ENST00000584158 1 0.463869730485664 -0.0337263090191226 ENSG00000263676 MIR4632
ENST00000489921 1 0.541177116656391 -0.0483312348180073 ENSG00000028137 TNFRSF1B
ENST00000356315 1 0.866503171195433 -0.00645096848549048 ENSG00000048707 VPS13D
ENST00000358136 1 0.866503171195433 -0.00645096848549048 ENSG00000048707 VPS13D
ENST00000476169 1 0.530692750594221 0.0533884571001831 ENSG00000048707 VPS13D
ENST00000489961 1 0.145888837822611 0.114986520593502 ENSG00000048707 VPS13D
ENST00000011700 1 0.879945017693732 -0.00640722303997289 ENSG00000048707 VPS13D
ENST00000460333 1 0.423272004587859 0.036776619080426 ENSG00000048707 VPS13D
ENST00000487188 1 0.690486840336974 0.0223413795218767 ENSG00000048707 VPS13D
ENST00000469054 1 0.626652817601688 -0.0426104529037848 ENSG00000048707 VPS13D
ENST00000496628 1 0.601151522413395 -0.0263411261625617 ENSG00000048707 VPS13D
ENST00000466732 1 0.203215867374648 -0.114403079429993 ENSG00000048707 VPS13D
ENST00000476045 1 0.43030821715156 -0.0676915275245137 ENSG00000048707 VPS13D
ENST00000481484 1 0.222576707451197 -0.107695671532996 ENSG00000048707 VPS13D
ENST00000543766 1 0.451551370611611 -0.0430649655557429 ENSG00000048707 VPS13D
ENST00000471923 1 0.0493759374932685 -0.120077609524945 ENSG00000048707 VPS13D
ENST00000543710 1 0.18707681048368 -0.0961675625819744 ENSG00000048707 VPS13D
ENST00000473099 1 0.967386451581796 0.00364947296170371 ENSG00000048707 VPS13D
ENST00000459326 1 0.0213821796888511 -0.119525232931174 ENSG00000239149 SNORA59A
ENST00000376223 1 0.2146237652417 0.102155176026469 ENSG00000162496 DHRS3
ENST00000464917 1 0.256515883113288 0.0975190029436205 ENSG00000162496 DHRS3
ENST00000430996 1 0.545722705613958 0.0541584394563078 ENSG00000162496 DHRS3
ENST00000482265 1 0.252827039954081 0.101482808668625 ENSG00000162496 DHRS3
ENST00000606790 1 0.337927259605302 -0.02909306552256 ENSG00000272482 RP11-474O21.5
ENST00000357726 1 0.520689770981182 0.0171557457009373 ENSG00000116726 PRAMEF12
ENST00000332296 1 0.874755293934409 0.00323084483578487 ENSG00000116721 PRAMEF1
ENST00000235349 1 0.842554320596216 -0.00536538371671768 ENSG00000243073 PRAMEF4
ENST00000361079 1 0.644299266646404 -0.0125689264337694 ENSG00000204510 PRAMEF7
ENST00000330881 1 0.647745744774171 -0.0117795187990205 ENSG00000204510 PRAMEF7
ENST00000448180 1 0.57548456840244 -0.0130885878740355 ENSG00000229978 RP13-221M14.3
ENST00000484063 1 0.131830231904395 0.0878795274236542 ENSG00000116731 PRDM2
ENST00000376048 1 0.422350380961474 0.026581266340783 ENSG00000116731 PRDM2
ENST00000311066 1 0.325817908758043 0.0301020774252553 ENSG00000116731 PRDM2
ENST00000235372 1 0.384182184556 0.0286146371761049 ENSG00000116731 PRDM2
ENST00000491134 1 0.423253261051464 0.0230358645331586 ENSG00000116731 PRDM2
ENST00000502727 1 0.698074920108433 0.0213115266094688 ENSG00000116731 PRDM2
ENST00000502724 1 0.764728431539184 0.0167250312965637 ENSG00000116731 PRDM2
ENST00000413440 1 0.558646015069865 0.0164073522309453 ENSG00000116731 PRDM2
ENST00000343137 1 0.494988236065926 0.0191105700723266 ENSG00000116731 PRDM2
ENST00000491815 1 0.824310767297953 0.0124245980591798 ENSG00000116731 PRDM2
ENST00000503842 1 0.529057524696434 0.0192492809486901 ENSG00000116731 PRDM2
ENST00000407521 1 0.572281847627934 0.0302707089937281 ENSG00000116731 PRDM2
ENST00000505823 1 0.5285614924994 0.0192703113423724 ENSG00000116731 PRDM2
ENST00000487453 1 0.322131648158786 0.0500870208272816 ENSG00000116731 PRDM2
ENST00000449215 1 0.95548425939332 -0.00179756326626872 ENSG00000231606 RP11-344F13.1
ENST00000447908 1 0.477620958894379 0.0240586705759936 ENSG00000234593 RP4-704D23.1
ENST00000491547 1 0.636070845937819 0.0416830772994455 ENSG00000189337 KAZN
ENST00000376030 1 0.687372605568765 0.0350953115834224 ENSG00000189337 KAZN
ENST00000503743 1 0.748426889960699 0.0283487847449761 ENSG00000189337 KAZN
ENST00000422387 1 0.697345517764507 0.0340789287290124 ENSG00000189337 KAZN
ENST00000361144 1 0.946733600432915 0.00573537363429527 ENSG00000189337 KAZN
ENST00000376028 1 0.794067801532514 -0.0189751656673107 ENSG00000189337 KAZN
ENST00000400798 1 0.962081223111666 -0.00406936614675157 ENSG00000189337 KAZN
ENST00000400797 1 0.994317133692518 -0.00054363505345473 ENSG00000189337 KAZN
ENST00000404665 1 0.489087403316687 -0.041187354384876 ENSG00000175147 TMEM51-AS1
ENST00000310916 1 0.489087403316687 -0.041187354384876 ENSG00000175147 TMEM51-AS1
ENST00000428417 1 0.151196443174903 0.103467827196147 ENSG00000171729 TMEM51
ENST00000376014 1 0.151076938711791 0.103519791566725 ENSG00000171729 TMEM51
ENST00000451326 1 0.125693491708762 0.119096650734456 ENSG00000171729 TMEM51
ENST00000400796 1 0.121562783039846 0.111980146668926 ENSG00000171729 TMEM51
ENST00000434578 1 0.121515168932967 0.111996633225219 ENSG00000171729 TMEM51
ENST00000376008 1 0.121898226820097 0.11191393370382 ENSG00000171729 TMEM51
ENST00000424792 1 0.323968318887549 0.0791409286613545 ENSG00000204464 C1orf195
ENST00000376005 1 0.818769876198418 -0.0135091516195856 ENSG00000204464 C1orf195
ENST00000400795 1 0.982169478011745 0.000827210234113765 ENSG00000215720 RP1-21O18.3
ENST00000417793 1 0.206191833566077 -0.113402926798784 ENSG00000142621 FHAD1
ENST00000358897 1 0.206191833566077 -0.113402926798784 ENSG00000142621 FHAD1
ENST00000375999 1 0.186138466387807 -0.118591139594328 ENSG00000142621 FHAD1
ENST00000433640 1 0.395029267164704 -0.0711037258686608 ENSG00000142621 FHAD1
ENST00000375998 1 0.305201408567684 -0.091959924197919 ENSG00000142621 FHAD1
ENST00000462113 1 0.562131657320811 0.0228947208929962 ENSG00000142621 FHAD1
ENST00000375996 1 0.178459383832696 -0.114327779074353 ENSG00000142621 FHAD1
ENST00000375997 1 0.178459383832696 -0.114327779074353 ENSG00000142621 FHAD1
ENST00000524761 1 0.34099181420875 -0.0800725645200353 ENSG00000142621 FHAD1
ENST00000375995 1 0.174702724272917 -0.115344785541626 ENSG00000142621 FHAD1
ENST00000401090 1 0.174702724272917 -0.115344785541626 ENSG00000142621 FHAD1
ENST00000483694 1 0.182954863644477 0.0669906053591761 ENSG00000142621 FHAD1
ENST00000459961 1 0.056373722284392 -0.0850538442289878 ENSG00000142621 FHAD1
ENST00000428747 1 0.0840194938739908 -0.0932468934755259 ENSG00000233485 RP3-467K16.2
ENST00000472131 1 0.0258590647590272 -0.0819739575460434 ENSG00000142621 FHAD1
ENST00000471347 1 0.667455350068781 -0.0280351390279411 ENSG00000142621 FHAD1
ENST00000444385 1 0.156118233157573 0.0671113850727606 ENSG00000142621 FHAD1
ENST00000314740 1 0.189237663681709 0.0655970128894947 ENSG00000142621 FHAD1
ENST00000529606 1 0.189237663681709 0.0655970128894947 ENSG00000142621 FHAD1
ENST00000314668 1 0.23111705952931 0.0579767428786864 ENSG00000142621 FHAD1
ENST00000532408 1 0.986800254048513 0.000539985840428294 ENSG00000142621 FHAD1
ENST00000483120 1 0.911649855657732 0.00253945940575712 ENSG00000142621 FHAD1
ENST00000481324 1 0.175233098451309 0.0483502667154087 ENSG00000142621 FHAD1
ENST00000477846 1 0.0185797421674005 0.0793711162675297 ENSG00000142621 FHAD1
ENST00000495195 1 0.129632527942753 0.0396212770430918 ENSG00000142621 FHAD1
ENST00000427824 1 0.187899285231639 0.0369724959411148 ENSG00000228140 RP3-467K16.4
ENST00000375980 1 0.558727953014178 -0.0266966600733078 ENSG00000142634 EFHD2
ENST00000445566 1 0.759040093036318 -0.0143392893195256 ENSG00000142634 EFHD2
ENST00000375949 1 0.548214472847893 0.0215698103499563 ENSG00000162438 CTRC
ENST00000375943 1 0.943210895278253 0.00261529681831609 ENSG00000162438 CTRC
ENST00000476813 1 0.339848106524297 0.0315370168596628 ENSG00000162438 CTRC
ENST00000483406 1 0.686790509909137 0.0115417120001904 ENSG00000162438 CTRC
ENST00000459653 1 0.207573429403046 -0.0325836141618483 ENSG00000142615 CELA2A
ENST00000359621 1 0.258858953428754 -0.0498603026722342 ENSG00000142615 CELA2A
ENST00000494280 1 0.569121943804345 0.0391438472846199 ENSG00000215704 CELA2B
ENST00000375910 1 0.728934794621146 0.0296131491945654 ENSG00000215704 CELA2B
ENST00000422901 1 0.170323713045838 0.0716906630308419 ENSG00000215704 CELA2B
ENST00000488764 1 0.477144736489058 -0.0542291578071751 ENSG00000215704 CELA2B
ENST00000546424 1 0.99818930024665 0.000152462149962771 ENSG00000132906 CASP9
ENST00000333868 1 0.704510474849027 0.0257611438587305 ENSG00000132906 CASP9
ENST00000348549 1 0.704510474849027 0.0257611438587305 ENSG00000132906 CASP9
ENST00000400777 1 0.685703333282495 0.0275453821826854 ENSG00000132906 CASP9
ENST00000424908 1 0.921450042555221 0.00797148895858106 ENSG00000132906 CASP9
ENST00000375890 1 0.797965568308583 -0.0180203075274463 ENSG00000132906 CASP9
ENST00000474305 1 0.833974113064411 -0.0150140236436397 ENSG00000132906 CASP9
ENST00000447522 1 0.874483847056704 -0.0118161048930649 ENSG00000132906 CASP9
ENST00000440484 1 0.87245565003353 -0.0129799658392127 ENSG00000132906 CASP9
ENST00000546969 1 0.897897815102976 0.010779283078235 ENSG00000132906 CASP9
ENST00000469637 1 0.501089514614402 0.0601158341053609 ENSG00000132906 CASP9
ENST00000375849 1 0.677051826567044 -0.0182366629099954 ENSG00000116138 DNAJC16
ENST00000375847 1 0.638684052482492 -0.0223741675250972 ENSG00000116138 DNAJC16
ENST00000475133 1 0.638684052482492 -0.0223741675250972 ENSG00000116138 DNAJC16
ENST00000375838 1 0.860420304297928 -0.0106823672940832 ENSG00000116138 DNAJC16
ENST00000483270 1 0.844460782456615 -0.00999831608240114 ENSG00000116138 DNAJC16
ENST00000472665 1 0.890726303356645 -0.0114544561016052 ENSG00000116138 DNAJC16
ENST00000606186 1 0.670244561304053 0.0377792810472972 ENSG00000272510 RP4-680D5.8
ENST00000479655 1 0.586623111123543 -0.048633823386933 ENSG00000116138 DNAJC16
ENST00000490811 1 0.0996293129529779 0.146173138228682 ENSG00000116138 DNAJC16
ENST00000495523 1 0.743843503719305 0.0245297182177153 ENSG00000116138 DNAJC16
ENST00000375826 1 0.898474644915557 0.00861274026978733 ENSG00000116771 AGMAT
ENST00000428945 1 0.111832237769185 0.132552259851444 ENSG00000237301 RP4-680D5.2
ENST00000420030 1 0.617274864569387 -0.0297436710164088 ENSG00000235084 CHCHD2P6
ENST00000454346 1 0.55460945671225 -0.0348450418382725 ENSG00000235084 CHCHD2P6
ENST00000480945 1 0.555344508340237 0.0220356952454797 ENSG00000197312 DDI2
ENST00000486680 1 0.174492354837036 -0.0955982238840206 ENSG00000197312 DDI2
ENST00000546927 1 0.703263101810292 -0.0309898432962018 ENSG00000197312 DDI2
ENST00000320153 1 0.587692675566702 -0.0265573839154661 ENSG00000197312 DDI2
ENST00000483899 1 0.098374763488568 -0.107298262463308 ENSG00000197312 DDI2
ENST00000548451 1 0.400014415948228 0.0704152002636769 ENSG00000197312 DDI2
ENST00000345034 1 0.178853381179036 0.0798821599130203 ENSG00000215695 RSC1A1
ENST00000606262 1 0.313706762776047 0.0233470063651145 ENSG00000271742 RP4-680D5.9
ENST00000375799 1 0.124771155979975 -0.0618564089446547 ENSG00000116786 PLEKHM2
ENST00000375793 1 0.124771155979975 -0.0618564089446547 ENSG00000116786 PLEKHM2
ENST00000584345 1 0.850434954426756 0.0125692238367696 ENSG00000264048 AL121992.1
ENST00000462455 1 0.0732907025179007 -0.0975570697411305 ENSG00000116786 PLEKHM2
ENST00000453804 1 0.219124816386637 -0.0510122077387371 ENSG00000237938 RP11-288I21.1
ENST00000477849 1 0.204725881713151 -0.0664670277605567 ENSG00000116786 PLEKHM2
ENST00000294454 1 0.314284772371268 0.0792372524898516 ENSG00000162461 SLC25A34
ENST00000489568 1 0.799714391061669 0.0152352335901634 ENSG00000162461 SLC25A34
ENST00000465495 1 0.268266532259123 0.0423989011429184 ENSG00000162461 SLC25A34
ENST00000418525 1 0.370956788705917 0.0490422563132528 ENSG00000224459 RP11-169K16.4
ENST00000375771 1 0.147816597852871 0.0548579190251929 ENSG00000162458 FBLIM1
ENST00000375766 1 0.143635393896829 0.0551989659125394 ENSG00000162458 FBLIM1
ENST00000400773 1 0.143635393896829 0.0551989659125394 ENSG00000162458 FBLIM1
ENST00000502739 1 0.797853250784291 -0.00678661626808052 ENSG00000162458 FBLIM1
ENST00000441801 1 0.267886875668605 -0.0273058912531598 ENSG00000162458 FBLIM1
ENST00000332305 1 0.265127641411429 0.0346979060604222 ENSG00000162458 FBLIM1
ENST00000538385 1 0.50600971258758 0.0582848340614299 ENSG00000233954 RP11-169K16.7
ENST00000483273 1 0.573691232274548 0.0492310546997733 ENSG00000233954 RP11-169K16.7
ENST00000395968 1 0.837532436098522 0.0167284959857035 ENSG00000178715 RP11-169K16.8
ENST00000321418 1 0.837532436098522 0.0167284959857035 ENSG00000178715 RP11-169K16.8
ENST00000535249 1 0.294629234797768 -0.0848818886019223 ENSG00000179743 RP11-169K16.9
ENST00000317122 1 0.00686817888462106 -0.184560958861236 ENSG00000179743 RP11-169K16.9
ENST00000375759 1 0.428603370773606 0.0188081476836755 ENSG00000065526 SPEN
ENST00000438066 1 0.538441888382425 0.0281426531486678 ENSG00000065526 SPEN
ENST00000471538 1 0.410609615087306 -0.0497698415805817 ENSG00000065526 SPEN
ENST00000442985 1 0.149616173234527 0.0728016421552938 ENSG00000065526 SPEN
ENST00000459258 1 0.775237823175507 -0.00934394193862027 ENSG00000238818 snoU13
ENST00000604816 1 0.816403070444396 0.0131870026554436 ENSG00000270620 RP1-134O19.3
ENST00000487496 1 0.539861403427236 0.0455073186725523 ENSG00000065526 SPEN
ENST00000462525 1 0.317341492350068 -0.0841521823772767 ENSG00000116809 ZBTB17
ENST00000440560 1 0.487810631232413 -0.0565043535317502 ENSG00000116809 ZBTB17
ENST00000375743 1 0.142761755252277 -0.0711941952072038 ENSG00000116809 ZBTB17
ENST00000537142 1 0.142776303532791 -0.0711961793058191 ENSG00000116809 ZBTB17
ENST00000375733 1 0.142776303532791 -0.0711961793058191 ENSG00000116809 ZBTB17
ENST00000444358 1 0.865421527751443 -0.0129735256451814 ENSG00000116809 ZBTB17
ENST00000488008 1 0.0281805181743066 0.195901440932991 ENSG00000116809 ZBTB17
ENST00000471805 1 0.289687142341374 -0.0904560105961821 ENSG00000116809 ZBTB17
ENST00000472658 1 0.446135464218311 -0.0669924190974122 ENSG00000116809 ZBTB17
ENST00000474511 1 0.131684155847817 -0.131795436554204 ENSG00000116809 ZBTB17
ENST00000487785 1 0.070471298910143 -0.160328872756883 ENSG00000116809 ZBTB17
ENST00000448462 1 0.14898861632386 -0.073541207571238 ENSG00000116809 ZBTB17
ENST00000492834 1 0.30518546511335 -0.0696329434338172 ENSG00000116809 ZBTB17
ENST00000490899 1 0.183467247469679 -0.0868735082597537 ENSG00000116809 ZBTB17
ENST00000464719 1 0.155420191265092 -0.103352538048917 ENSG00000116809 ZBTB17
ENST00000479282 1 0.336847666748706 -0.0571532382572187 ENSG00000116809 ZBTB17
ENST00000494020 1 0.138021387467425 -0.0992392815705104 ENSG00000116809 ZBTB17
ENST00000416882 1 0.503219541256877 0.034656233220968 ENSG00000234607 RP11-5P18.1
ENST00000329454 1 0.121783273455908 0.0468480493390666 ENSG00000183888 C1orf64
ENST00000437156 1 0.0533621897620525 0.0448149804698776 ENSG00000233078 RP11-5P18.5
ENST00000411503 1 0.148008284832071 0.127271242982245 ENSG00000173641 HSPB7
ENST00000442459 1 0.148008284832071 0.127271242982245 ENSG00000173641 HSPB7
ENST00000311890 1 0.099865679929539 0.146097067362022 ENSG00000173641 HSPB7
ENST00000375718 1 0.130823917869246 0.135519835413892 ENSG00000173641 HSPB7
ENST00000463576 1 0.110670644615429 0.135466238805132 ENSG00000173641 HSPB7
ENST00000487046 1 0.371202521288673 0.0773951638801403 ENSG00000173641 HSPB7
ENST00000406363 1 0.174692918207829 0.116024327241689 ENSG00000173641 HSPB7
ENST00000545268 1 0.362636186036367 -0.0592079288412628 ENSG00000173641 HSPB7
ENST00000464764 1 0.558542120859956 -0.0524482961673145 ENSG00000186510 CLCNKA
ENST00000477360 1 0.298178387010876 -0.0500819773961232 ENSG00000186510 CLCNKA
ENST00000375692 1 0.768570989542113 0.0254990209123881 ENSG00000186510 CLCNKA
ENST00000495784 1 0.357435873778517 -0.0659082248748751 ENSG00000186510 CLCNKA
ENST00000420078 1 0.710230459370229 0.0321703626233575 ENSG00000186510 CLCNKA
ENST00000439316 1 0.70611780588594 0.0326614053007923 ENSG00000186510 CLCNKA
ENST00000331433 1 0.656852216027981 0.0384270330856822 ENSG00000186510 CLCNKA
ENST00000491433 1 0.165742191824476 -0.0767048823167493 ENSG00000186510 CLCNKA
ENST00000375662 1 0.243355305151224 0.0268494737468351 ENSG00000185519 FAM131C
ENST00000494078 1 0.215115393811418 0.0206998097245719 ENSG00000185519 FAM131C
ENST00000358432 1 0.831188642799977 0.0191562787275677 ENSG00000142627 EPHA2
ENST00000462805 1 0.564598058861346 -0.0267640067731465 ENSG00000142627 EPHA2
ENST00000480202 1 0.886797680785361 -0.0101851830573166 ENSG00000142627 EPHA2
ENST00000461614 1 0.769001409391243 0.0232221445308957 ENSG00000142627 EPHA2
ENST00000424774 1 0.072770123903919 0.107929868038099 ENSG00000227959 RP11-276H7.2
ENST00000426353 1 0.382914643543588 0.0258269140680111 ENSG00000224621 RP11-276H7.3
ENST00000457809 1 0.712549182839796 -0.0183611073883144 ENSG00000234166 ARHGEF19-AS1
ENST00000478117 1 0.191597450953031 0.111390191460641 ENSG00000142632 ARHGEF19
ENST00000270747 1 0.126083978161566 0.12927007242011 ENSG00000142632 ARHGEF19
ENST00000449495 1 0.866631245186191 -0.0149017236911516 ENSG00000142632 ARHGEF19
ENST00000478210 1 0.720391710112925 -0.0316146188845151 ENSG00000142632 ARHGEF19
ENST00000471928 1 0.681577032249601 0.0351378661067681 ENSG00000142632 ARHGEF19
ENST00000441785 1 0.349733909905048 0.0772665555447035 ENSG00000142632 ARHGEF19
ENST00000442385 1 0.0556477185788866 -0.15228216484184 ENSG00000237276 ANO7P1
ENST00000475369 1 0.377039986601755 -0.0737165595397022 ENSG00000237276 ANO7P1
ENST00000602586 1 0.0766176298822569 -0.152890927822757 ENSG00000237276 ANO7P1
ENST00000375605 1 0.408845717958529 -0.0612509593295755 ENSG00000204377 C1orf134
ENST00000375599 1 0.97105409330399 0.00325900135151812 ENSG00000132881 RSG1
ENST00000434014 1 0.442778074832692 0.065154796519914 ENSG00000132881 RSG1
ENST00000421314 1 0.388999340003704 -0.0221834610917388 ENSG00000233929 MT1XP1
ENST00000375592 1 0.113137215408076 0.0759587349888537 ENSG00000037637 FBXO42
ENST00000456164 1 0.711552268402254 0.0217673287129635 ENSG00000037637 FBXO42
ENST00000444116 1 0.853041084574915 0.0108111578524065 ENSG00000037637 FBXO42
ENST00000478089 1 0.0245330147283633 0.13566082425296 ENSG00000037637 FBXO42
ENST00000475078 1 0.248739564137005 0.0599169718126382 ENSG00000055070 SZRD1
ENST00000401088 1 0.843562733854349 0.00610807164128284 ENSG00000055070 SZRD1
ENST00000471507 1 0.364233430320591 0.0386663708869056 ENSG00000055070 SZRD1
ENST00000401089 1 0.84357097499457 0.00610811119043788 ENSG00000055070 SZRD1
ENST00000486763 1 0.422781479398056 0.0343781610442302 ENSG00000055070 SZRD1
ENST00000476423 1 0.272418975617237 0.0557529764115971 ENSG00000055070 SZRD1
ENST00000475554 1 0.515061366452087 0.0281820642465984 ENSG00000055070 SZRD1
ENST00000375590 1 0.956522929275732 -0.0017227407642738 ENSG00000055070 SZRD1
ENST00000472351 1 0.382931578212904 0.0372456928779837 ENSG00000055070 SZRD1
ENST00000492354 1 0.847359088492392 0.00596228749507003 ENSG00000055070 SZRD1
ENST00000472461 1 0.506871864832638 0.0285638219295976 ENSG00000055070 SZRD1
ENST00000445689 1 0.242710112168982 0.0895946716975708 ENSG00000226457 RP11-430L17.1
ENST00000491418 1 0.914309326554275 -0.00357884223389732 ENSG00000187144 SPATA21
ENST00000466212 1 0.858361172076318 -0.00607777484317758 ENSG00000187144 SPATA21
ENST00000335496 1 0.963041419848991 -0.0041648675119214 ENSG00000187144 SPATA21
ENST00000540400 1 0.806563608299607 -0.0220063375507728 ENSG00000187144 SPATA21
ENST00000375577 1 0.899322020159139 0.00520667044778948 ENSG00000187144 SPATA21
ENST00000337132 1 0.790748143085734 -0.0101303408889074 ENSG00000157191 NECAP2
ENST00000504551 1 0.535708926492628 -0.0259897049760926 ENSG00000157191 NECAP2
ENST00000406746 1 0.790748143085734 -0.0101303408889074 ENSG00000157191 NECAP2
ENST00000457722 1 0.657040596829184 -0.0183242661968707 ENSG00000157191 NECAP2
ENST00000486390 1 0.959050548027914 0.00309606475143054 ENSG00000157191 NECAP2
ENST00000443980 1 0.790748143085734 -0.0101303408889074 ENSG00000157191 NECAP2
ENST00000504858 1 0.626187762597695 -0.0227127310001661 ENSG00000157191 NECAP2
ENST00000508680 1 0.408030275683281 -0.0445097942521107 ENSG00000157191 NECAP2
ENST00000492095 1 0.790748143085734 -0.0101303408889074 ENSG00000157191 NECAP2
ENST00000459640 1 0.578841425428712 -0.0236971545133764 ENSG00000157191 NECAP2
ENST00000496239 1 0.790782458478265 -0.0101271050293885 ENSG00000157191 NECAP2
ENST00000513161 1 0.535825480242394 -0.0259842359414567 ENSG00000157191 NECAP2
ENST00000509727 1 0.491246272024572 -0.0456147543517274 ENSG00000157191 NECAP2
ENST00000457898 1 0.572847018756409 -0.048309521332534 ENSG00000226029 RP4-798A10.2
ENST00000263511 1 0.0812210156298297 -0.132162962654216 ENSG00000080947 CROCCP3
ENST00000591348 1 0.145743700294964 -0.113682296241231 ENSG00000080947 CROCCP3
ENST00000420820 1 0.713296038535818 -0.0330403303401988 ENSG00000080947 CROCCP3
ENST00000591316 1 0.932879837804086 0.00720428714882266 ENSG00000080947 CROCCP3
ENST00000590118 1 0.43624149454429 0.0695034124933688 ENSG00000080947 CROCCP3
ENST00000589964 1 0.361659603528018 0.0814190463357002 ENSG00000080947 CROCCP3
ENST00000383925 1 0.402033182071388 0.0707471873365283 ENSG00000206652 RNU1-1
ENST00000562878 1 0.987472887223042 0.000935857626854286 ENSG00000261135 RP4-798A10.7
ENST00000415386 1 0.842955861665505 0.00923894564252904 ENSG00000233421 U1
ENST00000516290 1 0.851331019099942 -0.00405803269985997 ENSG00000233421 U1
ENST00000430580 1 0.989937012264359 0.00096164198273371 ENSG00000219481 NBPF1
ENST00000392963 1 0.748837832482303 0.027264273356237 ENSG00000219481 NBPF1
ENST00000420031 1 0.79703505347268 -0.0223432716454482 ENSG00000219481 NBPF1
ENST00000432949 1 0.664342690990306 -0.0386067143361587 ENSG00000219481 NBPF1
ENST00000287968 1 0.0518563183774724 -0.15100741769954 ENSG00000219481 NBPF1
ENST00000420513 1 0.643801916185741 0.0403496531925374 ENSG00000219481 NBPF1
ENST00000599069 1 0.56628612693358 0.0496862263288367 ENSG00000219481 NBPF1
ENST00000599908 1 0.744648170303225 0.0273857734120696 ENSG00000219481 NBPF1
ENST00000449853 1 0.722029686895024 0.0319684253114055 ENSG00000219481 NBPF1
ENST00000607700 1 0.379022550031718 -0.0419175998582276 ENSG00000271732 RP5-1182A14.5
ENST00000540383 1 0.202472415549128 -0.0662900182525375 ENSG00000215908 CROCCP2
ENST00000412962 1 0.232940786089157 -0.0584991589336791 ENSG00000215908 CROCCP2
ENST00000362058 1 0.654903985788581 0.0279537422244968 ENSG00000215908 CROCCP2
ENST00000334429 1 0.605568761811527 -0.0462593798652806 ENSG00000186301 MST1P2
ENST00000418421 1 0.716210131327192 0.0324662224850413 ENSG00000186301 MST1P2
ENST00000457982 1 0.696684865612786 -0.0349242557623338 ENSG00000186301 MST1P2
ENST00000419267 1 0.18356221736336 -0.1127573939358 ENSG00000236698 EIF1AXP1
ENST00000270691 1 0.889584810834405 0.00369790095026438 ENSG00000268869 ESPNP
ENST00000492551 1 0.889584810834405 0.00369790095026438 ENSG00000268869 ESPNP
ENST00000466256 1 0.254602192423958 -0.0832936355277148 ENSG00000058453 CROCC
ENST00000384659 1 0.097130720153803 -0.0391376926750962 ENSG00000207389 RNU1-4
ENST00000455405 1 0.308262320037693 0.07381830068302 ENSG00000186715 MST1L
ENST00000389184 1 0.18733860330121 0.104433551526967 ENSG00000186715 MST1L
ENST00000442552 1 0.329669651924281 0.078326539737678 ENSG00000186715 MST1L
ENST00000544155 1 0.394311184439908 0.0516750509726005 ENSG00000186715 MST1L
ENST00000545160 1 0.567978661341731 0.0253653196256634 ENSG00000186715 MST1L
ENST00000438002 1 0.691196065741617 0.0244764691045122 ENSG00000228549 U1
ENST00000451828 1 0.856021905565723 0.0102815343689149 ENSG00000228549 U1
ENST00000453554 1 0.856021905565723 0.0102815343689149 ENSG00000228549 U1
ENST00000457856 1 0.707497699112691 0.012991507872652 ENSG00000228549 U1
ENST00000422124 1 0.107911305116568 -0.100526802666178 ENSG00000238142 RP11-108M9.4
ENST00000457075 1 0.043887123455695 -0.129362329657518 ENSG00000238142 RP11-108M9.4
ENST00000416869 1 0.043887123455695 -0.129362329657518 ENSG00000238142 RP11-108M9.4
ENST00000453917 1 0.00575929920879177 -0.133728736190295 ENSG00000235241 RP11-108M9.5
ENST00000384278 1 0.695940994232019 -0.0216259472453745 ENSG00000207005 RNU1-2
ENST00000606899 1 0.80710992703916 0.0148830827675128 ENSG00000272426 RP11-108M9.6
ENST00000375541 1 0.172336438498728 -0.0982300026206462 ENSG00000058453 CROCC
ENST00000445545 1 0.324859701801663 -0.0774848418715349 ENSG00000058453 CROCC
ENST00000467938 1 0.365283722947316 -0.0744698461952207 ENSG00000058453 CROCC
ENST00000492631 1 0.408170116454716 -0.073325095680607 ENSG00000058453 CROCC
ENST00000467715 1 0.0237556548593979 -0.181605402139534 ENSG00000058453 CROCC
ENST00000494191 1 0.819676659954174 -0.0202858867662928 ENSG00000058453 CROCC
ENST00000486318 1 0.894671304589268 0.0118924612203681 ENSG00000058453 CROCC
ENST00000498688 1 0.704144012829804 -0.0339585228172916 ENSG00000058453 CROCC
ENST00000477773 1 0.438379812356633 -0.0621176060443573 ENSG00000058453 CROCC
ENST00000497654 1 0.644082508265133 0.0298941847977997 ENSG00000058453 CROCC
ENST00000465021 1 0.367209382508878 -0.0808530428162755 ENSG00000058453 CROCC
ENST00000465291 1 0.825869259109367 0.017114630365929 ENSG00000058453 CROCC
ENST00000375535 1 0.811870249009026 -0.00637703345501536 ENSG00000117122 MFAP2
ENST00000375534 1 0.806138592307004 -0.00660091807237694 ENSG00000117122 MFAP2
ENST00000490075 1 0.811870249009026 -0.00637703345501536 ENSG00000117122 MFAP2
ENST00000438542 1 0.811870249009026 -0.00637703345501536 ENSG00000117122 MFAP2
ENST00000476788 1 0.633186846704842 -0.0115564448847164 ENSG00000117122 MFAP2
ENST00000478684 1 0.617767131397747 -0.0111596055511597 ENSG00000117122 MFAP2
ENST00000492598 1 0.867001806936971 0.00352207892080823 ENSG00000117122 MFAP2
ENST00000446261 1 0.609853519176175 -0.0319270795974615 ENSG00000226526 RP1-37C10.3
ENST00000326735 1 0.668059079974836 -0.0269948977918867 ENSG00000159363 ATP13A2
ENST00000341676 1 0.614594344348599 -0.0313972158353125 ENSG00000159363 ATP13A2
ENST00000452699 1 0.614594344348599 -0.0313972158353125 ENSG00000159363 ATP13A2
ENST00000466561 1 0.474156012783847 0.0606124246887536 ENSG00000159363 ATP13A2
ENST00000502418 1 0.954841630024439 -0.00489447503717082 ENSG00000159363 ATP13A2
ENST00000503552 1 0.478613282613972 0.054371157219404 ENSG00000159363 ATP13A2
ENST00000463860 1 0.0992815754628972 -0.131998679174277 ENSG00000159363 ATP13A2
ENST00000502860 1 0.0696487522277813 -0.153647648778464 ENSG00000159363 ATP13A2
ENST00000509392 1 0.0189190518024793 -0.208985792070426 ENSG00000159363 ATP13A2
ENST00000506174 1 0.0241026954964715 -0.19560690135202 ENSG00000159363 ATP13A2
ENST00000510069 1 0.306223580912228 -0.0813573264644531 ENSG00000159363 ATP13A2
ENST00000511957 1 0.26217843806902 -0.0964409257294565 ENSG00000159363 ATP13A2
ENST00000508222 1 0.316356591680521 -0.0864241205079444 ENSG00000159363 ATP13A2
ENST00000509619 1 0.362172848181034 -0.0790458107216978 ENSG00000159363 ATP13A2
ENST00000375499 1 0.570386206482437 0.0223258186778982 ENSG00000117118 SDHB
ENST00000485092 1 0.179215362205648 0.0887934769231285 ENSG00000117118 SDHB
ENST00000475049 1 0.182645184677791 0.0878637886966274 ENSG00000117118 SDHB
ENST00000485515 1 0.453658507108827 0.029049373035905 ENSG00000117118 SDHB
ENST00000491274 1 0.601993119654282 0.0216022670942172 ENSG00000117118 SDHB
ENST00000475506 1 0.840748826854309 0.00865803160510671 ENSG00000117118 SDHB
ENST00000463045 1 0.821096158153407 0.0094065482235511 ENSG00000117118 SDHB
ENST00000466613 1 0.761260638448084 0.0156629409957306 ENSG00000117118 SDHB
ENST00000375486 1 0.267535360132212 0.0990176212298089 ENSG00000117115 PADI2
ENST00000479534 1 0.128724085423559 0.115364968650161 ENSG00000117115 PADI2
ENST00000466151 1 0.490997923475858 0.0548779945021939 ENSG00000117115 PADI2
ENST00000444885 1 0.765613395688002 0.0264099867475966 ENSG00000117115 PADI2
ENST00000375481 1 0.679812963454778 -0.0324333032768519 ENSG00000117115 PADI2
ENST00000375471 1 0.898473342828823 -0.00604651215614509 ENSG00000142623 PADI1
ENST00000537499 1 0.948866512094147 -0.00174728195613316 ENSG00000142623 PADI1
ENST00000413717 1 0.998832768511085 -4.59802667931542e-05 ENSG00000142623 PADI1
ENST00000536552 1 0.98687868738047 -0.00052642437598396 ENSG00000142623 PADI1
ENST00000460293 1 0.469923010285363 0.0200542127475924 ENSG00000142623 PADI1
ENST00000375460 1 0.880532289012465 -0.00933200221235788 ENSG00000142619 PADI3
ENST00000375453 1 0.868040472963031 -0.0107917939438031 ENSG00000159339 PADI4
ENST00000375448 1 0.256887627873285 0.101668289074577 ENSG00000159339 PADI4
ENST00000602074 1 0.0314894934238231 0.138240303484608 ENSG00000269468 AC004824.2
ENST00000468945 1 0.793294038027548 -0.00874905660835836 ENSG00000159339 PADI4
ENST00000487048 1 0.712455977577381 0.0281736741564452 ENSG00000159339 PADI4
ENST00000467001 1 0.662387864819951 0.0342602272543987 ENSG00000159339 PADI4
ENST00000434762 1 0.197002567431135 -0.0327023508882764 ENSG00000256049 PADI6
ENST00000358481 1 0.197002567431135 -0.0327023508882764 ENSG00000256049 PADI6
ENST00000439577 1 0.111118297992726 0.0856971207540086 ENSG00000227751 RP1-20B21.4
ENST00000375436 1 0.434382304529144 0.0249788321995129 ENSG00000179051 RCC2
ENST00000474892 1 0.885340084086442 -0.00678776711714114 ENSG00000179051 RCC2
ENST00000375433 1 0.582699718488974 0.0202369735754598 ENSG00000179051 RCC2
ENST00000583469 1 0.542206299141795 0.0486129286859592 ENSG00000266727 AC004824.1
ENST00000361221 1 0.841831801454481 -0.0137862465044924 ENSG00000074964 ARHGEF10L
ENST00000452522 1 0.841831801454481 -0.0137862465044924 ENSG00000074964 ARHGEF10L
ENST00000434513 1 0.686297535658723 -0.0281200227219495 ENSG00000074964 ARHGEF10L
ENST00000375415 1 0.702470390764221 -0.0266837328583742 ENSG00000074964 ARHGEF10L
ENST00000375420 1 0.51232572394866 -0.0526326879133536 ENSG00000074964 ARHGEF10L
ENST00000482892 1 0.161238590242271 -0.0904343242132301 ENSG00000074964 ARHGEF10L
ENST00000469726 1 0.875359957255514 -0.0119185757830871 ENSG00000074964 ARHGEF10L
ENST00000375408 1 0.908186956759714 -0.00899659006290532 ENSG00000074964 ARHGEF10L
ENST00000167825 1 0.908186956759714 -0.00899659006290532 ENSG00000074964 ARHGEF10L
ENST00000475356 1 0.903060562258891 0.0098671608062145 ENSG00000074964 ARHGEF10L
ENST00000482359 1 0.824878220244681 -0.0187407040048405 ENSG00000074964 ARHGEF10L
ENST00000466782 1 0.475284285662278 0.061782330544479 ENSG00000074964 ARHGEF10L
ENST00000495593 1 0.835466272859757 -0.0126402219711779 ENSG00000074964 ARHGEF10L
ENST00000430540 1 0.329627522214094 0.0190238647383187 ENSG00000236648 RP11-473A10.2
ENST00000375406 1 0.633280063911918 0.0242348471241769 ENSG00000117148 ACTL8
ENST00000251296 1 0.394980419792415 -0.0536357023237288 ENSG00000117154 IGSF21
ENST00000412684 1 0.670053951126323 -0.0240010159254695 ENSG00000117154 IGSF21
ENST00000497331 1 0.67122427294285 0.00992924900660295 ENSG00000117154 IGSF21
ENST00000375375 1 0.423330115031949 -0.0242959963811039 ENSG00000009709 PAX7
ENST00000420770 1 0.581821615622069 -0.017454731115181 ENSG00000009709 PAX7
ENST00000400661 1 0.423330115031949 -0.0242959963811039 ENSG00000009709 PAX7
ENST00000375371 1 0.405661819881744 -0.0266422654073761 ENSG00000179002 TAS1R2
ENST00000494072 1 0.881099213082941 -0.00676184377090848 ENSG00000255275 RP13-279N23.2
ENST00000538309 1 0.751706381588853 0.0220622555486411 ENSG00000159423 ALDH4A1
ENST00000538839 1 0.970990627797821 0.00248280096418397 ENSG00000159423 ALDH4A1
ENST00000290597 1 0.970990627797821 0.00248280096418397 ENSG00000159423 ALDH4A1
ENST00000375341 1 0.930999191268405 0.00591335213890235 ENSG00000159423 ALDH4A1
ENST00000454547 1 0.581951059693368 0.048844731645823 ENSG00000159423 ALDH4A1
ENST00000432718 1 0.413918716937891 -0.0706375317147029 ENSG00000159423 ALDH4A1
ENST00000455833 1 0.835152756137718 0.00906178859491998 ENSG00000169991 IFFO2
ENST00000355609 1 0.808229599915948 -0.0191032593373426 ENSG00000169991 IFFO2
ENST00000416166 1 0.737229900983775 0.019660136054494 ENSG00000169991 IFFO2
ENST00000606379 1 0.444238718668845 0.0651062880618212 ENSG00000272084 RP5-1126H10.2
ENST00000375254 1 0.614182325585008 -0.0143971596374847 ENSG00000127481 UBR4
ENST00000375226 1 0.613778921318388 -0.0144117289105955 ENSG00000127481 UBR4
ENST00000375267 1 0.613778921318388 -0.0144117289105955 ENSG00000127481 UBR4
ENST00000375217 1 0.613778921318388 -0.0144117289105955 ENSG00000127481 UBR4
ENST00000375225 1 0.942071493145181 0.00414804301058627 ENSG00000127481 UBR4
ENST00000429347 1 0.867929453445732 0.00666400856002106 ENSG00000127481 UBR4
ENST00000375224 1 0.985755181178721 0.000677527003476115 ENSG00000127481 UBR4
ENST00000459947 1 0.843124150080476 -0.0122362738850094 ENSG00000127481 UBR4
ENST00000486515 1 0.821042195503051 0.0168276534561657 ENSG00000127481 UBR4
ENST00000543981 1 0.870528043666611 0.00647148023711519 ENSG00000127481 UBR4
ENST00000582644 1 0.936630664640739 -0.00445274518216717 ENSG00000266098 AL137127.1
ENST00000492606 1 0.877268565028819 0.0111955046770822 ENSG00000127481 UBR4
ENST00000467272 1 0.906572180980897 0.00572443262151122 ENSG00000127481 UBR4
ENST00000483922 1 0.99377477342137 -0.000549319482618074 ENSG00000127481 UBR4
ENST00000494503 1 0.395466518268445 -0.0525056772116928 ENSG00000127481 UBR4
ENST00000466969 1 0.203005853260716 -0.0901221654797747 ENSG00000127481 UBR4
ENST00000375218 1 0.649195532389005 -0.0204924274556187 ENSG00000127481 UBR4
ENST00000425413 1 0.73636005808364 0.0114746816293216 ENSG00000127481 UBR4
ENST00000417040 1 0.710721695860164 -0.0113170057925187 ENSG00000127481 UBR4
ENST00000475973 1 0.120856191535825 0.0838589372174393 ENSG00000127481 UBR4
ENST00000465036 1 0.0616468919107383 0.120290959298769 ENSG00000127481 UBR4
ENST00000419533 1 0.516651668221565 -0.0209437194251202 ENSG00000127481 UBR4
ENST00000497018 1 0.939765500980588 0.00529934253286973 ENSG00000127481 UBR4
ENST00000437898 1 0.563843207532291 0.0235792241130837 ENSG00000230424 RP1-43E13.2
ENST00000477853 1 0.296007413296775 0.0407960032295235 ENSG00000127463 EMC1
ENST00000480380 1 0.558279054071662 -0.0352352220570209 ENSG00000127463 EMC1
ENST00000375199 1 0.265004494566456 0.0449422061422793 ENSG00000127463 EMC1
ENST00000375208 1 0.203816980318782 0.0519889270491943 ENSG00000127463 EMC1
ENST00000461353 1 0.448017652353218 -0.0540293504180468 ENSG00000127463 EMC1
ENST00000486405 1 0.296540235882564 0.0725493066348183 ENSG00000127463 EMC1
ENST00000486238 1 0.124764935966782 0.115217227950178 ENSG00000127463 EMC1
ENST00000494770 1 0.123118047798802 0.0970322056235948 ENSG00000127463 EMC1
ENST00000462505 1 0.0567607852257978 0.147171547263986 ENSG00000127463 EMC1
ENST00000496654 1 0.203025095984307 0.104892854414979 ENSG00000127463 EMC1
ENST00000467423 1 0.886954215191351 -0.0104102199875568 ENSG00000127463 EMC1
ENST00000475079 1 0.238535324909325 0.0824019012344219 ENSG00000127463 EMC1
ENST00000488681 1 0.111840068354404 0.11586791080367 ENSG00000127463 EMC1
ENST00000356068 1 0.112032688700846 0.117956388369826 ENSG00000127463 EMC1
ENST00000330263 1 0.936432179787169 -0.00392030398097443 ENSG00000053372 MRTO4
ENST00000493700 1 0.445410151455966 -0.0476650570102741 ENSG00000053372 MRTO4
ENST00000479559 1 0.723496159935282 0.0230772481093859 ENSG00000053372 MRTO4
ENST00000457194 1 0.682921797958074 -0.0257779487870857 ENSG00000211454 AKR7L
ENST00000420396 1 0.682921797958074 -0.0257779487870857 ENSG00000211454 AKR7L
ENST00000429712 1 0.496407839591666 -0.0393190756821739 ENSG00000211454 AKR7L
ENST00000361640 1 0.0527706729417924 -0.139237584025471 ENSG00000162482 AKR7A3
ENST00000604801 1 0.204789063202649 0.0946251408269011 ENSG00000270728 RP4-657E11.10
ENST00000235835 1 0.260902253203982 -0.0582411216653286 ENSG00000053371 AKR7A2
ENST00000330072 1 0.242851052090988 -0.0602649919300269 ENSG00000053371 AKR7A2
ENST00000489286 1 0.548218496471237 -0.0316954485690784 ENSG00000053371 AKR7A2
ENST00000481966 1 0.423245534129409 -0.0475816046582192 ENSG00000053371 AKR7A2
ENST00000363533 1 0.713311297371399 -0.0133493249194633 ENSG00000200403 RNU6-1099P
ENST00000492217 1 0.144399381019615 -0.0894127963245373 ENSG00000053371 AKR7A2
ENST00000375155 1 0.10905183041253 -0.105308262756126 ENSG00000040487 PQLC2
ENST00000375153 1 0.105089414077206 -0.106498180173318 ENSG00000040487 PQLC2
ENST00000469076 1 0.105089414077206 -0.106498180173318 ENSG00000040487 PQLC2
ENST00000400548 1 0.10905183041253 -0.105308262756126 ENSG00000040487 PQLC2
ENST00000497827 1 0.167405819055202 -0.0921431183659084 ENSG00000040487 PQLC2
ENST00000432465 1 0.309696177575028 -0.0881421260729071 ENSG00000040487 PQLC2
ENST00000401084 1 0.260886906275488 0.0300732907900668 ENSG00000077549 CAPZB
ENST00000264203 1 0.260886906275488 0.0300732907900668 ENSG00000077549 CAPZB
ENST00000375144 1 0.58421721457012 0.0189947545753809 ENSG00000077549 CAPZB
ENST00000375142 1 0.261615617259057 0.0300428849853491 ENSG00000077549 CAPZB
ENST00000433834 1 0.230128731811302 0.0316093045413701 ENSG00000077549 CAPZB
ENST00000264202 1 0.233114223715997 0.0321434905068851 ENSG00000077549 CAPZB
ENST00000413711 1 0.101972169612208 0.0473940277837384 ENSG00000077549 CAPZB
ENST00000459967 1 0.151850432566701 0.0466556933249284 ENSG00000077549 CAPZB
ENST00000457768 1 0.775332041256975 0.0155872708158073 ENSG00000077549 CAPZB
ENST00000489607 1 0.496300010467925 0.0300966240022219 ENSG00000077549 CAPZB
ENST00000482808 1 0.244811923830127 0.0420711090405025 ENSG00000077549 CAPZB
ENST00000481521 1 0.634927288731958 -0.0206367299555841 ENSG00000240490 RN7SL277P
ENST00000416470 1 0.0195089874484097 0.0750909560834517 ENSG00000235185 RP5-1056L3.1
ENST00000602662 1 0.483240621259179 0.0475494012860559 ENSG00000270136 MINOS1-NBL1
ENST00000486890 1 0.433194547296213 0.0544188046250816 ENSG00000173436 MINOS1
ENST00000322753 1 0.480748830908238 0.0485029913613063 ENSG00000173436 MINOS1
ENST00000498067 1 0.96267671694708 -0.00418975991529241 ENSG00000173436 MINOS1
ENST00000462646 1 0.437641802475595 0.0542805674936231 ENSG00000173436 MINOS1
ENST00000467029 1 0.488007147043491 0.0480821859683442 ENSG00000173436 MINOS1
ENST00000481464 1 0.489594105632854 0.0478889571180516 ENSG00000173436 MINOS1
ENST00000498642 1 0.487881210222627 0.0481271206570851 ENSG00000173436 MINOS1
ENST00000479642 1 0.906882027644129 0.0100648402754823 ENSG00000173436 MINOS1
ENST00000602293 1 0.520152978567761 0.0437677771286463 ENSG00000270136 MINOS1-NBL1
ENST00000602384 1 0.516400893041248 0.0441749161675456 ENSG00000270136 MINOS1-NBL1
ENST00000602450 1 0.520152978567761 0.0437677771286463 ENSG00000270136 MINOS1-NBL1
ENST00000485362 1 0.492327433796132 0.047644715345224 ENSG00000173436 MINOS1
ENST00000457263 1 0.615495640195896 -0.0385157191557488 ENSG00000226396 RPS14P3
ENST00000428975 1 0.823424637820614 -0.0154034776603062 ENSG00000158747 NBL1
ENST00000289749 1 0.951580116625795 0.00407973846672793 ENSG00000158747 NBL1
ENST00000451758 1 0.84589428825771 -0.0128128305345106 ENSG00000158747 NBL1
ENST00000439664 1 0.91896802815868 0.00666570870537847 ENSG00000158747 NBL1
ENST00000375136 1 0.679009302890746 0.0343863993043046 ENSG00000158747 NBL1
ENST00000548815 1 0.679009302890746 0.0343863993043046 ENSG00000158747 NBL1
ENST00000425400 1 0.980480271906117 0.00158530731069305 ENSG00000158747 NBL1
ENST00000439278 1 0.988241164232108 -0.000899092166575112 ENSG00000158747 NBL1
ENST00000427894 1 0.958775933299321 -0.00335476772379668 ENSG00000158747 NBL1
ENST00000289753 1 0.536989043286233 0.0451968892253145 ENSG00000158748 HTR6
ENST00000294543 1 0.248272221484687 0.0558834764101657 ENSG00000162542 TMCO4
ENST00000375127 1 0.23963180589863 0.0571722243979508 ENSG00000162542 TMCO4
ENST00000489814 1 0.753445925383092 0.0210487618142206 ENSG00000162542 TMCO4
ENST00000375122 1 0.250679917270717 0.0555995452870722 ENSG00000162542 TMCO4
ENST00000494342 1 0.768473382166744 -0.0256195408205021 ENSG00000162542 TMCO4
ENST00000489135 1 0.117677858246859 0.0848584154474358 ENSG00000162542 TMCO4
ENST00000496528 1 0.461212859995105 0.0391960151263191 ENSG00000162542 TMCO4
ENST00000462171 1 0.265957284745207 0.0702257870511618 ENSG00000162542 TMCO4
ENST00000488449 1 0.680041024447675 0.0274962660314327 ENSG00000162542 TMCO4
ENST00000375120 1 0.512330628061087 -0.0345599333020648 ENSG00000169914 OTUD3
ENST00000466697 1 0.779673025862612 0.0237288606368694 ENSG00000169914 OTUD3
ENST00000481686 1 0.618357223664949 -0.0421041796827074 ENSG00000169914 OTUD3
ENST00000486277 1 0.0393419725031634 -0.0850984088685776 ENSG00000127472 PLA2G5
ENST00000465698 1 0.0393419725031634 -0.0850984088685776 ENSG00000127472 PLA2G5
ENST00000460175 1 0.0338783889468598 -0.08197257541621 ENSG00000127472 PLA2G5
ENST00000469069 1 0.0257952687687132 -0.0884855029749321 ENSG00000127472 PLA2G5
ENST00000489871 1 0.0393419725031634 -0.0850984088685776 ENSG00000127472 PLA2G5
ENST00000498348 1 0.0571688402289731 -0.0622371735494428 ENSG00000127472 PLA2G5
ENST00000375108 1 0.265215556084089 -0.0319849811181176 ENSG00000127472 PLA2G5
ENST00000478803 1 0.265215556084089 -0.0319849811181176 ENSG00000127472 PLA2G5
ENST00000375105 1 0.963584690778863 -0.00110776454638172 ENSG00000117215 PLA2G2D
ENST00000375102 1 0.473829313174458 0.0218347621852906 ENSG00000158786 PLA2G2F
ENST00000465062 1 0.371638340776582 0.0218252707198625 ENSG00000158786 PLA2G2F
ENST00000375099 1 0.0685960579635497 0.0392685802860956 ENSG00000162543 UBXN10
ENST00000289825 1 0.484733388775523 -0.0265529639054929 ENSG00000158816 VWA5B1
ENST00000375083 1 0.29093436937559 -0.0417804891024725 ENSG00000158816 VWA5B1
ENST00000485375 1 0.330252984721084 -0.0390341464371553 ENSG00000158816 VWA5B1
ENST00000375079 1 0.330252984721084 -0.0390341464371553 ENSG00000158816 VWA5B1
ENST00000289815 1 0.330252984721084 -0.0390341464371553 ENSG00000158816 VWA5B1
ENST00000473325 1 0.484955292377908 -0.0269191364180773 ENSG00000158816 VWA5B1
ENST00000444923 1 0.110212079545909 -0.0553643864298309 ENSG00000226664 RP4-745E8.2
ENST00000534075 1 0.0947202592632318 -0.0366922107325591 ENSG00000158816 VWA5B1
ENST00000467486 1 0.717487456261612 -0.00812443146092648 ENSG00000158816 VWA5B1
ENST00000525343 1 0.717487456261612 -0.00812443146092648 ENSG00000158816 VWA5B1
ENST00000426428 1 0.459698620010312 -0.0251864819335435 ENSG00000236963 LINC01141
ENST00000418743 1 0.527174794137296 -0.0137784757305757 ENSG00000236963 LINC01141
ENST00000375078 1 0.464046866296817 0.0209592992353388 ENSG00000162545 CAMK2N1
ENST00000264198 1 0.760156841449285 -0.019857431089275 ENSG00000090432 MUL1
ENST00000375071 1 0.798819737666382 -0.013329032000728 ENSG00000158825 CDA
ENST00000461985 1 0.798819737666382 -0.013329032000728 ENSG00000158825 CDA
ENST00000321556 1 0.835535436817269 0.0135830950654984 ENSG00000158828 PINK1
ENST00000492302 1 0.791407503332034 -0.018036013399209 ENSG00000158828 PINK1
ENST00000451424 1 0.408648499755101 0.0463993307930245 ENSG00000117242 PINK1-AS
ENST00000400490 1 0.762521789436053 0.0212807019204292 ENSG00000158828 PINK1
ENST00000535128 1 0.700997254379791 -0.0339592917583766 ENSG00000257033 AL391357.1
ENST00000602624 1 0.978210043328467 -0.000986653417500199 ENSG00000244038 DDOST
ENST00000375048 1 0.9793088470212 -0.000936677104737319 ENSG00000244038 DDOST
ENST00000415136 1 0.996245774392682 0.000170045900864029 ENSG00000244038 DDOST
ENST00000475210 1 0.48840103205145 0.0370894474150967 ENSG00000244038 DDOST
ENST00000464364 1 0.826293939359976 -0.00894189760116925 ENSG00000244038 DDOST
ENST00000477229 1 0.914326951279441 0.00512755414048253 ENSG00000244038 DDOST
ENST00000477167 1 0.907596736304065 0.00569459805885821 ENSG00000117245 KIF17
ENST00000490034 1 0.83535843004469 0.0103535504642039 ENSG00000117245 KIF17
ENST00000375044 1 0.669483406001643 0.0219015225287852 ENSG00000117245 KIF17
ENST00000400463 1 0.669483406001643 0.0219015225287852 ENSG00000117245 KIF17
ENST00000247986 1 0.669483406001643 0.0219015225287852 ENSG00000117245 KIF17
ENST00000462858 1 0.803546292711226 0.0113285683565841 ENSG00000117245 KIF17
ENST00000498225 1 0.479028989217197 0.0261413894220678 ENSG00000117245 KIF17
ENST00000463389 1 0.892652374077794 0.00283600141119401 ENSG00000117245 KIF17
ENST00000375031 1 0.590975625135725 -0.0453807394064671 ENSG00000189410 SH2D5
ENST00000460804 1 0.637509999934365 -0.0399533601547085 ENSG00000189410 SH2D5
ENST00000444387 1 0.509991738654283 -0.0529690505844252 ENSG00000189410 SH2D5
ENST00000447746 1 0.993755827013102 0.000565568179622757 ENSG00000189410 SH2D5
ENST00000518294 1 0.863316787965049 0.012715076318706 ENSG00000189410 SH2D5
ENST00000517430 1 0.954907113427146 0.00362126855177547 ENSG00000189410 SH2D5
ENST00000519434 1 0.924711476570846 -0.00547678795835485 ENSG00000189410 SH2D5
ENST00000436642 1 0.980624775983257 0.00062162870312617 ENSG00000233069 RP5-930J4.2
ENST00000312239 1 0.811803428560192 -0.00977995705019176 ENSG00000127483 HP1BP3
ENST00000375003 1 0.899608105760945 0.00571329965522259 ENSG00000127483 HP1BP3
ENST00000413451 1 0.93418646986713 -0.00545008552613827 ENSG00000203394 RP5-930J4.4
ENST00000488722 1 0.727860067593004 -0.0181820192221634 ENSG00000127483 HP1BP3
ENST00000491748 1 0.931419821951885 0.00447698350703606 ENSG00000127483 HP1BP3
ENST00000419948 1 0.759220156639019 -0.0136624741837745 ENSG00000127483 HP1BP3
ENST00000438032 1 0.619864624845231 -0.0183115290409806 ENSG00000127483 HP1BP3
ENST00000424732 1 0.635267086999615 -0.0174049761047273 ENSG00000127483 HP1BP3
ENST00000417710 1 0.592755948912076 -0.0213745356114163 ENSG00000127483 HP1BP3
ENST00000487117 1 0.739511740587715 -0.0139793011725692 ENSG00000127483 HP1BP3
ENST00000375000 1 0.936276282998866 -0.00302272174549979 ENSG00000127483 HP1BP3
ENST00000437575 1 0.89023714516575 -0.00458448478681522 ENSG00000127483 HP1BP3
ENST00000419490 1 0.868181149936726 -0.00552531414048166 ENSG00000127483 HP1BP3
ENST00000414993 1 0.860543574828199 -0.00585457873669417 ENSG00000127483 HP1BP3
ENST00000443615 1 0.850172486078206 0.0066745957140784 ENSG00000127483 HP1BP3
ENST00000264211 1 0.939514450057755 0.00307089250243557 ENSG00000075151 EIF4G3
ENST00000400422 1 0.546719366305192 0.0306777319809036 ENSG00000075151 EIF4G3
ENST00000602326 1 0.546719366305192 0.0306777319809036 ENSG00000075151 EIF4G3
ENST00000374935 1 0.938832776650926 0.00310609187032107 ENSG00000075151 EIF4G3
ENST00000537738 1 0.827411975801913 -0.0071086944428622 ENSG00000075151 EIF4G3
ENST00000374937 1 0.89347379121969 0.00540767069255368 ENSG00000075151 EIF4G3
ENST00000536266 1 0.984237943928138 0.000663041111512117 ENSG00000075151 EIF4G3
ENST00000435383 1 0.502137154561458 0.0435411015826807 ENSG00000075151 EIF4G3
ENST00000496705 1 0.9541356305458 -0.00320856636849555 ENSG00000075151 EIF4G3
ENST00000374933 1 0.927486697727669 -0.00471112477196542 ENSG00000075151 EIF4G3
ENST00000544689 1 0.922060092749621 -0.00504147139702187 ENSG00000075151 EIF4G3
ENST00000485722 1 0.805250405750187 -0.0196728899382424 ENSG00000075151 EIF4G3
ENST00000356916 1 0.311180759111596 0.0655194428349573 ENSG00000075151 EIF4G3
ENST00000374927 1 0.673029723108545 0.0254975799628266 ENSG00000075151 EIF4G3
ENST00000438975 1 0.476332570854832 0.0528914916839258 ENSG00000075151 EIF4G3
ENST00000411888 1 0.476894726186164 0.0532315105723647 ENSG00000075151 EIF4G3
ENST00000476088 1 0.506673210947169 0.0520910994193681 ENSG00000075151 EIF4G3
ENST00000408881 1 0.120954722691933 -0.0576129643835127 ENSG00000221808 MIR1256
ENST00000420703 1 0.241020706946596 -0.0643107371409766 ENSG00000233072 RPS15AP6
ENST00000463775 1 0.669500788677568 0.0355702726998086 ENSG00000075151 EIF4G3
ENST00000431514 1 0.265620688031442 -0.0481236053149132 ENSG00000236073 RP11-487E1.2
ENST00000430808 1 0.385866814252541 0.0694932705385168 ENSG00000235112 HSPE1P27
ENST00000584440 1 0.435871187266026 -0.0431187796960681 ENSG00000266867 AL031005.1
ENST00000415912 1 0.391219972071521 0.0464217678578172 ENSG00000117298 ECE1
ENST00000357071 1 0.265114792099083 0.0682602474194172 ENSG00000117298 ECE1
ENST00000531334 1 0.417856866965856 0.072765289660524 ENSG00000117298 ECE1
ENST00000374893 1 0.105569692269316 0.105792855438673 ENSG00000117298 ECE1
ENST00000436918 1 0.105400055037021 0.106155996186722 ENSG00000117298 ECE1
ENST00000264205 1 0.0782627079569746 0.115678881220102 ENSG00000117298 ECE1
ENST00000526194 1 0.249372290055893 0.0849111736351567 ENSG00000117298 ECE1
ENST00000470394 1 0.308155768410913 0.0911176331419553 ENSG00000117298 ECE1
ENST00000528294 1 0.161102868133225 0.124260200312726 ENSG00000117298 ECE1
ENST00000473505 1 0.385558787161633 -0.0775136499032016 ENSG00000117298 ECE1
ENST00000416959 1 0.856197327202888 -0.00736083833733159 ENSG00000236936 RP3-329E20.2
ENST00000481130 1 0.639127123898682 0.0412782765137468 ENSG00000117298 ECE1
ENST00000527991 1 0.695502588176931 0.0350833109119208 ENSG00000117298 ECE1
ENST00000463334 1 0.699925578219768 0.0296594727890158 ENSG00000117298 ECE1
ENST00000449034 1 0.497173496206602 0.0568189210635166 ENSG00000231105 RP5-1071N3.1
ENST00000453025 1 0.235295563673307 0.0439131779412231 ENSG00000227001 NBPF2P
ENST00000426482 1 0.212807415848858 0.04555556333244 ENSG00000227001 NBPF2P
ENST00000454000 1 0.993290077203753 0.000632647302485999 ENSG00000142794 NBPF3
ENST00000475869 1 0.866325629646463 -0.0142935858658574 ENSG00000142794 NBPF3
ENST00000318220 1 0.872332091928277 -0.011922955198329 ENSG00000142794 NBPF3
ENST00000478653 1 0.671243491330236 -0.0373824454899106 ENSG00000142794 NBPF3
ENST00000318249 1 0.872332091928277 -0.011922955198329 ENSG00000142794 NBPF3
ENST00000485941 1 0.989467406721664 0.0011720589124079 ENSG00000142794 NBPF3
ENST00000342104 1 0.872332091928277 -0.011922955198329 ENSG00000142794 NBPF3
ENST00000486229 1 0.988533705191154 0.00118437930767253 ENSG00000142794 NBPF3
ENST00000434838 1 0.9001783831986 0.00971034180278675 ENSG00000142794 NBPF3
ENST00000467103 1 0.893708711852998 0.0118029977817271 ENSG00000142794 NBPF3
ENST00000455962 1 0.322342067332757 -0.0303386036352614 ENSG00000176378 PFN1P10
ENST00000469876 1 0.983949471903576 -0.00179280626948196 ENSG00000142794 NBPF3
ENST00000477050 1 0.634715011641073 -0.0411156660169659 ENSG00000142794 NBPF3
ENST00000539907 1 0.155454329684841 0.102231873611895 ENSG00000162551 ALPL
ENST00000540617 1 0.155454329684841 0.102231873611895 ENSG00000162551 ALPL
ENST00000374840 1 0.155454329684841 0.102231873611895 ENSG00000162551 ALPL
ENST00000468526 1 0.102662777948004 0.0939510808917314 ENSG00000162551 ALPL
ENST00000374832 1 0.254705701507871 0.0755190540737861 ENSG00000162551 ALPL
ENST00000425315 1 0.335079941202023 0.0628746342283625 ENSG00000162551 ALPL
ENST00000374830 1 0.674235895899803 0.0220433696053991 ENSG00000162551 ALPL
ENST00000374829 1 0.466962157220662 0.0337450713019944 ENSG00000162551 ALPL
ENST00000374761 1 0.497838089462458 -0.0558865008439824 ENSG00000076864 RAP1GAP
ENST00000290101 1 0.481498841698971 -0.0607689118376372 ENSG00000076864 RAP1GAP
ENST00000374763 1 0.606050017368986 -0.0424628395697865 ENSG00000076864 RAP1GAP
ENST00000471600 1 0.481498841698971 -0.0607689118376372 ENSG00000076864 RAP1GAP
ENST00000374765 1 0.491951173438631 -0.0610751575813407 ENSG00000076864 RAP1GAP
ENST00000495204 1 0.491951173438631 -0.0610751575813407 ENSG00000076864 RAP1GAP
ENST00000542643 1 0.491951173438631 -0.0610751575813407 ENSG00000076864 RAP1GAP
ENST00000359708 1 0.627739690057403 -0.0339989294616389 ENSG00000076864 RAP1GAP
ENST00000374757 1 0.972066797500967 0.00241723787975058 ENSG00000076864 RAP1GAP
ENST00000599760 1 0.219265875446486 -0.0532700240172573 ENSG00000076864 RAP1GAP
ENST00000317967 1 0.592457289771026 -0.0423918398490433 ENSG00000076864 RAP1GAP
ENST00000447293 1 0.609897927846511 -0.0321721742790425 ENSG00000076864 RAP1GAP
ENST00000482984 1 0.865439495967676 -0.0122642681892107 ENSG00000076864 RAP1GAP
ENST00000464457 1 0.69329942818942 -0.0299223200663615 ENSG00000076864 RAP1GAP
ENST00000400301 1 0.086967489754147 0.0517597108126576 ENSG00000090686 USP48
ENST00000308271 1 0.0902167102129022 0.0512909472811867 ENSG00000090686 USP48
ENST00000374732 1 0.0286744536389964 0.0682307051034232 ENSG00000090686 USP48
ENST00000479177 1 0.0111592514634227 0.160632710209329 ENSG00000090686 USP48
ENST00000529637 1 0.0697219684991565 0.0556690484172428 ENSG00000090686 USP48
ENST00000464577 1 0.217391230254035 0.0487679389807842 ENSG00000090686 USP48
ENST00000471752 1 0.985309646285286 0.00106211209456098 ENSG00000090686 USP48
ENST00000487880 1 0.278854298291769 0.0480853293303624 ENSG00000090686 USP48
ENST00000526044 1 0.708578370663277 0.0174297363690644 ENSG00000090686 USP48
ENST00000534705 1 0.728287864498683 0.0163618367804796 ENSG00000090686 USP48
ENST00000421625 1 0.291328124321905 0.0363936442254113 ENSG00000090686 USP48
ENST00000374730 1 0.58449062081339 0.0236063950321101 ENSG00000090686 USP48
ENST00000527823 1 0.509737354115559 0.027164308439918 ENSG00000090686 USP48
ENST00000532737 1 0.785053152578343 0.0110247004196673 ENSG00000090686 USP48
ENST00000489108 1 0.563846681273834 0.0266851864906793 ENSG00000090686 USP48
ENST00000434488 1 0.423670283991845 0.070644993384703 ENSG00000231978 RP11-132G19.3
ENST00000344642 1 0.469558019153319 -0.0640239691361771 ENSG00000187942 LDLRAD2
ENST00000543870 1 0.973131270517563 -0.00289811852865495 ENSG00000187942 LDLRAD2
ENST00000484271 1 0.573456393088339 -0.0309650683138159 ENSG00000187942 LDLRAD2
ENST00000486901 1 0.957431008377799 -0.00479603400958224 ENSG00000142798 HSPG2
ENST00000374695 1 0.997956284588051 0.000190310151164123 ENSG00000142798 HSPG2
ENST00000481644 1 0.31189623590946 0.071311379158716 ENSG00000142798 HSPG2
ENST00000469378 1 0.185959545552019 0.0574707459155035 ENSG00000142798 HSPG2
ENST00000426143 1 0.121261454725369 0.097846418864173 ENSG00000142798 HSPG2
ENST00000471322 1 0.186648495899364 0.0651649503648416 ENSG00000142798 HSPG2
ENST00000374676 1 0.573746182316386 -0.0386034891076756 ENSG00000142798 HSPG2
ENST00000453796 1 0.836705309609493 -0.0115411877614267 ENSG00000142798 HSPG2
ENST00000430507 1 0.360015194110279 -0.0796628751962628 ENSG00000142798 HSPG2
ENST00000493940 1 0.345399551879884 -0.0684280664730902 ENSG00000142798 HSPG2
ENST00000427897 1 0.0115319099319223 -0.117916715662099 ENSG00000142798 HSPG2
ENST00000498495 1 0.185085383093562 -0.0515066642468194 ENSG00000142798 HSPG2
ENST00000480900 1 0.998015117553312 9.18634962226673e-05 ENSG00000142798 HSPG2
ENST00000412328 1 0.381710730682986 -0.0604942384564195 ENSG00000142798 HSPG2
ENST00000374673 1 0.311997874148611 -0.0506689049879158 ENSG00000142798 HSPG2
ENST00000439717 1 0.812115537629407 -0.0135692253477476 ENSG00000142798 HSPG2
ENST00000455966 1 0.648493793940475 0.0252544077843097 ENSG00000228397 RP1-224A6.3
ENST00000434233 1 0.89783351803137 0.00759252520185212 ENSG00000218510 LINC00339
ENST00000420503 1 0.964625974057885 0.0026317251294044 ENSG00000218510 LINC00339
ENST00000404210 1 0.883615732060621 0.00871248572454906 ENSG00000218510 LINC00339
ENST00000416769 1 0.883615732060621 0.00871248572454906 ENSG00000218510 LINC00339
ENST00000452322 1 0.682979048593736 -0.028499527018392 ENSG00000218510 LINC00339
ENST00000400259 1 0.707223742587106 -0.0134581382289732 ENSG00000070831 CDC42
ENST00000344548 1 0.708257764565582 -0.0134069997733722 ENSG00000070831 CDC42
ENST00000315554 1 0.929756381818262 -0.00277944866490606 ENSG00000070831 CDC42
ENST00000498236 1 0.939644417851652 -0.00236705510505269 ENSG00000070831 CDC42
ENST00000421089 1 0.982086232793113 -0.000705273682000282 ENSG00000070831 CDC42
ENST00000411827 1 0.977500904010063 0.000923153299132733 ENSG00000070831 CDC42
ENST00000431803 1 0.792913791994192 0.0222215126370211 ENSG00000230068 CDC42-IT1
ENST00000604049 1 0.0229146967394793 -0.170034573224168 ENSG00000271428 RP1-224A6.8
ENST00000606754 1 0.420334743685798 0.0694917253780166 ENSG00000271840 RP1-224A6.9
ENST00000290167 1 0.206332121463042 -0.112701491643255 ENSG00000162552 WNT4
ENST00000542383 1 0.153435790482597 -0.128377909923157 ENSG00000162552 WNT4
ENST00000415567 1 0.355705233174125 0.0570818884544247 ENSG00000162552 WNT4
ENST00000441048 1 0.66011438954698 0.0365474097564527 ENSG00000162552 WNT4
ENST00000404138 1 0.804656904364433 0.0084063626263982 ENSG00000184677 ZBTB40
ENST00000400239 1 0.4668300098374 -0.0423328726339193 ENSG00000184677 ZBTB40
ENST00000375647 1 0.804713595221621 0.00840428792535243 ENSG00000184677 ZBTB40
ENST00000374651 1 0.558924227878566 -0.0238812677112649 ENSG00000184677 ZBTB40
ENST00000438551 1 0.0933892176192548 0.150651731621042 ENSG00000237200 ZBTB40-IT1
ENST00000374644 1 0.0375500146414351 -0.0993023795719037 ENSG00000070886 EPHA8
ENST00000166244 1 0.0383468375312073 -0.0990886344647512 ENSG00000070886 EPHA8
ENST00000538803 1 0.0375500146414351 -0.0993023795719037 ENSG00000070886 EPHA8
ENST00000544305 1 0.703995474042526 -0.0334852001065189 ENSG00000133216 EPHB2
ENST00000374630 1 0.510595692112479 -0.0591175627384154 ENSG00000133216 EPHB2
ENST00000400191 1 0.28745881232166 -0.0955495936374886 ENSG00000133216 EPHB2
ENST00000374632 1 0.241045387069549 -0.105379233424079 ENSG00000133216 EPHB2
ENST00000374627 1 0.813250330408229 -0.0211427675382925 ENSG00000133216 EPHB2
ENST00000465676 1 0.830032778279481 0.0180266008940161 ENSG00000133216 EPHB2
ENST00000490436 1 0.968870591428208 -0.00173398989941874 ENSG00000133216 EPHB2
ENST00000440767 1 0.538559320880823 0.0252838507337382 ENSG00000227868 C1orf234
ENST00000566855 1 0.526668181514583 0.0266400813410881 ENSG00000227868 C1orf234
ENST00000356634 1 0.725505444925339 0.0101068926782978 ENSG00000004487 KDM1A
ENST00000400181 1 0.730374853831725 0.00991937663017935 ENSG00000004487 KDM1A
ENST00000542151 1 0.725505444925339 0.0101068926782978 ENSG00000004487 KDM1A
ENST00000427154 1 0.624246253256038 0.0132414864926036 ENSG00000240553 RP1-184J9.2
ENST00000577915 1 0.756330201429566 0.00963809371957785 ENSG00000263793 MIR3115
ENST00000481879 1 0.621083849746367 -0.0333299190729195 ENSG00000004487 KDM1A
ENST00000583845 1 0.815231294685787 -0.00937898236007114 ENSG00000266802 MIR4419A
ENST00000465864 1 0.7369962942315 -0.0161757276562121 ENSG00000004487 KDM1A
ENST00000494920 1 0.548406179286347 0.0258178495845307 ENSG00000004487 KDM1A
ENST00000602503 1 0.982047507335095 -0.00109474802945335 ENSG00000004487 KDM1A
ENST00000374623 1 0.665930000816516 0.017402318631078 ENSG00000169641 LUZP1
ENST00000418342 1 0.341480001482644 0.0319776661762395 ENSG00000169641 LUZP1
ENST00000302291 1 0.374393196849635 0.0297088183606262 ENSG00000169641 LUZP1
ENST00000314174 1 0.337165441042088 0.0399682332742616 ENSG00000169641 LUZP1
ENST00000471849 1 0.331611515750801 0.0543086806814861 ENSG00000169641 LUZP1
ENST00000475164 1 0.0839136343427162 0.120843277891519 ENSG00000169641 LUZP1
ENST00000450968 1 0.871688169985852 -0.0107757270255271 ENSG00000229010 RP5-979D14.1
ENST00000384208 1 0.0107283661475316 -0.131221513566749 ENSG00000206935 RNU6-514P
ENST00000516769 1 0.0562180386401532 0.076797494557293 ENSG00000252578 RNU6-135P
ENST00000566551 1 0.965343044537492 0.00330723058620172 ENSG00000261326 RP5-1057J7.6
ENST00000604481 1 0.660562241409073 0.0393261948709158 ENSG00000261326 RP5-1057J7.6
ENST00000464516 1 0.211445685315236 0.0988027198881698 ENSG00000125944 HNRNPR
ENST00000478691 1 0.968716842491481 0.00121989616705688 ENSG00000125944 HNRNPR
ENST00000374616 1 0.941961722093373 -0.00239591843715202 ENSG00000125944 HNRNPR
ENST00000476660 1 0.955752889678603 0.00256511696404652 ENSG00000125944 HNRNPR
ENST00000374612 1 0.943235054596833 -0.00234379792516833 ENSG00000125944 HNRNPR
ENST00000302271 1 0.94040807738833 -0.00246232651797035 ENSG00000125944 HNRNPR
ENST00000427764 1 0.932018369567486 0.00276159491749805 ENSG00000125944 HNRNPR
ENST00000606561 1 0.887648375678164 0.00441365094184653 ENSG00000125944 HNRNPR
ENST00000426846 1 0.852806594063178 0.00582905512236569 ENSG00000125944 HNRNPR
ENST00000463552 1 0.969073793021616 -0.00127554717611257 ENSG00000125944 HNRNPR
ENST00000470941 1 0.538516821438682 0.0215575646813689 ENSG00000125944 HNRNPR
ENST00000476451 1 0.887282718142387 -0.0047606132633422 ENSG00000125944 HNRNPR
ENST00000490652 1 0.299720703919944 -0.0478379662218527 ENSG00000125944 HNRNPR
ENST00000314011 1 0.468534948551513 -0.0454160447986163 ENSG00000125945 ZNF436
ENST00000374608 1 0.461256320529916 -0.0483239564423929 ENSG00000125945 ZNF436
ENST00000458053 1 0.876795579001966 -0.0121567461786847 ENSG00000249087 C1orf213
ENST00000454117 1 0.968298029800726 -0.00314736127476205 ENSG00000249087 C1orf213
ENST00000335648 1 0.940367068398626 -0.00593870628086557 ENSG00000249087 C1orf213
ENST00000518821 1 0.974259919720174 -0.00257437658403524 ENSG00000249087 C1orf213
ENST00000437367 1 0.940708841307037 -0.00590342154163436 ENSG00000249087 C1orf213
ENST00000364535 1 0.344858019441345 0.0552284609614493 ENSG00000201405 Y_RNA
ENST00000518600 1 0.450586211384341 -0.0659355120931585 ENSG00000249087 C1orf213
ENST00000450454 1 0.352381232102812 -0.0785992306866064 ENSG00000204219 TCEA3
ENST00000476978 1 0.0800103444878654 -0.0920331107213891 ENSG00000204219 TCEA3
ENST00000374601 1 0.455609761027345 -0.0530518837494223 ENSG00000204219 TCEA3
ENST00000461794 1 0.178615690882778 -0.0734448397640262 ENSG00000204219 TCEA3
ENST00000374602 1 0.175866279962185 -0.0675978150411865 ENSG00000204219 TCEA3
ENST00000492271 1 0.38562515273949 -0.0323568397284273 ENSG00000204219 TCEA3
ENST00000495646 1 0.784583150209014 0.0108804125489551 ENSG00000088280 ASAP3
ENST00000336689 1 0.24605328986595 0.0739816431758323 ENSG00000088280 ASAP3
ENST00000465372 1 0.801667936992754 0.00700088312964045 ENSG00000088280 ASAP3
ENST00000492982 1 0.329046951564507 0.0601408563196636 ENSG00000088280 ASAP3
ENST00000437606 1 0.272831505431187 0.0673489824141776 ENSG00000088280 ASAP3
ENST00000484418 1 0.284287801321705 -0.0324529404629723 ENSG00000088280 ASAP3
ENST00000475814 1 0.883260745525905 -0.00511119286751214 ENSG00000088280 ASAP3
ENST00000478858 1 0.102087702697457 0.0810152761231702 ENSG00000088280 ASAP3
ENST00000608765 1 0.142917135260543 0.0614354552386993 ENSG00000088280 ASAP3
ENST00000449467 1 0.0701828109373064 0.0680170351550081 ENSG00000088280 ASAP3
ENST00000361729 1 0.688302488058982 -0.0179475028851437 ENSG00000007968 E2F2
ENST00000487237 1 0.660571145453678 0.0383476052233272 ENSG00000007968 E2F2
ENST00000451217 1 0.604421408898649 -0.0242215810798029 ENSG00000235052 RP1-150O5.3
ENST00000374561 1 0.563549125065715 0.0342643626404842 ENSG00000117318 ID3
ENST00000463312 1 0.145096146240664 0.117882684254697 ENSG00000117318 ID3
ENST00000486541 1 0.703151833481741 0.0237461430176978 ENSG00000117318 ID3
ENST00000477916 1 0.449593005166086 0.0640205405564397 ENSG00000197880 MDS2
ENST00000374555 1 0.331808019779597 0.072905367896178 ENSG00000197880 MDS2
ENST00000451300 1 0.534426299828056 -0.0124916614757069 ENSG00000229239 RP11-223J15.2
ENST00000374550 1 0.683552034046232 -0.0216842672693381 ENSG00000142676 RPL11
ENST00000467075 1 0.438340884886982 -0.0247925983230669 ENSG00000142676 RPL11
ENST00000482370 1 0.683567206678474 -0.0216978939665716 ENSG00000142676 RPL11
ENST00000443624 1 0.679520082514613 -0.0219855405672105 ENSG00000142676 RPL11
ENST00000458455 1 0.682688527010101 -0.0217737207417622 ENSG00000142676 RPL11
ENST00000366398 1 0.776309140419458 0.0186330590811273 ENSG00000203589 RP5-886K2.1
ENST00000466184 1 0.570823777817227 -0.0319958523843952 ENSG00000244609 RN7SL532P
ENST00000418390 1 0.615713906641383 0.019202366147684 ENSG00000011007 TCEB3
ENST00000609199 1 0.668370369401998 0.0175880343731183 ENSG00000011007 TCEB3
ENST00000487554 1 0.361737968090686 0.0565355096614668 ENSG00000011007 TCEB3
ENST00000427796 1 0.365847270681509 0.046927269614589 ENSG00000236810 RP5-886K2.3
ENST00000447961 1 0.206772417080085 0.111386648152299 ENSG00000236810 RP5-886K2.3
ENST00000246151 1 0.570573018593945 -0.026247231472203 ENSG00000057757 PITHD1
ENST00000415372 1 0.601293632624031 0.034923651865183 ENSG00000057757 PITHD1
ENST00000374524 1 0.889121672922902 0.00770328471641623 ENSG00000057757 PITHD1
ENST00000374514 1 0.551017528898444 -0.0269428083183972 ENSG00000011009 LYPLA2
ENST00000400061 1 0.555041891175472 -0.0268180013334293 ENSG00000011009 LYPLA2
ENST00000420982 1 0.589421190690282 -0.0268669180828544 ENSG00000011009 LYPLA2
ENST00000374505 1 0.556280484225728 -0.027985294864633 ENSG00000011009 LYPLA2
ENST00000495365 1 0.641020888510755 -0.0223892166965513 ENSG00000011009 LYPLA2
ENST00000374503 1 0.602510620811502 -0.0248150053791479 ENSG00000011009 LYPLA2
ENST00000374502 1 0.624811228790802 -0.0235932946324919 ENSG00000011009 LYPLA2
ENST00000492577 1 0.704007243925209 -0.0185422832747723 ENSG00000011009 LYPLA2
ENST00000421070 1 0.646464554016929 -0.0247134821310568 ENSG00000011009 LYPLA2
ENST00000374501 1 0.768213735595487 -0.0151657707120863 ENSG00000011009 LYPLA2
ENST00000472213 1 0.892936089192464 0.00743971467975184 ENSG00000011009 LYPLA2
ENST00000481736 1 0.968899071542347 -0.0020712514122755 ENSG00000117308 GALE
ENST00000374497 1 0.885591548914998 0.00762482901358699 ENSG00000117308 GALE
ENST00000456977 1 0.875229385497497 -0.010587756736536 ENSG00000117308 GALE
ENST00000459934 1 0.98692060346007 -0.000869472793848246 ENSG00000117308 GALE
ENST00000469556 1 0.708035576731145 -0.0262407731589915 ENSG00000117308 GALE
ENST00000429356 1 0.961719849798398 0.00266254560567389 ENSG00000117308 GALE
ENST00000418277 1 0.830597340189606 0.0121396594847865 ENSG00000117308 GALE
ENST00000470949 1 0.694959822017308 0.0234829277201034 ENSG00000117308 GALE
ENST00000425913 1 0.770708267625952 0.0171539078819461 ENSG00000117308 GALE
ENST00000445705 1 0.773979213920729 0.0171323770216834 ENSG00000117308 GALE
ENST00000467493 1 0.500074430549135 0.0407163458181244 ENSG00000117308 GALE
ENST00000486382 1 0.487127340924651 0.0450563389070186 ENSG00000117308 GALE
ENST00000470383 1 0.567452444818159 0.0358434228541836 ENSG00000117308 GALE
ENST00000466250 1 0.508056071113888 0.0418142601715912 ENSG00000117308 GALE
ENST00000467070 1 0.761171534538751 0.0204901261186045 ENSG00000117308 GALE
ENST00000374490 1 0.545217133385207 0.0218491813358592 ENSG00000117305 HMGCL
ENST00000374487 1 0.551560713481062 0.0213787222247939 ENSG00000117305 HMGCL
ENST00000374483 1 0.551560713481062 0.0213787222247939 ENSG00000117305 HMGCL
ENST00000436439 1 0.545217133385207 0.0218491813358592 ENSG00000117305 HMGCL
ENST00000235958 1 0.545340182593063 0.0218462446576984 ENSG00000117305 HMGCL
ENST00000509389 1 0.363356216920767 0.0335806570456246 ENSG00000117305 HMGCL
ENST00000496907 1 0.473234775799304 0.04403112612972 ENSG00000117305 HMGCL
ENST00000513148 1 0.372817677332718 0.0359825553144345 ENSG00000117305 HMGCL
ENST00000479458 1 0.840543467720875 -0.0132035832783495 ENSG00000117305 HMGCL
ENST00000498698 1 0.143915836259946 -0.0850701161945987 ENSG00000117305 HMGCL
ENST00000374479 1 0.559491394794725 0.0331816635869678 ENSG00000179163 FUCA1
ENST00000374472 1 0.872841871298298 -0.00734984664679124 ENSG00000188822 CNR2
ENST00000536471 1 0.920015138442415 -0.00461047936873858 ENSG00000188822 CNR2
ENST00000580371 1 0.059913035943033 0.0483248783780698 ENSG00000264347 RN7SL24P
ENST00000458849 1 0.650144896355314 0.02923589450995 ENSG00000238538 snoU13
ENST00000412176 1 0.443305510937264 -0.06817343148354 ENSG00000229106 RP11-4M23.2
ENST00000411815 1 0.331357842410371 -0.0733847872799498 ENSG00000232557 RP11-4M23.3
ENST00000471915 1 0.525049196156487 -0.026288017345768 ENSG00000189266 PNRC2
ENST00000334351 1 0.454073953489157 -0.0294336621812613 ENSG00000189266 PNRC2
ENST00000374468 1 0.489470337381977 -0.0276798412921787 ENSG00000189266 PNRC2
ENST00000579103 1 0.455713083816791 -0.034766556608573 ENSG00000189266 PNRC2
ENST00000344989 1 0.845319762435228 0.00781658780476661 ENSG00000188529 SRSF10
ENST00000453840 1 0.840184939814071 0.00807744422010045 ENSG00000188529 SRSF10
ENST00000341154 1 0.847565741971681 0.00769760530794134 ENSG00000188529 SRSF10
ENST00000484146 1 0.877953375556356 0.00615686418595333 ENSG00000188529 SRSF10
ENST00000473858 1 0.87797426975423 0.00615646016623634 ENSG00000188529 SRSF10
ENST00000374452 1 0.87053740289821 0.00653760110919826 ENSG00000188529 SRSF10
ENST00000374453 1 0.870565519326683 0.00653699750339585 ENSG00000188529 SRSF10
ENST00000343255 1 0.851801793793009 0.00764501170104363 ENSG00000188529 SRSF10
ENST00000492112 1 0.846922744368387 0.00789701626734313 ENSG00000188529 SRSF10
ENST00000485841 1 0.995586683159403 0.000234266926376898 ENSG00000188529 SRSF10
ENST00000338597 1 0.727054580076538 -0.0154861795817818 ENSG00000188529 SRSF10
ENST00000495785 1 0.956007346841141 -0.0023466035997357 ENSG00000188529 SRSF10
ENST00000473754 1 0.952955283408767 -0.00274043036043968 ENSG00000188529 SRSF10
ENST00000497214 1 0.0763197196274439 -0.133776755506664 ENSG00000188529 SRSF10
ENST00000485292 1 0.947118662175416 0.00377831850733604 ENSG00000188529 SRSF10
ENST00000469303 1 0.436471582575383 0.0480528983897148 ENSG00000188529 SRSF10
ENST00000439239 1 0.994523807275401 -0.000252584040759623 ENSG00000225315 RP11-293P20.2
ENST00000338909 1 0.148899962320551 0.037553181515453 ENSG00000142661 MYOM3
ENST00000374434 1 0.911897908315376 0.00486422493773703 ENSG00000142661 MYOM3
ENST00000330966 1 0.911897908315376 0.00486422493773703 ENSG00000142661 MYOM3
ENST00000448831 1 0.751158427934476 0.0106531117927301 ENSG00000142661 MYOM3
ENST00000329601 1 0.495291687694615 -0.0250581307415059 ENSG00000142661 MYOM3
ENST00000429191 1 0.360315809570223 -0.0215280337203757 ENSG00000230703 RP11-293P20.4
ENST00000475306 1 0.917670997932111 -0.00262313090285681 ENSG00000142661 MYOM3
ENST00000270800 1 0.612111396340913 0.0189450639447877 ENSG00000142677 IL22RA1
ENST00000327535 1 0.632512367971657 0.0237027620437091 ENSG00000185436 IFNLR1
ENST00000327575 1 0.391465296428202 -0.0484126188335348 ENSG00000185436 IFNLR1
ENST00000374421 1 0.385827231058513 -0.0490541701380634 ENSG00000185436 IFNLR1
ENST00000374419 1 0.989896879196821 0.000809564733364586 ENSG00000185436 IFNLR1
ENST00000374418 1 0.818061923212878 -0.0156138167547521 ENSG00000185436 IFNLR1
ENST00000439059 1 0.690562841226737 0.0137962456432065 ENSG00000230023 RP11-10N16.2
ENST00000437965 1 0.284602479886814 0.0487964568305429 ENSG00000232298 RP11-10N16.3
ENST00000361548 1 0.466089422749495 0.0517898333900111 ENSG00000158055 GRHL3
ENST00000342072 1 0.466089422749495 0.0517898333900111 ENSG00000158055 GRHL3
ENST00000350501 1 0.969562542257031 -0.00335142423677084 ENSG00000158055 GRHL3
ENST00000530984 1 0.620168089071276 0.0273575595945705 ENSG00000158055 GRHL3
ENST00000356046 1 0.536399228836405 0.0436165036513938 ENSG00000158055 GRHL3
ENST00000524724 1 0.708127061026258 0.0193717337950584 ENSG00000158055 GRHL3
ENST00000236255 1 0.331560253741667 0.0617445726484147 ENSG00000158055 GRHL3
ENST00000528064 1 0.331560253741667 0.0617445726484147 ENSG00000158055 GRHL3
ENST00000528181 1 0.497077342544308 -0.0211059775593665 ENSG00000158055 GRHL3
ENST00000461318 1 0.251644425767006 0.0314975692499011 ENSG00000158055 GRHL3
ENST00000374409 1 0.541074474786287 -0.054077282127269 ENSG00000001460 STPG1
ENST00000440416 1 0.222240780370253 -0.109443785935563 ENSG00000001460 STPG1
ENST00000003583 1 0.549274118566357 -0.053160391833098 ENSG00000001460 STPG1
ENST00000468303 1 0.300536060542725 -0.0896526894846076 ENSG00000001460 STPG1
ENST00000337248 1 0.486525075952694 -0.0617458282741816 ENSG00000001460 STPG1
ENST00000497384 1 0.130847106427484 -0.135060550765286 ENSG00000001460 STPG1
ENST00000438866 1 0.917327832804579 0.00715670902467377 ENSG00000001460 STPG1
ENST00000435187 1 0.301215109577628 -0.0816530517607794 ENSG00000001460 STPG1
ENST00000483261 1 0.963182499734242 -0.00273871396222906 ENSG00000001460 STPG1
ENST00000498488 1 0.347781571248383 -0.0842980968885524 ENSG00000001460 STPG1
ENST00000483528 1 0.462244674478634 -0.0628159833848932 ENSG00000001460 STPG1
ENST00000475760 1 0.878525877667753 -0.0119668085267098 ENSG00000001460 STPG1
ENST00000492753 1 0.128991469108454 -0.113814071607495 ENSG00000001460 STPG1
ENST00000374399 1 0.111593645383418 0.0911772279496966 ENSG00000001461 NIPAL3
ENST00000003912 1 0.0189006175268821 0.110456106896886 ENSG00000001461 NIPAL3
ENST00000488155 1 0.0801086233248097 0.13839770455469 ENSG00000001461 NIPAL3
ENST00000358028 1 0.0853730172333516 0.104407872373601 ENSG00000001461 NIPAL3
ENST00000339255 1 0.0909687109736873 0.0961599128963069 ENSG00000001461 NIPAL3
ENST00000475663 1 0.153226074727613 0.11044020245964 ENSG00000001461 NIPAL3
ENST00000428131 1 0.239886227492853 0.0796655020528875 ENSG00000001461 NIPAL3
ENST00000432012 1 0.483444325251605 0.0566471566614589 ENSG00000001461 NIPAL3
ENST00000374395 1 0.290876543788447 0.0805897429560782 ENSG00000117602 RCAN3
ENST00000436717 1 0.707165265736402 0.0270128491255435 ENSG00000117602 RCAN3
ENST00000425530 1 0.928359492633452 -0.00380295248466485 ENSG00000117602 RCAN3
ENST00000412742 1 0.978243926777511 0.00149642420473396 ENSG00000117602 RCAN3
ENST00000538532 1 0.912379531670643 -0.00605285307167357 ENSG00000117602 RCAN3
ENST00000374393 1 0.941531281352063 -0.00393264456507963 ENSG00000117602 RCAN3
ENST00000482807 1 0.0541238870993797 0.083865092941182 ENSG00000117602 RCAN3
ENST00000577528 1 0.0677276576611809 0.0875612886688199 ENSG00000264443 RP4-594I10.3
ENST00000374392 1 0.00138042804476022 0.115340386459618 ENSG00000184454 NCMAP
ENST00000478890 1 0.990151413290848 0.000550298765675702 ENSG00000133226 SRRM1
ENST00000593639 1 0.992985127203182 -0.000398480301833517 ENSG00000133226 SRRM1
ENST00000323848 1 0.190460381688999 0.0478621771762935 ENSG00000133226 SRRM1
ENST00000466910 1 0.450166973137621 0.0337036254905422 ENSG00000133226 SRRM1
ENST00000468822 1 0.728123469937501 0.0142341084677131 ENSG00000133226 SRRM1
ENST00000447431 1 0.163747383832881 0.047919028896782 ENSG00000133226 SRRM1
ENST00000600523 1 0.943247249423515 -0.00334694490998178 ENSG00000133226 SRRM1
ENST00000462710 1 0.86987538072461 0.00719316458561626 ENSG00000133226 SRRM1
ENST00000374389 1 0.146738256948963 0.0501571219488468 ENSG00000133226 SRRM1
ENST00000490543 1 0.86987538072461 0.00719316458561626 ENSG00000133226 SRRM1
ENST00000479034 1 0.119458559650175 0.0539613586814036 ENSG00000133226 SRRM1
ENST00000596378 1 0.149869586724936 0.0506934723951085 ENSG00000133226 SRRM1
ENST00000494934 1 0.177627977630058 0.0638603369441786 ENSG00000133226 SRRM1
ENST00000495561 1 0.242720023966572 0.0582044074750946 ENSG00000133226 SRRM1
ENST00000537199 1 0.0236079904392468 0.0798570272137279 ENSG00000133226 SRRM1
ENST00000485441 1 0.119488333331216 0.0795012779747494 ENSG00000133226 SRRM1
ENST00000470243 1 0.00689566252255874 0.141891392761284 ENSG00000133226 SRRM1
ENST00000496882 1 0.0536406351605742 0.0809719747344102 ENSG00000133226 SRRM1
ENST00000461768 1 0.0868242465292897 0.0757560733445232 ENSG00000133226 SRRM1
ENST00000485541 1 0.249244547302269 0.0550702539462336 ENSG00000133226 SRRM1
ENST00000488317 1 0.0780810560968259 0.0895697954277249 ENSG00000133226 SRRM1
ENST00000489130 1 0.0638784349164361 0.133424180367386 ENSG00000133226 SRRM1
ENST00000459464 1 0.474700510893672 -0.0255718670820893 ENSG00000238986 snoU13
ENST00000474843 1 0.150351239293578 0.0842651670266942 ENSG00000133226 SRRM1
ENST00000374379 1 0.782668544181033 -0.0118235196425862 ENSG00000169504 CLIC4
ENST00000497755 1 0.906494317975105 -0.00624347103503163 ENSG00000169504 CLIC4
ENST00000488683 1 0.781688356902571 -0.011883482468164 ENSG00000169504 CLIC4
ENST00000489758 1 0.868355251458289 -0.00900336983690042 ENSG00000169504 CLIC4
ENST00000459588 1 0.641157864234903 0.0266444959891158 ENSG00000238482 RNU6-1208P
ENST00000399916 1 0.953952707026483 0.00227771311131493 ENSG00000020633 RUNX3
ENST00000308873 1 0.988239519881232 0.00054710807861183 ENSG00000020633 RUNX3
ENST00000338888 1 0.998611650983225 8.17100067730581e-05 ENSG00000020633 RUNX3
ENST00000540420 1 0.838367730146836 -0.00973124458882692 ENSG00000020633 RUNX3
ENST00000496967 1 0.812303093432338 -0.0120852456496134 ENSG00000020633 RUNX3
ENST00000479341 1 0.861478685635306 0.010466282221126 ENSG00000020633 RUNX3
ENST00000456316 1 0.685215589432974 0.0354584152533811 ENSG00000229162 RP11-84D1.1
ENST00000568143 1 0.13369138044695 0.0351567646881676 ENSG00000261025 RP11-84D1.2
ENST00000424084 1 0.713403743638466 -0.0330187997541545 ENSG00000233755 RP4-799D16.1
ENST00000236273 1 0.0776003682447035 0.0717292081800226 ENSG00000117614 SYF2
ENST00000354361 1 0.0721823830013564 0.0736763578366435 ENSG00000117614 SYF2
ENST00000474160 1 0.0521996231921193 0.0835955089452688 ENSG00000117614 SYF2
ENST00000476231 1 0.127417486523986 0.0707152514172912 ENSG00000117614 SYF2
ENST00000243189 1 0.0282000856014208 -0.087592743635098 ENSG00000117616 C1orf63
ENST00000569495 1 0.563493256141971 -0.0355560634783501 ENSG00000117616 C1orf63
ENST00000498238 1 0.0280746285685849 -0.0875989197028349 ENSG00000117616 C1orf63
ENST00000566395 1 0.353543894925398 -0.0509459322145812 ENSG00000117616 C1orf63
ENST00000565733 1 0.282753542882272 -0.0575695047069126 ENSG00000117616 C1orf63
ENST00000568254 1 0.0280746285685849 -0.0875989197028349 ENSG00000117616 C1orf63
ENST00000473314 1 0.0174131499154028 -0.0803693873107239 ENSG00000117616 C1orf63
ENST00000417642 1 0.0280746285685849 -0.0875989197028349 ENSG00000117616 C1orf63
ENST00000570063 1 0.307331311105561 -0.0549993170337829 ENSG00000117616 C1orf63
ENST00000564223 1 0.938587385333855 0.0052224810311311 ENSG00000117616 C1orf63
ENST00000475766 1 0.314941418207631 -0.0561240526980019 ENSG00000117616 C1orf63
ENST00000491378 1 0.275120126529498 -0.0609800509352456 ENSG00000117616 C1orf63
ENST00000431849 1 0.0293019284332147 -0.0954073041421465 ENSG00000117616 C1orf63
ENST00000568212 1 0.0318740055620927 -0.100094818402484 ENSG00000117616 C1orf63
ENST00000568701 1 0.0188525696457054 -0.107396968688744 ENSG00000117616 C1orf63
ENST00000561867 1 0.0248846296128303 -0.0946676206507027 ENSG00000117616 C1orf63
ENST00000568996 1 0.0250748425346423 -0.0946944221283119 ENSG00000117616 C1orf63
ENST00000607698 1 0.344425623797618 0.0474258067614898 ENSG00000272432 RP3-465N24.6
ENST00000450820 1 0.0698898843865146 -0.0958653604780412 ENSG00000117616 C1orf63
ENST00000566714 1 0.00458795238013203 -0.242789434484832 ENSG00000261349 RP3-465N24.5
ENST00000564398 1 0.597900612536441 -0.0450608015444642 ENSG00000187010 RHD
ENST00000328664 1 0.906206459860037 -0.00832167779843563 ENSG00000187010 RHD
ENST00000454452 1 0.825114091287721 -0.0155989440255128 ENSG00000187010 RHD
ENST00000342055 1 0.825114091287721 -0.0155989440255128 ENSG00000187010 RHD
ENST00000423810 1 0.825114091287721 -0.0155989440255128 ENSG00000187010 RHD
ENST00000568195 1 0.825114091287721 -0.0155989440255128 ENSG00000187010 RHD
ENST00000417538 1 0.825114091287721 -0.0155989440255128 ENSG00000187010 RHD
ENST00000357542 1 0.825114091287721 -0.0155989440255128 ENSG00000187010 RHD
ENST00000423253 1 0.862340509215909 -0.0125237620136374 ENSG00000187010 RHD
ENST00000414693 1 0.255480714724413 -0.0710012122925247 ENSG00000224183 SDHDP6
ENST00000568399 1 0.243618009899808 -0.0735908548124524 ENSG00000117616 C1orf63
ENST00000562018 1 0.387162665925263 -0.0532612305558485 ENSG00000117616 C1orf63
ENST00000567741 1 0.39601383488343 -0.0526002667521276 ENSG00000117616 C1orf63
ENST00000566599 1 0.300930820445643 0.074490715871791 ENSG00000117616 C1orf63
ENST00000564413 1 0.413356217292994 -0.0716079787169325 ENSG00000117616 C1orf63
ENST00000570165 1 0.669531755697941 -0.0363325029236045 ENSG00000259984 RP11-335G20.7
ENST00000374358 1 0.646291622115473 -0.0189749887095422 ENSG00000183726 TMEM50A
ENST00000498135 1 0.559446830636617 -0.0246181868328506 ENSG00000183726 TMEM50A
ENST00000491936 1 0.411216363076245 -0.0339688206593109 ENSG00000183726 TMEM50A
ENST00000480937 1 0.403199333337593 -0.0346858097258665 ENSG00000183726 TMEM50A
ENST00000468704 1 0.85186975566444 -0.00835587852141408 ENSG00000183726 TMEM50A
ENST00000516706 1 0.522160668955322 -0.0205303823170512 ENSG00000252515 RNU6-1171P
ENST00000487234 1 0.984651507729829 -0.00134703849530421 ENSG00000183726 TMEM50A
ENST00000459565 1 0.657217323673725 -0.0219459571339297 ENSG00000238889 snoU13
ENST00000294413 1 0.623889904870025 0.0428539904769248 ENSG00000188672 RHCE
ENST00000374352 1 0.372839080724549 0.0784157389233053 ENSG00000188672 RHCE
ENST00000243186 1 0.617872784044216 0.0436400969449113 ENSG00000188672 RHCE
ENST00000413854 1 0.617872784044216 0.0436400969449113 ENSG00000188672 RHCE
ENST00000425135 1 0.617872784044216 0.0436400969449113 ENSG00000188672 RHCE
ENST00000455194 1 0.617872784044216 0.0436400969449113 ENSG00000188672 RHCE
ENST00000340849 1 0.687629664797561 0.0357617145787816 ENSG00000188672 RHCE
ENST00000349320 1 0.555518227028581 0.0518909823347193 ENSG00000188672 RHCE
ENST00000527747 1 0.333865961426971 0.0868148928200618 ENSG00000188672 RHCE
ENST00000346452 1 0.718934958139512 0.0322814360066853 ENSG00000188672 RHCE
ENST00000349438 1 0.725882003766715 0.03144337456999 ENSG00000188672 RHCE
ENST00000527187 1 0.713307389666916 0.0328939495657811 ENSG00000188672 RHCE
ENST00000533771 1 0.772658811751149 0.0258585844120675 ENSG00000188672 RHCE
ENST00000541879 1 0.995312843219826 -0.000470472351435597 ENSG00000238084 RP3-469D22.1
ENST00000419297 1 0.936704912412604 0.0063586303291073 ENSG00000238084 RP3-469D22.1
ENST00000495048 1 0.321912396030869 -0.0634336688807523 ENSG00000188672 RHCE
ENST00000399763 1 0.911686947418298 0.00401615682019579 ENSG00000204178 TMEM57
ENST00000399766 1 0.911686947418298 0.00401615682019579 ENSG00000204178 TMEM57
ENST00000374343 1 0.911686947418298 0.00401615682019579 ENSG00000204178 TMEM57
ENST00000470035 1 0.27379911713744 -0.0653457632094887 ENSG00000204178 TMEM57
ENST00000374338 1 0.749954496011113 -0.0149205864477714 ENSG00000157978 LDLRAP1
ENST00000485476 1 0.940807124888054 0.00488958049651617 ENSG00000157978 LDLRAP1
ENST00000488127 1 0.730851401257096 -0.0170920210936822 ENSG00000157978 LDLRAP1
ENST00000462394 1 0.164765352552442 0.112245801901177 ENSG00000157978 LDLRAP1
ENST00000484476 1 0.66521012964733 0.0300992019645067 ENSG00000157978 LDLRAP1
ENST00000474283 1 0.786580513890131 -0.0180265296540773 ENSG00000157978 LDLRAP1
ENST00000470950 1 0.589212881265197 -0.0374345690551738 ENSG00000157978 LDLRAP1
ENST00000412797 1 0.934001322211316 -0.00700778725078142 ENSG00000225643 RP11-70P17.1
ENST00000374332 1 0.38436873165691 0.0715821286350897 ENSG00000117643 MAN1C1
ENST00000263979 1 0.325724922484448 0.0810371837035133 ENSG00000117643 MAN1C1
ENST00000436991 1 0.977800031307615 -0.00203074199386168 ENSG00000233478 RP1-187B23.1
ENST00000473891 1 0.196775562834043 0.114985657496666 ENSG00000117643 MAN1C1
ENST00000374329 1 0.113627630580015 0.14160099988518 ENSG00000117643 MAN1C1
ENST00000496532 1 0.198134668951543 0.0970418084076421 ENSG00000117643 MAN1C1
ENST00000475314 1 0.446069248082307 0.0494018516105928 ENSG00000117643 MAN1C1
ENST00000487493 1 0.905611029650514 -0.00655846873056638 ENSG00000117643 MAN1C1
ENST00000354177 1 0.809349181569485 0.0169116395779507 ENSG00000162430 SEPN1
ENST00000361547 1 0.809349181569485 0.0169116395779507 ENSG00000162430 SEPN1
ENST00000374315 1 0.809349181569485 0.0169116395779507 ENSG00000162430 SEPN1
ENST00000559265 1 0.304572700075783 -0.0570822386968057 ENSG00000255054 RP1-317E23.6
ENST00000494537 1 0.365766870641252 0.0810662057591025 ENSG00000162430 SEPN1
ENST00000527604 1 0.39439345221892 -0.0474963452497035 ENSG00000255054 RP1-317E23.6
ENST00000442055 1 0.733973886505862 -0.0295566043241227 ENSG00000228172 RP1-317E23.3
ENST00000453649 1 0.766944817034889 -0.0257954591191541 ENSG00000228172 RP1-317E23.3
ENST00000424294 1 0.551127212010735 -0.0359448936995247 ENSG00000117640 MTFR1L
ENST00000536896 1 0.480403145382603 -0.0634333633738179 ENSG00000223474 AL020996.1
ENST00000374303 1 0.842190578901369 -0.0108228692976163 ENSG00000117640 MTFR1L
ENST00000533762 1 0.461043621558582 -0.0452943898365543 ENSG00000117640 MTFR1L
ENST00000529116 1 0.460302696520105 -0.0454117090943417 ENSG00000117640 MTFR1L
ENST00000474295 1 0.827012182462028 -0.011897943558668 ENSG00000117640 MTFR1L
ENST00000488327 1 0.511421519815124 -0.0399877974908923 ENSG00000117640 MTFR1L
ENST00000472643 1 0.451348631217142 -0.0435325061313917 ENSG00000117640 MTFR1L
ENST00000494293 1 0.399613928369091 -0.0540526804895188 ENSG00000117640 MTFR1L
ENST00000469815 1 0.62123258502857 -0.0274698496751974 ENSG00000117640 MTFR1L
ENST00000526894 1 0.45152871285954 -0.043523825056693 ENSG00000117640 MTFR1L
ENST00000478284 1 0.563420457255294 -0.0343799018912876 ENSG00000117640 MTFR1L
ENST00000524618 1 0.618467135928732 -0.0276119393381882 ENSG00000117640 MTFR1L
ENST00000374307 1 0.822810670061334 -0.0121949751663852 ENSG00000117640 MTFR1L
ENST00000528624 1 0.364901771298939 -0.055989221489675 ENSG00000117640 MTFR1L
ENST00000525713 1 0.577776155927841 -0.0345158820747157 ENSG00000117640 MTFR1L
ENST00000374301 1 0.927412880968193 -0.00500495529960703 ENSG00000117640 MTFR1L
ENST00000464008 1 0.635839158662931 -0.028470272818835 ENSG00000117640 MTFR1L
ENST00000526158 1 0.688426762510217 -0.02449662706367 ENSG00000117640 MTFR1L
ENST00000530599 1 0.636101085591034 -0.0297742625660162 ENSG00000117640 MTFR1L
ENST00000374300 1 0.987751147946778 -0.000853193993425315 ENSG00000117640 MTFR1L
ENST00000466284 1 0.95557247300683 0.0030445820925788 ENSG00000117640 MTFR1L
ENST00000531361 1 0.687512917882972 -0.0248012026835368 ENSG00000117640 MTFR1L
ENST00000497956 1 0.525810173443456 0.0383040802922058 ENSG00000117640 MTFR1L
ENST00000606617 1 0.53056820291461 0.0493205540777351 ENSG00000272478 RP1-317E23.7
ENST00000538789 1 0.226706490217885 0.0668326237582141 ENSG00000127423 AUNIP
ENST00000481602 1 0.935102891119606 -0.00632857239848872 ENSG00000127423 AUNIP
ENST00000374298 1 0.481533545325492 0.0515125706745973 ENSG00000127423 AUNIP
ENST00000455431 1 0.848692353918739 0.0137429615570662 ENSG00000236528 RP1-125I3.2
ENST00000374296 1 0.701627578775537 0.024599913215266 ENSG00000182749 PAQR7
ENST00000513116 1 0.521537660885143 -0.0482962758518014 ENSG00000117632 STMN1
ENST00000426559 1 0.428169187694779 0.0351971065034905 ENSG00000117632 STMN1
ENST00000440710 1 0.240508249646483 0.024746235505231 ENSG00000229786 SNRPFP2
ENST00000453780 1 0.569600258754061 -0.0118437161120029 ENSG00000223624 RP1-125I3.4
ENST00000455785 1 0.433186415187362 0.0350635600333126 ENSG00000117632 STMN1
ENST00000399728 1 0.435003102496371 0.0349451385670214 ENSG00000117632 STMN1
ENST00000465604 1 0.430217013865595 0.035027163819249 ENSG00000117632 STMN1
ENST00000357865 1 0.433181998524486 0.0347443220177818 ENSG00000117632 STMN1
ENST00000374291 1 0.435515753972423 0.0347278777515325 ENSG00000117632 STMN1
ENST00000485226 1 0.390615903092702 0.037564160807005 ENSG00000117632 STMN1
ENST00000446334 1 0.387100456688281 0.0399246938084579 ENSG00000117632 STMN1
ENST00000580971 1 0.431001672414424 0.039782625733559 ENSG00000264021 MIR3917
ENST00000374282 1 0.0631439005077357 0.110565682828147 ENSG00000158006 PAFAH2
ENST00000374284 1 0.17235054142407 0.085378344142036 ENSG00000158006 PAFAH2
ENST00000493892 1 0.827738068514131 0.0168182931174584 ENSG00000158006 PAFAH2
ENST00000464540 1 0.827459090127891 0.0168404194247461 ENSG00000158006 PAFAH2
ENST00000476611 1 0.508552313904866 0.059290383605209 ENSG00000158006 PAFAH2
ENST00000439092 1 0.921784387187904 -0.00791629016756748 ENSG00000158006 PAFAH2
ENST00000441420 1 0.921394424749136 -0.00798969723225351 ENSG00000158006 PAFAH2
ENST00000481377 1 0.448705616423247 0.023107788624282 ENSG00000158008 EXTL1
ENST00000374280 1 0.496005228916382 0.0237221256028517 ENSG00000158008 EXTL1
ENST00000484339 1 0.511292188142761 0.0168999043862033 ENSG00000158008 EXTL1
ENST00000374272 1 0.106672027531535 0.0756432530048955 ENSG00000158022 TRIM63
ENST00000483052 1 0.583374512526383 0.0168659573869394 ENSG00000158022 TRIM63
ENST00000444713 1 0.905885503425532 -0.00788176705461898 ENSG00000175087 PDIK1L
ENST00000374271 1 0.81415006496491 -0.0130631928998171 ENSG00000175087 PDIK1L
ENST00000374269 1 0.917011953635131 -0.00601987372793994 ENSG00000175087 PDIK1L
ENST00000374266 1 0.0759510760147896 -0.123771514764906 ENSG00000142684 ZNF593
ENST00000270812 1 0.0759510760147896 -0.123771514764906 ENSG00000142684 ZNF593
ENST00000407889 1 0.07029454342568 -0.126327956577501 ENSG00000236782 RP11-96L14.7
ENST00000414762 1 0.0673394229308379 -0.1286178350031 ENSG00000236782 RP11-96L14.7
ENST00000433939 1 0.0670516888451486 -0.127798422013124 ENSG00000236782 RP11-96L14.7
ENST00000444682 1 0.0832167281294099 -0.122182195821243 ENSG00000236782 RP11-96L14.7
ENST00000448923 1 0.509458952891458 -0.0475914063004973 ENSG00000236782 RP11-96L14.7
ENST00000361530 1 0.958644001452339 -0.00456828760782418 ENSG00000142675 CNKSR1
ENST00000481077 1 0.240861066389926 -0.103459546590597 ENSG00000142675 CNKSR1
ENST00000480348 1 0.452033289604789 -0.0659042447847207 ENSG00000142675 CNKSR1
ENST00000465415 1 0.293277072981507 -0.0784017652571209 ENSG00000142675 CNKSR1
ENST00000374253 1 0.959416106246535 -0.00448175001643418 ENSG00000142675 CNKSR1
ENST00000525687 1 0.66755552294563 -0.0385442998922031 ENSG00000142675 CNKSR1
ENST00000482227 1 0.959416106246535 -0.00448175001643418 ENSG00000142675 CNKSR1
ENST00000531191 1 0.874000049634305 -0.0139889406339302 ENSG00000142675 CNKSR1
ENST00000524529 1 0.587829992663595 -0.041433723632475 ENSG00000142675 CNKSR1
ENST00000531150 1 0.478635953051009 -0.0557217445729439 ENSG00000142675 CNKSR1
ENST00000528001 1 0.535019369763076 -0.0497998847597686 ENSG00000142675 CNKSR1
ENST00000528281 1 0.905885017682182 -0.0104550351920618 ENSG00000142675 CNKSR1
ENST00000480617 1 0.761335300558506 -0.0207986736450967 ENSG00000142675 CNKSR1
ENST00000484874 1 0.678298736761941 -0.030180896246019 ENSG00000142675 CNKSR1
ENST00000338855 1 0.52199990805198 -0.0169220232047458 ENSG00000188782 CATSPER4
ENST00000456354 1 0.362520653053914 -0.0253757231456789 ENSG00000188782 CATSPER4
ENST00000518899 1 0.362520653053914 -0.0253757231456789 ENSG00000188782 CATSPER4
ENST00000428812 1 0.0742622322102394 0.0800702574459502 ENSG00000236155 RP11-231P20.2
ENST00000447201 1 0.455857256062949 0.0161547354746001 ENSG00000236155 RP11-231P20.2
ENST00000448341 1 0.455857256062949 0.0161547354746001 ENSG00000236155 RP11-231P20.2
ENST00000451482 1 0.445094110599936 0.0337401522384009 ENSG00000236155 RP11-231P20.2
ENST00000451429 1 0.404382678086113 -0.0337402374385031 ENSG00000130695 CEP85
ENST00000476272 1 0.435940193816831 -0.0308131605392383 ENSG00000130695 CEP85
ENST00000252992 1 0.435940193816831 -0.0308131605392383 ENSG00000130695 CEP85
ENST00000480446 1 0.539838262140194 0.054047905458978 ENSG00000130695 CEP85
ENST00000453146 1 0.480367267996346 -0.0348826577923335 ENSG00000130695 CEP85
ENST00000603670 1 0.242811711890561 0.0568990862101333 ENSG00000270733 RP11-231P20.5
ENST00000469609 1 0.106880521932485 -0.0849440404492104 ENSG00000130695 CEP85
ENST00000468163 1 0.0295861593897081 -0.167551808684528 ENSG00000130695 CEP85
ENST00000491670 1 0.0429771419618853 -0.134798502198617 ENSG00000130695 CEP85
ENST00000270792 1 0.859311710159589 -0.00759117017519572 ENSG00000142669 SH3BGRL3
ENST00000319041 1 0.922089638365432 -0.00423632730689066 ENSG00000142669 SH3BGRL3
ENST00000314675 1 0.889537246071737 0.0068291402074071 ENSG00000158062 UBXN11
ENST00000472155 1 0.622581908267511 -0.0317028822468541 ENSG00000158062 UBXN11
ENST00000374223 1 0.638988994590236 -0.0302385801844419 ENSG00000158062 UBXN11
ENST00000475591 1 0.622581908267511 -0.0317028822468541 ENSG00000158062 UBXN11
ENST00000357089 1 0.631120506241547 -0.0309387932634902 ENSG00000158062 UBXN11
ENST00000494942 1 0.631120506241547 -0.0309387932634902 ENSG00000158062 UBXN11
ENST00000374221 1 0.628201801410689 -0.0311769019840073 ENSG00000158062 UBXN11
ENST00000374217 1 0.810450552329723 0.0200003866598573 ENSG00000158062 UBXN11
ENST00000374222 1 0.805705463404925 0.0205077885743408 ENSG00000158062 UBXN11
ENST00000496466 1 0.404553779780243 -0.0558565268901869 ENSG00000158062 UBXN11
ENST00000535108 1 0.836693166420488 0.0134990015667663 ENSG00000158062 UBXN11
ENST00000436301 1 0.88033851643999 0.0099657950331066 ENSG00000158062 UBXN11
ENST00000374215 1 0.526819942467526 0.043018481463692 ENSG00000158062 UBXN11
ENST00000452980 1 0.436070825963357 0.055816769025341 ENSG00000158062 UBXN11
ENST00000442942 1 0.496283214753209 0.0493513966311036 ENSG00000158062 UBXN11
ENST00000450041 1 0.513448739134437 0.0514153190212008 ENSG00000158062 UBXN11
ENST00000423664 1 0.499379695576683 0.0536136865383715 ENSG00000158062 UBXN11
ENST00000421827 1 0.776514137488367 0.0237723527396921 ENSG00000158062 UBXN11
ENST00000374213 1 0.273557998578742 0.0499403518607955 ENSG00000169442 CD52
ENST00000492808 1 0.255264325750635 0.0512024951282713 ENSG00000169442 CD52
ENST00000470468 1 0.273740305734687 0.049915989458402 ENSG00000169442 CD52
ENST00000308182 1 0.651743897301988 -0.0373626456999478 ENSG00000176092 AIM1L
ENST00000527815 1 0.651743897301988 -0.0373626456999478 ENSG00000176092 AIM1L
ENST00000374211 1 0.669380762961092 -0.0324038062413981 ENSG00000176092 AIM1L
ENST00000374208 1 0.507252982339986 -0.0512248714283226 ENSG00000176092 AIM1L
ENST00000520372 1 0.259497989585861 -0.0405413660294549 ENSG00000176092 AIM1L
ENST00000522923 1 0.085427141074031 -0.0543192387901283 ENSG00000176092 AIM1L
ENST00000429942 1 0.0867731637035672 -0.0541680518230362 ENSG00000176092 AIM1L
ENST00000403843 1 0.53883633962716 -0.0125494449412078 ENSG00000176083 ZNF683
ENST00000374204 1 0.53883633962716 -0.0125494449412078 ENSG00000176083 ZNF683
ENST00000436292 1 0.53883633962716 -0.0125494449412078 ENSG00000176083 ZNF683
ENST00000349618 1 0.53883633962716 -0.0125494449412078 ENSG00000176083 ZNF683
ENST00000326279 1 0.774562854532297 -0.0113238076303232 ENSG00000131914 LIN28A
ENST00000254231 1 0.774562854532297 -0.0113238076303232 ENSG00000131914 LIN28A
ENST00000434391 1 0.665966278045691 0.0183858548502438 ENSG00000117682 DHDDS
ENST00000427245 1 0.187103292530812 0.0779004021222301 ENSG00000117682 DHDDS
ENST00000527611 1 0.519057138027765 0.0481969281652153 ENSG00000117682 DHDDS
ENST00000374186 1 0.171137586363323 0.0832257608925259 ENSG00000117682 DHDDS
ENST00000525682 1 0.231148650123487 0.0543138624168974 ENSG00000117682 DHDDS
ENST00000236342 1 0.27512738516708 0.0494794491688475 ENSG00000117682 DHDDS
ENST00000526219 1 0.271347783653285 0.0512160182813509 ENSG00000117682 DHDDS
ENST00000374185 1 0.19130079156825 0.0780010937346033 ENSG00000117682 DHDDS
ENST00000487944 1 0.24106537176454 0.0811340598756726 ENSG00000117682 DHDDS
ENST00000360009 1 0.659510176143975 0.0187618156696043 ENSG00000117682 DHDDS
ENST00000533087 1 0.166259374816152 0.0846326571808175 ENSG00000117682 DHDDS
ENST00000531312 1 0.121747597073429 0.0923435871529969 ENSG00000117682 DHDDS
ENST00000525165 1 0.104095854873803 0.0965980913303239 ENSG00000117682 DHDDS
ENST00000525546 1 0.225864778002276 0.0738904799019558 ENSG00000117682 DHDDS
ENST00000528557 1 0.171174404718253 0.083522955723199 ENSG00000117682 DHDDS
ENST00000525326 1 0.207329428428967 0.0773654379859818 ENSG00000117682 DHDDS
ENST00000526278 1 0.145746236587805 0.0868080865221977 ENSG00000117682 DHDDS
ENST00000436153 1 0.169587411686625 0.0837249802550899 ENSG00000117682 DHDDS
ENST00000529688 1 0.121160722851344 0.0923944776369531 ENSG00000117682 DHDDS
ENST00000530781 1 0.255386047730414 0.0805435288730287 ENSG00000117682 DHDDS
ENST00000531955 1 0.21219139577003 0.0776076325391591 ENSG00000117682 DHDDS
ENST00000525410 1 0.170276965699708 0.0824463568021369 ENSG00000117682 DHDDS
ENST00000430232 1 0.282728197064531 0.0553773165091406 ENSG00000117682 DHDDS
ENST00000431933 1 0.775137202534632 -0.0136299487243656 ENSG00000117682 DHDDS
ENST00000416052 1 0.810106977480318 0.0144812229648761 ENSG00000117682 DHDDS
ENST00000446498 1 0.975849078456294 -0.00193166395391027 ENSG00000223583 RP3-476K8.4
ENST00000423060 1 0.871406627502022 0.0129882451290054 ENSG00000225891 RP3-476K8.3
ENST00000468388 1 0.403984301395152 0.0412327467832576 ENSG00000198830 HMGN2
ENST00000479815 1 0.547760725932043 0.028087152288454 ENSG00000198830 HMGN2
ENST00000460563 1 0.380925477460711 0.0406373844591539 ENSG00000198830 HMGN2
ENST00000464888 1 0.528613225503398 0.029552200688923 ENSG00000198830 HMGN2
ENST00000463817 1 0.3573789414154 0.0432274789355622 ENSG00000198830 HMGN2
ENST00000467700 1 0.357149820626946 0.0430883936073698 ENSG00000198830 HMGN2
ENST00000361427 1 0.35574281488181 0.0429833486516666 ENSG00000198830 HMGN2
ENST00000466194 1 0.336445000575477 0.046679576607716 ENSG00000198830 HMGN2
ENST00000493418 1 0.35275594395767 0.0449471572602054 ENSG00000198830 HMGN2
ENST00000525525 1 0.863168557582948 -0.00982457808480209 ENSG00000117676 RPS6KA1
ENST00000526040 1 0.318892579151082 -0.042883560725891 ENSG00000117676 RPS6KA1
ENST00000374168 1 0.127628958229796 -0.0516149481963716 ENSG00000117676 RPS6KA1
ENST00000524436 1 0.540083764948636 -0.0286452438807615 ENSG00000117676 RPS6KA1
ENST00000374166 1 0.125273047765637 -0.0518737919503711 ENSG00000117676 RPS6KA1
ENST00000526792 1 0.107678309436682 -0.0561068208022173 ENSG00000117676 RPS6KA1
ENST00000529454 1 0.204749632470375 -0.0550539178905501 ENSG00000117676 RPS6KA1
ENST00000374162 1 0.108807697335299 -0.0558808450019703 ENSG00000117676 RPS6KA1
ENST00000530003 1 0.0630522985248389 -0.0644260323304792 ENSG00000117676 RPS6KA1
ENST00000366866 1 0.0988194050329544 -0.0748748754712911 ENSG00000117676 RPS6KA1
ENST00000531113 1 0.118187906179356 -0.0574727045557344 ENSG00000117676 RPS6KA1
ENST00000374163 1 0.0649439906715751 -0.06460685949124 ENSG00000117676 RPS6KA1
ENST00000530607 1 0.0963785541064927 -0.0851567302374917 ENSG00000117676 RPS6KA1
ENST00000531382 1 0.083691168777894 -0.0630105237809749 ENSG00000117676 RPS6KA1
ENST00000525582 1 0.515925802657383 -0.0474068735614832 ENSG00000117676 RPS6KA1
ENST00000527264 1 0.0875266001103476 -0.0795787386546822 ENSG00000117676 RPS6KA1
ENST00000474934 1 0.620201370352761 -0.0305586521095336 ENSG00000117676 RPS6KA1
ENST00000459548 1 0.320235785387005 -0.0686474917997432 ENSG00000238705 MIR1976
ENST00000488985 1 0.448417490014611 -0.0539160854976915 ENSG00000117676 RPS6KA1
ENST00000403732 1 0.707519914816362 -0.0193524508235568 ENSG00000117676 RPS6KA1
ENST00000530305 1 0.13375591854668 -0.10389640629012 ENSG00000117676 RPS6KA1
ENST00000438977 1 0.134534920289485 -0.0787752900261768 ENSG00000117676 RPS6KA1
ENST00000569378 1 0.778009178414707 -0.0225791907880515 ENSG00000260063 RP5-968P14.2
ENST00000324856 1 0.443307522240676 0.0266164742356444 ENSG00000117713 ARID1A
ENST00000457599 1 0.399117291132394 0.0319805097693837 ENSG00000117713 ARID1A
ENST00000524572 1 0.00343047066535616 0.189022864401983 ENSG00000117713 ARID1A
ENST00000374152 1 0.431786935001759 0.0238095306548072 ENSG00000117713 ARID1A
ENST00000578818 1 0.376840970225171 0.0566539428863549 ENSG00000266138 RN7SL501P
ENST00000430291 1 0.895149472385641 0.0067194371399892 ENSG00000117713 ARID1A
ENST00000430799 1 0.795990555575764 -0.0094245999369477 ENSG00000117713 ARID1A
ENST00000466382 1 0.832845988307842 -0.00794702847634013 ENSG00000117713 ARID1A
ENST00000540690 1 0.859347015492505 -0.00667590534391934 ENSG00000117713 ARID1A
ENST00000532781 1 0.508592321392758 -0.0270262863679919 ENSG00000117713 ARID1A
ENST00000430292 1 0.658856171012827 0.0327208894246139 ENSG00000060642 PIGV
ENST00000472757 1 0.954893545016706 0.00323567172461476 ENSG00000060642 PIGV
ENST00000078527 1 0.929479608164402 -0.00493065921724999 ENSG00000060642 PIGV
ENST00000431541 1 0.605786486442855 0.0382341204136472 ENSG00000060642 PIGV
ENST00000449950 1 0.770196871254959 -0.0164075879399195 ENSG00000060642 PIGV
ENST00000374145 1 0.720566429811878 -0.0200528244204976 ENSG00000060642 PIGV
ENST00000455364 1 0.622822038587841 -0.0364088592944183 ENSG00000060642 PIGV
ENST00000477476 1 0.280805761330346 -0.0343782315537361 ENSG00000241188 RN7SL165P
ENST00000374142 1 0.202442167140008 0.0524103304276381 ENSG00000204160 ZDHHC18
ENST00000374141 1 0.058894997371287 0.0973006927102374 ENSG00000204160 ZDHHC18
ENST00000534643 1 0.359067182602186 0.0555204167757833 ENSG00000204160 ZDHHC18
ENST00000488397 1 0.298380446576981 0.0481915209102522 ENSG00000204160 ZDHHC18
ENST00000478902 1 0.0144195266849974 0.182505781043303 ENSG00000204160 ZDHHC18
ENST00000339276 1 0.573162636544539 -0.0506252403590457 ENSG00000175793 SFN
ENST00000374135 1 0.541190129699904 0.0243924162508025 ENSG00000142751 GPN2
ENST00000448791 1 0.970634733858724 0.00266358555115594 ENSG00000226698 RP1-50O24.6
ENST00000374133 1 0.265030669112547 0.0626508257048379 ENSG00000142751 GPN2
ENST00000477418 1 0.307371474630915 0.0582467029971809 ENSG00000142751 GPN2
ENST00000431781 1 0.276791377899025 0.0649681254225773 ENSG00000142751 GPN2
ENST00000461282 1 0.587532409830218 -0.0450716344482582 ENSG00000142751 GPN2
ENST00000445019 1 0.292163250442267 0.0853669044195462 ENSG00000198746 GPATCH3
ENST00000361720 1 0.631446225655404 0.0309691175757692 ENSG00000198746 GPATCH3
ENST00000450844 1 0.431731257157432 0.0682469267775611 ENSG00000198746 GPATCH3
ENST00000435827 1 0.639881356365038 -0.0230690355645984 ENSG00000090273 NUDC
ENST00000254227 1 0.509192712489193 0.0193922709277928 ENSG00000131910 NR0B2
ENST00000321265 1 0.665760248682904 -0.0197904858924652 ENSG00000090273 NUDC
ENST00000452707 1 0.979477727279945 -0.00133443426525461 ENSG00000090273 NUDC
ENST00000484772 1 0.662514717229002 -0.0261264902593359 ENSG00000090273 NUDC
ENST00000320567 1 0.327563293835455 -0.0573615668949342 ENSG00000175707 C1orf172
ENST00000522111 1 0.604522189435026 0.0400153188944585 ENSG00000253368 TRNP1
ENST00000531285 1 0.66073377615368 0.028543106006025 ENSG00000253368 TRNP1
ENST00000289166 1 0.390574856944349 0.0268237625507147 ENSG00000158246 FAM46B
ENST00000374089 1 0.468270077844043 0.050198354606747 ENSG00000090020 SLC9A1
ENST00000263980 1 0.306772127082639 0.0520100860732905 ENSG00000090020 SLC9A1
ENST00000490329 1 0.0116512766695497 0.223243408340708 ENSG00000090020 SLC9A1
ENST00000545949 1 0.876153526927141 0.00843233362171386 ENSG00000090020 SLC9A1
ENST00000447808 1 0.116560750749263 -0.132028902241641 ENSG00000090020 SLC9A1
ENST00000374086 1 0.418473781083534 0.0474646743929684 ENSG00000090020 SLC9A1
ENST00000374084 1 0.565746917299451 0.0361532832757208 ENSG00000090020 SLC9A1
ENST00000446783 1 0.238816889313546 -0.0378208756094299 ENSG00000214973 CHCHD3P3
ENST00000449818 1 0.700680134665171 -0.0342869228509385 ENSG00000225159 NPM1P39
ENST00000319394 1 0.12047912060237 0.0694623827021411 ENSG00000142784 WDTC1
ENST00000361771 1 0.113807560646424 0.0707121258483792 ENSG00000142784 WDTC1
ENST00000516289 1 0.0220070265463554 0.0762777936658798 ENSG00000252098 Y_RNA
ENST00000447062 1 0.103429707423389 0.0787031899727119 ENSG00000142784 WDTC1
ENST00000491239 1 0.0845550239315746 0.0938498656898081 ENSG00000142784 WDTC1
ENST00000472249 1 0.681818790739608 0.0314323116781313 ENSG00000142784 WDTC1
ENST00000428741 1 0.425977470325267 -0.0309231333722868 ENSG00000243659 RP11-4K3__A.3
ENST00000374076 1 0.524130664149449 0.0352645085709577 ENSG00000186501 TMEM222
ENST00000464720 1 0.53632587215107 0.0342781664047138 ENSG00000186501 TMEM222
ENST00000608611 1 0.53632587215107 0.0342781664047138 ENSG00000186501 TMEM222
ENST00000466759 1 0.42182393998972 0.0521377608122635 ENSG00000186501 TMEM222
ENST00000486082 1 0.605402564158967 0.0305643458250544 ENSG00000186501 TMEM222
ENST00000464813 1 0.545357508197424 0.0367986642913603 ENSG00000186501 TMEM222
ENST00000478104 1 0.530406660607242 0.0351402963260441 ENSG00000186501 TMEM222
ENST00000498220 1 0.611788343950913 0.0300897059724445 ENSG00000186501 TMEM222
ENST00000384161 1 0.0931756479362174 0.0901338722150452 ENSG00000206888 RNU6-48P
ENST00000486001 1 0.0570290899656447 0.137127048997664 ENSG00000241547 RP11-4K3__A.5
ENST00000471456 1 0.818559024814285 -0.0152020417662392 ENSG00000186501 TMEM222
ENST00000470223 1 0.843187576323106 -0.0132866502742048 ENSG00000186501 TMEM222
ENST00000318074 1 0.719924297695802 -0.0154582968848531 ENSG00000142765 SYTL1
ENST00000483926 1 0.710303496610572 -0.0160241479171985 ENSG00000142765 SYTL1
ENST00000473280 1 0.904253158323777 -0.00611636550714126 ENSG00000142765 SYTL1
ENST00000543823 1 0.685329782805501 -0.0187613371027854 ENSG00000142765 SYTL1
ENST00000490170 1 0.579696803078201 -0.0286163371773619 ENSG00000142765 SYTL1
ENST00000496001 1 0.955040989720187 -0.00352139406835505 ENSG00000142765 SYTL1
ENST00000485269 1 0.858954185866176 -0.0109420980414963 ENSG00000142765 SYTL1
ENST00000475199 1 0.743414148808972 0.0221327933355811 ENSG00000142765 SYTL1
ENST00000486046 1 0.438269506294904 0.063216173544181 ENSG00000142733 MAP3K6
ENST00000472410 1 0.566152922610855 0.0499549246651016 ENSG00000142733 MAP3K6
ENST00000374040 1 0.649843528516669 0.0382791234189191 ENSG00000142733 MAP3K6
ENST00000493901 1 0.650257323161749 0.0382277661256056 ENSG00000142733 MAP3K6
ENST00000470890 1 0.609797558945284 0.0450363065473202 ENSG00000142733 MAP3K6
ENST00000357582 1 0.601113292485199 0.0441401635045185 ENSG00000142733 MAP3K6
ENST00000476509 1 0.188243345983338 -0.109540547611942 ENSG00000142733 MAP3K6
ENST00000495230 1 0.475619783308945 -0.0529173893433125 ENSG00000142733 MAP3K6
ENST00000270879 1 0.284572217775905 -0.0346563868063671 ENSG00000142748 FCN3
ENST00000354982 1 0.284572217775905 -0.0346563868063671 ENSG00000142748 FCN3
ENST00000374027 1 0.966515702264894 -0.00144903855605063 ENSG00000174950 CD164L2
ENST00000374030 1 0.966515702264894 -0.00144903855605063 ENSG00000174950 CD164L2
ENST00000374024 1 0.82036379143469 -0.0151789936210014 ENSG00000181773 GPR3
ENST00000430629 1 0.290328079235226 0.0288694897971785 ENSG00000158195 WASF2
ENST00000536657 1 0.10549724572068 0.0564256707174026 ENSG00000158195 WASF2
ENST00000492975 1 0.172924473031932 -0.122494981519444 ENSG00000241169 RP4-752I6.1
ENST00000443579 1 0.584450868299119 -0.0461055472454401 ENSG00000237429 RP1-159A19.4
ENST00000247087 1 0.216805897068033 -0.0707156614639709 ENSG00000126705 AHDC1
ENST00000374011 1 0.21948325069578 -0.0705705532642898 ENSG00000126705 AHDC1
ENST00000487743 1 0.906913107398439 0.0104131855070553 ENSG00000126705 AHDC1
ENST00000490295 1 0.839406444104514 -0.0131388284291066 ENSG00000126705 AHDC1
ENST00000480033 1 0.567484154842623 -0.0383748483086291 ENSG00000126705 AHDC1
ENST00000374005 1 0.0503147579197807 -0.10400544181782 ENSG00000000938 FGR
ENST00000399173 1 0.0509541035110467 -0.107253197424205 ENSG00000000938 FGR
ENST00000545953 1 0.0486310723045766 -0.104658274318539 ENSG00000000938 FGR
ENST00000374004 1 0.0148572091604633 -0.134284776704368 ENSG00000000938 FGR
ENST00000374003 1 0.0601283480227888 -0.102276415966571 ENSG00000000938 FGR
ENST00000457296 1 0.0567046658251935 -0.109755050218856 ENSG00000000938 FGR
ENST00000475472 1 0.146568928818807 -0.0926210423948928 ENSG00000000938 FGR
ENST00000468038 1 0.128006651218326 -0.102329988898746 ENSG00000000938 FGR
ENST00000433132 1 0.426636570167696 -0.0487641577004039 ENSG00000235912 RP1-159A19.3
ENST00000440492 1 0.787628345169908 0.014809648487983 ENSG00000233975 RP11-288L9.1
ENST00000361157 1 0.133520856832232 -0.096759231928671 ENSG00000126709 IFI6
ENST00000339145 1 0.132981902226013 -0.0969493609606848 ENSG00000126709 IFI6
ENST00000362020 1 0.133260483652965 -0.0968378404289081 ENSG00000126709 IFI6
ENST00000430683 1 0.00113315935184108 -0.280778066903344 ENSG00000225886 RP11-288L9.4
ENST00000373954 1 0.097646376447205 -0.115743548913711 ENSG00000009780 FAM76A
ENST00000419687 1 0.198112480275571 -0.0927074720438583 ENSG00000009780 FAM76A
ENST00000373949 1 0.14540881165086 -0.104019866062587 ENSG00000009780 FAM76A
ENST00000530324 1 0.11709627532455 -0.117848112603139 ENSG00000009780 FAM76A
ENST00000234549 1 0.189330781982267 -0.0974441951707606 ENSG00000009780 FAM76A
ENST00000010299 1 0.189330781982267 -0.0974441951707606 ENSG00000009780 FAM76A
ENST00000446554 1 0.211185664178706 0.0487620169364727 ENSG00000231344 RP3-426I6.2
ENST00000425462 1 0.971541733043884 -0.00138597467745067 ENSG00000230833 RPEP3
ENST00000446647 1 0.151417500933504 -0.120708005784258 ENSG00000009780 FAM76A
ENST00000373943 1 0.854404384720576 0.00802753582471363 ENSG00000117758 STX12
ENST00000440806 1 0.828384034078334 -0.0109853310177341 ENSG00000117758 STX12
ENST00000468761 1 0.689917895720783 0.024746305019013 ENSG00000117758 STX12
ENST00000602607 1 0.418454411505944 0.053304939897931 ENSG00000269971 RP3-426I6.5
ENST00000481874 1 0.697182437688949 -0.0312666957358156 ENSG00000117758 STX12
ENST00000472285 1 0.747571234318527 -0.0225561303467074 ENSG00000117758 STX12
ENST00000602843 1 0.0929072018320924 0.0932086069542754 ENSG00000270031 RP3-426I6.6
ENST00000311772 1 0.503347143094155 0.0257871596863084 ENSG00000117751 PPP1R8
ENST00000236412 1 0.522349497130709 0.0246681117105188 ENSG00000117751 PPP1R8
ENST00000373931 1 0.499741678256712 0.0260044614891976 ENSG00000117751 PPP1R8
ENST00000431586 1 0.268175599166347 0.0468161305419977 ENSG00000117751 PPP1R8
ENST00000517138 1 0.223207186023228 -0.0631501088957286 ENSG00000252947 SCARNA1
ENST00000486634 1 0.758394827068371 0.0142009707247842 ENSG00000117751 PPP1R8
ENST00000601459 1 0.755448690127565 0.0221300321891428 ENSG00000268552 AL109927.1
ENST00000328928 1 0.97148178923816 -0.00122484529150522 ENSG00000130775 THEMIS2
ENST00000373925 1 0.97148178923816 -0.00122484529150522 ENSG00000130775 THEMIS2
ENST00000373927 1 0.984371264651444 -0.000675994188356065 ENSG00000130775 THEMIS2
ENST00000427466 1 0.446572645114034 0.0369175753456265 ENSG00000130775 THEMIS2
ENST00000442118 1 0.817763940707787 0.00970424405580413 ENSG00000130775 THEMIS2
ENST00000467258 1 0.871280119198738 -0.00571974793155471 ENSG00000130775 THEMIS2
ENST00000373921 1 0.97148178923816 -0.00122484529150522 ENSG00000130775 THEMIS2
ENST00000466068 1 0.799399420130721 -0.0103727068690466 ENSG00000130775 THEMIS2
ENST00000482828 1 0.776008889053401 -0.0108107022542906 ENSG00000130775 THEMIS2
ENST00000456990 1 0.593976965436116 -0.0188667130198438 ENSG00000130775 THEMIS2
ENST00000492877 1 0.975350367152908 0.00159159723010267 ENSG00000130775 THEMIS2
ENST00000373912 1 0.971430271534584 0.00153085691641387 ENSG00000117748 RPA2
ENST00000419958 1 0.782790124154994 0.0147627017062831 ENSG00000117748 RPA2
ENST00000373909 1 0.983509504238116 -0.00086088446819955 ENSG00000117748 RPA2
ENST00000313433 1 0.604769364506337 -0.0220196890699909 ENSG00000117748 RPA2
ENST00000444045 1 0.792119429685678 -0.011879102678044 ENSG00000117748 RPA2
ENST00000373894 1 0.941635922019034 -0.00638729108961179 ENSG00000130768 SMPDL3B
ENST00000548116 1 0.941635922019034 -0.00638729108961179 ENSG00000130768 SMPDL3B
ENST00000411604 1 0.849103068374734 -0.0169932350968124 ENSG00000130768 SMPDL3B
ENST00000373888 1 0.834374874628184 -0.0184474327017341 ENSG00000130768 SMPDL3B
ENST00000466793 1 0.813067139858408 -0.0206836555351804 ENSG00000130768 SMPDL3B
ENST00000549094 1 0.942701325182326 -0.0062725764344576 ENSG00000130768 SMPDL3B
ENST00000448015 1 0.52941438967342 -0.0549570022334462 ENSG00000227050 RP11-460I13.2
ENST00000373884 1 0.236883990460563 -0.0944998889922632 ENSG00000158156 XKR8
ENST00000481387 1 0.0341943041716309 -0.189428186009098 ENSG00000158156 XKR8
ENST00000373871 1 0.487061693853837 0.021616981394337 ENSG00000158161 EYA3
ENST00000436342 1 0.487061693853837 0.021616981394337 ENSG00000158161 EYA3
ENST00000373864 1 0.842304201677842 0.00725269819005687 ENSG00000158161 EYA3
ENST00000540618 1 0.998244507819421 -9.65008647202037e-05 ENSG00000158161 EYA3
ENST00000545175 1 0.996656324056678 0.00018422222085358 ENSG00000158161 EYA3
ENST00000373863 1 0.994666191513766 0.000293809261098517 ENSG00000158161 EYA3
ENST00000495923 1 0.724963283103305 -0.0176400043844077 ENSG00000158161 EYA3
ENST00000471498 1 0.827989482413718 -0.00967107958272564 ENSG00000158161 EYA3
ENST00000426041 1 0.341538044444512 0.0566230377598238 ENSG00000238231 RP11-460I13.6
ENST00000468665 1 0.259474397011581 0.066095401638423 ENSG00000158161 EYA3
ENST00000476501 1 0.120285293635545 -0.0946803738764626 ENSG00000240750 RN7SL559P
ENST00000543748 1 0.0409179992905024 -0.157934838195133 ENSG00000228589 SPCS2P4
ENST00000436160 1 0.0383086926874195 -0.162425435254524 ENSG00000228589 SPCS2P4
ENST00000373857 1 0.947568630615573 0.00231089290195784 ENSG00000169403 PTAFR
ENST00000539896 1 0.892264172363339 0.00471044375192792 ENSG00000169403 PTAFR
ENST00000305392 1 0.54489764779115 -0.0262937570866296 ENSG00000169403 PTAFR
ENST00000603289 1 0.591554585725514 0.0239908091769038 ENSG00000126698 DNAJC8
ENST00000321830 1 0.86607160468401 -0.0128062683770196 ENSG00000215902 AL353354.1
ENST00000263697 1 0.468789010335136 0.0294486658414368 ENSG00000126698 DNAJC8
ENST00000596102 1 0.529074108236494 -0.0366927336989454 ENSG00000269804 AL353354.2
ENST00000489277 1 0.468789010335136 0.0294486658414368 ENSG00000126698 DNAJC8
ENST00000470967 1 0.518468470679624 0.0342206572544304 ENSG00000126698 DNAJC8
ENST00000482674 1 0.171102865129306 0.0695074824275361 ENSG00000126698 DNAJC8
ENST00000488868 1 0.178426585891899 0.06833867182101 ENSG00000126698 DNAJC8
ENST00000497986 1 0.798184721726221 0.00836013795540226 ENSG00000130770 ATPIF1
ENST00000335514 1 0.798224550293452 0.00835976421629086 ENSG00000130770 ATPIF1
ENST00000468425 1 0.863312073506146 0.00547317885463044 ENSG00000130770 ATPIF1
ENST00000465645 1 0.798287543862442 0.00836468736610481 ENSG00000130770 ATPIF1
ENST00000604716 1 0.964367336638677 -0.00320687638914019 ENSG00000270605 RP5-1092A3.4
ENST00000605846 1 0.831737007537895 0.0117052107621058 ENSG00000271398 RP5-1092A3.5
ENST00000253063 1 0.0367233198182787 -0.0888415491047562 ENSG00000130766 SESN2
ENST00000479574 1 0.59745927941633 -0.0304876004041592 ENSG00000130772 MED18
ENST00000373842 1 0.921624083288389 0.00560030194239651 ENSG00000130772 MED18
ENST00000398997 1 0.921711270802023 0.0055924474523178 ENSG00000130772 MED18
ENST00000475655 1 0.72499536826943 -0.0253385979970502 ENSG00000130772 MED18
ENST00000474683 1 0.535172673389749 -0.0425583591419063 ENSG00000130772 MED18
ENST00000373839 1 0.937446791248805 0.00284329626448963 ENSG00000204138 PHACTR4
ENST00000463428 1 0.640101201442231 0.0236751615375142 ENSG00000204138 PHACTR4
ENST00000493669 1 0.700067386199152 0.0152132190688407 ENSG00000204138 PHACTR4
ENST00000384052 1 0.248157472809094 -0.0627010767980328 ENSG00000206779 Y_RNA
ENST00000373836 1 0.953747171673641 -0.00194157567075601 ENSG00000204138 PHACTR4
ENST00000438601 1 0.364250923637199 0.0612252396834808 ENSG00000229820 RP1-308E4.1
ENST00000408289 1 0.409225470692035 -0.0312011410629604 ENSG00000221216 RNU6ATAC27P
ENST00000398958 1 0.636441546923165 -0.0149990953586543 ENSG00000180198 RCC1
ENST00000413987 1 0.673778873815815 -0.0160566256044057 ENSG00000242125 SNHG3
ENST00000427469 1 0.518995888312992 -0.0207693117606068 ENSG00000180198 RCC1
ENST00000447507 1 0.760773864440036 0.0110252635647071 ENSG00000242125 SNHG3
ENST00000434290 1 0.572691603552528 -0.0182648984493075 ENSG00000180198 RCC1
ENST00000373833 1 0.637772466091274 -0.0149501738182132 ENSG00000180198 RCC1
ENST00000437681 1 0.892348364846034 -0.00534446845719453 ENSG00000242125 SNHG3
ENST00000364938 1 0.490688000648763 0.0577228474095903 ENSG00000242125 SNHG3
ENST00000363217 1 0.0771009819823484 -0.157623698699078 ENSG00000200087 SNORA73B
ENST00000419074 1 0.439860499058259 -0.0330619970389639 ENSG00000180198 RCC1
ENST00000459072 1 0.0869558694102891 0.101542674399496 ENSG00000238821 snoU13
ENST00000373832 1 0.656653317280853 -0.018869051288337 ENSG00000180198 RCC1
ENST00000373831 1 0.710189567039729 -0.0171919692584087 ENSG00000180198 RCC1
ENST00000411533 1 0.64769113513776 -0.0220553691510545 ENSG00000180198 RCC1
ENST00000486790 1 0.439236912664798 -0.0435059019355859 ENSG00000180198 RCC1
ENST00000430407 1 0.701706921925177 -0.0192139485538378 ENSG00000180198 RCC1
ENST00000447051 1 0.948726141288141 0.00538368869372181 ENSG00000231468 PRDX3P2
ENST00000429051 1 0.575960571743442 -0.0334993508632339 ENSG00000180198 RCC1
ENST00000478232 1 0.647207470785342 0.0276708254667746 ENSG00000180198 RCC1
ENST00000373830 1 0.843472538333248 -0.00793930380821603 ENSG00000180098 TRNAU1AP
ENST00000495995 1 0.995670213776012 0.00026481837312124 ENSG00000180098 TRNAU1AP
ENST00000411406 1 0.519083978390901 0.0453349429516169 ENSG00000180098 TRNAU1AP
ENST00000480930 1 0.871193659857624 -0.00669898101909501 ENSG00000180098 TRNAU1AP
ENST00000491577 1 0.889078578256994 -0.0057559364377326 ENSG00000180098 TRNAU1AP
ENST00000464880 1 0.523169912820843 0.0375648049759101 ENSG00000180098 TRNAU1AP
ENST00000497790 1 0.676445223003646 0.0253626908354185 ENSG00000180098 TRNAU1AP
ENST00000495215 1 0.557957601095887 -0.0262614046496785 ENSG00000180098 TRNAU1AP
ENST00000464093 1 0.708590323806216 0.0192607730957142 ENSG00000180098 TRNAU1AP
ENST00000484775 1 0.799162419950349 0.0110215755915065 ENSG00000180098 TRNAU1AP
ENST00000464612 1 0.252992869274768 0.0614490301066579 ENSG00000197989 SNHG12
ENST00000475441 1 0.312050126922649 0.053199328614596 ENSG00000197989 SNHG12
ENST00000531126 1 0.633145225634882 0.0198192578300013 ENSG00000197989 SNHG12
ENST00000461448 1 0.632996222497492 0.0198202049134709 ENSG00000197989 SNHG12
ENST00000470977 1 0.624397194533804 0.020343482816427 ENSG00000197989 SNHG12
ENST00000474814 1 0.62686674379874 0.0201985348916627 ENSG00000197989 SNHG12
ENST00000481368 1 0.400920813073429 0.0408474735228814 ENSG00000197989 SNHG12
ENST00000481220 1 0.64678865018155 0.0190388026071268 ENSG00000197989 SNHG12
ENST00000488745 1 0.634061238101743 0.0197906950357504 ENSG00000197989 SNHG12
ENST00000483436 1 0.638544148105985 0.0195188350480992 ENSG00000197989 SNHG12
ENST00000408612 1 0.754555673316114 0.0279175805257831 ENSG00000221539 SNORD99
ENST00000384581 1 0.560879245809756 0.0393948949043982 ENSG00000197989 SNHG12
ENST00000464115 1 0.954235824329634 -0.00290581831266012 ENSG00000197989 SNHG12
ENST00000461832 1 0.961587735388597 -0.00244247741701224 ENSG00000197989 SNHG12
ENST00000384584 1 0.532912315327603 0.0532534116635821 ENSG00000197989 SNHG12
ENST00000384342 1 0.716311919649223 0.0292388470208378 ENSG00000197989 SNHG12
ENST00000471683 1 0.51580211322201 0.0294809073779593 ENSG00000120656 TAF12
ENST00000373826 1 0.887884780923751 0.00812379183635943 ENSG00000188060 RAB42
ENST00000465518 1 0.802594743569693 -0.0190596762850734 ENSG00000188060 RAB42
ENST00000373824 1 0.394834535024562 0.0446583362291095 ENSG00000120656 TAF12
ENST00000263974 1 0.406520166793663 0.0436207147355044 ENSG00000120656 TAF12
ENST00000495422 1 0.775611851658442 0.0155941057361097 ENSG00000120656 TAF12
ENST00000420776 1 0.587297358604107 -0.0441741879699753 ENSG00000229388 RP11-442N24__B.1
ENST00000427804 1 0.360147570127772 -0.053861989784606 ENSG00000229388 RP11-442N24__B.1
ENST00000602813 1 0.625738033524762 -0.0435700613770224 ENSG00000270103 RNU11
ENST00000387069 1 0.592754545432345 -0.0477835782531526 ENSG00000270103 RNU11
ENST00000373816 1 0.830254009679551 0.00978254731176145 ENSG00000162419 GMEB1
ENST00000361872 1 0.652474703926058 -0.0234351632754391 ENSG00000162419 GMEB1
ENST00000294409 1 0.639770581240158 -0.0243623332739812 ENSG00000162419 GMEB1
ENST00000480454 1 0.546459061810599 0.0336191529052617 ENSG00000162419 GMEB1
ENST00000516968 1 0.895150542754985 0.00422017229092105 ENSG00000252777 SCARNA24
ENST00000474884 1 0.704691481840697 0.0176398023444685 ENSG00000198492 YTHDF2
ENST00000542507 1 0.815859930853674 0.00692646687004998 ENSG00000198492 YTHDF2
ENST00000373812 1 0.859410955355468 0.00528299716273259 ENSG00000198492 YTHDF2
ENST00000541996 1 0.851655136654666 0.00558076748807577 ENSG00000198492 YTHDF2
ENST00000478283 1 0.65539519101496 0.01348020750457 ENSG00000198492 YTHDF2
ENST00000496288 1 0.86455102150632 0.00774194388641386 ENSG00000198492 YTHDF2
ENST00000475796 1 0.779697959917342 0.0163970107247952 ENSG00000198492 YTHDF2
ENST00000476976 1 0.442287382311952 0.0392170564621511 ENSG00000198492 YTHDF2
ENST00000468863 1 0.405522076369405 0.0450181577741338 ENSG00000198492 YTHDF2
ENST00000234961 1 0.109468697022009 0.0803351725604617 ENSG00000116329 OPRD1
ENST00000443593 1 0.0427808539668706 -0.129939479826017 ENSG00000226852 RP1-212P9.2
ENST00000418471 1 0.014454934903713 -0.148490192208086 ENSG00000233427 RP1-212P9.3
ENST00000343067 1 0.421629832788882 0.027051407229643 ENSG00000159023 EPB41
ENST00000356093 1 0.421629832788882 0.027051407229643 ENSG00000159023 EPB41
ENST00000398863 1 0.421629832788882 0.027051407229643 ENSG00000159023 EPB41
ENST00000482464 1 0.358452816772394 0.0452746677649455 ENSG00000159023 EPB41
ENST00000373800 1 0.377119701848555 0.0391108989853602 ENSG00000159023 EPB41
ENST00000349460 1 0.377119701848555 0.0391108989853602 ENSG00000159023 EPB41
ENST00000347529 1 0.377210105102001 0.0391125725871545 ENSG00000159023 EPB41
ENST00000373798 1 0.38366180156422 0.0297723274404029 ENSG00000159023 EPB41
ENST00000373797 1 0.281446983534732 0.0490285105952722 ENSG00000159023 EPB41
ENST00000425821 1 0.357953310002355 0.0432400393219071 ENSG00000225616 RP4-604A21.1
ENST00000488277 1 0.693332397238682 0.0284340608402058 ENSG00000159023 EPB41
ENST00000490308 1 0.944603365255665 -0.00488855593215559 ENSG00000159023 EPB41
ENST00000460378 1 0.933822118764884 0.00358948926927423 ENSG00000159023 EPB41
ENST00000462032 1 0.461914368034646 -0.0616064651071627 ENSG00000159023 EPB41
ENST00000521452 1 0.900601478886289 0.00872352966664282 ENSG00000253304 TMEM200B
ENST00000420504 1 0.901642850782464 0.00872458141943332 ENSG00000253304 TMEM200B
ENST00000413004 1 0.485647306888664 0.0598545569273517 ENSG00000225750 RP11-242O24.3
ENST00000373795 1 0.893463033367302 0.00340389564552516 ENSG00000116350 SRSF4
ENST00000546138 1 0.992399069156847 -0.000244247667260643 ENSG00000116350 SRSF4
ENST00000466448 1 0.951221547094643 0.00167247045540713 ENSG00000116350 SRSF4
ENST00000450108 1 0.0126786869995213 0.190834989285252 ENSG00000227637 RP11-242O24.5
ENST00000497015 1 0.856063187458358 0.00767793509027666 ENSG00000116350 SRSF4
ENST00000605204 1 0.868038648416887 0.00574052525155874 ENSG00000116350 SRSF4
ENST00000477193 1 0.665389625109001 0.0220990621186126 ENSG00000116350 SRSF4
ENST00000489898 1 0.807020250884323 0.0125623884470737 ENSG00000116350 SRSF4
ENST00000472353 1 0.372918245633838 -0.0437403212628299 ENSG00000116350 SRSF4
ENST00000373791 1 0.177857801628635 0.0795091814364985 ENSG00000116353 MECR
ENST00000475773 1 0.520079709309659 0.0458236672596828 ENSG00000116353 MECR
ENST00000483435 1 0.702749142806193 0.0293173872549462 ENSG00000116353 MECR
ENST00000263702 1 0.139439495802879 0.0866204352292104 ENSG00000116353 MECR
ENST00000473030 1 0.414116642995285 0.05196048505661 ENSG00000116353 MECR
ENST00000463412 1 0.355924400541005 0.0594450953064118 ENSG00000116353 MECR
ENST00000453185 1 0.778160157137439 0.0200629608165605 ENSG00000116353 MECR
ENST00000478505 1 0.284752085330426 0.065637456671971 ENSG00000116353 MECR
ENST00000490529 1 0.111639635472156 0.094189643822357 ENSG00000116353 MECR
ENST00000464511 1 0.890535866590645 0.0118616885911391 ENSG00000116353 MECR
ENST00000463052 1 0.152869831493175 0.0943998322805847 ENSG00000116353 MECR
ENST00000489248 1 0.115407047672747 0.103841979227087 ENSG00000116353 MECR
ENST00000475861 1 0.0817543653981089 0.116655632848527 ENSG00000116353 MECR
ENST00000474946 1 0.0410137943252427 0.137328823582873 ENSG00000116353 MECR
ENST00000464915 1 0.238649462246394 0.0940642154200003 ENSG00000116353 MECR
ENST00000482610 1 0.115920547583303 0.122215348559756 ENSG00000116353 MECR
ENST00000484012 1 0.248627676123978 0.0931139393714904 ENSG00000116353 MECR
ENST00000493928 1 0.556905983409977 0.0505787273115788 ENSG00000116353 MECR
ENST00000427046 1 0.336191031665766 0.0533403306529627 ENSG00000237934 RP11-467D18.2
ENST00000345512 1 0.299515912496817 -0.0905024118169697 ENSG00000060656 PTPRU
ENST00000373779 1 0.291882433501356 -0.0930987742610863 ENSG00000060656 PTPRU
ENST00000323874 1 0.291882433501356 -0.0930987742610863 ENSG00000060656 PTPRU
ENST00000356870 1 0.291882433501356 -0.0930987742610863 ENSG00000060656 PTPRU
ENST00000428026 1 0.291882433501356 -0.0930987742610863 ENSG00000060656 PTPRU
ENST00000460170 1 0.289703691701399 -0.0935887129729699 ENSG00000060656 PTPRU
ENST00000527027 1 0.619162184528368 0.0109936497417369 ENSG00000060656 PTPRU
ENST00000415600 1 0.164071208762538 -0.108504408637991 ENSG00000060656 PTPRU
ENST00000531385 1 0.146096466897714 -0.0969595989879503 ENSG00000060656 PTPRU
ENST00000526080 1 0.803542016360493 -0.0090316155824602 ENSG00000060656 PTPRU
ENST00000493601 1 0.711058901571971 -0.0249948389099702 ENSG00000060656 PTPRU
ENST00000465525 1 0.489510889808634 -0.048434434273963 ENSG00000060656 PTPRU
ENST00000492954 1 0.888246039582842 -0.00691421059990351 ENSG00000060656 PTPRU
ENST00000373765 1 0.084028204946398 0.148407424287134 ENSG00000162510 MATN1
ENST00000494561 1 0.882577759211671 -0.00645120107310625 ENSG00000162510 MATN1
ENST00000477320 1 0.987022079468678 -0.00137583848137042 ENSG00000162510 MATN1
ENST00000414532 1 0.0380976516462496 0.16806605789834 ENSG00000186056 MATN1-AS1
ENST00000454613 1 0.0401563946332382 0.16665342778979 ENSG00000186056 MATN1-AS1
ENST00000414763 1 0.102443744000596 0.144417279651802 ENSG00000186056 MATN1-AS1
ENST00000443076 1 0.424743588039344 -0.0630110462763126 ENSG00000186056 MATN1-AS1
ENST00000294507 1 0.991049402937931 -0.000273209100944263 ENSG00000162511 LAPTM5
ENST00000464569 1 0.817603448211036 0.00857075499920014 ENSG00000162511 LAPTM5
ENST00000583944 1 0.248474391761764 -0.10330234956711 ENSG00000264773 MIR4420
ENST00000476492 1 0.700633690938467 0.0175622297812827 ENSG00000162511 LAPTM5
ENST00000336798 1 0.065390774002134 0.162574783538298 ENSG00000162512 SDC3
ENST00000339394 1 0.740504606532333 0.0294108643591046 ENSG00000162512 SDC3
ENST00000471567 1 0.962806761544811 0.00311449169902893 ENSG00000162512 SDC3
ENST00000487984 1 0.522838271969278 0.0309152329828681 ENSG00000162512 SDC3
ENST00000424085 1 0.91610080712911 -0.00383473283214163 ENSG00000134644 PUM1
ENST00000257075 1 0.91610080712911 -0.00383473283214163 ENSG00000134644 PUM1
ENST00000373747 1 0.91610080712911 -0.00383473283214163 ENSG00000134644 PUM1
ENST00000525843 1 0.895966885254923 -0.00478214004869263 ENSG00000134644 PUM1
ENST00000426105 1 0.919359577714674 -0.00368550862182369 ENSG00000134644 PUM1
ENST00000440538 1 0.919900021593832 -0.0036590427252893 ENSG00000134644 PUM1
ENST00000498419 1 0.913211251654278 0.00408950100774981 ENSG00000134644 PUM1
ENST00000373741 1 0.918213572829685 -0.00373736483242102 ENSG00000134644 PUM1
ENST00000423018 1 0.92330098926632 -0.00350223644479525 ENSG00000134644 PUM1
ENST00000373742 1 0.932753250990032 -0.00308289842438444 ENSG00000134644 PUM1
ENST00000530669 1 0.00489540797636664 0.13485083057439 ENSG00000134644 PUM1
ENST00000363284 1 0.89931779526799 -0.00619472584281197 ENSG00000200154 SNORD103A
ENST00000529846 1 0.290832044269492 0.047364253000848 ENSG00000134644 PUM1
ENST00000525997 1 0.291500357275452 0.0475350019299686 ENSG00000134644 PUM1
ENST00000527498 1 0.475959330485041 -0.0324501370852348 ENSG00000134644 PUM1
ENST00000365237 1 0.127069023281395 0.104795825493841 ENSG00000202107 SNORD103B
ENST00000498627 1 0.688305645073072 -0.0323871615212888 ENSG00000134644 PUM1
ENST00000471894 1 0.952612424036877 -0.0035976145302146 ENSG00000134644 PUM1
ENST00000490546 1 0.83169319989338 0.0122254664610091 ENSG00000134644 PUM1
ENST00000532678 1 0.801156892137777 -0.0118492360604225 ENSG00000134644 PUM1
ENST00000363311 1 0.931003026912093 -0.0057943996481179 ENSG00000200181 SNORD85
ENST00000526128 1 0.931696036302762 -0.00556613621380243 ENSG00000134644 PUM1
ENST00000526215 1 0.557970733716262 -0.025097770461125 ENSG00000134644 PUM1
ENST00000525948 1 0.52154734836987 -0.0259441714874363 ENSG00000134644 PUM1
ENST00000480602 1 0.759481409527997 -0.0133656157993054 ENSG00000134644 PUM1
ENST00000524516 1 0.297028829534453 -0.0462031487161113 ENSG00000134644 PUM1
ENST00000417263 1 0.237984945160849 0.0926535130481373 ENSG00000237329 RP11-201O14.1
ENST00000429616 1 0.942798200350425 -0.00358258774980663 ENSG00000232768 RP11-201O14.2
ENST00000531867 1 0.0101392285429713 -0.139429841444087 ENSG00000134644 PUM1
ENST00000373736 1 0.976489598852578 0.00122524731713416 ENSG00000084628 NKAIN1
ENST00000263694 1 0.455388327321248 0.0242008799646348 ENSG00000060688 SNRNP40
ENST00000486941 1 0.46952621228232 0.0474407257876797 ENSG00000060688 SNRNP40
ENST00000489853 1 0.896496025413923 0.00585883287935653 ENSG00000060688 SNRNP40
ENST00000373720 1 0.986681881394083 -0.000841024740010903 ENSG00000060688 SNRNP40
ENST00000491106 1 0.502986454484024 0.051572174696722 ENSG00000060688 SNRNP40
ENST00000446633 1 0.463813371482729 0.0238135767332542 ENSG00000060688 SNRNP40
ENST00000452686 1 0.264414351999292 -0.0761989653886297 ENSG00000229447 RP11-490K7.4
ENST00000474025 1 0.43620480429481 -0.0415636559604746 ENSG00000060688 SNRNP40
ENST00000463988 1 0.305324934499132 0.0607058852404612 ENSG00000060688 SNRNP40
ENST00000344147 1 0.403934416572347 0.0364930399210553 ENSG00000121766 ZCCHC17
ENST00000479629 1 0.406639502494619 0.0422058282947162 ENSG00000121766 ZCCHC17
ENST00000373714 1 0.403934416572347 0.0364930399210553 ENSG00000121766 ZCCHC17
ENST00000546109 1 0.379800272080642 0.0401290915915102 ENSG00000121766 ZCCHC17
ENST00000422613 1 0.418642767861517 0.0360160379850226 ENSG00000121766 ZCCHC17
ENST00000490049 1 0.161485544017997 0.0807840099899483 ENSG00000121766 ZCCHC17
ENST00000430143 1 0.740359485072157 -0.0225410045872509 ENSG00000229044 RP11-266K22.2
ENST00000373713 1 0.816560613451942 -0.0127413799133343 ENSG00000121769 FABP3
ENST00000497275 1 0.948333724712557 0.00358475989863321 ENSG00000121769 FABP3
ENST00000498148 1 0.879542503601862 -0.00833500627391195 ENSG00000121769 FABP3
ENST00000482018 1 0.987776299567287 0.000838595683510948 ENSG00000121769 FABP3
ENST00000373710 1 0.728050356760056 -0.0171006151635259 ENSG00000168528 SERINC2
ENST00000536859 1 0.723133458780045 -0.0174349270000974 ENSG00000168528 SERINC2
ENST00000487207 1 0.884259903320153 0.00885387725823017 ENSG00000168528 SERINC2
ENST00000373709 1 0.753664930915127 -0.0154543627057496 ENSG00000168528 SERINC2
ENST00000536384 1 0.715485221857166 -0.0179396920459715 ENSG00000168528 SERINC2
ENST00000491976 1 0.715485221857166 -0.0179396920459715 ENSG00000168528 SERINC2
ENST00000596131 1 0.480037967716137 0.0594888427737729 ENSG00000268950 AC114494.1
ENST00000401075 1 0.340620173614957 -0.0280801363034062 ENSG00000215899 RP11-439L8.2
ENST00000418618 1 0.129336687699563 0.0748341916970226 ENSG00000228682 RP11-439L8.3
ENST00000412068 1 0.66389618443769 0.0222162676799962 ENSG00000223907 RP11-439L8.4
ENST00000417514 1 0.218361172631511 -0.0940162000799403 ENSG00000223907 RP11-439L8.4
ENST00000435872 1 0.734716431525983 0.0299808753617207 ENSG00000229167 RP11-73M7.1
ENST00000441210 1 0.112195071587712 0.131555064642858 ENSG00000142910 TINAGL1
ENST00000457433 1 0.151380233752344 0.127296746144458 ENSG00000142910 TINAGL1
ENST00000271064 1 0.151981248107658 0.127144920740255 ENSG00000142910 TINAGL1
ENST00000537531 1 0.0962374189312219 0.149435479755411 ENSG00000142910 TINAGL1
ENST00000461030 1 0.0962374189312219 0.149435479755411 ENSG00000142910 TINAGL1
ENST00000466998 1 0.380320475215781 0.05494309967134 ENSG00000142910 TINAGL1
ENST00000478398 1 0.0474726228141656 0.177855676680863 ENSG00000142910 TINAGL1
ENST00000481165 1 0.174582850064191 0.121505056079189 ENSG00000142910 TINAGL1
ENST00000468635 1 0.0978845391547309 0.148630948811477 ENSG00000142910 TINAGL1
ENST00000498429 1 0.451263867038933 0.0675394759602912 ENSG00000142910 TINAGL1
ENST00000463112 1 0.37076859204535 0.0785279632659753 ENSG00000142910 TINAGL1
ENST00000480586 1 0.586836850765104 -0.0386900382376772 ENSG00000142910 TINAGL1
ENST00000485464 1 0.304647941527353 0.0635221531425773 ENSG00000121764 HCRTR1
ENST00000468521 1 0.790048424431453 0.0224025648973361 ENSG00000121764 HCRTR1
ENST00000403528 1 0.73170749723859 0.0286154190497014 ENSG00000121764 HCRTR1
ENST00000373706 1 0.921926757465789 0.00812362905801066 ENSG00000121764 HCRTR1
ENST00000373705 1 0.900257065947253 0.0067399787356763 ENSG00000121764 HCRTR1
ENST00000373703 1 0.848346540727988 -0.00889176993580784 ENSG00000162517 PEF1
ENST00000461006 1 0.874964399762395 -0.00866825427457189 ENSG00000162517 PEF1
ENST00000478502 1 0.776368416869917 0.0138195034889933 ENSG00000162517 PEF1
ENST00000489164 1 0.777055362998669 0.0145768407248508 ENSG00000162517 PEF1
ENST00000492061 1 0.775277202790891 0.0158130993243827 ENSG00000162517 PEF1
ENST00000496805 1 0.809823168707712 0.0135049000357386 ENSG00000162517 PEF1
ENST00000472443 1 0.864125957312853 0.00986289348294763 ENSG00000162517 PEF1
ENST00000471219 1 0.959886722038967 0.00332228695962857 ENSG00000162517 PEF1
ENST00000440872 1 0.879894530227009 0.00917181816180437 ENSG00000162517 PEF1
ENST00000609625 1 0.412237895639101 -0.0706651922352974 ENSG00000235790 RP11-73M7.6
ENST00000609549 1 0.412237895639101 -0.0706651922352974 ENSG00000235790 RP11-73M7.6
ENST00000610043 1 0.409507700155939 -0.0710584521618898 ENSG00000235790 RP11-73M7.6
ENST00000581333 1 0.412192337803004 0.0626676540168529 ENSG00000264078 RP11-73M7.9
ENST00000608332 1 0.485103442929858 -0.0605452845578697 ENSG00000235790 RP11-73M7.6
ENST00000585660 1 0.467150227724922 -0.062831008667949 ENSG00000235790 RP11-73M7.6
ENST00000591592 1 0.467189309040685 -0.0628927386735093 ENSG00000235790 RP11-73M7.6
ENST00000608246 1 0.429165217566066 -0.0683873366016018 ENSG00000235790 RP11-73M7.6
ENST00000608888 1 0.42959050214166 -0.0682841645775539 ENSG00000235790 RP11-73M7.6
ENST00000607926 1 0.42979056827467 -0.0682789891904232 ENSG00000235790 RP11-73M7.6
ENST00000610216 1 0.42979056827467 -0.0682789891904232 ENSG00000235790 RP11-73M7.6
ENST00000585413 1 0.336258335607547 -0.0831956339033495 ENSG00000235790 RP11-73M7.6
ENST00000609033 1 0.345274275945961 -0.0817467349272385 ENSG00000235790 RP11-73M7.6
ENST00000589462 1 0.31412552286627 -0.0871056645956271 ENSG00000235790 RP11-73M7.6
ENST00000593188 1 0.314100647633788 -0.0870208043711589 ENSG00000235790 RP11-73M7.6
ENST00000609373 1 0.314461890835897 -0.0869836704788451 ENSG00000235790 RP11-73M7.6
ENST00000587445 1 0.314100647633788 -0.0870208043711589 ENSG00000235790 RP11-73M7.6
ENST00000591929 1 0.319153763505391 -0.0863741665389607 ENSG00000235790 RP11-73M7.6
ENST00000609338 1 0.34247344573267 -0.0824107643592655 ENSG00000235790 RP11-73M7.6
ENST00000373672 1 0.483304948973926 -0.0500207859179293 ENSG00000084636 COL16A1
ENST00000271069 1 0.45873306180289 -0.0527078886010096 ENSG00000084636 COL16A1
ENST00000488128 1 0.727687846441925 -0.0289040479333239 ENSG00000084636 COL16A1
ENST00000488897 1 0.227490911282459 -0.105687306816661 ENSG00000084636 COL16A1
ENST00000461217 1 0.145271671423538 -0.12514484890843 ENSG00000084636 COL16A1
ENST00000445166 1 0.899286274697001 -0.010895973395775 ENSG00000235790 RP11-73M7.6
ENST00000440437 1 0.776913449570725 -0.0252886889646166 ENSG00000084636 COL16A1
ENST00000588288 1 0.792900963322203 -0.0202614594707003 ENSG00000235790 RP11-73M7.6
ENST00000466829 1 0.0901567869803534 -0.126439243362043 ENSG00000084636 COL16A1
ENST00000470799 1 0.826348118684867 -0.0196957214089501 ENSG00000084636 COL16A1
ENST00000482910 1 0.785653725859979 -0.0244359623913632 ENSG00000084636 COL16A1
ENST00000468459 1 0.618878929953114 0.0441680009640928 ENSG00000084636 COL16A1
ENST00000479100 1 0.636852597207502 0.0413423503653808 ENSG00000084636 COL16A1
ENST00000458715 1 0.231138884185159 -0.107356320179354 ENSG00000084636 COL16A1
ENST00000373668 1 0.783143925995774 -0.0216629575206878 ENSG00000084636 COL16A1
ENST00000474000 1 0.992513923376378 0.000842805192127545 ENSG00000084636 COL16A1
ENST00000482478 1 0.552802087462799 0.053260583412697 ENSG00000084636 COL16A1
ENST00000529928 1 0.390528673878605 0.0760253577223794 ENSG00000084636 COL16A1
ENST00000373667 1 0.66374479755513 0.0387148369850424 ENSG00000084636 COL16A1
ENST00000532877 1 0.00491405628459542 -0.248721883058036 ENSG00000084636 COL16A1
ENST00000465239 1 0.893374364481041 0.00748527611214259 ENSG00000121753 BAI2
ENST00000398556 1 0.791431298111674 -0.0230393995188279 ENSG00000121753 BAI2
ENST00000398547 1 0.729904703533538 -0.0302231931287343 ENSG00000121753 BAI2
ENST00000373655 1 0.729904703533538 -0.0302231931287343 ENSG00000121753 BAI2
ENST00000373658 1 0.729904703533538 -0.0302231931287343 ENSG00000121753 BAI2
ENST00000398542 1 0.691453526745822 -0.0348315449396559 ENSG00000121753 BAI2
ENST00000465256 1 0.320046590520676 -0.0707599254599464 ENSG00000121753 BAI2
ENST00000257070 1 0.729904703533538 -0.0302231931287343 ENSG00000121753 BAI2
ENST00000530999 1 0.415384869844039 -0.0541338893479958 ENSG00000121753 BAI2
ENST00000525655 1 0.29548365469534 -0.0696976746513394 ENSG00000121753 BAI2
ENST00000527361 1 0.535075589865544 -0.0539614348629018 ENSG00000121753 BAI2
ENST00000440175 1 0.470800232842724 -0.0600845238212355 ENSG00000121753 BAI2
ENST00000398538 1 0.538118935780892 -0.0536906489834231 ENSG00000121753 BAI2
ENST00000484002 1 0.10802160648513 -0.086865686092326 ENSG00000121753 BAI2
ENST00000466109 1 0.403780169109738 0.024725117954819 ENSG00000121753 BAI2
ENST00000420125 1 0.868142745011084 0.0130255144198862 ENSG00000121753 BAI2
ENST00000530134 1 0.946353414552649 0.00500699389335984 ENSG00000121753 BAI2
ENST00000533175 1 0.688998799265548 0.0309947457814686 ENSG00000121753 BAI2
ENST00000468430 1 0.901193143728971 0.00415966259624973 ENSG00000121753 BAI2
ENST00000473952 1 0.621474425665192 0.0301857942148635 ENSG00000121753 BAI2
ENST00000436464 1 0.481113892815422 0.0298872440921819 ENSG00000121753 BAI2
ENST00000257100 1 0.0678418958232307 0.115999439443286 ENSG00000134668 SPOCD1
ENST00000373648 1 0.0678418958232307 0.115999439443286 ENSG00000134668 SPOCD1
ENST00000360482 1 0.0678418958232307 0.115999439443286 ENSG00000134668 SPOCD1
ENST00000473361 1 0.456837704270761 0.0407875842350631 ENSG00000134668 SPOCD1
ENST00000452755 1 0.242524230274944 0.0646510072734952 ENSG00000134668 SPOCD1
ENST00000533231 1 0.0652746369299346 0.116763452461699 ENSG00000134668 SPOCD1
ENST00000528579 1 0.789403123254543 0.013255241014208 ENSG00000134668 SPOCD1
ENST00000532604 1 0.978850457881607 0.00127475033743276 ENSG00000134668 SPOCD1
ENST00000531039 1 0.550996623882249 0.028615651959581 ENSG00000134668 SPOCD1
ENST00000468720 1 0.524715364864227 0.029007506808125 ENSG00000134668 SPOCD1
ENST00000485944 1 0.0732002277130674 0.0981298042377003 ENSG00000134668 SPOCD1
ENST00000460061 1 0.712668791656489 0.0169441078224347 ENSG00000134668 SPOCD1
ENST00000529396 1 0.0925574979434855 0.0603356846595899 ENSG00000134668 SPOCD1
ENST00000528791 1 0.0864795897752134 0.0595432753241197 ENSG00000134668 SPOCD1
ENST00000525930 1 0.129435223342576 0.051562557422773 ENSG00000134668 SPOCD1
ENST00000453837 1 0.97737571465789 0.0012268929136416 ENSG00000203620 RP11-84A19.2
ENST00000602889 1 0.626432224960824 0.0172976324553949 ENSG00000269967 RP11-84A19.4
ENST00000602725 1 0.879556267984242 0.00581578658126393 ENSG00000184007 PTP4A2
ENST00000344035 1 0.92164047756386 -0.00307038630074943 ENSG00000184007 PTP4A2
ENST00000356536 1 0.942199642474302 -0.00235941145710811 ENSG00000184007 PTP4A2
ENST00000457805 1 0.750856224500837 0.0128694623272862 ENSG00000184007 PTP4A2
ENST00000489313 1 0.882391306967594 0.00802258464565922 ENSG00000184007 PTP4A2
ENST00000602683 1 0.663735234865126 0.01776929696631 ENSG00000184007 PTP4A2
ENST00000470404 1 0.603828927749667 0.0207284300335341 ENSG00000184007 PTP4A2
ENST00000532001 1 0.694461368956926 0.0154470289254048 ENSG00000184007 PTP4A2
ENST00000528253 1 0.528287240016255 0.0262944544372843 ENSG00000184007 PTP4A2
ENST00000391369 1 0.208888701351014 -0.109845562631043 ENSG00000212673 AL136115.1
ENST00000484483 1 0.74393779492293 0.015254800427769 ENSG00000184007 PTP4A2
ENST00000468531 1 0.800885727595406 -0.00941328383225046 ENSG00000184007 PTP4A2
ENST00000534796 1 0.840488691306005 0.00894038097665296 ENSG00000184007 PTP4A2
ENST00000532289 1 0.879202383664698 0.00702514587119456 ENSG00000184007 PTP4A2
ENST00000526960 1 0.396877373986134 -0.035931026450208 ENSG00000184007 PTP4A2
ENST00000524384 1 0.837008378704687 0.0104081336966127 ENSG00000184007 PTP4A2
ENST00000528840 1 0.871524972425985 0.00821441743128762 ENSG00000184007 PTP4A2
ENST00000494444 1 0.867503114431921 0.00843909470715112 ENSG00000184007 PTP4A2
ENST00000529477 1 0.439806029677202 -0.0347887367896124 ENSG00000184007 PTP4A2
ENST00000533408 1 0.933349938144779 0.0042460396260348 ENSG00000184007 PTP4A2
ENST00000475464 1 0.605091073129056 0.0300822754966139 ENSG00000184007 PTP4A2
ENST00000447478 1 0.917655301540207 -0.0092704580110782 ENSG00000228634 RP4-534N18.2
ENST00000327300 1 0.775582649966108 0.008167682126378 ENSG00000121774 KHDRBS1
ENST00000307714 1 0.777409312181163 0.00810882147444962 ENSG00000121774 KHDRBS1
ENST00000492989 1 0.28895995312935 0.0341068252662063 ENSG00000121774 KHDRBS1
ENST00000484270 1 0.436740622126325 0.0249778523149582 ENSG00000121774 KHDRBS1
ENST00000366152 1 0.465725201284389 0.0494622703058567 ENSG00000203325 RP11-277A4.4
ENST00000487305 1 0.416852058580787 0.038447015373215 ENSG00000121775 TMEM39B
ENST00000336294 1 0.423286181933895 0.037942759002028 ENSG00000121775 TMEM39B
ENST00000438825 1 0.535679259335969 -0.0379654142451695 ENSG00000121775 TMEM39B
ENST00000441402 1 0.4157933541391 0.0385362233259206 ENSG00000121775 TMEM39B
ENST00000472503 1 0.853700807779418 -0.011083466697974 ENSG00000121775 TMEM39B
ENST00000456834 1 0.578906000138306 0.0296444047787913 ENSG00000121775 TMEM39B
ENST00000468135 1 0.4157933541391 0.0385362233259206 ENSG00000121775 TMEM39B
ENST00000466321 1 0.553474336331224 -0.0363443273838818 ENSG00000121775 TMEM39B
ENST00000373634 1 0.402419256396851 0.0396401513841395 ENSG00000121775 TMEM39B
ENST00000427288 1 0.666312949827995 0.0220192421093924 ENSG00000121775 TMEM39B
ENST00000476968 1 0.37036631124576 0.0424051431170889 ENSG00000121775 TMEM39B
ENST00000498613 1 0.109668609347045 0.114079749967821 ENSG00000121775 TMEM39B
ENST00000577515 1 0.415846717504319 0.0371833335960837 ENSG00000266203 MIR5585
ENST00000373625 1 0.165486991483587 0.0431647987330708 ENSG00000025800 KPNA6
ENST00000471599 1 0.156537607569397 0.0505211532308155 ENSG00000025800 KPNA6
ENST00000537234 1 0.399072611766353 0.0337929998603343 ENSG00000025800 KPNA6
ENST00000469790 1 0.500001353107953 0.0380461809430312 ENSG00000025800 KPNA6
ENST00000545542 1 0.298199409425017 0.0438913810532706 ENSG00000025800 KPNA6
ENST00000446515 1 0.829315738374769 0.0112687351272677 ENSG00000025800 KPNA6
ENST00000515055 1 0.192908823163378 0.0499807696775562 ENSG00000250135 RP4-622L5.2
ENST00000373610 1 0.484174260063981 -0.0239192882020948 ENSG00000084652 TXLNA
ENST00000373609 1 0.474774002646562 -0.0244484875884692 ENSG00000084652 TXLNA
ENST00000373602 1 0.427184576515806 -0.0359914478130511 ENSG00000160050 CCDC28B
ENST00000469003 1 0.905378539593684 -0.00685251377488983 ENSG00000160050 CCDC28B
ENST00000421922 1 0.432357435076014 -0.0355945168324691 ENSG00000160050 CCDC28B
ENST00000461819 1 0.435626352489062 -0.035332895713455 ENSG00000160050 CCDC28B
ENST00000483009 1 0.507376707186703 -0.0304027183562288 ENSG00000160050 CCDC28B
ENST00000373604 1 0.139419290153288 -0.0953589559225058 ENSG00000224066 RP4-622L5.7
ENST00000421616 1 0.92321422692501 0.00860299874264832 ENSG00000224066 RP4-622L5.7
ENST00000537469 1 0.743935523287303 0.02545551544054 ENSG00000160051 IQCC
ENST00000291358 1 0.703521292515452 0.0297121885704765 ENSG00000160051 IQCC
ENST00000409358 1 0.614514521904201 -0.0404376327751705 ENSG00000222046 DCDC2B
ENST00000487056 1 0.649547764956907 -0.0364502495691867 ENSG00000222046 DCDC2B
ENST00000466796 1 0.948536543138156 -0.00461677941635358 ENSG00000160055 TMEM234
ENST00000491434 1 0.745270974983425 0.0215851973974609 ENSG00000160055 TMEM234
ENST00000489170 1 0.738131808152856 0.0222210517814003 ENSG00000160055 TMEM234
ENST00000495091 1 0.728525646787144 -0.0308087709714617 ENSG00000160055 TMEM234
ENST00000461402 1 0.738131808152856 0.0222210517814003 ENSG00000160055 TMEM234
ENST00000483001 1 0.594370599147017 0.0359344633946724 ENSG00000160055 TMEM234
ENST00000545122 1 0.498234950234068 0.0467837200676469 ENSG00000160055 TMEM234
ENST00000309777 1 0.385306833494442 0.0595452981767087 ENSG00000160055 TMEM234
ENST00000373593 1 0.385306833494442 0.0595452981767087 ENSG00000160055 TMEM234
ENST00000344461 1 0.376330912013898 0.0608413415159831 ENSG00000160055 TMEM234
ENST00000484490 1 0.568233595600822 0.0402439741769778 ENSG00000160055 TMEM234
ENST00000485689 1 0.227820968379805 0.102270715014725 ENSG00000160055 TMEM234
ENST00000487174 1 0.497944130376002 0.0486811449274187 ENSG00000160055 TMEM234
ENST00000355082 1 0.224314421000423 0.0534780262443347 ENSG00000084623 EIF3I
ENST00000373586 1 0.397556571667788 0.0331581411148824 ENSG00000084623 EIF3I
ENST00000489353 1 0.194755605273591 0.0561315329752191 ENSG00000084623 EIF3I
ENST00000471486 1 0.43045613126588 0.0323481923650564 ENSG00000084623 EIF3I
ENST00000483517 1 0.505099404037423 0.0271846297016885 ENSG00000084623 EIF3I
ENST00000474371 1 0.484037516810597 0.0275867846377421 ENSG00000084623 EIF3I
ENST00000423995 1 0.324862686980487 -0.0659089048817709 ENSG00000220785 MTMR9LP
ENST00000403496 1 0.204633481763015 -0.0883418483933924 ENSG00000220785 MTMR9LP
ENST00000441044 1 0.291800669310577 -0.0670131502787622 ENSG00000220785 MTMR9LP
ENST00000426597 1 0.397133100448731 -0.0539549233686392 ENSG00000220785 MTMR9LP
ENST00000373582 1 0.126022949351894 0.135092755794955 ENSG00000183615 FAM167B
ENST00000336890 1 0.89503899626844 -0.0052729748111696 ENSG00000182866 LCK
ENST00000482949 1 0.729250637699433 0.0163156828904354 ENSG00000182866 LCK
ENST00000495610 1 0.802123493051309 -0.01028948517893 ENSG00000182866 LCK
ENST00000355928 1 0.699494621521989 0.0189124694776859 ENSG00000182866 LCK
ENST00000476457 1 0.857192956106458 0.00859722578403421 ENSG00000182866 LCK
ENST00000469765 1 0.897214298282167 -0.00516164772790925 ENSG00000182866 LCK
ENST00000461712 1 0.934066398454046 0.00560002690598659 ENSG00000182866 LCK
ENST00000373562 1 0.90928099308004 0.00695075783839539 ENSG00000182866 LCK
ENST00000477031 1 0.881876077464256 0.010815217343903 ENSG00000182866 LCK
ENST00000373557 1 0.985608798284909 0.000988081228004206 ENSG00000182866 LCK
ENST00000333070 1 0.824705469938712 -0.00993535388140384 ENSG00000182866 LCK
ENST00000373564 1 0.744950364541774 -0.0144878009992773 ENSG00000182866 LCK
ENST00000469956 1 0.678923236269601 -0.020716073230987 ENSG00000182866 LCK
ENST00000516641 1 0.786611640966209 -0.0064964709003647 ENSG00000252450 Y_RNA
ENST00000373548 1 0.725038408117084 -0.0125670930405431 ENSG00000116478 HDAC1
ENST00000481281 1 0.757900325501981 -0.0125756116768851 ENSG00000116478 HDAC1
ENST00000463172 1 0.705697557981954 -0.0153540977873794 ENSG00000116478 HDAC1
ENST00000428704 1 0.878397059854604 -0.00579498547195415 ENSG00000116478 HDAC1
ENST00000472928 1 0.764968550031199 -0.012182133492864 ENSG00000116478 HDAC1
ENST00000373541 1 0.72877348274356 -0.0124281742173348 ENSG00000116478 HDAC1
ENST00000490081 1 0.482779648240289 0.0263197426245187 ENSG00000116478 HDAC1
ENST00000482310 1 0.466679965688748 0.0275227974606139 ENSG00000116478 HDAC1
ENST00000476391 1 0.73693755338531 -0.0155596294726479 ENSG00000116478 HDAC1
ENST00000484305 1 0.0614597401367263 0.0909696625613693 ENSG00000116478 HDAC1
ENST00000471488 1 0.391088351290891 -0.0531755334176512 ENSG00000116478 HDAC1
ENST00000329421 1 0.71597826998177 -0.0135390396053799 ENSG00000175130 MARCKSL1
ENST00000448134 1 0.182347709883506 -0.0636810700271011 ENSG00000233775 RP4-811H24.9
ENST00000421153 1 0.0123058873664574 0.170758563614586 ENSG00000162526 TSSK3
ENST00000574792 1 0.119279652294387 0.112851087606226 ENSG00000162526 TSSK3
ENST00000574315 1 0.796003692461901 0.0191539171912789 ENSG00000162526 TSSK3
ENST00000432622 1 0.00298790171266364 0.24441744052149 ENSG00000225828 FAM229A
ENST00000416512 1 0.595189012919344 0.0432012874553802 ENSG00000225828 FAM229A
ENST00000428500 1 0.021357292894509 0.153100241514564 ENSG00000225828 FAM229A
ENST00000415596 1 0.777382511447154 0.0230172616186437 ENSG00000225828 FAM229A
ENST00000373534 1 0.497751584255877 -0.0562504055265962 ENSG00000162526 TSSK3
ENST00000455895 1 0.291403906634375 -0.0405172574318522 ENSG00000160058 BSDC1
ENST00000413080 1 0.291949667637884 -0.0405156108421331 ENSG00000160058 BSDC1
ENST00000444377 1 0.299916576686215 -0.0399040042440139 ENSG00000160058 BSDC1
ENST00000341071 1 0.312248494661819 -0.0388593955153272 ENSG00000160058 BSDC1
ENST00000526031 1 0.158543809759551 -0.0576140172583102 ENSG00000160058 BSDC1
ENST00000419121 1 0.156530049522171 -0.0577512764182115 ENSG00000160058 BSDC1
ENST00000446293 1 0.219222029879728 -0.051060733277443 ENSG00000160058 BSDC1
ENST00000463967 1 0.556945660792828 -0.0397557914937801 ENSG00000160058 BSDC1
ENST00000373520 1 0.255372498276676 -0.0522055420165268 ENSG00000160058 BSDC1
ENST00000449308 1 0.250489205234098 -0.0524745771029995 ENSG00000160058 BSDC1
ENST00000527513 1 0.266350969007256 -0.060274801458764 ENSG00000160058 BSDC1
ENST00000527163 1 0.287478928275839 -0.0578928053259841 ENSG00000160058 BSDC1
ENST00000530485 1 0.55292478204971 -0.0333305507423927 ENSG00000160058 BSDC1
ENST00000474414 1 0.616042663468596 -0.029011391014439 ENSG00000160058 BSDC1
ENST00000530876 1 0.903541601276822 0.00750341742615737 ENSG00000160058 BSDC1
ENST00000530753 1 0.995271754331161 0.000372898461202815 ENSG00000160058 BSDC1
ENST00000533084 1 0.862314295063267 0.0119268933362082 ENSG00000160058 BSDC1
ENST00000531222 1 0.641142028247918 -0.0353070653160275 ENSG00000160058 BSDC1
ENST00000444107 1 0.966545861062701 0.000953890540538674 ENSG00000224333 GAPDHP20
ENST00000480336 1 0.548623088753259 0.0524799706650346 ENSG00000254553 RP1-27O5.3
ENST00000609129 1 0.476475787057122 0.049360921514933 ENSG00000273274 ZBTB8B
ENST00000373510 1 0.900973312282641 -0.0109316017635842 ENSG00000160062 ZBTB8A
ENST00000316459 1 0.969463731318233 -0.00342118419368475 ENSG00000160062 ZBTB8A
ENST00000341885 1 0.547257517127062 -0.020724284739292 ENSG00000176261 ZBTB8OS
ENST00000468695 1 0.672076176841339 -0.015843069726623 ENSG00000176261 ZBTB8OS
ENST00000492007 1 0.622127760189808 -0.0183797117488928 ENSG00000176261 ZBTB8OS
ENST00000373506 1 0.612929755716412 -0.0188864724759002 ENSG00000176261 ZBTB8OS
ENST00000467652 1 0.805750721892212 0.013227396739862 ENSG00000176261 ZBTB8OS
ENST00000498691 1 0.713181678951129 -0.0162841643630868 ENSG00000176261 ZBTB8OS
ENST00000478041 1 0.654238877894396 -0.016838389226169 ENSG00000176261 ZBTB8OS
ENST00000473294 1 0.654035800447146 -0.0168422378259337 ENSG00000176261 ZBTB8OS
ENST00000436661 1 0.66408059626234 -0.0163355388479919 ENSG00000176261 ZBTB8OS
ENST00000373501 1 0.65266388882802 -0.0169195151373769 ENSG00000176261 ZBTB8OS
ENST00000476493 1 0.645538917319661 -0.0172767407789974 ENSG00000176261 ZBTB8OS
ENST00000465588 1 0.666418966854068 -0.0162306564552774 ENSG00000176261 ZBTB8OS
ENST00000483138 1 0.705655349165572 -0.0161613949126891 ENSG00000176261 ZBTB8OS
ENST00000479075 1 0.615421647046676 -0.0225789123700197 ENSG00000176261 ZBTB8OS
ENST00000473383 1 0.784643782845998 -0.0171534025093855 ENSG00000176261 ZBTB8OS
ENST00000466361 1 0.301310082799156 -0.0493849098889118 ENSG00000176261 ZBTB8OS
ENST00000363721 1 0.310109113615082 -0.0616612985685749 ENSG00000200591 Y_RNA
ENST00000414241 1 0.794304701649006 0.00891550130728171 ENSG00000162521 RBBP4
ENST00000373493 1 0.999384612097032 -2.69631047199856e-05 ENSG00000162521 RBBP4
ENST00000527118 1 0.664571187664881 -0.0147888715177307 ENSG00000162521 RBBP4
ENST00000401893 1 0.48489148786607 -0.0239416973580486 ENSG00000162521 RBBP4
ENST00000524393 1 0.661218487141728 -0.0149373355500379 ENSG00000162521 RBBP4
ENST00000526193 1 0.646330503522818 -0.0157817338170692 ENSG00000162521 RBBP4
ENST00000492348 1 0.839627971809908 0.00723390920192786 ENSG00000162521 RBBP4
ENST00000544435 1 0.839627971809908 0.00723390920192786 ENSG00000162521 RBBP4
ENST00000525506 1 0.320335898054231 -0.04046108374818 ENSG00000162521 RBBP4
ENST00000465780 1 0.397522470448816 -0.0374819473111343 ENSG00000162521 RBBP4
ENST00000373485 1 0.900420218399409 0.00452405424048762 ENSG00000162521 RBBP4
ENST00000477563 1 0.410064972027356 -0.0288990686952263 ENSG00000162521 RBBP4
ENST00000458695 1 0.821639315569318 0.00779987979802595 ENSG00000162521 RBBP4
ENST00000490500 1 0.247084547513726 -0.0493627097529393 ENSG00000162521 RBBP4
ENST00000445722 1 0.391922443338882 -0.0315153100185398 ENSG00000162521 RBBP4
ENST00000475321 1 0.27985894913616 0.0447180826350394 ENSG00000162521 RBBP4
ENST00000531983 1 0.851637296151024 -0.00985164623636508 ENSG00000162521 RBBP4
ENST00000463378 1 0.246998696459942 0.0492647315310385 ENSG00000162521 RBBP4
ENST00000460669 1 0.499121293745873 0.032048043417643 ENSG00000162521 RBBP4
ENST00000482190 1 0.591707248086725 0.0253696189693873 ENSG00000162521 RBBP4
ENST00000373484 1 0.939373640396734 -0.00400317456649915 ENSG00000162520 SYNC
ENST00000409190 1 0.270964709263569 -0.0543810042881947 ENSG00000162520 SYNC
ENST00000417633 1 0.0733973439112348 -0.0871161473651001 ENSG00000162520 SYNC
ENST00000426909 1 0.0935667749397222 -0.0807766562397748 ENSG00000162520 SYNC
ENST00000421619 1 0.558474244984337 0.0274956789516271 ENSG00000224409 RP11-114B7.6
ENST00000401073 1 0.238901587223711 0.10222009068913 ENSG00000162522 KIAA1522
ENST00000468130 1 0.682504147782815 0.0171979237856149 ENSG00000162522 KIAA1522
ENST00000373481 1 0.295788914875221 0.0889344055842741 ENSG00000162522 KIAA1522
ENST00000294521 1 0.913415791443338 -0.00666988482104112 ENSG00000162522 KIAA1522
ENST00000373480 1 0.296376371265715 0.0873950696772142 ENSG00000162522 KIAA1522
ENST00000469100 1 0.75761156459312 -0.0139523007295166 ENSG00000134684 YARS
ENST00000373477 1 0.908298204029667 -0.00354090561420935 ENSG00000134684 YARS
ENST00000490826 1 0.582486806320151 -0.026070625197467 ENSG00000134684 YARS
ENST00000487404 1 0.929449774159479 -0.00401880461928739 ENSG00000134684 YARS
ENST00000478828 1 0.905605914509124 -0.00542773922010998 ENSG00000134684 YARS
ENST00000481895 1 0.972588154152713 0.00111595054217128 ENSG00000134684 YARS
ENST00000466052 1 0.646897927229708 0.0206508221973296 ENSG00000134684 YARS
ENST00000470377 1 0.981183454849847 -0.00104873509458054 ENSG00000134684 YARS
ENST00000472692 1 0.822737223327176 -0.0114694335612976 ENSG00000134684 YARS
ENST00000530710 1 0.239006421165707 -0.0550064188196673 ENSG00000116497 S100PBP
ENST00000373476 1 0.968635232318712 0.00148351706346326 ENSG00000116497 S100PBP
ENST00000373475 1 0.912615364366811 -0.00408917426098467 ENSG00000116497 S100PBP
ENST00000529027 1 0.269954653024405 -0.0586888798433276 ENSG00000116497 S100PBP
ENST00000531123 1 0.356818627554819 -0.0363790152061633 ENSG00000116497 S100PBP
ENST00000398243 1 0.347415151391315 -0.0385880716370885 ENSG00000116497 S100PBP
ENST00000356689 1 0.210041568601637 -0.0500114087638191 ENSG00000116497 S100PBP
ENST00000526230 1 0.421933025811806 -0.0383574307748941 ENSG00000116497 S100PBP
ENST00000531256 1 0.311813933209364 -0.0469536563525532 ENSG00000116497 S100PBP
ENST00000477248 1 0.809564464096513 0.0190208398353553 ENSG00000116497 S100PBP
ENST00000482212 1 0.415947102328306 -0.0381975526045613 ENSG00000116497 S100PBP
ENST00000474103 1 0.825311676902994 -0.019194222145477 ENSG00000116497 S100PBP
ENST00000530552 1 0.550689759713483 0.0427481666525403 ENSG00000116497 S100PBP
ENST00000525203 1 0.208712808839287 0.0916422517556275 ENSG00000116497 S100PBP
ENST00000524535 1 0.167773993583757 0.101316371768765 ENSG00000116497 S100PBP
ENST00000527692 1 0.269653790480181 0.0907122335388994 ENSG00000116497 S100PBP
ENST00000475486 1 0.267185460406571 0.090962650210361 ENSG00000116497 S100PBP
ENST00000483143 1 0.410015129951532 0.0381776781281348 ENSG00000160097 FNDC5
ENST00000481487 1 0.933554904071374 -0.00662464780142311 ENSG00000160097 FNDC5
ENST00000373471 1 0.821948271416672 0.0200241778281556 ENSG00000160097 FNDC5
ENST00000609187 1 0.821948271416672 0.0200241778281556 ENSG00000160097 FNDC5
ENST00000497068 1 0.432787770125951 -0.0569999272181557 ENSG00000160097 FNDC5
ENST00000496770 1 0.485292240853826 0.0606095227840474 ENSG00000160097 FNDC5
ENST00000465346 1 0.0670249220667282 0.0723041501651355 ENSG00000160097 FNDC5
ENST00000470166 1 0.986067106974559 -0.00102596967739782 ENSG00000121905 HPCA
ENST00000480118 1 0.76798976164911 -0.0170335715411983 ENSG00000121905 HPCA
ENST00000373467 1 0.669462813286684 -0.0254333621449363 ENSG00000121905 HPCA
ENST00000459874 1 0.978619679891819 0.00151731848181082 ENSG00000121905 HPCA
ENST00000470896 1 0.594313262443724 -0.0271703757416593 ENSG00000121905 HPCA
ENST00000329151 1 0.970936642883356 0.00159142697338853 ENSG00000121900 TMEM54
ENST00000373463 1 0.970936642883356 0.00159142697338853 ENSG00000121900 TMEM54
ENST00000474144 1 0.970936642883356 0.00159142697338853 ENSG00000121900 TMEM54
ENST00000475208 1 0.966620119987999 0.00179707626521666 ENSG00000121900 TMEM54
ENST00000463914 1 0.470615051473957 -0.0226083307658416 ENSG00000121900 TMEM54
ENST00000373456 1 0.772204641585013 -0.0158920985212014 ENSG00000116514 RNF19B
ENST00000356990 1 0.772444217524258 -0.0158843790935 ENSG00000116514 RNF19B
ENST00000235150 1 0.762559773805578 -0.0167516468192679 ENSG00000116514 RNF19B
ENST00000594612 1 0.539226941527105 -0.0142256726539385 ENSG00000267885 FKSG48
ENST00000395888 1 0.748194588650299 0.0121243777398745 ENSG00000217644 RP4-803A2.1
ENST00000401937 1 0.748194588650299 0.0121243777398745 ENSG00000217644 RP4-803A2.1
ENST00000447420 1 0.824201875921158 -0.0090882497681175 ENSG00000239670 RP4-803A2.2
ENST00000427524 1 0.465375105858278 0.027263897441243 ENSG00000236065 RP1-117O3.2
ENST00000373449 1 0.439091857821728 0.0298715532847311 ENSG00000004455 AK2
ENST00000548033 1 0.372420015474923 0.0350668933584438 ENSG00000004455 AK2
ENST00000482191 1 0.411457985014114 0.0411593301908601 ENSG00000004455 AK2
ENST00000491241 1 0.664837358598975 0.0215331157514553 ENSG00000004455 AK2
ENST00000467905 1 0.464456776019911 0.0331884083925976 ENSG00000004455 AK2
ENST00000354858 1 0.560508305718961 0.0272460256663777 ENSG00000004455 AK2
ENST00000480134 1 0.560550120446164 0.0272460353421638 ENSG00000004455 AK2
ENST00000550338 1 0.568852907859228 0.0268037648999092 ENSG00000004455 AK2
ENST00000469238 1 0.25576564233348 0.0656965725416636 ENSG00000004455 AK2
ENST00000466029 1 0.257187456710859 0.0652608531598035 ENSG00000004455 AK2
ENST00000487289 1 0.399329279214094 0.0404157828853928 ENSG00000004455 AK2
ENST00000548559 1 0.377981051807312 0.0434983019378281 ENSG00000004455 AK2
ENST00000551979 1 0.402095444222268 0.0407528066166669 ENSG00000004455 AK2
ENST00000478635 1 0.538516824662618 -0.0262302567083173 ENSG00000142920 ADC
ENST00000358680 1 0.426964445125866 -0.0430196340981376 ENSG00000142920 ADC
ENST00000294517 1 0.578698933789222 -0.0402695271463725 ENSG00000142920 ADC
ENST00000481886 1 0.609928526537118 -0.0373242699628371 ENSG00000142920 ADC
ENST00000475935 1 0.609928526537118 -0.0373242699628371 ENSG00000142920 ADC
ENST00000462920 1 0.393132817221941 -0.0338709202143467 ENSG00000142920 ADC
ENST00000471119 1 0.609928526537118 -0.0373242699628371 ENSG00000142920 ADC
ENST00000495135 1 0.222505319306263 -0.0316526018100069 ENSG00000142920 ADC
ENST00000477570 1 0.456276694505068 -0.0356203957808507 ENSG00000142920 ADC
ENST00000483027 1 0.238721359051977 -0.0537643753314074 ENSG00000142920 ADC
ENST00000492420 1 0.538516824662618 -0.0262302567083173 ENSG00000142920 ADC
ENST00000398167 1 0.609928526537118 -0.0373242699628371 ENSG00000142920 ADC
ENST00000373443 1 0.609928526537118 -0.0373242699628371 ENSG00000142920 ADC
ENST00000497710 1 0.393417683248287 -0.0337251322917942 ENSG00000142920 ADC
ENST00000473089 1 0.456276694505068 -0.0356203957808507 ENSG00000142920 ADC
ENST00000484656 1 0.569739578002158 -0.0411719820355281 ENSG00000142920 ADC
ENST00000373440 1 0.451671289987223 -0.0393134802186759 ENSG00000142920 ADC
ENST00000373441 1 0.452884141566687 -0.0530372493459216 ENSG00000142920 ADC
ENST00000478204 1 0.642542801985164 -0.0334018258243932 ENSG00000142920 ADC
ENST00000291416 1 0.461614536069005 -0.0543628369960577 ENSG00000116525 TRIM62
ENST00000543586 1 0.487547156000488 -0.0553946697531756 ENSG00000116525 TRIM62
ENST00000485148 1 0.593578803817451 0.0459931951257102 ENSG00000116525 TRIM62
ENST00000486583 1 0.562054514608502 0.0428247389805354 ENSG00000116525 TRIM62
ENST00000483388 1 0.158474852068455 0.123264608487583 ENSG00000160094 ZNF362
ENST00000539719 1 0.582525645807441 0.04223848597792 ENSG00000160094 ZNF362
ENST00000490959 1 0.127552884736211 0.13437508663725 ENSG00000160094 ZNF362
ENST00000602618 1 0.363248562914799 0.0346237890551515 ENSG00000270115 RP11-415J8.7
ENST00000373428 1 0.897119483613984 -0.0106100474225424 ENSG00000160094 ZNF362
ENST00000477934 1 0.338876169492695 0.0702311170908999 ENSG00000160094 ZNF362
ENST00000543783 1 0.234736136485257 0.106680294045619 ENSG00000256142 AL513327.1
ENST00000330379 1 0.513218632813418 -0.0145978053193252 ENSG00000184389 A3GALT2
ENST00000442999 1 0.309609207430575 0.0413438019329752 ENSG00000184389 A3GALT2
ENST00000588828 1 0.164064710029204 0.0933348837089091 ENSG00000225313 RP11-415J8.3
ENST00000457957 1 0.161672703475036 0.0935626091947481 ENSG00000225313 RP11-415J8.3
ENST00000587696 1 0.150159922838635 0.0960999076778795 ENSG00000225313 RP11-415J8.3
ENST00000431992 1 0.00594696744173123 0.123805579588286 ENSG00000134686 PHC2
ENST00000485928 1 0.010234220217193 0.118447294481726 ENSG00000134686 PHC2
ENST00000373418 1 0.0100779669294045 0.118792338668237 ENSG00000134686 PHC2
ENST00000373422 1 0.00926286559437295 0.119918758597604 ENSG00000134686 PHC2
ENST00000257118 1 0.00594696744173123 0.123805579588286 ENSG00000134686 PHC2
ENST00000419414 1 0.0367195577122544 0.10166525451025 ENSG00000134686 PHC2
ENST00000467894 1 0.0420841207556249 0.104158915401306 ENSG00000134686 PHC2
ENST00000373416 1 0.0035553888822573 0.151111264414154 ENSG00000134686 PHC2
ENST00000486897 1 0.0556697552265129 0.115468409935116 ENSG00000134686 PHC2
ENST00000493483 1 0.0564899988100461 0.114931040715401 ENSG00000134686 PHC2
ENST00000473158 1 0.258087228941295 0.0887305872205123 ENSG00000134686 PHC2
ENST00000583214 1 0.936658821751813 -0.00713821491878219 ENSG00000266239 MIR3605
ENST00000410180 1 0.55511001250673 0.0302866711024428 ENSG00000222112 RN7SKP16
ENST00000432703 1 0.556091689985347 0.050384162682725 ENSG00000233246 RP11-415J8.5
ENST00000459964 1 0.132304367881175 0.0765353442229473 ENSG00000134686 PHC2
ENST00000468406 1 0.821041843040381 -0.0115902211191412 ENSG00000134686 PHC2
ENST00000484692 1 0.826260364698716 0.0129281904325443 ENSG00000134686 PHC2
ENST00000361328 1 0.458392039258707 -0.0465568171289909 ENSG00000121903 ZSCAN20
ENST00000373413 1 0.698025758605598 -0.0277516669147438 ENSG00000121903 ZSCAN20
ENST00000480917 1 0.984563585806711 -0.00154852831722494 ENSG00000121903 ZSCAN20
ENST00000424879 1 0.541954339301403 0.0177785051275178 ENSG00000235907 RP4-580O19.2
ENST00000241312 1 0.172952359743403 0.104454029275983 ENSG00000121904 CSMD2
ENST00000373381 1 0.172952359743403 0.104454029275983 ENSG00000121904 CSMD2
ENST00000373380 1 0.112980520228207 0.0751325041127885 ENSG00000121904 CSMD2
ENST00000373388 1 0.169848936563853 0.0642244871378459 ENSG00000121904 CSMD2
ENST00000338325 1 0.52403260496145 -0.0234075986300304 ENSG00000121904 CSMD2
ENST00000471438 1 0.67833577058388 0.0142200761600664 ENSG00000121904 CSMD2
ENST00000425631 1 0.883499102546686 0.00395429060663927 ENSG00000231163 RP5-1007G16.1
ENST00000431046 1 0.771582682037715 -0.00723166014491422 ENSG00000231163 RP5-1007G16.1
ENST00000426886 1 0.935255712131511 0.00384932355379825 ENSG00000163866 SMIM12
ENST00000338513 1 0.207005366280017 0.0316070672025235 ENSG00000189280 GJB5
ENST00000339480 1 0.927267213141459 -0.0019040381539419 ENSG00000189433 GJB4
ENST00000542839 1 0.451248352157362 0.043772626987097 ENSG00000255811 RP1-34M23.5
ENST00000373366 1 0.758170095261259 0.00947974061499187 ENSG00000188910 GJB3
ENST00000373362 1 0.741453493843557 0.00970229725135658 ENSG00000188910 GJB3
ENST00000342280 1 0.788065379171432 -0.0123229724406775 ENSG00000187513 GJA4
ENST00000450137 1 0.682916334983162 0.0157714057248487 ENSG00000187513 GJA4
ENST00000429293 1 0.252610862272347 -0.0924316974608101 ENSG00000230163 RP5-997D16.2
ENST00000521580 1 0.848253862654639 0.0104110001101793 ENSG00000163866 SMIM12
ENST00000446026 1 0.670470040414373 0.0239461433814238 ENSG00000163866 SMIM12
ENST00000456842 1 0.832868700930064 0.0120056600763704 ENSG00000163866 SMIM12
ENST00000423898 1 0.940832188555911 -0.00422159216214781 ENSG00000163866 SMIM12
ENST00000417239 1 0.468724263502322 0.0465026495135225 ENSG00000163866 SMIM12
ENST00000235180 1 0.681091137780107 -0.031646981933841 ENSG00000116544 DLGAP3
ENST00000373347 1 0.923933823862859 -0.007813135608593 ENSG00000116544 DLGAP3
ENST00000495979 1 0.537327270792651 0.0297943472044227 ENSG00000116544 DLGAP3
ENST00000417456 1 0.0848004781859724 -0.0869661067156162 ENSG00000241014 RP11-244H3.1
ENST00000311990 1 0.382870548862452 -0.0748339947691011 ENSG00000241014 RP11-244H3.1
ENST00000487874 1 0.365647871704616 -0.0371705753547115 ENSG00000271741 RP11-244H3.4
ENST00000373337 1 0.288038358579465 -0.0631416211925798 ENSG00000243749 ZMYM6NB
ENST00000373340 1 0.602150140222716 -0.0220298293654622 ENSG00000163867 ZMYM6
ENST00000493328 1 0.565678494413397 -0.02718736292013 ENSG00000163867 ZMYM6
ENST00000357182 1 0.604128811707512 -0.0244381654479299 ENSG00000163867 ZMYM6
ENST00000466345 1 0.49753249886793 0.0489103151961099 ENSG00000163867 ZMYM6
ENST00000472971 1 0.568772265611826 0.0471869401892353 ENSG00000163867 ZMYM6
ENST00000415531 1 0.134391573191251 -0.0858788573063567 ENSG00000163867 ZMYM6
ENST00000317538 1 0.184926357806807 -0.0815567961720607 ENSG00000163867 ZMYM6
ENST00000460607 1 0.179309574817374 -0.0823850360473433 ENSG00000163867 ZMYM6
ENST00000373333 1 0.150799306709655 -0.090035074577077 ENSG00000163867 ZMYM6
ENST00000471566 1 0.0439486340455948 -0.154062236324295 ENSG00000163867 ZMYM6
ENST00000428087 1 0.522950500093483 -0.0158239339900741 ENSG00000233940 RP11-248I9.2
ENST00000417119 1 0.939051192264893 0.00607506080289311 ENSG00000197056 ZMYM1
ENST00000359858 1 0.706960101981503 0.0279997860556496 ENSG00000197056 ZMYM1
ENST00000466390 1 0.500523870230184 0.0592424278610707 ENSG00000197056 ZMYM1
ENST00000488455 1 0.532775660006359 0.0467601001351467 ENSG00000197056 ZMYM1
ENST00000475654 1 0.976880354853693 -0.00233238364549422 ENSG00000197056 ZMYM1
ENST00000373329 1 0.706960101981503 0.0279997860556496 ENSG00000197056 ZMYM1
ENST00000373330 1 0.693332692985208 0.0293356476758117 ENSG00000197056 ZMYM1
ENST00000476269 1 0.380918815255113 0.0758168663527322 ENSG00000197056 ZMYM1
ENST00000463393 1 0.633838788606797 0.041221002794667 ENSG00000197056 ZMYM1
ENST00000471991 1 0.263767408630997 0.0887831468403758 ENSG00000116560 SFPQ
ENST00000468598 1 0.615322099190136 -0.0234217871202435 ENSG00000116560 SFPQ
ENST00000460428 1 0.627168870347019 -0.0193571741308789 ENSG00000116560 SFPQ
ENST00000470472 1 0.739919029080671 -0.0129036433712264 ENSG00000116560 SFPQ
ENST00000466745 1 0.611352841801725 0.0266947953939267 ENSG00000116560 SFPQ
ENST00000466213 1 0.625362641247462 0.0253760704865225 ENSG00000116560 SFPQ
ENST00000490668 1 0.845712444720254 -0.00870034839351046 ENSG00000116560 SFPQ
ENST00000485365 1 0.991128815453179 -0.000521473756496089 ENSG00000116560 SFPQ
ENST00000485454 1 0.709795552370906 0.0280708676954603 ENSG00000116560 SFPQ
ENST00000357214 1 0.790401156614505 -0.00824894668804713 ENSG00000116560 SFPQ
ENST00000373297 1 0.829648820991426 0.0108456193470796 ENSG00000146463 ZMYM4
ENST00000314607 1 0.829648820991426 0.0108456193470796 ENSG00000146463 ZMYM4
ENST00000441447 1 0.498063890263074 0.0454352299413474 ENSG00000146463 ZMYM4
ENST00000475222 1 0.0108732927612066 -0.136662208442761 ENSG00000240374 RN7SL503P
ENST00000364672 1 0.203440401205269 -0.0626291833074561 ENSG00000201542 SNORA62
ENST00000434805 1 0.558942943571443 0.0504444033495629 ENSG00000229994 RPL5P4
ENST00000432683 1 0.737728624582749 -0.0228768591417758 ENSG00000227409 ZMYM4-AS1
ENST00000457946 1 0.824192408104679 -0.00997582363254695 ENSG00000146463 ZMYM4
ENST00000482131 1 0.526638754191187 -0.0458080311640676 ENSG00000146463 ZMYM4
ENST00000470175 1 0.333853537436471 0.0661815788200324 ENSG00000146463 ZMYM4
ENST00000492456 1 0.667321877481398 -0.0324667056461252 ENSG00000146463 ZMYM4
ENST00000365259 1 0.655162979899381 -0.0135576521738389 ENSG00000202129 RNY5P1
ENST00000325722 1 0.329111379688788 0.0284552197639347 ENSG00000142687 KIAA0319L
ENST00000373266 1 0.718893212237806 -0.0127818089051423 ENSG00000142687 KIAA0319L
ENST00000426982 1 0.305518106914274 0.0315251833822968 ENSG00000142687 KIAA0319L
ENST00000461312 1 0.561184822313128 -0.0254553465627609 ENSG00000142687 KIAA0319L
ENST00000485551 1 0.427619105664084 0.0258283658998232 ENSG00000142687 KIAA0319L
ENST00000473423 1 0.987541610987544 0.00103475722410096 ENSG00000142687 KIAA0319L
ENST00000473844 1 0.73146177400106 0.0178886564852078 ENSG00000142687 KIAA0319L
ENST00000474856 1 0.627641254558244 0.0289996629858897 ENSG00000142687 KIAA0319L
ENST00000492544 1 0.533191596789169 -0.0402418381013715 ENSG00000142687 KIAA0319L
ENST00000440579 1 0.163682085014254 0.0587171793700146 ENSG00000142687 KIAA0319L
ENST00000467109 1 0.509401074793125 -0.0527213487105076 ENSG00000142687 KIAA0319L
ENST00000431916 1 0.220426553717312 0.0569751502205631 ENSG00000142687 KIAA0319L
ENST00000482929 1 0.109914418560637 0.0800422311462353 ENSG00000142687 KIAA0319L
ENST00000478463 1 0.163419742377302 0.0706378824548045 ENSG00000142687 KIAA0319L
ENST00000470388 1 0.1610080593203 0.0710828375732602 ENSG00000142687 KIAA0319L
ENST00000492888 1 0.157901320342794 0.0751570504779717 ENSG00000142687 KIAA0319L
ENST00000469892 1 0.139409758734471 0.0800274282354473 ENSG00000142687 KIAA0319L
ENST00000494948 1 0.0873238311616858 0.0988323244712038 ENSG00000142687 KIAA0319L
ENST00000442276 1 0.0816025803637287 0.13034918196265 ENSG00000236274 RP4-728D4.3
ENST00000476329 1 0.34358862384451 0.0637698043336759 ENSG00000142687 KIAA0319L
ENST00000473465 1 0.263165145568844 -0.100542688588034 ENSG00000142687 KIAA0319L
ENST00000373253 1 0.636957177528165 -0.0290996375723711 ENSG00000020129 NCDN
ENST00000356090 1 0.611695528235468 -0.0314275664288321 ENSG00000020129 NCDN
ENST00000373243 1 0.612006419838496 -0.0314144004107725 ENSG00000020129 NCDN
ENST00000459931 1 0.329397209339501 -0.0724452252475136 ENSG00000020129 NCDN
ENST00000437806 1 0.483084534440767 -0.0533855837903407 ENSG00000020129 NCDN
ENST00000423723 1 0.650217935818746 -0.0332317795357836 ENSG00000020129 NCDN
ENST00000425881 1 0.982247959341669 0.00186990718423761 ENSG00000239636 RP4-728D4.2
ENST00000444348 1 0.702199056433812 -0.0281765473921625 ENSG00000239636 RP4-728D4.2
ENST00000373235 1 0.702430392552366 -0.0261870981034235 ENSG00000116819 TFAP2E
ENST00000373237 1 0.942400132073297 -0.00280816724970182 ENSG00000126067 PSMB2
ENST00000270815 1 0.211334523124882 -0.0754150209938074 ENSG00000142686 C1orf216
ENST00000503824 1 0.0631704937209129 -0.16520305168121 ENSG00000142686 C1orf216
ENST00000453178 1 0.0914798422601575 -0.151284119125672 ENSG00000142686 C1orf216
ENST00000251195 1 0.192264588144576 0.0529196817938402 ENSG00000092853 CLSPN
ENST00000466308 1 0.788641731145473 0.022932851998335 ENSG00000092853 CLSPN
ENST00000318121 1 0.246882296010977 0.0507629711723743 ENSG00000092853 CLSPN
ENST00000373220 1 0.246882296010977 0.0507629711723743 ENSG00000092853 CLSPN
ENST00000520551 1 0.246882296010977 0.0507629711723743 ENSG00000092853 CLSPN
ENST00000373226 1 0.239336707349078 0.0966573634105167 ENSG00000232335 RP11-435D7.3
ENST00000517467 1 0.258543428624745 -0.0994029627845536 ENSG00000092853 CLSPN
ENST00000373210 1 0.268510197970151 -0.0559689677047503 ENSG00000134698 AGO4
ENST00000488778 1 0.846624176827574 -0.0173733587664393 ENSG00000134698 AGO4
ENST00000496257 1 0.921113868602221 -0.00875180970518782 ENSG00000134698 AGO4
ENST00000373206 1 0.553111902177119 -0.0264537674725708 ENSG00000092847 AGO1
ENST00000373204 1 0.709430798868578 0.0135881198407592 ENSG00000092847 AGO1
ENST00000606838 1 0.752676838772287 0.0171526087877807 ENSG00000271914 RP4-789D17.5
ENST00000324350 1 0.793629195904422 0.0153422665125959 ENSG00000126070 AGO3
ENST00000373191 1 0.704686690721628 -0.018108981727774 ENSG00000126070 AGO3
ENST00000397828 1 0.823653748720181 0.012916644013219 ENSG00000126070 AGO3
ENST00000246314 1 0.820335161375545 -0.0108355957943498 ENSG00000126070 AGO3
ENST00000491443 1 0.557729601443642 0.0409879287280978 ENSG00000126070 AGO3
ENST00000466576 1 0.849950018715298 0.0127160079618343 ENSG00000271554 RP4-665N4.8
ENST00000479395 1 0.775757045474972 -0.0238619714936109 ENSG00000271554 RP4-665N4.8
ENST00000471099 1 0.628797755058346 -0.0382688347817605 ENSG00000126070 AGO3
ENST00000207457 1 0.538316828010567 0.0272350637153144 ENSG00000092850 TEKT2
ENST00000469024 1 0.528906402632797 0.0276164126766257 ENSG00000092850 TEKT2
ENST00000473120 1 0.456587019913132 0.0203015250616083 ENSG00000092850 TEKT2
ENST00000373178 1 0.0254145523837506 -0.107347820704484 ENSG00000116863 ADPRHL2
ENST00000303143 1 0.466979734571293 -0.0444309238903869 ENSG00000171812 COL8A2
ENST00000397799 1 0.345155043010483 -0.0610891973745092 ENSG00000171812 COL8A2
ENST00000481785 1 0.764161699555498 0.01100529466698 ENSG00000171812 COL8A2
ENST00000373166 1 0.827836636539687 -0.0091134242598435 ENSG00000054116 TRAPPC3
ENST00000462715 1 0.678676651671018 -0.0200953757213726 ENSG00000054116 TRAPPC3
ENST00000373163 1 0.775399859066457 -0.0118648717972909 ENSG00000054116 TRAPPC3
ENST00000373162 1 0.604704089604826 -0.0216231283281366 ENSG00000054116 TRAPPC3
ENST00000469757 1 0.862545228736788 -0.00747804002711496 ENSG00000054116 TRAPPC3
ENST00000373159 1 0.863589828967215 0.00792943011101758 ENSG00000054116 TRAPPC3
ENST00000497251 1 0.471567518334665 0.0368574117638404 ENSG00000054116 TRAPPC3
ENST00000429533 1 0.16921682555231 -0.083700593861127 ENSG00000116871 MAP7D1
ENST00000316156 1 0.787853129814211 -0.0133557510613487 ENSG00000116871 MAP7D1
ENST00000527764 1 0.257602357249499 -0.0724017530866949 ENSG00000116871 MAP7D1
ENST00000373150 1 0.787776793916778 -0.0133461779073915 ENSG00000116871 MAP7D1
ENST00000373151 1 0.787776793916778 -0.0133461779073915 ENSG00000116871 MAP7D1
ENST00000530729 1 0.308126821676681 -0.064816828138679 ENSG00000116871 MAP7D1
ENST00000462118 1 0.52460516858051 -0.0456226763126007 ENSG00000116871 MAP7D1
ENST00000474796 1 0.472644466218047 -0.0463424356741135 ENSG00000116871 MAP7D1
ENST00000530975 1 0.929524018781428 -0.00588750739835909 ENSG00000116871 MAP7D1
ENST00000487131 1 0.955561876038077 -0.00362503166556425 ENSG00000116871 MAP7D1
ENST00000373148 1 0.5148912390874 0.0343738949911803 ENSG00000116871 MAP7D1
ENST00000532131 1 0.719178439631253 0.0229033716104339 ENSG00000116871 MAP7D1
ENST00000487114 1 0.893930066082317 0.00794282579434272 ENSG00000116871 MAP7D1
ENST00000354618 1 0.117415595170342 0.0416074783367654 ENSG00000054118 THRAP3
ENST00000469141 1 0.031483526515712 0.0532150507566359 ENSG00000054118 THRAP3
ENST00000478853 1 0.215971119398445 0.069825333946146 ENSG00000054118 THRAP3
ENST00000447495 1 0.540465947343889 0.043106019153641 ENSG00000231849 UBE2V2P4
ENST00000466743 1 0.282859443003269 0.0634042106718124 ENSG00000054118 THRAP3
ENST00000373139 1 0.374164340465045 0.0611806053159944 ENSG00000214193 SH3D21
ENST00000453908 1 0.52810179687903 0.0391551653864027 ENSG00000214193 SH3D21
ENST00000426732 1 0.52810179687903 0.0391551653864027 ENSG00000214193 SH3D21
ENST00000312808 1 0.531360015559696 0.039160332309764 ENSG00000214193 SH3D21
ENST00000505871 1 0.591996783083251 0.0336155765590442 ENSG00000214193 SH3D21
ENST00000480549 1 0.864832118996284 -0.00961551312422934 ENSG00000214193 SH3D21
ENST00000496636 1 0.689448346713702 0.0310181205661281 ENSG00000214193 SH3D21
ENST00000508854 1 0.38260406513693 0.0681698759196779 ENSG00000214193 SH3D21
ENST00000474766 1 0.408996922741267 -0.0542894436410728 ENSG00000214193 SH3D21
ENST00000270824 1 0.116174728011094 -0.118479924759579 ENSG00000142694 EVA1B
ENST00000490466 1 0.0401583645673539 -0.167157766645076 ENSG00000142694 EVA1B
ENST00000373137 1 0.167332932455642 0.103322509592653 ENSG00000116883 RP11-268J15.5
ENST00000359297 1 0.520161298514729 -0.0248681439279001 ENSG00000196182 STK40
ENST00000373129 1 0.484625036703737 -0.0263734181832963 ENSG00000196182 STK40
ENST00000373130 1 0.484625036703737 -0.0263734181832963 ENSG00000196182 STK40
ENST00000373132 1 0.484625036703737 -0.0263734181832963 ENSG00000196182 STK40
ENST00000460417 1 0.222356341751539 0.0639222486301676 ENSG00000196182 STK40
ENST00000473733 1 0.207055881916628 0.0662380755664768 ENSG00000196182 STK40
ENST00000482458 1 0.443986907388808 0.0347196789808564 ENSG00000196182 STK40
ENST00000460017 1 0.934353177511046 0.00505683489916195 ENSG00000196182 STK40
ENST00000476041 1 0.39925871218372 -0.0509251581724989 ENSG00000181817 LSM10
ENST00000315732 1 0.39604965279024 -0.0516324488708972 ENSG00000181817 LSM10
ENST00000489912 1 0.147619741982203 -0.0920021419861563 ENSG00000181817 LSM10
ENST00000468441 1 0.528086426408388 -0.0555411654253245 ENSG00000116885 OSCP1
ENST00000495222 1 0.521982718512587 -0.0553475830423292 ENSG00000116885 OSCP1
ENST00000235532 1 0.546748234593257 -0.0538743106285163 ENSG00000116885 OSCP1
ENST00000356637 1 0.546748234593257 -0.0538743106285163 ENSG00000116885 OSCP1
ENST00000471369 1 0.0937880665436651 -0.110388931767752 ENSG00000116885 OSCP1
ENST00000433045 1 0.912670167155998 -0.00982926629599849 ENSG00000116885 OSCP1
ENST00000445843 1 0.529898052897716 -0.0561801033512436 ENSG00000116885 OSCP1
ENST00000315643 1 0.588631849117937 -0.0484580790402007 ENSG00000116885 OSCP1
ENST00000364578 1 0.540626077251698 0.0195346938631848 ENSG00000201448 SNORA63
ENST00000475160 1 0.0576352231743545 -0.147158391868287 ENSG00000116885 OSCP1
ENST00000525869 1 0.692197405487055 -0.0248358177159095 ENSG00000116885 OSCP1
ENST00000528112 1 0.318394426117346 0.0877233873116906 ENSG00000116885 OSCP1
ENST00000354267 1 0.497788685993907 -0.0587546643443971 ENSG00000116885 OSCP1
ENST00000524789 1 0.396346195761325 -0.0714506182290492 ENSG00000116885 OSCP1
ENST00000373116 1 0.94893545987652 -0.00288330225011382 ENSG00000116898 MRPS15
ENST00000488606 1 0.97307818402169 0.00199075106768289 ENSG00000116898 MRPS15
ENST00000477040 1 0.629448231633028 0.0327654598443376 ENSG00000116898 MRPS15
ENST00000462067 1 0.945735913636514 -0.0030614042106926 ENSG00000116898 MRPS15
ENST00000373106 1 0.647070001300519 0.0210703437213293 ENSG00000119535 CSF3R
ENST00000373104 1 0.647070001300519 0.0210703437213293 ENSG00000119535 CSF3R
ENST00000373103 1 0.647070001300519 0.0210703437213293 ENSG00000119535 CSF3R
ENST00000480825 1 0.462848962215441 0.0311457726032476 ENSG00000119535 CSF3R
ENST00000361632 1 0.629397918839118 0.0220421674836958 ENSG00000119535 CSF3R
ENST00000464465 1 0.346172476609166 0.0297884095352168 ENSG00000119535 CSF3R
ENST00000331941 1 0.623486091539642 0.0222451042363127 ENSG00000119535 CSF3R
ENST00000487540 1 0.571973227175341 0.0202000542570767 ENSG00000119535 CSF3R
ENST00000338937 1 0.623486091539642 0.0222451042363127 ENSG00000119535 CSF3R
ENST00000418048 1 0.623486091539642 0.0222451042363127 ENSG00000119535 CSF3R
ENST00000440588 1 0.858645704532645 -0.00796410756496394 ENSG00000119535 CSF3R
ENST00000464365 1 0.729049513769187 -0.0109153103713395 ENSG00000119535 CSF3R
ENST00000373091 1 0.830255890303033 0.00995979878052757 ENSG00000163873 GRIK3
ENST00000373093 1 0.811647920816674 0.0113057518144547 ENSG00000163873 GRIK3
ENST00000413901 1 0.733356045645902 -0.0150475551708866 ENSG00000223944 RP5-1180C18.1
ENST00000424989 1 0.179762794317223 -0.119146801928217 ENSG00000233621 LINC01137
ENST00000373087 1 0.732238563264771 0.0161644513657723 ENSG00000163874 ZC3H12A
ENST00000472312 1 0.529152657555019 0.0486826093269182 ENSG00000163874 ZC3H12A
ENST00000471012 1 0.814519032848713 0.0192045247282184 ENSG00000163874 ZC3H12A
ENST00000373075 1 0.673648260299542 -0.0202856151807552 ENSG00000163875 MEAF6
ENST00000296214 1 0.669055952508121 -0.020889630257687 ENSG00000163875 MEAF6
ENST00000373074 1 0.640228400503645 -0.0228538579093762 ENSG00000163875 MEAF6
ENST00000475828 1 0.644909621529555 -0.0225686808591044 ENSG00000163875 MEAF6
ENST00000487788 1 0.661027046020692 -0.0214074215551108 ENSG00000163875 MEAF6
ENST00000373073 1 0.438568139262581 -0.0380162093161108 ENSG00000163875 MEAF6
ENST00000487792 1 0.601131811243936 -0.0252438863935564 ENSG00000163875 MEAF6
ENST00000448519 1 0.272065195139915 -0.0526402198339193 ENSG00000163875 MEAF6
ENST00000580821 1 0.298087015958213 -0.0660996192680188 ENSG00000263675 MIR5581
ENST00000485039 1 0.729596648557012 -0.0185195680606361 ENSG00000163875 MEAF6
ENST00000296215 1 0.860744867367927 0.00894105650077315 ENSG00000163877 SNIP1
ENST00000468040 1 0.862446308118981 -0.0110363339325308 ENSG00000163877 SNIP1
ENST00000437933 1 0.923975261123461 -0.00697424557257381 ENSG00000232273 FTH1P1
ENST00000493916 1 0.577331587514481 0.0458955804918535 ENSG00000163877 SNIP1
ENST00000368565 1 0.906297810456796 0.00425967995436466 ENSG00000237749 RP3-423B22.5
ENST00000423216 1 0.906297810456796 0.00425967995436466 ENSG00000237749 RP3-423B22.5
ENST00000296218 1 0.105218567930942 0.143739492385075 ENSG00000163879 DNALI1
ENST00000466723 1 0.683908944609405 0.0214056867937183 ENSG00000163879 DNALI1
ENST00000541606 1 0.643686949033409 0.0383929861601191 ENSG00000163879 DNALI1
ENST00000497858 1 0.120357947078709 0.138345403068671 ENSG00000163879 DNALI1
ENST00000467277 1 0.458329543937017 0.0535593840733108 ENSG00000163879 DNALI1
ENST00000490029 1 0.855749926431982 0.0140081234071824 ENSG00000134697 GNL2
ENST00000373062 1 0.557855771516425 0.0233800276331458 ENSG00000134697 GNL2
ENST00000462812 1 0.594125384514227 0.0292030774451085 ENSG00000134697 GNL2
ENST00000479255 1 0.951707675483668 -0.00430014249202156 ENSG00000134697 GNL2
ENST00000538069 1 0.427823940109327 0.0510616585164676 ENSG00000134697 GNL2
ENST00000469191 1 0.806129933220096 0.017824028746027 ENSG00000134697 GNL2
ENST00000489146 1 0.733164019878092 0.0259315982997268 ENSG00000134697 GNL2
ENST00000463351 1 0.903051100412782 0.00865678229805379 ENSG00000134697 GNL2
ENST00000488496 1 0.893732874719348 -0.00917182940985687 ENSG00000134697 GNL2
ENST00000358011 1 0.0324698031482254 -0.121404532979446 ENSG00000116922 C1orf109
ENST00000494120 1 0.00842031873372105 -0.144602334087312 ENSG00000116922 C1orf109
ENST00000609516 1 0.498325850974976 -0.0508223053026052 ENSG00000116922 C1orf109
ENST00000464178 1 0.442600846196532 -0.0530109970813667 ENSG00000116922 C1orf109
ENST00000464085 1 0.0355716883558539 -0.129849975929366 ENSG00000116922 C1orf109
ENST00000491981 1 0.00467905578004208 -0.172800381425395 ENSG00000116922 C1orf109
ENST00000461359 1 0.00567017422166066 -0.184808620012877 ENSG00000116922 C1orf109
ENST00000477060 1 0.000745812337855511 -0.221586590644327 ENSG00000116922 C1orf109
ENST00000486637 1 0.00469198249827685 -0.195757733074287 ENSG00000116922 C1orf109
ENST00000491797 1 0.108705721365003 -0.121908227391637 ENSG00000116922 C1orf109
ENST00000488137 1 0.011748820149527 -0.188498069455045 ENSG00000116922 C1orf109
ENST00000472584 1 0.063421250587928 -0.144207196357686 ENSG00000116922 C1orf109
ENST00000498448 1 0.0906866417132201 -0.14098608726118 ENSG00000116922 C1orf109
ENST00000373055 1 0.867759443675132 0.00634219354232472 ENSG00000134690 CDCA8
ENST00000327331 1 0.867644735853844 0.00634579662221085 ENSG00000134690 CDCA8
ENST00000432874 1 0.988351339819068 0.000750126166919964 ENSG00000183317 EPHA10
ENST00000534097 1 0.989301045259775 0.000691150142372504 ENSG00000183317 EPHA10
ENST00000437645 1 0.508869321962946 -0.0396065457745928 ENSG00000183317 EPHA10
ENST00000540011 1 0.508869321962946 -0.0396065457745928 ENSG00000183317 EPHA10
ENST00000330210 1 0.511171729922871 -0.0394210255661935 ENSG00000183317 EPHA10
ENST00000427468 1 0.749750285856397 -0.0192872050954316 ENSG00000183317 EPHA10
ENST00000446149 1 0.507980536338564 -0.0398544579136356 ENSG00000183317 EPHA10
ENST00000373048 1 0.699275628525896 -0.0229395699148186 ENSG00000183317 EPHA10
ENST00000525749 1 0.287349839293221 -0.0484808742536518 ENSG00000183317 EPHA10
ENST00000373045 1 0.281491391356502 0.0866895579266439 ENSG00000185090 MANEAL
ENST00000397631 1 0.281491391356502 0.0866895579266439 ENSG00000185090 MANEAL
ENST00000532512 1 0.123712035156801 0.137667934533145 ENSG00000185090 MANEAL
ENST00000525897 1 0.0876875858080292 0.147319865293408 ENSG00000185090 MANEAL
ENST00000329006 1 0.305091359391836 0.0835446270737113 ENSG00000185090 MANEAL
ENST00000433474 1 0.187198888845992 0.114391627272999 ENSG00000233728 RP11-109P14.9
ENST00000373044 1 0.489249881190736 -0.0391574975907823 ENSG00000196449 YRDC
ENST00000373043 1 0.586993969720698 -0.0430757578125067 ENSG00000197982 C1orf122
ENST00000419397 1 0.964766708759281 -0.00384368424933933 ENSG00000197982 C1orf122
ENST00000468084 1 0.873981819951663 -0.0124707643360929 ENSG00000197982 C1orf122
ENST00000373042 1 0.818844907151894 -0.0177519364930964 ENSG00000197982 C1orf122
ENST00000446260 1 0.978217531085015 0.00211529880034485 ENSG00000197982 C1orf122
ENST00000373036 1 0.516951639845038 -0.0282054291084747 ENSG00000188786 MTF1
ENST00000448796 1 0.0564489661280011 0.0917607114126034 ENSG00000230610 AL929472.1
ENST00000447422 1 0.292710585771774 0.0465856419529385 ENSG00000235673 RP11-109P14.8
ENST00000468190 1 0.381002801248128 -0.076892917277799 ENSG00000188786 MTF1
ENST00000419993 1 0.569056248188587 0.0387412711407896 ENSG00000230955 RP11-109P14.10
ENST00000373027 1 0.349376077581789 0.0275238857716232 ENSG00000204084 INPP5B
ENST00000373023 1 0.325821795188898 0.0293420743166334 ENSG00000204084 INPP5B
ENST00000373026 1 0.390541502677889 0.0277898903242701 ENSG00000204084 INPP5B
ENST00000373024 1 0.390419858262825 0.0277464592496263 ENSG00000204084 INPP5B
ENST00000487328 1 0.0138979334086703 0.202010614435956 ENSG00000204084 INPP5B
ENST00000470364 1 0.834909226641828 -0.0129234863066888 ENSG00000204084 INPP5B
ENST00000474758 1 0.740483427384597 -0.0213766687619481 ENSG00000204084 INPP5B
ENST00000458109 1 0.620430001006447 0.0214785068630019 ENSG00000204084 INPP5B
ENST00000516639 1 0.727065767830565 -0.0295283322946115 ENSG00000252448 SNORA63
ENST00000410350 1 0.877749363508122 -0.0106727259345986 ENSG00000222282 RNU6-584P
ENST00000467066 1 0.551276630782426 0.0391485836110498 ENSG00000204084 INPP5B
ENST00000373021 1 0.994547353728122 0.000415806486839046 ENSG00000204084 INPP5B
ENST00000491406 1 0.829915704216006 0.0165145211079145 ENSG00000204084 INPP5B
ENST00000373019 1 0.943737062243159 -0.00265837199839122 ENSG00000183431 SF3A3
ENST00000448721 1 0.998893311236428 -5.29024756045368e-05 ENSG00000183431 SF3A3
ENST00000487062 1 0.44293067986966 -0.0520652703158056 ENSG00000183431 SF3A3
ENST00000460925 1 0.482016170262051 0.03759960055759 ENSG00000183431 SF3A3
ENST00000489537 1 0.8450180185679 0.00835873481544736 ENSG00000183431 SF3A3
ENST00000461869 1 0.708481767187057 -0.0159749933735424 ENSG00000183431 SF3A3
ENST00000470585 1 0.735933307553669 -0.0143289122428768 ENSG00000183431 SF3A3
ENST00000488934 1 0.242217193485578 0.0796820288139422 ENSG00000183431 SF3A3
ENST00000462258 1 0.530983083862302 -0.0279134032972449 ENSG00000183431 SF3A3
ENST00000391239 1 0.648640002607177 -0.0176334257707287 ENSG00000212541 RNU6-510P
ENST00000485803 1 0.848670503600244 0.0129299416431656 ENSG00000183386 FHL3
ENST00000373016 1 0.848670503600244 0.0129299416431656 ENSG00000183386 FHL3
ENST00000475084 1 0.831728586303307 -0.0151075801693676 ENSG00000183386 FHL3
ENST00000477194 1 0.585737836624469 -0.0388682498244021 ENSG00000183386 FHL3
ENST00000483132 1 0.52357908017947 0.0522154503488906 ENSG00000183386 FHL3
ENST00000483182 1 0.602871896772731 -0.0289074532008902 ENSG00000183520 UTP11L
ENST00000486563 1 0.631628340300186 -0.0301961086862169 ENSG00000183520 UTP11L
ENST00000373014 1 0.700970469002888 0.0197049140807148 ENSG00000183520 UTP11L
ENST00000537711 1 0.675196607359956 0.0220508813232802 ENSG00000183520 UTP11L
ENST00000488453 1 0.374707260704044 0.0520699587724964 ENSG00000183520 UTP11L
ENST00000373012 1 0.0245059132279514 -0.184658035703627 ENSG00000185668 POU3F1
ENST00000432922 1 0.95427366291756 0.00431154679212701 ENSG00000224592 RP5-884C9.2
ENST00000428151 1 0.93193047443723 -0.00636592033630708 ENSG00000224592 RP5-884C9.2
ENST00000424719 1 0.655425046549503 0.0172879864113522 ENSG00000223589 RP5-884C9.3
ENST00000431311 1 0.252964847760472 0.0480895194935623 ENSG00000237290 RP11-214L19.1
ENST00000452971 1 0.569484464356068 -0.0370153515668461 ENSG00000238063 RP11-329N22.1
ENST00000442006 1 0.766638123288667 0.0152297327389213 ENSG00000215895 RP11-334L9.1
ENST00000373001 1 0.749696960843449 -0.0149790720384343 ENSG00000116954 RRAGC
ENST00000474456 1 0.801415867491048 0.0177346415464087 ENSG00000116954 RRAGC
ENST00000493015 1 0.623155347647493 -0.0306179180368331 ENSG00000116954 RRAGC
ENST00000496778 1 0.362899618131315 -0.0719735911674459 ENSG00000116954 RRAGC
ENST00000433671 1 0.760272866210697 0.0149358064853416 ENSG00000228436 RP5-864K19.4
ENST00000456813 1 0.677128306326493 0.0211103668314398 ENSG00000228436 RP5-864K19.4
ENST00000397572 1 0.79090833967569 0.0136932557338818 ENSG00000214114 MYCBP
ENST00000494695 1 0.922303478955262 0.00511399495138151 ENSG00000214114 MYCBP
ENST00000495043 1 0.829102661326974 -0.0115785246608295 ENSG00000214114 MYCBP
ENST00000489803 1 0.43477686527066 -0.0420357716864838 ENSG00000214114 MYCBP
ENST00000454994 1 0.427480622715607 -0.0427289791195548 ENSG00000131233 GJA9
ENST00000489575 1 0.427480622715607 -0.0427289791195548 ENSG00000214114 MYCBP
ENST00000465771 1 0.469932456734773 -0.0397635267876108 ENSG00000214114 MYCBP
ENST00000462027 1 0.532557225882952 -0.0316615839425449 ENSG00000214114 MYCBP
ENST00000443161 1 0.414546550999802 -0.0665356589425505 ENSG00000228436 RP5-864K19.4
ENST00000357771 1 0.310852646043473 -0.0901514491315483 ENSG00000131233 GJA9
ENST00000360786 1 0.695603501256978 -0.030885156088451 ENSG00000131233 GJA9
ENST00000372990 1 0.172410583143018 -0.122110920286008 ENSG00000158315 RHBDL2
ENST00000289248 1 0.219416667362585 -0.110178403628558 ENSG00000158315 RHBDL2
ENST00000538156 1 0.219416667362585 -0.110178403628558 ENSG00000158315 RHBDL2
ENST00000372985 1 0.161725565576906 -0.125463621083825 ENSG00000158315 RHBDL2
ENST00000540558 1 0.231870338090693 -0.092067312743267 ENSG00000158315 RHBDL2
ENST00000432648 1 0.468701173568126 -0.0275152631985339 ENSG00000174574 AKIRIN1
ENST00000446189 1 0.404064793934122 -0.0323936595407549 ENSG00000174574 AKIRIN1
ENST00000372984 1 0.421093913801283 -0.0309078616935671 ENSG00000174574 AKIRIN1
ENST00000531822 1 0.49330267467128 -0.030549566643726 ENSG00000174574 AKIRIN1
ENST00000372967 1 0.915347734416284 -0.0045287435120396 ENSG00000168653 NDUFS5
ENST00000372969 1 0.915347734416284 -0.0045287435120396 ENSG00000168653 NDUFS5
ENST00000484793 1 0.871569856036862 -0.0094054966544285 ENSG00000127603 MACF1
ENST00000602421 1 0.971429451973427 -0.00236387026015997 ENSG00000127603 MACF1
ENST00000545844 1 0.478745674549124 0.0231308701519072 ENSG00000127603 MACF1
ENST00000567887 1 0.479490033771848 0.0230951418720328 ENSG00000127603 MACF1
ENST00000372915 1 0.478703821056479 0.0231367479635192 ENSG00000127603 MACF1
ENST00000539005 1 0.479021676993619 0.023118380113255 ENSG00000127603 MACF1
ENST00000317713 1 0.479021676993619 0.023118380113255 ENSG00000127603 MACF1
ENST00000361689 1 0.478703821056479 0.0231367479635192 ENSG00000127603 MACF1
ENST00000524432 1 0.474102751399276 0.0312452856921235 ENSG00000127603 MACF1
ENST00000467673 1 0.60072695656087 0.0341868643429892 ENSG00000127603 MACF1
ENST00000383927 1 0.0133087993420731 -0.0931774069334294 ENSG00000206654 RNU6-608P
ENST00000410446 1 0.392759452132832 0.0454237443317549 ENSG00000222378 RNA5SP44
ENST00000564288 1 0.514420885541079 0.0201936687985813 ENSG00000127603 MACF1
ENST00000494012 1 0.732390457778132 -0.021448964251161 ENSG00000127603 MACF1
ENST00000536367 1 0.973094742963308 0.00178774519450342 ENSG00000127603 MACF1
ENST00000602528 1 0.064837249960286 0.0716004705889994 ENSG00000270040 RP11-416A14.1
ENST00000480624 1 0.760268689112699 -0.0186296404081196 ENSG00000127603 MACF1
ENST00000469366 1 0.783372604201794 -0.0176962125733871 ENSG00000127603 MACF1
ENST00000289890 1 0.100588002053983 -0.127189824472038 ENSG00000226438 RP11-420K8.1
ENST00000496804 1 0.393606420602692 0.0301400628584585 ENSG00000127603 MACF1
ENST00000530262 1 0.287817534374678 0.0358254315829515 ENSG00000127603 MACF1
ENST00000485063 1 0.803617063767251 0.015463779978989 ENSG00000127603 MACF1
ENST00000472385 1 0.837816232423884 0.0102916908765153 ENSG00000127603 MACF1
ENST00000484393 1 0.983618213289896 0.00111698083157347 ENSG00000127603 MACF1
ENST00000476350 1 0.294184134564162 0.0358202362760797 ENSG00000127603 MACF1
ENST00000372925 1 0.525142298485365 0.0195884108484658 ENSG00000127603 MACF1
ENST00000406997 1 0.45939425617478 0.0425902170812412 ENSG00000217897 HSPE1P8
ENST00000528611 1 0.157937658663757 -0.0967659970063284 ENSG00000127603 MACF1
ENST00000289893 1 0.556870954463101 0.0180972766214571 ENSG00000127603 MACF1
ENST00000530275 1 0.762338214531489 0.0238604519630798 ENSG00000255103 KIAA0754
ENST00000482035 1 0.486162760396126 0.0343486119622577 ENSG00000127603 MACF1
ENST00000473843 1 0.416456346570123 0.0484686476071533 ENSG00000127603 MACF1
ENST00000469490 1 0.299147045291058 0.0431481908488788 ENSG00000127603 MACF1
ENST00000487656 1 0.901572890317287 0.00864222191069243 ENSG00000127603 MACF1
ENST00000360115 1 0.676770247517595 -0.015374933635504 ENSG00000127603 MACF1
ENST00000497964 1 0.460281077919041 -0.0337009243501818 ENSG00000127603 MACF1
ENST00000446276 1 0.657747568625277 -0.0169268273611905 ENSG00000127603 MACF1
ENST00000442046 1 0.94347267852716 -0.00282500508736865 ENSG00000127603 MACF1
ENST00000422234 1 0.639845336598204 0.024314890900046 ENSG00000127603 MACF1
ENST00000462496 1 0.702363820705908 0.0198022004095263 ENSG00000127603 MACF1
ENST00000462103 1 0.52018093516786 0.0414499316958051 ENSG00000127603 MACF1
ENST00000496360 1 0.763034898390246 -0.0137640131498667 ENSG00000127603 MACF1
ENST00000497807 1 0.783683599861479 -0.0118949683492308 ENSG00000127603 MACF1
ENST00000331593 1 0.00541232562531343 -0.214637157355862 ENSG00000183682 BMP8A
ENST00000447263 1 0.160484982010612 -0.108429608284944 ENSG00000237624 OXCT2P1
ENST00000441741 1 0.158297425956418 -0.126844626443991 ENSG00000182109 RP11-69E11.4
ENST00000331856 1 0.155228823410573 -0.126532183038547 ENSG00000182109 RP11-69E11.4
ENST00000458207 1 0.600892726837522 -0.0347519417128804 ENSG00000182109 RP11-69E11.4
ENST00000450157 1 0.677021099838774 -0.0258157732517259 ENSG00000182109 RP11-69E11.4
ENST00000431553 1 0.693106084350481 -0.0244131577624323 ENSG00000182109 RP11-69E11.4
ENST00000417869 1 0.821778639840487 -0.0139583064560278 ENSG00000182109 RP11-69E11.4
ENST00000440190 1 0.911796771915597 -0.00667068272321319 ENSG00000182109 RP11-69E11.4
ENST00000427240 1 0.997390390801043 -0.00017740767238745 ENSG00000243970 PPIEL
ENST00000482028 1 0.0622427951123259 0.116285439947794 ENSG00000090621 PABPC4
ENST00000372856 1 0.238033936708044 -0.0256611785938578 ENSG00000090621 PABPC4
ENST00000372857 1 0.237979922113299 -0.0256610250937838 ENSG00000090621 PABPC4
ENST00000372858 1 0.591438998184617 -0.0120277774070982 ENSG00000090621 PABPC4
ENST00000372862 1 0.637960813633207 -0.0105854380619116 ENSG00000090621 PABPC4
ENST00000468476 1 0.607307884727147 0.02181579258587 ENSG00000090621 PABPC4
ENST00000437136 1 0.611973066219548 0.0216196930312968 ENSG00000090621 PABPC4
ENST00000492468 1 0.316138173136798 0.0422162409653907 ENSG00000090621 PABPC4
ENST00000530186 1 0.0746514837828745 0.0929250904350679 ENSG00000090621 PABPC4
ENST00000421687 1 0.748597603234988 -0.00785898355661412 ENSG00000090621 PABPC4
ENST00000484555 1 0.637213145982324 -0.0226075100136622 ENSG00000090621 PABPC4
ENST00000525045 1 0.180099434027967 -0.0544397592169666 ENSG00000090621 PABPC4
ENST00000527718 1 0.374691378156914 -0.0257858575057547 ENSG00000090621 PABPC4
ENST00000477556 1 0.398866695334093 -0.0440236188985028 ENSG00000090621 PABPC4
ENST00000461578 1 0.318123738452161 -0.0564310608342255 ENSG00000090621 PABPC4
ENST00000483770 1 0.154582986912225 -0.0646401522786016 ENSG00000090621 PABPC4
ENST00000525669 1 0.443910280065623 -0.0232387167030793 ENSG00000090621 PABPC4
ENST00000470443 1 0.599060980436369 -0.0142279850350054 ENSG00000090621 PABPC4
ENST00000415255 1 0.640218151413193 -0.0128906634220474 ENSG00000228060 RP11-69E11.8
ENST00000513632 1 0.877507266852975 0.00564448961191102 ENSG00000090621 PABPC4
ENST00000364587 1 0.0749327733363702 0.137295726406774 ENSG00000201457 SNORA55
ENST00000525751 1 0.496112552525875 0.0264915120051214 ENSG00000090621 PABPC4
ENST00000474378 1 0.822483310412929 0.00862623987729386 ENSG00000090621 PABPC4
ENST00000529216 1 0.734900998464044 0.0137615538159574 ENSG00000090621 PABPC4
ENST00000492519 1 0.624076368457095 0.0206389371226379 ENSG00000090621 PABPC4
ENST00000451091 1 0.0344574663614778 -0.0815311665535252 ENSG00000090621 PABPC4
ENST00000531243 1 0.0997577794917305 -0.0901203234543425 ENSG00000090621 PABPC4
ENST00000372852 1 0.271023055258908 0.0618795718127588 ENSG00000163909 HEYL
ENST00000535435 1 0.277281059875573 0.0420947798223694 ENSG00000163909 HEYL
ENST00000235628 1 0.265341091315658 -0.0996586472537412 ENSG00000116981 NT5C1A
ENST00000372844 1 0.142159061503357 0.130075959369934 ENSG00000116983 HPCAL4
ENST00000470018 1 0.775166884194066 0.0126964142914165 ENSG00000084072 PPIE
ENST00000485507 1 0.670270037583195 0.0226658672378931 ENSG00000084072 PPIE
ENST00000324379 1 0.84701384019421 -0.00794713311383741 ENSG00000084072 PPIE
ENST00000356511 1 0.800402400602288 -0.00961427979313211 ENSG00000084072 PPIE
ENST00000456578 1 0.627580804702516 0.0260820853631865 ENSG00000084072 PPIE
ENST00000495526 1 0.846996260901662 -0.00794967735525058 ENSG00000084072 PPIE
ENST00000482751 1 0.846996260901662 -0.00794967735525058 ENSG00000084072 PPIE
ENST00000372830 1 0.800402400602288 -0.00961427979313211 ENSG00000084072 PPIE
ENST00000497370 1 0.792492485492275 -0.0104982590242319 ENSG00000084072 PPIE
ENST00000372835 1 0.852172748543389 -0.00773007057594883 ENSG00000084072 PPIE
ENST00000470213 1 0.823620641284131 -0.00885824415748196 ENSG00000084072 PPIE
ENST00000474804 1 0.959428723692022 -0.00202384364214178 ENSG00000084072 PPIE
ENST00000475350 1 0.846996260901662 -0.00794967735525058 ENSG00000084072 PPIE
ENST00000480169 1 0.384580763316849 0.0370419522102736 ENSG00000084072 PPIE
ENST00000372827 1 0.327746828193882 -0.051126714466404 ENSG00000116985 BMP8B
ENST00000467741 1 0.355649004944048 -0.0830506249115747 ENSG00000084072 PPIE
ENST00000397360 1 0.396976607402412 -0.055628055923658 ENSG00000116985 BMP8B
ENST00000327582 1 0.185573007566799 -0.118404567649511 ENSG00000198754 OXCT2
ENST00000566366 1 0.923905722602279 -0.0076991907261685 ENSG00000261798 RP1-118J21.25
ENST00000441669 1 0.366760365710016 0.038445291232017 ENSG00000043514 TRIT1
ENST00000462797 1 0.366760365710016 0.038445291232017 ENSG00000043514 TRIT1
ENST00000316891 1 0.366760365710016 0.038445291232017 ENSG00000043514 TRIT1
ENST00000372818 1 0.366760365710016 0.038445291232017 ENSG00000043514 TRIT1
ENST00000495175 1 0.360787329911537 0.0411254021736333 ENSG00000043514 TRIT1
ENST00000491865 1 0.363667532834353 0.040925658974044 ENSG00000043514 TRIT1
ENST00000537223 1 0.261779706882066 0.0504968957157416 ENSG00000043514 TRIT1
ENST00000537440 1 0.261779706882066 0.0504968957157416 ENSG00000043514 TRIT1
ENST00000541099 1 0.261779706882066 0.0504968957157416 ENSG00000043514 TRIT1
ENST00000545233 1 0.261779706882066 0.0504968957157416 ENSG00000043514 TRIT1
ENST00000465417 1 0.924146014153692 0.00575514803008841 ENSG00000043514 TRIT1
ENST00000492612 1 0.250287336651436 0.0560500071148485 ENSG00000043514 TRIT1
ENST00000467774 1 0.466900126985359 -0.0567416865943547 ENSG00000043514 TRIT1
ENST00000489945 1 0.353383272309637 0.0475471713888893 ENSG00000043514 TRIT1
ENST00000486825 1 0.271425361806433 0.0568263477061094 ENSG00000043514 TRIT1
ENST00000469476 1 0.794087501503011 -0.0141344071125576 ENSG00000043514 TRIT1
ENST00000544981 1 0.110541637169368 0.0937685672429658 ENSG00000043514 TRIT1
ENST00000462243 1 0.688954695992894 0.0272101443674923 ENSG00000043514 TRIT1
ENST00000365352 1 0.1860995732509 0.0714414924380188 ENSG00000202222 Y_RNA
ENST00000397332 1 0.705318145981121 -0.033417812828106 ENSG00000116990 MYCL
ENST00000372816 1 0.236435420838832 -0.105560472376103 ENSG00000116990 MYCL
ENST00000418255 1 0.734012462611299 -0.0217173305754559 ENSG00000236546 RP1-118J21.5
ENST00000372815 1 0.0507009558733673 -0.149867186393164 ENSG00000116990 MYCL
ENST00000429311 1 0.0512945895287293 -0.149679958918239 ENSG00000116990 MYCL
ENST00000450953 1 0.20280512684011 -0.081943376273973 ENSG00000116990 MYCL
ENST00000372811 1 0.417741377332688 -0.0496047905112018 ENSG00000168389 MFSD2A
ENST00000420632 1 0.498894195265007 -0.0415821097260502 ENSG00000168389 MFSD2A
ENST00000434861 1 0.493840115250743 -0.0462013658744846 ENSG00000168389 MFSD2A
ENST00000372809 1 0.417640326788903 -0.049612694020512 ENSG00000168389 MFSD2A
ENST00000483824 1 0.417640326788903 -0.049612694020512 ENSG00000168389 MFSD2A
ENST00000469745 1 0.532074495272859 -0.0440588401897927 ENSG00000168389 MFSD2A
ENST00000438210 1 0.251451443347059 -0.0845544031713551 ENSG00000228477 RP3-342P20.2
ENST00000480630 1 0.851207047707021 -0.014199839035831 ENSG00000168389 MFSD2A
ENST00000491515 1 0.575753953446497 -0.0482708256410608 ENSG00000168389 MFSD2A
ENST00000459917 1 0.839951532467255 0.0180643280610026 ENSG00000168389 MFSD2A
ENST00000481612 1 0.67535479314045 0.0375559959342767 ENSG00000168389 MFSD2A
ENST00000372797 1 0.72539598467199 -0.010597795143849 ENSG00000131236 CAP1
ENST00000372802 1 0.723191145008291 -0.0106989054258754 ENSG00000131236 CAP1
ENST00000449311 1 0.622245556039691 0.0166160542776823 ENSG00000131236 CAP1
ENST00000421589 1 0.623592116527369 0.0161135052823585 ENSG00000131236 CAP1
ENST00000414893 1 0.622456576831814 0.0160282015997501 ENSG00000131236 CAP1
ENST00000414281 1 0.623379322412566 0.0161182513934828 ENSG00000131236 CAP1
ENST00000420216 1 0.63768616425029 0.0155680799673458 ENSG00000131236 CAP1
ENST00000372792 1 0.990752235234372 -0.000358358826312107 ENSG00000131236 CAP1
ENST00000372798 1 0.97897273023431 0.000808322381720604 ENSG00000131236 CAP1
ENST00000340450 1 0.717354216714546 -0.0109170228826392 ENSG00000131236 CAP1
ENST00000372805 1 0.670086442009572 -0.0129507231981945 ENSG00000131236 CAP1
ENST00000435719 1 0.667618763769493 0.0139756465018908 ENSG00000131236 CAP1
ENST00000427843 1 0.703066907772838 0.0124608847976225 ENSG00000131236 CAP1
ENST00000417287 1 0.621059049643527 0.0163769263588379 ENSG00000131236 CAP1
ENST00000424977 1 0.623302716027882 0.0161456055665849 ENSG00000131236 CAP1
ENST00000446031 1 0.89406354996712 0.00505785110345859 ENSG00000131236 CAP1
ENST00000479759 1 0.827428661743087 -0.00760868925066808 ENSG00000131236 CAP1
ENST00000461993 1 0.745700457641524 -0.011437386975543 ENSG00000131236 CAP1
ENST00000494114 1 0.246313990666328 -0.0453762305390557 ENSG00000131236 CAP1
ENST00000433473 1 0.36099761943379 0.0408518161445399 ENSG00000131238 PPT1
ENST00000529905 1 0.353502547974174 0.0413687256602484 ENSG00000131238 PPT1
ENST00000530704 1 0.948867293552678 0.00305803599975664 ENSG00000131238 PPT1
ENST00000372775 1 0.952072404798061 -0.00326450974480036 ENSG00000131238 PPT1
ENST00000449045 1 0.8318817819496 0.010219298036762 ENSG00000131238 PPT1
ENST00000439754 1 0.665636183132842 0.0219631370038374 ENSG00000131238 PPT1
ENST00000530076 1 0.520584642778348 0.0346224551559723 ENSG00000131238 PPT1
ENST00000527311 1 0.822111085327062 0.0109049092248094 ENSG00000131238 PPT1
ENST00000372779 1 0.76456767839378 0.0158444118635616 ENSG00000131238 PPT1
ENST00000526547 1 0.689372714582585 -0.0270974858929202 ENSG00000131238 PPT1
ENST00000372771 1 0.344301395442395 0.0412334940809255 ENSG00000117000 RLF
ENST00000384777 1 0.05723245920101 0.112921851140339 ENSG00000207508 RNU6-1237P
ENST00000468258 1 0.875023060387809 0.00837491192645265 ENSG00000188800 TMCO2
ENST00000372766 1 0.946042807649019 0.00232659761846474 ENSG00000188800 TMCO2
ENST00000567508 1 0.697112957723283 0.031159290747263 ENSG00000259943 RP1-39G22.7
ENST00000372759 1 0.749680764056405 0.0152447409492466 ENSG00000084073 ZMPSTE24
ENST00000479131 1 0.674679359362969 0.0266188048813346 ENSG00000084073 ZMPSTE24
ENST00000472583 1 0.349867484479121 0.0571005265334096 ENSG00000084073 ZMPSTE24
ENST00000447743 1 0.869325858674425 0.00861985826132593 ENSG00000231296 RP1-39G22.4
ENST00000474142 1 0.273906679653763 -0.080396822602441 ENSG00000084073 ZMPSTE24
ENST00000372748 1 0.880955504732009 0.00745152279843653 ENSG00000049089 COL9A2
ENST00000482722 1 0.86321470034979 0.00858893173420769 ENSG00000049089 COL9A2
ENST00000466267 1 0.7072018033448 -0.0218700949194552 ENSG00000049089 COL9A2
ENST00000427563 1 0.607575347218852 -0.0344024219070017 ENSG00000049089 COL9A2
ENST00000488463 1 0.645953525046916 0.0279040309845373 ENSG00000049089 COL9A2
ENST00000417105 1 0.770631223957336 -0.0184867134944577 ENSG00000049089 COL9A2
ENST00000496215 1 0.186490757577368 -0.0915721284942651 ENSG00000049089 COL9A2
ENST00000372736 1 0.166897757350432 -0.0951351257463738 ENSG00000049089 COL9A2
ENST00000461118 1 0.168781566561632 -0.101653279417339 ENSG00000049089 COL9A2
ENST00000490132 1 0.694072366361512 -0.0320319438695606 ENSG00000049089 COL9A2
ENST00000495948 1 0.00268570778538684 -0.228802669415416 ENSG00000049089 COL9A2
ENST00000435168 1 0.842709049138555 0.00668870839894068 ENSG00000084070 SMAP2
ENST00000372718 1 0.635266696573354 0.0118729328612546 ENSG00000084070 SMAP2
ENST00000372708 1 0.246695430013288 0.0307657819138984 ENSG00000084070 SMAP2
ENST00000539317 1 0.534775492207163 0.0206131422523631 ENSG00000084070 SMAP2
ENST00000487871 1 0.742460327870133 0.0184735555308488 ENSG00000084070 SMAP2
ENST00000469416 1 0.517159174632731 -0.0477911317669096 ENSG00000187801 ZFP69B
ENST00000361584 1 0.516242358780501 -0.0478242102253922 ENSG00000187801 ZFP69B
ENST00000484445 1 0.516242358780501 -0.0478242102253922 ENSG00000187801 ZFP69B
ENST00000411995 1 0.527267655580517 -0.0466235451260418 ENSG00000187801 ZFP69B
ENST00000565390 1 0.540637693104186 0.0537900715978533 ENSG00000260920 RP1-228H13.5
ENST00000372706 1 0.408883129761384 0.0572177580399186 ENSG00000187815 ZFP69
ENST00000372705 1 0.406115899155709 0.0584574328780331 ENSG00000187815 ZFP69
ENST00000482712 1 0.467168040839725 0.0646136711317295 ENSG00000187815 ZFP69
ENST00000450713 1 0.454284054413337 -0.0551540632834201 ENSG00000238287 RP11-656D10.3
ENST00000358527 1 0.0119918890572768 0.178160786442364 ENSG00000164002 EXO5
ENST00000372703 1 0.0119918890572768 0.178160786442364 ENSG00000164002 EXO5
ENST00000420209 1 0.00527899477863622 0.21032306634789 ENSG00000164002 EXO5
ENST00000296380 1 0.00938120438525102 0.183023478160592 ENSG00000164002 EXO5
ENST00000432259 1 0.000496128940456967 0.273185813123342 ENSG00000164002 EXO5
ENST00000418186 1 0.00557025370506314 0.209147764418367 ENSG00000164002 EXO5
ENST00000415550 1 0.000500381578823262 0.267525247094167 ENSG00000164002 EXO5
ENST00000443729 1 0.00698572584388602 0.200827933433097 ENSG00000164002 EXO5
ENST00000419161 1 0.00698572584388602 0.200827933433097 ENSG00000164002 EXO5
ENST00000471429 1 0.00122231071329666 0.273124799783666 ENSG00000164002 EXO5
ENST00000453437 1 0.0158341286394062 0.205849027023183 ENSG00000227278 RP11-656D10.5
ENST00000437060 1 0.487915742298681 0.061206115569682 ENSG00000238186 RP11-656D10.6
ENST00000372699 1 0.609616217462129 -0.0400361528029926 ENSG00000117010 ZNF684
ENST00000465152 1 0.64186238669285 -0.0378982231311452 ENSG00000117010 ZNF684
ENST00000372696 1 0.442465785897015 -0.0618378358346983 ENSG00000117010 ZNF684
ENST00000372697 1 0.442465785897015 -0.0618378358346983 ENSG00000117010 ZNF684
ENST00000493756 1 0.615067637508758 -0.0395474852521234 ENSG00000117010 ZNF684
ENST00000472043 1 0.661740616124837 -0.0392634129657472 ENSG00000117010 ZNF684
ENST00000372684 1 0.0386407686301141 0.118212305392485 ENSG00000117016 RIMS3
ENST00000372683 1 0.0161432510492012 0.186214841984282 ENSG00000117016 RIMS3
ENST00000440100 1 0.32614162266198 -0.0879724015052432 ENSG00000237899 RP4-739H11.3
ENST00000606277 1 0.433927844144081 -0.0573278220260081 ENSG00000272145 NFYC-AS1
ENST00000467203 1 0.08677495019636 0.0721048232398728 ENSG00000066136 NFYC
ENST00000424419 1 0.129080150776512 0.056809567960923 ENSG00000066136 NFYC
ENST00000427410 1 0.111288858055925 0.0540227245506764 ENSG00000066136 NFYC
ENST00000447388 1 0.11663055217367 0.050925450015238 ENSG00000066136 NFYC
ENST00000425457 1 0.118430605817359 0.0529449614688425 ENSG00000066136 NFYC
ENST00000453631 1 0.206979101961493 0.0555244134802017 ENSG00000066136 NFYC
ENST00000456393 1 0.12395371379433 0.0498965954200468 ENSG00000066136 NFYC
ENST00000372654 1 0.104522253368697 0.0551539539259491 ENSG00000066136 NFYC
ENST00000534399 1 0.358379110086562 0.047858880310502 ENSG00000066136 NFYC
ENST00000372653 1 0.104087113635436 0.0561464657675327 ENSG00000066136 NFYC
ENST00000372669 1 0.113453340359947 0.0611324498377074 ENSG00000066136 NFYC
ENST00000372652 1 0.0860061386100822 0.0550141554767215 ENSG00000066136 NFYC
ENST00000372651 1 0.0470637458876109 0.0670649423045546 ENSG00000066136 NFYC
ENST00000531464 1 0.851936547800612 0.0110669350404309 ENSG00000066136 NFYC
ENST00000440226 1 0.186629120840854 0.0497426095583459 ENSG00000066136 NFYC
ENST00000525290 1 0.194599964781076 0.06596103709756 ENSG00000066136 NFYC
ENST00000530965 1 0.618504963137866 0.0291839096932717 ENSG00000066136 NFYC
ENST00000416859 1 0.0475723079450573 0.0905416744458618 ENSG00000066136 NFYC
ENST00000308733 1 0.244832660717188 0.0437724951056856 ENSG00000066136 NFYC
ENST00000414185 1 0.18773664478811 0.054870867413785 ENSG00000066136 NFYC
ENST00000362104 1 0.785704909174535 -0.0106314398045576 ENSG00000198974 MIR30E
ENST00000385227 1 0.459974656251585 0.0320051585265253 ENSG00000207962 MIR30C1
ENST00000525349 1 0.177471069584131 0.0754714166046178 ENSG00000066136 NFYC
ENST00000483091 1 0.500263966193393 0.0514279434581817 ENSG00000066136 NFYC
ENST00000488635 1 0.984299446073495 0.00119147697572899 ENSG00000066136 NFYC
ENST00000496608 1 0.990639914111751 -0.000646381464219067 ENSG00000066136 NFYC
ENST00000347132 1 0.219875073137342 0.108525489141757 ENSG00000117013 KCNQ4
ENST00000509682 1 0.185158743225453 0.118261462849243 ENSG00000117013 KCNQ4
ENST00000443478 1 0.289953691581562 0.0948866980599484 ENSG00000117013 KCNQ4
ENST00000506017 1 0.226533650607478 0.108650369297252 ENSG00000117013 KCNQ4
ENST00000372638 1 0.0635446227811339 -0.0655409712288351 ENSG00000179862 CITED4
ENST00000372621 1 0.914242197896622 -0.00480122707201686 ENSG00000171793 CTPS1
ENST00000541520 1 0.856180244777702 -0.00816132302433223 ENSG00000171793 CTPS1
ENST00000470271 1 0.983041896089991 0.00131035783711373 ENSG00000171793 CTPS1
ENST00000475060 1 0.76506050602817 0.0198567487720478 ENSG00000171793 CTPS1
ENST00000479480 1 0.97249191683418 0.0018915720366244 ENSG00000171793 CTPS1
ENST00000543104 1 0.855091012315736 -0.00972796317860323 ENSG00000171793 CTPS1
ENST00000372616 1 0.990296408991754 -0.00057592025769196 ENSG00000171793 CTPS1
ENST00000480420 1 0.619637679409539 0.0283018120168523 ENSG00000171793 CTPS1
ENST00000463285 1 0.89940037122225 0.00733919370366332 ENSG00000171793 CTPS1
ENST00000486889 1 0.280443587939087 0.0730823199874462 ENSG00000171793 CTPS1
ENST00000497210 1 0.532826183461648 0.0440187100993252 ENSG00000171793 CTPS1
ENST00000464283 1 0.713447066603935 -0.0223358691778608 ENSG00000171793 CTPS1
ENST00000463423 1 0.68100095350169 -0.0257717211896873 ENSG00000171793 CTPS1
ENST00000498694 1 0.838120503227807 -0.012449122484789 ENSG00000171793 CTPS1
ENST00000302946 1 0.45817878202975 -0.0652565495328066 ENSG00000171790 SLFNL1
ENST00000372613 1 0.529009939189433 -0.0554958204992551 ENSG00000171790 SLFNL1
ENST00000397197 1 0.529009939189433 -0.0554958204992551 ENSG00000171790 SLFNL1
ENST00000439569 1 0.529009939189433 -0.0554958204992551 ENSG00000171790 SLFNL1
ENST00000372611 1 0.526291961453218 -0.0558202235522956 ENSG00000171790 SLFNL1
ENST00000359345 1 0.960632912037144 -0.00432691645439163 ENSG00000171790 SLFNL1
ENST00000456518 1 0.29290405461164 0.0630284983846952 ENSG00000010803 SCMH1
ENST00000397174 1 0.292449556755223 0.0628483544261984 ENSG00000010803 SCMH1
ENST00000402904 1 0.292449556755223 0.0628483544261984 ENSG00000010803 SCMH1
ENST00000361191 1 0.29623984727679 0.0623369041180619 ENSG00000010803 SCMH1
ENST00000361705 1 0.29623984727679 0.0623369041180619 ENSG00000010803 SCMH1
ENST00000397171 1 0.29623984727679 0.0623369041180619 ENSG00000010803 SCMH1
ENST00000372597 1 0.308767743746786 0.0607847815328313 ENSG00000010803 SCMH1
ENST00000372596 1 0.308767743746786 0.0607847815328313 ENSG00000010803 SCMH1
ENST00000337495 1 0.308767743746786 0.0607847815328313 ENSG00000010803 SCMH1
ENST00000326197 1 0.280344750966022 0.0646711470043646 ENSG00000010803 SCMH1
ENST00000372595 1 0.303416747231363 0.0607485167263956 ENSG00000010803 SCMH1
ENST00000472037 1 0.732293450417024 0.0224233642139652 ENSG00000010803 SCMH1
ENST00000460215 1 0.385477357154506 0.056450359108834 ENSG00000010803 SCMH1
ENST00000498793 1 0.232375831467287 0.0765297921478493 ENSG00000010803 SCMH1
ENST00000489421 1 0.159457633787343 0.0928240334241958 ENSG00000010803 SCMH1
ENST00000482530 1 0.0283154929482511 0.145094416611618 ENSG00000010803 SCMH1
ENST00000401064 1 0.219776515841957 -0.0980483865561742 ENSG00000215893 RP4-635E8.1
ENST00000488592 1 0.442521384316098 0.0601338710840045 ENSG00000010803 SCMH1
ENST00000425554 1 0.960402332616717 -0.0044553010870261 ENSG00000235358 RP11-399E6.1
ENST00000445073 1 0.820550854039509 0.0203266918873132 ENSG00000235358 RP11-399E6.1
ENST00000422305 1 0.833426958647879 -0.0115463081940881 ENSG00000235358 RP11-399E6.1
ENST00000372591 1 0.654134360337255 -0.0402538858118608 ENSG00000204060 FOXO6
ENST00000429109 1 0.310356761425443 0.038127203914502 ENSG00000229901 RP11-399E6.4
ENST00000372587 1 0.390268313669753 0.0604453835588656 ENSG00000127129 EDN2
ENST00000490783 1 0.228499895081702 0.083234165646215 ENSG00000127129 EDN2
ENST00000467046 1 0.101943037821606 0.0987612907007815 ENSG00000127129 EDN2
ENST00000467872 1 0.101943037821606 0.0987612907007815 ENSG00000127129 EDN2
ENST00000460255 1 0.101943037821606 0.0987612907007815 ENSG00000127129 EDN2
ENST00000372583 1 0.961836873249762 0.00252281090110619 ENSG00000127124 HIVEP3
ENST00000372584 1 0.956782868092345 0.00285824631337542 ENSG00000127124 HIVEP3
ENST00000247584 1 0.76538330402455 0.0147996495936666 ENSG00000127124 HIVEP3
ENST00000460604 1 0.772188342962023 0.0160858916341188 ENSG00000127124 HIVEP3
ENST00000429157 1 0.77723687608883 0.0140035972619132 ENSG00000127124 HIVEP3
ENST00000440249 1 0.274286754675859 -0.0545768212975604 ENSG00000230881 RP11-486B10.3
ENST00000434240 1 0.355462368637408 0.0790254433485253 ENSG00000230638 RP11-486B10.4
ENST00000455975 1 0.674931595595005 0.0351962317144649 ENSG00000230638 RP11-486B10.4
ENST00000491442 1 0.442092331456437 -0.0622322390460448 ENSG00000127124 HIVEP3
ENST00000489103 1 0.87962866986945 -0.0118957460581089 ENSG00000127124 HIVEP3
ENST00000479350 1 0.575336493183696 -0.0483288090700052 ENSG00000127124 HIVEP3
ENST00000372571 1 0.939637549948816 -0.00324178126364818 ENSG00000198815 FOXJ3
ENST00000372572 1 0.276661860661948 0.0422793324884461 ENSG00000198815 FOXJ3
ENST00000372573 1 0.26642853211127 0.043127363797056 ENSG00000198815 FOXJ3
ENST00000361346 1 0.27270959940169 0.0426076357725634 ENSG00000198815 FOXJ3
ENST00000361776 1 0.27270959940169 0.0426076357725634 ENSG00000198815 FOXJ3
ENST00000545068 1 0.310184323408382 0.0387717194756562 ENSG00000198815 FOXJ3
ENST00000445886 1 0.163804901156662 0.0793907171201402 ENSG00000198815 FOXJ3
ENST00000422278 1 0.513542420338515 0.0450623641405779 ENSG00000198815 FOXJ3
ENST00000454417 1 0.27209751918911 0.0765338538133359 ENSG00000198815 FOXJ3
ENST00000436207 1 0.935672514691253 -0.00717099290307306 ENSG00000227527 RP11-223A3.1
ENST00000410070 1 0.678997655056828 0.0317372665991249 ENSG00000177181 RIMKLA
ENST00000431473 1 0.0393231802328746 0.124836784641052 ENSG00000177181 RIMKLA
ENST00000411908 1 0.218735130832954 -0.0463549634673657 ENSG00000235002 RP11-157D18.2
ENST00000372565 1 0.920664781470699 -0.00855363162511995 ENSG00000066185 ZMYND12
ENST00000433602 1 0.920565935337845 -0.00856190847802132 ENSG00000066185 ZMYND12
ENST00000475426 1 0.887345354404816 -0.00803269548857066 ENSG00000066185 ZMYND12
ENST00000461083 1 0.482402384605117 0.0512438916020864 ENSG00000066185 ZMYND12
ENST00000372562 1 0.21865921388085 0.062437816928591 ENSG00000127125 PPCS
ENST00000455780 1 0.240875858637205 0.0592124227011096 ENSG00000127125 PPCS
ENST00000372560 1 0.0106631034392653 0.154246820486154 ENSG00000127125 PPCS
ENST00000472013 1 0.240895227675513 0.0592118976071655 ENSG00000127125 PPCS
ENST00000372561 1 0.240760833317216 0.0592138991665639 ENSG00000127125 PPCS
ENST00000372556 1 0.240760833317216 0.0592138991665639 ENSG00000127125 PPCS
ENST00000471420 1 0.469263971656621 0.0402140984916448 ENSG00000127125 PPCS
ENST00000482168 1 0.41978395191582 0.0494429924268276 ENSG00000127125 PPCS
ENST00000469615 1 0.970954418799317 0.00249347903855549 ENSG00000127125 PPCS
ENST00000475614 1 0.982099352194698 -0.00199200335308148 ENSG00000186409 CCDC30
ENST00000428554 1 0.249789674658191 -0.0828117512762572 ENSG00000186409 CCDC30
ENST00000477155 1 0.244153276729156 -0.0837482133923535 ENSG00000186409 CCDC30
ENST00000468651 1 0.544596715876197 -0.0544293185921069 ENSG00000186409 CCDC30
ENST00000492422 1 0.597340191110755 -0.0473090745091732 ENSG00000186409 CCDC30
ENST00000462063 1 0.42554055711551 -0.0681363759273141 ENSG00000186409 CCDC30
ENST00000495044 1 0.365607519851602 -0.078960460829566 ENSG00000186409 CCDC30
ENST00000507855 1 0.201138037471705 -0.0975506313561431 ENSG00000186409 CCDC30
ENST00000426743 1 0.427662622177532 -0.0285064732483012 ENSG00000230116 RP11-163G10.2
ENST00000509712 1 0.081807715111239 -0.145223678301659 ENSG00000186409 CCDC30
ENST00000424567 1 0.414326668995639 0.0387817109386687 ENSG00000236876 TMSB4XP1
ENST00000536927 1 0.42541913812301 0.0379768897123046 ENSG00000236876 TMSB4XP1
ENST00000471390 1 0.22782455501469 -0.0977499015331691 ENSG00000186409 CCDC30
ENST00000342022 1 0.217150797777048 -0.0996520316416822 ENSG00000186409 CCDC30
ENST00000340612 1 0.207580311235524 -0.101946123516524 ENSG00000186409 CCDC30
ENST00000514642 1 0.0381062858365949 -0.177554543142344 ENSG00000186409 CCDC30
ENST00000390640 1 0.229937620546296 -0.0978019475873176 ENSG00000186409 CCDC30
ENST00000471699 1 0.737535923954558 -0.0294749987324859 ENSG00000186409 CCDC30
ENST00000304979 1 0.691515761306509 -0.0165113433602368 ENSG00000171960 PPIH
ENST00000372550 1 0.850474611371202 -0.00930368927744143 ENSG00000171960 PPIH
ENST00000440068 1 0.788168001098083 -0.01328214737964 ENSG00000171960 PPIH
ENST00000372549 1 0.846943025340042 0.00984398349078069 ENSG00000171960 PPIH
ENST00000455203 1 0.963523669519362 -0.00230784498314105 ENSG00000171960 PPIH
ENST00000436387 1 0.939784399410707 0.00406020448718739 ENSG00000171960 PPIH
ENST00000461351 1 0.576685734041988 -0.02756095428796 ENSG00000171960 PPIH
ENST00000414339 1 0.718421847200574 0.0304355518577068 ENSG00000234917 RP5-994D16.3
ENST00000321358 1 0.933349655940151 -0.00253653056077963 ENSG00000065978 YBX1
ENST00000332220 1 0.798171353532461 -0.00989699747405669 ENSG00000065978 YBX1
ENST00000436427 1 0.573044972044931 0.0164429937493534 ENSG00000065978 YBX1
ENST00000467957 1 0.768491349917816 0.0105562418274094 ENSG00000065978 YBX1
ENST00000296387 1 0.820402225314011 -0.00642361751127348 ENSG00000164007 CLDN19
ENST00000539749 1 0.820402225314011 -0.00642361751127348 ENSG00000164007 CLDN19
ENST00000372539 1 0.950637805216038 -0.00140566393206251 ENSG00000164007 CLDN19
ENST00000397054 1 0.517802919352901 -0.0304439146362214 ENSG00000117385 LEPRE1
ENST00000460031 1 0.517802919352901 -0.0304439146362214 ENSG00000117385 LEPRE1
ENST00000236040 1 0.517802919352901 -0.0304439146362214 ENSG00000117385 LEPRE1
ENST00000495874 1 0.517802919352901 -0.0304439146362214 ENSG00000117385 LEPRE1
ENST00000296388 1 0.517802919352901 -0.0304439146362214 ENSG00000117385 LEPRE1
ENST00000462474 1 0.949700277971639 0.00491319859732682 ENSG00000117385 LEPRE1
ENST00000472802 1 0.462293451251609 -0.0590689568230313 ENSG00000117385 LEPRE1
ENST00000431412 1 0.546541344410175 -0.0347380501473167 ENSG00000117385 LEPRE1
ENST00000460831 1 0.649015411700036 0.0393649427679501 ENSG00000117385 LEPRE1
ENST00000481465 1 0.468223595473186 -0.0484025899675703 ENSG00000117385 LEPRE1
ENST00000447502 1 0.561418443383811 -0.0392852921287243 ENSG00000117385 LEPRE1
ENST00000463465 1 0.78359035098522 0.0163695431379652 ENSG00000117385 LEPRE1
ENST00000372526 1 0.803514753398026 -0.0182327572442446 ENSG00000117385 LEPRE1
ENST00000492956 1 0.764694438580738 -0.0229767153670724 ENSG00000117385 LEPRE1
ENST00000372525 1 0.805552719254591 0.015397917681572 ENSG00000164008 C1orf50
ENST00000464081 1 0.369070392394852 0.0458767422174547 ENSG00000164008 C1orf50
ENST00000603943 1 0.348045938432032 0.0486146513950465 ENSG00000164008 C1orf50
ENST00000536543 1 0.328894572683776 0.0492507684780146 ENSG00000164008 C1orf50
ENST00000468913 1 0.344892201941819 0.0705856622126183 ENSG00000164008 C1orf50
ENST00000494155 1 0.224449111123385 0.105507548860978 ENSG00000164008 C1orf50
ENST00000447572 1 0.875181622240264 -0.0135740534245627 ENSG00000228452 RP5-994D16.9
ENST00000421630 1 0.834388383720071 -0.0182789745036289 ENSG00000164008 C1orf50
ENST00000438946 1 0.712011948028012 0.026991413636556 ENSG00000164008 C1orf50
ENST00000605272 1 0.20711959629097 0.0852641017498479 ENSG00000164008 C1orf50
ENST00000372522 1 0.160968106249595 -0.0954183183431201 ENSG00000177868 CCDC23
ENST00000372521 1 0.222671868465128 -0.07805515122201 ENSG00000177868 CCDC23
ENST00000537227 1 0.216125584301169 -0.0782091524197457 ENSG00000177868 CCDC23
ENST00000497437 1 0.204608900109204 -0.0800811538575173 ENSG00000177868 CCDC23
ENST00000487556 1 0.995420552335869 -0.000287605031973018 ENSG00000164010 ERMAP
ENST00000372517 1 0.995420552335869 -0.000287605031973018 ENSG00000164010 ERMAP
ENST00000470938 1 0.864235265214886 -0.0149049556805029 ENSG00000164010 ERMAP
ENST00000372514 1 0.65041472733251 0.0262342383891958 ENSG00000164010 ERMAP
ENST00000328249 1 0.556804308489058 0.0366917502468094 ENSG00000164010 ERMAP
ENST00000414798 1 0.624296529566709 0.032672631745084 ENSG00000228192 RP11-342M1.3
ENST00000416809 1 0.714399565776698 0.0254016471075198 ENSG00000228192 RP11-342M1.3
ENST00000425076 1 0.889542896644946 0.0102365430939367 ENSG00000228192 RP11-342M1.3
ENST00000444563 1 0.889542896644946 0.0102365430939367 ENSG00000228192 RP11-342M1.3
ENST00000372508 1 0.424859562540763 0.0547211882146961 ENSG00000164011 ZNF691
ENST00000372507 1 0.424859562540763 0.0547211882146961 ENSG00000164011 ZNF691
ENST00000372506 1 0.424859562540763 0.0547211882146961 ENSG00000164011 ZNF691
ENST00000397044 1 0.351828596155386 0.0639906739721915 ENSG00000164011 ZNF691
ENST00000372504 1 0.436142727913079 0.0533802256569608 ENSG00000164011 ZNF691
ENST00000397034 1 0.727824208255294 0.026929089382817 ENSG00000164011 ZNF691
ENST00000372503 1 0.955399150966375 0.00420312396146601 ENSG00000164011 ZNF691
ENST00000372502 1 0.4472597480778 0.0593667118227646 ENSG00000164011 ZNF691
ENST00000426263 1 0.51990502756036 0.0223536663077677 ENSG00000117394 SLC2A1
ENST00000475162 1 0.19183812104814 0.0503703075313764 ENSG00000117394 SLC2A1
ENST00000439722 1 0.0577551670914373 0.103647824387553 ENSG00000117394 SLC2A1
ENST00000415851 1 0.284992556513741 0.0450576990038852 ENSG00000117394 SLC2A1
ENST00000372500 1 0.550269978236847 0.0266839939374042 ENSG00000117394 SLC2A1
ENST00000460369 1 0.770944521001975 -0.0178756565731514 ENSG00000117394 SLC2A1
ENST00000431759 1 0.743045227557419 -0.0264845805318681 ENSG00000227533 SLC2A1-AS1
ENST00000416689 1 0.725798061477752 0.0300893524115274 ENSG00000227533 SLC2A1-AS1
ENST00000410048 1 0.326518137316167 0.0593973706582493 ENSG00000186973 FAM183A
ENST00000409337 1 0.295440390547378 0.0516161493256634 ENSG00000186973 FAM183A
ENST00000410025 1 0.284037092966418 0.052465779405369 ENSG00000186973 FAM183A
ENST00000409396 1 0.282111969400415 0.052594327937063 ENSG00000186973 FAM183A
ENST00000335282 1 0.284037092966418 0.052465779405369 ENSG00000186973 FAM183A
ENST00000481753 1 0.461073858292256 0.0260678677268706 ENSG00000186973 FAM183A
ENST00000431635 1 0.414007288705902 0.0386739739147727 ENSG00000117395 EBNA1BP2
ENST00000236051 1 0.412359083632165 0.0388038145827938 ENSG00000117395 EBNA1BP2
ENST00000463906 1 0.487807743984501 0.038681071457496 ENSG00000117395 EBNA1BP2
ENST00000491223 1 0.523957028725163 0.0362488621660525 ENSG00000117395 EBNA1BP2
ENST00000472982 1 0.492113002035269 0.040350612152447 ENSG00000117395 EBNA1BP2
ENST00000483082 1 0.711058137523505 0.0221494651454961 ENSG00000117395 EBNA1BP2
ENST00000461557 1 0.594755793552327 0.026551664439712 ENSG00000117395 EBNA1BP2
ENST00000372492 1 0.742833820748786 0.0187124505959673 ENSG00000243710 WDR65
ENST00000528956 1 0.699311908470345 -0.0344465234448799 ENSG00000243710 WDR65
ENST00000529956 1 0.879024938961652 -0.00513965840654044 ENSG00000243710 WDR65
ENST00000525227 1 0.716082352349711 -0.0110167651101217 ENSG00000243710 WDR65
ENST00000533339 1 0.67041619170952 -0.0382145229733821 ENSG00000243710 WDR65
ENST00000466927 1 0.532893679616266 0.0362394398913819 ENSG00000117395 EBNA1BP2
ENST00000474566 1 0.537210341821871 0.0359881888970865 ENSG00000117395 EBNA1BP2
ENST00000428122 1 0.918494569191358 -0.00880609857690727 ENSG00000243710 WDR65
ENST00000439858 1 0.71944920264604 -0.010497636638041 ENSG00000179178 TMEM125
ENST00000432792 1 0.71944920264604 -0.010497636638041 ENSG00000179178 TMEM125
ENST00000456751 1 0.520224719689794 -0.0154832796554293 ENSG00000179178 TMEM125
ENST00000372476 1 0.987024889701576 -0.0014484157969278 ENSG00000066056 TIE1
ENST00000538015 1 0.891367126403207 -0.0100349639242839 ENSG00000066056 TIE1
ENST00000441333 1 0.861797062280489 -0.013044880989962 ENSG00000066056 TIE1
ENST00000485125 1 0.181579489955712 -0.072071526797046 ENSG00000066056 TIE1
ENST00000480269 1 0.34872802047472 0.0520907467081871 ENSG00000066056 TIE1
ENST00000433781 1 0.679041816948214 0.0363702558781343 ENSG00000066056 TIE1
ENST00000488437 1 0.641535218223539 -0.0285586437582065 ENSG00000066056 TIE1
ENST00000471187 1 0.978456952704505 -0.00122606728600525 ENSG00000066056 TIE1
ENST00000461061 1 0.88004232835588 0.00749440156357683 ENSG00000066056 TIE1
ENST00000473014 1 0.620910751700697 0.0356543566192904 ENSG00000066056 TIE1
ENST00000492599 1 0.405524010077637 0.0422482157047911 ENSG00000066056 TIE1
ENST00000492874 1 0.435256574377283 0.0340784605088261 ENSG00000066056 TIE1
ENST00000372470 1 0.0231226330368317 0.186531531727424 ENSG00000117400 MPL
ENST00000413998 1 0.0767140952734642 0.129656954628582 ENSG00000117400 MPL
ENST00000424948 1 0.249456042174397 -0.103197206209901 ENSG00000234694 RP1-92O14.3
ENST00000310955 1 0.857139904524085 0.0080024972284028 ENSG00000117399 CDC20
ENST00000372462 1 0.859678713838226 0.00786446005173678 ENSG00000117399 CDC20
ENST00000478882 1 0.595289273582476 0.0255996677661384 ENSG00000117399 CDC20
ENST00000482046 1 0.742302870864389 0.0182239256160319 ENSG00000117399 CDC20
ENST00000372458 1 0.448786880601471 -0.0366741949507851 ENSG00000066322 ELOVL1
ENST00000413844 1 0.443848465709672 -0.0370663528131425 ENSG00000066322 ELOVL1
ENST00000468865 1 0.588610957434279 -0.0281574197862063 ENSG00000066322 ELOVL1
ENST00000464204 1 0.435896476287023 -0.0375478309368026 ENSG00000066322 ELOVL1
ENST00000470968 1 0.443268951569919 -0.03700131571526 ENSG00000066322 ELOVL1
ENST00000487209 1 0.435683755488395 -0.0385126455942754 ENSG00000066322 ELOVL1
ENST00000470769 1 0.275173328762579 -0.0545330646659037 ENSG00000066322 ELOVL1
ENST00000497569 1 0.390111064843463 -0.0442909951305491 ENSG00000066322 ELOVL1
ENST00000482302 1 0.475340134848724 -0.037581381238885 ENSG00000066322 ELOVL1
ENST00000497050 1 0.553187731211453 -0.031213301241849 ENSG00000066322 ELOVL1
ENST00000478481 1 0.566628352225516 -0.0360361888670118 ENSG00000066322 ELOVL1
ENST00000479439 1 0.611930283612533 -0.0299581916849358 ENSG00000066322 ELOVL1
ENST00000465321 1 0.830117614496752 -0.0125771525975339 ENSG00000066322 ELOVL1
ENST00000479686 1 0.850087797799527 -0.0111209972130325 ENSG00000066322 ELOVL1
ENST00000496932 1 0.833946342994679 -0.0124941862038889 ENSG00000066322 ELOVL1
ENST00000290663 1 0.468181811498393 -0.0356022143799925 ENSG00000159479 MED8
ENST00000372457 1 0.461653309523375 -0.0361210944863374 ENSG00000159479 MED8
ENST00000372455 1 0.396541263506894 -0.0431048036831519 ENSG00000159479 MED8
ENST00000436713 1 0.347266855750453 -0.0507726050656701 ENSG00000229431 RP1-92O14.6
ENST00000460803 1 0.898400187976968 0.00865879693805582 ENSG00000159479 MED8
ENST00000473560 1 0.618967802453381 -0.0274023121557592 ENSG00000159479 MED8
ENST00000310739 1 0.721458583630961 -0.0230309528040006 ENSG00000198198 SZT2
ENST00000372450 1 0.721458583630961 -0.0230309528040006 ENSG00000198198 SZT2
ENST00000357658 1 0.832110219255176 -0.0120419069850799 ENSG00000198198 SZT2
ENST00000406439 1 0.787512695844281 -0.0147782677807723 ENSG00000198198 SZT2
ENST00000562955 1 0.329111972808208 -0.0324971681039403 ENSG00000198198 SZT2
ENST00000470139 1 0.239908529552763 -0.0648587327126163 ENSG00000198198 SZT2
ENST00000372442 1 0.336282881070949 -0.0387520930631549 ENSG00000198198 SZT2
ENST00000478140 1 0.308882516789523 0.0877986065495515 ENSG00000198198 SZT2
ENST00000470897 1 0.213321038860949 -0.111920615837728 ENSG00000198198 SZT2
ENST00000471177 1 0.79811367224346 -0.021009849201367 ENSG00000198198 SZT2
ENST00000460536 1 0.37102274296842 -0.0482777919151043 ENSG00000198198 SZT2
ENST00000396885 1 0.885222685465506 0.0122804950398341 ENSG00000229372 SZT2-AS1
ENST00000583037 1 0.00647269967828866 -0.178009421242279 ENSG00000178922 HYI
ENST00000483618 1 0.423471176737384 -0.0719105419403418 ENSG00000178922 HYI
ENST00000372425 1 0.00647269967828866 -0.178009421242279 ENSG00000178922 HYI
ENST00000372433 1 0.0112489815429879 -0.175404539496579 ENSG00000178922 HYI
ENST00000372434 1 0.00672049509611038 -0.182831186089458 ENSG00000178922 HYI
ENST00000470662 1 0.0963056660678685 -0.117651982222041 ENSG00000178922 HYI
ENST00000487366 1 0.0996533169726528 -0.1162607140581 ENSG00000178922 HYI
ENST00000372430 1 0.0173537672191933 -0.166217146990387 ENSG00000178922 HYI
ENST00000372432 1 0.006288022298896 -0.178391785769605 ENSG00000178922 HYI
ENST00000372427 1 0.00463080262893133 -0.186140182473147 ENSG00000178922 HYI
ENST00000372426 1 0.095746472733638 -0.117807620620233 ENSG00000178922 HYI
ENST00000486909 1 0.00417058507689912 -0.193015169865125 ENSG00000178922 HYI
ENST00000496142 1 0.0768517700475399 -0.158700676199543 ENSG00000178922 HYI
ENST00000469587 1 0.00103894758180226 -0.29146394534114 ENSG00000178922 HYI
ENST00000444386 1 0.284105232048169 -0.0874969102783601 ENSG00000229348 HYI-AS1
ENST00000496043 1 0.943334675600289 0.00378703013729476 ENSG00000142949 PTPRF
ENST00000481019 1 0.926992542280387 0.00483964589964669 ENSG00000142949 PTPRF
ENST00000359947 1 0.198142603836651 -0.113527415151891 ENSG00000142949 PTPRF
ENST00000438120 1 0.225036180019979 -0.107994793691374 ENSG00000142949 PTPRF
ENST00000436724 1 0.66584115098557 -0.0333369989842697 ENSG00000142949 PTPRF
ENST00000372405 1 0.71541193671556 -0.0280830343828676 ENSG00000142949 PTPRF
ENST00000372413 1 0.170094646914011 -0.121429178281833 ENSG00000142949 PTPRF
ENST00000372414 1 0.170094646914011 -0.121429178281833 ENSG00000142949 PTPRF
ENST00000437607 1 0.719785136202447 -0.0268750811560704 ENSG00000142949 PTPRF
ENST00000467464 1 0.32589919640642 -0.063029593573466 ENSG00000142949 PTPRF
ENST00000412568 1 0.488856136665438 -0.0621511615840953 ENSG00000142949 PTPRF
ENST00000429895 1 0.536260114632314 -0.0555567451883378 ENSG00000142949 PTPRF
ENST00000414879 1 0.4937075233224 -0.0615220714917063 ENSG00000142949 PTPRF
ENST00000422171 1 0.4937075233224 -0.0615220714917063 ENSG00000142949 PTPRF
ENST00000496447 1 0.948405065302047 0.00578036748475905 ENSG00000142949 PTPRF
ENST00000372407 1 0.825867192477493 0.0195737333614628 ENSG00000142949 PTPRF
ENST00000463041 1 0.242463540571294 -0.0425861357942166 ENSG00000142949 PTPRF
ENST00000477970 1 0.310525022432999 0.0818949067583454 ENSG00000142949 PTPRF
ENST00000372396 1 0.876122356379805 0.00497797320490817 ENSG00000066135 KDM4A
ENST00000463151 1 0.90999332555011 -0.00610011618083321 ENSG00000066135 KDM4A
ENST00000485249 1 0.698422789097822 0.0221300388808202 ENSG00000066135 KDM4A
ENST00000472265 1 0.67079045877119 0.0360771903253261 ENSG00000066135 KDM4A
ENST00000481296 1 0.905197746099763 -0.00960010768274278 ENSG00000066135 KDM4A
ENST00000398804 1 0.905517984937664 0.00670934861801982 ENSG00000236200 KDM4A-AS1
ENST00000439057 1 0.891244747857563 0.00793972501325364 ENSG00000236200 KDM4A-AS1
ENST00000434346 1 0.936521690312472 0.00558278285729435 ENSG00000236200 KDM4A-AS1
ENST00000453015 1 0.889592135114498 -0.00948469793282954 ENSG00000236200 KDM4A-AS1
ENST00000418149 1 0.857142309399456 -0.0123863580912941 ENSG00000236200 KDM4A-AS1
ENST00000532911 1 0.29873337435213 0.0679838568277008 ENSG00000126091 ST3GAL3
ENST00000489897 1 0.225261747918591 0.0700867134983127 ENSG00000126091 ST3GAL3
ENST00000372374 1 0.181891539351185 0.0746869746940014 ENSG00000126091 ST3GAL3
ENST00000372375 1 0.181891539351185 0.0746869746940014 ENSG00000126091 ST3GAL3
ENST00000545417 1 0.181891539351185 0.0746869746940014 ENSG00000126091 ST3GAL3
ENST00000372377 1 0.181891539351185 0.0746869746940014 ENSG00000126091 ST3GAL3
ENST00000361392 1 0.181891539351185 0.0746869746940014 ENSG00000126091 ST3GAL3
ENST00000361400 1 0.181891539351185 0.0746869746940014 ENSG00000126091 ST3GAL3
ENST00000353126 1 0.181891539351185 0.0746869746940014 ENSG00000126091 ST3GAL3
ENST00000530154 1 0.181660140367903 0.0791488462353272 ENSG00000126091 ST3GAL3
ENST00000262915 1 0.181891539351185 0.0746869746940014 ENSG00000126091 ST3GAL3
ENST00000330208 1 0.181891539351185 0.0746869746940014 ENSG00000126091 ST3GAL3
ENST00000335430 1 0.181891539351185 0.0746869746940014 ENSG00000126091 ST3GAL3
ENST00000351035 1 0.181891539351185 0.0746869746940014 ENSG00000126091 ST3GAL3
ENST00000479383 1 0.304073144769576 0.0684545736721426 ENSG00000126091 ST3GAL3
ENST00000347631 1 0.22477581216903 0.0701582704800818 ENSG00000126091 ST3GAL3
ENST00000484868 1 0.324823930610554 0.068699174174487 ENSG00000126091 ST3GAL3
ENST00000461066 1 0.301623447322709 0.0689827081137844 ENSG00000126091 ST3GAL3
ENST00000437753 1 0.39468870114787 0.073834994858368 ENSG00000229444 RP11-184I16.4
ENST00000516392 1 0.46038820905447 -0.0228904797382536 ENSG00000252201 RNU6-1058P
ENST00000533997 1 0.227821906908429 0.0707740347929004 ENSG00000126091 ST3GAL3
ENST00000469715 1 0.227821906908429 0.0707740347929004 ENSG00000126091 ST3GAL3
ENST00000490541 1 0.227821906908429 0.0707740347929004 ENSG00000126091 ST3GAL3
ENST00000528371 1 0.227821906908429 0.0707740347929004 ENSG00000126091 ST3GAL3
ENST00000530581 1 0.227821906908429 0.0707740347929004 ENSG00000126091 ST3GAL3
ENST00000531816 1 0.227821906908429 0.0707740347929004 ENSG00000126091 ST3GAL3
ENST00000531993 1 0.227821906908429 0.0707740347929004 ENSG00000126091 ST3GAL3
ENST00000533212 1 0.227821906908429 0.0707740347929004 ENSG00000126091 ST3GAL3
ENST00000533933 1 0.227821906908429 0.0707740347929004 ENSG00000126091 ST3GAL3
ENST00000372369 1 0.227821906908429 0.0707740347929004 ENSG00000126091 ST3GAL3
ENST00000372372 1 0.227821906908429 0.0707740347929004 ENSG00000126091 ST3GAL3
ENST00000372368 1 0.227821906908429 0.0707740347929004 ENSG00000126091 ST3GAL3
ENST00000372367 1 0.227821906908429 0.0707740347929004 ENSG00000126091 ST3GAL3
ENST00000372366 1 0.227821906908429 0.0707740347929004 ENSG00000126091 ST3GAL3
ENST00000372365 1 0.227821906908429 0.0707740347929004 ENSG00000126091 ST3GAL3
ENST00000361746 1 0.227821906908429 0.0707740347929004 ENSG00000126091 ST3GAL3
ENST00000332628 1 0.227821906908429 0.0707740347929004 ENSG00000126091 ST3GAL3
ENST00000531451 1 0.214481116370417 0.0731236825885661 ENSG00000126091 ST3GAL3
ENST00000372362 1 0.214481116370417 0.0731236825885661 ENSG00000126091 ST3GAL3
ENST00000361812 1 0.214481116370417 0.0731236825885661 ENSG00000126091 ST3GAL3
ENST00000427515 1 0.653389028789651 -0.0283676249320649 ENSG00000233674 RP11-184I16.3
ENST00000461375 1 0.206105392332052 0.0736834457240955 ENSG00000126091 ST3GAL3
ENST00000419974 1 0.800782110972994 -0.0162383343995033 ENSG00000224751 SHMT1P1
ENST00000490502 1 0.880842588587906 -0.00966342223497556 ENSG00000126091 ST3GAL3
ENST00000495482 1 0.260195006380346 -0.0925510698591081 ENSG00000126091 ST3GAL3
ENST00000414809 1 0.131087153467256 -0.128787649549559 ENSG00000117407 ARTN
ENST00000372359 1 0.117943309518281 -0.133369949744529 ENSG00000117407 ARTN
ENST00000477048 1 0.102476522292552 -0.132933877485967 ENSG00000117407 ARTN
ENST00000471394 1 0.142155463864805 -0.118918880899184 ENSG00000117407 ARTN
ENST00000498139 1 0.0993216469244512 -0.13723296830371 ENSG00000117407 ARTN
ENST00000491846 1 0.151601695503533 -0.113758624359341 ENSG00000117407 ARTN
ENST00000479128 1 0.109332767883404 -0.120143227536974 ENSG00000117407 ARTN
ENST00000472435 1 0.109332767883404 -0.120143227536974 ENSG00000117407 ARTN
ENST00000474592 1 0.182240571927233 -0.0970545953863815 ENSG00000117407 ARTN
ENST00000372354 1 0.524684860545572 -0.0431774498574578 ENSG00000117407 ARTN
ENST00000438616 1 0.717401754165925 -0.0198092314093308 ENSG00000117407 ARTN
ENST00000446167 1 0.604585038823838 0.0454951489008974 ENSG00000237950 RP11-7O11.3
ENST00000445226 1 0.529195584962633 0.0556070898374735 ENSG00000237950 RP11-7O11.3
ENST00000412378 1 0.109798610643217 0.138879371542482 ENSG00000237950 RP11-7O11.3
ENST00000372343 1 0.455113994794909 -0.039023102514888 ENSG00000117408 IPO13
ENST00000489061 1 0.16651793639629 -0.121088281944714 ENSG00000117408 IPO13
ENST00000489773 1 0.785229962114748 0.0192898888548166 ENSG00000117408 IPO13
ENST00000492152 1 0.709657660646813 0.0316785985882909 ENSG00000117408 IPO13
ENST00000480902 1 0.974269092832189 0.00286723366390822 ENSG00000117408 IPO13
ENST00000372339 1 0.450045547066483 0.0644911754670119 ENSG00000117408 IPO13
ENST00000486876 1 0.287852991930464 0.0954804856673358 ENSG00000117408 IPO13
ENST00000471934 1 0.87459992048252 0.0116298728781147 ENSG00000132768 DPH2
ENST00000476260 1 0.885537810542988 0.0100194903213183 ENSG00000132768 DPH2
ENST00000255108 1 0.72843753463548 0.0182286899780906 ENSG00000132768 DPH2
ENST00000412950 1 0.538146825573699 0.0355359701320692 ENSG00000132768 DPH2
ENST00000524776 1 0.538146825573699 0.0355359701320692 ENSG00000132768 DPH2
ENST00000495421 1 0.72843753463548 0.0182286899780906 ENSG00000132768 DPH2
ENST00000530988 1 0.684333164515082 0.0296705523317126 ENSG00000132768 DPH2
ENST00000527567 1 0.95105097708326 0.00442190737964727 ENSG00000132768 DPH2
ENST00000492306 1 0.845119733692043 0.0135670904614364 ENSG00000132768 DPH2
ENST00000490861 1 0.769478554639784 0.0198885279884103 ENSG00000132768 DPH2
ENST00000396758 1 0.727125373648861 0.0183520173489508 ENSG00000132768 DPH2
ENST00000477294 1 0.948971812090859 0.00462643509311508 ENSG00000132768 DPH2
ENST00000529729 1 0.627898401096517 0.0312452152156393 ENSG00000132768 DPH2
ENST00000532140 1 0.82049407685945 0.016352580357572 ENSG00000132768 DPH2
ENST00000534786 1 0.64086945489875 0.0342420208341574 ENSG00000132768 DPH2
ENST00000534655 1 0.323268676915498 0.0777707045310161 ENSG00000132768 DPH2
ENST00000459879 1 0.545765214434265 0.0394620602832894 ENSG00000132768 DPH2
ENST00000527319 1 0.295311334798826 0.0703426381510897 ENSG00000132768 DPH2
ENST00000472505 1 0.146651878617938 -0.0766649123024557 ENSG00000117410 ATP6V0B
ENST00000472174 1 0.102971090437393 -0.0774047242232616 ENSG00000117410 ATP6V0B
ENST00000532642 1 0.107351216032232 -0.076305936768018 ENSG00000117410 ATP6V0B
ENST00000236067 1 0.106231475387668 -0.0765748126204335 ENSG00000117410 ATP6V0B
ENST00000471859 1 0.0955964989782749 -0.0790595476094215 ENSG00000117410 ATP6V0B
ENST00000472277 1 0.0935148512251772 -0.0830438991182785 ENSG00000117410 ATP6V0B
ENST00000461670 1 0.170692625818702 -0.0749468537627704 ENSG00000117410 ATP6V0B
ENST00000468183 1 0.10510407826905 -0.0768005305373296 ENSG00000117410 ATP6V0B
ENST00000473485 1 0.10510407826905 -0.0768005305373296 ENSG00000117410 ATP6V0B
ENST00000496131 1 0.0978638761371016 -0.0852400419835214 ENSG00000117410 ATP6V0B
ENST00000498208 1 0.181855236090408 -0.0727298644520059 ENSG00000117410 ATP6V0B
ENST00000532072 1 0.341077726641766 -0.0569217041214915 ENSG00000117410 ATP6V0B
ENST00000498664 1 0.188523409023501 -0.0705152655845608 ENSG00000117410 ATP6V0B
ENST00000498543 1 0.119250234904028 -0.131236107656499 ENSG00000117411 B4GALT2
ENST00000372324 1 0.365950718641582 -0.0500342425923272 ENSG00000117411 B4GALT2
ENST00000497866 1 0.03008023761629 -0.169167318923901 ENSG00000117411 B4GALT2
ENST00000434555 1 0.418181621687884 -0.044315312946665 ENSG00000117411 B4GALT2
ENST00000356836 1 0.530542041558407 -0.034569288449718 ENSG00000117411 B4GALT2
ENST00000309519 1 0.519109247484571 -0.0364202183657665 ENSG00000117411 B4GALT2
ENST00000485678 1 0.0356511842286655 -0.144845293556497 ENSG00000117411 B4GALT2
ENST00000481924 1 0.568890914496602 -0.0467930405168896 ENSG00000117411 B4GALT2
ENST00000486064 1 0.110250680040832 0.143407260606152 ENSG00000159214 CCDC24
ENST00000372307 1 0.411600610081062 0.0537867572204885 ENSG00000196517 SLC6A9
ENST00000372318 1 0.176886808337318 0.121297264695724 ENSG00000159214 CCDC24
ENST00000460543 1 0.424467332683655 0.0716403749009464 ENSG00000159214 CCDC24
ENST00000463846 1 0.176865583804185 0.121305028104131 ENSG00000159214 CCDC24
ENST00000490563 1 0.176865583804185 0.121305028104131 ENSG00000159214 CCDC24
ENST00000490064 1 0.158609763701596 0.126606022648315 ENSG00000159214 CCDC24
ENST00000486504 1 0.200539536351171 0.114939773120354 ENSG00000159214 CCDC24
ENST00000485811 1 0.322206670108125 0.0888807447926788 ENSG00000159214 CCDC24
ENST00000372306 1 0.659807257381828 0.0280223342568598 ENSG00000196517 SLC6A9
ENST00000466180 1 0.148230766261368 0.129858236988077 ENSG00000159214 CCDC24
ENST00000479055 1 0.0751937533678009 0.15961095190189 ENSG00000159214 CCDC24
ENST00000472562 1 0.0724368575119074 0.120379826540913 ENSG00000159214 CCDC24
ENST00000372310 1 0.972261348016918 -0.00238642631975918 ENSG00000196517 SLC6A9
ENST00000475075 1 0.484792442044609 -0.0503793088927755 ENSG00000196517 SLC6A9
ENST00000357730 1 0.546009745922063 -0.0454385893565435 ENSG00000196517 SLC6A9
ENST00000360584 1 0.546009745922063 -0.0454385893565435 ENSG00000196517 SLC6A9
ENST00000537678 1 0.614324365398891 -0.0384080689795788 ENSG00000196517 SLC6A9
ENST00000492434 1 0.338326949960674 -0.0811275981904617 ENSG00000196517 SLC6A9
ENST00000528803 1 0.12634412380673 -0.136946737581783 ENSG00000196517 SLC6A9
ENST00000489764 1 0.0921202346872053 -0.145824740987392 ENSG00000196517 SLC6A9
ENST00000466926 1 0.108524885980939 -0.139224281804446 ENSG00000196517 SLC6A9
ENST00000533007 1 0.205196789439079 -0.0936935385997484 ENSG00000196517 SLC6A9
ENST00000607988 1 0.304925416584266 0.0624522422372455 ENSG00000230615 RP5-1198O20.4
ENST00000609636 1 0.708785296152882 0.0132269545721377 ENSG00000230615 RP5-1198O20.4
ENST00000610167 1 0.708785296152882 0.0132269545721377 ENSG00000230615 RP5-1198O20.4
ENST00000609472 1 0.978864720656557 0.000668570113481141 ENSG00000230615 RP5-1198O20.4
ENST00000434244 1 0.746327288807579 0.0232581490917973 ENSG00000230615 RP5-1198O20.4
ENST00000431800 1 0.719060379584372 -0.0212282418995724 ENSG00000230615 RP5-1198O20.4
ENST00000437643 1 0.719060379584372 -0.0212282418995724 ENSG00000230615 RP5-1198O20.4
ENST00000453688 1 0.807335653797368 -0.0129982953215335 ENSG00000230615 RP5-1198O20.4
ENST00000447959 1 0.787962594132743 -0.0144886626850996 ENSG00000230615 RP5-1198O20.4
ENST00000609027 1 0.861749536986677 -0.00967420087513604 ENSG00000230615 RP5-1198O20.4
ENST00000372299 1 0.726386053051495 -0.0171142080836543 ENSG00000171872 KLF17
ENST00000476802 1 0.517599831047208 -0.0313176658397667 ENSG00000171872 KLF17
ENST00000402743 1 0.336526751745181 -0.0447956746712241 ENSG00000233514 RP11-570P14.1
ENST00000361745 1 0.39496624992433 -0.0410719182370994 ENSG00000178028 DMAP1
ENST00000446292 1 0.327368321957133 -0.0491823833906414 ENSG00000178028 DMAP1
ENST00000440641 1 0.36788000158531 -0.045084938907957 ENSG00000178028 DMAP1
ENST00000436069 1 0.571819912224664 -0.0397491034933893 ENSG00000178028 DMAP1
ENST00000437511 1 0.348695156768316 -0.0472260556392881 ENSG00000178028 DMAP1
ENST00000475794 1 0.596626600296342 -0.0351630429736578 ENSG00000178028 DMAP1
ENST00000471829 1 0.402784361356866 -0.0431315874564404 ENSG00000178028 DMAP1
ENST00000487922 1 0.438275277344195 -0.0409326552555069 ENSG00000178028 DMAP1
ENST00000315913 1 0.39496624992433 -0.0410719182370994 ENSG00000178028 DMAP1
ENST00000372289 1 0.39496624992433 -0.0410719182370994 ENSG00000178028 DMAP1
ENST00000463950 1 0.652375118465587 -0.0322175662845042 ENSG00000178028 DMAP1
ENST00000372290 1 0.287364108509082 -0.0549886913199177 ENSG00000178028 DMAP1
ENST00000488433 1 0.378018905575286 -0.0431782158835411 ENSG00000178028 DMAP1
ENST00000483741 1 0.348938564339225 -0.0679164534690624 ENSG00000178028 DMAP1
ENST00000494092 1 0.870702362450355 -0.0126013030169532 ENSG00000178028 DMAP1
ENST00000372257 1 0.261915235789093 0.0485602955903649 ENSG00000117419 ERI3
ENST00000372259 1 0.738372503740061 0.0161681327069692 ENSG00000117419 ERI3
ENST00000456170 1 0.723214644956835 0.0171548412468918 ENSG00000117419 ERI3
ENST00000537474 1 0.253821135125285 0.0507432839203782 ENSG00000117419 ERI3
ENST00000489710 1 0.22896371258664 -0.0655854073677461 ENSG00000117419 ERI3
ENST00000479101 1 0.281656533587838 -0.0583425889721911 ENSG00000117419 ERI3
ENST00000462341 1 0.554028156581519 -0.0316401378438464 ENSG00000117419 ERI3
ENST00000414156 1 0.644583765180251 0.0379857233913117 ENSG00000233602 ERI3-IT1
ENST00000452396 1 0.0206337656600365 0.104716625072484 ENSG00000117419 ERI3
ENST00000495828 1 0.0385752304547699 0.0963467336779593 ENSG00000117419 ERI3
ENST00000457571 1 0.0358947058384384 0.103680485707871 ENSG00000117419 ERI3
ENST00000516337 1 0.764256089098034 -0.00744723306773909 ENSG00000252146 AL390776.1
ENST00000355387 1 0.0470110960796649 -0.0888698954473212 ENSG00000187147 RNF220
ENST00000361799 1 0.0470110960796649 -0.0888698954473212 ENSG00000187147 RNF220
ENST00000372247 1 0.0470110960796649 -0.0888698954473212 ENSG00000187147 RNF220
ENST00000443020 1 0.0295919845647207 -0.104491766021157 ENSG00000187147 RNF220
ENST00000496262 1 0.0581813314379789 -0.0521167957991316 ENSG00000187147 RNF220
ENST00000453863 1 0.121941821736814 -0.0823754088517996 ENSG00000187147 RNF220
ENST00000335497 1 0.0998386874613374 -0.0773458890581385 ENSG00000187147 RNF220
ENST00000440132 1 0.0796664817294258 -0.0823016483515944 ENSG00000187147 RNF220
ENST00000474064 1 0.0570823931737182 -0.0853023102676008 ENSG00000187147 RNF220
ENST00000471494 1 0.0556065087556816 -0.0920001409607309 ENSG00000187147 RNF220
ENST00000488865 1 0.105361394787519 -0.0867336443416958 ENSG00000187147 RNF220
ENST00000497469 1 0.045702796794836 -0.0991124919578061 ENSG00000187147 RNF220
ENST00000475378 1 0.0436974788968647 -0.0974147540008036 ENSG00000187147 RNF220
ENST00000484745 1 0.0550842825508885 -0.0886963991548411 ENSG00000187147 RNF220
ENST00000372242 1 0.103525666820866 -0.0709444740455425 ENSG00000126106 TMEM53
ENST00000372243 1 0.10354960585844 -0.0709431445372852 ENSG00000126106 TMEM53
ENST00000372244 1 0.10354960585844 -0.0709431445372852 ENSG00000126106 TMEM53
ENST00000495630 1 0.101153020402173 -0.0734002742888689 ENSG00000126106 TMEM53
ENST00000474394 1 0.0541220267312351 -0.112854076944374 ENSG00000187147 RNF220
ENST00000480686 1 0.0883868380828175 -0.0947704622211189 ENSG00000187147 RNF220
ENST00000474956 1 0.539877291295161 -0.0384833769922595 ENSG00000187147 RNF220
ENST00000476724 1 0.487302133253869 -0.0515072308398021 ENSG00000126106 TMEM53
ENST00000468117 1 0.481464903076932 -0.0521248340580873 ENSG00000126106 TMEM53
ENST00000372237 1 0.480357668734575 -0.052199737863859 ENSG00000126106 TMEM53
ENST00000372235 1 0.47648980935913 -0.0533291888459243 ENSG00000126106 TMEM53
ENST00000420706 1 0.233310884450164 -0.093752213549275 ENSG00000126106 TMEM53
ENST00000424484 1 0.641176855271926 -0.0268824504256855 ENSG00000198520 C1orf228
ENST00000455805 1 0.477647642472128 -0.0502029303541131 ENSG00000198520 C1orf228
ENST00000458657 1 0.84735669188457 -0.010332686595997 ENSG00000198520 C1orf228
ENST00000418644 1 0.560916844271077 -0.0424222994771505 ENSG00000198520 C1orf228
ENST00000441519 1 0.477647642472128 -0.0502029303541131 ENSG00000198520 C1orf228
ENST00000357508 1 0.84735669188457 -0.010332686595997 ENSG00000198520 C1orf228
ENST00000535358 1 0.84735669188457 -0.010332686595997 ENSG00000198520 C1orf228
ENST00000445071 1 0.533178461108752 -0.0451912944599183 ENSG00000198520 C1orf228
ENST00000453711 1 0.436787963492284 -0.0572499585037256 ENSG00000198520 C1orf228
ENST00000421398 1 0.669799338912662 -0.0246917216163696 ENSG00000198520 C1orf228
ENST00000444751 1 0.61637712316509 -0.0288947825114023 ENSG00000198520 C1orf228
ENST00000434068 1 0.867828931069857 0.0111038464805925 ENSG00000198520 C1orf228
ENST00000434520 1 0.869201922797438 -0.0113716857504843 ENSG00000198520 C1orf228
ENST00000362507 1 0.242073405174454 -0.0785343164074841 ENSG00000199377 RNU5F-1
ENST00000427321 1 0.747803593479003 0.0247550683478889 ENSG00000198520 C1orf228
ENST00000446792 1 0.691434527196281 0.0313257261498801 ENSG00000198520 C1orf228
ENST00000444525 1 0.828946861867829 0.0171179111472783 ENSG00000198520 C1orf228
ENST00000440383 1 0.73130383253525 0.0271518056854809 ENSG00000198520 C1orf228
ENST00000427336 1 0.659297501507123 0.0347278948727704 ENSG00000198520 C1orf228
ENST00000418779 1 0.624400940378632 0.040703965813699 ENSG00000198520 C1orf228
ENST00000568406 1 0.794277819275717 0.0221496592540789 ENSG00000198520 C1orf228
ENST00000452259 1 0.182238343620832 0.0555827519513651 ENSG00000142945 KIF2C
ENST00000372224 1 0.384992183907196 0.0327023862318231 ENSG00000142945 KIF2C
ENST00000493027 1 0.181451732889875 0.0557615573409946 ENSG00000142945 KIF2C
ENST00000372218 1 0.383814273426595 0.0327808691147575 ENSG00000142945 KIF2C
ENST00000455186 1 0.304665487676284 0.0429832825666423 ENSG00000142945 KIF2C
ENST00000372222 1 0.242113896307944 0.0433895284424568 ENSG00000142945 KIF2C
ENST00000480574 1 0.921185673550771 0.00563603050731237 ENSG00000142945 KIF2C
ENST00000372217 1 0.337163759221407 0.0372181717236235 ENSG00000142945 KIF2C
ENST00000440985 1 0.837145927835125 0.0115693756403282 ENSG00000225721 RP11-269F19.2
ENST00000428791 1 0.667144906252925 0.0195260887213298 ENSG00000225721 RP11-269F19.2
ENST00000423289 1 0.632745629463907 -0.0241441437103994 ENSG00000142945 KIF2C
ENST00000472235 1 0.703816220422635 0.0206127538283183 ENSG00000142945 KIF2C
ENST00000497035 1 0.562537821274122 0.0170514394644769 ENSG00000142937 RPS8
ENST00000396651 1 0.590166668232477 0.0158089735767898 ENSG00000142937 RPS8
ENST00000372209 1 0.590283195008831 0.0158090363230332 ENSG00000142937 RPS8
ENST00000470475 1 0.57011951574974 0.0230171870638705 ENSG00000142937 RPS8
ENST00000485390 1 0.589321514790069 0.0158500987664095 ENSG00000142937 RPS8
ENST00000581525 1 0.704295767661332 -0.0297420815057948 ENSG00000264294 SNORD55
ENST00000364043 1 0.477646806711728 -0.0594598889838442 ENSG00000200913 SNORD46
ENST00000464658 1 0.761164943270934 0.0111397695922858 ENSG00000142937 RPS8
ENST00000484599 1 0.758961911832188 0.0112373133854645 ENSG00000142937 RPS8
ENST00000365161 1 0.338343441553373 0.0787916993755307 ENSG00000202031 SNORD38A
ENST00000474582 1 0.924784178084855 0.00515054963171921 ENSG00000142937 RPS8
ENST00000384690 1 0.0555386220588686 -0.168859689916304 ENSG00000207421 SNORD38B
ENST00000455333 1 0.252932611492643 0.071481708985654 ENSG00000234093 RPS15AP11
ENST00000594193 1 0.250842134788365 0.0714862909380735 ENSG00000234093 RPS15AP11
ENST00000372207 1 0.318148325522779 -0.0826331175239531 ENSG00000142959 BEST4
ENST00000372201 1 0.544368234878053 -0.0423247875621066 ENSG00000173846 PLK3
ENST00000465443 1 0.53846522301354 -0.0429211538345261 ENSG00000173846 PLK3
ENST00000476731 1 0.767106841694396 -0.0257479072433246 ENSG00000173846 PLK3
ENST00000492398 1 0.879781661684664 -0.0118094560488336 ENSG00000173846 PLK3
ENST00000461358 1 0.707143848003459 0.0328278229338863 ENSG00000173846 PLK3
ENST00000461769 1 0.676207670254758 -0.0375367482377765 ENSG00000173846 PLK3
ENST00000493100 1 0.929382813958359 -0.00781941993789043 ENSG00000173846 PLK3
ENST00000339355 1 0.130645147035208 0.110205658423942 ENSG00000188396 TCTEX1D4
ENST00000372200 1 0.236193692264644 0.091855088423744 ENSG00000188396 TCTEX1D4
ENST00000450269 1 0.714471275427861 0.032882954411896 ENSG00000222009 BTBD19
ENST00000453418 1 0.714471275427861 0.032882954411896 ENSG00000222009 BTBD19
ENST00000409335 1 0.854131025097234 0.0165246336428143 ENSG00000222009 BTBD19
ENST00000439563 1 0.755597838341886 0.0278044022433385 ENSG00000222009 BTBD19
ENST00000485668 1 0.701308264726967 0.0338521878053447 ENSG00000222009 BTBD19
ENST00000482715 1 0.772519784869742 -0.0258602241964587 ENSG00000222009 BTBD19
ENST00000475105 1 0.895091809706696 -0.0113931231812065 ENSG00000222009 BTBD19
ENST00000495433 1 0.845738841502529 0.0164803396884559 ENSG00000222009 BTBD19
ENST00000489976 1 0.938647355117837 0.00552487885540285 ENSG00000222009 BTBD19
ENST00000464114 1 0.511084510852816 0.049506123566967 ENSG00000222009 BTBD19
ENST00000438067 1 0.459349054192065 -0.0536490836384001 ENSG00000117425 PTCH2
ENST00000447098 1 0.968184875174338 -0.00345707792141157 ENSG00000117425 PTCH2
ENST00000365574 1 0.629276183596748 -0.0314153692328784 ENSG00000202444 RNU5E-6P
ENST00000372192 1 0.905258276012346 -0.00963339337641911 ENSG00000117425 PTCH2
ENST00000447970 1 0.777644483879552 0.00841251852016273 ENSG00000226499 RP5-882O7.1
ENST00000439363 1 0.239478540996485 0.0723923242355934 ENSG00000070785 EIF2B3
ENST00000360403 1 0.271734765266217 0.054394576110045 ENSG00000070785 EIF2B3
ENST00000486491 1 0.627511198438939 0.0380595231910728 ENSG00000070785 EIF2B3
ENST00000372183 1 0.412929838327266 0.0419998613718829 ENSG00000070785 EIF2B3
ENST00000480675 1 0.910553910127877 0.00669635547133859 ENSG00000070785 EIF2B3
ENST00000477953 1 0.866082870782279 0.0101525690345932 ENSG00000070785 EIF2B3
ENST00000372182 1 0.701643890633612 -0.0250271094717855 ENSG00000070785 EIF2B3
ENST00000428976 1 0.851593486786707 -0.00722660648589619 ENSG00000229815 CCNB1IP1P1
ENST00000487532 1 0.918443506565866 -0.00746631815212328 ENSG00000070785 EIF2B3
ENST00000497010 1 0.654930861459176 -0.0344013330783927 ENSG00000070785 EIF2B3
ENST00000372168 1 0.348519753737237 -0.0505677898136692 ENSG00000126107 HECTD3
ENST00000372172 1 0.292712071517895 -0.0483247404174718 ENSG00000126107 HECTD3
ENST00000486132 1 0.228379347205082 -0.0742708172530757 ENSG00000126107 HECTD3
ENST00000486296 1 0.00920750032809452 -0.160862604978976 ENSG00000126107 HECTD3
ENST00000466423 1 0.0145850571169743 -0.144709710491848 ENSG00000126107 HECTD3
ENST00000487488 1 0.120867221322187 -0.105606333491732 ENSG00000126107 HECTD3
ENST00000484564 1 0.839652157111014 0.0164726709622398 ENSG00000126107 HECTD3
ENST00000246337 1 0.353943078865127 -0.0459984193217462 ENSG00000126088 UROD
ENST00000491773 1 0.54688644480731 -0.0336445110098117 ENSG00000126088 UROD
ENST00000463092 1 0.503586661938398 -0.0377636256274236 ENSG00000126088 UROD
ENST00000461035 1 0.75871967938673 -0.0187938172121186 ENSG00000126088 UROD
ENST00000491300 1 0.485640037648546 -0.0371206719381267 ENSG00000126088 UROD
ENST00000434478 1 0.461261009521982 -0.0394576667000733 ENSG00000126088 UROD
ENST00000494399 1 0.353943078865127 -0.0459984193217462 ENSG00000126088 UROD
ENST00000460334 1 0.538296697241722 -0.0331659296353621 ENSG00000126088 UROD
ENST00000462688 1 0.497012781318081 -0.0360438741944321 ENSG00000126088 UROD
ENST00000460906 1 0.547841396312937 -0.03259411638962 ENSG00000126088 UROD
ENST00000490385 1 0.539159823241137 -0.0332637983190104 ENSG00000126088 UROD
ENST00000469548 1 0.356011209571237 -0.0479413691283608 ENSG00000126088 UROD
ENST00000486699 1 0.356135165239447 -0.0480306643759718 ENSG00000126088 UROD
ENST00000478467 1 0.328111541011572 -0.050527119829148 ENSG00000126088 UROD
ENST00000428106 1 0.311088630381987 -0.0526785881622587 ENSG00000126088 UROD
ENST00000496439 1 0.49932933112581 -0.0372144229303843 ENSG00000126088 UROD
ENST00000473012 1 0.535798897782245 -0.0349196505980601 ENSG00000126088 UROD
ENST00000472254 1 0.380409217203904 -0.0597655138027699 ENSG00000126088 UROD
ENST00000466193 1 0.217911292333099 -0.0944363917503249 ENSG00000126088 UROD
ENST00000465678 1 0.284971315849721 -0.081709943637811 ENSG00000126088 UROD
ENST00000359600 1 0.772115981144774 0.0259264148484881 ENSG00000162415 ZSWIM5
ENST00000464588 1 0.377323274272261 0.0730399398971612 ENSG00000162415 ZSWIM5
ENST00000334815 1 0.687809743711512 -0.0347632822675505 ENSG00000186603 HPDL
ENST00000528332 1 0.031047262357188 -0.105895103773953 ENSG00000132781 MUTYH
ENST00000529984 1 0.031047262357188 -0.105895103773953 ENSG00000132781 MUTYH
ENST00000372110 1 0.0372355596278369 -0.102302810040032 ENSG00000132781 MUTYH
ENST00000372115 1 0.0338239773732836 -0.104023255317102 ENSG00000132781 MUTYH
ENST00000481571 1 0.0372355596278369 -0.102302810040032 ENSG00000132781 MUTYH
ENST00000372098 1 0.0372355596278369 -0.102302810040032 ENSG00000132781 MUTYH
ENST00000355498 1 0.0635098660034755 -0.0907655873665353 ENSG00000132781 MUTYH
ENST00000475516 1 0.0596476742759397 -0.0922417688521725 ENSG00000132781 MUTYH
ENST00000485271 1 0.247223869372705 -0.102085987459887 ENSG00000132781 MUTYH
ENST00000372104 1 0.062022618148875 -0.0916678489431447 ENSG00000132781 MUTYH
ENST00000448481 1 0.062022618148875 -0.0916678489431447 ENSG00000132781 MUTYH
ENST00000456914 1 0.0606429398038167 -0.0922364387606499 ENSG00000132781 MUTYH
ENST00000354383 1 0.0596476742759397 -0.0922417688521725 ENSG00000132781 MUTYH
ENST00000488731 1 0.0528718505205747 -0.0951234767411889 ENSG00000132781 MUTYH
ENST00000372100 1 0.0609396796449993 -0.0917374107637243 ENSG00000132781 MUTYH
ENST00000450313 1 0.0324825466835592 -0.104935675412841 ENSG00000132781 MUTYH
ENST00000531105 1 0.0616153472360061 -0.0913941913566543 ENSG00000132781 MUTYH
ENST00000467459 1 0.0281210178850328 -0.150751630533398 ENSG00000132781 MUTYH
ENST00000482094 1 0.0380642417810476 -0.156215120477189 ENSG00000132781 MUTYH
ENST00000529892 1 0.0398704988360619 -0.150919969898424 ENSG00000132781 MUTYH
ENST00000533178 1 0.174926443918653 -0.073405875003259 ENSG00000132781 MUTYH
ENST00000528013 1 0.0584103459722725 -0.0930012719068645 ENSG00000132781 MUTYH
ENST00000412971 1 0.109063637431429 -0.086376068160842 ENSG00000132781 MUTYH
ENST00000462388 1 0.374534464041508 -0.0683989562611362 ENSG00000132781 MUTYH
ENST00000466231 1 0.32974965114176 -0.0861855335394543 ENSG00000132781 MUTYH
ENST00000470256 1 0.275752200981742 -0.0605754136282035 ENSG00000132781 MUTYH
ENST00000461495 1 0.182249937851202 -0.0736670630251839 ENSG00000132781 MUTYH
ENST00000435155 1 0.237719758703385 -0.0657601265537042 ENSG00000132781 MUTYH
ENST00000467940 1 0.146169140125418 -0.081032032444213 ENSG00000132781 MUTYH
ENST00000478796 1 0.431337369666469 -0.0596489475142124 ENSG00000132781 MUTYH
ENST00000525160 1 0.222497763390738 -0.0679191698305559 ENSG00000132781 MUTYH
ENST00000479746 1 0.294684337919614 -0.0586117317255646 ENSG00000132781 MUTYH
ENST00000492494 1 0.296026442334828 -0.0583326237400951 ENSG00000132781 MUTYH
ENST00000483642 1 0.151212265385112 -0.0801101558873393 ENSG00000132781 MUTYH
ENST00000481139 1 0.228629012131773 -0.0687456987997628 ENSG00000132781 MUTYH
ENST00000485484 1 0.412236984947071 -0.0475396268406893 ENSG00000132781 MUTYH
ENST00000476789 1 0.236232796294012 -0.0680136188397626 ENSG00000132781 MUTYH
ENST00000462387 1 0.380964659460173 -0.0505714816796196 ENSG00000132781 MUTYH
ENST00000474703 1 0.729109942789642 -0.0206126383685457 ENSG00000132781 MUTYH
ENST00000483127 1 0.464992822664765 -0.0452924444932156 ENSG00000132781 MUTYH
ENST00000534453 1 0.585960429980311 -0.0364343722029799 ENSG00000132781 MUTYH
ENST00000372090 1 0.907379304137258 0.00744168070327522 ENSG00000132773 TOE1
ENST00000477731 1 0.392185772665905 -0.0643222759684704 ENSG00000132773 TOE1
ENST00000539779 1 0.789810254925096 0.0172452628195099 ENSG00000132773 TOE1
ENST00000471337 1 0.667897710843915 -0.0315353069012414 ENSG00000132773 TOE1
ENST00000495703 1 0.731590135459174 0.0220549124420885 ENSG00000132773 TOE1
ENST00000460057 1 0.865292706897004 -0.0142106345089118 ENSG00000132773 TOE1
ENST00000372084 1 0.541302640298905 0.0276954394231549 ENSG00000070759 TESK2
ENST00000372086 1 0.364732756435788 0.0416515448982988 ENSG00000070759 TESK2
ENST00000341771 1 0.364732756435788 0.0416515448982988 ENSG00000070759 TESK2
ENST00000486676 1 0.374848925908767 0.0407237113932214 ENSG00000070759 TESK2
ENST00000538496 1 0.358012923480787 0.0427802967953097 ENSG00000070759 TESK2
ENST00000459207 1 0.461863877628924 0.0163981736615602 ENSG00000238945 snoU13
ENST00000493974 1 0.585551617323564 -0.0403438597444693 ENSG00000070759 TESK2
ENST00000451835 1 0.911318282371414 0.00744981723592442 ENSG00000070759 TESK2
ENST00000435399 1 0.445198844594365 -0.0391089261525545 ENSG00000236872 RP11-291L19.1
ENST00000415578 1 0.814215186233594 0.0188169975425359 ENSG00000236624 CCDC163P
ENST00000515561 1 0.813515263662499 0.0188827439878201 ENSG00000236624 CCDC163P
ENST00000502793 1 0.641862300728728 0.040340583972168 ENSG00000236624 CCDC163P
ENST00000490551 1 0.616344290215242 0.0403716269482161 ENSG00000236624 CCDC163P
ENST00000432082 1 0.377650966373844 0.0751692766451735 ENSG00000236624 CCDC163P
ENST00000514299 1 0.377650966373844 0.0751692766451735 ENSG00000236624 CCDC163P
ENST00000486476 1 0.489818183208028 0.0591613245498122 ENSG00000236624 CCDC163P
ENST00000488405 1 0.931968846997799 0.00746578056585344 ENSG00000236624 CCDC163P
ENST00000401061 1 0.113503615989012 0.0967548934604889 ENSG00000132763 MMACHC
ENST00000477188 1 0.959069885725807 -0.00432235034210244 ENSG00000132763 MMACHC
ENST00000262746 1 0.433597620029277 0.0360831466374247 ENSG00000117450 PRDX1
ENST00000319248 1 0.433616020079642 0.0360950607208011 ENSG00000117450 PRDX1
ENST00000372079 1 0.434770955016976 0.0360096232805616 ENSG00000117450 PRDX1
ENST00000447184 1 0.43533781627347 0.0367167772754012 ENSG00000117450 PRDX1
ENST00000424390 1 0.435908638377599 0.0366690508984637 ENSG00000117450 PRDX1
ENST00000483583 1 0.412097351832408 0.0397178790088529 ENSG00000117450 PRDX1
ENST00000372070 1 0.777753159878289 -0.0104993224145647 ENSG00000117448 AKR1A1
ENST00000434299 1 0.72203418803733 -0.0140393683700155 ENSG00000117448 AKR1A1
ENST00000496999 1 0.620780586041623 -0.0213501589489379 ENSG00000117448 AKR1A1
ENST00000476957 1 0.625460134631382 -0.0182073138799915 ENSG00000117448 AKR1A1
ENST00000481885 1 0.742439769376714 -0.0128349278485729 ENSG00000117448 AKR1A1
ENST00000351829 1 0.777448854278639 -0.0106725932702384 ENSG00000117448 AKR1A1
ENST00000471651 1 0.627556285560599 -0.0203154270197425 ENSG00000117448 AKR1A1
ENST00000497973 1 0.835167336553768 0.00860399173913372 ENSG00000117448 AKR1A1
ENST00000473038 1 0.904636811021151 0.00564955972944298 ENSG00000117448 AKR1A1
ENST00000495913 1 0.864647354582619 -0.008143156498097 ENSG00000117448 AKR1A1
ENST00000487654 1 0.957602589430389 -0.00286276954899493 ENSG00000117448 AKR1A1
ENST00000475919 1 0.609530202689757 0.0335372374882961 ENSG00000117448 AKR1A1
ENST00000475985 1 0.909959454967355 0.00880217437059392 ENSG00000117448 AKR1A1
ENST00000437901 1 0.706046872352153 0.0148762319407146 ENSG00000132780 NASP
ENST00000437362 1 0.701695197511271 0.015108829885824 ENSG00000132780 NASP
ENST00000464190 1 0.903507421191349 -0.00514791295261819 ENSG00000132780 NASP
ENST00000528084 1 0.845476776485978 0.00810284402214128 ENSG00000132780 NASP
ENST00000527359 1 0.608450053567251 0.0200482232333897 ENSG00000132780 NASP
ENST00000525515 1 0.959305454480592 0.00206472075096429 ENSG00000132780 NASP
ENST00000453748 1 0.6383120661279 0.018418551965002 ENSG00000132780 NASP
ENST00000402363 1 0.830077541304778 0.00835966789540921 ENSG00000132780 NASP
ENST00000537798 1 0.830083337375627 0.00835963326220504 ENSG00000132780 NASP
ENST00000527470 1 0.907238135939894 0.00481879974306766 ENSG00000132780 NASP
ENST00000529333 1 0.938769756904386 0.00319858255505262 ENSG00000132780 NASP
ENST00000531532 1 0.808289625269906 0.010431568895387 ENSG00000132780 NASP
ENST00000530840 1 0.852455303391668 -0.0103891300919822 ENSG00000132780 NASP
ENST00000528238 1 0.782632782340435 0.0108786249213392 ENSG00000132780 NASP
ENST00000534101 1 0.931887915611533 0.00351543496533153 ENSG00000132780 NASP
ENST00000350030 1 0.846159015999287 0.00758700104243472 ENSG00000132780 NASP
ENST00000470768 1 0.987679794657381 0.00062697794144767 ENSG00000132780 NASP
ENST00000372052 1 0.82965853826298 0.00838025866236898 ENSG00000132780 NASP
ENST00000351223 1 0.82965853826298 0.00838025866236898 ENSG00000132780 NASP
ENST00000530073 1 0.787591703360779 0.0107090354586665 ENSG00000132780 NASP
ENST00000481782 1 0.774630562578705 0.0118130875794623 ENSG00000132780 NASP
ENST00000531612 1 0.693751044048823 0.0166722785210537 ENSG00000132780 NASP
ENST00000527932 1 0.508437847267709 0.0311837820670518 ENSG00000132780 NASP
ENST00000534450 1 0.626463293616156 0.0224098232677811 ENSG00000132780 NASP
ENST00000472408 1 0.534586841453118 -0.0419993964571115 ENSG00000132780 NASP
ENST00000491755 1 0.366724626953632 -0.0771485344651902 ENSG00000159588 CCDC17
ENST00000482416 1 0.366724626953632 -0.0771485344651902 ENSG00000159588 CCDC17
ENST00000372044 1 0.315578242870604 -0.0856162387407797 ENSG00000159588 CCDC17
ENST00000421127 1 0.375974098021635 -0.0756395511308423 ENSG00000159588 CCDC17
ENST00000343901 1 0.404221714298448 -0.071222400109737 ENSG00000159588 CCDC17
ENST00000528266 1 0.445851602003589 -0.0651132538424748 ENSG00000159588 CCDC17
ENST00000445048 1 0.382254689936885 -0.0748802164155365 ENSG00000159588 CCDC17
ENST00000479529 1 0.4817807269673 -0.0602694074637863 ENSG00000159588 CCDC17
ENST00000464739 1 0.234817827760134 -0.106350718328284 ENSG00000159588 CCDC17
ENST00000525599 1 0.663363358191352 -0.0385484776196694 ENSG00000159588 CCDC17
ENST00000479235 1 0.952369429241073 -0.00242674563583686 ENSG00000159592 GPBP1L1
ENST00000290795 1 0.803165148026855 0.00864347773917825 ENSG00000159592 GPBP1L1
ENST00000355105 1 0.80505286050949 0.0085478909189464 ENSG00000159592 GPBP1L1
ENST00000467032 1 0.236426910367827 0.0609100007329925 ENSG00000159592 GPBP1L1
ENST00000487436 1 0.248143353046454 0.0578798919561094 ENSG00000159592 GPBP1L1
ENST00000468724 1 0.480409535627515 0.0328373080059626 ENSG00000159592 GPBP1L1
ENST00000498128 1 0.797921281107271 -0.0132445670331041 ENSG00000159592 GPBP1L1
ENST00000432472 1 0.369143490070888 0.0722507599229771 ENSG00000225447 RPS15AP10
ENST00000437848 1 0.579213986317591 -0.0498405627932014 ENSG00000234329 RP11-767N6.2
ENST00000496278 1 0.966313190624323 -0.00241590571391775 ENSG00000159592 GPBP1L1
ENST00000495616 1 0.174461787642836 0.0891978433564975 ENSG00000159592 GPBP1L1
ENST00000488278 1 0.897873885900686 -0.00610104545261202 ENSG00000159592 GPBP1L1
ENST00000480941 1 0.912777507409623 -0.00522421396401351 ENSG00000159592 GPBP1L1
ENST00000480083 1 0.910854632238564 -0.00535482263404607 ENSG00000159592 GPBP1L1
ENST00000493083 1 0.722420395266878 -0.0175316596455687 ENSG00000159592 GPBP1L1
ENST00000460859 1 0.87437393033991 -0.00786334276728245 ENSG00000159592 GPBP1L1
ENST00000372025 1 0.581820872353261 0.024851192128939 ENSG00000159596 TMEM69
ENST00000496366 1 0.435268912932721 0.0347432231278206 ENSG00000159596 TMEM69
ENST00000359942 1 0.91545535419608 0.00523851367997089 ENSG00000197429 IPP
ENST00000430643 1 0.0873586998515882 -0.144585206921565 ENSG00000230896 RP11-767N6.7
ENST00000461718 1 0.210624538312245 -0.110362646958059 ENSG00000197429 IPP
ENST00000495072 1 0.673938965084189 -0.0278990996684813 ENSG00000197429 IPP
ENST00000396478 1 0.21519240260675 0.0626654163464117 ENSG00000197429 IPP
ENST00000470809 1 0.271798672793254 0.0807298308124054 ENSG00000086015 MAST2
ENST00000372009 1 0.94526655284917 -0.00304179067183548 ENSG00000086015 MAST2
ENST00000361297 1 0.942146181333389 -0.00321372166256556 ENSG00000086015 MAST2
ENST00000413187 1 0.471672969050463 0.0302823672899061 ENSG00000232467 TMA16P2
ENST00000372008 1 0.6607044085021 -0.018578481558661 ENSG00000086015 MAST2
ENST00000482881 1 0.73295634376601 -0.0190813007016865 ENSG00000086015 MAST2
ENST00000488619 1 0.162797369993739 -0.125310402167934 ENSG00000086015 MAST2
ENST00000467367 1 0.891302750771836 0.0111296309196182 ENSG00000086015 MAST2
ENST00000498668 1 0.789484285064305 -0.0238804921106991 ENSG00000086015 MAST2
ENST00000477968 1 0.122848232246823 -0.127845181657836 ENSG00000086015 MAST2
ENST00000492813 1 0.096363122050016 -0.147960682907874 ENSG00000086015 MAST2
ENST00000262741 1 0.596280732456394 0.0230787658096774 ENSG00000117461 PIK3R3
ENST00000372006 1 0.597270897247458 0.0230196516139509 ENSG00000117461 PIK3R3
ENST00000340332 1 0.594198887268662 0.0232183826144482 ENSG00000117461 PIK3R3
ENST00000354242 1 0.594198887268662 0.0232183826144482 ENSG00000117461 PIK3R3
ENST00000420542 1 0.594198887268662 0.0232183826144482 ENSG00000117461 PIK3R3
ENST00000488808 1 0.425118170240908 0.0372473144499048 ENSG00000117461 PIK3R3
ENST00000540385 1 0.392983712024003 0.0472427368563537 ENSG00000117461 PIK3R3
ENST00000423209 1 0.427924561255345 0.0442031522705458 ENSG00000117461 PIK3R3
ENST00000450004 1 0.114719104483151 0.137328818065664 ENSG00000226957 RP4-533D7.4
ENST00000493202 1 0.594594636613366 0.0321291590957045 ENSG00000117461 PIK3R3
ENST00000425892 1 0.647089318739521 0.0281032031373978 ENSG00000117461 PIK3R3
ENST00000426289 1 0.380252626178923 0.0548755557438681 ENSG00000233114 RP4-533D7.3
ENST00000452785 1 0.999411678333771 -3.85061171402315e-05 ENSG00000227857 RP4-533D7.5
ENST00000498443 1 0.414175649283953 0.0719726497985156 ENSG00000117472 TSPAN1
ENST00000372003 1 0.551740659384248 0.052809164135259 ENSG00000117472 TSPAN1
ENST00000482928 1 0.864778230487021 0.0145959925264927 ENSG00000117472 TSPAN1
ENST00000469330 1 0.786988785717069 0.0232246382018619 ENSG00000117472 TSPAN1
ENST00000475163 1 0.57228395068461 0.0499428214040575 ENSG00000117472 TSPAN1
ENST00000506599 1 0.4736549984912 0.0208939673956432 ENSG00000250719 RP11-322N21.2
ENST00000482143 1 0.454063540447248 0.0572945381466089 ENSG00000117472 TSPAN1
ENST00000464786 1 0.17930221783838 0.113177394428265 ENSG00000117472 TSPAN1
ENST00000472170 1 0.661319307568781 0.0335469135161824 ENSG00000117472 TSPAN1
ENST00000470318 1 0.296605931365922 0.0791635380243309 ENSG00000117472 TSPAN1
ENST00000396420 1 0.642082947205114 -0.0253348809540807 ENSG00000085998 POMGNT1
ENST00000371984 1 0.606408636989555 -0.0277301400410058 ENSG00000085998 POMGNT1
ENST00000371992 1 0.642082947205114 -0.0253348809540807 ENSG00000085998 POMGNT1
ENST00000475642 1 0.364836042334839 0.07691219736658 ENSG00000085998 POMGNT1
ENST00000535522 1 0.476634261349026 -0.0394917672759319 ENSG00000085998 POMGNT1
ENST00000371986 1 0.613008779883944 -0.0272079646623714 ENSG00000085998 POMGNT1
ENST00000480972 1 0.352041089876993 -0.0773652480215054 ENSG00000085998 POMGNT1
ENST00000485714 1 0.557485035141258 -0.0406082148795609 ENSG00000085998 POMGNT1
ENST00000463030 1 0.108300592076635 0.14332121273072 ENSG00000085998 POMGNT1
ENST00000477114 1 0.832716866455872 0.0170883100341065 ENSG00000085998 POMGNT1
ENST00000497439 1 0.356760261598341 -0.0659393560644352 ENSG00000085998 POMGNT1
ENST00000489985 1 0.560248030248831 -0.0449754710086288 ENSG00000085998 POMGNT1
ENST00000371980 1 0.569408346347932 0.0369713549307623 ENSG00000171357 LURAP1
ENST00000463715 1 0.128757363829219 0.0769965705858114 ENSG00000085999 RAD54L
ENST00000442598 1 0.310537912220219 0.0372354866824667 ENSG00000085999 RAD54L
ENST00000493985 1 0.202379134024013 0.0658140899562789 ENSG00000085999 RAD54L
ENST00000371975 1 0.30900077956418 0.0373181806586293 ENSG00000085999 RAD54L
ENST00000469835 1 0.153000280814667 0.0773103676032005 ENSG00000085999 RAD54L
ENST00000493032 1 0.124931035618198 0.0857720726264553 ENSG00000085999 RAD54L
ENST00000487700 1 0.122550445536385 0.0792718868229004 ENSG00000085999 RAD54L
ENST00000472889 1 0.154375999438489 0.0837830678830422 ENSG00000085999 RAD54L
ENST00000473251 1 0.332779229005609 0.0512422019537154 ENSG00000085999 RAD54L
ENST00000496156 1 0.860757315919327 0.00599466325030914 ENSG00000132128 LRRC41
ENST00000476687 1 0.354735523495657 0.0481980737214635 ENSG00000085999 RAD54L
ENST00000488942 1 0.773870334041704 0.013931556556735 ENSG00000085999 RAD54L
ENST00000459678 1 0.544602805639465 0.0310401110101831 ENSG00000085999 RAD54L
ENST00000343304 1 0.572725473416971 -0.0189998258078016 ENSG00000132128 LRRC41
ENST00000472710 1 0.636742147913248 -0.0154927496406592 ENSG00000132128 LRRC41
ENST00000498402 1 0.837540459504108 -0.00833238390733293 ENSG00000132128 LRRC41
ENST00000469150 1 0.897868318289456 0.00679968108078021 ENSG00000132128 LRRC41
ENST00000311672 1 0.634765228355082 -0.0203205191765565 ENSG00000173660 UQCRH
ENST00000489056 1 0.634528330015653 -0.0203419115388913 ENSG00000173660 UQCRH
ENST00000486951 1 0.683975647465023 -0.0176991674290644 ENSG00000173660 UQCRH
ENST00000496387 1 0.63338331852034 -0.0204077931006055 ENSG00000173660 UQCRH
ENST00000460947 1 0.610333083678735 -0.0239153106310428 ENSG00000173660 UQCRH
ENST00000474844 1 0.131761475161442 0.05746949790584 ENSG00000117481 NSUN4
ENST00000307089 1 0.367048753806748 0.0318501313312263 ENSG00000117481 NSUN4
ENST00000486270 1 0.103402932938689 0.0655510968449018 ENSG00000117481 NSUN4
ENST00000536062 1 0.0846145829704699 0.0669152618572993 ENSG00000117481 NSUN4
ENST00000469918 1 0.277394416806021 0.0507159317797725 ENSG00000117481 NSUN4
ENST00000472157 1 0.796526641115801 -0.0194901489378653 ENSG00000117481 NSUN4
ENST00000471871 1 0.0473295888790756 0.0767227074314246 ENSG00000117481 NSUN4
ENST00000537428 1 0.0462294722965515 0.077218566497587 ENSG00000117481 NSUN4
ENST00000498008 1 0.0785250672616818 0.0698133245358305 ENSG00000117481 NSUN4
ENST00000495427 1 0.0659256224318936 0.0731179963951437 ENSG00000117481 NSUN4
ENST00000475281 1 0.33122277070911 0.0597417768891136 ENSG00000117481 NSUN4
ENST00000457027 1 0.424459339429895 -0.046813966653187 ENSG00000225779 RP4-603I14.3
ENST00000243167 1 0.573551573811674 -0.0450540741775534 ENSG00000117480 FAAH
ENST00000468718 1 0.682515287436005 -0.0366913350315831 ENSG00000117480 FAAH
ENST00000493735 1 0.34393401549937 -0.0817857664212618 ENSG00000117480 FAAH
ENST00000484697 1 0.750245262471359 -0.0272482089333706 ENSG00000117480 FAAH
ENST00000489366 1 0.226475808932923 -0.105588408111295 ENSG00000117480 FAAH
ENST00000493636 1 0.814395184677182 0.0210766153896239 ENSG00000117480 FAAH
ENST00000446499 1 0.414200958803661 0.0405678598083159 ENSG00000232022 RP5-1109J22.1
ENST00000606395 1 0.367027578204148 0.0186987850672282 ENSG00000232022 RP5-1109J22.1
ENST00000607656 1 0.37018633153904 -0.0266585587139368 ENSG00000232022 RP5-1109J22.1
ENST00000429784 1 0.819560510071479 -0.00952401086755869 ENSG00000232022 RP5-1109J22.1
ENST00000416581 1 0.362615896610652 0.0188203988394577 ENSG00000224863 RP5-1109J22.2
ENST00000455247 1 0.732741489801762 -0.0124550845924972 ENSG00000225667 LINC00505
ENST00000371956 1 0.439318076994759 -0.0185457940615528 ENSG00000197587 DMBX1
ENST00000360032 1 0.439318076994759 -0.0185457940615528 ENSG00000197587 DMBX1
ENST00000602433 1 0.501529027417292 -0.0373685277615847 ENSG00000269956 MKNK1-AS1
ENST00000342571 1 0.813535050627598 0.0117058164508943 ENSG00000079277 MKNK1
ENST00000371946 1 0.479303832507972 -0.0305396269281585 ENSG00000079277 MKNK1
ENST00000341183 1 0.479450809107408 -0.0305394244864427 ENSG00000079277 MKNK1
ENST00000371944 1 0.813535050627598 0.0117058164508943 ENSG00000079277 MKNK1
ENST00000371945 1 0.479303832507972 -0.0305396269281585 ENSG00000079277 MKNK1
ENST00000524749 1 0.78412453553314 -0.0191461474854999 ENSG00000079277 MKNK1
ENST00000528077 1 0.407140552768531 -0.0359519749516899 ENSG00000079277 MKNK1
ENST00000428112 1 0.462218763472047 -0.0323821608847152 ENSG00000079277 MKNK1
ENST00000532897 1 0.656476511814951 -0.026645426339492 ENSG00000079277 MKNK1
ENST00000530528 1 0.357102546197872 -0.0742711499161085 ENSG00000079277 MKNK1
ENST00000531355 1 0.375514712915192 -0.0388855882417852 ENSG00000079277 MKNK1
ENST00000470237 1 0.366441843109559 -0.0657208669605826 ENSG00000079277 MKNK1
ENST00000524417 1 0.329121343037135 -0.0825654525198151 ENSG00000079277 MKNK1
ENST00000460098 1 0.080853885370164 -0.141205484330174 ENSG00000079277 MKNK1
ENST00000532783 1 0.611685897114405 0.0294652842441897 ENSG00000079277 MKNK1
ENST00000496619 1 0.588637988636285 -0.0267024612346856 ENSG00000079277 MKNK1
ENST00000528237 1 0.259671519264826 0.0678009523745176 ENSG00000079277 MKNK1
ENST00000526513 1 0.750507501256365 -0.0164928262089111 ENSG00000079277 MKNK1
ENST00000484301 1 0.759850890850158 -0.0169261410524157 ENSG00000079277 MKNK1
ENST00000545730 1 0.0560998266084683 -0.0735729940827984 ENSG00000079277 MKNK1
ENST00000486716 1 0.712400187674121 -0.0204164997759868 ENSG00000079277 MKNK1
ENST00000480531 1 0.746456036072092 0.022231138054317 ENSG00000079277 MKNK1
ENST00000529170 1 0.147235014132539 -0.0770430381157203 ENSG00000079277 MKNK1
ENST00000531769 1 0.0131929937347074 -0.0957399192735446 ENSG00000079277 MKNK1
ENST00000465783 1 0.387893142504372 -0.0510097017334991 ENSG00000079277 MKNK1
ENST00000474868 1 0.375263458391554 -0.0523820941273393 ENSG00000079277 MKNK1
ENST00000532110 1 0.370700485213415 -0.0542606303092297 ENSG00000079277 MKNK1
ENST00000477883 1 0.162943436942547 0.125177573291578 ENSG00000079277 MKNK1
ENST00000525888 1 0.137781570445899 -0.0908054545534911 ENSG00000079277 MKNK1
ENST00000468852 1 0.674372254685503 -0.0332103343326133 ENSG00000079277 MKNK1
ENST00000319928 1 0.0315246025760372 -0.112652530099033 ENSG00000142961 MOB3C
ENST00000271139 1 0.143388212958682 -0.0811450585060568 ENSG00000142961 MOB3C
ENST00000371940 1 0.0446553873666823 -0.107156928207926 ENSG00000142961 MOB3C
ENST00000477318 1 0.110123753630005 -0.104067909837933 ENSG00000142961 MOB3C
ENST00000576409 1 0.935197303256129 0.00343957870293796 ENSG00000123472 ATPAF1
ENST00000371937 1 0.930553218619278 0.00368737934114922 ENSG00000123472 ATPAF1
ENST00000574428 1 0.930553218619278 0.00368737934114922 ENSG00000123472 ATPAF1
ENST00000492233 1 0.454363468870263 0.0392925764394187 ENSG00000123472 ATPAF1
ENST00000526821 1 0.370797985679247 0.041933489797505 ENSG00000123472 ATPAF1
ENST00000542495 1 0.411987413704101 0.0389264139970452 ENSG00000123472 ATPAF1
ENST00000529214 1 0.411987413704101 0.0389264139970452 ENSG00000123472 ATPAF1
ENST00000329231 1 0.841554076361137 -0.00862492630680962 ENSG00000123472 ATPAF1
ENST00000534216 1 0.266340731987447 0.0535304397782944 ENSG00000123472 ATPAF1
ENST00000532925 1 0.306933706239163 0.0456516591642844 ENSG00000123472 ATPAF1
ENST00000474020 1 0.884072567390831 -0.00856707458092267 ENSG00000123472 ATPAF1
ENST00000487193 1 0.210261049933922 -0.0705175808931116 ENSG00000123472 ATPAF1
ENST00000544071 1 0.205917885226345 -0.0400041470097352 ENSG00000159658 EFCAB14
ENST00000525633 1 0.0459241474665022 -0.118188320426961 ENSG00000123472 ATPAF1
ENST00000460928 1 0.992381838832558 -0.000795458955695022 ENSG00000123472 ATPAF1
ENST00000419476 1 0.92892676038867 0.00342306946447989 ENSG00000233647 RP11-8J9.1
ENST00000564071 1 0.385125673745957 0.0657094199919614 ENSG00000186118 TEX38
ENST00000569393 1 0.4843536697196 0.0450437001955373 ENSG00000186118 TEX38
ENST00000334122 1 0.523610004410776 0.041055743479567 ENSG00000186118 TEX38
ENST00000415500 1 0.588864842359617 0.034551095992949 ENSG00000186118 TEX38
ENST00000564373 1 0.582639846405524 0.0350224955773332 ENSG00000186118 TEX38
ENST00000442839 1 0.498798581427606 -0.0288913637072241 ENSG00000228237 EFCAB14-AS1
ENST00000418985 1 0.51019259356091 -0.0281116511261961 ENSG00000228237 EFCAB14-AS1
ENST00000371933 1 0.465811726791685 -0.0250574908532543 ENSG00000159658 EFCAB14
ENST00000479745 1 0.832882290265971 -0.0108898921576709 ENSG00000159658 EFCAB14
ENST00000487741 1 0.754707412311673 -0.0164700690816814 ENSG00000159658 EFCAB14
ENST00000481623 1 0.162595663804243 -0.0804196716079118 ENSG00000159658 EFCAB14
ENST00000459797 1 0.525375359123019 -0.0468754885428377 ENSG00000159658 EFCAB14
ENST00000484461 1 0.87635305277456 0.00740335174287932 ENSG00000159658 EFCAB14
ENST00000546128 1 0.944784657170127 -0.00206837970374751 ENSG00000142973 CYP4B1
ENST00000413093 1 0.874368448343508 -0.00441889279336992 ENSG00000142973 CYP4B1
ENST00000505841 1 0.206965935514581 0.0351937292973329 ENSG00000154198 CYP4Z2P
ENST00000423332 1 0.206965935514581 0.0351937292973329 ENSG00000154198 CYP4Z2P
ENST00000538609 1 0.698914090878147 0.014943243728418 ENSG00000186377 CYP4X1
ENST00000371901 1 0.664276992123249 0.0127954238567391 ENSG00000186377 CYP4X1
ENST00000334194 1 0.86845145838734 -0.0132216908382057 ENSG00000186160 CYP4Z1
ENST00000444042 1 0.75164859900613 -0.0284454809824521 ENSG00000225506 CYP4A22-AS1
ENST00000485117 1 0.134080620438508 -0.0804162040912879 ENSG00000162365 CYP4A22
ENST00000490948 1 0.134080620438508 -0.0804162040912879 ENSG00000162365 CYP4A22
ENST00000371890 1 0.158883600673971 -0.0774485777370082 ENSG00000162365 CYP4A22
ENST00000294337 1 0.0797456981389139 -0.0871442022673669 ENSG00000162365 CYP4A22
ENST00000371891 1 0.265306116496457 -0.0619823521141389 ENSG00000162365 CYP4A22
ENST00000438556 1 0.281440542737328 0.0229041298952219 ENSG00000225514 MTND1P34
ENST00000429328 1 0.538276818735654 0.0236738691814282 ENSG00000224805 LINC00853
ENST00000337817 1 0.787280226812757 0.00972739502646336 ENSG00000123473 STIL
ENST00000360380 1 0.787280226812757 0.00972739502646336 ENSG00000123473 STIL
ENST00000371877 1 0.787280226812757 0.00972739502646336 ENSG00000123473 STIL
ENST00000243182 1 0.819683884640503 0.0082046464595024 ENSG00000123473 STIL
ENST00000396221 1 0.819683884640503 0.0082046464595024 ENSG00000123473 STIL
ENST00000447475 1 0.982019158170673 0.000918077721362434 ENSG00000123473 STIL
ENST00000418131 1 0.517577867047622 0.0325327823328646 ENSG00000123473 STIL
ENST00000436811 1 0.551853579345304 0.0337062297245024 ENSG00000123473 STIL
ENST00000433827 1 0.0299157287664901 -0.171327361011136 ENSG00000123473 STIL
ENST00000413565 1 0.227139050184337 -0.101825598237602 ENSG00000123473 STIL
ENST00000371873 1 0.456972390075179 -0.0348820075694443 ENSG00000162368 CMPK1
ENST00000371871 1 0.823748935552413 -0.00891638920094547 ENSG00000162368 CMPK1
ENST00000471289 1 0.736089311409039 -0.0218472417753726 ENSG00000162368 CMPK1
ENST00000450808 1 0.947462232280976 -0.00268142227465497 ENSG00000162368 CMPK1
ENST00000371870 1 0.720391304130428 0.014531083762842 ENSG00000162368 CMPK1
ENST00000420876 1 0.189477234496946 0.116446649261994 ENSG00000225762 RP11-511I2.2
ENST00000445551 1 0.172952468836564 0.112818404785257 ENSG00000237424 FOXD2-AS1
ENST00000334793 1 0.115480374615264 -0.141530197892493 ENSG00000186564 FOXD2
ENST00000606738 1 0.205889178732988 0.067426346855305 ENSG00000269113 TRABD2B
ENST00000435576 1 0.239947086501214 0.0616359786924148 ENSG00000269113 TRABD2B
ENST00000439795 1 0.305207394061036 0.0225115979024138 ENSG00000226133 RP4-683M8.2
ENST00000604015 1 0.531199491175212 -0.017836184478614 ENSG00000242267 SKINTL
ENST00000452503 1 0.214929860290589 0.0581168810134686 ENSG00000242267 SKINTL
ENST00000371847 1 0.403460141607777 -0.056553293687549 ENSG00000132122 SPATA6
ENST00000371843 1 0.406736106739634 -0.055840559088467 ENSG00000132122 SPATA6
ENST00000603831 1 0.12342468470268 -0.0752268575637782 ENSG00000132122 SPATA6
ENST00000396199 1 0.406021524761389 -0.0560308618241863 ENSG00000132122 SPATA6
ENST00000371841 1 0.0923626811367169 -0.0806867710493983 ENSG00000132122 SPATA6
ENST00000490850 1 0.118947497835704 -0.0768926599059859 ENSG00000132122 SPATA6
ENST00000463938 1 0.697551804142883 0.0205747602957515 ENSG00000132122 SPATA6
ENST00000487543 1 0.695182754088177 0.0206795377379532 ENSG00000132122 SPATA6
ENST00000465990 1 0.880284760971148 0.0072254561343497 ENSG00000132122 SPATA6
ENST00000471975 1 0.744888618110376 0.0160518430359629 ENSG00000132122 SPATA6
ENST00000412769 1 0.812948291671302 -0.00989883063599784 ENSG00000235105 RP11-329A14.1
ENST00000371839 1 0.901590312197432 0.0103277503121101 ENSG00000186094 AGBL4
ENST00000334103 1 0.695049399948392 0.0243623820100869 ENSG00000186094 AGBL4
ENST00000416121 1 0.875951192267815 -0.013355515776117 ENSG00000186094 AGBL4
ENST00000371838 1 0.910419438753601 0.00946328616269046 ENSG00000186094 AGBL4
ENST00000371833 1 0.930414695683989 -0.00756849831892151 ENSG00000162373 BEND5
ENST00000476079 1 0.176137049817499 -0.121578979908943 ENSG00000162373 BEND5
ENST00000463562 1 0.932682360381667 -0.00733517075019492 ENSG00000162373 BEND5
ENST00000476096 1 0.319850925780744 -0.0884548654403144 ENSG00000162373 BEND5
ENST00000480399 1 0.188840038520352 0.115722179593544 ENSG00000162373 BEND5
ENST00000489956 1 0.271831196917422 0.0935585658734741 ENSG00000162373 BEND5
ENST00000371836 1 0.680502519988928 0.0316740810937365 ENSG00000186094 AGBL4
ENST00000456002 1 0.34004228446964 0.0337573384431879 ENSG00000229846 RP11-141A19.1
ENST00000457061 1 0.804804236926615 0.00775492427980456 ENSG00000225623 AGBL4-IT1
ENST00000497451 1 0.705303817343179 -0.0181303887745165 ENSG00000186094 AGBL4
ENST00000448907 1 0.931169882817921 -0.00506138845517635 ENSG00000162374 ELAVL4
ENST00000371827 1 0.991018683959443 0.000679345659260845 ENSG00000162374 ELAVL4
ENST00000463650 1 0.427949120131459 0.0312274707417443 ENSG00000162374 ELAVL4
ENST00000357083 1 0.846272116761347 -0.0106583343859717 ENSG00000162374 ELAVL4
ENST00000371824 1 0.956878639799678 -0.00322770684542743 ENSG00000162374 ELAVL4
ENST00000371823 1 0.866249213310089 -0.00914343025656732 ENSG00000162374 ELAVL4
ENST00000371821 1 0.977867669998173 0.00164659149735915 ENSG00000162374 ELAVL4
ENST00000371819 1 0.933756756458366 0.00482491292928878 ENSG00000162374 ELAVL4
ENST00000494555 1 0.316378888080655 0.0384640859534463 ENSG00000162374 ELAVL4
ENST00000492299 1 0.221270300411113 -0.0499036709878307 ENSG00000162374 ELAVL4
ENST00000474675 1 0.445374136978215 0.0232662632548359 ENSG00000162374 ELAVL4
ENST00000404795 1 0.0344013891398611 -0.0464929928143685 ENSG00000142700 DMRTA2
ENST00000607815 1 0.241529019754414 0.0280225857489048 ENSG00000271782 RP5-850O15.4
ENST00000396153 1 0.357802502775341 0.0602409754263328 ENSG00000185104 FAF1
ENST00000371778 1 0.364805972704918 0.0595504388761818 ENSG00000185104 FAF1
ENST00000545823 1 0.548171273635877 0.0331946832754491 ENSG00000185104 FAF1
ENST00000494400 1 0.446689182877168 0.0459004930924899 ENSG00000185104 FAF1
ENST00000424664 1 0.0540884686471424 0.159693228294865 ENSG00000225767 RP5-850O15.3
ENST00000365270 1 0.940798253994441 0.00172168044655399 ENSG00000202140 Y_RNA
ENST00000472808 1 0.934920376408971 -0.00501265889278688 ENSG00000185104 FAF1
ENST00000384465 1 0.974324286799394 -0.00102324419886122 ENSG00000207194 RNU6-1026P
ENST00000487898 1 0.347513588673058 0.0733868760517071 ENSG00000185104 FAF1
ENST00000517016 1 0.652081369645687 -0.0202209904449752 ENSG00000252825 RNU6-1253P
ENST00000453979 1 0.532815072125704 0.0505428694023431 ENSG00000230585 PHBP12
ENST00000381143 1 0.161823061634584 0.0780365129486182 ENSG00000237130 MRPS6P2
ENST00000262662 1 0.0323313524418616 -0.0945824791373875 ENSG00000123080 CDKN2C
ENST00000396148 1 0.0355616616276654 -0.0942031061018477 ENSG00000123080 CDKN2C
ENST00000371761 1 0.10934744615738 -0.0768601666537852 ENSG00000123080 CDKN2C
ENST00000371759 1 0.152346107870507 0.0528158078303857 ENSG00000204006 C1orf185
ENST00000467127 1 0.150941859818773 0.0527270410957736 ENSG00000204006 C1orf185
ENST00000474016 1 0.120857449452744 0.0450483465205693 ENSG00000204006 C1orf185
[truncated: 12,377,096 more chars]
