# Supplementary material for: High-throughput allele-specific expression across 250 environmental conditions
Source: Genome Res. 2016 Dec;26(12):1627–38. doi: 10.1101/gr.209759.116 (PMC5131815; doi:10.1101/gr.209759.116)
Supplement: Supplemental Material [file supp_gr.209759.116_Supplemental_Table_S6.tar.gz › DEG_results/DP7_DEG_stats_T43C1.txt]

t.id padj pval logFC ensg g.id
ENST00000541675 0.248463984689081 0.0657762620546614 -0.104887853266752 ENSG00000227232 WASH7P
ENST00000423562 0.259191025806943 0.0722943424596788 -0.102359035997675 ENSG00000227232 WASH7P
ENST00000438504 0.259191025806943 0.0722943424596788 -0.102359035997675 ENSG00000227232 WASH7P
ENST00000488147 0.259179795880905 0.0722242537960089 -0.102356188447429 ENSG00000227232 WASH7P
ENST00000538476 0.259054729992857 0.0720880649717853 -0.102370770611474 ENSG00000227232 WASH7P
ENST00000440200 0.0894235646518911 0.00314080393592764 0.223456966963457 ENSG00000230021 RP5-857K21.4
ENST00000416931 0.643447803546913 0.433926117340351 -0.0630047011941543 ENSG00000225972 MTND1P23
ENST00000414273 0.0762073734244321 0.0019239811215108 0.260223610285117 ENSG00000237973 hsa-mir-6723
ENST00000483767 0.199696671313228 0.0378004783784642 -0.115206889309305 ENSG00000188976 NOC2L
ENST00000327044 0.0646686927928971 0.00119882697228385 -0.169436877025794 ENSG00000188976 NOC2L
ENST00000477976 0.0732627764163783 0.00174094794612354 -0.164268695589238 ENSG00000188976 NOC2L
ENST00000487214 0.104777765043419 0.0051327671339649 -0.174068599696868 ENSG00000188976 NOC2L
ENST00000379389 0.861056246253114 0.744395567214519 -0.0249347846407782 ENSG00000187608 ISG15
ENST00000379370 0.269676682861264 0.0787151758225327 -0.106102300282979 ENSG00000188157 AGRN
ENST00000469403 0.950339187339967 0.899476810727139 -0.00895685173722706 ENSG00000188157 AGRN
ENST00000419249 0.201030450670974 0.0384226728009124 -0.143879380967151 ENSG00000188157 AGRN
ENST00000461111 0.177447431089522 0.0273332149336411 -0.134354665241291 ENSG00000188157 AGRN
ENST00000379339 0.199119763683348 0.0372834666436271 -0.124153341352088 ENSG00000131591 C1orf159
ENST00000294576 0.199119763683348 0.0372834666436271 -0.124153341352088 ENSG00000131591 C1orf159
ENST00000448924 0.199119763683348 0.0372834666436271 -0.124153341352088 ENSG00000131591 C1orf159
ENST00000379325 0.199119763683348 0.0372834666436271 -0.124153341352088 ENSG00000131591 C1orf159
ENST00000421241 0.199119763683348 0.0372834666436271 -0.124153341352088 ENSG00000131591 C1orf159
ENST00000467751 0.199119763683348 0.0372834666436271 -0.124153341352088 ENSG00000131591 C1orf159
ENST00000477196 0.199119763683348 0.0372834666436271 -0.124153341352088 ENSG00000131591 C1orf159
ENST00000434641 0.298845148044473 0.0990821425996789 -0.104619803516407 ENSG00000131591 C1orf159
ENST00000482816 0.372695828698524 0.155914288663824 -0.0911922047584255 ENSG00000131591 C1orf159
ENST00000360001 0.481047365597501 0.251763660729283 -0.0729628737741056 ENSG00000078808 SDF4
ENST00000465727 0.481165980804343 0.25189344176867 -0.0729557241208099 ENSG00000078808 SDF4
ENST00000263741 0.481165980804343 0.25189344176867 -0.0729557241208099 ENSG00000078808 SDF4
ENST00000494748 0.454045247964934 0.226938773707151 -0.0819351243861849 ENSG00000078808 SDF4
ENST00000478938 0.45451085488952 0.227283406198337 -0.083885935391652 ENSG00000078808 SDF4
ENST00000403997 0.505819267568452 0.276816953257743 -0.0699197321349102 ENSG00000078808 SDF4
ENST00000545427 0.808413885876928 0.659661344297158 -0.0297686209736568 ENSG00000078808 SDF4
ENST00000459994 0.47058038146249 0.241226314443549 -0.0826011575325637 ENSG00000078808 SDF4
ENST00000450390 0.706761666575177 0.514822118347389 -0.0335038164803158 ENSG00000160087 UBE2J2
ENST00000347370 0.708938476686064 0.517779326782375 -0.0332523533958437 ENSG00000160087 UBE2J2
ENST00000349431 0.720508274366507 0.532307962897793 -0.031814943811813 ENSG00000160087 UBE2J2
ENST00000348298 0.762152095356364 0.589248255181418 -0.0273777509898227 ENSG00000160087 UBE2J2
ENST00000339385 0.821500986900481 0.679731852344182 -0.0221957950825663 ENSG00000160087 UBE2J2
ENST00000400929 0.875603395541309 0.769003914317591 -0.015266751703276 ENSG00000160087 UBE2J2
ENST00000464036 0.846469589066129 0.720162397451428 -0.0184503216758833 ENSG00000160087 UBE2J2
ENST00000360466 0.782253409701775 0.618874727680948 -0.0257083522983226 ENSG00000160087 UBE2J2
ENST00000400930 0.803167115100103 0.651198635858375 -0.0233661232208729 ENSG00000160087 UBE2J2
ENST00000473215 0.859871041480643 0.742541561051723 -0.0166107371197264 ENSG00000160087 UBE2J2
ENST00000435198 0.83469168647531 0.70120150048027 -0.0192740377462019 ENSG00000160087 UBE2J2
ENST00000509720 0.764908382364537 0.593171166319291 -0.0269523144425848 ENSG00000160087 UBE2J2
ENST00000491779 0.652599851119873 0.445506328700843 -0.0403020258500958 ENSG00000160087 UBE2J2
ENST00000466752 0.799104480937143 0.645051607666446 -0.0254165989382999 ENSG00000160087 UBE2J2
ENST00000503294 0.909675645348119 0.825886993912269 -0.0123345080578626 ENSG00000160087 UBE2J2
ENST00000477894 0.908077583497103 0.823190368971414 -0.0126593567637104 ENSG00000160087 UBE2J2
ENST00000422076 0.989494055036905 0.978138150279941 -0.00157018566138465 ENSG00000160087 UBE2J2
ENST00000502382 0.917853942666616 0.840140576150671 0.01172072238386 ENSG00000160087 UBE2J2
ENST00000354700 0.114777021341304 0.00685358751321971 -0.151355894502008 ENSG00000131584 ACAP3
ENST00000353662 0.114754028703647 0.00683737607386515 -0.151378931104241 ENSG00000131584 ACAP3
ENST00000492936 0.122427069539831 0.00872112736581716 -0.144783941875342 ENSG00000131584 ACAP3
ENST00000467278 0.0761009513739315 0.00191267810546135 -0.211538764780085 ENSG00000131584 ACAP3
ENST00000472541 0.323454454141943 0.117743406042805 -0.0912447438254204 ENSG00000131584 ACAP3
ENST00000354980 0.374163367341664 0.157343243594649 -0.0889944459395348 ENSG00000131584 ACAP3
ENST00000470030 0.173538031200314 0.0250676416188987 -0.130049101700676 ENSG00000127054 CPSF3L
ENST00000435064 0.123353998540645 0.00895243211005884 -0.12524299599464 ENSG00000127054 CPSF3L
ENST00000323275 0.123753123255532 0.00904591914182487 -0.125251181832087 ENSG00000127054 CPSF3L
ENST00000411962 0.123753123255532 0.00905333394394256 -0.125246378147661 ENSG00000127054 CPSF3L
ENST00000462432 0.162454968304868 0.020640812758928 -0.125546137881297 ENSG00000127054 CPSF3L
ENST00000478641 0.180906545068616 0.0286805775409976 -0.127574872107127 ENSG00000127054 CPSF3L
ENST00000458452 0.122998353379976 0.008865174950334 -0.125434699737678 ENSG00000127054 CPSF3L
ENST00000419704 0.122998353379976 0.008865174950334 -0.125434699737678 ENSG00000127054 CPSF3L
ENST00000540437 0.122986615109323 0.00885783964811157 -0.125439501995063 ENSG00000127054 CPSF3L
ENST00000421495 0.122986615109323 0.00885783964811157 -0.125439501995063 ENSG00000127054 CPSF3L
ENST00000532772 0.121454492062123 0.00847546944809407 -0.125776627988882 ENSG00000127054 CPSF3L
ENST00000450926 0.12106844245344 0.00842370786966964 -0.125619503083225 ENSG00000127054 CPSF3L
ENST00000545578 0.12169403424415 0.00851860380061766 -0.125622691965401 ENSG00000127054 CPSF3L
ENST00000527098 0.121752490710194 0.00852483714436715 -0.125618085059432 ENSG00000127054 CPSF3L
ENST00000485710 0.326404513324185 0.119846361750779 -0.0940676292794074 ENSG00000127054 CPSF3L
ENST00000528879 0.0991976354698506 0.00433554574005978 -0.135656250685191 ENSG00000127054 CPSF3L
ENST00000531377 0.0971490483628357 0.00407300570073905 -0.14461883556867 ENSG00000127054 CPSF3L
ENST00000527383 0.0462547075414342 0.000437780359477647 -0.214277213805164 ENSG00000127054 CPSF3L
ENST00000434694 0.0904122152817379 0.00324235374640701 -0.149814133697455 ENSG00000127054 CPSF3L
ENST00000488042 0.12512484790561 0.00941388184265909 -0.137017424419898 ENSG00000127054 CPSF3L
ENST00000526797 0.127873411650903 0.0100528421896003 -0.136215386873548 ENSG00000127054 CPSF3L
ENST00000526332 0.127104452061734 0.00985413273102917 -0.136654404023322 ENSG00000127054 CPSF3L
ENST00000430786 0.123890873247658 0.00914297748578501 -0.138581868560717 ENSG00000127054 CPSF3L
ENST00000527719 0.138811505531054 0.0130078565782482 -0.132354449366073 ENSG00000127054 CPSF3L
ENST00000530031 0.138915647611779 0.0130249453439048 -0.132072076856594 ENSG00000127054 CPSF3L
ENST00000526113 0.141152610312339 0.0135772838137465 -0.131281740455133 ENSG00000127054 CPSF3L
ENST00000526904 0.12576418971987 0.00954952745194225 -0.136410029450931 ENSG00000127054 CPSF3L
ENST00000525603 0.150991605781735 0.0167597309757555 -0.138723006827874 ENSG00000127054 CPSF3L
ENST00000429572 0.116161515520299 0.00716496535043511 -0.169488014068853 ENSG00000127054 CPSF3L
ENST00000498173 0.116016440961184 0.00714720725873721 -0.169502201699263 ENSG00000127054 CPSF3L
ENST00000496353 0.114777021341304 0.00685673450193994 -0.170018452275405 ENSG00000127054 CPSF3L
ENST00000493534 0.117145536487376 0.00731466651213604 -0.178839869061082 ENSG00000127054 CPSF3L
ENST00000378891 0.949696572606139 0.897983316739868 -0.00942248321986678 ENSG00000107404 DVL1
ENST00000378888 0.9670242083115 0.930073933563563 -0.00646768059595028 ENSG00000107404 DVL1
ENST00000338370 0.498284095180635 0.268964072544086 -0.0787402070031995 ENSG00000175756 AURKAIP1
ENST00000338338 0.536645623376785 0.310115246032874 -0.0724617309171919 ENSG00000175756 AURKAIP1
ENST00000321751 0.513223900598401 0.284860612678902 -0.076090125802716 ENSG00000175756 AURKAIP1
ENST00000378853 0.515567375972409 0.287059050269246 -0.0757056302544378 ENSG00000175756 AURKAIP1
ENST00000489799 0.659485211292623 0.454414621292209 -0.057666186623034 ENSG00000175756 AURKAIP1
ENST00000496905 0.732029129484874 0.547068078529324 -0.0487770382633743 ENSG00000175756 AURKAIP1
ENST00000480479 0.170167702759634 0.0235267599699557 -0.132943636124858 ENSG00000221978 CCNL2
ENST00000482621 0.405347410194459 0.183171658900861 -0.0701611603871493 ENSG00000221978 CCNL2
ENST00000408952 0.405347410194459 0.183171658900861 -0.0701611603871493 ENSG00000221978 CCNL2
ENST00000463260 0.12190921456099 0.00857226093207234 -0.181630988726273 ENSG00000221978 CCNL2
ENST00000400809 0.379016744221719 0.161073950272251 -0.0716316068727298 ENSG00000221978 CCNL2
ENST00000496007 0.377600466730094 0.15996732930207 -0.0718295493936671 ENSG00000221978 CCNL2
ENST00000482365 0.356668195844837 0.143377879832658 -0.0879504718475254 ENSG00000221978 CCNL2
ENST00000481223 0.403738626424243 0.181990208006524 -0.0686594914423342 ENSG00000221978 CCNL2
ENST00000418865 0.605821498693432 0.390573779247434 -0.0518946475572739 ENSG00000221978 CCNL2
ENST00000505849 0.201861580505139 0.0388691381280215 -0.124389936267193 ENSG00000221978 CCNL2
ENST00000488340 0.347301215811166 0.136105262877099 -0.075333665095188 ENSG00000221978 CCNL2
ENST00000492998 0.199525132626533 0.0375979650883053 -0.130079933583957 ENSG00000221978 CCNL2
ENST00000469113 0.877263452177102 0.77205401220449 -0.0179884568347155 ENSG00000221978 CCNL2
ENST00000471930 0.907599381953775 0.822293947316686 -0.0131451029809548 ENSG00000221978 CCNL2
ENST00000408918 0.757492802452257 0.582896255201682 -0.027962490753869 ENSG00000221978 CCNL2
ENST00000473872 0.234732201165306 0.0579628833793903 -0.103847956958234 ENSG00000221978 CCNL2
ENST00000425598 0.251698064798022 0.0677088467749924 -0.100583916533223 ENSG00000221978 CCNL2
ENST00000444362 0.188826389172556 0.0322081487463148 -0.147517356634755 ENSG00000224870 RP4-758J18.2
ENST00000418833 0.14406557763447 0.0144428543016594 -0.16797878335907 ENSG00000224870 RP4-758J18.2
ENST00000572242 0.186237377094269 0.0307109996063421 -0.147394847532371 ENSG00000224870 RP4-758J18.2
ENST00000453521 0.161373360703471 0.0202961975199276 -0.15737787343162 ENSG00000224870 RP4-758J18.2
ENST00000344843 0.9750121726607 0.946934655250594 -0.00385305011868896 ENSG00000242485 MRPL20
ENST00000493287 0.75132109357442 0.5739622234498 -0.0376094544232258 ENSG00000242485 MRPL20
ENST00000487659 0.976413219543293 0.950842414120918 -0.00356368497102925 ENSG00000242485 MRPL20
ENST00000492508 0.79884667165623 0.644683932793792 -0.0276068335785999 ENSG00000242485 MRPL20
ENST00000482352 0.940494861693411 0.880036341764672 0.00925671984941629 ENSG00000242485 MRPL20
ENST00000477686 0.889737510214807 0.792152285639126 0.0172180553933591 ENSG00000242485 MRPL20
ENST00000308647 0.0517773324125213 0.000647478469586905 -0.195412431541233 ENSG00000160072 ATAD3B
ENST00000472194 0.0568618530516894 0.000857096375602046 -0.195785032298115 ENSG00000160072 ATAD3B
ENST00000378756 0.430947825183931 0.206578356440198 -0.0856768462166725 ENSG00000197785 ATAD3A
ENST00000378755 0.430947825183931 0.206578356440198 -0.0856768462166725 ENSG00000197785 ATAD3A
ENST00000339113 0.39263969387801 0.171707568413577 -0.0907690617230165 ENSG00000197785 ATAD3A
ENST00000536055 0.39263969387801 0.171707568413577 -0.0907690617230165 ENSG00000197785 ATAD3A
ENST00000291386 0.47216766524077 0.242727712165446 -0.0566451483481312 ENSG00000160075 SSU72
ENST00000378726 0.886656120235022 0.787428357724593 -0.0161663467254609 ENSG00000160075 SSU72
ENST00000378725 0.697780586598563 0.502324075480954 -0.0331603221912695 ENSG00000160075 SSU72
ENST00000359060 0.866224407543752 0.75371289181639 0.0177235324718203 ENSG00000160075 SSU72
ENST00000520777 0.19625264195448 0.035608942300588 -0.141172538810571 ENSG00000197530 MIB2
ENST00000378710 0.195977721629053 0.0354819048920884 -0.141194914536786 ENSG00000197530 MIB2
ENST00000360522 0.195977721629053 0.0354819048920884 -0.141194914536786 ENSG00000197530 MIB2
ENST00000357210 0.195977721629053 0.0354819048920884 -0.141194914536786 ENSG00000197530 MIB2
ENST00000355826 0.195977721629053 0.0354819048920884 -0.141194914536786 ENSG00000197530 MIB2
ENST00000518681 0.197252786958191 0.0361727971011565 -0.140838816300458 ENSG00000197530 MIB2
ENST00000505820 0.19271073440408 0.0341544742838162 -0.142251266020229 ENSG00000197530 MIB2
ENST00000479659 0.188857101861046 0.0322448192357953 -0.143704465267769 ENSG00000197530 MIB2
ENST00000489635 0.189838585794103 0.0326775988737867 -0.143669039473019 ENSG00000197530 MIB2
ENST00000511502 0.193970820641597 0.0347228987861095 -0.142328215737489 ENSG00000197530 MIB2
ENST00000487053 0.195157005166724 0.0351432117305709 -0.14227229370544 ENSG00000197530 MIB2
ENST00000378712 0.195157005166724 0.0351432117305709 -0.14227229370544 ENSG00000197530 MIB2
ENST00000504599 0.206444017053013 0.0421241940351757 -0.136601801468776 ENSG00000197530 MIB2
ENST00000507229 0.203106104501016 0.039834117737528 -0.140148236572104 ENSG00000197530 MIB2
ENST00000378708 0.265529231474396 0.0758984223562972 -0.12134239811011 ENSG00000197530 MIB2
ENST00000506488 0.274687494753132 0.0821931925397934 -0.11935332217348 ENSG00000197530 MIB2
ENST00000513088 0.316009934281577 0.111715957620698 -0.100079602425461 ENSG00000248333 CDK11B
ENST00000341832 0.355137288058072 0.14227477966454 -0.0847285398751945 ENSG00000248333 CDK11B
ENST00000317673 0.34218922672804 0.131672364408004 -0.0859285424487148 ENSG00000248333 CDK11B
ENST00000340677 0.34218922672804 0.131672364408004 -0.0859285424487148 ENSG00000248333 CDK11B
ENST00000407249 0.34218922672804 0.131672364408004 -0.0859285424487148 ENSG00000248333 CDK11B
ENST00000378662 0.0937628706219182 0.00357475767069591 -0.139051465468995 ENSG00000189339 SLC35E2B
ENST00000234800 0.0937282213424871 0.00356822359707934 -0.139455834991754 ENSG00000189339 SLC35E2B
ENST00000480991 0.1274085648012 0.00994045400668559 -0.155291518694877 ENSG00000189339 SLC35E2B
ENST00000481276 0.312447207762007 0.108944648748295 -0.0911753775568137 ENSG00000189339 SLC35E2B
ENST00000356200 0.413196408293616 0.190151608534837 -0.0721401649453618 ENSG00000008128 CDK11A
ENST00000598846 0.183227093094475 0.0295392202137752 -0.103105712506321 ENSG00000268575 RP1-283E3.8
ENST00000358779 0.400636184654934 0.179224745531742 -0.0732111146457797 ENSG00000008128 CDK11A
ENST00000460465 0.400636184654934 0.179224745531742 -0.0732111146457797 ENSG00000008128 CDK11A
ENST00000404249 0.400636184654934 0.179224745531742 -0.0732111146457797 ENSG00000008128 CDK11A
ENST00000378633 0.400636184654934 0.179224745531742 -0.0732111146457797 ENSG00000008128 CDK11A
ENST00000357760 0.400636184654934 0.179224745531742 -0.0732111146457797 ENSG00000008128 CDK11A
ENST00000509982 0.413196408293616 0.190151608534837 -0.0721401649453618 ENSG00000008128 CDK11A
ENST00000378638 0.413196408293616 0.190151608534837 -0.0721401649453618 ENSG00000008128 CDK11A
ENST00000356937 0.467820159745025 0.238857452378174 -0.0680404950763046 ENSG00000008128 CDK11A
ENST00000378635 0.452682105418553 0.225779748236089 -0.0698416696282336 ENSG00000008128 CDK11A
ENST00000479362 0.507408326773103 0.278518150276338 -0.0753908534994241 ENSG00000008128 CDK11A
ENST00000355439 0.153676127244077 0.0177591343246268 -0.142416316128838 ENSG00000215790 SLC35E2
ENST00000400924 0.139821334550675 0.0132697103476343 -0.147862224605433 ENSG00000215790 SLC35E2
ENST00000341426 0.278388751044622 0.0845945102542752 -0.0804422517734905 ENSG00000008130 NADK
ENST00000341991 0.276358446448936 0.0833580021895352 -0.0807749457415166 ENSG00000008130 NADK
ENST00000378625 0.261535837421524 0.0736801206874624 -0.0826436481324438 ENSG00000008130 NADK
ENST00000344463 0.278388751044622 0.0845945102542752 -0.0804422517734905 ENSG00000008130 NADK
ENST00000342348 0.345041539403727 0.134090225433415 -0.0845774902693035 ENSG00000008130 NADK
ENST00000469045 0.415224650859904 0.191710120296944 -0.0778366192966932 ENSG00000008130 NADK
ENST00000477235 0.520307656136025 0.291644644003685 -0.0639677143867595 ENSG00000008130 NADK
ENST00000489538 0.544535252704784 0.318033159705516 -0.0602382401135237 ENSG00000008130 NADK
ENST00000497186 0.445461806423199 0.218930500485302 -0.0747009189694727 ENSG00000008130 NADK
ENST00000400922 0.296792434186538 0.0975144566726825 -0.102601960338675 ENSG00000008130 NADK
ENST00000492845 0.282432299512388 0.0871234870138731 -0.0823482328481703 ENSG00000008130 NADK
ENST00000492768 0.481565947387306 0.252336650328231 -0.0602511325587326 ENSG00000008130 NADK
ENST00000460602 0.491777372336235 0.262050038687776 -0.061212590413633 ENSG00000008130 NADK
ENST00000464373 0.330633726790266 0.1230226332006 -0.0944436945232421 ENSG00000008130 NADK
ENST00000378609 0.472941091209205 0.243518636116539 -0.0387749238536978 ENSG00000078369 GNB1
ENST00000461893 0.208218258895467 0.0430630970039186 -0.11888734507982 ENSG00000078369 GNB1
ENST00000471354 0.21398883307037 0.0459690030624462 -0.105327962445909 ENSG00000078369 GNB1
ENST00000439272 0.948864090024614 0.896450963050356 -0.0064845188457362 ENSG00000078369 GNB1
ENST00000434686 0.945349381494995 0.890181693298284 -0.00696262471946632 ENSG00000078369 GNB1
ENST00000437146 0.871865433906702 0.762796775959812 -0.0183904795662406 ENSG00000078369 GNB1
ENST00000472614 0.990733022042105 0.980372312919884 0.00147863672791284 ENSG00000078369 GNB1
ENST00000607589 0.480672809821047 0.251432366056734 -0.0994805049349381 ENSG00000078369 GNB1
ENST00000378536 0.413300540271954 0.190295322083168 -0.0899881166827378 ENSG00000157933 SKI
ENST00000508416 0.782730836133135 0.619649684396217 -0.0387652782243091 ENSG00000157933 SKI
ENST00000478223 0.703526518210431 0.510386791831153 -0.052006508442786 ENSG00000157933 SKI
ENST00000378518 0.284095851962081 0.0882112698619095 -0.0797820755937576 ENSG00000157916 RER1
ENST00000605895 0.188332075126974 0.0318818840132728 -0.0926678432512648 ENSG00000157916 RER1
ENST00000378513 0.249865643731927 0.0666806572538855 -0.081320343529804 ENSG00000157916 RER1
ENST00000306256 0.299316958775217 0.099409175517931 -0.0765268745585026 ENSG00000157916 RER1
ENST00000493207 0.766413760244989 0.595626305009855 -0.0285794926942336 ENSG00000157916 RER1
ENST00000378512 0.25324713431206 0.0687268635776611 -0.0808005227244496 ENSG00000157916 RER1
ENST00000443438 0.224439616714046 0.0519325254144605 -0.0977220944486185 ENSG00000157916 RER1
ENST00000488353 0.344721710231532 0.133815587641278 -0.0761611787179573 ENSG00000157916 RER1
ENST00000378466 0.787078008984007 0.626760890211582 -0.0297414774436719 ENSG00000157881 PANK4
ENST00000435556 0.787038779779584 0.626594214101238 -0.0297537236156783 ENSG00000157881 PANK4
ENST00000505228 0.529851087484156 0.302085105649021 -0.0670738759615121 ENSG00000157881 PANK4
ENST00000416860 0.215895799786481 0.0469388114732958 -0.137384511331652 ENSG00000238164 RP3-395M20.8
ENST00000443892 0.525909382100147 0.298006531471744 -0.0688609996025266 ENSG00000238164 RP3-395M20.8
ENST00000452793 0.160497788706616 0.0200364652415632 -0.176173362899681 ENSG00000238164 RP3-395M20.8
ENST00000426449 0.225567665209264 0.0526458117263826 -0.125158212488638 ENSG00000157873 TNFRSF14
ENST00000434817 0.229432214409105 0.0550782708189397 -0.123086656826937 ENSG00000157873 TNFRSF14
ENST00000435221 0.229361498038881 0.0550440164050255 -0.123155315431875 ENSG00000157873 TNFRSF14
ENST00000451778 0.232752293214173 0.0569354130507058 -0.121727828769259 ENSG00000157873 TNFRSF14
ENST00000409119 0.236477301918486 0.0588084558295501 -0.119104617590769 ENSG00000157873 TNFRSF14
ENST00000355716 0.281596489272719 0.0866180241815534 -0.107312643289142 ENSG00000157873 TNFRSF14
ENST00000475523 0.281081863003964 0.0863283542860369 -0.107232666937918 ENSG00000157873 TNFRSF14
ENST00000442392 0.229863417295565 0.0553302272210475 -0.115991589011117 ENSG00000157873 TNFRSF14
ENST00000482074 0.259775282782091 0.0725133846849916 -0.111532349856465 ENSG00000157873 TNFRSF14
ENST00000496064 0.283204371357761 0.0876670690386483 -0.107364019009937 ENSG00000157873 TNFRSF14
ENST00000463471 0.31460251208662 0.11070450499622 -0.10006183496626 ENSG00000157873 TNFRSF14
ENST00000466750 0.305027797820996 0.103256767410534 -0.106495214693065 ENSG00000157873 TNFRSF14
ENST00000471768 0.263304587785492 0.0746500927672261 -0.12035832333695 ENSG00000157873 TNFRSF14
ENST00000463835 0.346223652666603 0.135073838276649 -0.0972425901391637 ENSG00000157873 TNFRSF14
ENST00000482602 0.32715176596313 0.120355162753061 -0.102045372461039 ENSG00000157873 TNFRSF14
ENST00000480305 0.446165480290526 0.219892873150204 -0.0830504619758064 ENSG00000157873 TNFRSF14
ENST00000378322 0.442784537034001 0.216423550326066 -0.0730481487673761 ENSG00000116213 WRAP73
ENST00000270708 0.442153325890023 0.215979111102302 -0.0730387964251921 ENSG00000116213 WRAP73
ENST00000424367 0.444344140013993 0.217963629192364 -0.0757739000532969 ENSG00000116213 WRAP73
ENST00000465916 0.50737753494876 0.278472188519659 -0.0709501612114612 ENSG00000116213 WRAP73
ENST00000378295 0.240939517074579 0.0610093080416258 -0.123403311145615 ENSG00000078900 TP73
ENST00000604074 0.240939517074579 0.0610093080416258 -0.123403311145615 ENSG00000078900 TP73
ENST00000354437 0.369418573913448 0.153146689282401 -0.0979439915229535 ENSG00000078900 TP73
ENST00000346387 0.299822781978102 0.0998146270566415 -0.11085101613346 ENSG00000078900 TP73
ENST00000357733 0.299822781978102 0.0998146270566415 -0.11085101613346 ENSG00000078900 TP73
ENST00000603362 0.278785770649312 0.0849485681585621 -0.115163386444016 ENSG00000078900 TP73
ENST00000604479 0.278785770649312 0.0849485681585621 -0.115163386444016 ENSG00000078900 TP73
ENST00000378288 0.184197828613548 0.0300301525298248 -0.139662137718123 ENSG00000078900 TP73
ENST00000378285 0.28141975600988 0.0865339640558021 -0.116238557265809 ENSG00000078900 TP73
ENST00000378280 0.28141975600988 0.0865339640558021 -0.116238557265809 ENSG00000078900 TP73
ENST00000603364 0.4119362437429 0.188804106797535 -0.0913507565515386 ENSG00000078900 TP73
ENST00000378290 0.318502672229123 0.113931404308687 -0.108185973177601 ENSG00000078900 TP73
ENST00000378251 0.0536652823920162 0.000704815394597026 -0.186128443272919 ENSG00000130764 LRRC47
ENST00000378230 0.397765089508978 0.176536000750261 -0.0670418710102686 ENSG00000116198 CEP104
ENST00000494653 0.494951738453726 0.265393909687782 -0.0664613951218883 ENSG00000116198 CEP104
ENST00000486765 0.754009123526929 0.578015752819261 -0.0339253163495888 ENSG00000198912 C1orf174
ENST00000361605 0.754009123526929 0.578015752819261 -0.0339253163495888 ENSG00000198912 C1orf174
ENST00000474140 0.754009123526929 0.578015752819261 -0.0339253163495888 ENSG00000198912 C1orf174
ENST00000478423 0.222623998114709 0.0509655666346048 -0.114849040133267 ENSG00000131697 NPHP4
ENST00000489180 0.222623998114709 0.0509799049449235 -0.114828608946007 ENSG00000131697 NPHP4
ENST00000378156 0.222623998114709 0.0509799049449235 -0.114828608946007 ENSG00000131697 NPHP4
ENST00000378169 0.211140229939449 0.0444014313703241 -0.120052728424143 ENSG00000131697 NPHP4
ENST00000378111 0.150891261011211 0.0167034770882136 -0.116786861591686 ENSG00000069424 KCNAB2
ENST00000378097 0.123890873247658 0.00915258712165916 -0.124117353323546 ENSG00000069424 KCNAB2
ENST00000378092 0.266837216638068 0.0767701987400938 -0.0908739987528857 ENSG00000069424 KCNAB2
ENST00000478098 0.711445840567419 0.520899430096226 -0.043504638182117 ENSG00000069424 KCNAB2
ENST00000445501 0.803089205590416 0.651047934303037 -0.0307842357022552 ENSG00000069424 KCNAB2
ENST00000428161 0.298496841780591 0.0986736666917627 -0.0902282197901596 ENSG00000069424 KCNAB2
ENST00000389632 0.314670464466145 0.110815672828423 -0.0871434576755654 ENSG00000069424 KCNAB2
ENST00000602612 0.232194941323261 0.0566387892645111 -0.0976754621750825 ENSG00000069424 KCNAB2
ENST00000378087 0.139967834310954 0.0133046707100464 -0.120621147314638 ENSG00000069424 KCNAB2
ENST00000341524 0.112962352782007 0.00661156574020494 -0.130038200335023 ENSG00000069424 KCNAB2
ENST00000352527 0.112962352782007 0.00661156574020494 -0.130038200335023 ENSG00000069424 KCNAB2
ENST00000435937 0.527065507192501 0.299232802161417 -0.0629237782414519 ENSG00000069424 KCNAB2
ENST00000164247 0.0990464826975392 0.00429190144996978 -0.136185115842184 ENSG00000069424 KCNAB2
ENST00000472700 0.432160799782599 0.207548460152024 -0.0767225741917784 ENSG00000069424 KCNAB2
ENST00000378083 0.0829992523618289 0.00247200791767672 -0.143196467434815 ENSG00000069424 KCNAB2
ENST00000458166 0.141524818294718 0.0137470046696075 -0.12812048785131 ENSG00000069424 KCNAB2
ENST00000481789 0.200594158613443 0.0382328896206581 -0.142430254315977 ENSG00000069424 KCNAB2
ENST00000484532 0.274441192018685 0.0819891673431485 -0.0934438191838238 ENSG00000116251 RPL22
ENST00000234875 0.273604675669346 0.081493838620757 -0.0933136344217484 ENSG00000116251 RPL22
ENST00000480661 0.229125179213097 0.054853607857905 -0.104092220068476 ENSG00000116251 RPL22
ENST00000497965 0.232769542063517 0.0569508961015458 -0.103330832337642 ENSG00000116251 RPL22
ENST00000471204 0.232748743110201 0.0569200923599709 -0.103505412317162 ENSG00000116251 RPL22
ENST00000465387 0.234384966362931 0.0577697287799551 -0.103433528859351 ENSG00000116251 RPL22
ENST00000462296 0.230195945862706 0.0554861204665657 -0.104832638338057 ENSG00000116251 RPL22
ENST00000465335 0.227655341076451 0.0542181432983842 -0.105146634049808 ENSG00000116251 RPL22
ENST00000343813 0.0582038830072417 0.000945462509054469 -0.177733693745461 ENSG00000116237 ICMT
ENST00000489498 0.177148311709313 0.0271426040697981 -0.132505245496132 ENSG00000116237 ICMT
ENST00000608083 0.858098256561351 0.739322498446469 -0.0227500586021759 ENSG00000097021 ACOT7
ENST00000377845 0.786709663724338 0.626080146054115 -0.0342387267436644 ENSG00000097021 ACOT7
ENST00000377855 0.859763363466381 0.74233010991357 -0.0226842686705322 ENSG00000097021 ACOT7
ENST00000377860 0.858098256561351 0.739322498446469 -0.0227500586021759 ENSG00000097021 ACOT7
ENST00000418124 0.858098256561351 0.739322498446469 -0.0227500586021759 ENSG00000097021 ACOT7
ENST00000545482 0.858178687362314 0.739563614161444 -0.0227302978709482 ENSG00000097021 ACOT7
ENST00000361521 0.850854900302351 0.727784201881988 -0.0237481394034878 ENSG00000097021 ACOT7
ENST00000377842 0.798190753755398 0.643626140799264 -0.0326908115416201 ENSG00000097021 ACOT7
ENST00000377705 0.224869723615094 0.0520992818682243 -0.103199905136575 ENSG00000162408 NOL9
ENST00000377648 0.0541860198739137 0.00072191714602336 -0.196434679220293 ENSG00000116273 PHF13
ENST00000377627 0.361726061381277 0.146994752593602 -0.0846886877220433 ENSG00000041988 THAP3
ENST00000465508 0.231672097405665 0.0563944686276111 -0.1176135774345 ENSG00000007923 DNAJC11
ENST00000349363 0.386016454105814 0.166560788316902 -0.0671737326642135 ENSG00000007923 DNAJC11
ENST00000451196 0.386016454105814 0.166560788316902 -0.0671737326642135 ENSG00000007923 DNAJC11
ENST00000377577 0.428606784280421 0.204235953471155 -0.0584462211501976 ENSG00000007923 DNAJC11
ENST00000294401 0.549527937722936 0.323896446329758 -0.0465860327117369 ENSG00000007923 DNAJC11
ENST00000542246 0.601251447864254 0.385232732145222 -0.0431044029270588 ENSG00000007923 DNAJC11
ENST00000377573 0.651887570989139 0.44471947347779 -0.0365485491450089 ENSG00000007923 DNAJC11
ENST00000426784 0.809989759583851 0.661673749470277 -0.024385397608002 ENSG00000007923 DNAJC11
ENST00000473993 0.803047391017579 0.650913514405394 -0.025118437754747 ENSG00000007923 DNAJC11
ENST00000303635 0.332927533881135 0.124734374425945 0.107687816639208 ENSG00000171735 CAMTA1
ENST00000490738 0.240707774315435 0.0608221671572163 0.133950657541464 ENSG00000171735 CAMTA1
ENST00000476163 0.303480768394242 0.102140019795967 0.110665772547565 ENSG00000171735 CAMTA1
ENST00000473578 0.240707774315435 0.0609163313980343 0.133925565343366 ENSG00000171735 CAMTA1
ENST00000557126 0.292726554165165 0.0945248470308377 0.11419852143825 ENSG00000171735 CAMTA1
ENST00000467404 0.240707774315435 0.0609163313980343 0.133925565343366 ENSG00000171735 CAMTA1
ENST00000439411 0.330124251664463 0.12266220413781 0.108316098815357 ENSG00000171735 CAMTA1
ENST00000461311 0.290178445362896 0.0926670424477918 0.11522300902523 ENSG00000171735 CAMTA1
ENST00000486138 0.200249250243402 0.0380850495847936 0.150705026549979 ENSG00000171735 CAMTA1
ENST00000482934 0.298548672940784 0.0987837855117954 0.110254144019486 ENSG00000171735 CAMTA1
ENST00000470648 0.448462357677083 0.221979283678459 0.0798020024704037 ENSG00000171735 CAMTA1
ENST00000461580 0.43676181222513 0.211391359477469 0.0818450404905924 ENSG00000171735 CAMTA1
ENST00000493373 0.94580539410506 0.891160866884426 -0.00877461830886604 ENSG00000116288 PARK7
ENST00000460192 0.982303457789282 0.962644981221168 -0.00299500741701571 ENSG00000116288 PARK7
ENST00000338639 0.9386224974206 0.876814758174021 -0.00995522263185576 ENSG00000116288 PARK7
ENST00000493678 0.935905099882376 0.872630231283121 -0.0102964073468015 ENSG00000116288 PARK7
ENST00000377493 0.9386224974206 0.876814758174021 -0.00995522263185576 ENSG00000116288 PARK7
ENST00000465354 0.982303457789282 0.962676405153297 -0.00299147978459527 ENSG00000116288 PARK7
ENST00000377491 0.93755322936717 0.875065995905622 -0.0101048065175912 ENSG00000116288 PARK7
ENST00000377488 0.937764488995532 0.875402993790156 -0.0100827535544135 ENSG00000116288 PARK7
ENST00000497113 0.985737839914911 0.970238435639555 -0.00238797105335579 ENSG00000116288 PARK7
ENST00000469225 0.891728876971135 0.795415194689627 -0.0176635631506785 ENSG00000116288 PARK7
ENST00000337907 0.496918226730439 0.267474981884752 0.0752070009490134 ENSG00000142599 RERE
ENST00000377464 0.906263820391588 0.820255069053441 0.0125614194754798 ENSG00000142599 RERE
ENST00000467350 0.316699811904246 0.112360282915603 -0.0874742431057159 ENSG00000142599 RERE
ENST00000400907 0.49865383601996 0.269286691768069 0.0730824175253991 ENSG00000142599 RERE
ENST00000476556 0.874009104002736 0.76655761131368 0.0172450457234956 ENSG00000142599 RERE
ENST00000400908 0.412165316502733 0.189108757261319 0.0936283703057253 ENSG00000142599 RERE
ENST00000505225 0.230154237742518 0.0554609495982946 -0.113348011767702 ENSG00000142599 RERE
ENST00000488215 0.720143497568825 0.531599323503899 0.0441658663855775 ENSG00000142599 RERE
ENST00000460659 0.557968901566146 0.333494955144395 0.0715785760013023 ENSG00000142599 RERE
ENST00000492766 0.565481445069471 0.342270581469666 0.0705068207929502 ENSG00000142599 RERE
ENST00000465125 0.603659393328778 0.388111584100949 0.063583335952496 ENSG00000142599 RERE
ENST00000464972 0.577212061143661 0.3545280194041 0.0640783977122971 ENSG00000142599 RERE
ENST00000480342 0.278112073071082 0.0843306861954779 0.141130165894096 ENSG00000142599 RERE
ENST00000507012 0.666868697737674 0.463623916272396 0.0549234387701498 ENSG00000142599 RERE
ENST00000469251 0.192125007460045 0.0339515193764346 0.180465531581076 ENSG00000142599 RERE
ENST00000514428 0.286580597218048 0.0903309192859998 0.142624746969947 ENSG00000142599 RERE
ENST00000468247 0.359139762248687 0.145008908699775 0.117397701115755 ENSG00000142599 RERE
ENST00000234590 0.246943457894306 0.0650020933798398 -0.0812066626543191 ENSG00000074800 ENO1
ENST00000464920 0.353643798262758 0.141009586734961 -0.0693394570800304 ENSG00000074800 ENO1
ENST00000497492 0.124916363181187 0.00937251711013493 -0.104289132124718 ENSG00000074800 ENO1
ENST00000486051 0.13271964101081 0.0113949590584746 -0.104666269777016 ENSG00000074800 ENO1
ENST00000492343 0.117551588300129 0.00748873424469466 -0.112805755351454 ENSG00000074800 ENO1
ENST00000489867 0.0919894121319241 0.00337010298592606 -0.134138549744673 ENSG00000074800 ENO1
ENST00000377403 0.0977464954314792 0.00414252912048301 -0.153659613284197 ENSG00000049239 H6PD
ENST00000602477 0.195333997954503 0.0352720796384443 -0.115441689711159 ENSG00000049239 H6PD
ENST00000495451 0.16580154966958 0.0218506618948512 -0.15479128768633 ENSG00000049239 H6PD
ENST00000536656 0.337071237419255 0.128001950826018 -0.0740166783502833 ENSG00000171608 PIK3CD
ENST00000377346 0.324228989763441 0.118259155244108 -0.0768147238091962 ENSG00000171608 PIK3CD
ENST00000361110 0.265841528921939 0.0760804552330576 -0.092316504452978 ENSG00000171608 PIK3CD
ENST00000543390 0.309375344127175 0.106676462381294 -0.10544753668878 ENSG00000171608 PIK3CD
ENST00000377298 0.232068262990245 0.0565833992267226 -0.074720890644762 ENSG00000171603 CLSTN1
ENST00000377288 0.232068262990245 0.0565833992267226 -0.074720890644762 ENSG00000171603 CLSTN1
ENST00000477264 0.172217142391953 0.0244572195804555 -0.120629962164126 ENSG00000171603 CLSTN1
ENST00000435891 0.0954728752756594 0.00383019906966212 -0.121973419518269 ENSG00000171603 CLSTN1
ENST00000361311 0.231941669328578 0.0565215189011525 -0.0747606821746939 ENSG00000171603 CLSTN1
ENST00000488540 0.800303654850197 0.646828784782365 0.0314411411296212 ENSG00000162441 LZIC
ENST00000377223 0.428302654385412 0.203970890776815 0.0779532060493345 ENSG00000162441 LZIC
ENST00000400903 0.499855974010313 0.270583284897256 0.0706226727997543 ENSG00000162441 LZIC
ENST00000541052 0.458960805175194 0.230891617579418 0.0746411145301224 ENSG00000162441 LZIC
ENST00000377213 0.531827886628187 0.304119458957424 0.0638435829381212 ENSG00000162441 LZIC
ENST00000253251 0.632666057520937 0.421135696202665 0.0368980197200641 ENSG00000130939 UBE4B
ENST00000377157 0.695467029734682 0.499655980080253 0.0308586502502717 ENSG00000130939 UBE4B
ENST00000343090 0.556391705826429 0.331450296267377 0.0466508959040356 ENSG00000130939 UBE4B
ENST00000263934 0.536759076876584 0.310215158488217 0.0594419312745582 ENSG00000054523 KIF1B
ENST00000377086 0.594094362721099 0.375736984695562 0.0472325838630869 ENSG00000054523 KIF1B
ENST00000377081 0.586699510843213 0.366515643203829 0.0481201847250964 ENSG00000054523 KIF1B
ENST00000491493 0.693192597023461 0.49647234626714 -0.037472329074328 ENSG00000142657 PGD
ENST00000541529 0.494297501711014 0.264783914198997 -0.0528941983858472 ENSG00000142657 PGD
ENST00000477958 0.569204788379386 0.345985850227616 -0.0520202106223826 ENSG00000142657 PGD
ENST00000270776 0.401469559411138 0.179936485964332 -0.0605875917479186 ENSG00000142657 PGD
ENST00000483936 0.510993958243981 0.282373659779229 -0.0521560525932964 ENSG00000142657 PGD
ENST00000538557 0.417931367026864 0.194349074769866 -0.0590341369805711 ENSG00000142657 PGD
ENST00000465632 0.673781331361716 0.471742920640329 -0.0402859144537933 ENSG00000142657 PGD
ENST00000460189 0.64980500931964 0.442240106003111 -0.0397677725881103 ENSG00000142657 PGD
ENST00000493288 0.496113357181036 0.266555385747392 -0.0696559616523027 ENSG00000142657 PGD
ENST00000498356 0.302527076822977 0.101545489322888 -0.083893628293663 ENSG00000142657 PGD
ENST00000496718 0.807363708479278 0.657753563157898 -0.0280016463872231 ENSG00000142657 PGD
ENST00000377038 0.430210562562469 0.205836424379893 -0.0646982875015431 ENSG00000160049 DFFA
ENST00000476658 0.560727282906602 0.336888052202711 -0.057271055106755 ENSG00000160049 DFFA
ENST00000377036 0.530062212053281 0.302316572144598 -0.0620424062608859 ENSG00000160049 DFFA
ENST00000356607 0.268541973176307 0.0780239137684757 0.109139868395239 ENSG00000142655 PEX14
ENST00000538836 0.253391963715511 0.0688000401656378 0.113772706884066 ENSG00000142655 PEX14
ENST00000491661 0.256238843162157 0.0704342340019044 0.121681783921181 ENSG00000142655 PEX14
ENST00000473118 0.636218286942883 0.425402511822776 -0.0388243733924893 ENSG00000120948 TARDBP
ENST00000240185 0.965495289179045 0.927115866007526 -0.00473071151823159 ENSG00000120948 TARDBP
ENST00000476201 0.716738447209671 0.527434381540578 -0.0319967528760583 ENSG00000120948 TARDBP
ENST00000472476 0.590081271253406 0.370844560436562 -0.0440990058371226 ENSG00000120948 TARDBP
ENST00000439080 0.85614390177532 0.735545619957451 -0.0163275034233559 ENSG00000120948 TARDBP
ENST00000473869 0.924847377428714 0.851650470402282 -0.00967051687903282 ENSG00000120948 TARDBP
ENST00000315091 0.959146734354454 0.915723500166487 -0.00549829817611735 ENSG00000120948 TARDBP
ENST00000477447 0.967813561718813 0.931836293221205 0.00498860460054422 ENSG00000120948 TARDBP
ENST00000496840 0.957884491171829 0.913353155190551 -0.00682508945740243 ENSG00000120948 TARDBP
ENST00000376957 0.615045886497895 0.401412715341363 -0.0513789867362172 ENSG00000116649 SRM
ENST00000465788 0.977578038301677 0.953409231033132 0.00384042211307425 ENSG00000116649 SRM
ENST00000459997 0.773482540744849 0.605881279651641 -0.0321182707028875 ENSG00000116649 SRM
ENST00000487300 0.407425732736875 0.184949226338687 0.0948622499317474 ENSG00000116649 SRM
ENST00000304457 0.213636147428906 0.0458081382077147 -0.0881538584150646 ENSG00000171824 EXOSC10
ENST00000376936 0.213636147428906 0.0458081382077147 -0.0881538584150646 ENSG00000171824 EXOSC10
ENST00000474216 0.202289342046877 0.0393641817262017 -0.109153035078514 ENSG00000171824 EXOSC10
ENST00000544779 0.212500134230456 0.0452075079113896 -0.0883944113510066 ENSG00000171824 EXOSC10
ENST00000376838 0.23069820656874 0.055717814387005 -0.118681946806756 ENSG00000198793 MTOR
ENST00000361445 0.846453960974532 0.72006572076799 -0.0157716145432015 ENSG00000198793 MTOR
ENST00000235310 0.665878017716874 0.462496944925991 0.0477259192722461 ENSG00000116670 MAD2L2
ENST00000376692 0.686914052995815 0.488717548234439 0.0451044915998789 ENSG00000116670 MAD2L2
ENST00000376672 0.662610806683651 0.458852477119007 0.0480988121686091 ENSG00000116670 MAD2L2
ENST00000376669 0.662567934930461 0.458733730496132 0.0482719525868815 ENSG00000116670 MAD2L2
ENST00000376667 0.535485574099254 0.308461992769558 0.0653748129834855 ENSG00000116670 MAD2L2
ENST00000376592 0.1603083340663 0.0199451458076404 -0.141106244058999 ENSG00000177000 MTHFR
ENST00000376583 0.157996209018502 0.0192073381642924 -0.140413552337867 ENSG00000177000 MTHFR
ENST00000376590 0.204552218851993 0.0407292769565846 -0.123079567110458 ENSG00000177000 MTHFR
ENST00000376585 0.282334116799671 0.0870471547721916 -0.102438565071948 ENSG00000177000 MTHFR
ENST00000312413 0.968518343569865 0.933205655429086 0.00399230156255471 ENSG00000011021 CLCN6
ENST00000346436 0.967599264395156 0.931146450769139 0.00411375903482562 ENSG00000011021 CLCN6
ENST00000376487 0.928051007897221 0.857896704435163 0.00871001735947265 ENSG00000011021 CLCN6
ENST00000376496 0.700911539895836 0.506332372058703 0.0338630650789617 ENSG00000011021 CLCN6
ENST00000376491 0.536078623908781 0.309384859228958 0.0597726344356764 ENSG00000011021 CLCN6
ENST00000376492 0.612293221374221 0.398130052486149 0.0487401072576482 ENSG00000011021 CLCN6
ENST00000376490 0.536078623908781 0.309384859228958 0.0597726344356764 ENSG00000011021 CLCN6
ENST00000376572 0.17330855649638 0.0249457675917417 -0.145942130434455 ENSG00000116685 KIAA2013
ENST00000376576 0.248592530149515 0.0659902396810705 -0.131117747391426 ENSG00000116685 KIAA2013
ENST00000485046 0.206444017053013 0.0421153828380257 -0.102459255755831 ENSG00000083444 PLOD1
ENST00000449038 0.150527625082778 0.0164710313922003 -0.141757663526095 ENSG00000083444 PLOD1
ENST00000358133 0.20762013817487 0.0426607893063623 -0.116330824999268 ENSG00000083444 PLOD1
ENST00000376369 0.115226970742015 0.00697964520174298 -0.123822296826015 ENSG00000083444 PLOD1
ENST00000429000 0.237110020902666 0.0591430134625747 -0.0965832547312071 ENSG00000083444 PLOD1
ENST00000196061 0.14904166806452 0.0160478905512836 -0.112485128342754 ENSG00000083444 PLOD1
ENST00000491536 0.295697212341038 0.0967056786862836 -0.101012179880503 ENSG00000083444 PLOD1
ENST00000444836 0.191382768784386 0.0336704686520607 -0.110037285404086 ENSG00000116688 MFN2
ENST00000235329 0.192038560885474 0.0339108139945857 -0.109887672993851 ENSG00000116688 MFN2
ENST00000478749 0.98471045922445 0.968104331491005 0.00235298139626935 ENSG00000116691 MIIP
ENST00000235332 0.903283803129486 0.815524341172518 -0.0129331853738172 ENSG00000116691 MIIP
ENST00000436478 0.903283803129486 0.81552403913807 -0.0129331087659622 ENSG00000116691 MIIP
ENST00000466860 0.678846345598146 0.477581543590514 -0.042655565752017 ENSG00000116691 MIIP
ENST00000263932 0.818269353155762 0.674646387202841 -0.0244117881477603 ENSG00000120949 TNFRSF8
ENST00000417814 0.894935214257516 0.800697697832025 -0.0155786070195852 ENSG00000120949 TNFRSF8
ENST00000514649 0.894935214257516 0.800697697832025 -0.0155786070195852 ENSG00000120949 TNFRSF8
ENST00000413146 0.661883214695199 0.457498818747407 -0.0474906049690471 ENSG00000120949 TNFRSF8
ENST00000479933 0.665510737999557 0.462101384622553 -0.0469817403919186 ENSG00000120949 TNFRSF8
ENST00000536782 0.642764720212834 0.43311469055339 -0.0538601522011249 ENSG00000028137 TNFRSF1B
ENST00000376259 0.123345861711467 0.00893665288224862 -0.127990895341809 ENSG00000028137 TNFRSF1B
ENST00000492361 0.123345861711467 0.00893665288224862 -0.127990895341809 ENSG00000028137 TNFRSF1B
ENST00000356315 0.547593476338205 0.321603159187615 0.0491356288562081 ENSG00000048707 VPS13D
ENST00000358136 0.547593476338205 0.321603159187615 0.0491356288562081 ENSG00000048707 VPS13D
ENST00000011700 0.657778938416815 0.452274232264608 0.04066118748326 ENSG00000048707 VPS13D
ENST00000460333 0.82225853437803 0.680901700413778 0.0231435123117665 ENSG00000048707 VPS13D
ENST00000496628 0.808941956085157 0.66043366093035 0.0272288144818264 ENSG00000048707 VPS13D
ENST00000543766 0.638363357141391 0.428049369312759 0.0541913027570852 ENSG00000048707 VPS13D
ENST00000484063 0.20359091547367 0.0400686922451697 0.142245426436747 ENSG00000116731 PRDM2
ENST00000376048 0.515364647675462 0.286918981963858 0.0465224269517353 ENSG00000116731 PRDM2
ENST00000311066 0.491664145184195 0.261981056730048 0.0451678797851324 ENSG00000116731 PRDM2
ENST00000235372 0.554418199023415 0.329265661148902 0.0423001326487314 ENSG00000116731 PRDM2
ENST00000491134 0.660838405007006 0.456056023632356 0.0280493799661424 ENSG00000116731 PRDM2
ENST00000502727 0.248679375302266 0.0660529215564704 0.123446039221677 ENSG00000116731 PRDM2
ENST00000502724 0.229125179213097 0.0548630884998509 0.130709386808509 ENSG00000116731 PRDM2
ENST00000413440 0.608337098084595 0.393535480321676 0.0312265968933377 ENSG00000116731 PRDM2
ENST00000343137 0.665184947508413 0.461781821883146 0.0268775028652052 ENSG00000116731 PRDM2
ENST00000491815 0.248463984689081 0.0657856873473702 0.125156568436957 ENSG00000116731 PRDM2
ENST00000503842 0.688840822646749 0.491216693223598 0.0276794053584069 ENSG00000116731 PRDM2
ENST00000407521 0.312392682727329 0.108812911104348 0.105560378781985 ENSG00000116731 PRDM2
ENST00000505823 0.701401264555604 0.506932869556668 0.0266812653909625 ENSG00000116731 PRDM2
ENST00000375980 0.0497176309894451 0.000512417675217033 -0.199456291559063 ENSG00000142634 EFHD2
ENST00000445566 0.0667359929565952 0.00135575868918584 -0.182562428341128 ENSG00000142634 EFHD2
ENST00000375849 0.710940390896464 0.520129226658462 0.034221767671753 ENSG00000116138 DNAJC16
ENST00000375847 0.546720285175255 0.320523044743514 0.056925988155135 ENSG00000116138 DNAJC16
ENST00000475133 0.546720285175255 0.320523044743514 0.056925988155135 ENSG00000116138 DNAJC16
ENST00000483270 0.853315023088172 0.731436112976332 0.0210474996559544 ENSG00000116138 DNAJC16
ENST00000480945 0.643447803546913 0.433912535045465 -0.0372251572458125 ENSG00000197312 DDI2
ENST00000320153 0.557586330104331 0.332963276752175 0.0567968278819562 ENSG00000197312 DDI2
ENST00000375799 0.408413766603115 0.185795488761416 -0.0680919852042617 ENSG00000116786 PLEKHM2
ENST00000375793 0.408413766603115 0.185795488761416 -0.0680919852042617 ENSG00000116786 PLEKHM2
ENST00000453804 0.307593098733995 0.105115182095459 -0.0848706583260576 ENSG00000237938 RP11-288I21.1
ENST00000375759 0.106076363057862 0.00531342635012034 -0.0880792726789207 ENSG00000065526 SPEN
ENST00000438066 0.668519848031215 0.465515008510635 0.040752914890698 ENSG00000065526 SPEN
ENST00000442985 0.73233726713251 0.547388521705285 -0.0371448066427219 ENSG00000065526 SPEN
ENST00000375743 0.687141936686538 0.489027665721942 -0.0411332785356047 ENSG00000116809 ZBTB17
ENST00000537142 0.687141936686538 0.489048861001207 -0.0411338320276222 ENSG00000116809 ZBTB17
ENST00000375733 0.687141936686538 0.489048861001207 -0.0411338320276222 ENSG00000116809 ZBTB17
ENST00000448462 0.773569730402711 0.606103868319171 -0.0317211406126492 ENSG00000116809 ZBTB17
ENST00000375592 0.46793518349148 0.238934418754501 0.0708747920287604 ENSG00000037637 FBXO42
ENST00000475078 0.377629041621488 0.160017568498918 -0.0889264813591318 ENSG00000055070 SZRD1
ENST00000401088 0.202149365947219 0.0391299723685236 -0.0841853694772726 ENSG00000055070 SZRD1
ENST00000471507 0.182664919197709 0.0293095319457709 -0.116951649599127 ENSG00000055070 SZRD1
ENST00000401089 0.202160788866437 0.0391400524797604 -0.0841860480223958 ENSG00000055070 SZRD1
ENST00000486763 0.220521880994113 0.0496526182112191 -0.105509880401892 ENSG00000055070 SZRD1
ENST00000476423 0.302906387523941 0.101782604983186 -0.101702565842558 ENSG00000055070 SZRD1
ENST00000475554 0.216733379361046 0.0475400781227805 -0.107700375086849 ENSG00000055070 SZRD1
ENST00000375590 0.206444017053013 0.0421297277356546 -0.0824087497004393 ENSG00000055070 SZRD1
ENST00000472351 0.186389065751042 0.030779093837813 -0.116089726834678 ENSG00000055070 SZRD1
ENST00000492354 0.20193945074125 0.0389832364503968 -0.0843095643647469 ENSG00000055070 SZRD1
ENST00000472461 0.203510604279005 0.040024193626956 -0.111079816281281 ENSG00000055070 SZRD1
ENST00000491418 0.215895955776698 0.046989687337821 -0.0868779798761508 ENSG00000187144 SPATA21
ENST00000466212 0.326029689418645 0.119592577915037 -0.06897383937284 ENSG00000187144 SPATA21
ENST00000337132 0.551709933449259 0.326230507458432 -0.0475090904793615 ENSG00000157191 NECAP2
ENST00000504551 0.505937336770462 0.276998845460149 -0.0569319457052675 ENSG00000157191 NECAP2
ENST00000406746 0.551709933449259 0.326230507458432 -0.0475090904793615 ENSG00000157191 NECAP2
ENST00000457722 0.474620045151191 0.245154315133709 -0.0599083200601339 ENSG00000157191 NECAP2
ENST00000443980 0.551709933449259 0.326230507458432 -0.0475090904793615 ENSG00000157191 NECAP2
ENST00000504858 0.623310197233777 0.41089211224253 -0.0472883665682788 ENSG00000157191 NECAP2
ENST00000508680 0.745172599677301 0.564731896543432 -0.0374384978890444 ENSG00000157191 NECAP2
ENST00000492095 0.551709933449259 0.326230507458432 -0.0475090904793615 ENSG00000157191 NECAP2
ENST00000459640 0.569291385117709 0.346098563377926 -0.0500774563012549 ENSG00000157191 NECAP2
ENST00000496239 0.548272155929761 0.322442695709927 -0.0478759325376241 ENSG00000157191 NECAP2
ENST00000513161 0.501729714638029 0.272778806607972 -0.0574405980436515 ENSG00000157191 NECAP2
ENST00000540383 0.70326111702906 0.510028518747894 -0.0417144390471264 ENSG00000215908 CROCCP2
ENST00000412962 0.55362076567955 0.328490248458036 -0.0589847390226726 ENSG00000215908 CROCCP2
ENST00000375499 0.673955242362208 0.471900243658333 0.0351915152790634 ENSG00000117118 SDHB
ENST00000485515 0.659056732144221 0.453822270694808 0.0359470841262105 ENSG00000117118 SDHB
ENST00000491274 0.58612280916551 0.365818583256245 0.0462218148818032 ENSG00000117118 SDHB
ENST00000475506 0.462587599774168 0.233971227805314 0.0626054951018415 ENSG00000117118 SDHB
ENST00000463045 0.484433000077938 0.255375948631409 0.0577998543232453 ENSG00000117118 SDHB
ENST00000466613 0.734236209838587 0.54982807932704 0.036459085030055 ENSG00000117118 SDHB
ENST00000439577 0.0351193963527316 0.000235953522112378 -0.237952703793277 ENSG00000227751 RP1-20B21.4
ENST00000375436 0.0230865339892822 0.000108414171960152 -0.163690474636335 ENSG00000179051 RCC2
ENST00000474892 0.0798672328917544 0.00222252360790904 -0.181013965543114 ENSG00000179051 RCC2
ENST00000375433 0.0667359929565952 0.00135408602173188 -0.153494889469937 ENSG00000179051 RCC2
ENST00000494072 0.182020712842287 0.0290813119837371 -0.122159881737045 ENSG00000255275 RP13-279N23.2
ENST00000455833 0.271460114008639 0.0801627823171299 -0.0940965334859355 ENSG00000169991 IFFO2
ENST00000375254 0.220990138340632 0.049962361089606 -0.0754349969627227 ENSG00000127481 UBR4
ENST00000375226 0.221174539904126 0.0500683733419986 -0.0753908250788327 ENSG00000127481 UBR4
ENST00000375267 0.221174539904126 0.0500683733419986 -0.0753908250788327 ENSG00000127481 UBR4
ENST00000375217 0.221174539904126 0.0500683733419986 -0.0753908250788327 ENSG00000127481 UBR4
ENST00000429347 0.159074022631984 0.0194782233597248 -0.120031210133056 ENSG00000127481 UBR4
ENST00000375224 0.165731931948065 0.0218179557597352 -0.112705996452012 ENSG00000127481 UBR4
ENST00000543981 0.16708591044406 0.0222961046666895 -0.116778078449717 ENSG00000127481 UBR4
ENST00000467272 0.199665765501809 0.0377427612592333 -0.12378614113693 ENSG00000127481 UBR4
ENST00000375218 0.18808350065383 0.0315599338044331 -0.119008216244165 ENSG00000127481 UBR4
ENST00000425413 0.332428885178267 0.124348761453671 -0.0674869774002792 ENSG00000127481 UBR4
ENST00000417040 0.278497274584543 0.084670381632313 -0.0694821255647209 ENSG00000127481 UBR4
ENST00000419533 0.203821056710864 0.0403254316432543 -0.0865109656143178 ENSG00000127481 UBR4
ENST00000437898 0.53316763756195 0.305767049931979 -0.0523692434753779 ENSG00000230424 RP1-43E13.2
ENST00000477853 0.402550984280554 0.180890977991466 -0.0655600432185958 ENSG00000127463 EMC1
ENST00000375199 0.378112048644334 0.160396864084505 -0.0709632914433153 ENSG00000127463 EMC1
ENST00000375208 0.42161637590764 0.197827561715603 -0.0656775193049301 ENSG00000127463 EMC1
ENST00000330263 0.193721464443829 0.0345964041360366 -0.128546188945366 ENSG00000053372 MRTO4
ENST00000235835 0.231996535901478 0.0565536695146506 -0.120129218677413 ENSG00000053371 AKR7A2
ENST00000330072 0.237636881410387 0.0593454821595597 -0.118365859823582 ENSG00000053371 AKR7A2
ENST00000489286 0.223700474899743 0.0515923162910518 -0.123737613578118 ENSG00000053371 AKR7A2
ENST00000401084 0.433825759595448 0.208706998847364 -0.0448012709960538 ENSG00000077549 CAPZB
ENST00000264203 0.433825759595448 0.208706998847364 -0.0448012709960538 ENSG00000077549 CAPZB
ENST00000375144 0.488690172773549 0.259164129226662 -0.0517099433114176 ENSG00000077549 CAPZB
ENST00000375142 0.43507787728426 0.209828697022072 -0.0447142353129981 ENSG00000077549 CAPZB
ENST00000433834 0.461953076660729 0.233462664120867 -0.0417513644840993 ENSG00000077549 CAPZB
ENST00000264202 0.775298148245032 0.608639795397524 -0.0182556634249299 ENSG00000077549 CAPZB
ENST00000413711 0.686226363099123 0.487800496143256 -0.0264317718775461 ENSG00000077549 CAPZB
ENST00000459967 0.731853929242675 0.546808427601844 -0.0256428629743727 ENSG00000077549 CAPZB
ENST00000457768 0.926882934577684 0.85575729932499 -0.0122245147981647 ENSG00000077549 CAPZB
ENST00000489607 0.831460763952548 0.695982995907405 -0.0219655805424968 ENSG00000077549 CAPZB
ENST00000482808 0.963904470524019 0.923983174327284 -0.00445797001899088 ENSG00000077549 CAPZB
ENST00000602662 0.568994130425601 0.345639913146918 0.0741576968101975 ENSG00000270136 MINOS1-NBL1
ENST00000486890 0.591324716750528 0.372358704008638 0.0711619854556015 ENSG00000173436 MINOS1
ENST00000322753 0.587812996078359 0.367914260186795 0.0714439928698616 ENSG00000173436 MINOS1
ENST00000462646 0.562198095306815 0.338691302012845 0.07665310155808 ENSG00000173436 MINOS1
ENST00000467029 0.5899948371391 0.370742832138103 0.0713740359829039 ENSG00000173436 MINOS1
ENST00000481464 0.589597041167761 0.370140471488859 0.0714471447365866 ENSG00000173436 MINOS1
ENST00000498642 0.590081271253406 0.370849219369611 0.0713870161205429 ENSG00000173436 MINOS1
ENST00000602293 0.548270720339556 0.322387817178847 0.0779857893946672 ENSG00000270136 MINOS1-NBL1
ENST00000602384 0.551443014032838 0.325889016799711 0.0774379878023964 ENSG00000270136 MINOS1-NBL1
ENST00000602450 0.548270720339556 0.322387817178847 0.0779857893946672 ENSG00000270136 MINOS1-NBL1
ENST00000485362 0.588848322577478 0.369131890766422 0.071651470582524 ENSG00000173436 MINOS1
ENST00000294543 0.847957043140737 0.722726351283327 -0.0209967667744743 ENSG00000162542 TMCO4
ENST00000375127 0.846162294706516 0.719394958647454 -0.0213410286436712 ENSG00000162542 TMCO4
ENST00000375122 0.849532650279863 0.726040695944664 -0.020734932490775 ENSG00000162542 TMCO4
ENST00000489135 0.791671330737167 0.63412038899722 -0.030632782747135 ENSG00000162542 TMCO4
ENST00000496528 0.567235305461665 0.343890831019287 -0.0598767708086071 ENSG00000162542 TMCO4
ENST00000375120 0.253897315212154 0.0690506742375702 0.113155572437382 ENSG00000169914 OTUD3
ENST00000451424 0.229639861643481 0.0551754427759395 -0.129602989655587 ENSG00000117242 PINK1-AS
ENST00000602624 0.857943509143754 0.738502994600648 -0.0158315267661125 ENSG00000244038 DDOST
ENST00000375048 0.858178687362314 0.739572919817543 -0.0157609370769737 ENSG00000244038 DDOST
ENST00000415136 0.865320467293559 0.752209694367087 -0.0149776091227464 ENSG00000244038 DDOST
ENST00000475210 0.484245234410246 0.255183279339392 -0.0727429598941695 ENSG00000244038 DDOST
ENST00000464364 0.765380919068185 0.594128270982659 0.0280072648785207 ENSG00000244038 DDOST
ENST00000477229 0.915663746955863 0.836509248542509 0.0123938622216218 ENSG00000244038 DDOST
ENST00000312239 0.999472998011629 0.998680595397571 -8.85766344089362e-05 ENSG00000127483 HP1BP3
ENST00000375003 0.959019852503958 0.915418945256749 -0.00617098170033921 ENSG00000127483 HP1BP3
ENST00000413451 0.66302858031689 0.459363347271979 0.0567454569672142 ENSG00000203394 RP5-930J4.4
ENST00000488722 0.977578201345322 0.953480885092185 0.00379211682895676 ENSG00000127483 HP1BP3
ENST00000491748 0.390176194559023 0.169767848344189 -0.0860942629467047 ENSG00000127483 HP1BP3
ENST00000419948 0.753485300049371 0.576969482245483 0.0318393151410651 ENSG00000127483 HP1BP3
ENST00000438032 0.974730608512545 0.946151503597233 -0.00325882263023589 ENSG00000127483 HP1BP3
ENST00000424732 0.989891518807895 0.978806282189588 -0.0012741904063675 ENSG00000127483 HP1BP3
ENST00000417710 0.964722096533552 0.925759916813982 -0.00481242380531056 ENSG00000127483 HP1BP3
ENST00000487117 0.740885510440252 0.55867682249349 -0.0313280407977155 ENSG00000127483 HP1BP3
ENST00000375000 0.643576590301266 0.434137160673528 -0.0378971028988671 ENSG00000127483 HP1BP3
ENST00000437575 0.215337270885374 0.0466197724857299 -0.0822179906965756 ENSG00000127483 HP1BP3
ENST00000419490 0.177736606627543 0.0275167711361999 -0.0911674569953622 ENSG00000127483 HP1BP3
ENST00000414993 0.176496979260407 0.0268373477572626 -0.0916819792726956 ENSG00000127483 HP1BP3
ENST00000443615 0.0783011317522242 0.00209864060158641 -0.13529597134621 ENSG00000127483 HP1BP3
ENST00000264211 0.37241839950835 0.155721811384905 0.0741588641005198 ENSG00000075151 EIF4G3
ENST00000400422 0.343817695361877 0.13290129707178 0.0962978905630253 ENSG00000075151 EIF4G3
ENST00000602326 0.343817695361877 0.13290129707178 0.0962978905630253 ENSG00000075151 EIF4G3
ENST00000374935 0.367238028966989 0.151437491414071 0.074943729676299 ENSG00000075151 EIF4G3
ENST00000537738 0.911939797778836 0.829716957727011 0.00882821051090405 ENSG00000075151 EIF4G3
ENST00000374937 0.426653660822319 0.202512359317621 0.0664265062024906 ENSG00000075151 EIF4G3
ENST00000536266 0.574624833572158 0.35166550660388 0.040268130919272 ENSG00000075151 EIF4G3
ENST00000374933 0.16673750896701 0.0221364046829843 0.142307049757353 ENSG00000075151 EIF4G3
ENST00000544689 0.175467538358741 0.0262073330591207 0.137774001109087 ENSG00000075151 EIF4G3
ENST00000356916 0.293310385332923 0.0950652299789843 0.127573922136783 ENSG00000075151 EIF4G3
ENST00000374927 0.307494232105494 0.105075987751335 0.11745459866878 ENSG00000075151 EIF4G3
ENST00000438975 0.309105958237072 0.10638872552235 0.134190749692579 ENSG00000075151 EIF4G3
ENST00000411888 0.32485679786208 0.118636694704403 0.130200828946345 ENSG00000075151 EIF4G3
ENST00000400301 0.804825710908851 0.653932552078564 0.0179650134204244 ENSG00000090686 USP48
ENST00000308271 0.802976378562071 0.650805160431215 0.01815921495923 ENSG00000090686 USP48
ENST00000374732 0.933629324129327 0.86850499643886 -0.00668946907919873 ENSG00000090686 USP48
ENST00000529637 0.847965306949759 0.723006061872259 0.0144064038836668 ENSG00000090686 USP48
ENST00000464577 0.978471231406459 0.955273046135764 0.00270270273104701 ENSG00000090686 USP48
ENST00000471752 0.987238652193724 0.973573548173525 0.00227623179152808 ENSG00000090686 USP48
ENST00000487880 0.896569453786003 0.804069072520771 -0.013736667358698 ENSG00000090686 USP48
ENST00000526044 0.644593307841964 0.435246288955003 0.0455315381494192 ENSG00000090686 USP48
ENST00000534705 0.560419964489584 0.336511617298227 0.0565263807923072 ENSG00000090686 USP48
ENST00000421625 0.736594010732404 0.552617164496921 0.0263590947221165 ENSG00000090686 USP48
ENST00000374730 0.440734596143931 0.214758991613479 0.0654483024448759 ENSG00000090686 USP48
ENST00000527823 0.963404259882901 0.923093678349204 -0.00487146290958339 ENSG00000090686 USP48
ENST00000532737 0.838080415718731 0.706209554983911 -0.0187725492851156 ENSG00000090686 USP48
ENST00000489108 0.982389010086728 0.962973806237914 0.00256449423323638 ENSG00000090686 USP48
ENST00000400259 0.589459271226884 0.369981447526624 0.04243607168478 ENSG00000070831 CDC42
ENST00000344548 0.590307482824924 0.371136155320298 0.0423299996608944 ENSG00000070831 CDC42
ENST00000315554 0.606473260217765 0.391412425623774 0.0352552541444795 ENSG00000070831 CDC42
ENST00000498236 0.622921764829328 0.410299876758505 0.0335663252701922 ENSG00000070831 CDC42
ENST00000421089 0.715540213932021 0.526011473023844 0.0260814928658613 ENSG00000070831 CDC42
ENST00000411827 0.693973198053119 0.497804964781759 0.0288772755538999 ENSG00000070831 CDC42
ENST00000404138 0.2647727778678 0.0754891807443063 -0.0750800901548555 ENSG00000184677 ZBTB40
ENST00000375647 0.264794927262634 0.0755026709249842 -0.0750808066824782 ENSG00000184677 ZBTB40
ENST00000374651 0.829935982025202 0.693746898670556 -0.0198810485924931 ENSG00000184677 ZBTB40
ENST00000356634 0.957166860291448 0.911968013735289 -0.00410438348177187 ENSG00000004487 KDM1A
ENST00000400181 0.959186537999204 0.915948324641272 -0.00391770682468185 ENSG00000004487 KDM1A
ENST00000542151 0.957166860291448 0.911968013735289 -0.00410438348177187 ENSG00000004487 KDM1A
ENST00000427154 0.882923801664751 0.782219212013593 -0.00966662589146954 ENSG00000240553 RP1-184J9.2
ENST00000465864 0.991396627109976 0.981859515054188 -0.00132801571871454 ENSG00000004487 KDM1A
ENST00000494920 0.373842768078405 0.157074876540912 -0.0753777336463478 ENSG00000004487 KDM1A
ENST00000602503 0.288090048592684 0.0912451517853044 -0.0992603528591878 ENSG00000004487 KDM1A
ENST00000374623 0.202180190090863 0.0391982701292271 -0.104560876831404 ENSG00000169641 LUZP1
ENST00000418342 0.366310534112952 0.15083455883827 -0.0610573598849382 ENSG00000169641 LUZP1
ENST00000302291 0.381486295552834 0.162827961736922 -0.0590154444661832 ENSG00000169641 LUZP1
ENST00000314174 0.5860493936612 0.365724399145674 -0.0468400057537987 ENSG00000169641 LUZP1
ENST00000471849 0.740408987931877 0.557940501397212 0.0393987801890744 ENSG00000169641 LUZP1
ENST00000478691 0.987177381032321 0.973484511003571 0.00137307146227177 ENSG00000125944 HNRNPR
ENST00000374616 0.93507699304639 0.871213843175046 -0.00706634999668179 ENSG00000125944 HNRNPR
ENST00000476660 0.636810326429684 0.425943977243275 -0.0467284277766657 ENSG00000125944 HNRNPR
ENST00000374612 0.93507699304639 0.871214763080095 -0.00706783736193603 ENSG00000125944 HNRNPR
ENST00000302271 0.934419670648208 0.869820681839676 -0.00714946970962102 ENSG00000125944 HNRNPR
ENST00000427764 0.852237904988875 0.729911204254201 -0.0148058000502225 ENSG00000125944 HNRNPR
ENST00000606561 0.788509533202354 0.62896642427436 -0.0200062138263878 ENSG00000125944 HNRNPR
ENST00000426846 0.825902887223027 0.686976541946262 -0.016768350534584 ENSG00000125944 HNRNPR
ENST00000463552 0.981648890731262 0.96132772105311 0.00208210832202284 ENSG00000125944 HNRNPR
ENST00000470941 0.989619837277277 0.978323721154497 -0.00123139412441555 ENSG00000125944 HNRNPR
ENST00000476451 0.976535719551787 0.951013231920467 0.0026710088966552 ENSG00000125944 HNRNPR
ENST00000490652 0.832735711033942 0.698108371289953 0.0221225756644499 ENSG00000125944 HNRNPR
ENST00000361729 0.0822665242727954 0.00238735287855848 -0.166841861877422 ENSG00000007968 E2F2
ENST00000374561 0.447571310433401 0.221030191696279 -0.0868510795857895 ENSG00000117318 ID3
ENST00000486541 0.415640874162817 0.192077738337021 -0.0960754012190552 ENSG00000117318 ID3
ENST00000374550 0.927865462362222 0.857561992044469 -0.0119792711193049 ENSG00000142676 RPL11
ENST00000467075 0.7705142371335 0.601347217731536 -0.0224578924135556 ENSG00000142676 RPL11
ENST00000482370 0.927889363593426 0.857640800661305 -0.0119788214110039 ENSG00000142676 RPL11
ENST00000443624 0.927193330259605 0.856451562901739 -0.012077350304356 ENSG00000142676 RPL11
ENST00000458455 0.92653623110197 0.855176466147865 -0.0121936936322975 ENSG00000142676 RPL11
ENST00000418390 0.549707394647558 0.324036877595017 -0.0468480958166374 ENSG00000011007 TCEB3
ENST00000609199 0.633909781280542 0.422769806214439 -0.0404202938966679 ENSG00000011007 TCEB3
ENST00000246151 0.783551719214813 0.620835010201462 -0.0280989009451568 ENSG00000057757 PITHD1
ENST00000374524 0.51049474529708 0.281882310508853 -0.0712935774055678 ENSG00000057757 PITHD1
ENST00000374514 0.376776911094204 0.159446141334183 -0.0797732488134692 ENSG00000011009 LYPLA2
ENST00000400061 0.381454580285741 0.162801006827898 -0.0795416721380907 ENSG00000011009 LYPLA2
ENST00000420982 0.830546634112338 0.694605264123762 -0.0240837891191186 ENSG00000011009 LYPLA2
ENST00000374505 0.63732559188047 0.42666973863092 -0.0469441391486997 ENSG00000011009 LYPLA2
ENST00000495365 0.561721842364531 0.338187037409294 -0.0571598793213139 ENSG00000011009 LYPLA2
ENST00000374503 0.514052882531908 0.28564621367137 -0.063335441493975 ENSG00000011009 LYPLA2
ENST00000374502 0.56229798264938 0.339038279212517 -0.0573076992708111 ENSG00000011009 LYPLA2
ENST00000492577 0.642570774671799 0.432916194920202 -0.047362341253733 ENSG00000011009 LYPLA2
ENST00000421070 0.902885673454048 0.814424547187339 -0.0153550330542473 ENSG00000011009 LYPLA2
ENST00000374501 0.0644922895918415 0.00118678320775169 -0.202132431065972 ENSG00000011009 LYPLA2
ENST00000481736 0.300087140072068 0.100011453598073 -0.10568505097507 ENSG00000117308 GALE
ENST00000374497 0.276358446448936 0.0833667155842129 -0.110873129019837 ENSG00000117308 GALE
ENST00000459934 0.296074296249945 0.0970050865702382 -0.106468281346611 ENSG00000117308 GALE
ENST00000429356 0.34660851178223 0.135425859423505 -0.0992560189936258 ENSG00000117308 GALE
ENST00000418277 0.292496855592367 0.0943539903339889 -0.113351944719907 ENSG00000117308 GALE
ENST00000374490 0.977440681620282 0.952932890817083 0.00267480927291002 ENSG00000117305 HMGCL
ENST00000374487 0.973408611136983 0.942403756945431 0.00325449032518489 ENSG00000117305 HMGCL
ENST00000374483 0.973408611136983 0.942403756945431 0.00325449032518489 ENSG00000117305 HMGCL
ENST00000436439 0.977440681620282 0.952932890817083 0.00267480927291002 ENSG00000117305 HMGCL
ENST00000235958 0.977441424172438 0.952995503614315 0.00267173825452779 ENSG00000117305 HMGCL
ENST00000509389 0.973994720768007 0.94367338529804 0.00323071838717922 ENSG00000117305 HMGCL
ENST00000513148 0.970344725654395 0.937140850290855 0.00389941214491497 ENSG00000117305 HMGCL
ENST00000374472 0.547991100630377 0.322006769923974 -0.0562649945622433 ENSG00000188822 CNR2
ENST00000536471 0.578288893458489 0.355927572896436 -0.0524568621498472 ENSG00000188822 CNR2
ENST00000471915 0.532271583252302 0.304672752289888 -0.0543958471097251 ENSG00000189266 PNRC2
ENST00000334351 0.73006659410148 0.544578620271704 -0.030726469235649 ENSG00000189266 PNRC2
ENST00000374468 0.685392507946394 0.486833018587643 -0.0358554187472029 ENSG00000189266 PNRC2
ENST00000579103 0.846688736500398 0.720572217700218 -0.0206223277485356 ENSG00000189266 PNRC2
ENST00000344989 0.757212307802926 0.582322460887542 -0.0282976493979106 ENSG00000188529 SRSF10
ENST00000453840 0.754551199104091 0.578681114055716 -0.0285639409802701 ENSG00000188529 SRSF10
ENST00000341154 0.756532744969098 0.581187782814873 -0.0283686640324306 ENSG00000188529 SRSF10
ENST00000484146 0.749564839261148 0.571629375984723 -0.0291210059087203 ENSG00000188529 SRSF10
ENST00000473858 0.749590766619455 0.571675516157251 -0.0291204701650046 ENSG00000188529 SRSF10
ENST00000374452 0.7497120158325 0.571860288348659 -0.0291174643027375 ENSG00000188529 SRSF10
ENST00000374453 0.748129962416864 0.569456153393198 -0.0293034040633176 ENSG00000188529 SRSF10
ENST00000343255 0.727159643990561 0.540551374727914 -0.0320986825886277 ENSG00000188529 SRSF10
ENST00000492112 0.726889761434311 0.540210121346656 -0.0321147786431844 ENSG00000188529 SRSF10
ENST00000485841 0.646033928748401 0.437112848707301 -0.0418601798925844 ENSG00000188529 SRSF10
ENST00000338597 0.861848549146914 0.745824992983695 -0.0182051182926715 ENSG00000188529 SRSF10
ENST00000495785 0.846152024642111 0.719296934538002 -0.0195199547010023 ENSG00000188529 SRSF10
ENST00000473754 0.755424264405748 0.579725045795874 -0.0323660029735368 ENSG00000188529 SRSF10
ENST00000485292 0.839247494075569 0.708178032863527 -0.0255272658850133 ENSG00000188529 SRSF10
ENST00000327535 0.366857474109577 0.151235069308166 -0.0860012766029228 ENSG00000185436 IFNLR1
ENST00000003912 0.790911916866073 0.632999398086263 -0.0268938609111999 ENSG00000001461 NIPAL3
ENST00000478890 0.491213420314074 0.261473833501027 0.0629731971354399 ENSG00000133226 SRRM1
ENST00000593639 0.459236068081311 0.231180940616341 0.0681372558382942 ENSG00000133226 SRRM1
ENST00000323848 0.843396224463677 0.714582992738208 -0.0175036202685437 ENSG00000133226 SRRM1
ENST00000466910 0.696852905950075 0.501329146191003 0.0369183713726782 ENSG00000133226 SRRM1
ENST00000468822 0.578315176894531 0.355997459303498 0.0479890916595632 ENSG00000133226 SRRM1
ENST00000447431 0.700693725447541 0.505903901425454 -0.0300095963171785 ENSG00000133226 SRRM1
ENST00000600523 0.369622856010637 0.153274754769312 0.0836197919110349 ENSG00000133226 SRRM1
ENST00000462710 0.511530334780242 0.282993944114401 0.0594175845369681 ENSG00000133226 SRRM1
ENST00000374389 0.664189518531446 0.460751216729001 -0.0334136250083814 ENSG00000133226 SRRM1
ENST00000490543 0.511530334780242 0.282993944114401 0.0594175845369681 ENSG00000133226 SRRM1
ENST00000479034 0.579285505336365 0.357684998215325 -0.0416947975653577 ENSG00000133226 SRRM1
ENST00000596378 0.786996961353309 0.626516408915961 -0.0222731835307579 ENSG00000133226 SRRM1
ENST00000494934 0.548921909204369 0.323100948016425 -0.0574234455745396 ENSG00000133226 SRRM1
ENST00000495561 0.601210649087142 0.385192703184241 -0.0525869856822348 ENSG00000133226 SRRM1
ENST00000537199 0.207510845882664 0.042591789649432 -0.0907040896850939 ENSG00000133226 SRRM1
ENST00000485441 0.546539644338417 0.320135714424726 -0.0604776523119118 ENSG00000133226 SRRM1
ENST00000470243 0.142039057639848 0.0139042996108086 -0.155633766870736 ENSG00000133226 SRRM1
ENST00000496882 0.292388320065508 0.0941698457013135 -0.0863687452473342 ENSG00000133226 SRRM1
ENST00000461768 0.400531919671597 0.179086523416489 -0.0726577733543498 ENSG00000133226 SRRM1
ENST00000485541 0.536046934038699 0.309212549617964 -0.0588303462420687 ENSG00000133226 SRRM1
ENST00000488317 0.498249083475006 0.268872405845897 -0.0670660705212727 ENSG00000133226 SRRM1
ENST00000374379 0.24361426580051 0.0630159352910642 0.103245465069619 ENSG00000169504 CLIC4
ENST00000497755 0.289908824198369 0.0925554457120283 0.110605821616886 ENSG00000169504 CLIC4
ENST00000488683 0.242938565342628 0.0625547766936538 0.103466532947418 ENSG00000169504 CLIC4
ENST00000489758 0.295717481452979 0.0967347808984637 0.110375707058802 ENSG00000169504 CLIC4
ENST00000399916 0.456327065223753 0.228756317099178 -0.0620835940637884 ENSG00000020633 RUNX3
ENST00000308873 0.360060701671824 0.145754385734012 -0.070667204248524 ENSG00000020633 RUNX3
ENST00000338888 0.544202678988042 0.317646979397016 -0.0599010478383566 ENSG00000020633 RUNX3
ENST00000540420 0.531544258244074 0.303770293598408 -0.0620795966958632 ENSG00000020633 RUNX3
ENST00000496967 0.734101341520087 0.549610881788119 -0.0380200501987302 ENSG00000020633 RUNX3
ENST00000479341 0.70209701558411 0.508188975488479 -0.0477362738731166 ENSG00000020633 RUNX3
ENST00000236273 0.551297585079681 0.325661299247965 0.0505655321162012 ENSG00000117614 SYF2
ENST00000354361 0.589803350201559 0.370319696905153 0.046458541754891 ENSG00000117614 SYF2
ENST00000474160 0.667322343323867 0.464294104979075 0.0386743814131302 ENSG00000117614 SYF2
ENST00000476231 0.691326999457807 0.494289624530995 0.0384314064722214 ENSG00000117614 SYF2
ENST00000243189 0.717912362012893 0.528689668991362 0.0325840357491914 ENSG00000117616 C1orf63
ENST00000569495 0.746188242520561 0.566639526515077 0.0419492437614529 ENSG00000117616 C1orf63
ENST00000498238 0.717760499328491 0.528502089529649 0.0325769380563474 ENSG00000117616 C1orf63
ENST00000566395 0.807055384880881 0.657303651400513 0.0300059147391345 ENSG00000117616 C1orf63
ENST00000565733 0.776211023948521 0.610134602288325 0.0338367508174776 ENSG00000117616 C1orf63
ENST00000568254 0.717760499328491 0.528502089529649 0.0325769380563474 ENSG00000117616 C1orf63
ENST00000473314 0.606117175662211 0.391054687282426 0.0381232965415098 ENSG00000117616 C1orf63
ENST00000417642 0.717760499328491 0.528502089529649 0.0325769380563474 ENSG00000117616 C1orf63
ENST00000570063 0.785451677153644 0.623981115964549 0.0326649611107648 ENSG00000117616 C1orf63
ENST00000564223 0.978970085959938 0.956655415270241 0.0042270210514311 ENSG00000117616 C1orf63
ENST00000475766 0.762740729751816 0.59031099631552 0.0368869600835235 ENSG00000117616 C1orf63
ENST00000491378 0.840023524017369 0.709359436105421 0.0252407170143182 ENSG00000117616 C1orf63
ENST00000431849 0.839205951108506 0.708016321037124 0.0208939470549063 ENSG00000117616 C1orf63
ENST00000568212 0.892613963796058 0.797329025864698 0.0151349309334239 ENSG00000117616 C1orf63
ENST00000568701 0.793592115386827 0.636861266701904 0.0273625104226533 ENSG00000117616 C1orf63
ENST00000561867 0.660034659347538 0.455083432396049 0.0404001477072606 ENSG00000117616 C1orf63
ENST00000568996 0.661866767126566 0.457467942468489 0.0402434857474777 ENSG00000117616 C1orf63
ENST00000450820 0.579285505336365 0.357666255850366 0.0579092567983733 ENSG00000117616 C1orf63
ENST00000374358 0.240707774315435 0.0608851145877731 0.0987774039111211 ENSG00000183726 TMEM50A
ENST00000498135 0.269770795008464 0.0788167235334938 0.093972026875755 ENSG00000183726 TMEM50A
ENST00000491936 0.211952793954745 0.044756234838642 0.105391891851632 ENSG00000183726 TMEM50A
ENST00000480937 0.210235934231389 0.0439262431143376 0.106205287983568 ENSG00000183726 TMEM50A
ENST00000468704 0.359286347964536 0.145118648205244 0.082084686286166 ENSG00000183726 TMEM50A
ENST00000487234 0.371655373489403 0.154986007929376 0.113147511592175 ENSG00000183726 TMEM50A
ENST00000399763 0.703027235327978 0.50974018636924 0.029573113081102 ENSG00000204178 TMEM57
ENST00000399766 0.703027235327978 0.50974018636924 0.029573113081102 ENSG00000204178 TMEM57
ENST00000374343 0.703027235327978 0.50974018636924 0.029573113081102 ENSG00000204178 TMEM57
ENST00000374338 0.118552567358766 0.00770062493885879 -0.154904387631706 ENSG00000157978 LDLRAP1
ENST00000488127 0.150527625082778 0.0164780933732573 -0.145708656829472 ENSG00000157978 LDLRAP1
ENST00000527604 0.415744153705601 0.19214748598342 -0.08694297996132 ENSG00000255054 RP1-317E23.6
ENST00000424294 0.635143355151855 0.424035855184221 -0.0570222713447716 ENSG00000117640 MTFR1L
ENST00000374303 0.604332245701696 0.389103318100841 -0.0569301979659404 ENSG00000117640 MTFR1L
ENST00000474295 0.612954417414891 0.398797154422703 -0.0558484952671076 ENSG00000117640 MTFR1L
ENST00000488327 0.700748591685344 0.50600513886124 -0.0477605459312013 ENSG00000117640 MTFR1L
ENST00000472643 0.740106363864543 0.557409764074576 -0.0405833776609887 ENSG00000117640 MTFR1L
ENST00000469815 0.766701363607937 0.596039926657335 -0.0356456737208068 ENSG00000117640 MTFR1L
ENST00000526894 0.740059025877965 0.557338671139877 -0.0405975371842929 ENSG00000117640 MTFR1L
ENST00000478284 0.614698048529204 0.400861358203314 -0.0593641677238356 ENSG00000117640 MTFR1L
ENST00000524618 0.753330963202158 0.576767155480471 -0.0374348442663374 ENSG00000117640 MTFR1L
ENST00000374307 0.614987286951842 0.401352837287143 -0.055559061436072 ENSG00000117640 MTFR1L
ENST00000374301 0.580024749071238 0.358741830784301 -0.0612009224502246 ENSG00000117640 MTFR1L
ENST00000464008 0.585342043567838 0.364860851744077 -0.0646122235140595 ENSG00000117640 MTFR1L
ENST00000526158 0.561246936692642 0.337439437113531 -0.0691475694499942 ENSG00000117640 MTFR1L
ENST00000374300 0.575976690956718 0.353191820359955 -0.0624713280247085 ENSG00000117640 MTFR1L
ENST00000466284 0.576719841087977 0.353972110636283 -0.0612831858474088 ENSG00000117640 MTFR1L
ENST00000426559 0.906141428690377 0.820016795300595 0.0130660099375315 ENSG00000117632 STMN1
ENST00000455785 0.901125482266623 0.811545266942963 0.0137752351654712 ENSG00000117632 STMN1
ENST00000399728 0.900818658560399 0.810986675639009 0.013823562547547 ENSG00000117632 STMN1
ENST00000465604 0.902409877032296 0.813703670184704 0.0135270712716586 ENSG00000117632 STMN1
ENST00000357865 0.89936175351838 0.808709024577109 0.0138768272166787 ENSG00000117632 STMN1
ENST00000374291 0.909325303786869 0.825137105339288 0.0127135840264604 ENSG00000117632 STMN1
ENST00000485226 0.933182475789295 0.867658181349351 -0.00942999274569544 ENSG00000117632 STMN1
ENST00000446334 0.923788401824158 0.849780695291822 0.011193499004228 ENSG00000117632 STMN1
ENST00000580971 0.951501253360709 0.901979537886218 0.00767869895824979 ENSG00000264021 MIR3917
ENST00000374271 0.453718139921517 0.226567800423021 0.0802538929229051 ENSG00000175087 PDIK1L
ENST00000451429 0.483505168353695 0.254302419530072 -0.0565711658702922 ENSG00000130695 CEP85
ENST00000476272 0.340972886946578 0.130711170900463 -0.0739485508109783 ENSG00000130695 CEP85
ENST00000252992 0.340972886946578 0.130711170900463 -0.0739485508109783 ENSG00000130695 CEP85
ENST00000453146 0.224956609189345 0.0521866731485561 -0.116892212808233 ENSG00000130695 CEP85
ENST00000270792 0.527445139910326 0.299516703876122 -0.0561100398099361 ENSG00000142669 SH3BGRL3
ENST00000319041 0.546933356736661 0.320755878474951 -0.0542540869647827 ENSG00000142669 SH3BGRL3
ENST00000314675 0.303544251635722 0.102225384198368 -0.0985348510053876 ENSG00000158062 UBXN11
ENST00000374217 0.379404422237904 0.161445566801341 -0.122059103962336 ENSG00000158062 UBXN11
ENST00000374222 0.378095032843068 0.160382995974271 -0.122364492366062 ENSG00000158062 UBXN11
ENST00000374213 0.346009618069176 0.13488758085202 -0.0877368636564342 ENSG00000169442 CD52
ENST00000492808 0.326404513324185 0.119875956154494 -0.0901860594438171 ENSG00000169442 CD52
ENST00000470468 0.342188859477484 0.131643628722796 -0.088464143634761 ENSG00000169442 CD52
ENST00000434391 0.788324874456132 0.62863907753427 -0.0255268931898638 ENSG00000117682 DHDDS
ENST00000525682 0.921891897513643 0.846871597413571 -0.0106996922160692 ENSG00000117682 DHDDS
ENST00000236342 0.94493981902477 0.888908535297771 -0.00774153231022124 ENSG00000117682 DHDDS
ENST00000526219 0.931782812332905 0.865033750746259 -0.00965570161772888 ENSG00000117682 DHDDS
ENST00000360009 0.788120747633381 0.628295664962965 -0.025547497234804 ENSG00000117682 DHDDS
ENST00000430232 0.999681554066489 0.999171664957533 -6.37642753788643e-05 ENSG00000117682 DHDDS
ENST00000431933 0.898397340406246 0.807148987529892 -0.0141743196046861 ENSG00000117682 DHDDS
ENST00000468388 0.118744389201993 0.00786557180059736 -0.166786910872693 ENSG00000198830 HMGN2
ENST00000479815 0.525909382100147 0.298087353383772 -0.0624213338450625 ENSG00000198830 HMGN2
ENST00000460563 0.558505676438661 0.334175045681577 -0.0576063847074216 ENSG00000198830 HMGN2
ENST00000464888 0.43834302622976 0.212729185679727 -0.0749786326440903 ENSG00000198830 HMGN2
ENST00000463817 0.609082476470683 0.394531297323483 -0.0513371455800288 ENSG00000198830 HMGN2
ENST00000467700 0.634001815971511 0.422883459713027 -0.0481753297500434 ENSG00000198830 HMGN2
ENST00000361427 0.655059530389757 0.448784386922845 -0.0453303173987929 ENSG00000198830 HMGN2
ENST00000466194 0.597232089404812 0.379488125512008 -0.0544579043525249 ENSG00000198830 HMGN2
ENST00000493418 0.531466993576255 0.303692001666108 -0.0634971510431097 ENSG00000198830 HMGN2
ENST00000526040 0.254209829566112 0.0691893190378596 -0.095964077559436 ENSG00000117676 RPS6KA1
ENST00000374168 0.28691177390398 0.0904934984508515 -0.0741780623863734 ENSG00000117676 RPS6KA1
ENST00000524436 0.287422794506276 0.0907608360019993 -0.0957509883080214 ENSG00000117676 RPS6KA1
ENST00000374166 0.288007666770219 0.0911278809152124 -0.0739416377074655 ENSG00000117676 RPS6KA1
ENST00000526792 0.347573499183295 0.136378210465182 -0.0670023026496681 ENSG00000117676 RPS6KA1
ENST00000529454 0.372703681746617 0.155934431932523 -0.0756346558461083 ENSG00000117676 RPS6KA1
ENST00000374162 0.346960453488412 0.135801360112759 -0.0670434874817703 ENSG00000117676 RPS6KA1
ENST00000530003 0.301003076220879 0.100512079774537 -0.0735159091294357 ENSG00000117676 RPS6KA1
ENST00000366866 0.242166652919512 0.0620225950654169 -0.103027029659729 ENSG00000117676 RPS6KA1
ENST00000531113 0.379227329357456 0.161243043037396 -0.0659038286965891 ENSG00000117676 RPS6KA1
ENST00000374163 0.335694910446252 0.126970311141449 -0.0689405649963919 ENSG00000117676 RPS6KA1
ENST00000531382 0.333344941330127 0.125277180470015 -0.0718245597567305 ENSG00000117676 RPS6KA1
ENST00000527264 0.283401013847288 0.0878299060197281 -0.0957945926705257 ENSG00000117676 RPS6KA1
ENST00000403732 0.643442920180979 0.433853974998639 -0.0491570486224042 ENSG00000117676 RPS6KA1
ENST00000324856 0.607354759898542 0.392419305619938 -0.0392618794795413 ENSG00000117713 ARID1A
ENST00000457599 0.577379763957924 0.354823053224498 -0.0460597239239644 ENSG00000117713 ARID1A
ENST00000374152 0.153133376658044 0.0175572223439902 -0.0944951208947997 ENSG00000117713 ARID1A
ENST00000430799 0.092094548377047 0.00342387472003403 -0.137756005918837 ENSG00000117713 ARID1A
ENST00000466382 0.120382476641648 0.00822255898826439 -0.127812889909973 ENSG00000117713 ARID1A
ENST00000540690 0.118552567358766 0.00767018354382638 -0.129003886912236 ENSG00000117713 ARID1A
ENST00000532781 0.199767010765132 0.0378440853176404 -0.107844071095312 ENSG00000117713 ARID1A
ENST00000374142 0.243602787306138 0.0629647459811634 -0.0950763757490562 ENSG00000204160 ZDHHC18
ENST00000488397 0.254673934984467 0.069414178912962 -0.102848701687067 ENSG00000204160 ZDHHC18
ENST00000374135 0.231649104319328 0.056378341262788 -0.0925726260356182 ENSG00000142751 GPN2
ENST00000435827 0.565510363476949 0.342298031184536 -0.0574344016207656 ENSG00000090273 NUDC
ENST00000321265 0.856893665753409 0.736626830487528 -0.0193048395656148 ENSG00000090273 NUDC
ENST00000452707 0.545281528131333 0.318923521226745 -0.0626272797094732 ENSG00000090273 NUDC
ENST00000263980 0.199395263091054 0.0375104513784039 -0.127761903500369 ENSG00000090020 SLC9A1
ENST00000545949 0.344047666752115 0.133069846097152 -0.0969925369018441 ENSG00000090020 SLC9A1
ENST00000319394 0.202983288087419 0.0397241332913926 -0.115267690375138 ENSG00000142784 WDTC1
ENST00000361771 0.203676710299894 0.0401335798956651 -0.114969787274393 ENSG00000142784 WDTC1
ENST00000447062 0.194783753424104 0.0349540130486263 -0.126442163685357 ENSG00000142784 WDTC1
ENST00000491239 0.157132775509323 0.0189069062518485 -0.155693356152448 ENSG00000142784 WDTC1
ENST00000374076 0.17412589740829 0.0254630807734851 -0.148003024508131 ENSG00000186501 TMEM222
ENST00000464720 0.176272735084204 0.0266754985911666 -0.146975950138354 ENSG00000186501 TMEM222
ENST00000608611 0.176272735084204 0.0266754985911666 -0.146975950138354 ENSG00000186501 TMEM222
ENST00000318074 0.175478877305368 0.0262654873437407 -0.120882799507864 ENSG00000142765 SYTL1
ENST00000483926 0.178025449286388 0.0276602145557443 -0.119852687394494 ENSG00000142765 SYTL1
ENST00000543823 0.197824464764397 0.036588671077658 -0.120564642457925 ENSG00000142765 SYTL1
ENST00000490170 0.278712021656916 0.084883275894858 -0.108719217230438 ENSG00000142765 SYTL1
ENST00000430629 0.479263742762026 0.250004104095871 -0.0418005333040458 ENSG00000158195 WASF2
ENST00000536657 0.974514330182489 0.945323322043975 0.00309847155634301 ENSG00000158195 WASF2
ENST00000247087 0.930270910318385 0.861607609259753 -0.0120796104082675 ENSG00000126705 AHDC1
ENST00000374011 0.926674814643678 0.855398227696516 -0.0126658100397607 ENSG00000126705 AHDC1
ENST00000490295 0.942008507263722 0.882891839378341 -0.0110983914857237 ENSG00000126705 AHDC1
ENST00000374005 0.981648890731262 0.961284342095065 0.00315183888260045 ENSG00000000938 FGR
ENST00000399173 0.972978685232671 0.941576819369155 0.0048918364916863 ENSG00000000938 FGR
ENST00000545953 0.979322690567907 0.957283784471039 0.00347415514865364 ENSG00000000938 FGR
ENST00000374004 0.914611210290488 0.834895125460801 0.0139056212628563 ENSG00000000938 FGR
ENST00000374003 0.941063810048196 0.881346304259042 -0.00987512653444324 ENSG00000000938 FGR
ENST00000457296 0.97228816979431 0.940465014982077 0.00514887242490983 ENSG00000000938 FGR
ENST00000361157 0.685896432568812 0.487427148072231 -0.0530459444880099 ENSG00000126709 IFI6
ENST00000339145 0.687495912838686 0.489543231742565 -0.0528087087953051 ENSG00000126709 IFI6
ENST00000362020 0.685880414019225 0.48740370135661 -0.0530538472797429 ENSG00000126709 IFI6
ENST00000373943 0.258338143523159 0.0716487712193166 0.098433415774622 ENSG00000117758 STX12
ENST00000440806 0.28098730801117 0.0861962934706895 0.105640071707201 ENSG00000117758 STX12
ENST00000311772 0.795281843986968 0.639112475428752 -0.0226870108835882 ENSG00000117751 PPP1R8
ENST00000236412 0.806491715052934 0.656404850867784 -0.0215383187053363 ENSG00000117751 PPP1R8
ENST00000373931 0.795281843986968 0.639095506299832 -0.0226869497420733 ENSG00000117751 PPP1R8
ENST00000431586 0.477829669128491 0.248529746265295 -0.0595195324021886 ENSG00000117751 PPP1R8
ENST00000486634 0.940960704744357 0.881183543347579 -0.00843678711264408 ENSG00000117751 PPP1R8
ENST00000328928 0.0726828734585664 0.00169784348665599 -0.139860905071674 ENSG00000130775 THEMIS2
ENST00000373925 0.0726828734585664 0.00169784348665599 -0.139860905071674 ENSG00000130775 THEMIS2
ENST00000373927 0.076797679925538 0.00198960519426487 -0.138743461712096 ENSG00000130775 THEMIS2
ENST00000427466 0.237882568600511 0.0594570445570794 -0.113228503719582 ENSG00000130775 THEMIS2
ENST00000442118 0.116016440961184 0.00714530732689 -0.14366990533311 ENSG00000130775 THEMIS2
ENST00000467258 0.0941171172401873 0.00360882072105054 -0.132673361412237 ENSG00000130775 THEMIS2
ENST00000373921 0.0726828734585664 0.00169784348665599 -0.139860905071674 ENSG00000130775 THEMIS2
ENST00000466068 0.137772678268006 0.0127704428832776 -0.129553553468386 ENSG00000130775 THEMIS2
ENST00000482828 0.0497719517314695 0.000527417906554906 -0.166778224344604 ENSG00000130775 THEMIS2
ENST00000456990 0.0426294875228094 0.000357973447329267 -0.162312417707064 ENSG00000130775 THEMIS2
ENST00000492877 0.255047548807348 0.069640559744399 -0.114549337868351 ENSG00000130775 THEMIS2
ENST00000373912 0.831395152587457 0.695887846907805 0.0210315862600081 ENSG00000117748 RPA2
ENST00000419958 0.706924992672927 0.514978389143289 0.042157803379757 ENSG00000117748 RPA2
ENST00000373909 0.831395152587457 0.6958260328053 0.0204644287446429 ENSG00000117748 RPA2
ENST00000313433 0.746342502356425 0.566848554782305 0.0304628652673379 ENSG00000117748 RPA2
ENST00000444045 0.892535623512957 0.797163953503226 0.0141431238291395 ENSG00000117748 RPA2
ENST00000373871 0.092507947829021 0.00349344329112653 0.116584157086384 ENSG00000158161 EYA3
ENST00000436342 0.092507947829021 0.00349344329112653 0.116584157086384 ENSG00000158161 EYA3
ENST00000373864 0.108282538018029 0.0057134146024955 0.126873942969701 ENSG00000158161 EYA3
ENST00000540618 0.0828173147972598 0.00246066712456445 0.167516217689267 ENSG00000158161 EYA3
ENST00000545175 0.0822665242727954 0.00236997303914346 0.168479128105236 ENSG00000158161 EYA3
ENST00000373863 0.0789090299390294 0.00216040660805065 0.169814942459679 ENSG00000158161 EYA3
ENST00000495923 0.272521043186349 0.0808543697702113 0.102833034403356 ENSG00000158161 EYA3
ENST00000471498 0.0703836763917939 0.00156347649863404 0.176533792673704 ENSG00000158161 EYA3
ENST00000373857 0.602800134690909 0.387069843949389 -0.0385346375760281 ENSG00000169403 PTAFR
ENST00000539896 0.579972733340046 0.358375961454804 -0.0404991207615745 ENSG00000169403 PTAFR
ENST00000305392 0.71788414857423 0.528635469443919 0.0335112905079725 ENSG00000169403 PTAFR
ENST00000603289 0.970263816740913 0.937021227173906 0.00449975209811439 ENSG00000126698 DNAJC8
ENST00000263697 0.838352964459328 0.706592194626088 0.0197761644464608 ENSG00000126698 DNAJC8
ENST00000596102 0.388521036324777 0.168746482369418 0.0946738418133181 ENSG00000269804 AL353354.2
ENST00000489277 0.838352964459328 0.706592194626088 0.0197761644464608 ENSG00000126698 DNAJC8
ENST00000470967 0.939201019618843 0.877936191917642 -0.00997157689456237 ENSG00000126698 DNAJC8
ENST00000482674 0.776129315048351 0.609973528106965 0.0314512757310512 ENSG00000126698 DNAJC8
ENST00000488868 0.767101712920474 0.596660150064109 0.0326241224414064 ENSG00000126698 DNAJC8
ENST00000497986 0.747285205758481 0.56822406169016 -0.0243206754392436 ENSG00000130770 ATPIF1
ENST00000335514 0.747285205758481 0.568210814632788 -0.0243253492317783 ENSG00000130770 ATPIF1
ENST00000468425 0.854943184245078 0.734123083194913 -0.0141848157281696 ENSG00000130770 ATPIF1
ENST00000465645 0.745520685384764 0.56546387528744 -0.0245207571446782 ENSG00000130770 ATPIF1
ENST00000253063 0.359210217177202 0.145075262800361 -0.0772076740747738 ENSG00000130766 SESN2
ENST00000373842 0.798492637205161 0.644248751062307 -0.0312422737603413 ENSG00000130772 MED18
ENST00000398997 0.798391668292681 0.644083033597423 -0.0312498095004953 ENSG00000130772 MED18
ENST00000373839 0.354482299434749 0.141801374428007 0.0677006022794859 ENSG00000204138 PHACTR4
ENST00000463428 0.292492538242305 0.0943381701934051 0.103356910958754 ENSG00000204138 PHACTR4
ENST00000493669 0.373842768078405 0.157059429178611 0.0704279480784096 ENSG00000204138 PHACTR4
ENST00000373836 0.481785775004571 0.252590748142028 0.0475476277716857 ENSG00000204138 PHACTR4
ENST00000398958 0.900570102161894 0.810570521179506 -0.0100428267047069 ENSG00000180198 RCC1
ENST00000413987 0.337321088154836 0.128183480479079 0.0747142788278778 ENSG00000242125 SNHG3
ENST00000427469 0.893798009361785 0.79916297732777 0.0107372203730469 ENSG00000180198 RCC1
ENST00000447507 0.256631589781921 0.0706609131335802 0.0808521124381008 ENSG00000242125 SNHG3
ENST00000434290 0.929601059018941 0.860285844808526 0.0074693594233608 ENSG00000180198 RCC1
ENST00000373833 0.900696308029066 0.810827863414526 -0.0100356663750367 ENSG00000180198 RCC1
ENST00000437681 0.385004069538292 0.165724354044008 0.0699345694770487 ENSG00000242125 SNHG3
ENST00000419074 0.197291687770123 0.0362691593999644 -0.113891835183098 ENSG00000180198 RCC1
ENST00000373832 0.174131769562741 0.0255034373481067 -0.121220058697861 ENSG00000180198 RCC1
ENST00000373831 0.134638892692116 0.0118709177245648 -0.146784198593282 ENSG00000180198 RCC1
ENST00000411533 0.119841669567496 0.00814232846508323 -0.159817819926398 ENSG00000180198 RCC1
ENST00000430407 0.126580690834115 0.00969330650389111 -0.161111566707493 ENSG00000180198 RCC1
ENST00000429051 0.256415431954748 0.0705382643972922 -0.12904114068144 ENSG00000180198 RCC1
ENST00000373830 0.600171275852277 0.383437959030923 0.0431778537941005 ENSG00000180098 TRNAU1AP
ENST00000480930 0.633498950601756 0.422271760226264 0.0407868206305444 ENSG00000180098 TRNAU1AP
ENST00000491577 0.648439463620726 0.440052002458901 0.0392026921714638 ENSG00000180098 TRNAU1AP
ENST00000495215 0.528522727414149 0.30074055834825 0.0551470544101701 ENSG00000180098 TRNAU1AP
ENST00000484775 0.698761465912944 0.503402719194824 0.0354809453772678 ENSG00000180098 TRNAU1AP
ENST00000464612 0.60571891527037 0.390424869529319 -0.0566129430489602 ENSG00000197989 SNHG12
ENST00000475441 0.585500492256627 0.365035465281547 -0.0587747969517119 ENSG00000197989 SNHG12
ENST00000531126 0.562009130684268 0.338528038898901 -0.0507673436533549 ENSG00000197989 SNHG12
ENST00000461448 0.561910363863652 0.33837514176806 -0.0507646913915309 ENSG00000197989 SNHG12
ENST00000470977 0.555008832501336 0.330026264523736 -0.0516998433386145 ENSG00000197989 SNHG12
ENST00000474814 0.556313834891592 0.331350018794586 -0.0515582076685289 ENSG00000197989 SNHG12
ENST00000481368 0.578164593962557 0.3557900903613 -0.056128498330202 ENSG00000197989 SNHG12
ENST00000481220 0.562461962494038 0.33922383655346 -0.0507247382573778 ENSG00000197989 SNHG12
ENST00000488745 0.534996093702176 0.30763428051953 -0.0542140420326067 ENSG00000197989 SNHG12
ENST00000483436 0.562962865470899 0.339795620895058 -0.0506680562364928 ENSG00000197989 SNHG12
ENST00000464115 0.80312359353319 0.651116782143654 -0.0284243018775373 ENSG00000197989 SNHG12
ENST00000461832 0.798466396998746 0.644189408343516 -0.0290705452540821 ENSG00000197989 SNHG12
ENST00000471683 0.688840822646749 0.491195589617701 -0.0380481076772251 ENSG00000120656 TAF12
ENST00000373824 0.759893985925059 0.586295959592671 0.0344976042589022 ENSG00000120656 TAF12
ENST00000263974 0.769905343945574 0.600531572506219 0.0332350334538425 ENSG00000120656 TAF12
ENST00000495422 0.714475716852591 0.524685421834858 0.0415702017702511 ENSG00000120656 TAF12
ENST00000373816 0.514360658711883 0.285971514566006 0.0575490515344827 ENSG00000162419 GMEB1
ENST00000474884 0.247361344246788 0.0652153041887429 -0.104118682020204 ENSG00000198492 YTHDF2
ENST00000542507 0.99574088392231 0.991228049464323 -0.000410545801228788 ENSG00000198492 YTHDF2
ENST00000373812 0.990960211498723 0.980955969955901 0.000894162651016572 ENSG00000198492 YTHDF2
ENST00000541996 0.994020847237761 0.986800937528001 0.00062005972628996 ENSG00000198492 YTHDF2
ENST00000478283 0.646185673730341 0.437260981252988 -0.0291732773717483 ENSG00000198492 YTHDF2
ENST00000496288 0.271563656577442 0.0802483595413837 -0.0967297644980919 ENSG00000198492 YTHDF2
ENST00000476976 0.252916582779736 0.0685054238211888 -0.110970627146485 ENSG00000198492 YTHDF2
ENST00000343067 0.547279661075215 0.321206401409471 0.0429796423078969 ENSG00000159023 EPB41
ENST00000356093 0.547279661075215 0.321206401409471 0.0429796423078969 ENSG00000159023 EPB41
ENST00000398863 0.547279661075215 0.321206401409471 0.0429796423078969 ENSG00000159023 EPB41
ENST00000482464 0.340694279304198 0.130430595663058 0.0907099494649415 ENSG00000159023 EPB41
ENST00000373800 0.30676967083961 0.104344305050022 0.0905460064288264 ENSG00000159023 EPB41
ENST00000349460 0.30676967083961 0.104344305050022 0.0905460064288264 ENSG00000159023 EPB41
ENST00000347529 0.30676967083961 0.104456485533897 0.0905365630339122 ENSG00000159023 EPB41
ENST00000373798 0.590067230417702 0.370810052706309 0.0392971019133397 ENSG00000159023 EPB41
ENST00000373797 0.255421127856892 0.0698738980721125 0.101730059061407 ENSG00000159023 EPB41
ENST00000460378 0.490458570500153 0.260777970079148 -0.0605661452637983 ENSG00000159023 EPB41
ENST00000373795 0.231328213293704 0.0562169669893033 -0.0637326314222367 ENSG00000116350 SRSF4
ENST00000546138 0.220521880994113 0.0496435199565095 -0.066070738964609 ENSG00000116350 SRSF4
ENST00000466448 0.213451449318355 0.0457217074394598 -0.0715480166852818 ENSG00000116350 SRSF4
ENST00000497015 0.127873411650903 0.0100478321032664 -0.137413293223775 ENSG00000116350 SRSF4
ENST00000605204 0.743906637674199 0.562918580712216 -0.0258426154026824 ENSG00000116350 SRSF4
ENST00000477193 0.176388856936155 0.0267365677452627 -0.136984713719209 ENSG00000116350 SRSF4
ENST00000489898 0.19625264195448 0.0355868907743605 -0.130034789427241 ENSG00000116350 SRSF4
ENST00000472353 0.853877088586091 0.732379507161862 -0.0205590024873194 ENSG00000116350 SRSF4
ENST00000294507 0.758984180267424 0.584890363987782 -0.0181737650401322 ENSG00000162511 LAPTM5
ENST00000464569 0.286477169484738 0.0901951881201312 -0.0834894051646001 ENSG00000162511 LAPTM5
ENST00000476492 0.350994122619015 0.139127188234777 -0.0869813542800792 ENSG00000162511 LAPTM5
ENST00000424085 0.28098730801117 0.0861824970428606 0.0817701753307119 ENSG00000134644 PUM1
ENST00000257075 0.28098730801117 0.0861824970428606 0.0817701753307119 ENSG00000134644 PUM1
ENST00000373747 0.28098730801117 0.0861824970428606 0.0817701753307119 ENSG00000134644 PUM1
ENST00000525843 0.250770246462648 0.0673181186443075 0.0875394775303812 ENSG00000134644 PUM1
ENST00000426105 0.2781919936348 0.0844634576664602 0.0821155459785197 ENSG00000134644 PUM1
ENST00000440538 0.277763482571565 0.0841004335872363 0.0821754849254738 ENSG00000134644 PUM1
ENST00000498419 0.481168223008132 0.251941825534022 0.0553186083679409 ENSG00000134644 PUM1
ENST00000373741 0.277901028748956 0.0841853209703109 0.0821743824705966 ENSG00000134644 PUM1
ENST00000423018 0.2781919936348 0.0844420285796983 0.0820636301142781 ENSG00000134644 PUM1
ENST00000373742 0.274536878460986 0.0820390536727539 0.0830315018028809 ENSG00000134644 PUM1
ENST00000530669 0.512331211429724 0.28378843718043 -0.0610731229773821 ENSG00000134644 PUM1
ENST00000529846 0.928563255404804 0.858780967338485 0.00960972571976467 ENSG00000134644 PUM1
ENST00000525997 0.907616259134985 0.822341164488783 0.0121877345415667 ENSG00000134644 PUM1
ENST00000527498 0.3091250334021 0.106420958490337 0.0887933068492271 ENSG00000134644 PUM1
ENST00000532678 0.435412134360157 0.210250983148216 0.0729048689185626 ENSG00000134644 PUM1
ENST00000526215 0.204552218851993 0.0407408588138159 0.111959669220218 ENSG00000134644 PUM1
ENST00000525948 0.168353654900936 0.0228400365093417 0.117311305350832 ENSG00000134644 PUM1
ENST00000480602 0.200723064745229 0.038285524105827 0.114219298357559 ENSG00000134644 PUM1
ENST00000524516 0.256755009074324 0.0707040793546297 0.0992310253376276 ENSG00000134644 PUM1
ENST00000263694 0.290951630111759 0.0931279499286379 -0.0680120856566915 ENSG00000060688 SNRNP40
ENST00000489853 0.75071971143552 0.573183484762252 -0.0309321933685037 ENSG00000060688 SNRNP40
ENST00000373720 0.561580506854497 0.338038195518198 -0.0577572702780634 ENSG00000060688 SNRNP40
ENST00000446633 0.289369157854367 0.0921286824046249 -0.0683989883127697 ENSG00000060688 SNRNP40
ENST00000463988 0.218691910183632 0.0487069747488466 -0.138398377815456 ENSG00000060688 SNRNP40
ENST00000344147 0.948245659931427 0.895327224576723 -0.00702281738319962 ENSG00000121766 ZCCHC17
ENST00000479629 0.945573485339869 0.89072774782505 -0.0083585110374359 ENSG00000121766 ZCCHC17
ENST00000373714 0.948245659931427 0.895327224576723 -0.00702281738319962 ENSG00000121766 ZCCHC17
ENST00000546109 0.975384403003148 0.947697383903925 -0.00364073880733759 ENSG00000121766 ZCCHC17
ENST00000422613 0.956247061017235 0.910332670940779 -0.00611106897978989 ENSG00000121766 ZCCHC17
ENST00000373713 0.81749462344401 0.673469373377376 -0.0275384226134349 ENSG00000121769 FABP3
ENST00000497275 0.683741561017498 0.484329361774536 -0.0458667218309638 ENSG00000121769 FABP3
ENST00000498148 0.811465821882977 0.664164016517689 -0.0283981611472858 ENSG00000121769 FABP3
ENST00000482018 0.740940747009606 0.558767285575642 -0.0380897891947496 ENSG00000121769 FABP3
ENST00000373710 0.614022023212922 0.400128919606416 -0.0501424415371835 ENSG00000168528 SERINC2
ENST00000536859 0.611485969309759 0.397088924122886 -0.0505027133404214 ENSG00000168528 SERINC2
ENST00000373709 0.607156279810069 0.392140276624167 -0.0510623533050552 ENSG00000168528 SERINC2
ENST00000536384 0.625174027389638 0.41306985396603 -0.0488054654494698 ENSG00000168528 SERINC2
ENST00000491976 0.625174027389638 0.41306985396603 -0.0488054654494698 ENSG00000168528 SERINC2
ENST00000418618 0.374640712310238 0.157716691372503 -0.0840735424008394 ENSG00000228682 RP11-439L8.3
ENST00000412068 0.853877088586091 0.732381658882422 0.021345705959153 ENSG00000223907 RP11-439L8.4
ENST00000373705 0.792981198638865 0.636050223612316 -0.0305753194554076 ENSG00000121764 HCRTR1
ENST00000373703 0.922435154391737 0.847708448425394 -0.0110178666160931 ENSG00000162517 PEF1
ENST00000461006 0.895572869831154 0.801799846103583 -0.0165393591622205 ENSG00000162517 PEF1
ENST00000478502 0.96567612303697 0.927445572040433 0.00536843474402772 ENSG00000162517 PEF1
ENST00000489164 0.93032346653375 0.861882985228905 0.0106647140018994 ENSG00000162517 PEF1
ENST00000602889 0.848712159684905 0.724681475800439 0.0162282741914151 ENSG00000269967 RP11-84A19.4
ENST00000602725 0.703369335564493 0.510213035449146 0.0325796845449081 ENSG00000184007 PTP4A2
ENST00000344035 0.633348548381755 0.42196383500453 0.0327435347018622 ENSG00000184007 PTP4A2
ENST00000356536 0.601013283546097 0.384903150097505 0.0366967289219634 ENSG00000184007 PTP4A2
ENST00000457805 0.623258974340867 0.410701376427793 0.0424346332476951 ENSG00000184007 PTP4A2
ENST00000489313 0.746515415798904 0.567124309584007 0.0374987193023189 ENSG00000184007 PTP4A2
ENST00000602683 0.741263264172889 0.559157889742882 0.0300522208930114 ENSG00000184007 PTP4A2
ENST00000470404 0.779337902472172 0.614634801075588 0.0253117417454479 ENSG00000184007 PTP4A2
ENST00000532001 0.683511876395713 0.484056225106344 0.0349076056795476 ENSG00000184007 PTP4A2
ENST00000528253 0.806536862090624 0.656526708255417 0.0233761643014872 ENSG00000184007 PTP4A2
ENST00000484483 0.759267617919896 0.585426731487191 -0.0309926442971157 ENSG00000184007 PTP4A2
ENST00000468531 0.841913250497097 0.712317741613744 0.0176228472168114 ENSG00000184007 PTP4A2
ENST00000534796 0.663821111146259 0.460356093576815 0.0413506218372476 ENSG00000184007 PTP4A2
ENST00000532289 0.606039536639731 0.390929983041644 0.0496763410014449 ENSG00000184007 PTP4A2
ENST00000526960 0.657506869266086 0.452033529532667 0.0402738181758922 ENSG00000184007 PTP4A2
ENST00000524384 0.583622073443392 0.362961624652529 0.0569599708446152 ENSG00000184007 PTP4A2
ENST00000528840 0.570445095849207 0.347301606449798 0.0590467312987253 ENSG00000184007 PTP4A2
ENST00000494444 0.594636771153956 0.376379128696353 0.0553829922968386 ENSG00000184007 PTP4A2
ENST00000529477 0.628866791476605 0.41693657019368 0.0458783204618376 ENSG00000184007 PTP4A2
ENST00000533408 0.725065744625258 0.537566551153475 0.0386031702493868 ENSG00000184007 PTP4A2
ENST00000475464 0.741621304453244 0.559610581370061 0.0407580028432351 ENSG00000184007 PTP4A2
ENST00000327300 0.68225388017679 0.482294707880221 -0.0264769205310659 ENSG00000121774 KHDRBS1
ENST00000307714 0.688643777305553 0.490958165228991 -0.0259850309858134 ENSG00000121774 KHDRBS1
ENST00000492989 0.172581459000197 0.0246040350174622 -0.0939820686715102 ENSG00000121774 KHDRBS1
ENST00000484270 0.880160813705803 0.776778373183125 0.0119500031231872 ENSG00000121774 KHDRBS1
ENST00000487305 0.619841769614638 0.406625009494985 -0.0468805865423684 ENSG00000121775 TMEM39B
ENST00000336294 0.680295456847297 0.479362319690839 -0.0399495554333688 ENSG00000121775 TMEM39B
ENST00000441402 0.679846681554299 0.478847284524421 -0.0399679855211609 ENSG00000121775 TMEM39B
ENST00000468135 0.679846681554299 0.478847284524421 -0.0399679855211609 ENSG00000121775 TMEM39B
ENST00000373634 0.679653906504323 0.478532198061471 -0.0399785512167834 ENSG00000121775 TMEM39B
ENST00000476968 0.676584395462598 0.474830330826247 -0.0402896523965251 ENSG00000121775 TMEM39B
ENST00000373625 0.664069988847687 0.460610446386307 -0.0293466164926263 ENSG00000025800 KPNA6
ENST00000471599 0.747663183348844 0.568690931150855 -0.0255208139296408 ENSG00000025800 KPNA6
ENST00000537234 0.845209425526112 0.71782670101843 -0.0179289127487797 ENSG00000025800 KPNA6
ENST00000545542 0.678467417154214 0.477109011964912 -0.0364104944596072 ENSG00000025800 KPNA6
ENST00000446515 0.932697092566394 0.866548195073913 0.0104361314288745 ENSG00000025800 KPNA6
ENST00000515055 0.444562949233424 0.218172607989522 -0.0593754737455387 ENSG00000250135 RP4-622L5.2
ENST00000373610 0.0798672328917544 0.00222084291490042 -0.13651082189289 ENSG00000084652 TXLNA
ENST00000373609 0.0820058959796177 0.00235317316031304 -0.135794793159457 ENSG00000084652 TXLNA
ENST00000373602 0.893785197341861 0.799013605918204 -0.0143387556903185 ENSG00000160050 CCDC28B
ENST00000469003 0.64564505812256 0.436583280446246 -0.0536440752869188 ENSG00000160050 CCDC28B
ENST00000421922 0.903144815077873 0.815234521181167 -0.0131591459718485 ENSG00000160050 CCDC28B
ENST00000461819 0.899395280940731 0.808802446743577 -0.0136226686272229 ENSG00000160050 CCDC28B
ENST00000483009 0.906899105871009 0.821212875560949 -0.0128591413785609 ENSG00000160050 CCDC28B
ENST00000355082 0.851749695506253 0.729268637580947 -0.0193778184884876 ENSG00000084623 EIF3I
ENST00000373586 0.888011623082345 0.789678591460444 -0.0136289775925073 ENSG00000084623 EIF3I
ENST00000489353 0.89331353885292 0.798305589621628 -0.0141383854269839 ENSG00000084623 EIF3I
ENST00000471486 0.947067505303114 0.893548246172642 -0.00710958866729631 ENSG00000084623 EIF3I
ENST00000483517 0.944823658442625 0.888540039343038 -0.00741377703372634 ENSG00000084623 EIF3I
ENST00000474371 0.92444492256353 0.851085411814846 -0.00963442058897619 ENSG00000084623 EIF3I
ENST00000336890 0.496732346369353 0.267215216174843 -0.0575573711794594 ENSG00000182866 LCK
ENST00000482949 0.400915674824549 0.179533109321769 -0.0787986973555728 ENSG00000182866 LCK
ENST00000495610 0.424069729587694 0.200082567949759 -0.0676763470158931 ENSG00000182866 LCK
ENST00000355928 0.429495329373831 0.205205826082174 -0.0767204313772493 ENSG00000182866 LCK
ENST00000476457 0.443690716810524 0.217393390240561 -0.0732609703309024 ENSG00000182866 LCK
ENST00000469765 0.496577917780292 0.267001134855186 -0.0575683470669556 ENSG00000182866 LCK
ENST00000461712 0.444147183406602 0.217752999129552 -0.0961980248752051 ENSG00000182866 LCK
ENST00000373562 0.362558429727131 0.147721979405503 -0.104988007043442 ENSG00000182866 LCK
ENST00000477031 0.442656750991296 0.216341801300563 -0.10103732736123 ENSG00000182866 LCK
ENST00000373557 0.213256053253738 0.0455901084237733 -0.134191596280517 ENSG00000182866 LCK
ENST00000333070 0.503488229392354 0.274400509421547 -0.0627828575711135 ENSG00000182866 LCK
ENST00000373564 0.535386551097895 0.308132906436236 -0.0581081143918358 ENSG00000182866 LCK
ENST00000469956 0.424935823766286 0.200775207444246 -0.079208649457166 ENSG00000182866 LCK
ENST00000373548 0.512445597664684 0.283896861966686 -0.0502887958713299 ENSG00000116478 HDAC1
ENST00000481281 0.485531457616787 0.256424690175649 -0.0588876889889934 ENSG00000116478 HDAC1
ENST00000463172 0.511875033718786 0.283283673267941 -0.0553305910953102 ENSG00000116478 HDAC1
ENST00000428704 0.594562768610675 0.376200073696636 -0.0430271758991419 ENSG00000116478 HDAC1
ENST00000472928 0.478961009865797 0.249709118343588 -0.0596574804071725 ENSG00000116478 HDAC1
ENST00000373541 0.514255167872128 0.285842641334287 -0.0502281762406833 ENSG00000116478 HDAC1
ENST00000490081 0.251949743725635 0.0679230874439567 -0.0880343671425604 ENSG00000116478 HDAC1
ENST00000482310 0.299822781978102 0.0998632789963749 -0.0798465114544237 ENSG00000116478 HDAC1
ENST00000476391 0.534021059535521 0.306749597741234 -0.0601352660388061 ENSG00000116478 HDAC1
ENST00000484305 0.323271034161257 0.117579501272835 -0.0924192618076686 ENSG00000116478 HDAC1
ENST00000471488 0.858203488334314 0.7396244812753 -0.0245340494099491 ENSG00000116478 HDAC1
ENST00000329421 0.426434689552871 0.202262812111387 -0.0617573980134465 ENSG00000175130 MARCKSL1
ENST00000455895 0.930087950308762 0.861317354901019 0.0083774400301032 ENSG00000160058 BSDC1
ENST00000413080 0.93032346653375 0.861833042534219 0.00835563073934845 ENSG00000160058 BSDC1
ENST00000444377 0.934419670648208 0.869944556246265 0.00787093856837154 ENSG00000160058 BSDC1
ENST00000341071 0.948635333195394 0.896028843131461 0.00627479350818692 ENSG00000160058 BSDC1
ENST00000526031 0.693883414965153 0.497712252003899 0.0343059590652731 ENSG00000160058 BSDC1
ENST00000419121 0.686877525214188 0.488631747407325 0.0349402290713261 ENSG00000160058 BSDC1
ENST00000446293 0.681184102125247 0.480824202406217 0.036173764396999 ENSG00000160058 BSDC1
ENST00000373520 0.597686385658642 0.380138506748295 0.0493691265513708 ENSG00000160058 BSDC1
ENST00000449308 0.564276053420823 0.340924610131028 0.0529921289210853 ENSG00000160058 BSDC1
ENST00000527513 0.558973696815084 0.335028327911505 0.0625016598271718 ENSG00000160058 BSDC1
ENST00000527163 0.546534099956287 0.320113241935809 0.0646079539179824 ENSG00000160058 BSDC1
ENST00000341885 0.0681295492464846 0.0014331206517895 0.137099207297287 ENSG00000176261 ZBTB8OS
ENST00000468695 0.0882271411859388 0.00297312912239933 0.138988340177273 ENSG00000176261 ZBTB8OS
ENST00000492007 0.0858210538145273 0.00276729692709616 0.139385575977659 ENSG00000176261 ZBTB8OS
ENST00000373506 0.0825903952603224 0.00242067672545133 0.141295418826967 ENSG00000176261 ZBTB8OS
ENST00000498691 0.0965738344044237 0.00400175798682347 0.155344687457431 ENSG00000176261 ZBTB8OS
ENST00000478041 0.0853936562050141 0.00271738526188804 0.140575794040906 ENSG00000176261 ZBTB8OS
ENST00000473294 0.0853682376960672 0.00270313861229467 0.140590359140859 ENSG00000176261 ZBTB8OS
ENST00000436661 0.0863145963176222 0.00279535901675331 0.140250900349887 ENSG00000176261 ZBTB8OS
ENST00000373501 0.0853682376960672 0.00266491506614018 0.140847002516321 ENSG00000176261 ZBTB8OS
ENST00000476493 0.0853364849914486 0.00264608092301605 0.140815820331444 ENSG00000176261 ZBTB8OS
ENST00000465588 0.0871308336666744 0.00284730268837049 0.140121306274654 ENSG00000176261 ZBTB8OS
ENST00000483138 0.106700534782622 0.00548168672459044 0.147589467687939 ENSG00000176261 ZBTB8OS
ENST00000479075 0.117551588300129 0.00745832673094062 0.14884324877099 ENSG00000176261 ZBTB8OS
ENST00000473383 0.190662749995225 0.0330795599380647 0.15665502910459 ENSG00000176261 ZBTB8OS
ENST00000466361 0.109772333459312 0.00601492704774698 0.160743535957784 ENSG00000176261 ZBTB8OS
ENST00000414241 0.997692043654771 0.995165219265755 -0.00027195774589222 ENSG00000162521 RBBP4
ENST00000373493 0.904369754709176 0.817363712212049 0.0106266696357028 ENSG00000162521 RBBP4
ENST00000527118 0.992487292624372 0.983637176414221 0.000898713508410514 ENSG00000162521 RBBP4
ENST00000401893 0.927100620146885 0.856241644289947 0.00791450837651029 ENSG00000162521 RBBP4
ENST00000524393 0.989072448875774 0.976947583039265 -0.0012662181149492 ENSG00000162521 RBBP4
ENST00000526193 0.988646006822497 0.975865613642861 0.00134137713869778 ENSG00000162521 RBBP4
ENST00000492348 0.951492017777397 0.901774654552526 0.00578529127018787 ENSG00000162521 RBBP4
ENST00000544435 0.951492017777397 0.901774654552526 0.00578529127018787 ENSG00000162521 RBBP4
ENST00000525506 0.804487152592574 0.653239375609816 -0.0230658617407436 ENSG00000162521 RBBP4
ENST00000465780 0.849669199224513 0.726234663930687 -0.0193803599031316 ENSG00000162521 RBBP4
ENST00000373485 0.942722338179993 0.884342986407023 0.00689531653810062 ENSG00000162521 RBBP4
ENST00000477563 0.892613963796058 0.79735073266683 0.0114681153365825 ENSG00000162521 RBBP4
ENST00000458695 0.991198171163267 0.981460816480548 -0.00105418819351639 ENSG00000162521 RBBP4
ENST00000490500 0.821569506723128 0.679872886304073 -0.0221105370976249 ENSG00000162521 RBBP4
ENST00000445722 0.917482390467019 0.839622979418188 0.00944715703952148 ENSG00000162521 RBBP4
ENST00000475321 0.69167413576116 0.494756795142311 -0.0356927503318987 ENSG00000162521 RBBP4
ENST00000531983 0.839203906982039 0.707973593441449 0.0238292873825931 ENSG00000162521 RBBP4
ENST00000463378 0.868302349125918 0.757017560655183 -0.0166827056812197 ENSG00000162521 RBBP4
ENST00000460669 0.959584438039314 0.916378919609206 0.0062927982931666 ENSG00000162521 RBBP4
ENST00000482190 0.968836181355945 0.933931774869066 0.00495659038371866 ENSG00000162521 RBBP4
ENST00000373484 0.695031874506046 0.499163367106598 0.0440140182230295 ENSG00000162520 SYNC
ENST00000409190 0.595870636044405 0.377967083893654 0.0526519297567323 ENSG00000162520 SYNC
ENST00000469100 0.386982105213405 0.167481025431983 -0.0782616664165787 ENSG00000134684 YARS
ENST00000373477 0.864054562000681 0.749697304687507 -0.012817120459634 ENSG00000134684 YARS
ENST00000490826 0.428969401955399 0.204725622562917 -0.0747982470885284 ENSG00000134684 YARS
ENST00000487404 0.281166563719409 0.0864066582455851 -0.0981186945522871 ENSG00000134684 YARS
ENST00000478828 0.330690166700325 0.1231632863156 -0.0888329021226731 ENSG00000134684 YARS
ENST00000481895 0.580748421230469 0.359528591955761 0.0378125574495033 ENSG00000134684 YARS
ENST00000466052 0.700572931433087 0.505742757631796 0.0357259785167031 ENSG00000134684 YARS
ENST00000470377 0.198795170134043 0.0370898774958567 0.109555171070978 ENSG00000134684 YARS
ENST00000472692 0.792066702533967 0.634658212793922 0.0294650407742284 ENSG00000134684 YARS
ENST00000530710 0.881487212129793 0.779675791675111 0.0159245137760906 ENSG00000116497 S100PBP
ENST00000373476 0.646854254278862 0.438350500683549 0.0370771418000887 ENSG00000116497 S100PBP
ENST00000373475 0.748159256827289 0.569491610113587 0.0269651709412136 ENSG00000116497 S100PBP
ENST00000531123 0.353753801312309 0.141127277999079 0.0720081183196831 ENSG00000116497 S100PBP
ENST00000398243 0.579285505336365 0.357696598859403 0.0461423202048927 ENSG00000116497 S100PBP
ENST00000356689 0.351247187419336 0.139249494569542 0.072335429819209 ENSG00000116497 S100PBP
ENST00000526230 0.904820954304641 0.818053317692206 0.0131326306383266 ENSG00000116497 S100PBP
ENST00000531256 0.830245005248865 0.694209645154269 0.021896750860939 ENSG00000116497 S100PBP
ENST00000482212 0.843789693635232 0.715166564121952 0.0205105009511119 ENSG00000116497 S100PBP
ENST00000427524 0.861293210847073 0.744786780950581 0.0159995444602994 ENSG00000236065 RP1-117O3.2
ENST00000373449 0.908249038772847 0.823454098663927 0.0113007552525683 ENSG00000004455 AK2
ENST00000548033 0.88117763862525 0.778936421501399 0.0144187060560441 ENSG00000004455 AK2
ENST00000482191 0.439035332609726 0.213266912629017 0.0774228061890591 ENSG00000004455 AK2
ENST00000491241 0.84239398417906 0.712997794202938 -0.0227454565625979 ENSG00000004455 AK2
ENST00000467905 0.870236753479259 0.760020335768087 -0.0177743347408037 ENSG00000004455 AK2
ENST00000354858 0.938901472323277 0.87727352335111 -0.00922061318241943 ENSG00000004455 AK2
ENST00000480134 0.938881487486869 0.877238337254031 -0.00922412143098883 ENSG00000004455 AK2
ENST00000550338 0.933431252685443 0.86807448365189 -0.009960299791796 ENSG00000004455 AK2
ENST00000469238 0.905066564351258 0.818423278392381 0.0161756427332057 ENSG00000004455 AK2
ENST00000466029 0.919278242282808 0.842507803710363 0.0139606114542753 ENSG00000004455 AK2
ENST00000487289 0.912022776028587 0.829841483170651 -0.0130605742691807 ENSG00000004455 AK2
ENST00000548559 0.931517411668984 0.864478882966182 -0.0106099173408363 ENSG00000004455 AK2
ENST00000551979 0.786070624572904 0.625060045510061 -0.0298884945127537 ENSG00000004455 AK2
ENST00000431992 0.106700534782622 0.00546563211663623 -0.149698713361391 ENSG00000134686 PHC2
ENST00000485928 0.118599980370171 0.00780008590153436 -0.146772145521642 ENSG00000134686 PHC2
ENST00000373418 0.118552567358766 0.00772718555253626 -0.147082360842428 ENSG00000134686 PHC2
ENST00000373422 0.106311544387321 0.00535376160955161 -0.153767092459862 ENSG00000134686 PHC2
ENST00000257118 0.106700534782622 0.00546563211663623 -0.149698713361391 ENSG00000134686 PHC2
ENST00000419414 0.354176572010745 0.141491226351233 -0.0844509626968989 ENSG00000134686 PHC2
ENST00000426886 0.844117565806082 0.715622612993735 -0.0207984710273071 ENSG00000163866 SMIM12
ENST00000521580 0.589459271226884 0.369991777117066 -0.0580330157163367 ENSG00000163866 SMIM12
ENST00000417456 0.338909127483475 0.129283358994837 0.0904941195324436 ENSG00000241014 RP11-244H3.1
ENST00000487874 0.249729669259954 0.0665556339289108 0.094678616234542 ENSG00000271741 RP11-244H3.4
ENST00000373340 0.242027131563399 0.0618242959127137 0.0983734182857733 ENSG00000163867 ZMYM6
ENST00000493328 0.257430999542891 0.0710783122412886 0.105537467951031 ENSG00000163867 ZMYM6
ENST00000357182 0.281152978652886 0.0863925044608209 0.0998460195842226 ENSG00000163867 ZMYM6
ENST00000468598 0.846391443094425 0.719811344442621 0.0208878213041684 ENSG00000116560 SFPQ
ENST00000460428 0.803714645778056 0.651991544611919 0.0235159092247735 ENSG00000116560 SFPQ
ENST00000470472 0.991195054507871 0.981345340210653 -0.00119543257881861 ENSG00000116560 SFPQ
ENST00000466745 0.88220559797184 0.781179503587777 -0.0176442318726087 ENSG00000116560 SFPQ
ENST00000466213 0.930391156001628 0.862023597921272 -0.0109495568945774 ENSG00000116560 SFPQ
ENST00000490668 0.901383460028691 0.812132713058492 0.0133980635334269 ENSG00000116560 SFPQ
ENST00000485365 0.824774842587565 0.685172555377184 0.0239220013297497 ENSG00000116560 SFPQ
ENST00000357214 0.582179135394894 0.361139050123463 -0.0378771954169001 ENSG00000116560 SFPQ
ENST00000373297 0.27157867477135 0.0802646648760535 0.110722274744133 ENSG00000146463 ZMYM4
ENST00000314607 0.27157867477135 0.0802646648760535 0.110722274744133 ENSG00000146463 ZMYM4
ENST00000441447 0.209894817325361 0.043772966952315 0.156846197897725 ENSG00000146463 ZMYM4
ENST00000457946 0.388811756036367 0.168922524888938 0.0780924166090811 ENSG00000146463 ZMYM4
ENST00000325722 0.473506413117919 0.244169311187791 -0.0442365039673684 ENSG00000142687 KIAA0319L
ENST00000373266 0.253201809370407 0.068678936702788 -0.0821330987591929 ENSG00000142687 KIAA0319L
ENST00000426982 0.558580601486509 0.334301505661272 -0.0386350926254319 ENSG00000142687 KIAA0319L
ENST00000461312 0.532814504929866 0.305411701137713 -0.0554125794646414 ENSG00000142687 KIAA0319L
ENST00000485551 0.176496979260407 0.0268401324635852 -0.0908103911275421 ENSG00000142687 KIAA0319L
ENST00000440579 0.907680442435098 0.822447210253291 -0.0120015093156933 ENSG00000142687 KIAA0319L
ENST00000431916 0.920813985464972 0.844991944239559 -0.0111115734558011 ENSG00000142687 KIAA0319L
ENST00000482929 0.9669274427212 0.929754643594427 -0.00548444555954514 ENSG00000142687 KIAA0319L
ENST00000478463 0.888083103770213 0.789773395992284 0.0166933984214055 ENSG00000142687 KIAA0319L
ENST00000470388 0.888361401383671 0.79016150677621 0.0166695380228274 ENSG00000142687 KIAA0319L
ENST00000492888 0.825712921083734 0.686774962415354 0.026242979887139 ENSG00000142687 KIAA0319L
ENST00000469892 0.811398745958854 0.663868824567977 0.028637779394379 ENSG00000142687 KIAA0319L
ENST00000494948 0.899090444236692 0.808291117314641 0.0166973247262121 ENSG00000142687 KIAA0319L
ENST00000373237 0.930595336864779 0.862519472763624 0.00863986041256583 ENSG00000126067 PSMB2
ENST00000251195 0.311750567025223 0.108290513019473 -0.0808954531478041 ENSG00000092853 CLSPN
ENST00000318121 0.390176194559023 0.169773929275391 -0.074068543223274 ENSG00000092853 CLSPN
ENST00000373220 0.390176194559023 0.169773929275391 -0.074068543223274 ENSG00000092853 CLSPN
ENST00000520551 0.390176194559023 0.169773929275391 -0.074068543223274 ENSG00000092853 CLSPN
ENST00000373206 0.579649014359164 0.3580898356288 -0.050141637917101 ENSG00000092847 AGO1
ENST00000373204 0.432786126164454 0.207985790866869 -0.05791933174738 ENSG00000092847 AGO1
ENST00000324350 0.118599980370171 0.00777969202719635 0.183025592583165 ENSG00000126070 AGO3
ENST00000373191 0.258594622326347 0.0717884105017011 0.108256681952228 ENSG00000126070 AGO3
ENST00000397828 0.13271964101081 0.0113921353254602 0.172587920758981 ENSG00000126070 AGO3
ENST00000246314 0.155679089775581 0.018492132774394 0.140392213897661 ENSG00000126070 AGO3
ENST00000373178 0.5899948371391 0.370733239910929 -0.052957722436841 ENSG00000116863 ADPRHL2
ENST00000373166 0.785650551283446 0.624388451932144 0.0251612499368246 ENSG00000054116 TRAPPC3
ENST00000462715 0.785317703196165 0.623453057440043 0.0290440153019477 ENSG00000054116 TRAPPC3
ENST00000373163 0.720454539471065 0.531957204989001 0.0317946403268114 ENSG00000054116 TRAPPC3
ENST00000373162 0.613128607340097 0.399030516529177 0.043029428741055 ENSG00000054116 TRAPPC3
ENST00000469757 0.9857324323809 0.970174745743287 0.0019464729950501 ENSG00000054116 TRAPPC3
ENST00000373159 0.974343701504392 0.944714275753805 0.00380090770779169 ENSG00000054116 TRAPPC3
ENST00000429533 0.955829779946145 0.909716881158093 -0.00815729018752823 ENSG00000116871 MAP7D1
ENST00000316156 0.16625140100101 0.0219948271669604 -0.142106382235309 ENSG00000116871 MAP7D1
ENST00000373150 0.16529630364057 0.0216501323181196 -0.142344468078818 ENSG00000116871 MAP7D1
ENST00000373151 0.16529630364057 0.0216501323181196 -0.142344468078818 ENSG00000116871 MAP7D1
ENST00000373148 0.0515122230680352 0.000604677882636482 -0.221411338077634 ENSG00000116871 MAP7D1
ENST00000354618 0.0433378180613668 0.000370441275090565 -0.125697241580417 ENSG00000054118 THRAP3
ENST00000469141 0.00826894050128109 2.61781186174191e-05 -0.137311113253797 ENSG00000054118 THRAP3
ENST00000478853 0.494508206024198 0.264958562922517 0.0756882857830408 ENSG00000054118 THRAP3
ENST00000466743 0.101913059510139 0.00477507414276183 -0.198426084871515 ENSG00000054118 THRAP3
ENST00000453908 0.998447448004507 0.996690226628247 -0.000302007172645978 ENSG00000214193 SH3D21
ENST00000426732 0.998447448004507 0.996690226628247 -0.000302007172645978 ENSG00000214193 SH3D21
ENST00000312808 0.990514370457397 0.9798874684756 0.00184677835874728 ENSG00000214193 SH3D21
ENST00000505871 0.974240032605628 0.944534845377089 0.00510652606619579 ENSG00000214193 SH3D21
ENST00000480549 0.94874786063794 0.896249277875484 0.00887659784600919 ENSG00000214193 SH3D21
ENST00000359297 0.191267095615755 0.0335125804054054 -0.104595751322578 ENSG00000196182 STK40
ENST00000373129 0.361495142170076 0.146802300126586 -0.0702188612449051 ENSG00000196182 STK40
ENST00000373130 0.361495142170076 0.146802300126586 -0.0702188612449051 ENSG00000196182 STK40
ENST00000373132 0.361495142170076 0.146802300126586 -0.0702188612449051 ENSG00000196182 STK40
ENST00000482458 0.622579837125591 0.40983220831967 -0.0455105400251961 ENSG00000196182 STK40
ENST00000476041 0.586801210956758 0.366680402664665 -0.064710640040488 ENSG00000181817 LSM10
ENST00000315732 0.626797512600918 0.41491422308178 -0.0587176306165224 ENSG00000181817 LSM10
ENST00000373116 0.531649977089865 0.303924216989146 -0.0584652130688162 ENSG00000116898 MRPS15
ENST00000488606 0.73006659410148 0.544584700995449 -0.0426849868263795 ENSG00000116898 MRPS15
ENST00000462067 0.536191590619206 0.309500173666946 -0.0577443113104372 ENSG00000116898 MRPS15
ENST00000373087 0.190662749995225 0.0330581025731993 -0.121756794670785 ENSG00000163874 ZC3H12A
ENST00000373075 0.908976033086255 0.824548391270322 0.0131161683540554 ENSG00000163875 MEAF6
ENST00000296214 0.853846800275382 0.73229561042314 0.0205031579652238 ENSG00000163875 MEAF6
ENST00000373074 0.850021690934293 0.726763975029068 0.020949085358499 ENSG00000163875 MEAF6
ENST00000475828 0.844432271987094 0.716437208633122 0.0218090641666818 ENSG00000163875 MEAF6
ENST00000487788 0.866647396564207 0.754275250464284 0.0187388184764233 ENSG00000163875 MEAF6
ENST00000373073 0.985059173665525 0.968685082945709 -0.00235142998081851 ENSG00000163875 MEAF6
ENST00000487792 0.97604808786011 0.950195010484988 -0.00366256837619994 ENSG00000163875 MEAF6
ENST00000448519 0.812254964745869 0.665295631289289 0.0249826339333135 ENSG00000163875 MEAF6
ENST00000296215 0.611537542480368 0.397316017715054 -0.0519924642066322 ENSG00000163877 SNIP1
ENST00000373062 0.932387210313896 0.865955626006219 -0.00855888902766124 ENSG00000134697 GNL2
ENST00000462812 0.499869304512884 0.270653954571396 -0.0728890276828832 ENSG00000134697 GNL2
ENST00000373055 0.671797673585088 0.46947972566667 -0.0353043767453814 ENSG00000134690 CDCA8
ENST00000327331 0.671620250626205 0.469249423221872 -0.0353119994395892 ENSG00000134690 CDCA8
ENST00000373036 0.942722338179993 0.884861077766032 0.00758555991335376 ENSG00000188786 MTF1
ENST00000373027 0.995201364027043 0.989407677207602 -0.000495150516496274 ENSG00000204084 INPP5B
ENST00000373023 0.868209226519521 0.756886609582233 0.0117992659076525 ENSG00000204084 INPP5B
ENST00000373026 0.788975393243396 0.629978594140079 0.0198730478583737 ENSG00000204084 INPP5B
ENST00000373024 0.776779123869343 0.610996504993163 0.0209412700852936 ENSG00000204084 INPP5B
ENST00000458109 0.846776298296598 0.720780774727131 -0.0189559145972841 ENSG00000204084 INPP5B
ENST00000373019 0.145189033241476 0.014825400420531 -0.118844027238998 ENSG00000183431 SF3A3
ENST00000448721 0.125239842754115 0.00942762592095278 -0.127893339417188 ENSG00000183431 SF3A3
ENST00000460925 0.128473687772507 0.0103082639537467 -0.165835982017867 ENSG00000183431 SF3A3
ENST00000489537 0.129973885066473 0.0106384332792946 -0.138616718664767 ENSG00000183431 SF3A3
ENST00000461869 0.173638130364404 0.0251803865448014 -0.121314489872809 ENSG00000183431 SF3A3
ENST00000470585 0.178741152804764 0.0279348872403245 -0.118344984165638 ENSG00000183431 SF3A3
ENST00000462258 0.225628507662738 0.0526849351453486 -0.108494112780832 ENSG00000183431 SF3A3
ENST00000483182 0.596027976369923 0.378213647562314 0.0583403053424863 ENSG00000183520 UTP11L
ENST00000373014 0.838730301125779 0.707205258213958 0.0235000761135196 ENSG00000183520 UTP11L
ENST00000537711 0.899807980817874 0.809395138170311 0.0154127663346309 ENSG00000183520 UTP11L
ENST00000488453 0.936433816667095 0.873238492352558 0.0111090634812791 ENSG00000183520 UTP11L
ENST00000373001 0.955603734408001 0.909282227010072 0.00645858005180031 ENSG00000116954 RRAGC
ENST00000433671 0.525525336332558 0.297457076098308 0.0633107403044788 ENSG00000228436 RP5-864K19.4
ENST00000456813 0.52912734040547 0.301402592006472 0.0646964140579131 ENSG00000228436 RP5-864K19.4
ENST00000397572 0.572305659857014 0.349118833327131 0.059473871402437 ENSG00000214114 MYCBP
ENST00000494695 0.479283163053172 0.250053189060354 0.073325432903702 ENSG00000214114 MYCBP
ENST00000495043 0.424348775208699 0.200341104400991 0.0832031017268816 ENSG00000214114 MYCBP
ENST00000489803 0.286516011576491 0.0902678881293363 0.110136557120333 ENSG00000214114 MYCBP
ENST00000454994 0.286191855150493 0.0899342187588837 0.110304004050439 ENSG00000131233 GJA9
ENST00000489575 0.286191855150493 0.0899342187588837 0.110304004050439 ENSG00000214114 MYCBP
ENST00000465771 0.445794874367081 0.219381275021 0.0811865542721909 ENSG00000214114 MYCBP
ENST00000462027 0.641311018487232 0.431582452475104 0.0474956233769428 ENSG00000214114 MYCBP
ENST00000432648 0.715297299239194 0.525744835907732 0.0304660233772931 ENSG00000174574 AKIRIN1
ENST00000446189 0.525047024766412 0.296955909454688 0.0505295154698989 ENSG00000174574 AKIRIN1
ENST00000372984 0.654953271942299 0.448579355425555 0.036404831907945 ENSG00000174574 AKIRIN1
ENST00000531822 0.568994130425601 0.345704886520697 0.0510795910279456 ENSG00000174574 AKIRIN1
ENST00000372967 0.498392209478296 0.269068107460723 0.0608839160829264 ENSG00000168653 NDUFS5
ENST00000372969 0.498392209478296 0.269068107460723 0.0608839160829264 ENSG00000168653 NDUFS5
ENST00000545844 0.65276883766484 0.445855345003673 -0.03342021370436 ENSG00000127603 MACF1
ENST00000567887 0.653338258201417 0.446564658317909 -0.0333726853964944 ENSG00000127603 MACF1
ENST00000372915 0.652437034654574 0.44533529517754 -0.0334633686543058 ENSG00000127603 MACF1
ENST00000539005 0.652939982210294 0.446063758109765 -0.0334076145615648 ENSG00000127603 MACF1
ENST00000317713 0.652939982210294 0.446063758109765 -0.0334076145615648 ENSG00000127603 MACF1
ENST00000361689 0.652437034654574 0.44533529517754 -0.0334633686543058 ENSG00000127603 MACF1
ENST00000524432 0.693291710936299 0.49679671390964 0.0382224345570961 ENSG00000127603 MACF1
ENST00000467673 0.259240754848061 0.0723140224051611 0.137686616171558 ENSG00000127603 MACF1
ENST00000564288 0.519208673311253 0.290611967553069 -0.0440841650031563 ENSG00000127603 MACF1
ENST00000536367 0.272868804891087 0.0810155002087067 0.112266434741302 ENSG00000127603 MACF1
ENST00000496804 0.813737006508096 0.667883482169421 -0.0197419642803473 ENSG00000127603 MACF1
ENST00000530262 0.680295456847297 0.479368879696262 -0.0316248248578288 ENSG00000127603 MACF1
ENST00000472385 0.916835440456446 0.8383078522568 0.0123073247451293 ENSG00000127603 MACF1
ENST00000476350 0.589072831671949 0.369418602356768 -0.0405348549212201 ENSG00000127603 MACF1
ENST00000372925 0.370548057434308 0.154222861408894 -0.0590992060968864 ENSG00000127603 MACF1
ENST00000289893 0.333341466196158 0.125252951858429 -0.0634770743270348 ENSG00000127603 MACF1
ENST00000482035 0.955726953546181 0.909501350326666 0.0067893654375235 ENSG00000127603 MACF1
ENST00000469490 0.293313166650561 0.0950741333394109 -0.0864541079784903 ENSG00000127603 MACF1
ENST00000360115 0.354709086773211 0.141947268609861 -0.0694133476745133 ENSG00000127603 MACF1
ENST00000497964 0.501203571711315 0.272053478554173 -0.0611109612936134 ENSG00000127603 MACF1
ENST00000446276 0.428832910025247 0.204524089581888 -0.0617021226664403 ENSG00000127603 MACF1
ENST00000442046 0.45283364690978 0.225895153231829 -0.0610927434668423 ENSG00000127603 MACF1
ENST00000422234 0.82082985499455 0.678902241781552 -0.0258129653269243 ENSG00000127603 MACF1
ENST00000462496 0.794858051693992 0.638604143753303 -0.0292466662961723 ENSG00000127603 MACF1
ENST00000496360 0.239597479327318 0.0603268335146836 -0.105724366751679 ENSG00000127603 MACF1
ENST00000497807 0.267391488200301 0.0773247067025932 -0.0950526677631765 ENSG00000127603 MACF1
ENST00000482028 0.221389274544138 0.0502597765612846 -0.143802296722288 ENSG00000090621 PABPC4
ENST00000372856 0.31199946188419 0.108487541278575 -0.0465636337173591 ENSG00000090621 PABPC4
ENST00000372857 0.311962149973546 0.1084386722948 -0.0465641779666329 ENSG00000090621 PABPC4
ENST00000372858 0.37237745653284 0.1556522966734 -0.0423192615487095 ENSG00000090621 PABPC4
ENST00000372862 0.378037949658094 0.160332186328074 -0.0419870266082013 ENSG00000090621 PABPC4
ENST00000468476 0.284469594823056 0.088524328521452 -0.091554859708588 ENSG00000090621 PABPC4
ENST00000437136 0.3099965490855 0.107016062498025 -0.0868864674550957 ENSG00000090621 PABPC4
ENST00000492468 0.211348129711466 0.044498451567546 -0.10658760814591 ENSG00000090621 PABPC4
ENST00000530186 0.314327096369147 0.110481069390629 -0.0999738803250571 ENSG00000090621 PABPC4
ENST00000421687 0.673372953949064 0.471267505910287 -0.023330185126754 ENSG00000090621 PABPC4
ENST00000484555 0.323271034161257 0.117611981393396 -0.09111286980753 ENSG00000090621 PABPC4
ENST00000525045 0.507899297413592 0.278991112030424 -0.0554497729795517 ENSG00000090621 PABPC4
ENST00000527718 0.729950968292355 0.544333874538361 0.0227515778640497 ENSG00000090621 PABPC4
ENST00000477556 0.428302654385412 0.203980713513862 -0.0806912884321242 ENSG00000090621 PABPC4
ENST00000461578 0.48627284224214 0.257162070008544 -0.0765489862734147 ENSG00000090621 PABPC4
ENST00000483770 0.555854899559686 0.330847523520185 -0.0543736317181191 ENSG00000090621 PABPC4
ENST00000525669 0.624292210567349 0.411975081824254 0.0319868760725645 ENSG00000090621 PABPC4
ENST00000470443 0.957884491171829 0.913350302469076 -0.00387066126346579 ENSG00000090621 PABPC4
ENST00000415255 0.76060134804767 0.587109273495192 -0.019647845928709 ENSG00000228060 RP11-69E11.8
ENST00000513632 0.347690341361748 0.136466852435443 0.0682532155110072 ENSG00000090621 PABPC4
ENST00000525751 0.761887934240207 0.58879919500703 -0.0269630132641872 ENSG00000090621 PABPC4
ENST00000474378 0.65276883766484 0.445882332768606 -0.0378383021497551 ENSG00000090621 PABPC4
ENST00000529216 0.564963886530842 0.341714790239644 -0.0493492057637222 ENSG00000090621 PABPC4
ENST00000492519 0.288137859154131 0.0913112196824952 -0.0894672374859985 ENSG00000090621 PABPC4
ENST00000451091 0.363806761767285 0.148755291302141 -0.0721288198556496 ENSG00000090621 PABPC4
ENST00000531243 0.312447207762007 0.108935190803794 -0.10810388310215 ENSG00000090621 PABPC4
ENST00000470018 0.609979985391901 0.395649645272665 0.0462694577597647 ENSG00000084072 PPIE
ENST00000485507 0.494493508647021 0.264923699226074 0.0708656878293033 ENSG00000084072 PPIE
ENST00000324379 0.78448887288224 0.622118246366075 0.025521827104903 ENSG00000084072 PPIE
ENST00000356511 0.916272321018082 0.837650691843698 0.00989630793091817 ENSG00000084072 PPIE
ENST00000456578 0.558078751415822 0.333745953983516 0.0618550011702635 ENSG00000084072 PPIE
ENST00000495526 0.78448887288224 0.622160371739732 0.0255239414573761 ENSG00000084072 PPIE
ENST00000482751 0.78448887288224 0.622160371739732 0.0255239414573761 ENSG00000084072 PPIE
ENST00000372830 0.916272321018082 0.837650691843698 0.00989630793091817 ENSG00000084072 PPIE
ENST00000497370 0.675425453538099 0.473369215269645 0.0358157660290329 ENSG00000084072 PPIE
ENST00000372835 0.758120934479787 0.583661249538029 0.028564788006742 ENSG00000084072 PPIE
ENST00000470213 0.684358277973121 0.485244329676708 0.0347153014567028 ENSG00000084072 PPIE
ENST00000474804 0.64354180067703 0.434102374050093 0.038722745548778 ENSG00000084072 PPIE
ENST00000475350 0.78448887288224 0.622160371739732 0.0255239414573761 ENSG00000084072 PPIE
ENST00000480169 0.790056235930122 0.631793487913428 0.0250608887544469 ENSG00000084072 PPIE
ENST00000441669 0.669403545923472 0.466617491875846 0.038250839661437 ENSG00000043514 TRIT1
ENST00000462797 0.669403545923472 0.466617491875846 0.038250839661437 ENSG00000043514 TRIT1
ENST00000316891 0.669403545923472 0.466617491875846 0.038250839661437 ENSG00000043514 TRIT1
ENST00000372818 0.669403545923472 0.466617491875846 0.038250839661437 ENSG00000043514 TRIT1
ENST00000495175 0.666678359573473 0.463394425750805 0.0405923045549036 ENSG00000043514 TRIT1
ENST00000491865 0.667239868916266 0.4641338155064 0.0405682564408714 ENSG00000043514 TRIT1
ENST00000537223 0.808684237848806 0.660095247349721 0.0242927277140377 ENSG00000043514 TRIT1
ENST00000537440 0.808684237848806 0.660095247349721 0.0242927277140377 ENSG00000043514 TRIT1
ENST00000541099 0.808684237848806 0.660095247349721 0.0242927277140377 ENSG00000043514 TRIT1
ENST00000545233 0.808684237848806 0.660095247349721 0.0242927277140377 ENSG00000043514 TRIT1
ENST00000492612 0.883791846859636 0.783426496583701 0.0162935041945001 ENSG00000043514 TRIT1
ENST00000489945 0.874361512740143 0.767128932260395 0.0183145925890129 ENSG00000043514 TRIT1
ENST00000486825 0.877104251958576 0.771615361346487 0.0180639787208604 ENSG00000043514 TRIT1
ENST00000544981 0.764212704882519 0.592266871352188 0.036903931368885 ENSG00000043514 TRIT1
ENST00000372797 0.740278136364168 0.557752802267015 -0.0236313622714838 ENSG00000131236 CAP1
ENST00000372802 0.740165546265398 0.557534272568722 -0.0236709935812504 ENSG00000131236 CAP1
ENST00000449311 0.616772588848371 0.403305714793286 -0.0367066987885222 ENSG00000131236 CAP1
ENST00000421589 0.595334814381573 0.377281672121231 -0.0377863661316279 ENSG00000131236 CAP1
ENST00000414893 0.369811302745736 0.153402388013054 -0.0609090070734975 ENSG00000131236 CAP1
ENST00000414281 0.597897037101078 0.380472284843627 -0.0375217083840996 ENSG00000131236 CAP1
ENST00000420216 0.629490021076013 0.417603039534188 -0.0349157706056215 ENSG00000131236 CAP1
ENST00000372792 0.669499362934782 0.466743158239248 -0.029861319509986 ENSG00000131236 CAP1
ENST00000372798 0.572161625487095 0.348970590228846 -0.0381789570321782 ENSG00000131236 CAP1
ENST00000340450 0.745261739318187 0.564921867859991 -0.0231922022424379 ENSG00000131236 CAP1
ENST00000372805 0.769286151697804 0.599806961164242 -0.0212973406865709 ENSG00000131236 CAP1
ENST00000435719 0.47058038146249 0.241222534696963 -0.0498751654346674 ENSG00000131236 CAP1
ENST00000427843 0.589028489616662 0.369369150127381 -0.0382900581614529 ENSG00000131236 CAP1
ENST00000417287 0.626596244456212 0.41472588900885 -0.0352035310478682 ENSG00000131236 CAP1
ENST00000424977 0.598831270581795 0.381598419529735 -0.0374882411089982 ENSG00000131236 CAP1
ENST00000446031 0.435098270574383 0.209869850159215 -0.0609041048873451 ENSG00000131236 CAP1
ENST00000479759 0.61207883173954 0.397824195344535 -0.0382321717329408 ENSG00000131236 CAP1
ENST00000461993 0.590067230417702 0.370819638919656 -0.0409552571671566 ENSG00000131236 CAP1
ENST00000494114 0.846257970859473 0.71958048893139 -0.0179239265369815 ENSG00000131236 CAP1
ENST00000433473 0.829821105908452 0.693577898851178 0.0221663222281783 ENSG00000131238 PPT1
ENST00000529905 0.840695143954328 0.710325812398929 0.0208342973206897 ENSG00000131238 PPT1
ENST00000530704 0.52822507555794 0.30044757517533 0.0608991082834975 ENSG00000131238 PPT1
ENST00000372775 0.427613286736977 0.203370201500471 0.0819817127259503 ENSG00000131238 PPT1
ENST00000449045 0.548270720339556 0.322396500812019 0.0586196555063453 ENSG00000131238 PPT1
ENST00000439754 0.664555173334747 0.46109892516411 0.0454093739463479 ENSG00000131238 PPT1
ENST00000530076 0.416260999267098 0.192621713076356 0.0828574716273564 ENSG00000131238 PPT1
ENST00000527311 0.53742253456168 0.310901067710269 0.0601001141893365 ENSG00000131238 PPT1
ENST00000372779 0.631591769727735 0.419973459274012 0.0516549682085881 ENSG00000131238 PPT1
ENST00000372771 0.483187143904302 0.253904776507917 0.0638405182112375 ENSG00000117000 RLF
ENST00000372759 0.772287991864567 0.604105262702563 -0.0305220790496933 ENSG00000084073 ZMPSTE24
ENST00000372748 0.144518290950332 0.0145453192947741 -0.150924405664329 ENSG00000049089 COL9A2
ENST00000482722 0.141354977269047 0.0136930950374488 -0.15252263249098 ENSG00000049089 COL9A2
ENST00000435168 0.313503246055999 0.109902856295411 0.0700801556028414 ENSG00000084070 SMAP2
ENST00000372718 0.423704365437882 0.199768593564439 0.042386727943405 ENSG00000084070 SMAP2
ENST00000372708 0.381648581488205 0.163008604723983 0.0488016868632667 ENSG00000084070 SMAP2
ENST00000539317 0.605821498693432 0.390577878955934 0.0370942819559411 ENSG00000084070 SMAP2
ENST00000487871 0.725171248795393 0.53782333255719 -0.0413240398877819 ENSG00000084070 SMAP2
ENST00000467203 0.764315125085375 0.592453360368253 0.0282569600653373 ENSG00000066136 NFYC
ENST00000424419 0.884558828295974 0.784445630974895 0.0129803995007464 ENSG00000066136 NFYC
ENST00000427410 0.973408611136983 0.942381895182221 0.00312937780343147 ENSG00000066136 NFYC
ENST00000447388 0.957049587235448 0.9116546471763 0.00459484622073705 ENSG00000066136 NFYC
ENST00000425457 0.967985259299113 0.932164850456484 0.0036837058822838 ENSG00000066136 NFYC
ENST00000453631 0.568731563788107 0.345305949036588 0.0517536616201332 ENSG00000066136 NFYC
ENST00000456393 0.950854575391121 0.900569062507189 0.00517053521998506 ENSG00000066136 NFYC
ENST00000372654 0.938048807938698 0.875750897412702 0.006773888757794 ENSG00000066136 NFYC
ENST00000534399 0.383972571453126 0.165030475202702 0.0882911692831245 ENSG00000066136 NFYC
ENST00000372653 0.898013263103289 0.806580391511314 0.0107783598085718 ENSG00000066136 NFYC
ENST00000372669 0.811705464701811 0.664517196923426 0.0211713239585138 ENSG00000066136 NFYC
ENST00000372652 0.83722806249318 0.705188442467741 0.0152706275767107 ENSG00000066136 NFYC
ENST00000372651 0.909414383859238 0.825393880519059 0.0093806644235262 ENSG00000066136 NFYC
ENST00000440226 0.506749536859008 0.277849413133047 -0.0512188500685667 ENSG00000066136 NFYC
ENST00000525290 0.794944237845749 0.638715331753475 -0.0285694415911224 ENSG00000066136 NFYC
ENST00000416859 0.480066195908891 0.250903970973295 -0.0639647968578127 ENSG00000066136 NFYC
ENST00000308733 0.501861090293182 0.273001163638702 -0.0518552523685499 ENSG00000066136 NFYC
ENST00000414185 0.346223652666603 0.135064773794591 -0.0770262216853631 ENSG00000066136 NFYC
ENST00000372621 0.773994446083179 0.606663427365089 -0.0287817067850148 ENSG00000171793 CTPS1
ENST00000541520 0.799196380084 0.645200513282703 -0.0259407759942004 ENSG00000171793 CTPS1
ENST00000479480 0.727096041539789 0.540478518030105 -0.0399882821751541 ENSG00000171793 CTPS1
ENST00000543104 0.719084874096764 0.530274031361647 -0.0401523405817873 ENSG00000171793 CTPS1
ENST00000372616 0.782400357173417 0.619210497776693 -0.0292444308559579 ENSG00000171793 CTPS1
ENST00000456518 0.524379408953139 0.296182223103342 0.0753754355792523 ENSG00000010803 SCMH1
ENST00000397174 0.509362328380298 0.280442865701789 0.0776711637205244 ENSG00000010803 SCMH1
ENST00000402904 0.509362328380298 0.280442865701789 0.0776711637205244 ENSG00000010803 SCMH1
ENST00000361191 0.50737753494876 0.278430230006431 0.077978434132731 ENSG00000010803 SCMH1
ENST00000361705 0.50737753494876 0.278430230006431 0.077978434132731 ENSG00000010803 SCMH1
ENST00000397171 0.50737753494876 0.278430230006431 0.077978434132731 ENSG00000010803 SCMH1
ENST00000372597 0.403942747800264 0.182217204488122 0.0965370344988861 ENSG00000010803 SCMH1
ENST00000372596 0.403942747800264 0.182217204488122 0.0965370344988861 ENSG00000010803 SCMH1
ENST00000337495 0.403942747800264 0.182217204488122 0.0965370344988861 ENSG00000010803 SCMH1
ENST00000326197 0.52820458757065 0.300374227705955 0.0747115780176022 ENSG00000010803 SCMH1
ENST00000372595 0.519753716563838 0.291206368016704 0.0753393563234524 ENSG00000010803 SCMH1
ENST00000488592 0.486825471862138 0.25768074430821 0.0962937312809327 ENSG00000010803 SCMH1
ENST00000372583 0.910748039704124 0.827565413639022 -0.0142675151277145 ENSG00000127124 HIVEP3
ENST00000372584 0.914152931185212 0.833923177124776 -0.0137375170766211 ENSG00000127124 HIVEP3
ENST00000247584 0.713553858953025 0.523700887898138 -0.0394834759508241 ENSG00000127124 HIVEP3
ENST00000460604 0.787069128518857 0.626720468120659 -0.032588455881715 ENSG00000127124 HIVEP3
ENST00000429157 0.704764286773464 0.511941672440342 -0.040536134736542 ENSG00000127124 HIVEP3
ENST00000489103 0.490351157759244 0.260669053366656 0.0958368645354179 ENSG00000127124 HIVEP3
ENST00000372571 0.592223635253552 0.373591380580036 0.0476320022199431 ENSG00000198815 FOXJ3
ENST00000372572 0.186690578454993 0.0309342333209921 0.10809018286376 ENSG00000198815 FOXJ3
ENST00000372573 0.192125007460045 0.0339499182969169 0.106085898234199 ENSG00000198815 FOXJ3
ENST00000361346 0.189614412993048 0.032608996785726 0.106991139515635 ENSG00000198815 FOXJ3
ENST00000361776 0.189614412993048 0.032608996785726 0.106991139515635 ENSG00000198815 FOXJ3
ENST00000545068 0.175302254526485 0.0261086496179939 0.109369876310215 ENSG00000198815 FOXJ3
ENST00000445886 0.234822973536581 0.0580108603390052 0.131365832921005 ENSG00000198815 FOXJ3
ENST00000372562 0.989773500911753 0.978545263261366 -0.00165697748915663 ENSG00000127125 PPCS
ENST00000455780 0.975820123893001 0.949434247838342 -0.0038925487651906 ENSG00000127125 PPCS
ENST00000472013 0.975820123893001 0.949284775241684 -0.00390419230314022 ENSG00000127125 PPCS
ENST00000372561 0.975820123893001 0.949411202574742 -0.00389350899473414 ENSG00000127125 PPCS
ENST00000372556 0.975820123893001 0.949411202574742 -0.00389350899473414 ENSG00000127125 PPCS
ENST00000471420 0.960378603133849 0.917863645536932 0.00689620483733909 ENSG00000127125 PPCS
ENST00000482168 0.985142522383571 0.968803471807429 0.00281382999427117 ENSG00000127125 PPCS
ENST00000304979 0.737365772160869 0.553870541840871 0.030992732243858 ENSG00000171960 PPIH
ENST00000372550 0.648349316951262 0.439899600753273 0.0470685822808346 ENSG00000171960 PPIH
ENST00000440068 0.625682597186238 0.413625970072975 0.0498772372150977 ENSG00000171960 PPIH
ENST00000372549 0.653850618112875 0.447190326427733 0.0468251692067477 ENSG00000171960 PPIH
ENST00000455203 0.699225577876421 0.504116702318647 0.0414909384838387 ENSG00000171960 PPIH
ENST00000436387 0.700048099168182 0.505154570460491 0.0432017881470313 ENSG00000171960 PPIH
ENST00000461351 0.983970659696477 0.966733823826528 0.00249772682140013 ENSG00000171960 PPIH
ENST00000321358 0.153133242104267 0.017527873536662 -0.0972825557977142 ENSG00000065978 YBX1
ENST00000332220 0.239610826444269 0.0603483658068827 -0.0959809537868008 ENSG00000065978 YBX1
ENST00000436427 0.210241257506934 0.0439400049766062 -0.0794154797224677 ENSG00000065978 YBX1
ENST00000467957 0.397713314220501 0.176448253534519 -0.0642938830911814 ENSG00000065978 YBX1
ENST00000397054 0.316822611690311 0.112505658561447 -0.092108232184172 ENSG00000117385 LEPRE1
ENST00000460031 0.316822611690311 0.112505658561447 -0.092108232184172 ENSG00000117385 LEPRE1
ENST00000236040 0.316822611690311 0.112505658561447 -0.092108232184172 ENSG00000117385 LEPRE1
ENST00000495874 0.316822611690311 0.112505658561447 -0.092108232184172 ENSG00000117385 LEPRE1
ENST00000296388 0.316822611690311 0.112505658561447 -0.092108232184172 ENSG00000117385 LEPRE1
ENST00000426263 0.302452065190462 0.101416687881108 -0.073382211200263 ENSG00000117394 SLC2A1
ENST00000475162 0.130622303391523 0.0107425627567188 -0.122900550409884 ENSG00000117394 SLC2A1
ENST00000439722 0.118602177728858 0.00781053479041469 -0.174320285449098 ENSG00000117394 SLC2A1
ENST00000415851 0.327093220087638 0.120299106974561 -0.0827375162323883 ENSG00000117394 SLC2A1
ENST00000372500 0.4657176605222 0.236802813474098 -0.0662038604240276 ENSG00000117394 SLC2A1
ENST00000431635 0.41542819986675 0.191912556269604 -0.076947494080493 ENSG00000117395 EBNA1BP2
ENST00000236051 0.41982338553538 0.196285910745162 -0.0761801251512855 ENSG00000117395 EBNA1BP2
ENST00000463906 0.308124066798144 0.105499551098004 -0.108306481965097 ENSG00000117395 EBNA1BP2
ENST00000491223 0.582822170243464 0.362116789070138 -0.0622407114748116 ENSG00000117395 EBNA1BP2
ENST00000472982 0.620725964288867 0.407624887591876 -0.0580044284513073 ENSG00000117395 EBNA1BP2
ENST00000483082 0.792667726726645 0.635543713222952 -0.0336587660411138 ENSG00000117395 EBNA1BP2
ENST00000461557 0.903548699759291 0.815956672932054 -0.014214588199065 ENSG00000117395 EBNA1BP2
ENST00000310955 0.403937562152665 0.182146400080393 -0.0752251627045581 ENSG00000117399 CDC20
ENST00000372462 0.403738626424243 0.181984947076207 -0.0753031671068196 ENSG00000117399 CDC20
ENST00000478882 0.593304586065829 0.374961986933947 -0.0523489058674866 ENSG00000117399 CDC20
ENST00000482046 0.465917366910677 0.237125610677564 -0.0785118352765148 ENSG00000117399 CDC20
ENST00000372458 0.699225577876421 0.504158534589087 -0.0402480333331145 ENSG00000066322 ELOVL1
ENST00000413844 0.702092961955604 0.50815764734635 -0.0398630119616486 ENSG00000066322 ELOVL1
ENST00000468865 0.895572869831154 0.801900991035682 -0.0158873524758075 ENSG00000066322 ELOVL1
ENST00000464204 0.715478675338003 0.525918137729038 -0.0379944583241407 ENSG00000066322 ELOVL1
ENST00000470968 0.728497397149845 0.542233832283637 -0.0365502396908428 ENSG00000066322 ELOVL1
ENST00000487209 0.727713302379637 0.541295724083923 -0.0373897405477328 ENSG00000066322 ELOVL1
ENST00000470769 0.821333308238317 0.679520882556773 -0.0254953150601847 ENSG00000066322 ELOVL1
ENST00000497569 0.78028945665806 0.616208679554031 -0.0317400052315388 ENSG00000066322 ELOVL1
ENST00000482302 0.688816473492468 0.491137763782554 -0.0444440766502413 ENSG00000066322 ELOVL1
ENST00000497050 0.590556217870414 0.371484708916689 -0.0576711284320481 ENSG00000066322 ELOVL1
ENST00000479439 0.572347605883102 0.349164554191415 -0.0657223928635563 ENSG00000066322 ELOVL1
ENST00000465321 0.493769714345709 0.264301449010629 -0.0781296431206019 ENSG00000066322 ELOVL1
ENST00000479686 0.400796550970193 0.179416321918029 -0.0941481197013304 ENSG00000066322 ELOVL1
ENST00000496932 0.445018180201353 0.218529074541776 -0.0872160664459888 ENSG00000066322 ELOVL1
ENST00000290663 0.369172280229316 0.152936030541909 0.0861082996893474 ENSG00000159479 MED8
ENST00000372457 0.367238006843454 0.151430695788465 0.0864115094253601 ENSG00000159479 MED8
ENST00000372455 0.390067776995417 0.169694610408246 0.0852285973772623 ENSG00000159479 MED8
ENST00000436713 0.484553989767401 0.255448252445399 0.0739054306658239 ENSG00000229431 RP1-92O14.6
ENST00000473560 0.566038303154738 0.342786831071354 0.0626252943378735 ENSG00000159479 MED8
ENST00000562955 0.229125179213097 0.0548506029074673 -0.0829774969841751 ENSG00000198198 SZT2
ENST00000372442 0.198540052213793 0.0369831097115719 -0.107647712240719 ENSG00000198198 SZT2
ENST00000460536 0.342573346946689 0.131933246180622 -0.097830523623833 ENSG00000198198 SZT2
ENST00000372396 0.475338250232187 0.246092068414349 -0.0466214655042229 ENSG00000066135 KDM4A
ENST00000532911 0.650925028475316 0.443648111947916 0.058317672013143 ENSG00000126091 ST3GAL3
ENST00000489897 0.918532662135444 0.84131110410376 0.0140450837650377 ENSG00000126091 ST3GAL3
ENST00000372374 0.942722338179993 0.884849355689445 0.00990651239358166 ENSG00000126091 ST3GAL3
ENST00000372375 0.942722338179993 0.884849355689445 0.00990651239358166 ENSG00000126091 ST3GAL3
ENST00000545417 0.942722338179993 0.884849355689445 0.00990651239358166 ENSG00000126091 ST3GAL3
ENST00000372377 0.942722338179993 0.884849355689445 0.00990651239358166 ENSG00000126091 ST3GAL3
ENST00000361392 0.942722338179993 0.884849355689445 0.00990651239358166 ENSG00000126091 ST3GAL3
ENST00000361400 0.942722338179993 0.884849355689445 0.00990651239358166 ENSG00000126091 ST3GAL3
ENST00000353126 0.942722338179993 0.884849355689445 0.00990651239358166 ENSG00000126091 ST3GAL3
ENST00000530154 0.905309314833216 0.818913473647697 0.016360034133695 ENSG00000126091 ST3GAL3
ENST00000262915 0.942722338179993 0.884849355689445 0.00990651239358166 ENSG00000126091 ST3GAL3
ENST00000330208 0.942722338179993 0.884849355689445 0.00990651239358166 ENSG00000126091 ST3GAL3
ENST00000335430 0.942722338179993 0.884849355689445 0.00990651239358166 ENSG00000126091 ST3GAL3
ENST00000351035 0.942722338179993 0.884849355689445 0.00990651239358166 ENSG00000126091 ST3GAL3
ENST00000479383 0.689844766329528 0.492441203915376 0.0529291357139893 ENSG00000126091 ST3GAL3
ENST00000347631 0.920236576665805 0.844037852066702 0.013800339321908 ENSG00000126091 ST3GAL3
ENST00000461066 0.699225577876421 0.504130258554106 0.0516062738695516 ENSG00000126091 ST3GAL3
ENST00000533997 0.975820123893001 0.949441040747152 0.00449636784832404 ENSG00000126091 ST3GAL3
ENST00000469715 0.975820123893001 0.949441040747152 0.00449636784832404 ENSG00000126091 ST3GAL3
ENST00000490541 0.975820123893001 0.949441040747152 0.00449636784832404 ENSG00000126091 ST3GAL3
ENST00000528371 0.975820123893001 0.949441040747152 0.00449636784832404 ENSG00000126091 ST3GAL3
ENST00000530581 0.975820123893001 0.949441040747152 0.00449636784832404 ENSG00000126091 ST3GAL3
ENST00000531816 0.975820123893001 0.949441040747152 0.00449636784832404 ENSG00000126091 ST3GAL3
ENST00000531993 0.975820123893001 0.949441040747152 0.00449636784832404 ENSG00000126091 ST3GAL3
ENST00000533212 0.975820123893001 0.949441040747152 0.00449636784832404 ENSG00000126091 ST3GAL3
ENST00000533933 0.975820123893001 0.949441040747152 0.00449636784832404 ENSG00000126091 ST3GAL3
ENST00000372369 0.975820123893001 0.949441040747152 0.00449636784832404 ENSG00000126091 ST3GAL3
ENST00000372372 0.975820123893001 0.949441040747152 0.00449636784832404 ENSG00000126091 ST3GAL3
ENST00000372368 0.975820123893001 0.949441040747152 0.00449636784832404 ENSG00000126091 ST3GAL3
ENST00000372367 0.975820123893001 0.949441040747152 0.00449636784832404 ENSG00000126091 ST3GAL3
ENST00000372366 0.975820123893001 0.949441040747152 0.00449636784832404 ENSG00000126091 ST3GAL3
ENST00000372365 0.975820123893001 0.949441040747152 0.00449636784832404 ENSG00000126091 ST3GAL3
ENST00000361746 0.975820123893001 0.949441040747152 0.00449636784832404 ENSG00000126091 ST3GAL3
ENST00000332628 0.975820123893001 0.949441040747152 0.00449636784832404 ENSG00000126091 ST3GAL3
ENST00000531451 0.974911898907272 0.946604932929078 0.00476261158923362 ENSG00000126091 ST3GAL3
ENST00000372362 0.974911898907272 0.946604932929078 0.00476261158923362 ENSG00000126091 ST3GAL3
ENST00000361812 0.974911898907272 0.946604932929078 0.00476261158923362 ENSG00000126091 ST3GAL3
ENST00000461375 0.990454983010677 0.979759037752071 0.00177799661610914 ENSG00000126091 ST3GAL3
ENST00000372343 0.307251475407113 0.104825511721462 -0.101719842709311 ENSG00000117408 IPO13
ENST00000255108 0.352536922484395 0.14022855653494 -0.092548033073842 ENSG00000132768 DPH2
ENST00000495421 0.352536922484395 0.14022855653494 -0.092548033073842 ENSG00000132768 DPH2
ENST00000396758 0.355371975644212 0.142422720866935 -0.0921900446435498 ENSG00000132768 DPH2
ENST00000472505 0.950216240195672 0.899117525851273 -0.00817744759831885 ENSG00000117410 ATP6V0B
ENST00000472174 0.861985593481001 0.746187407384488 0.0190891712779243 ENSG00000117410 ATP6V0B
ENST00000532642 0.869498113120139 0.758885878000489 0.0180729659637164 ENSG00000117410 ATP6V0B
ENST00000236067 0.869498113120139 0.758872555452403 0.0180796940337882 ENSG00000117410 ATP6V0B
ENST00000471859 0.814285997410927 0.668919406860322 0.0251736780594384 ENSG00000117410 ATP6V0B
ENST00000472277 0.962730031825377 0.921723253634525 0.00600148304717866 ENSG00000117410 ATP6V0B
ENST00000461670 0.876817700065765 0.770980250401672 -0.0193265249163028 ENSG00000117410 ATP6V0B
ENST00000468183 0.867669781544312 0.755992987810185 0.0182976318087688 ENSG00000117410 ATP6V0B
ENST00000473485 0.867669781544312 0.755992987810185 0.0182976318087688 ENSG00000117410 ATP6V0B
ENST00000496131 0.929948290969953 0.86115531012644 0.0110493398263409 ENSG00000117410 ATP6V0B
ENST00000498208 0.865639377966039 0.752975198247132 -0.020764416508286 ENSG00000117410 ATP6V0B
ENST00000498664 0.522353031650095 0.293860971800237 0.0682043337053451 ENSG00000117410 ATP6V0B
ENST00000361745 0.405874522780417 0.183550100071319 -0.078704669868594 ENSG00000178028 DMAP1
ENST00000446292 0.484945587992959 0.255782634298694 -0.0695224386410395 ENSG00000178028 DMAP1
ENST00000440641 0.352841406473137 0.140393111466341 -0.0895679168213137 ENSG00000178028 DMAP1
ENST00000437511 0.409309602348422 0.186685564620914 -0.0808507551788808 ENSG00000178028 DMAP1
ENST00000471829 0.460835706352254 0.232515866583566 -0.0741510930607019 ENSG00000178028 DMAP1
ENST00000487922 0.484143602473194 0.255036056029594 -0.0722415962255545 ENSG00000178028 DMAP1
ENST00000315913 0.405874522780417 0.183550100071319 -0.078704669868594 ENSG00000178028 DMAP1
ENST00000372289 0.405874522780417 0.183550100071319 -0.078704669868594 ENSG00000178028 DMAP1
ENST00000488433 0.386906210909988 0.167420959723841 -0.0815748495334655 ENSG00000178028 DMAP1
ENST00000372257 0.951983047185484 0.902840984757122 0.00665079237423306 ENSG00000117419 ERI3
ENST00000372259 0.897968449893131 0.806524347585918 0.0146774551678903 ENSG00000117419 ERI3
ENST00000456170 0.945573485339869 0.890648212065245 0.00824167211500383 ENSG00000117419 ERI3
ENST00000537474 0.968885715874444 0.934228289886585 0.004601571491014 ENSG00000117419 ERI3
ENST00000489710 0.491811877272976 0.26207707507636 0.072794016109348 ENSG00000117419 ERI3
ENST00000479101 0.491213420314074 0.261503761050409 0.0723349147297182 ENSG00000117419 ERI3
ENST00000462341 0.624608455393768 0.412300683106451 0.0524266305075812 ENSG00000117419 ERI3
ENST00000452396 0.857539168182876 0.737513547759721 -0.0186756235734407 ENSG00000117419 ERI3
ENST00000495828 0.852706651495717 0.730567900422303 0.0191205224347005 ENSG00000117419 ERI3
ENST00000457571 0.793523937919228 0.636738257452905 0.0273990304481606 ENSG00000117419 ERI3
ENST00000355387 0.560143094123226 0.33625798066893 -0.0539731457828955 ENSG00000187147 RNF220
ENST00000361799 0.560143094123226 0.33625798066893 -0.0539731457828955 ENSG00000187147 RNF220
ENST00000372247 0.560143094123226 0.33625798066893 -0.0539731457828955 ENSG00000187147 RNF220
ENST00000443020 0.766761288113996 0.596220048697748 -0.0315617056262814 ENSG00000187147 RNF220
ENST00000335497 0.664949483439027 0.461563896105339 -0.0427336317737951 ENSG00000187147 RNF220
ENST00000440132 0.716417027359597 0.527034050396079 -0.0367163764272442 ENSG00000187147 RNF220
ENST00000474064 0.561246936692642 0.337463161062642 -0.0539204829193368 ENSG00000187147 RNF220
ENST00000471494 0.684464196437604 0.485512974800577 -0.0409974983390023 ENSG00000187147 RNF220
ENST00000497469 0.915682746253776 0.836556672503355 -0.0124101832345128 ENSG00000187147 RNF220
ENST00000475378 0.946287079743778 0.892196413525594 -0.00806770761733015 ENSG00000187147 RNF220
ENST00000484745 0.737408215111083 0.553935724934324 -0.0341337031253181 ENSG00000187147 RNF220
ENST00000372242 0.663696781760411 0.46011143835593 -0.0404732221430225 ENSG00000126106 TMEM53
ENST00000372243 0.663696781760411 0.460154321214553 -0.0404713202322111 ENSG00000126106 TMEM53
ENST00000372244 0.663696781760411 0.460154321214553 -0.0404713202322111 ENSG00000126106 TMEM53
ENST00000495630 0.763345316686053 0.59114722266394 -0.0301190833867572 ENSG00000126106 TMEM53
ENST00000474394 0.9669274427212 0.929700236566001 -0.00615833479354929 ENSG00000187147 RNF220
ENST00000480686 0.68781476189696 0.489963830071067 -0.0463036943809006 ENSG00000187147 RNF220
ENST00000452259 0.785299924864223 0.623357137000796 0.0258388754060903 ENSG00000142945 KIF2C
ENST00000372224 0.876661281420642 0.770673106728247 -0.0141963921913657 ENSG00000142945 KIF2C
ENST00000493027 0.791601225567355 0.634027369517382 0.0250824535442492 ENSG00000142945 KIF2C
ENST00000372218 0.872339082722915 0.763704679054642 -0.0146397110329638 ENSG00000142945 KIF2C
ENST00000455186 0.656420798365714 0.450328889337338 0.0397006430382261 ENSG00000142945 KIF2C
ENST00000372222 0.662147756818741 0.457917461115729 -0.0353663072735128 ENSG00000142945 KIF2C
ENST00000372217 0.658913084528933 0.453475719746331 -0.0374102964542794 ENSG00000142945 KIF2C
ENST00000440985 0.86962252853608 0.759070940582815 -0.0204772575006592 ENSG00000225721 RP11-269F19.2
ENST00000428791 0.413196408293616 0.190105455909028 -0.0747299127319525 ENSG00000225721 RP11-269F19.2
ENST00000472235 0.21931623636213 0.0489495231798272 -0.127820528539314 ENSG00000142945 KIF2C
ENST00000497035 0.738464191606057 0.555235322072493 0.0235666875975249 ENSG00000142937 RPS8
ENST00000396651 0.746241656296845 0.566710169938628 0.0228194576391818 ENSG00000142937 RPS8
ENST00000372209 0.745774885492681 0.565846727711559 0.0228770652878053 ENSG00000142937 RPS8
ENST00000470475 0.630804411537224 0.419049160188889 0.0430677525453123 ENSG00000142937 RPS8
ENST00000485390 0.746161179542482 0.56660585199266 0.0228325637236298 ENSG00000142937 RPS8
ENST00000464658 0.787063023125829 0.626665899658904 0.02372130243999 ENSG00000142937 RPS8
ENST00000484599 0.788509533202354 0.628892675099597 0.0235521234705801 ENSG00000142937 RPS8
ENST00000474582 0.702092961955604 0.508144676423097 -0.0449652301110723 ENSG00000142937 RPS8
ENST00000360403 0.75793908603742 0.583467925792283 0.0327128043859978 ENSG00000070785 EIF2B3
ENST00000372183 0.652939982210294 0.446069045658309 0.0464737153149946 ENSG00000070785 EIF2B3
ENST00000372168 0.190954340344767 0.0332999053977013 -0.138768423190046 ENSG00000126107 HECTD3
ENST00000372172 0.216682849654017 0.0474547521658164 -0.112737782828398 ENSG00000126107 HECTD3
ENST00000246337 0.836604082833442 0.704343491842274 -0.0232059557052186 ENSG00000126088 UROD
ENST00000491773 0.793085824104736 0.636217836383227 -0.0318548105208828 ENSG00000126088 UROD
ENST00000463092 0.783656132897611 0.621058890697124 -0.0335786358006319 ENSG00000126088 UROD
ENST00000461035 0.848427958076026 0.724111632579933 -0.0254684549169424 ENSG00000126088 UROD
ENST00000491300 0.787390189990454 0.627314357704121 -0.0315074344732479 ENSG00000126088 UROD
ENST00000434478 0.78377492696284 0.62118060676433 -0.0321877934287482 ENSG00000126088 UROD
ENST00000494399 0.836604082833442 0.704343491842274 -0.0232059557052186 ENSG00000126088 UROD
ENST00000460334 0.761203835711534 0.587935811690241 -0.0354286982094634 ENSG00000126088 UROD
ENST00000462688 0.790530619031958 0.632457864441066 -0.0309489215900697 ENSG00000126088 UROD
ENST00000460906 0.750149805605056 0.572338442553913 -0.0371299020671174 ENSG00000126088 UROD
ENST00000490385 0.755325883208126 0.579596407803565 -0.0363957678402611 ENSG00000126088 UROD
ENST00000469548 0.861481084742609 0.74509657281836 -0.0206587118890283 ENSG00000126088 UROD
ENST00000486699 0.860997141201419 0.744273325938909 -0.0207672493496688 ENSG00000126088 UROD
ENST00000478467 0.890055331500742 0.792529174382892 -0.0166357667124387 ENSG00000126088 UROD
ENST00000428106 0.933608434459891 0.868458567257556 -0.0105340498557818 ENSG00000126088 UROD
ENST00000496439 0.761951263777517 0.588874939460606 -0.0360218337339761 ENSG00000126088 UROD
ENST00000473012 0.781040027213149 0.617158578584962 -0.0339636535636539 ENSG00000126088 UROD
ENST00000528332 0.47216766524077 0.242761160694591 0.0682531523516883 ENSG00000132781 MUTYH
ENST00000529984 0.47216766524077 0.242761160694591 0.0682531523516883 ENSG00000132781 MUTYH
ENST00000372110 0.475282713405198 0.245939825570275 0.0677746883921149 ENSG00000132781 MUTYH
ENST00000372115 0.482817615197833 0.253581544529402 0.0665904041525138 ENSG00000132781 MUTYH
ENST00000481571 0.475282713405198 0.245939825570275 0.0677746883921149 ENSG00000132781 MUTYH
ENST00000372098 0.475282713405198 0.245939825570275 0.0677746883921149 ENSG00000132781 MUTYH
ENST00000450313 0.477368285184505 0.247940672736578 0.0674658357355557 ENSG00000132781 MUTYH
ENST00000372084 0.425503855646348 0.201253138330225 0.0703290457612408 ENSG00000070759 TESK2
ENST00000372086 0.331135851581885 0.123527295004165 0.0867456037511063 ENSG00000070759 TESK2
ENST00000341771 0.331135851581885 0.123527295004165 0.0867456037511063 ENSG00000070759 TESK2
ENST00000486676 0.327281048667356 0.120427477947155 0.087347043717978 ENSG00000070759 TESK2
ENST00000538496 0.33195667706237 0.123973619444261 0.0876540204812229 ENSG00000070759 TESK2
ENST00000262746 0.386181056801861 0.166845277148712 0.0820724264917351 ENSG00000117450 PRDX1
ENST00000319248 0.386173403556531 0.166832180937423 0.0821003117788086 ENSG00000117450 PRDX1
ENST00000372079 0.385365304926177 0.165961180794315 0.0822789975187948 ENSG00000117450 PRDX1
ENST00000447184 0.363806491900523 0.148748782334831 0.0872396154505487 ENSG00000117450 PRDX1
ENST00000424390 0.364042942830327 0.149001242334331 0.0871813530893764 ENSG00000117450 PRDX1
ENST00000483583 0.328096061758135 0.121164433682068 0.0958119985208089 ENSG00000117450 PRDX1
ENST00000372070 0.906225434488929 0.820177832592944 0.0108103169758516 ENSG00000117448 AKR1A1
ENST00000434299 0.985558847243076 0.969758161595142 0.00188410116745945 ENSG00000117448 AKR1A1
ENST00000496999 0.782095299823124 0.618666447488345 0.0268169699494894 ENSG00000117448 AKR1A1
ENST00000476957 0.918365338772502 0.840915564788399 0.00951322586857794 ENSG00000117448 AKR1A1
ENST00000481885 0.822503213094374 0.681646084053096 0.0199825372794072 ENSG00000117448 AKR1A1
ENST00000351829 0.812068383154359 0.664999802194944 0.020819435404881 ENSG00000117448 AKR1A1
ENST00000471651 0.674013077129937 0.471964448348913 0.0373929450956165 ENSG00000117448 AKR1A1
ENST00000497973 0.841792836270169 0.712003345638811 0.0190792622662127 ENSG00000117448 AKR1A1
ENST00000473038 0.840767518055134 0.710460366035738 -0.0214545812466599 ENSG00000117448 AKR1A1
ENST00000495913 0.977303308092524 0.952673748509954 -0.00345973599017177 ENSG00000117448 AKR1A1
ENST00000487654 0.938642443985844 0.876849900097862 0.0100171289055664 ENSG00000117448 AKR1A1
ENST00000437901 0.572648925721862 0.349405405216852 -0.0481710372377225 ENSG00000132780 NASP
ENST00000437362 0.576251118491902 0.353489633618997 -0.0477674631957357 ENSG00000132780 NASP
ENST00000464190 0.854168738215095 0.7328421341061 -0.0185341312120667 ENSG00000132780 NASP
ENST00000528084 0.844769828389544 0.717111626839638 -0.0191612266211 ENSG00000132780 NASP
ENST00000527359 0.526478011510406 0.298624898802445 -0.053232109114122 ENSG00000132780 NASP
ENST00000525515 0.787826994228313 0.627939281433046 -0.0254685601776434 ENSG00000132780 NASP
ENST00000453748 0.567599622020507 0.344251461838563 -0.0484361720020149 ENSG00000132780 NASP
ENST00000402363 0.544418711075252 0.317849677509242 -0.0510555951829474 ENSG00000132780 NASP
ENST00000537798 0.54442466780824 0.31786586283265 -0.051055293983244 ENSG00000132780 NASP
ENST00000527470 0.71282807882151 0.522651159046575 -0.0340097016479333 ENSG00000132780 NASP
ENST00000529333 0.739025991302528 0.556018316099351 -0.0315138040406554 ENSG00000132780 NASP
ENST00000531532 0.804699045820131 0.65358773472302 -0.0243625289934057 ENSG00000132780 NASP
ENST00000530840 0.800492407085133 0.647121586275908 -0.0307680572062066 ENSG00000132780 NASP
ENST00000528238 0.57684042025772 0.35415771831712 -0.0478474259410167 ENSG00000132780 NASP
ENST00000534101 0.703027235327978 0.509713015319811 -0.0349124070483641 ENSG00000132780 NASP
ENST00000350030 0.552856210307087 0.327543636847047 -0.0502184997501464 ENSG00000132780 NASP
ENST00000470768 0.692887370321016 0.496209577443958 -0.0356456291983328 ENSG00000132780 NASP
ENST00000372052 0.544535252704784 0.318090109363561 -0.0510283074501922 ENSG00000132780 NASP
ENST00000351223 0.544535252704784 0.318090109363561 -0.0510283074501922 ENSG00000132780 NASP
ENST00000530073 0.433833527775165 0.208725682893745 -0.0650495985365843 ENSG00000132780 NASP
ENST00000481782 0.428810533730054 0.204421505465355 -0.0678953462804661 ENSG00000132780 NASP
ENST00000531612 0.410841640052041 0.187762450690075 -0.0720349109279983 ENSG00000132780 NASP
ENST00000527932 0.339426766276313 0.129631504816171 -0.0903935268003351 ENSG00000132780 NASP
ENST00000534450 0.288370645330467 0.0914734357043178 -0.0988058547872253 ENSG00000132780 NASP
ENST00000479235 0.827050937204526 0.688964254001357 -0.0201211321856438 ENSG00000159592 GPBP1L1
ENST00000290795 0.523663091227018 0.295095891628717 0.0474212392863215 ENSG00000159592 GPBP1L1
ENST00000355105 0.522122459165898 0.293573546431181 0.0475116784054499 ENSG00000159592 GPBP1L1
ENST00000467032 0.478362017020171 0.249121468314671 -0.0704558574885186 ENSG00000159592 GPBP1L1
ENST00000487436 0.270680677340219 0.0796136441803204 -0.105200806856918 ENSG00000159592 GPBP1L1
ENST00000468724 0.512520896701772 0.284073791066353 -0.0593029207898772 ENSG00000159592 GPBP1L1
ENST00000498128 0.363608827447135 0.14849403671011 0.0903547928387311 ENSG00000159592 GPBP1L1
ENST00000488278 0.469712243957265 0.240601850132989 0.0694276958025531 ENSG00000159592 GPBP1L1
ENST00000480941 0.466965169890599 0.238028467097619 0.0700168982642449 ENSG00000159592 GPBP1L1
ENST00000480083 0.474238846179653 0.244738839977547 0.0691917261715201 ENSG00000159592 GPBP1L1
ENST00000493083 0.452655039441866 0.225726442360575 0.0740285968569938 ENSG00000159592 GPBP1L1
ENST00000460859 0.616772588848371 0.403277357196828 0.0513523610230409 ENSG00000159592 GPBP1L1
ENST00000372025 0.309522904961487 0.106781782028942 0.0895527017289327 ENSG00000159596 TMEM69
ENST00000496366 0.364042942830327 0.149003370972685 0.078619331885347 ENSG00000159596 TMEM69
ENST00000359942 0.21234517027413 0.0449687115508826 0.117536490889263 ENSG00000197429 IPP
ENST00000372009 0.483450993637253 0.254121156123324 0.063620267298337 ENSG00000086015 MAST2
ENST00000361297 0.481835865878321 0.252633958838817 0.0637874852840831 ENSG00000086015 MAST2
ENST00000372008 0.218357599563843 0.0485281782030131 0.101753014272145 ENSG00000086015 MAST2
ENST00000262741 0.847630183666149 0.722118839130114 0.0198001894096695 ENSG00000117461 PIK3R3
ENST00000372006 0.848347619063774 0.724028144556864 0.0196609387712857 ENSG00000117461 PIK3R3
ENST00000340332 0.847303523480627 0.721651859100755 0.0198420139663265 ENSG00000117461 PIK3R3
ENST00000354242 0.847303523480627 0.721651859100755 0.0198420139663265 ENSG00000117461 PIK3R3
ENST00000420542 0.847303523480627 0.721651859100755 0.0198420139663265 ENSG00000117461 PIK3R3
ENST00000488808 0.24113641732643 0.0612089542736921 -0.105369630587587 ENSG00000117461 PIK3R3
ENST00000540385 0.712332069748116 0.522011854619924 0.0434851335308595 ENSG00000117461 PIK3R3
ENST00000423209 0.667968750761906 0.465006439381378 0.0499326337757084 ENSG00000117461 PIK3R3
ENST00000493202 0.456370633647346 0.228811910178678 0.0872021113413326 ENSG00000117461 PIK3R3
ENST00000425892 0.419956756062003 0.196413635211158 0.0947433552989556 ENSG00000117461 PIK3R3
ENST00000396420 0.460835706352254 0.232537355387132 -0.0778659797855887 ENSG00000085998 POMGNT1
ENST00000371984 0.467557174842325 0.238591847348769 -0.0758708008518553 ENSG00000085998 POMGNT1
ENST00000371992 0.460835706352254 0.232537355387132 -0.0778659797855887 ENSG00000085998 POMGNT1
ENST00000371986 0.467302482790095 0.238299034173735 -0.075875602903035 ENSG00000085998 POMGNT1
ENST00000463715 0.179218200045802 0.0281040060433785 -0.134103153578375 ENSG00000085999 RAD54L
ENST00000442598 0.132407803414799 0.0111688591585447 -0.117329696198919 ENSG00000085999 RAD54L
ENST00000493985 0.20556535729847 0.0415237900095489 -0.126427237863813 ENSG00000085999 RAD54L
ENST00000371975 0.131109561445076 0.0108472022273007 -0.117679704310589 ENSG00000085999 RAD54L
ENST00000487700 0.147121452758178 0.0153779269701506 -0.149665988963745 ENSG00000085999 RAD54L
ENST00000473251 0.446807554200321 0.220405780689386 -0.0770790420151192 ENSG00000085999 RAD54L
ENST00000496156 0.177148311709313 0.0271398282602554 -0.0952222331507615 ENSG00000132128 LRRC41
ENST00000476687 0.25201979337811 0.0679605304624276 -0.113717019935453 ENSG00000085999 RAD54L
ENST00000488942 0.332295593209934 0.124234747282941 -0.0892169164863358 ENSG00000085999 RAD54L
ENST00000343304 0.763913461003869 0.591829045566235 -0.0232013253511367 ENSG00000132128 LRRC41
ENST00000472710 0.637022708626124 0.426231684827966 -0.0332262020679679 ENSG00000132128 LRRC41
ENST00000498402 0.865532087950217 0.75261713320791 -0.0161475828555438 ENSG00000132128 LRRC41
ENST00000311672 0.701907919350055 0.507792856580998 0.0368883669949918 ENSG00000173660 UQCRH
ENST00000489056 0.701779232529288 0.507292443445024 0.0369430655062975 ENSG00000173660 UQCRH
ENST00000486951 0.896569453786003 0.804069384913064 0.013995311139532 ENSG00000173660 UQCRH
ENST00000496387 0.70225780211415 0.508478273518394 0.0368354475594764 ENSG00000173660 UQCRH
ENST00000460947 0.741621304453244 0.559600569935244 0.0351335322962158 ENSG00000173660 UQCRH
ENST00000474844 0.199696671313228 0.0378094986841884 -0.0970471572366022 ENSG00000117481 NSUN4
ENST00000307089 0.223871019943977 0.0516602820667666 -0.085639103588548 ENSG00000117481 NSUN4
ENST00000486270 0.233085651119032 0.0572455112339055 -0.0926928273780986 ENSG00000117481 NSUN4
ENST00000536062 0.191274544541078 0.0335666841200943 -0.100739499570447 ENSG00000117481 NSUN4
ENST00000469918 0.303473197590253 0.102120702080848 -0.0912466133186358 ENSG00000117481 NSUN4
ENST00000471871 0.177148311709313 0.0271591150016148 -0.104318327271064 ENSG00000117481 NSUN4
ENST00000537428 0.180458163235308 0.0285713171362663 -0.103428633058626 ENSG00000117481 NSUN4
ENST00000498008 0.208939860860281 0.0432719740158508 -0.0979887047450829 ENSG00000117481 NSUN4
ENST00000495427 0.200033637935249 0.0379682892273108 -0.100645681625465 ENSG00000117481 NSUN4
ENST00000342571 0.529358856262103 0.301599641024932 -0.0621461253355491 ENSG00000079277 MKNK1
ENST00000371946 0.931153181805204 0.863728631626826 -0.0091317706070196 ENSG00000079277 MKNK1
ENST00000341183 0.931208667812704 0.863848096693296 -0.00912678437727326 ENSG00000079277 MKNK1
ENST00000371944 0.529358856262103 0.301599641024932 -0.0621461253355491 ENSG00000079277 MKNK1
ENST00000371945 0.931153181805204 0.863728631626826 -0.0091317706070196 ENSG00000079277 MKNK1
ENST00000528077 0.96539533736238 0.926920112949148 -0.00487378757666531 ENSG00000079277 MKNK1
ENST00000428112 0.928370540283215 0.858502317516065 0.00958477289409757 ENSG00000079277 MKNK1
ENST00000531355 0.858454613137145 0.7401437463037 0.0177048674452196 ENSG00000079277 MKNK1
ENST00000496619 0.861985593481001 0.746165725633117 0.019250297666875 ENSG00000079277 MKNK1
ENST00000526513 0.896857116131675 0.8044535600823 0.0153855947114235 ENSG00000079277 MKNK1
ENST00000545730 0.784828098515802 0.622569395194446 -0.0234464727152768 ENSG00000079277 MKNK1
ENST00000531769 0.79235450551754 0.635087667753229 -0.0225519778975199 ENSG00000079277 MKNK1
ENST00000576409 0.841874934735695 0.712246026817846 -0.0195969026941504 ENSG00000123472 ATPAF1
ENST00000371937 0.841792836270169 0.712023164815325 -0.0196161991075344 ENSG00000123472 ATPAF1
ENST00000574428 0.841792836270169 0.712023164815325 -0.0196161991075344 ENSG00000123472 ATPAF1
ENST00000492233 0.505154982997395 0.275788659746771 -0.069796571680076 ENSG00000123472 ATPAF1
ENST00000526821 0.533346691178488 0.305974971997763 -0.0593409471290443 ENSG00000123472 ATPAF1
ENST00000542495 0.576836856109889 0.354130873134308 -0.054292622554961 ENSG00000123472 ATPAF1
ENST00000529214 0.576836856109889 0.354130873134308 -0.054292622554961 ENSG00000123472 ATPAF1
ENST00000329231 0.67209455518083 0.469888152083177 -0.0388513409901542 ENSG00000123472 ATPAF1
ENST00000534216 0.490239214961725 0.260545024779312 -0.0660571006909617 ENSG00000123472 ATPAF1
ENST00000532925 0.566748501943104 0.343486054988083 -0.0515666703685701 ENSG00000123472 ATPAF1
ENST00000544071 0.955465293559299 0.908966665997546 0.00467276042637103 ENSG00000159658 EFCAB14
ENST00000442839 0.941211851880069 0.881557999847805 0.00804813211263044 ENSG00000228237 EFCAB14-AS1
ENST00000418985 0.939201019618843 0.877951502815209 0.00828964270222854 ENSG00000228237 EFCAB14-AS1
ENST00000371933 0.974730608512545 0.946109834349101 -0.00298647763766454 ENSG00000159658 EFCAB14
ENST00000479745 0.947297839010113 0.893965788731847 0.00827419695324344 ENSG00000159658 EFCAB14
ENST00000487741 0.940099770938186 0.879335631813754 0.00960036620509218 ENSG00000159658 EFCAB14
ENST00000484461 0.779116320930762 0.614254501680397 0.0286754529262773 ENSG00000159658 EFCAB14
ENST00000337817 0.882923801664751 0.782207840086934 0.0125512156791078 ENSG00000123473 STIL
ENST00000360380 0.882923801664751 0.782207840086934 0.0125512156791078 ENSG00000123473 STIL
ENST00000371877 0.882923801664751 0.782207840086934 0.0125512156791078 ENSG00000123473 STIL
ENST00000243182 0.807400678365449 0.657889697921733 0.0200150516288892 ENSG00000123473 STIL
ENST00000396221 0.807400678365449 0.657889697921733 0.0200150516288892 ENSG00000123473 STIL
ENST00000447475 0.633024103520051 0.421619666684457 0.0406517329434826 ENSG00000123473 STIL
ENST00000418131 0.948139205695587 0.895143331912225 -0.0079653643908841 ENSG00000123473 STIL
ENST00000371873 0.405874522780417 0.183559321373634 0.079511790220955 ENSG00000162368 CMPK1
ENST00000371871 0.606176309207303 0.3911248233213 0.0441926240022926 ENSG00000162368 CMPK1
ENST00000450808 0.615004050986017 0.401374594507943 0.0438546996603943 ENSG00000162368 CMPK1
ENST00000371870 0.494951738453726 0.265395530018094 -0.0570585834795523 ENSG00000162368 CMPK1
ENST00000396153 0.170697939811866 0.0237656733832374 0.174545077001493 ENSG00000185104 FAF1
ENST00000371778 0.168290434690008 0.0228019370463639 0.176117761993486 ENSG00000185104 FAF1
ENST00000545823 0.151379357537706 0.0168826442856041 0.161329036142607 ENSG00000185104 FAF1
ENST00000494400 0.15781699815059 0.0191216789535047 0.170174580477788 ENSG00000185104 FAF1
ENST00000472808 0.0967783572724981 0.00403334680860505 0.206504537788178 ENSG00000185104 FAF1
ENST00000487898 0.215337270885374 0.0466339888757592 0.169437673221661 ENSG00000185104 FAF1
ENST00000262662 0.393945251528016 0.172876863751082 -0.0755928160172662 ENSG00000123080 CDKN2C
ENST00000396148 0.371949018491664 0.155343387360753 -0.0798430880273144 ENSG00000123080 CDKN2C
ENST00000371761 0.619179335958345 0.40597020650227 -0.0488502621412586 ENSG00000123080 CDKN2C
ENST00000242719 0.467006547540441 0.23807821978527 0.0751009686004049 ENSG00000123091 RNF11
ENST00000494873 0.996952652498428 0.993622369428846 0.00050995221258237 ENSG00000123091 RNF11
ENST00000371730 0.25324713431206 0.06872441554792 0.0922675692077361 ENSG00000085832 EPS15
ENST00000371733 0.25324713431206 0.06872441554792 0.0922675692077361 ENSG00000085832 EPS15
ENST00000396122 0.561290318191256 0.33760679837108 0.0398946259730157 ENSG00000085832 EPS15
ENST00000493793 0.820039385796693 0.677886764740728 -0.0202480923180672 ENSG00000085832 EPS15
ENST00000371727 0.344548313960951 0.133563329741024 0.096150692584388 ENSG00000085832 EPS15
ENST00000464478 0.19104909873858 0.0333786432877075 0.134145809533958 ENSG00000085832 EPS15
ENST00000471391 0.318023901567354 0.113619049241066 0.0963215509120361 ENSG00000085832 EPS15
ENST00000465467 0.387231744830884 0.167636740722644 0.0867035268385696 ENSG00000085832 EPS15
ENST00000415031 0.257943590858035 0.0714154755574949 0.137817359169891 ENSG00000227070 RP11-191G24.1
ENST00000426017 0.259827226412708 0.0725746348255159 0.138271088894489 ENSG00000227070 RP11-191G24.1
ENST00000371714 0.311479026922029 0.108042860048704 0.0562622450798859 ENSG00000117859 OSBPL9
ENST00000337809 0.306037950597194 0.103897657632517 0.056923554853151 ENSG00000117859 OSBPL9
ENST00000371710 0.306037950597194 0.103897657632517 0.056923554853151 ENSG00000117859 OSBPL9
ENST00000447887 0.317020424931857 0.112745669741216 0.0557768107861419 ENSG00000117859 OSBPL9
ENST00000495776 0.317020424931857 0.112745669741216 0.0557768107861419 ENSG00000117859 OSBPL9
ENST00000435686 0.316970636927611 0.112630224233869 0.0557779020450485 ENSG00000117859 OSBPL9
ENST00000435274 0.321009576349811 0.115955725400081 0.0536660663135404 ENSG00000117859 OSBPL9
ENST00000428468 0.317733832141448 0.113421607055971 0.0556723140663428 ENSG00000117859 OSBPL9
ENST00000453295 0.317733832141448 0.113421607055971 0.0556723140663428 ENSG00000117859 OSBPL9
ENST00000489990 0.248054724404133 0.0655551697925761 0.0902979436022815 ENSG00000117859 OSBPL9
ENST00000530544 0.41672757583329 0.193264220898958 0.0447804454976238 ENSG00000117859 OSBPL9
ENST00000484890 0.43522381707499 0.210053288955977 0.072323769070069 ENSG00000117859 OSBPL9
ENST00000534040 0.203106104501016 0.0398032731867356 0.112022728092052 ENSG00000117859 OSBPL9
ENST00000532975 0.241565450136773 0.0615236197250408 0.0969562451842655 ENSG00000117859 OSBPL9
ENST00000527631 0.219398887164368 0.0489756877058261 0.105187475508446 ENSG00000117859 OSBPL9
ENST00000531828 0.524168643310026 0.29599666937677 0.0352953379773565 ENSG00000117859 OSBPL9
ENST00000361556 0.536518940146221 0.309906520433407 0.0367139642444301 ENSG00000117859 OSBPL9
ENST00000473207 0.191601925981912 0.033759573922064 0.115135406309862 ENSG00000117859 OSBPL9
ENST00000533884 0.204756956781997 0.0409547795724392 0.111475896837759 ENSG00000117859 OSBPL9
ENST00000481937 0.506300123943505 0.277331042089743 0.062763124582371 ENSG00000117859 OSBPL9
ENST00000526917 0.21234517027413 0.0449713044190002 0.105178289655685 ENSG00000117859 OSBPL9
ENST00000462759 0.536518940146221 0.309906520433407 0.0367139642444301 ENSG00000117859 OSBPL9
ENST00000486942 0.484279013339724 0.255218114844461 0.0419803580604245 ENSG00000117859 OSBPL9
ENST00000524620 0.226526923266554 0.0532920155058028 0.122863080920831 ENSG00000117859 OSBPL9
ENST00000528603 0.501402600628343 0.272390796704157 0.0495633137604348 ENSG00000117859 OSBPL9
ENST00000475697 0.994020847237761 0.986752553593874 0.000675223198645841 ENSG00000117859 OSBPL9
ENST00000531061 0.675337868107263 0.473248442214638 -0.0334764602126693 ENSG00000117859 OSBPL9
ENST00000531819 0.911410873457372 0.828748183393167 -0.00931565525808098 ENSG00000117859 OSBPL9
ENST00000533825 0.949604796383918 0.897749084439851 0.00599892750441574 ENSG00000117859 OSBPL9
ENST00000440943 0.533570898577024 0.306246103533533 0.0396358695739481 ENSG00000078618 NRD1
ENST00000352171 0.209894817325361 0.0437399545743714 0.067624553535439 ENSG00000078618 NRD1
ENST00000354831 0.209894817325361 0.0437399545743714 0.067624553535439 ENSG00000078618 NRD1
ENST00000485608 0.202233734156196 0.0392292988220079 0.0813318532168427 ENSG00000078618 NRD1
ENST00000539524 0.176210529101185 0.0265632906413496 0.0821144332245326 ENSG00000078618 NRD1
ENST00000588291 0.590541840846908 0.371419108090216 -0.0537847894774712 ENSG00000266993 RP4-657D16.3
ENST00000586761 0.780184797840879 0.616017149771682 -0.0292664430993665 ENSG00000266993 RP4-657D16.3
ENST00000497358 0.732018158018843 0.547021255041676 0.0326705744142253 ENSG00000078618 NRD1
ENST00000544028 0.182747160829383 0.0293387988119425 0.0798505800394992 ENSG00000078618 NRD1
ENST00000483007 0.219522519473361 0.0490805049078454 0.116085375131484 ENSG00000078618 NRD1
ENST00000473805 0.0833650380931052 0.00249551145566008 0.180915821224957 ENSG00000078618 NRD1
ENST00000475715 0.2104301007197 0.0440090811625297 0.11669034363734 ENSG00000078618 NRD1
ENST00000491410 0.845876658100139 0.718919477777808 -0.0147192065527688 ENSG00000078618 NRD1
ENST00000468722 0.568843267708249 0.345405930217204 -0.0526443970522942 ENSG00000078618 NRD1
ENST00000469458 0.950943417866915 0.900774176638633 0.00795930295868401 ENSG00000117862 TXNDC12
ENST00000371626 0.746898392491745 0.56768801634898 0.0256505614857527 ENSG00000117862 TXNDC12
ENST00000472624 0.77995644669091 0.61573515806396 0.0229149600097168 ENSG00000117862 TXNDC12
ENST00000610127 0.351371515600739 0.139394197827713 0.0830509539830585 ENSG00000117862 TXNDC12
ENST00000313334 0.217041476654996 0.0479754509481971 0.117780752160832 ENSG00000134717 BTF3L4
ENST00000477828 0.309303854946334 0.106608291773806 0.100158575681373 ENSG00000134717 BTF3L4
ENST00000489308 0.23892650024802 0.0599532929813129 0.11403890806013 ENSG00000134717 BTF3L4
ENST00000526132 0.311565367515324 0.108114279093683 0.100909289677255 ENSG00000134717 BTF3L4
ENST00000472944 0.250770246462648 0.0673032169846656 0.110480871984906 ENSG00000134717 BTF3L4
ENST00000484036 0.327405982839228 0.120494753344546 0.0964028798552432 ENSG00000134717 BTF3L4
ENST00000533836 0.284533832228542 0.0886093006184539 0.10442805009993 ENSG00000134717 BTF3L4
ENST00000371586 0.214614890015058 0.0462318302566866 -0.116110583471905 ENSG00000154222 CC2D1B
ENST00000284376 0.205075731499374 0.0411824265867344 -0.120702114122508 ENSG00000154222 CC2D1B
ENST00000491136 0.205064092681951 0.0411484291012255 -0.120707777908257 ENSG00000154222 CC2D1B
ENST00000460261 0.256046909349669 0.0702887836755926 -0.119361548892517 ENSG00000154222 CC2D1B
ENST00000438831 0.121503352883995 0.00849243407779159 -0.158268251487189 ENSG00000154222 CC2D1B
ENST00000371568 0.18832204981196 0.0317566870336211 -0.103937752319996 ENSG00000085840 ORC1
ENST00000371566 0.188108560225678 0.031645327374969 -0.103962589411728 ENSG00000085840 ORC1
ENST00000257181 0.824484416344593 0.684752600809189 -0.0225736211095599 ENSG00000134748 PRPF38A
ENST00000487160 0.848927050651988 0.725060177404914 0.0215911618007344 ENSG00000134748 PRPF38A
ENST00000474048 0.912219906764467 0.830266597871052 -0.01203023834691 ENSG00000134748 PRPF38A
ENST00000528457 0.774169570204945 0.607004932369567 -0.0275708782639653 ENSG00000134744 ZCCHC11
ENST00000527941 0.752114474979802 0.575042094057847 -0.0302995396365662 ENSG00000134744 ZCCHC11
ENST00000257177 0.139528069689837 0.0132026138370178 0.138961407739386 ENSG00000134744 ZCCHC11
ENST00000371544 0.140028130452294 0.0133246090063744 0.138792126144677 ENSG00000134744 ZCCHC11
ENST00000531722 0.162921329010678 0.0207659720235042 0.127100802858343 ENSG00000134744 ZCCHC11
ENST00000474453 0.136855268909143 0.0124925369181353 0.139879986737007 ENSG00000134744 ZCCHC11
ENST00000469810 0.139607747855942 0.0132175195087418 0.139592346875645 ENSG00000134744 ZCCHC11
ENST00000528642 0.159577497321812 0.0197194979718073 0.137673249434543 ENSG00000134744 ZCCHC11
ENST00000484723 0.163608853593585 0.0212236815307932 0.139367099444969 ENSG00000134744 ZCCHC11
ENST00000371541 0.177590152788773 0.0274270385640857 0.133421926893454 ENSG00000134744 ZCCHC11
ENST00000473856 0.142123769393204 0.0139406627487538 0.148333645928898 ENSG00000134744 ZCCHC11
ENST00000355809 0.334056955951156 0.125828080464038 0.102967416666425 ENSG00000134744 ZCCHC11
ENST00000443756 0.14191482488826 0.0138752398394892 0.157023668154975 ENSG00000162378 ZYG11B
ENST00000294353 0.0901192992673308 0.0031901560619901 0.165071053568948 ENSG00000162378 ZYG11B
ENST00000371522 0.996915688458901 0.993499706054236 -0.000522874797283123 ENSG00000121310 ECHDC2
ENST00000460612 0.964373142424471 0.925034506468689 -0.00606859582967377 ENSG00000121310 ECHDC2
ENST00000371520 0.974730608512545 0.94605316811741 -0.00435949561482589 ENSG00000121310 ECHDC2
ENST00000358358 0.974730608512545 0.94605316811741 -0.00435949561482589 ENSG00000121310 ECHDC2
ENST00000476477 0.969357367293274 0.935140031406771 -0.00527669552632215 ENSG00000121310 ECHDC2
ENST00000536120 0.969357367293274 0.935140031406771 -0.00527669552632215 ENSG00000121310 ECHDC2
ENST00000467988 0.968836181355945 0.93400081201721 -0.00545222732444611 ENSG00000121310 ECHDC2
ENST00000371514 0.243980999422107 0.0632754054107462 0.1147456496176 ENSG00000116171 SCP2
ENST00000478631 0.252916586842378 0.0685126065488209 0.112629280411697 ENSG00000116171 SCP2
ENST00000528311 0.276884898172996 0.083635307769059 0.104116641066788 ENSG00000116171 SCP2
ENST00000371509 0.271376274957454 0.0800712029949917 0.105391332863892 ENSG00000116171 SCP2
ENST00000407246 0.259187038121399 0.0722379457601122 0.11115045241989 ENSG00000116171 SCP2
ENST00000430330 0.334550616269605 0.126229059749493 0.104830314850271 ENSG00000116171 SCP2
ENST00000408941 0.335817047509297 0.127063196142384 0.105202617708667 ENSG00000116171 SCP2
ENST00000478274 0.433164700106764 0.208274382600537 0.100895828296542 ENSG00000116171 SCP2
ENST00000484100 0.366764686855225 0.15115305265554 0.0980639604393025 ENSG00000116171 SCP2
ENST00000533119 0.357879994615262 0.144144535623942 0.0994913459293991 ENSG00000116171 SCP2
ENST00000435345 0.33570155880954 0.126984072767061 0.104254351390147 ENSG00000116171 SCP2
ENST00000488965 0.323093950326574 0.117400275018738 0.107942381729096 ENSG00000116171 SCP2
ENST00000371486 0.178976190126552 0.0280196611021661 -0.126326880155069 ENSG00000157184 CPT2
ENST00000294360 0.841302767226831 0.711238723680323 -0.0249304423481244 ENSG00000162384 C1orf123
ENST00000371470 0.907616259134985 0.82233872945477 -0.0135704920310562 ENSG00000162385 MAGOH
ENST00000371466 0.907545236704197 0.822197005516176 -0.0135906075304624 ENSG00000162385 MAGOH
ENST00000495868 0.681776667718088 0.48166378985206 -0.0491293272075187 ENSG00000162385 MAGOH
ENST00000462941 0.876031629667655 0.769718981362137 -0.018282711165744 ENSG00000162385 MAGOH
ENST00000306052 0.998514760510116 0.996776136219519 0.000187833406521268 ENSG00000157193 LRP8
ENST00000371454 0.962002721092839 0.92048180585704 -0.00492461827289165 ENSG00000157193 LRP8
ENST00000465675 0.97926266985946 0.957096553767477 -0.00262408949439581 ENSG00000157193 LRP8
ENST00000354412 0.969811416490836 0.936295362538693 -0.00392808381280077 ENSG00000157193 LRP8
ENST00000480045 0.93126675842947 0.86403053345536 -0.00856235330043839 ENSG00000157193 LRP8
ENST00000347547 0.960284205613297 0.917688979580324 -0.00520288570787279 ENSG00000157193 LRP8
ENST00000371429 0.243329265732809 0.062851251324411 0.0901108799692844 ENSG00000058804 NDC1
ENST00000540001 0.242486792036258 0.0621687737220137 0.0903016641782825 ENSG00000058804 NDC1
ENST00000537333 0.28247153044127 0.087145525009591 0.086494128076834 ENSG00000058804 NDC1
ENST00000234725 0.277105329218288 0.0837437714263898 0.085131807240726 ENSG00000058804 NDC1
ENST00000480952 0.183198751998998 0.0294911618257735 0.136838870398682 ENSG00000058804 NDC1
ENST00000464950 0.453769765280318 0.226665408018824 -0.0674733838099894 ENSG00000058799 YIPF1
ENST00000371399 0.46904960271999 0.239882940497949 -0.0655994169148983 ENSG00000058799 YIPF1
ENST00000072644 0.46904960271999 0.239882940497949 -0.0655994169148983 ENSG00000058799 YIPF1
ENST00000371378 0.112962352782007 0.00660005804413841 0.164503622867638 ENSG00000081870 HSPB11
ENST00000194214 0.128829390740906 0.0103975882707969 0.15929928574812 ENSG00000081870 HSPB11
ENST00000371377 0.120842664565942 0.00836974186222772 0.167435964537488 ENSG00000081870 HSPB11
ENST00000371376 0.145290896381719 0.0148876086026328 0.164913727348099 ENSG00000081870 HSPB11
ENST00000488884 0.171125113130375 0.0239970734440289 0.163367914270409 ENSG00000081870 HSPB11
ENST00000371370 0.549401370718052 0.323741626843412 -0.0594525507689993 ENSG00000116212 LRRC42
ENST00000319223 0.54545660909957 0.319203928356579 -0.0596699570052704 ENSG00000116212 LRRC42
ENST00000371348 0.339922544637849 0.129884047386553 0.0902468549193606 ENSG00000116209 TMEM59
ENST00000371344 0.50593018593707 0.276986032113005 0.0674212089904882 ENSG00000116209 TMEM59
ENST00000234831 0.265325305667691 0.0757798976157314 0.0865871579874767 ENSG00000116209 TMEM59
ENST00000371341 0.280719258954112 0.0860030102860942 0.0835637942804275 ENSG00000116209 TMEM59
ENST00000470395 0.175469694826273 0.0262169136174822 0.157095719798356 ENSG00000116209 TMEM59
ENST00000420738 0.391820780061094 0.171070563769397 0.0679550979002841 ENSG00000116209 TMEM59
ENST00000440019 0.391820780061094 0.171070563769397 0.0679550979002841 ENSG00000116209 TMEM59
ENST00000452421 0.391826368597485 0.171093678054941 0.0679544827315845 ENSG00000116209 TMEM59
ENST00000371337 0.389262532212272 0.169261262282126 0.075811717125726 ENSG00000116209 TMEM59
ENST00000498272 0.778451468037714 0.613319590590735 -0.0255970654563396 ENSG00000116205 TCEANC2
ENST00000234827 0.983755768388362 0.966354630478743 0.00233115353912217 ENSG00000116205 TCEANC2
ENST00000487096 0.413247234899699 0.190227949488248 -0.0708668831758134 ENSG00000116221 MRPL37
ENST00000360840 0.484185493777235 0.255083670974608 -0.0629712621652057 ENSG00000116221 MRPL37
ENST00000605337 0.512104064277822 0.283521994442469 -0.0583016607263668 ENSG00000116221 MRPL37
ENST00000490670 0.527963626746613 0.300007783623482 -0.0596907309117915 ENSG00000116221 MRPL37
ENST00000336230 0.484185493777235 0.255083670974608 -0.0629712621652057 ENSG00000116221 MRPL37
ENST00000398219 0.74282087679491 0.561275447306723 -0.0358173002084049 ENSG00000116221 MRPL37
ENST00000326956 0.891336325866126 0.794792219330133 -0.0167483490102814 ENSG00000157216 SSBP3
ENST00000417664 0.86853656683076 0.757496724695354 0.0199830258493293 ENSG00000157216 SSBP3
ENST00000371320 0.844328802158741 0.716207639823528 0.0236029087980322 ENSG00000157216 SSBP3
ENST00000371319 0.85103369992599 0.728052537232514 0.0225627104251917 ENSG00000157216 SSBP3
ENST00000533946 0.871344720492944 0.761876838992318 0.0198493628028795 ENSG00000157216 SSBP3
ENST00000357475 0.826197652333049 0.687617782388787 0.0262813442887642 ENSG00000157216 SSBP3
ENST00000426150 0.897513994434668 0.805721761553737 -0.0164968005464093 ENSG00000157216 SSBP3
ENST00000525990 0.637315762516035 0.426651949076593 0.0554352031253668 ENSG00000157216 SSBP3
ENST00000528787 0.752903116328463 0.576293923749313 0.0421105871526638 ENSG00000157216 SSBP3
ENST00000606515 0.928977018990531 0.859504301739397 -0.0105270357751556 ENSG00000271723 MROH7-TTC4
ENST00000425300 0.83535962685723 0.70233561817641 -0.0226047131772913 ENSG00000271723 MROH7-TTC4
ENST00000414150 0.845471553736973 0.718227765191547 -0.0213824752197037 ENSG00000271723 MROH7-TTC4
ENST00000460155 0.863947590214023 0.74935366828071 -0.019059133167123 ENSG00000271723 MROH7-TTC4
ENST00000371281 0.864054562000681 0.74959510030964 -0.0191184652528441 ENSG00000243725 TTC4
ENST00000371284 0.863152260567204 0.748049099309654 -0.0193228835744338 ENSG00000243725 TTC4
ENST00000371269 0.0903644784547165 0.00321998053624454 -0.141478904574645 ENSG00000116133 DHCR24
ENST00000436604 0.239396053941416 0.060186962109554 -0.110111601269126 ENSG00000116133 DHCR24
ENST00000537443 0.0895515694767141 0.00315149704352131 -0.150765978279315 ENSG00000116133 DHCR24
ENST00000535035 0.0879206555907285 0.00294424482904035 -0.147647820982355 ENSG00000116133 DHCR24
ENST00000294383 0.628228619603146 0.41619282824959 0.0378716048996964 ENSG00000162402 USP24
ENST00000407756 0.62329199248301 0.410752021146841 0.0382787948760345 ENSG00000162402 USP24
ENST00000485760 0.1773693853824 0.0272635806886609 0.126148291340278 ENSG00000173406 DAB1
ENST00000421528 0.215337270885374 0.0466485418363495 0.131620759312451 ENSG00000162600 OMA1
ENST00000358603 0.297697066912687 0.0981206014025318 0.0972820419702903 ENSG00000162600 OMA1
ENST00000371226 0.299353363709519 0.0994469437174903 0.0979929631109035 ENSG00000162600 OMA1
ENST00000456980 0.492263692469221 0.262626227749286 0.0747259647555217 ENSG00000162600 OMA1
ENST00000467063 0.519659507113618 0.291119732321139 0.0702053108012056 ENSG00000162600 OMA1
ENST00000419242 0.62180889013757 0.408734221255615 0.0561025745323158 ENSG00000162600 OMA1
ENST00000426139 0.602830274820111 0.387118732938662 0.0590865238152252 ENSG00000162600 OMA1
ENST00000472487 0.702185916724427 0.508339773788525 0.0391331845987681 ENSG00000162601 MYSM1
ENST00000493821 0.698599893184439 0.503089727323581 0.0402469028658274 ENSG00000162601 MYSM1
ENST00000401044 0.735087465503562 0.550819045977398 0.0372853274823622 ENSG00000162601 MYSM1
ENST00000466774 0.884529595795151 0.78438859278526 0.0188557030763505 ENSG00000162601 MYSM1
ENST00000474476 0.4927515906904 0.263340482873147 0.0853296771717799 ENSG00000172456 FGGY
ENST00000371218 0.507676936590854 0.278728094212148 0.079184857370613 ENSG00000172456 FGGY
ENST00000495718 0.498986043131172 0.269665021849403 0.0848949873611231 ENSG00000172456 FGGY
ENST00000303721 0.50775694683364 0.278798813219118 0.0791745009600303 ENSG00000172456 FGGY
ENST00000430447 0.480241969443088 0.251097541764216 0.0849830041528273 ENSG00000172456 FGGY
ENST00000371212 0.506749536859008 0.27785199389307 0.0801675397390867 ENSG00000172456 FGGY
ENST00000371208 0.574696632788073 0.351729662623061 0.0614439646364495 ENSG00000134709 HOOK1
ENST00000465876 0.686475312214499 0.488140367462796 0.0429165877091151 ENSG00000134709 HOOK1
ENST00000395561 0.617658894690082 0.404193582052059 0.0513394123614788 ENSG00000134709 HOOK1
ENST00000606498 0.192726829156485 0.0341916655064717 0.13305271513664 ENSG00000162604 TM2D1
ENST00000294613 0.196794866984169 0.0358755966071181 0.131818265962691 ENSG00000162604 TM2D1
ENST00000371180 0.196794866984169 0.0358755966071181 0.131818265962691 ENSG00000162604 TM2D1
ENST00000488206 0.197051703142298 0.0360165728653678 0.132443598155344 ENSG00000162604 TM2D1
ENST00000472989 0.243980999422107 0.0632860186522384 0.130546265533734 ENSG00000162604 TM2D1
ENST00000468586 0.211783161373784 0.0446805991486688 0.132497424567675 ENSG00000162604 TM2D1
ENST00000371178 0.282051119644649 0.0868570809901711 0.112006597107318 ENSG00000162604 TM2D1
ENST00000494926 0.291050405548269 0.0932116860655404 0.110248603806107 ENSG00000162604 TM2D1
ENST00000496465 0.291036382399041 0.0931867200445774 0.110269753413241 ENSG00000162604 TM2D1
ENST00000371177 0.304504824489264 0.102934949987993 0.108013625735362 ENSG00000162604 TM2D1
ENST00000316485 0.254426671350221 0.0692695648200872 0.12362964129181 ENSG00000132849 INADL
ENST00000459752 0.263621468325408 0.0748666980152025 0.121199828848206 ENSG00000132849 INADL
ENST00000484562 0.263621468325408 0.0748666980152025 0.121199828848206 ENSG00000132849 INADL
ENST00000371158 0.333341466196158 0.125247534747455 0.100396203658193 ENSG00000132849 INADL
ENST00000484937 0.322747286039684 0.117030881599361 0.10859575647353 ENSG00000132849 INADL
ENST00000543708 0.423479894668503 0.19945421143092 0.096494498888874 ENSG00000132849 INADL
ENST00000452143 0.729283748205114 0.543477174230066 -0.0358336130679251 ENSG00000162607 USP1
ENST00000442679 0.550126135691258 0.324532866459852 -0.0639319808436971 ENSG00000162607 USP1
ENST00000371146 0.84988404517822 0.726505342311361 0.0200955463827848 ENSG00000162607 USP1
ENST00000339950 0.859210965536194 0.74126345536137 0.0189726056782415 ENSG00000162607 USP1
ENST00000251157 0.136837346978192 0.0124546365550793 0.158232582970802 ENSG00000116641 DOCK7
ENST00000454575 0.219408457485328 0.0489816830093263 0.122108398260027 ENSG00000116641 DOCK7
ENST00000340370 0.139411886883017 0.0131394043996159 0.157048637973934 ENSG00000116641 DOCK7
ENST00000404627 0.109772333459312 0.0060198416329763 0.206913213770539 ENSG00000116641 DOCK7
ENST00000317868 0.0707675742001231 0.00158074688152901 0.196973774452675 ENSG00000125703 ATG4C
ENST00000371120 0.0707675742001231 0.00158074688152901 0.196973774452675 ENSG00000125703 ATG4C
ENST00000371108 0.173638130364404 0.0251622956222492 0.139402739763198 ENSG00000088035 ALG6
ENST00000263440 0.168516379956991 0.0229116047699869 0.14175158531182 ENSG00000088035 ALG6
ENST00000603108 0.168516379956991 0.0229116047699869 0.14175158531182 ENSG00000088035 ALG6
ENST00000371092 0.176965172337359 0.0270616784218077 0.129370199293373 ENSG00000142856 ITGB3BP
ENST00000271002 0.177004106953546 0.0270790240712409 0.129370253874857 ENSG00000142856 ITGB3BP
ENST00000489099 0.177148311709313 0.0271294496374202 0.128834353132416 ENSG00000142856 ITGB3BP
ENST00000461681 0.312768956022666 0.109302135982652 0.106584612308378 ENSG00000142856 ITGB3BP
ENST00000463803 0.316984511895842 0.112662433606642 0.112396277392228 ENSG00000142856 ITGB3BP
ENST00000283568 0.140426137883111 0.0134234317567706 0.145807048260636 ENSG00000142856 ITGB3BP
ENST00000476508 0.206330878253531 0.0419687392405875 0.135116776096653 ENSG00000142856 ITGB3BP
ENST00000460394 0.140028130452294 0.013326278450804 0.147787108414184 ENSG00000142856 ITGB3BP
ENST00000462285 0.141609756828349 0.0137806564632544 0.148766069299574 ENSG00000142856 ITGB3BP
ENST00000489863 0.148487382166499 0.0158519322840012 0.145889587967321 ENSG00000142856 ITGB3BP
ENST00000465781 0.149170484918678 0.0161108043362348 0.14998359041439 ENSG00000142856 ITGB3BP
ENST00000460251 0.150527625082778 0.016436589592668 0.149364741417621 ENSG00000142856 ITGB3BP
ENST00000478138 0.368595690585779 0.152457302627746 0.0753185893609317 ENSG00000142856 ITGB3BP
ENST00000371084 0.926994521915995 0.856088579361646 0.0071288608751824 ENSG00000079739 PGM1
ENST00000540265 0.59748029846107 0.379897533778196 0.0353472698248925 ENSG00000079739 PGM1
ENST00000371083 0.847965306949759 0.722927239900535 0.0171207724212698 ENSG00000079739 PGM1
ENST00000342505 0.984910361853871 0.968486401536755 0.0017579523252231 ENSG00000162434 JAK1
ENST00000497030 0.690148028680234 0.49288831370965 0.0490407248179971 ENSG00000162433 AK4
ENST00000545314 0.505910683862648 0.276921967447691 0.0474286534457587 ENSG00000162433 AK4
ENST00000470888 0.69040955134259 0.493317945597623 0.0491425655047493 ENSG00000162433 AK4
ENST00000546702 0.528468460389086 0.300655491640532 0.0521974531379604 ENSG00000162433 AK4
ENST00000395334 0.501320677637471 0.272195914931825 0.0478515296204481 ENSG00000162433 AK4
ENST00000327299 0.496840103711428 0.267376286572391 0.0485622356757054 ENSG00000162433 AK4
ENST00000474968 0.486338565046046 0.257261527733171 0.0620887226345902 ENSG00000162433 AK4
ENST00000479060 0.517158301208048 0.288650542966634 0.0560491092938547 ENSG00000162433 AK4
ENST00000344610 0.117617394204302 0.00751748440013428 0.15618337264232 ENSG00000116678 LEPR
ENST00000371065 0.285708675035735 0.0896301231324526 0.0950929428476938 ENSG00000213625 LEPROT
ENST00000371059 0.121525543911352 0.00849612250114542 0.153203166884071 ENSG00000116678 LEPR
ENST00000371060 0.131203149957995 0.0108664831621823 0.148814045332322 ENSG00000116678 LEPR
ENST00000349533 0.130840177775301 0.0107761739544164 0.148831744577418 ENSG00000116678 LEPR
ENST00000406510 0.130327133900282 0.0106941813456479 0.148601098525201 ENSG00000116678 LEPR
ENST00000329654 0.383271380743576 0.164406866279384 0.079307941276002 ENSG00000184588 PDE4B
ENST00000341517 0.423629724637541 0.199652947600712 0.0769714727394621 ENSG00000184588 PDE4B
ENST00000371049 0.375579349339661 0.158481615674869 0.0891362741199052 ENSG00000184588 PDE4B
ENST00000423207 0.399110054351725 0.178006802677179 0.0765571908170823 ENSG00000184588 PDE4B
ENST00000528771 0.258625546211468 0.0718483124851089 0.133000167520077 ENSG00000184588 PDE4B
ENST00000371045 0.355231471695694 0.142331254844603 0.0829594279193991 ENSG00000184588 PDE4B
ENST00000531025 0.266517202150359 0.0765609417085287 0.130100602384452 ENSG00000184588 PDE4B
ENST00000526197 0.269594611548065 0.0786019289732536 0.128510571947722 ENSG00000184588 PDE4B
ENST00000480109 0.874499963777043 0.767373449052257 0.0180429794464237 ENSG00000184588 PDE4B
ENST00000371018 0.227241042093818 0.0539715959764833 0.117467363768128 ENSG00000198160 MIER1
ENST00000355977 0.227241042093818 0.0539715959764833 0.117467363768128 ENSG00000198160 MIER1
ENST00000357692 0.224979516680522 0.0522098431679748 0.118295075942876 ENSG00000198160 MIER1
ENST00000401041 0.236484158697919 0.0588241230669863 0.113258895417114 ENSG00000198160 MIER1
ENST00000371014 0.283153524961953 0.0875561418008059 0.104179474026609 ENSG00000198160 MIER1
ENST00000371016 0.283153524961953 0.0875561418008059 0.104179474026609 ENSG00000198160 MIER1
ENST00000371012 0.202936671664501 0.0396686101778015 0.156124292019368 ENSG00000198160 MIER1
ENST00000401042 0.267119787509967 0.0770914794590504 0.108887399391376 ENSG00000198160 MIER1
ENST00000355356 0.213979188959119 0.045963167855457 0.122915761159085 ENSG00000198160 MIER1
ENST00000479067 0.257943590858035 0.0714239604769108 0.121236934542528 ENSG00000198160 MIER1
ENST00000235345 0.531528867044034 0.303752149216363 0.063076091110425 ENSG00000116704 SLC35D1
ENST00000370994 0.305585923652714 0.103600973487975 -0.0615711320862341 ENSG00000142864 SERBP1
ENST00000370995 0.27109520811031 0.0798960371765714 -0.0666996940242373 ENSG00000142864 SERBP1
ENST00000361219 0.157132775509323 0.018930640707239 -0.0901967053202845 ENSG00000142864 SERBP1
ENST00000370990 0.12576418971987 0.00954550358463603 -0.10047813924174 ENSG00000142864 SERBP1
ENST00000493607 0.490853544076883 0.261152007814793 -0.0626616649910808 ENSG00000142864 SERBP1
ENST00000462814 0.268264134960337 0.0778488486748181 -0.0782494512080944 ENSG00000142864 SERBP1
ENST00000484880 0.577412027376184 0.354874261474108 -0.0524397758408932 ENSG00000142864 SERBP1
ENST00000490406 0.261257512394801 0.07347393677459 -0.0938071935719559 ENSG00000142864 SERBP1
ENST00000370986 0.986114955689711 0.970991184802021 -0.00204607264717223 ENSG00000116717 GADD45A
ENST00000370985 0.466381737451808 0.237468584329631 -0.0731984674705678 ENSG00000116717 GADD45A
ENST00000456315 0.479420407914439 0.250216435709071 0.0805239395930046 ENSG00000024526 DEPDC1
ENST00000370966 0.479420407914439 0.250216435709071 0.0805239395930046 ENSG00000024526 DEPDC1
ENST00000488146 0.559652860922751 0.335750375258544 0.0736454181882255 ENSG00000024526 DEPDC1
ENST00000489862 0.328617278495001 0.121587872868764 0.111214157281145 ENSG00000024526 DEPDC1
ENST00000370952 0.35247331161923 0.140159858986566 0.0987155714319299 ENSG00000066557 LRRC40
ENST00000370951 0.656775342784488 0.450933411055345 0.036602934447025 ENSG00000116754 SRSF11
ENST00000463877 0.394610226715626 0.173359790870397 0.058372666105764 ENSG00000116754 SRSF11
ENST00000405432 0.801648126696525 0.648669915136694 0.02051257039093 ENSG00000116754 SRSF11
ENST00000370950 0.666997365957742 0.463837502024432 0.0361826750069476 ENSG00000116754 SRSF11
ENST00000454435 0.309294333912824 0.106598007325815 0.0818161937379639 ENSG00000116754 SRSF11
ENST00000475204 0.436990996622006 0.211597501239961 0.0621345187392982 ENSG00000116754 SRSF11
ENST00000395136 0.999578853850076 0.998840469625413 -6.64656620257934e-05 ENSG00000116754 SRSF11
ENST00000436161 0.514052882531908 0.285641894646185 0.0526496608300897 ENSG00000116754 SRSF11
ENST00000473950 0.38672819605057 0.167303119022387 0.0694943088695065 ENSG00000116754 SRSF11
ENST00000469170 0.364611502079268 0.149463301441993 0.0750466111458853 ENSG00000116754 SRSF11
ENST00000486667 0.451059747883982 0.224351789052518 0.0624421780339014 ENSG00000116754 SRSF11
ENST00000481648 0.644242861743624 0.434891892828708 0.0473707026373864 ENSG00000116754 SRSF11
ENST00000463116 0.473334497423346 0.24390583578995 0.083989975728382 ENSG00000116754 SRSF11
ENST00000484162 0.977034803351393 0.951992036203603 0.00317442374174691 ENSG00000116754 SRSF11
ENST00000370949 0.973436131483332 0.942516004613133 -0.0037159805520368 ENSG00000116754 SRSF11
ENST00000463859 0.669281835261454 0.466391395868479 -0.0351809960116244 ENSG00000116754 SRSF11
ENST00000460795 0.601013283546097 0.38484990868528 -0.0442748568919399 ENSG00000116754 SRSF11
ENST00000461935 0.792667726726645 0.63563168014719 0.0273418094346232 ENSG00000116754 SRSF11
ENST00000489188 0.85549797122336 0.734733361320258 -0.0183400294619498 ENSG00000116754 SRSF11
ENST00000370944 0.171808333122997 0.0243366935686319 0.150914197782275 ENSG00000118454 ANKRD13C
ENST00000262346 0.18539778630971 0.0304449835960133 0.145435070361721 ENSG00000118454 ANKRD13C
ENST00000411986 0.727149784452878 0.540531256307946 -0.0382311730698894 ENSG00000116761 CTH
ENST00000370938 0.695213761902441 0.499318451220573 -0.0424441682032596 ENSG00000116761 CTH
ENST00000346806 0.552878772926789 0.327641291392706 -0.0611368340107884 ENSG00000116761 CTH
ENST00000450461 0.348660975677427 0.13732373136709 0.0916225772911668 ENSG00000235079 ZRANB2-AS1
ENST00000426999 0.352474984431629 0.14016672349929 0.0928990169891044 ENSG00000235079 ZRANB2-AS1
ENST00000370920 0.629490021076013 0.417604412912502 0.0500197988144519 ENSG00000132485 ZRANB2
ENST00000477096 0.397129199266197 0.175912081019211 0.0907738538053868 ENSG00000132485 ZRANB2
ENST00000254821 0.630263975258603 0.418383896761796 0.0499484891579234 ENSG00000132485 ZRANB2
ENST00000487510 0.276358446448936 0.0833479389385061 0.112570261986315 ENSG00000132485 ZRANB2
ENST00000479947 0.57930169424157 0.357744337026259 0.062054146424908 ENSG00000132485 ZRANB2
ENST00000473260 0.553888617856872 0.328687795108621 0.0648104749800576 ENSG00000132485 ZRANB2
ENST00000557284 0.35566108024407 0.142622238766815 0.104319784710711 ENSG00000259030 FPGT-TNNI3K
ENST00000370899 0.372166877125286 0.155504223568186 0.101258757985055 ENSG00000259030 FPGT-TNNI3K
ENST00000370891 0.355341977342743 0.142394280594774 0.104349267178846 ENSG00000116783 TNNI3K
ENST00000370872 0.212500134230456 0.0452073388517181 0.109838706133603 ENSG00000116791 CRYZ
ENST00000340866 0.212298719388462 0.0448876493529524 0.110050153393109 ENSG00000116791 CRYZ
ENST00000492102 0.226854858377193 0.0536245193483559 0.132503960494214 ENSG00000116791 CRYZ
ENST00000417775 0.271702925528502 0.0803226006381811 0.0939810143722661 ENSG00000116791 CRYZ
ENST00000370871 0.223204113709452 0.0512794690575793 0.104826691428876 ENSG00000116791 CRYZ
ENST00000370870 0.228589119258563 0.0546375315391925 0.100644761664014 ENSG00000116791 CRYZ
ENST00000441120 0.270809380643264 0.0796829122531689 0.0936406180425279 ENSG00000116791 CRYZ
ENST00000457880 0.931250406408509 0.863998983211482 -0.00910084096947488 ENSG00000162623 TYW3
ENST00000370867 0.93065132838101 0.862608386050605 -0.00917715097093377 ENSG00000162623 TYW3
ENST00000421739 0.957178308797112 0.912256140756188 -0.00596482785815643 ENSG00000162623 TYW3
ENST00000479111 0.912906579790096 0.83146829432551 -0.0114778346361428 ENSG00000162623 TYW3
ENST00000483990 0.946287079743778 0.892192754625982 -0.00866876802205079 ENSG00000162623 TYW3
ENST00000467646 0.946287079743778 0.892195239780844 0.00969005345962128 ENSG00000162623 TYW3
ENST00000370841 0.878805596549461 0.774482716564701 0.0153744397470978 ENSG00000117054 ACADM
ENST00000525881 0.595702211073637 0.377734523732132 -0.0441813073757331 ENSG00000117054 ACADM
ENST00000526129 0.870179402721132 0.759916595177255 -0.016394439570032 ENSG00000117054 ACADM
ENST00000526196 0.991412195571212 0.981942806394647 0.00121140466325357 ENSG00000117054 ACADM
ENST00000370834 0.885381623138545 0.785564604929387 0.0146102630050245 ENSG00000117054 ACADM
ENST00000534146 0.512104064277822 0.283544447939821 -0.0535747412367573 ENSG00000117054 ACADM
ENST00000532509 0.802800773985824 0.650536729791581 -0.0250529480856087 ENSG00000117054 ACADM
ENST00000473018 0.526094035138185 0.2982590556773 -0.0519552499440238 ENSG00000117054 ACADM
ENST00000541113 0.940868947149482 0.880925353277853 0.00797266396376608 ENSG00000117054 ACADM
ENST00000530953 0.806822019260334 0.65694330305252 -0.0241936163403631 ENSG00000117054 ACADM
ENST00000534334 0.843396224463677 0.714452009361261 -0.0198391345384493 ENSG00000117054 ACADM
ENST00000525808 0.894591701708968 0.800157001230158 0.0135986585916878 ENSG00000117054 ACADM
ENST00000543667 0.894591701708968 0.800157001230158 0.0135986585916878 ENSG00000117054 ACADM
ENST00000420607 0.952500611909255 0.903482605499376 -0.00641326888808012 ENSG00000117054 ACADM
ENST00000529059 0.983821432561374 0.96654944094332 -0.00234195828057989 ENSG00000117054 ACADM
ENST00000526930 0.978176299941532 0.954797915773105 -0.00384828907596659 ENSG00000117054 ACADM
ENST00000532207 0.957049587235448 0.911619953467208 -0.00808580494249929 ENSG00000117054 ACADM
ENST00000528016 0.262731711529296 0.0743182742059142 0.109792044280598 ENSG00000117054 ACADM
ENST00000481374 0.397736678346916 0.176504352614885 0.0938907992629726 ENSG00000117054 ACADM
ENST00000535300 0.188332075126974 0.0319407630511055 0.129974892966261 ENSG00000137955 RABGGTB
ENST00000496055 0.186091639965259 0.0306383355033644 0.131354599331542 ENSG00000137955 RABGGTB
ENST00000319942 0.187174993034119 0.0311294428853198 0.130961724028294 ENSG00000137955 RABGGTB
ENST00000473406 0.17742047776848 0.0273010795879464 0.130870840886452 ENSG00000137955 RABGGTB
ENST00000485459 0.187788365490873 0.0314164119202418 0.12706614141267 ENSG00000137955 RABGGTB
ENST00000370826 0.150973929897133 0.0167500695359221 0.152511855649841 ENSG00000137955 RABGGTB
ENST00000497648 0.137325676183889 0.0126094961093959 0.159504498027015 ENSG00000137955 RABGGTB
ENST00000462042 0.135785666115266 0.0121845765432592 0.158716625937635 ENSG00000137955 RABGGTB
ENST00000470201 0.183279423251481 0.0296132638210272 0.129200115057944 ENSG00000137955 RABGGTB
ENST00000471759 0.18613988908689 0.0306529306687701 0.131446491714043 ENSG00000137955 RABGGTB
ENST00000491266 0.185523301592164 0.0305023448877632 0.128330552510996 ENSG00000137955 RABGGTB
ENST00000461653 0.19809246767768 0.0368469756577034 0.12453817972403 ENSG00000137955 RABGGTB
ENST00000489450 0.177148311709313 0.0271326863525662 0.133313790216835 ENSG00000137955 RABGGTB
ENST00000467748 0.370643713125298 0.154275711254961 0.0985426416094908 ENSG00000137955 RABGGTB
ENST00000370812 0.0853682376960672 0.00270261789454576 0.18564919776818 ENSG00000142892 PIGK
ENST00000445065 0.0853682376960672 0.00270261789454576 0.18564919776818 ENSG00000142892 PIGK
ENST00000370813 0.0539750873260402 0.000716731289571387 0.208197896795465 ENSG00000142892 PIGK
ENST00000487906 0.0242052875041075 0.000123112706852817 0.249165212626832 ENSG00000142892 PIGK
ENST00000481346 0.239954996826874 0.0604941330797686 0.138966278534119 ENSG00000036549 ZZZ3
ENST00000370801 0.19104909873858 0.0333823059793943 0.146608799963827 ENSG00000036549 ZZZ3
ENST00000476275 0.238844291360633 0.0599244850340179 0.127137951124406 ENSG00000036549 ZZZ3
ENST00000370798 0.18649044392223 0.0308220747056158 0.148277255883142 ENSG00000036549 ZZZ3
ENST00000433749 0.148188084271347 0.0157344120292334 0.184735964389779 ENSG00000036549 ZZZ3
ENST00000414381 0.145876144746032 0.0150168506111565 0.186353930695667 ENSG00000036549 ZZZ3
ENST00000463166 0.134953264105138 0.0119594252800214 0.195316741540931 ENSG00000036549 ZZZ3
ENST00000469944 0.154977199557098 0.0182542572670716 0.186459924752768 ENSG00000036549 ZZZ3
ENST00000370794 0.550786616431234 0.325054873003325 0.0564288048492143 ENSG00000077254 USP33
ENST00000481579 0.666678359573473 0.463416570881593 0.0421663587300505 ENSG00000077254 USP33
ENST00000357428 0.592999637997101 0.374644107084332 0.0520435832184495 ENSG00000077254 USP33
ENST00000370793 0.550786616431234 0.325054873003325 0.0564288048492143 ENSG00000077254 USP33
ENST00000370792 0.400636184654934 0.1791808270401 0.0773290706206048 ENSG00000077254 USP33
ENST00000524536 0.562260574995702 0.33899594616059 0.0622589166846653 ENSG00000077254 USP33
ENST00000370791 0.138538147912291 0.0129568606371149 0.169925433413427 ENSG00000180488 FAM73A
ENST00000443751 0.139411886883017 0.0131688908621798 0.174079666190642 ENSG00000180488 FAM73A
ENST00000492724 0.318732364554887 0.114174544363744 0.110621080827108 ENSG00000162613 FUBP1
ENST00000488814 0.296374536098514 0.0971850336292006 0.121976580531171 ENSG00000162613 FUBP1
ENST00000492405 0.306037950597194 0.103910910464478 0.11402413491712 ENSG00000162613 FUBP1
ENST00000489495 0.264101788987273 0.0751610364177335 0.136761802222894 ENSG00000162613 FUBP1
ENST00000480673 0.302029155715786 0.101147390013266 0.134342105466649 ENSG00000162613 FUBP1
ENST00000474632 0.261340970850215 0.0735137822253089 0.139448533148924 ENSG00000162613 FUBP1
ENST00000294623 0.425600229739517 0.201352263380032 0.0546825163088723 ENSG00000162613 FUBP1
ENST00000370768 0.510011308430522 0.281364739045312 0.0416090861250231 ENSG00000162613 FUBP1
ENST00000370767 0.510011308430522 0.281364739045312 0.0416090861250231 ENSG00000162613 FUBP1
ENST00000436586 0.520505426255547 0.291914039203803 0.0396463724300671 ENSG00000162613 FUBP1
ENST00000487684 0.659056732144221 0.453906161646589 0.0488199151833987 ENSG00000162613 FUBP1
ENST00000470287 0.572178607875794 0.349001074997494 0.0550309991122122 ENSG00000162613 FUBP1
ENST00000421641 0.931327139318424 0.864102935090927 0.0069448280583761 ENSG00000162613 FUBP1
ENST00000487931 0.132529156432539 0.0112826666697265 0.157702325479951 ENSG00000162616 DNAJB4
ENST00000477671 0.115784040125359 0.0070965318147898 0.162580965818589 ENSG00000162616 DNAJB4
ENST00000484662 0.12288202860183 0.00883794083591079 0.158748717795328 ENSG00000162616 DNAJB4
ENST00000476882 0.192179299490141 0.033976226647113 0.135632228297176 ENSG00000137960 GIPC2
ENST00000426517 0.111450659167808 0.00632077610593094 0.166710957817869 ENSG00000162616 DNAJB4
ENST00000370763 0.288943088294591 0.091889700930732 0.120929212471461 ENSG00000162616 DNAJB4
ENST00000452835 0.5599726775199 0.336014703711522 0.067584568062246 ENSG00000137959 IFI44L
ENST00000476521 0.491846656283009 0.262131646558691 0.0685976293960921 ENSG00000137959 IFI44L
ENST00000370751 0.589942342094165 0.370502508952257 0.0537363688147726 ENSG00000137959 IFI44L
ENST00000342282 0.452682105418553 0.225759353843942 0.0746158119192853 ENSG00000137959 IFI44L
ENST00000459784 0.511540706011506 0.283008678760714 0.0691487611902926 ENSG00000137959 IFI44L
ENST00000476876 0.491813640733895 0.262090898805313 0.0697602522204658 ENSG00000137959 IFI44L
ENST00000486882 0.555310381047276 0.330332372579998 0.0573494719237103 ENSG00000137959 IFI44L
ENST00000462041 0.976269762791274 0.950668373053479 0.00367376834523297 ENSG00000137959 IFI44L
ENST00000450498 0.925452535596236 0.853281008029996 -0.0110688345468887 ENSG00000137959 IFI44L
ENST00000474002 0.332945666226756 0.124778188846747 0.0815511039709997 ENSG00000137959 IFI44L
ENST00000494910 0.27031223878817 0.0793792437523039 0.0837273145266241 ENSG00000137959 IFI44L
ENST00000470323 0.818879835367783 0.675612510354677 0.0241452921678687 ENSG00000137965 IFI44
ENST00000370747 0.807400678365449 0.657891584308421 0.0254780833849802 ENSG00000137965 IFI44
ENST00000545124 0.872742129154322 0.764263504837962 0.0168534095896576 ENSG00000137965 IFI44
ENST00000438486 0.849265170776669 0.725528204796861 0.0197776123166065 ENSG00000137965 IFI44
ENST00000495254 0.807400678365449 0.657891584308421 0.0254780833849802 ENSG00000137965 IFI44
ENST00000467790 0.950076277424324 0.898559574761517 -0.00676372752764613 ENSG00000137965 IFI44
ENST00000472152 0.804699045820131 0.653540653964487 0.0258500842297416 ENSG00000137965 IFI44
ENST00000485662 0.747918567964217 0.569190010655006 0.0343856397168716 ENSG00000137965 IFI44
ENST00000476911 0.970520964769124 0.937410781756145 -0.00487988301713467 ENSG00000137965 IFI44
ENST00000446486 0.998670631481039 0.99724592311406 -0.000217326615205258 ENSG00000137965 IFI44
ENST00000370689 0.213963373259845 0.0459447178734271 0.142049509782846 ENSG00000142875 PRKACB
ENST00000370685 0.506536313565083 0.277490550527243 0.075837685270495 ENSG00000142875 PRKACB
ENST00000370654 0.581701768050289 0.360567799469012 0.0539589650791084 ENSG00000117133 RPF1
ENST00000487806 0.392338280399335 0.171489718847007 -0.0740321861607758 ENSG00000174021 GNG5
ENST00000370645 0.522096755068577 0.293514380689476 -0.0571415104610164 ENSG00000174021 GNG5
ENST00000370641 0.521725259633548 0.293240482651376 -0.0571547036503401 ENSG00000174021 GNG5
ENST00000263717 0.168908780366137 0.0231577088869653 0.150613920738624 ENSG00000122432 SPATA1
ENST00000460286 0.213223961805063 0.045547262003799 0.144384739835277 ENSG00000122432 SPATA1
ENST00000370630 0.309935224451558 0.1069676365164 0.109725177717718 ENSG00000117151 CTBS
ENST00000477677 0.344578862600904 0.133607583161138 0.101849043996153 ENSG00000117151 CTBS
ENST00000465118 0.453653174880321 0.226455571160161 0.0807451050005076 ENSG00000117151 CTBS
ENST00000370625 0.43150165388514 0.206958687610106 0.0837541037540967 ENSG00000117151 CTBS
ENST00000437941 0.57875809432796 0.356699107259271 0.0669663688339483 ENSG00000117155 SSX2IP
ENST00000342203 0.57875809432796 0.356699107259271 0.0669663688339483 ENSG00000117155 SSX2IP
ENST00000370608 0.541500028089709 0.314888499722638 0.0505075933576098 ENSG00000153898 MCOLN2
ENST00000463065 0.539123405969126 0.312539293036009 0.0508049764427067 ENSG00000153898 MCOLN2
ENST00000530971 0.707754406466119 0.515956036963156 -0.0441891956698698 ENSG00000153898 MCOLN2
ENST00000284027 0.545422749287602 0.319145741879614 0.0522807579885706 ENSG00000153898 MCOLN2
ENST00000531325 0.30918964297008 0.106483982797716 0.0923070588401643 ENSG00000153898 MCOLN2
ENST00000531874 0.461366030872753 0.232940845592098 0.0789164754045697 ENSG00000153898 MCOLN2
ENST00000370596 0.302244798026037 0.101265261779402 0.107642171334386 ENSG00000162643 WDR63
ENST00000370589 0.440310046423297 0.214400488486784 0.0894520451243365 ENSG00000055732 MCOLN3
ENST00000341115 0.358750347002549 0.144687494209574 0.106880675650139 ENSG00000055732 MCOLN3
ENST00000294661 0.261367189250178 0.0736100837438702 0.118621148041317 ENSG00000162642 C1orf52
ENST00000471115 0.234678863475786 0.0579317260804073 0.125414602706645 ENSG00000162642 C1orf52
ENST00000370580 0.524104358549018 0.295884707450457 0.0578686254074494 ENSG00000142867 BCL10
ENST00000431532 0.586938277110249 0.366929855992499 -0.0500330056165775 ENSG00000117174 ZNHIT6
ENST00000370574 0.54501254080388 0.31865416175898 -0.0544536292142583 ENSG00000117174 ZNHIT6
ENST00000436319 0.350747470242839 0.138969036792159 0.111946671497381 ENSG00000171502 COL24A1
ENST00000370571 0.350747470242839 0.138969036792159 0.111946671497381 ENSG00000171502 COL24A1
ENST00000426639 0.351303357506868 0.139293160241082 0.11209472871594 ENSG00000171502 COL24A1
ENST00000359242 0.347360709027967 0.136213636855123 0.108603028786055 ENSG00000122417 ODF2L
ENST00000460698 0.245110903912412 0.0639494723365061 0.1397736235497 ENSG00000122417 ODF2L
ENST00000394731 0.344943287048518 0.134012204938773 0.109553859637067 ENSG00000122417 ODF2L
ENST00000370566 0.344943287048518 0.134012204938773 0.109553859637067 ENSG00000122417 ODF2L
ENST00000370567 0.344943287048518 0.134012204938773 0.109553859637067 ENSG00000122417 ODF2L
ENST00000317336 0.344943287048518 0.134012204938773 0.109553859637067 ENSG00000122417 ODF2L
ENST00000294678 0.344638347032381 0.133756305759386 0.109360443938854 ENSG00000122417 ODF2L
ENST00000488879 0.458299141180775 0.230233907415301 0.0912764567011384 ENSG00000122417 ODF2L
ENST00000479890 0.458299141180775 0.230233907415301 0.0912764567011384 ENSG00000122417 ODF2L
ENST00000370558 0.545079130914453 0.318755047846019 0.0509755390248154 ENSG00000097033 SH3GLB1
ENST00000535010 0.431986818493269 0.2073965243402 0.0704182646340397 ENSG00000097033 SH3GLB1
ENST00000482504 0.459001813114237 0.230959390345296 0.0695027260326414 ENSG00000097033 SH3GLB1
ENST00000331835 0.0636714359680256 0.00113243179176314 0.194800609943531 ENSG00000183291 SEP15
ENST00000370554 0.0628264285559154 0.00110388522305713 0.194828897476173 ENSG00000183291 SEP15
ENST00000469566 0.0459899583910407 0.000427892572398483 0.198926881336655 ENSG00000183291 SEP15
ENST00000401030 0.0371560013012351 0.000265974154978326 0.204587528272703 ENSG00000183291 SEP15
ENST00000497861 0.0568618530516894 0.000872124811543244 0.183457948883561 ENSG00000183291 SEP15
ENST00000467557 0.0648423935349581 0.00122957257116354 0.18449581003524 ENSG00000183291 SEP15
ENST00000370551 0.239066934463391 0.0600179647630097 0.158042655126871 ENSG00000153936 HS2ST1
ENST00000370550 0.266796983961419 0.0767492387863054 0.130251269029659 ENSG00000153936 HS2ST1
ENST00000591456 0.203505845051631 0.0400127899849328 0.174879295453039 ENSG00000153936 HS2ST1
ENST00000370548 0.293876652368837 0.0954916923600307 0.107967024243498 ENSG00000267561 RP5-1052I5.2
ENST00000356813 0.293129803889224 0.0949313279248572 0.108097832060317 ENSG00000153936 HS2ST1
ENST00000370544 0.881942458871987 0.780729138565233 -0.0122299437156322 ENSG00000143013 LMO4
ENST00000495705 0.620312015508351 0.407129878163201 -0.0485347853240832 ENSG00000143013 LMO4
ENST00000370542 0.944929997530082 0.888789618479892 0.0068121711816435 ENSG00000143013 LMO4
ENST00000489303 0.819876392288748 0.677478378363531 -0.0205608595890634 ENSG00000143013 LMO4
ENST00000316005 0.191274544541078 0.0335699367308866 0.166332910677363 ENSG00000065243 PKN2
ENST00000370521 0.259827226412708 0.0725872920544428 0.127567670321832 ENSG00000065243 PKN2
ENST00000370505 0.2302535668434 0.0555375312747838 0.138051889700671 ENSG00000065243 PKN2
ENST00000370513 0.222956968107313 0.0511110526814766 0.141625215508239 ENSG00000065243 PKN2
ENST00000436111 0.126737148393676 0.0097196166386956 0.203692034656669 ENSG00000065243 PKN2
ENST00000544045 0.243980999422107 0.0632848982396058 0.127208882830831 ENSG00000065243 PKN2
ENST00000370500 0.371797995595498 0.155161362788664 0.0714817437079229 ENSG00000137947 GTF2B
ENST00000448623 0.345854834193969 0.134790742932342 0.0757481697077519 ENSG00000137947 GTF2B
ENST00000494819 0.344876575988382 0.133924229580306 0.0788314158550107 ENSG00000137947 GTF2B
ENST00000418217 0.347360709027967 0.136257380682251 0.0815024066291072 ENSG00000137947 GTF2B
ENST00000486078 0.33310438787029 0.124952958905632 0.0904960477103603 ENSG00000137947 GTF2B
ENST00000471296 0.574821476096021 0.351886949663157 0.0553826155810647 ENSG00000137947 GTF2B
ENST00000471471 0.630929045722155 0.419269256811301 0.0478934366655512 ENSG00000137947 GTF2B
ENST00000446900 0.28981963884195 0.09245051250816 0.0833612013900565 ENSG00000137944 CCBL2
ENST00000370491 0.351247187419336 0.139252209079256 0.0710853066238189 ENSG00000137944 CCBL2
ENST00000260508 0.362973322457486 0.148031471958496 0.0697966000860692 ENSG00000137944 CCBL2
ENST00000370485 0.345041539403727 0.134103093250983 0.0733660591896979 ENSG00000137944 CCBL2
ENST00000370486 0.564817075054609 0.341391624625406 0.051490088727218 ENSG00000137944 CCBL2
ENST00000321792 0.766089600387667 0.595025226749 -0.0310962274506775 ENSG00000213516 RBMXL1
ENST00000399794 0.743390449412985 0.562161488699029 -0.0340974098868329 ENSG00000213516 RBMXL1
ENST00000370473 0.234822973536581 0.0580078165657302 -0.0911648481627859 ENSG00000117228 GBP1
ENST00000484970 0.94517285480035 0.889865854995212 0.00906086463827078 ENSG00000117228 GBP1
ENST00000464839 0.851330092830288 0.728774614880063 -0.0172553270042643 ENSG00000162645 GBP2
ENST00000370466 0.73498404701607 0.550659557042942 -0.0301478756315847 ENSG00000162645 GBP2
ENST00000463660 0.639533817574482 0.429272888367528 -0.0459296899434055 ENSG00000162645 GBP2
ENST00000358200 0.381110138843578 0.162639128491843 0.104045545517049 ENSG00000197147 LRRC8B
ENST00000330947 0.272660248733248 0.0809338977384749 0.124983964066446 ENSG00000197147 LRRC8B
ENST00000370454 0.188332075126974 0.0318227528395539 0.130986205206835 ENSG00000171488 LRRC8C
ENST00000479252 0.222376811724956 0.0508511836966166 0.12212349429973 ENSG00000171488 LRRC8C
ENST00000370453 0.240847473887382 0.0609621129953782 0.130886922406445 ENSG00000271949 RP11-302M6.4
ENST00000482063 0.141524818294718 0.0137529767922699 0.191462410109663 ENSG00000171488 LRRC8C
ENST00000525774 0.268963155252782 0.0782806390263827 0.136604323580347 ENSG00000171492 LRRC8D
ENST00000337338 0.295925710001599 0.0968809674441099 0.10847823978567 ENSG00000171492 LRRC8D
ENST00000394593 0.298845148044473 0.0990982011226496 0.107915331553566 ENSG00000171492 LRRC8D
ENST00000532201 0.242117937724701 0.0619441717452272 0.146255615683652 ENSG00000171492 LRRC8D
ENST00000414841 0.206681949756955 0.0421855537036682 0.160137939988212 ENSG00000171492 LRRC8D
ENST00000527156 0.207786968977206 0.0427884900531092 0.157712245827916 ENSG00000171492 LRRC8D
ENST00000441269 0.205667534955622 0.0415806024643381 0.156421012073233 ENSG00000171492 LRRC8D
ENST00000394583 0.800247001303367 0.646607124567902 0.0271264390307529 ENSG00000162664 ZNF326
ENST00000340281 0.790930104235721 0.633032669433491 0.0281756404652014 ENSG00000162664 ZNF326
ENST00000370447 0.798546776543421 0.644320522023778 0.0268976818906577 ENSG00000162664 ZNF326
ENST00000455342 0.846942595619379 0.721104418531397 0.0213615032361932 ENSG00000162664 ZNF326
ENST00000370440 0.173456264454567 0.0250313708048213 0.166139602309232 ENSG00000122482 ZNF644
ENST00000347275 0.173638130364404 0.0251555926836534 0.166002836174878 ENSG00000122482 ZNF644
ENST00000337393 0.170531561126947 0.0237125160010139 0.167345356749997 ENSG00000122482 ZNF644
ENST00000361321 0.165596863832322 0.0217284080488206 0.170747855939667 ENSG00000122482 ZNF644
ENST00000467231 0.167760260210485 0.0225062849406052 0.170098639818328 ENSG00000122482 ZNF644
ENST00000479798 0.383522082101029 0.164618896353243 0.102912199508279 ENSG00000122482 ZNF644
ENST00000498303 0.192929428001397 0.0343124395580161 0.178840895729574 ENSG00000122482 ZNF644
ENST00000370425 3.13172923212976e-08 2.30294750567398e-11 0.492730678283122 ENSG00000162669 HFM1
ENST00000294696 3.13172923212976e-08 2.30294750567398e-11 0.492730678283122 ENSG00000162669 HFM1
ENST00000370424 3.13172923212976e-08 2.30323197598649e-11 0.492729723854347 ENSG00000162669 HFM1
ENST00000481900 3.13172923212976e-08 2.44612198582993e-11 0.492534165488405 ENSG00000162669 HFM1
ENST00000488023 3.13172923212976e-08 2.44612198582993e-11 0.492534165488405 ENSG00000162669 HFM1
ENST00000448819 3.13172923212976e-08 2.44612198582993e-11 0.492534165488405 ENSG00000162669 HFM1
ENST00000427444 3.13172923212976e-08 2.35830542467936e-11 0.49276466777197 ENSG00000162669 HFM1
ENST00000430031 0.616705034394154 0.403146362248481 0.0462861486246926 ENSG00000097046 CDC7
ENST00000234626 0.532949615911917 0.305576401827893 0.0584142911742386 ENSG00000097046 CDC7
ENST00000428239 0.53435173174462 0.307073697324675 0.059165788376874 ENSG00000097046 CDC7
ENST00000370360 0.265201360970514 0.0757010872846852 0.105659020611475 ENSG00000174842 GLMN
ENST00000534881 0.265201360970514 0.0757010872846852 0.105659020611475 ENSG00000174842 GLMN
ENST00000495106 0.265898803013489 0.0761288850653482 0.105526424194048 ENSG00000174842 GLMN
ENST00000495852 0.391692343774291 0.170986931643912 0.0879415472320325 ENSG00000174842 GLMN
ENST00000463560 0.523808140600003 0.295415372539523 0.0694162627420016 ENSG00000174842 GLMN
ENST00000610020 0.162511629000567 0.0206565865731062 0.151100384011692 ENSG00000122484 RPAP2
ENST00000484158 0.178608981313079 0.0278716168944428 0.14668729729574 ENSG00000122484 RPAP2
ENST00000477322 0.188718061021433 0.032176003785254 0.169980977217568 ENSG00000122484 RPAP2
ENST00000370331 0.434529148922084 0.209411914269378 0.104100683949737 ENSG00000067208 EVI5
ENST00000540033 0.434529148922084 0.209411914269378 0.104100683949737 ENSG00000067208 EVI5
ENST00000370321 0.320733787860593 0.11579405285918 0.0783577708548578 ENSG00000122406 RPL5
ENST00000470843 0.228661789953631 0.0546870749386967 0.0915773707522 ENSG00000122406 RPL5
ENST00000315741 0.237202463598625 0.0592036189198882 0.0888513315293762 ENSG00000122406 RPL5
ENST00000461952 0.263388692838447 0.0746998154699279 0.0852387479199102 ENSG00000122406 RPL5
ENST00000497519 0.679655268433127 0.478545110737171 0.0522634738784306 ENSG00000122406 RPL5
ENST00000370310 0.141175207104167 0.0136065512643212 0.182552586729975 ENSG00000154511 FAM69A
ENST00000540243 0.187446904939808 0.0312662203621627 0.105355824323481 ENSG00000143033 MTF2
ENST00000545708 0.187446904939808 0.0312662203621627 0.105355824323481 ENSG00000143033 MTF2
ENST00000370298 0.187486712370149 0.0313218214857403 0.10534993628057 ENSG00000143033 MTF2
ENST00000474314 0.5056148180969 0.276344941872281 0.0533199836014953 ENSG00000143033 MTF2
ENST00000473430 0.542673304265275 0.315895635670315 0.0500278682623026 ENSG00000143033 MTF2
ENST00000494963 0.528516094922217 0.300701182873504 0.0517099451345304 ENSG00000143033 MTF2
ENST00000471953 0.226169811395658 0.053064799127954 0.0902847363337835 ENSG00000143033 MTF2
ENST00000370303 0.227113560305008 0.0537528312618345 0.0903120265199762 ENSG00000143033 MTF2
ENST00000467953 0.276358446448936 0.083350573629035 0.096367531164161 ENSG00000143033 MTF2
ENST00000497976 0.297544781830756 0.0979638058101284 0.101618768415937 ENSG00000143033 MTF2
ENST00000476037 0.302313224190208 0.101336685986162 0.098713458233126 ENSG00000143033 MTF2
ENST00000487263 0.252718869674647 0.0683380731955755 0.118619920932213 ENSG00000143033 MTF2
ENST00000489480 0.390230259963677 0.169833930436027 0.0782045935411644 ENSG00000143033 MTF2
ENST00000370282 0.55214426777319 0.326633408282247 0.0626173880479941 ENSG00000117500 TMED5
ENST00000370290 0.581833034169205 0.360723269154131 0.0596077337473905 ENSG00000117500 TMED5
ENST00000483033 0.535545288881814 0.308587976788977 0.0661900539946094 ENSG00000117500 TMED5
ENST00000479918 0.556881513938371 0.331901493014852 0.0555240236553999 ENSG00000117500 TMED5
ENST00000370280 0.974471028027004 0.944889147266947 -0.00417224084579914 ENSG00000117500 TMED5
ENST00000343253 0.508692271570369 0.279754315223429 0.0667041497493843 ENSG00000122483 CCDC18
ENST00000528942 0.911424980418258 0.828901882133206 0.0145634201755277 ENSG00000122483 CCDC18
ENST00000334652 0.46586035531071 0.237063222424735 0.0772464160779059 ENSG00000122483 CCDC18
ENST00000557479 0.46586035531071 0.237063222424735 0.0772464160779059 ENSG00000122483 CCDC18
ENST00000338949 0.46586035531071 0.237063222424735 0.0772464160779059 ENSG00000122483 CCDC18
ENST00000401026 0.46586035531071 0.237038497380485 0.0772248746634422 ENSG00000122483 CCDC18
ENST00000370276 0.476324510493649 0.246917055826631 0.0762414316504266 ENSG00000122483 CCDC18
ENST00000481180 0.507744288002131 0.278782932318809 0.0763146219122 ENSG00000122483 CCDC18
ENST00000455267 0.586930380316297 0.366886973403829 0.0635390404168501 ENSG00000122483 CCDC18
ENST00000421014 0.684094318674545 0.484895178023864 0.0528541791663799 ENSG00000122483 CCDC18
ENST00000447456 0.964938315380796 0.926141878900494 0.00541559708139034 ENSG00000122483 CCDC18
ENST00000413606 0.375732732211135 0.158664587547282 0.0823224347753053 ENSG00000223745 RP4-717I23.3
ENST00000457025 0.340148484677272 0.13004815167727 0.100112998083172 ENSG00000223745 RP4-717I23.3
ENST00000446528 0.240504399137046 0.0607241033739027 0.136804356781235 ENSG00000223745 RP4-717I23.3
ENST00000451302 0.369986676007564 0.153595449895477 0.0823524968864817 ENSG00000223745 RP4-717I23.3
ENST00000415150 0.238395710539218 0.0597530167067273 0.142324427457243 ENSG00000223745 RP4-717I23.3
ENST00000455474 0.268878220679577 0.0782139316570625 0.126333289257194 ENSG00000223745 RP4-717I23.3
ENST00000447577 0.303889193211071 0.102406334170359 0.0967013491528115 ENSG00000223745 RP4-717I23.3
ENST00000442860 0.269418803262895 0.0785032103501054 0.137691397271369 ENSG00000223745 RP4-717I23.3
ENST00000414430 0.253817638640476 0.0689888278936616 0.139480172133977 ENSG00000223745 RP4-717I23.3
ENST00000429859 0.266561426560647 0.0766299051503556 0.127076286131026 ENSG00000223745 RP4-717I23.3
ENST00000427669 0.248469370828805 0.065838064173142 0.14125847392971 ENSG00000223745 RP4-717I23.3
ENST00000424517 0.23224376350365 0.0567158004444435 0.144509497751861 ENSG00000223745 RP4-717I23.3
ENST00000450843 0.343071419066079 0.132233676571629 0.0785211131682208 ENSG00000223745 RP4-717I23.3
ENST00000440778 0.453571158046808 0.226398675015713 0.0698177096315258 ENSG00000223745 RP4-717I23.3
ENST00000421202 0.52919091027478 0.301448110205948 0.0530218160069645 ENSG00000223745 RP4-717I23.3
ENST00000436200 0.333145415481576 0.125023273813241 0.103461086374873 ENSG00000223745 RP4-717I23.3
ENST00000432741 0.306464465000405 0.104140120074493 0.107687402812224 ENSG00000223745 RP4-717I23.3
ENST00000411670 0.731698350510834 0.546646478463777 0.0296544884437234 ENSG00000223745 RP4-717I23.3
ENST00000452347 0.681975269745026 0.481838822505837 0.0382963454418926 ENSG00000223745 RP4-717I23.3
ENST00000438777 0.985443123552775 0.969532386309842 0.00227284627228949 ENSG00000223745 RP4-717I23.3
ENST00000449305 0.955432153388143 0.908881244719718 -0.00682050031203438 ENSG00000223745 RP4-717I23.3
ENST00000457387 0.953094833887588 0.904624899182221 -0.00721985041638446 ENSG00000223745 RP4-717I23.3
ENST00000445076 0.958166772329317 0.91422998190487 -0.00650108413973966 ENSG00000223745 RP4-717I23.3
ENST00000370272 0.663670271051046 0.460064724892378 0.0415571858449349 ENSG00000117505 DR1
ENST00000370267 0.979531830836969 0.957721195421109 -0.00257378222561365 ENSG00000117505 DR1
ENST00000436063 0.961173886302163 0.919373247504194 -0.00656855665377574 ENSG00000067334 DNTTIP2
ENST00000359208 0.956913079781517 0.91135380463565 -0.00720741384781305 ENSG00000067334 DNTTIP2
ENST00000460191 0.902777202687205 0.814179025307449 -0.0151755804149151 ENSG00000067334 DNTTIP2
ENST00000496672 0.84239398417906 0.712997308402858 -0.0229169071716449 ENSG00000067334 DNTTIP2
ENST00000528680 0.532738549122438 0.305342945262712 -0.0680840712882501 ENSG00000067334 DNTTIP2
ENST00000394233 0.536228387980836 0.309584494376669 0.0581419505495172 ENSG00000117528 ABCD3
ENST00000454898 0.617253504498752 0.403735962222466 0.0471938342924345 ENSG00000117528 ABCD3
ENST00000536817 0.617711011357694 0.404292872744849 0.0477435010780985 ENSG00000117528 ABCD3
ENST00000370214 0.536247446819826 0.309617658057956 0.0581350769252298 ENSG00000117528 ABCD3
ENST00000484213 0.857819822130215 0.737951055103735 -0.0205282952125366 ENSG00000117528 ABCD3
ENST00000468715 6.16700841987374e-06 7.80949762088941e-09 0.415578547528087 ENSG00000137970 RPL7P9
ENST00000482253 0.266529510511403 0.0766013483975086 0.139272310086443 ENSG00000117569 PTBP2
ENST00000609116 0.256810767132986 0.070739847918697 0.141646386703832 ENSG00000117569 PTBP2
ENST00000460706 0.230928229053905 0.0558828065598065 0.153950398437293 ENSG00000117569 PTBP2
ENST00000370197 0.250089838984917 0.0668273010859315 0.142758097702457 ENSG00000117569 PTBP2
ENST00000370198 0.250089838984917 0.0668273010859315 0.142758097702457 ENSG00000117569 PTBP2
ENST00000476419 0.266266624928545 0.0763906148026529 0.139352938134089 ENSG00000117569 PTBP2
ENST00000426398 0.250089838984917 0.0668273010859315 0.142758097702457 ENSG00000117569 PTBP2
ENST00000394184 0.265529231474396 0.0759153257146233 0.139570023223236 ENSG00000117569 PTBP2
ENST00000541987 0.263709819892228 0.0749203155636338 0.140309797027197 ENSG00000117569 PTBP2
ENST00000459735 0.353259165315368 0.140733302030681 0.117439061840519 ENSG00000117569 PTBP2
ENST00000476783 0.382187369857892 0.163455890284276 0.110653610175736 ENSG00000117569 PTBP2
ENST00000492905 0.382187369857892 0.163455890284276 0.110653610175736 ENSG00000117569 PTBP2
ENST00000370192 0.154646392687319 0.0181663340795083 0.183667411855416 ENSG00000188641 DPYD
ENST00000287474 0.202983288087419 0.0397228937596199 0.124016111329205 ENSG00000156869 FRRS1
ENST00000414213 0.202983288087419 0.0397228937596199 0.124016111329205 ENSG00000156869 FRRS1
ENST00000361915 0.574829574578048 0.351922237569469 0.0547706111666688 ENSG00000162688 AGL
ENST00000294724 0.571025146749957 0.347815447213967 0.0560160628088931 ENSG00000162688 AGL
ENST00000370163 0.571025146749957 0.347815447213967 0.0560160628088931 ENSG00000162688 AGL
ENST00000370165 0.571025146749957 0.347815447213967 0.0560160628088931 ENSG00000162688 AGL
ENST00000361302 0.588021251576951 0.36811700280757 0.0539968424629102 ENSG00000162688 AGL
ENST00000370161 0.654953271942299 0.448556968592381 0.0457158212005162 ENSG00000162688 AGL
ENST00000361522 0.69384779237827 0.4975237381214 0.040483905587764 ENSG00000162688 AGL
ENST00000370155 0.0876471395816149 0.00291504548162643 0.20762337896399 ENSG00000117620 SLC35A3
ENST00000465289 0.0715304921368464 0.00163224429350801 0.214103258310295 ENSG00000117620 SLC35A3
ENST00000427993 0.0880332039302818 0.00295855444172276 0.205289253202054 ENSG00000117620 SLC35A3
ENST00000533028 0.0732627764163783 0.00174210088447403 0.214313130350043 ENSG00000117620 SLC35A3
ENST00000370153 0.0880301544685228 0.00295410476679989 0.209617505533194 ENSG00000117620 SLC35A3
ENST00000370156 0.117551588300129 0.00750943761446527 0.190716926704797 ENSG00000117620 SLC35A3
ENST00000370152 0.100772821331634 0.00453007122378298 0.121026941875119 ENSG00000156875 HIAT1
ENST00000432294 0.229670515165754 0.0552033362567149 0.0956546614140096 ENSG00000241073 RP4-714D9.2
ENST00000287482 0.4637561691407 0.235103994570792 0.0750975230677458 ENSG00000156876 SASS6
ENST00000462159 0.4637561691407 0.235103994570792 0.0750975230677458 ENSG00000156876 SASS6
ENST00000535161 0.464218264993686 0.235446998328454 0.0722015599395359 ENSG00000156876 SASS6
ENST00000370141 0.258046182046873 0.0714882069310506 0.116801695490881 ENSG00000122435 TRMT13
ENST00000482437 0.282116823150601 0.0869120065720461 0.118828889765886 ENSG00000122435 TRMT13
ENST00000370132 0.393532742502422 0.172427100994079 0.0720299781375282 ENSG00000137992 DBT
ENST00000370128 0.969090794419028 0.934526651433159 -0.00436936629354005 ENSG00000137996 RTCA
ENST00000498617 0.0747469371500546 0.0018288678567529 -0.168751928341017 ENSG00000137996 RTCA
ENST00000483474 0.0568618530516894 0.000882552871947894 -0.183248790980812 ENSG00000137996 RTCA
ENST00000260563 0.981567979195282 0.96097226364258 0.00261358586337478 ENSG00000137996 RTCA
ENST00000542213 0.348052729523476 0.136700239249147 0.118169373718621 ENSG00000079335 CDC14A
ENST00000370125 0.313786681922565 0.110088752782762 0.11700921459829 ENSG00000079335 CDC14A
ENST00000361544 0.320577426403738 0.115720686978038 0.124695425237999 ENSG00000079335 CDC14A
ENST00000336454 0.311578943530148 0.108143216694935 0.117770000603574 ENSG00000079335 CDC14A
ENST00000544534 0.285768892106721 0.0896706263797951 0.127889986191289 ENSG00000079335 CDC14A
ENST00000370112 0.127800092272778 0.0100057039639248 0.17187310875309 ENSG00000162695 SLC30A7
ENST00000357650 0.128163064428045 0.0102202250227194 0.188912417937277 ENSG00000162695 SLC30A7
ENST00000370105 0.562198095306815 0.338681974916156 0.0486854207623674 ENSG00000117543 DPH5
ENST00000488789 0.583983964564824 0.363406775489214 0.0457976969042498 ENSG00000117543 DPH5
ENST00000370109 0.592104281397147 0.373349466070477 0.0453276734814689 ENSG00000117543 DPH5
ENST00000492067 0.466544592031739 0.237600738816171 0.0639861916788646 ENSG00000117543 DPH5
ENST00000481871 0.613020542392052 0.398904867077425 0.0444533856505249 ENSG00000117543 DPH5
ENST00000464270 0.5407864918553 0.31430236599466 0.0506208313373088 ENSG00000117543 DPH5
ENST00000342173 0.541869489652255 0.315236771360213 0.0505902413984872 ENSG00000117543 DPH5
ENST00000466807 0.569120913022221 0.345872314234818 0.0473800208062389 ENSG00000117543 DPH5
ENST00000477293 0.544659927358255 0.318240165336309 0.0497757370937787 ENSG00000117543 DPH5
ENST00000498372 0.543854610392277 0.317283698895323 0.0499294055041634 ENSG00000117543 DPH5
ENST00000488176 0.55214426777319 0.326597640162638 0.0488713222852911 ENSG00000117543 DPH5
ENST00000490732 0.57564556949302 0.352735663878446 0.0466940349056546 ENSG00000117543 DPH5
ENST00000476507 0.676389424439328 0.47466341937016 0.0481733064823538 ENSG00000117543 DPH5
ENST00000453011 0.231941669328578 0.0565351858211209 0.14790243981703 ENSG00000233184 RP11-421L21.3
ENST00000446527 0.248444769799529 0.0657237944765766 0.130601870438906 ENSG00000233184 RP11-421L21.3
ENST00000305352 0.63512012121329 0.423996833053487 -0.0442372969043595 ENSG00000170989 S1PR1
ENST00000524631 0.157132775509323 0.0189156923228236 0.144536475648254 ENSG00000185946 RNPC3
ENST00000531883 0.372703681746617 0.155976497012615 0.0844981130548802 ENSG00000185946 RNPC3
ENST00000533099 0.241539533398475 0.0615095925581109 0.117938575795967 ENSG00000185946 RNPC3
ENST00000527062 0.225523750367244 0.05260779677297 0.11365896571299 ENSG00000185946 RNPC3
ENST00000423855 0.231694569886673 0.056447459100378 0.121598244660682 ENSG00000185946 RNPC3
ENST00000533834 0.199266289654608 0.0373670292188725 0.157371607324166 ENSG00000185946 RNPC3
ENST00000477657 0.939103049559421 0.877627038681954 0.0115079109767123 ENSG00000240038 AMY2B
ENST00000405454 0.429409391364702 0.205089058457343 0.0818455859339204 ENSG00000162636 FAM102B
ENST00000370035 0.448941008975285 0.222466407252446 0.0791581124621166 ENSG00000162636 FAM102B
ENST00000370025 0.494942560756284 0.265350803585846 -0.0616931879234908 ENSG00000134186 PRPF38B
ENST00000370022 0.973570186094054 0.942919771314724 0.00435442977246788 ENSG00000134186 PRPF38B
ENST00000467302 0.973570186094054 0.942919771314724 0.00435442977246788 ENSG00000134186 PRPF38B
ENST00000370021 0.494942560756284 0.265350803585846 -0.0616931879234908 ENSG00000134186 PRPF38B
ENST00000485810 0.267347623198275 0.0772938032396791 -0.113013914800664 ENSG00000134186 PRPF38B
ENST00000370008 0.226648613065697 0.053388069726537 0.104861568815809 ENSG00000116266 STXBP3
ENST00000357393 0.312842102335598 0.109412477002715 0.076160780897495 ENSG00000162641 AKNAD1
ENST00000406462 0.31748058078975 0.113191089711201 0.0835929986788684 ENSG00000121957 GPSM2
ENST00000264126 0.218995824133347 0.0488365406346951 0.111302416133965 ENSG00000121957 GPSM2
ENST00000369968 0.452361725518463 0.225492657450169 0.0579312661023183 ENSG00000121940 CLCC1
ENST00000369969 0.452361725518463 0.225492657450169 0.0579312661023183 ENSG00000121940 CLCC1
ENST00000356970 0.510988731303829 0.28231684781904 0.0508310477000598 ENSG00000121940 CLCC1
ENST00000369971 0.510988731303829 0.28231684781904 0.0508310477000598 ENSG00000121940 CLCC1
ENST00000415331 0.510988731303829 0.28231684781904 0.0508310477000598 ENSG00000121940 CLCC1
ENST00000369976 0.526138273478785 0.298351284966873 0.0502069882324559 ENSG00000121940 CLCC1
ENST00000473062 0.682370821019129 0.482441183632699 0.0343748022323541 ENSG00000121940 CLCC1
ENST00000482889 0.605939645333397 0.390755063384979 0.0420185695768832 ENSG00000121940 CLCC1
ENST00000369970 0.520500461801247 0.29190210044488 0.050988292797216 ENSG00000121940 CLCC1
ENST00000302500 0.330543270680986 0.122934168208314 0.0766539075949736 ENSG00000121940 CLCC1
ENST00000348264 0.330543270680986 0.122934168208314 0.0766539075949736 ENSG00000121940 CLCC1
ENST00000400794 0.00567145568827824 1.33664291508395e-05 0.256803702052942 ENSG00000085433 WDR47
ENST00000361054 0.0053095221201683 1.22332764258059e-05 0.2575152298918 ENSG00000085433 WDR47
ENST00000369962 0.0053095221201683 1.22332764258059e-05 0.2575152298918 ENSG00000085433 WDR47
ENST00000369965 0.0053095221201683 1.22242719063103e-05 0.257522061259449 ENSG00000085433 WDR47
ENST00000357672 0.0053095221201683 1.21597015182793e-05 0.257545955956909 ENSG00000085433 WDR47
ENST00000338272 0.74065626294169 0.558244077107536 0.0367987144729587 ENSG00000215717 TMEM167B
ENST00000479160 0.699816278317109 0.504839549640305 -0.0430730769925959 ENSG00000215717 TMEM167B
ENST00000234677 0.5265575620173 0.298697804100532 -0.0501998678305568 ENSG00000031698 SARS
ENST00000482384 0.475334377927446 0.246071335157004 -0.0886105944166285 ENSG00000031698 SARS
ENST00000477544 0.545600854517912 0.31930753353296 -0.0473403534849568 ENSG00000031698 SARS
ENST00000369923 0.528728855705344 0.300943124476078 -0.0499804322232682 ENSG00000031698 SARS
ENST00000471705 0.756752391568235 0.581516237930383 -0.0360558644202356 ENSG00000031698 SARS
ENST00000468588 0.502657164734448 0.273708880527965 -0.0711995154625105 ENSG00000031698 SARS
ENST00000256637 0.969357367293274 0.935332769659935 0.00529427048144443 ENSG00000134243 SORT1
ENST00000271308 0.573977635059777 0.350850832441246 0.0571766895058372 ENSG00000143106 PSMA5
ENST00000538610 0.57276685861513 0.349631872275275 0.0575279181627009 ENSG00000143106 PSMA5
ENST00000490870 0.600988244193672 0.384720307101094 0.0533047063786829 ENSG00000143106 PSMA5
ENST00000477897 0.483505168353695 0.254286970730414 0.0832176070443587 ENSG00000143106 PSMA5
ENST00000484563 0.632897278254135 0.421400922716056 0.0538544039050974 ENSG00000143106 PSMA5
ENST00000491287 0.962884412469063 0.922084536777949 0.00685534706081885 ENSG00000143106 PSMA5
ENST00000369851 0.878805596549461 0.774374539258283 0.0140812268729472 ENSG00000065135 GNAI3
ENST00000526301 0.122264924550605 0.00862952920874439 -0.157191815865112 ENSG00000116337 AMPD2
ENST00000342115 0.0966004327238047 0.00401397307278659 -0.167039508210929 ENSG00000116337 AMPD2
ENST00000528667 0.119917104713333 0.00815850133901368 -0.157756367973097 ENSG00000116337 AMPD2
ENST00000256578 0.0990464826975392 0.00429235684905529 -0.166915096700888 ENSG00000116337 AMPD2
ENST00000358729 0.101149628573194 0.00464924152785097 -0.164399043710372 ENSG00000116337 AMPD2
ENST00000369840 0.0986562537440855 0.00424768294432561 -0.167109474187931 ENSG00000116337 AMPD2
ENST00000528454 0.1528978395618 0.0174139675380235 -0.150413465028441 ENSG00000116337 AMPD2
ENST00000393688 0.118602177728858 0.00782305777701878 -0.168118651361154 ENSG00000116337 AMPD2
ENST00000369831 0.944703599973821 0.888283919447676 -0.00998176777986258 ENSG00000213366 GSTM2
ENST00000460717 0.953135647701041 0.904913311269727 -0.00850762104362214 ENSG00000213366 GSTM2
ENST00000329608 0.383068866013826 0.164233651720062 -0.0833860272675892 ENSG00000184371 CSF1
ENST00000369799 0.604581458716031 0.389351437683068 0.0374438784774684 ENSG00000168710 AHCYL1
ENST00000475081 0.861985593481001 0.746155509824241 0.0153017977795818 ENSG00000168710 AHCYL1
ENST00000359172 0.815656959384628 0.671080375381281 0.0204980650083152 ENSG00000168710 AHCYL1
ENST00000393614 0.973331692637611 0.942140980078282 0.00360397682004857 ENSG00000168710 AHCYL1
ENST00000481423 0.428810533730054 0.20442293432846 0.0671640416707983 ENSG00000168710 AHCYL1
ENST00000369796 0.413238414462149 0.190211628205655 -0.0728133771277421 ENSG00000143093 STRIP1
ENST00000369795 0.41672757583329 0.193249280680332 -0.0724702942225228 ENSG00000143093 STRIP1
ENST00000485775 0.41672757583329 0.193249280680332 -0.0724702942225228 ENSG00000143093 STRIP1
ENST00000473429 0.711378819704772 0.520726212580777 -0.035102314099125 ENSG00000143093 STRIP1
ENST00000369784 0.852483433753885 0.730211727503768 -0.0177080127847663 ENSG00000162775 RBM15
ENST00000602849 0.230894377157179 0.0558342295853465 -0.0972524426057378 ENSG00000162775 RBM15
ENST00000487146 0.839172028826563 0.707887662848544 -0.0192640435780964 ENSG00000162775 RBM15
ENST00000369779 0.222359052806639 0.0508242505527968 0.137721036748022 ENSG00000168679 SLC16A4
ENST00000472422 0.219800782615708 0.0491929746343438 0.138900104469001 ENSG00000168679 SLC16A4
ENST00000369781 0.218691910183632 0.0487060196955124 0.139039058663168 ENSG00000168679 SLC16A4
ENST00000461647 0.218691910183632 0.0487060196955124 0.139039058663168 ENSG00000168679 SLC16A4
ENST00000437429 0.273944094440945 0.0816961159635693 0.122791749343541 ENSG00000168679 SLC16A4
ENST00000528649 0.272660248733248 0.0809391926784698 0.122929820987817 ENSG00000168679 SLC16A4
ENST00000492412 0.257943590858035 0.0714235299688287 0.127179494944502 ENSG00000168679 SLC16A4
ENST00000541986 0.257943590858035 0.0714235299688287 0.127179494944502 ENSG00000168679 SLC16A4
ENST00000590413 0.624633285938588 0.412339045695922 0.0454920375021794 ENSG00000224699 LAMTOR5-AS1
ENST00000474861 0.683325294298125 0.483881369031625 0.0404436846582684 ENSG00000134248 LAMTOR5
ENST00000464240 0.683215869753222 0.483755498927791 0.0404497311692717 ENSG00000134248 LAMTOR5
ENST00000483260 0.683325294298125 0.483881369031625 0.0404436846582684 ENSG00000134248 LAMTOR5
ENST00000602318 0.683215869753222 0.483755498927791 0.0404497311692717 ENSG00000134248 LAMTOR5
ENST00000256644 0.685046860275043 0.486208927652515 0.0404070665191157 ENSG00000134248 LAMTOR5
ENST00000602858 0.729097605689349 0.543171753377587 0.0359441432626714 ENSG00000134248 LAMTOR5
ENST00000531779 0.63925440051843 0.429005789955707 0.0470096145627691 ENSG00000134248 LAMTOR5
ENST00000429072 0.847965306949759 0.723057558401625 -0.0145163221194984 ENSG00000143119 CD53
ENST00000271324 0.822766266179764 0.682130741540465 -0.0172078420869377 ENSG00000143119 CD53
ENST00000471220 0.945005493113065 0.889144696350267 0.00671811855504708 ENSG00000143119 CD53
ENST00000476408 0.77995644669091 0.615739927645993 -0.0218913866774367 ENSG00000143119 CD53
ENST00000497404 0.634001815971511 0.422873201362084 -0.0389646872049384 ENSG00000143119 CD53
ENST00000464329 0.445018180201353 0.218523259375446 -0.0551742491417525 ENSG00000143119 CD53
ENST00000440689 0.216553450958112 0.0474033247109014 0.125779829060903 ENSG00000232811 RP11-96K19.2
ENST00000369763 0.199525132626533 0.0376118297028243 0.12258062096947 ENSG00000121931 LRIF1
ENST00000494675 0.253269487666828 0.0687373843886738 0.118663184589227 ENSG00000121931 LRIF1
ENST00000485275 0.203286704990643 0.0399050761454274 0.121441740655233 ENSG00000121931 LRIF1
ENST00000484310 0.257406532958555 0.0710508491171108 0.0908845038395744 ENSG00000156171 DRAM2
ENST00000286692 0.252899436157799 0.0684748108930297 0.0920325670017499 ENSG00000156171 DRAM2
ENST00000539140 0.256156260521692 0.0703543304132604 0.0910494675050793 ENSG00000156171 DRAM2
ENST00000461449 0.253095451395946 0.0686015397850081 0.101750194350262 ENSG00000156171 DRAM2
ENST00000496430 0.236085458472553 0.058625861163515 0.0943190963788521 ENSG00000156171 DRAM2
ENST00000477588 0.641265913268813 0.431473148038267 0.0529092737576027 ENSG00000156171 DRAM2
ENST00000477769 0.594493930994225 0.376131877862976 0.0572549841897849 ENSG00000156171 DRAM2
ENST00000480600 0.150891261011211 0.0167031969936722 0.119960871125836 ENSG00000156171 DRAM2
ENST00000462092 0.181750174228636 0.0290029254230158 0.105368084135464 ENSG00000156171 DRAM2
ENST00000490780 0.202906259276207 0.0396555279574583 0.10409397844838 ENSG00000156171 DRAM2
ENST00000463682 0.202001205027673 0.0390623537018187 0.104328646346725 ENSG00000156171 DRAM2
ENST00000498239 0.128218059863669 0.010248338833893 0.124476966760746 ENSG00000134255 CEPT1
ENST00000545121 0.127155346487197 0.00989510495930617 0.125237314340884 ENSG00000134255 CEPT1
ENST00000480324 0.252215596715132 0.0680641720080429 0.0802896811782063 ENSG00000134255 CEPT1
ENST00000476865 0.229108552364332 0.0548261597247323 0.084789301266157 ENSG00000134255 CEPT1
ENST00000357172 0.117467664606822 0.00739707166519389 0.134479412285528 ENSG00000134255 CEPT1
ENST00000460443 0.192832614978753 0.0342507556252944 0.105325595461038 ENSG00000134255 CEPT1
ENST00000478042 0.132529156432539 0.0112868341564828 0.129453960977148 ENSG00000134255 CEPT1
ENST00000473474 0.147797120070176 0.0156324688015856 0.155905026100444 ENSG00000134255 CEPT1
ENST00000467362 0.15357367909066 0.017697288731414 0.150025298636473 ENSG00000134255 CEPT1
ENST00000610049 0.177437510483518 0.0273164642846475 0.163100803768777 ENSG00000273221 RP5-1180E21.5
ENST00000468692 0.774255935742789 0.607099884399195 -0.029643047659421 ENSG00000162777 DENND2D
ENST00000357640 0.499493632612568 0.270140786201053 -0.0406955247339123 ENSG00000162777 DENND2D
ENST00000369752 0.371780993291009 0.155115266771889 -0.0520167479271428 ENSG00000162777 DENND2D
ENST00000473682 0.458751131505184 0.230573739117851 -0.0582407903318894 ENSG00000162777 DENND2D
ENST00000463713 0.529599135219824 0.301838999187407 -0.0481951286228702 ENSG00000162777 DENND2D
ENST00000477586 0.364593040975548 0.14941664962575 -0.0736894214433053 ENSG00000162777 DENND2D
ENST00000473822 0.613634695096278 0.399628286579049 -0.0444976489173212 ENSG00000162777 DENND2D
ENST00000445067 0.540169551266368 0.31365878845277 0.04791476236094 ENSG00000064886 CHI3L2
ENST00000528451 0.541597791510812 0.314992978343555 0.0545698423101713 ENSG00000064886 CHI3L2
ENST00000486561 0.47058038146249 0.241228622651665 0.0653527015001317 ENSG00000064886 CHI3L2
ENST00000369744 0.645696835801394 0.436646281719539 0.0386922091755633 ENSG00000064886 CHI3L2
ENST00000369748 0.645301814377228 0.436238323723773 0.03872325769452 ENSG00000064886 CHI3L2
ENST00000474304 0.482817615197833 0.253581786324247 0.0622013761834033 ENSG00000064886 CHI3L2
ENST00000466741 0.653850618112875 0.447197161062937 0.0373490790364681 ENSG00000064886 CHI3L2
ENST00000477185 0.575585473912898 0.352678592612652 0.0496872977011931 ENSG00000064886 CHI3L2
ENST00000467038 0.616987636881553 0.403504727470736 0.0440762943999783 ENSG00000064886 CHI3L2
ENST00000497587 0.492447490688333 0.262880814236767 0.061825855295027 ENSG00000064886 CHI3L2
ENST00000526684 0.262160410899878 0.074045540038769 0.116354753446362 ENSG00000064886 CHI3L2
ENST00000530597 0.246038770307391 0.0645133742415073 0.12665885356347 ENSG00000064886 CHI3L2
ENST00000524472 0.658270683047465 0.452836787485015 0.0369148903951252 ENSG00000064886 CHI3L2
ENST00000533831 0.575306777444677 0.352354078497958 0.0472922293482042 ENSG00000064886 CHI3L2
ENST00000497220 0.774518978095831 0.607488795264812 -0.0295623181555338 ENSG00000064886 CHI3L2
ENST00000472825 0.945144307369816 0.88959618825114 -0.0103483105729731 ENSG00000064886 CHI3L2
ENST00000529459 0.71835646591665 0.529307311027879 -0.0478682567046872 ENSG00000064886 CHI3L2
ENST00000235090 0.633485854460551 0.422115923845655 -0.0491222574655828 ENSG00000116455 WDR77
ENST00000411751 0.399343552014467 0.178278920648172 -0.0816814899858757 ENSG00000116455 WDR77
ENST00000449340 0.601293639723589 0.385298752590702 -0.0538954688613312 ENSG00000116455 WDR77
ENST00000497278 0.589782989318183 0.370267580134593 -0.0611990750203754 ENSG00000116455 WDR77
ENST00000493119 0.67432785351035 0.472303465014733 -0.0384201978045458 ENSG00000116459 ATP5F1
ENST00000369722 0.995480834257662 0.990467624962446 -0.00062189665430342 ENSG00000116459 ATP5F1
ENST00000369721 0.9806450288466 0.959309786032465 0.00269461272382896 ENSG00000116459 ATP5F1
ENST00000483994 0.975384403003148 0.947730300757386 -0.00345745825033798 ENSG00000116459 ATP5F1
ENST00000468818 0.978001051088425 0.954506810887412 0.00301384849376239 ENSG00000116459 ATP5F1
ENST00000464154 0.899817688198869 0.809451348089198 -0.0123578167896453 ENSG00000116459 ATP5F1
ENST00000356415 0.0726828734585664 0.00170147747108275 0.147714853417895 ENSG00000116473 RAP1A
ENST00000433097 0.157330790401909 0.0190018913711576 0.114912017776903 ENSG00000116473 RAP1A
ENST00000369709 0.0667359929565952 0.00136050294076659 0.151956792616391 ENSG00000116473 RAP1A
ENST00000436150 0.0627876578697898 0.00110209969843731 0.153950214325169 ENSG00000116473 RAP1A
ENST00000545460 0.113377651834234 0.00664428893384573 0.127666289172649 ENSG00000116473 RAP1A
ENST00000494982 0.0568618530516894 0.000883075368813722 0.152709962067058 ENSG00000116473 RAP1A
ENST00000527570 0.111450659167808 0.00631846803488894 0.126453137755626 ENSG00000197852 FAM212B
ENST00000369702 0.226278232604726 0.0531687166022125 0.126705760374938 ENSG00000064703 DDX20
ENST00000271277 0.372919790637288 0.156344672589497 0.0792339108949405 ENSG00000143079 CTTNBP2NL
ENST00000441739 0.28223504758026 0.0870030722503686 0.120585157563784 ENSG00000143079 CTTNBP2NL
ENST00000263168 0.374640712310238 0.157680404098364 0.0716488185380115 ENSG00000116489 CAPZA1
ENST00000485542 0.160876059273469 0.0201434826088432 0.130176956567003 ENSG00000116489 CAPZA1
ENST00000476936 0.262971232944388 0.0744507789138684 0.0834849907071517 ENSG00000116489 CAPZA1
ENST00000498626 0.267316233126546 0.0772559287815994 0.0808592936029267 ENSG00000116489 CAPZA1
ENST00000466066 0.67476428096452 0.472647593924458 0.0355225979149695 ENSG00000116489 CAPZA1
ENST00000476820 0.601376729740656 0.385584689355675 0.0527055261880542 ENSG00000116489 CAPZA1
ENST00000413052 0.106869813683227 0.00555296747752685 -0.126334725376564 ENSG00000155363 MOV10
ENST00000369645 0.109293585521822 0.00591561798100925 -0.125770823404257 ENSG00000155363 MOV10
ENST00000369644 0.109293585521822 0.00592235523722029 -0.125809625389669 ENSG00000155363 MOV10
ENST00000496577 0.109293585521822 0.00592235523722029 -0.125809625389669 ENSG00000155363 MOV10
ENST00000468624 0.109293585521822 0.00593015303893663 -0.125812324344562 ENSG00000155363 MOV10
ENST00000357443 0.108073472122889 0.00568527630932971 -0.126271495454249 ENSG00000155363 MOV10
ENST00000490413 0.267034841697146 0.0769842827449925 -0.109125180075987 ENSG00000155363 MOV10
ENST00000339083 0.939201019618843 0.877944523798834 -0.00835338480659735 ENSG00000155366 RHOC
ENST00000369633 0.948214384768242 0.89524766323837 -0.007171926470181 ENSG00000155366 RHOC
ENST00000369642 0.944185634976763 0.887541471533286 -0.00769904000765519 ENSG00000155366 RHOC
ENST00000285735 0.946248137244157 0.892059841434196 -0.00739390511393742 ENSG00000155366 RHOC
ENST00000468093 0.957178308797112 0.912279799386452 -0.00600531076947945 ENSG00000155366 RHOC
ENST00000369638 0.962796012500092 0.921884336432057 -0.00533926317846296 ENSG00000155366 RHOC
ENST00000369637 0.967374694745175 0.93072640036148 -0.00472571387424389 ENSG00000155366 RHOC
ENST00000369636 0.976946896987396 0.951698299090228 -0.00329446667840867 ENSG00000155366 RHOC
ENST00000473074 0.775675096328682 0.609277298450318 -0.0293384496391377 ENSG00000155366 RHOC
ENST00000484280 0.988219621688557 0.975340455716535 -0.00164215556111613 ENSG00000155366 RHOC
ENST00000369632 0.911939797778836 0.829722948430219 0.0115174213257464 ENSG00000155366 RHOC
ENST00000425265 0.896569453786003 0.804042098570316 0.013484518858906 ENSG00000155366 RHOC
ENST00000534717 0.75542528331032 0.57977589557584 0.0307368200480146 ENSG00000155366 RHOC
ENST00000436685 0.876313191198812 0.770105086646145 0.0159738022771544 ENSG00000155366 RHOC
ENST00000471038 0.818745670466778 0.675438760391319 0.022618953000541 ENSG00000271810 RP11-426L16.10
ENST00000607158 0.775675096328682 0.609271822632726 0.0277679946303244 ENSG00000271810 RP11-426L16.10
ENST00000605933 0.758702133369053 0.584442303274844 0.0297142860055605 ENSG00000271810 RP11-426L16.10
ENST00000606505 0.758702133369053 0.584442303274844 0.0297142860055605 ENSG00000271810 RP11-426L16.10
ENST00000606954 0.758702133369053 0.584442303274844 0.0297142860055605 ENSG00000271810 RP11-426L16.10
ENST00000528831 0.738267768189195 0.554924628613919 0.0323706105078471 ENSG00000155366 RHOC
ENST00000484054 0.646488026962085 0.437724052339467 0.0423807292754965 ENSG00000155366 RHOC
ENST00000414971 0.600988244193672 0.384621699643356 0.0473221255956792 ENSG00000155366 RHOC
ENST00000478447 0.563774386194936 0.34049367092087 0.0547589116187041 ENSG00000155366 RHOC
ENST00000369626 0.824408782064182 0.684515788600665 -0.0210992202335857 ENSG00000155380 SLC16A1
ENST00000538576 0.817872027070849 0.674035973238221 -0.0218705257980048 ENSG00000155380 SLC16A1
ENST00000458229 0.500521180414806 0.271348556292206 -0.0601865795697108 ENSG00000155380 SLC16A1
ENST00000433570 0.505910068290421 0.276912732561799 -0.0590102097098889 ENSG00000155380 SLC16A1
ENST00000443580 0.509105068299215 0.280138965594549 -0.0653032120585881 ENSG00000155380 SLC16A1
ENST00000429288 0.661032834188653 0.456306464924921 -0.0453078213665138 ENSG00000155380 SLC16A1
ENST00000435800 0.337363011810929 0.12822962956621 0.0889984038943062 ENSG00000226419 SLC16A1-AS1
ENST00000361127 0.355939630472666 0.142848837465711 0.0738575046553353 ENSG00000198799 LRIG2
ENST00000492207 0.458821759046474 0.230722213850497 0.0730543787960735 ENSG00000198799 LRIG2
ENST00000474926 0.496840103711428 0.267321598745791 -0.0596920651746888 ENSG00000116793 PHTF1
ENST00000369596 0.922711671270118 0.848205994171412 -0.0097578164528335 ENSG00000116793 PHTF1
ENST00000393357 0.922711671270118 0.848205994171412 -0.0097578164528335 ENSG00000116793 PHTF1
ENST00000369604 0.930694977218299 0.862714319772644 -0.00878804476119181 ENSG00000116793 PHTF1
ENST00000369600 0.930673073663473 0.862661278790867 -0.00879739171832102 ENSG00000116793 PHTF1
ENST00000369598 0.935782366033928 0.87244996114977 -0.00816596833609062 ENSG00000116793 PHTF1
ENST00000357783 0.832907861523659 0.698355234615894 -0.0196490078262038 ENSG00000116793 PHTF1
ENST00000447664 0.855513900989094 0.734808754503446 -0.0180733747967755 ENSG00000116793 PHTF1
ENST00000261441 0.284908974299741 0.0889082042409068 0.107622235064903 ENSG00000081019 RSBN1
ENST00000476412 0.312203917315137 0.108662140453229 0.0960214970531936 ENSG00000081019 RSBN1
ENST00000460620 0.20193945074125 0.0389822947525235 0.10861482097346 ENSG00000134242 PTPN22
ENST00000359785 0.202289342046877 0.0393613227727427 0.108453398999011 ENSG00000134242 PTPN22
ENST00000528414 0.201590571461206 0.038691813721217 0.108796276029351 ENSG00000134242 PTPN22
ENST00000538253 0.213223961805063 0.0455347520714953 0.102165421291278 ENSG00000134242 PTPN22
ENST00000532224 0.213317490569457 0.0456398148453177 0.10216142564534 ENSG00000134242 PTPN22
ENST00000420377 0.226196462263417 0.0531267488095692 0.0993515558200237 ENSG00000134242 PTPN22
ENST00000525799 0.227441755277726 0.0540712701354102 0.0985374557142964 ENSG00000134242 PTPN22
ENST00000484147 0.161279476623651 0.0202408945025079 0.117064435767997 ENSG00000134242 PTPN22
ENST00000419536 0.721098420436783 0.533034009133329 0.0305552447004091 ENSG00000226167 AP4B1-AS1
ENST00000256658 0.978675900459628 0.955995074159407 -0.00321475831933616 ENSG00000134262 AP4B1
ENST00000369569 0.97870825627784 0.956279059205711 -0.00319727192565579 ENSG00000134262 AP4B1
ENST00000369567 0.978932766060396 0.956563621849988 -0.00317479437505559 ENSG00000134262 AP4B1
ENST00000479285 0.291010558266446 0.0931631745992009 -0.106163838593245 ENSG00000134262 AP4B1
ENST00000484201 0.773673568496047 0.606289454559859 0.0307665635672224 ENSG00000134262 AP4B1
ENST00000369566 0.454614065448048 0.227374996555326 0.0761294351735029 ENSG00000134262 AP4B1
ENST00000369564 0.490349889843585 0.260651190191932 0.0711427931748049 ENSG00000134262 AP4B1
ENST00000489499 0.471303399145914 0.241927291121721 0.0740862865417363 ENSG00000134262 AP4B1
ENST00000432415 0.428832910025247 0.20453155769996 0.0806722329132259 ENSG00000134262 AP4B1
ENST00000489092 0.440949758120511 0.214935637029154 0.0781337206419827 ENSG00000134262 AP4B1
ENST00000369571 0.463312350276457 0.234672284653104 0.074563175729702 ENSG00000134262 AP4B1
ENST00000426820 0.946395390935486 0.892398404668277 0.00672072697260813 ENSG00000163349 HIPK1
ENST00000369559 0.802279331076976 0.64963398295103 0.0231701948127492 ENSG00000163349 HIPK1
ENST00000369554 0.746574714104263 0.567221881208575 0.0291844458617887 ENSG00000163349 HIPK1
ENST00000369558 0.743921097402934 0.56306541628052 0.0295386897491405 ENSG00000163349 HIPK1
ENST00000369561 0.953104849892994 0.904793328402384 0.00590834692026473 ENSG00000163349 HIPK1
ENST00000369555 0.894935214257516 0.800732022629406 0.0128361101251675 ENSG00000163349 HIPK1
ENST00000340480 0.861746501598363 0.745678916090153 0.0176722296754502 ENSG00000163349 HIPK1
ENST00000369553 0.870897780277371 0.761254049788148 -0.0173389181786332 ENSG00000163349 HIPK1
ENST00000406344 0.827729587282199 0.689951779553358 0.0214623370373635 ENSG00000163349 HIPK1
ENST00000361587 0.933180978166167 0.867595541214657 0.0100032532179322 ENSG00000163349 HIPK1
ENST00000358465 0.430637290345213 0.206218434040296 0.0755073050783399 ENSG00000197323 TRIM33
ENST00000369543 0.345056341958762 0.134121482971114 0.0898944191372147 ENSG00000197323 TRIM33
ENST00000448034 0.495863062292695 0.266234598854635 0.0651320950724225 ENSG00000197323 TRIM33
ENST00000450349 0.503139174122498 0.274139481069013 0.0640911770885655 ENSG00000197323 TRIM33
ENST00000369541 0.622579837125591 0.409841235476559 0.0548337612936676 ENSG00000116752 BCAS2
ENST00000485021 0.65817496935243 0.452701488408912 0.0505769362512062 ENSG00000116752 BCAS2
ENST00000369535 0.293206186970941 0.0949933317514307 0.0979875134838231 ENSG00000213281 NRAS
ENST00000339438 0.739949292162473 0.557184742585606 0.0226687963957428 ENSG00000009307 CSDE1
ENST00000438362 0.7535605010597 0.577287488693694 0.0219950638433543 ENSG00000009307 CSDE1
ENST00000358528 0.739991710426197 0.557248625034878 0.0226678297261976 ENSG00000009307 CSDE1
ENST00000261443 0.727699798478892 0.541247275997 0.0234982873524612 ENSG00000009307 CSDE1
ENST00000530886 0.726850952622994 0.54008192460262 0.0235694360621792 ENSG00000009307 CSDE1
ENST00000369530 0.72748974977187 0.540937512550879 0.023519296227921 ENSG00000009307 CSDE1
ENST00000483407 0.59276475160974 0.37423525961433 0.0560033965757687 ENSG00000009307 CSDE1
ENST00000534699 0.821587570159007 0.67991909419582 0.0155867528477319 ENSG00000009307 CSDE1
ENST00000483030 0.299196272412831 0.0993423950954886 -0.0654634990134293 ENSG00000009307 CSDE1
ENST00000530784 0.23882927491807 0.0599162948701365 -0.085603803936548 ENSG00000009307 CSDE1
ENST00000529046 0.408260627893373 0.185646133042079 0.0555753101456051 ENSG00000009307 CSDE1
ENST00000525132 0.370433623788007 0.154053989692531 0.0552822515594864 ENSG00000009307 CSDE1
ENST00000534389 0.944394236185738 0.887813765502042 0.00658682583740805 ENSG00000009307 CSDE1
ENST00000525878 0.272521043186349 0.0808422768624032 0.0719666061122753 ENSG00000009307 CSDE1
ENST00000525970 0.270468054940994 0.0794643586388148 0.0742362535885897 ENSG00000009307 CSDE1
ENST00000533818 0.234108448079276 0.0576367035934662 0.0879364091972815 ENSG00000009307 CSDE1
ENST00000524652 0.284004280036056 0.0881678517494139 0.0811184491578782 ENSG00000009307 CSDE1
ENST00000369528 0.97778379524156 0.954103187997991 0.00373580919055151 ENSG00000052723 SIKE1
ENST00000060969 0.973519648101708 0.942733846401181 -0.00455495164427843 ENSG00000052723 SIKE1
ENST00000418797 0.361310244304284 0.146613650163805 -0.0613353099352783 ENSG00000163399 ATP1A1
ENST00000295598 0.303375817318971 0.102032088185607 -0.0679841334978805 ENSG00000163399 ATP1A1
ENST00000598661 0.299822781978102 0.0998392233165172 -0.105484473364039 ENSG00000269279 AL136376.1
ENST00000488733 0.217368116896463 0.0481209435491808 -0.0890505284655693 ENSG00000163399 ATP1A1
ENST00000537345 0.380259386056734 0.162036766016191 -0.0594590285817619 ENSG00000163399 ATP1A1
ENST00000369494 0.713723862879409 0.523872838340862 -0.0325621836450183 ENSG00000163399 ATP1A1
ENST00000369496 0.361072427477621 0.146449711558144 -0.0645515648099272 ENSG00000163399 ATP1A1
ENST00000463382 0.78352851587705 0.620778603421099 -0.0273436132887924 ENSG00000163399 ATP1A1
ENST00000491156 0.495139552508689 0.2655095878616 -0.0641877177300296 ENSG00000163399 ATP1A1
ENST00000608511 0.298496841780591 0.0987380947827866 -0.0664124747365111 ENSG00000203865 ATP1A1OS
ENST00000493908 0.350506021417969 0.138779597132478 -0.0596201954743371 ENSG00000203865 ATP1A1OS
ENST00000440951 0.444285896175913 0.217911616628695 -0.0567713287850122 ENSG00000163399 ATP1A1
ENST00000479960 0.285846715700591 0.0897233641431194 -0.0940893261759031 ENSG00000163399 ATP1A1
ENST00000423907 0.605812194194048 0.390506303836148 0.0681022311004218 ENSG00000233154 RP4-655J12.4
ENST00000369489 0.467979426095224 0.238981702106598 0.0547519280602633 ENSG00000116815 CD58
ENST00000464088 0.469332724636552 0.240110281833864 0.0546560959400332 ENSG00000116815 CD58
ENST00000457047 0.129236956911363 0.0105123499397674 0.133601830926419 ENSG00000116815 CD58
ENST00000526981 0.153929595216471 0.0180171563073257 0.129284989315586 ENSG00000116815 CD58
ENST00000369487 0.132407803414799 0.0111382420640789 0.141096371533192 ENSG00000116815 CD58
ENST00000369466 0.665979431032605 0.462637622464933 -0.0280859684242543 ENSG00000116830 TTF2
ENST00000470935 0.701864130763361 0.507744613704995 -0.0410333985504027 ENSG00000116830 TTF2
ENST00000492682 0.78003356289241 0.615841965011826 0.0289241243273487 ENSG00000116830 TTF2
ENST00000427271 0.762740729751816 0.590117776884809 0.0317355104528344 ENSG00000116830 TTF2
ENST00000356554 0.332201688264778 0.12417613452506 0.10097632427226 ENSG00000198162 MAN1A2
ENST00000482811 0.732852816065816 0.547954322538825 0.0384837860238765 ENSG00000198162 MAN1A2
ENST00000449370 0.148622659736971 0.015924634682714 0.183725800658039 ENSG00000198162 MAN1A2
ENST00000422329 0.372407159990118 0.155679030096507 0.104807220776624 ENSG00000198162 MAN1A2
ENST00000369448 0.259179795880905 0.0722262598520754 -0.100936505153895 ENSG00000183508 FAM46C
ENST00000369443 0.562499786526951 0.339318248910449 0.0676915443079734 ENSG00000196505 GDAP2
ENST00000369442 0.445568216074548 0.219081292515962 0.0898635812856272 ENSG00000196505 GDAP2
ENST00000349139 0.963653845256048 0.923575385806537 0.00486010870064911 ENSG00000065183 WDR3
ENST00000207157 0.601656389929926 0.385986219446752 0.0483977215331785 ENSG00000092607 TBX15
ENST00000449873 0.780335804681178 0.616300179559391 0.023949355430084 ENSG00000092607 TBX15
ENST00000369429 0.563477431789144 0.340283534305326 0.0540799965204274 ENSG00000092607 TBX15
ENST00000369426 0.509758610121516 0.280894479243977 0.0646134706242184 ENSG00000116874 WARS2
ENST00000235521 0.494280659065832 0.264738422009099 0.0662791508312905 ENSG00000116874 WARS2
ENST00000537870 0.758898838177589 0.584753998637989 0.0338694141773463 ENSG00000116874 WARS2
ENST00000440150 0.570037682853992 0.346784416267169 0.054522269078295 ENSG00000231365 RP11-418J17.1
ENST00000413531 0.550833377798223 0.325130910158966 0.0686517794455153 ENSG00000231365 RP11-418J17.1
ENST00000418015 0.57770866157248 0.355250696359409 0.0654183897479508 ENSG00000231365 RP11-418J17.1
ENST00000493622 0.335671361279386 0.126942588922119 -0.0886465005832757 ENSG00000092621 PHGDH
ENST00000496756 0.4119362437429 0.188779809701252 -0.091832733747688 ENSG00000092621 PHGDH
ENST00000369409 0.465450879457666 0.236593486592786 -0.0675548430911307 ENSG00000092621 PHGDH
ENST00000462324 0.410841640052041 0.187767829592829 -0.0792163627002183 ENSG00000092621 PHGDH
ENST00000369407 0.37520911293997 0.158162351334616 -0.0808173167002803 ENSG00000092621 PHGDH
ENST00000482968 0.88614266423837 0.786629483606927 0.0186686519172584 ENSG00000092621 PHGDH
ENST00000369390 0.967608960509316 0.931320767105907 0.00624339053353808 ENSG00000188610 FAM72B
ENST00000467933 0.528897782382536 0.301122994767664 0.081318475319236 ENSG00000196369 SRGAP2B
ENST00000491897 0.491213420314074 0.261516775203386 0.088731932068947 ENSG00000196369 SRGAP2B
ENST00000429694 0.822452496693967 0.681472266954092 -0.0233800491977333 ENSG00000225241 RP11-640M9.2
ENST00000421407 0.819897067969465 0.677525086470924 -0.0236516029080695 ENSG00000225241 RP11-640M9.2
ENST00000449960 0.800247001303367 0.646608476606981 -0.0263930294675397 ENSG00000225241 RP11-640M9.2
ENST00000423405 0.812822979406584 0.666175458032738 -0.0261272488836935 ENSG00000225241 RP11-640M9.2
ENST00000437133 0.772287991864567 0.604021276551514 -0.0315188919608638 ENSG00000225241 RP11-640M9.2
ENST00000313382 0.745697277666671 0.56572667496386 0.0326213622183367 ENSG00000178104 PDE4DIP
ENST00000524974 0.487157798398332 0.257949267900186 -0.0680746512617434 ENSG00000178104 PDE4DIP
ENST00000369354 0.870848269300089 0.760978752306483 0.0168630303340337 ENSG00000178104 PDE4DIP
ENST00000369356 0.874667762382725 0.767628377774691 0.0164541122769306 ENSG00000178104 PDE4DIP
ENST00000369359 0.732022613984481 0.547050334491806 0.0348406886471519 ENSG00000178104 PDE4DIP
ENST00000530740 0.732022613984481 0.547050334491806 0.0348406886471519 ENSG00000178104 PDE4DIP
ENST00000525886 0.842988569859597 0.713938980326946 -0.0222092387364546 ENSG00000178104 PDE4DIP
ENST00000369349 0.784042000414861 0.62157572948868 0.0292198541291485 ENSG00000178104 PDE4DIP
ENST00000369351 0.795917128579679 0.639860985107349 0.0276809325678358 ENSG00000178104 PDE4DIP
ENST00000313431 0.991840398318559 0.982682050021652 0.00123499131348428 ENSG00000178104 PDE4DIP
ENST00000529945 0.921712117838447 0.846573864568292 -0.011408875381765 ENSG00000178104 PDE4DIP
ENST00000479408 0.915052229178783 0.83541949389594 -0.0120445181477654 ENSG00000178104 PDE4DIP
ENST00000532801 0.584205272362423 0.363637646621157 0.0610003575533363 ENSG00000178104 PDE4DIP
ENST00000496572 0.646488026962085 0.437687360875641 0.0610347073353065 ENSG00000178104 PDE4DIP
ENST00000530078 0.659745898943018 0.454661135307771 0.0581587307813425 ENSG00000178104 PDE4DIP
ENST00000497529 0.662544232518417 0.458608277168947 0.0576671809085875 ENSG00000178104 PDE4DIP
ENST00000533845 0.788324874456132 0.628642512680154 0.0401453734500249 ENSG00000178104 PDE4DIP
ENST00000534536 0.782095299823124 0.618656574679223 0.0413501306512233 ENSG00000178104 PDE4DIP
ENST00000369347 0.783432593830868 0.620633710736233 0.0410722408209589 ENSG00000178104 PDE4DIP
ENST00000369348 0.641502276597092 0.431778859649544 0.0614057560292662 ENSG00000178104 PDE4DIP
ENST00000527063 0.640135662829101 0.430032394602887 0.0616486111149174 ENSG00000178104 PDE4DIP
ENST00000528129 0.778663435502395 0.613623544877857 0.0419927315207193 ENSG00000178104 PDE4DIP
ENST00000526445 0.774869068515499 0.608044011482975 0.0426468614644684 ENSG00000178104 PDE4DIP
ENST00000530472 0.783551719214813 0.620893454763779 0.0411865898919266 ENSG00000178104 PDE4DIP
ENST00000464103 0.776779123869343 0.610961772787297 0.0423932798611965 ENSG00000178104 PDE4DIP
ENST00000532803 0.661770505756304 0.457257040628924 0.0580065376380843 ENSG00000178104 PDE4DIP
ENST00000533163 0.661770505756304 0.457257040628924 0.0580065376380843 ENSG00000178104 PDE4DIP
ENST00000528552 0.639680916811107 0.429405377560011 0.0618814960188932 ENSG00000178104 PDE4DIP
ENST00000533259 0.664875636225083 0.461449909089083 0.057452359972296 ENSG00000178104 PDE4DIP
ENST00000530822 0.670009374961403 0.467220179314912 0.0568060422800696 ENSG00000178104 PDE4DIP
ENST00000531369 0.658241472710487 0.452793538863813 0.0588484651159347 ENSG00000178104 PDE4DIP
ENST00000533396 0.645926591523947 0.436947625707973 0.0613045482956693 ENSG00000178104 PDE4DIP
ENST00000453618 0.566488714826962 0.343160218024671 0.0438856765187346 ENSG00000223380 SEC22B
ENST00000500203 0.798953015784251 0.644809220927372 0.0292214591399585 ENSG00000223380 SEC22B
ENST00000369317 0.418137985664947 0.194540762523433 -0.0742968551219755 ENSG00000117289 TXNIP
ENST00000475171 0.417869561500712 0.194312984091973 -0.0743113491169646 ENSG00000117289 TXNIP
ENST00000446572 0.785299924864223 0.623280787318653 -0.0348298799780661 ENSG00000121851 POLR3GL
ENST00000369314 0.785299924864223 0.623280787318653 -0.0348298799780661 ENSG00000121851 POLR3GL
ENST00000369313 0.819749287315983 0.677013688455187 -0.0297005459155272 ENSG00000121851 POLR3GL
ENST00000471706 0.832211013349089 0.697346488717144 -0.0276248776302459 ENSG00000121851 POLR3GL
ENST00000600340 0.656232689044287 0.450132704840517 0.0373845450978066 ENSG00000234222 RP11-315I20.1
ENST00000369308 0.670882254426696 0.46825001995654 0.034732096344623 ENSG00000152022 LIX1L
ENST00000598103 0.598313700855411 0.381000507469107 0.0456037693735447 ENSG00000234222 RP11-315I20.1
ENST00000598354 0.588125202588351 0.368307933356612 0.0471917259426923 ENSG00000234222 RP11-315I20.1
ENST00000599469 0.592104281397147 0.373342612845533 0.0467295074535398 ENSG00000234222 RP11-315I20.1
ENST00000597144 0.584205272362423 0.363642274375689 0.0478842200306893 ENSG00000234222 RP11-315I20.1
ENST00000595518 0.576987359758862 0.354329117845479 0.0518115432024867 ENSG00000234222 RP11-315I20.1
ENST00000595494 0.675689953349179 0.473768501331734 0.0393998992763073 ENSG00000234222 RP11-315I20.1
ENST00000437797 0.673781331361716 0.471732848577101 0.039849565994827 ENSG00000234222 RP11-315I20.1
ENST00000599626 0.685317774206267 0.486589687414256 0.0385151494340562 ENSG00000234222 RP11-315I20.1
ENST00000599147 0.685317774206267 0.486589687414256 0.0385151494340562 ENSG00000234222 RP11-315I20.1
ENST00000448561 0.743339515968435 0.562044529107815 0.0305207206439766 ENSG00000234222 RP11-315I20.1
ENST00000421764 0.732186065647827 0.547211117146052 0.0316707584377023 ENSG00000234222 RP11-315I20.1
ENST00000412239 0.824015484663272 0.683928359511484 0.025181618852245 ENSG00000234222 RP11-315I20.1
ENST00000601726 0.685392507946394 0.486839999048896 0.0385029416682254 ENSG00000234222 RP11-315I20.1
ENST00000447686 0.720537873035034 0.53235933957922 -0.0525778471895413 ENSG00000234222 RP11-315I20.1
ENST00000484825 0.575720332083789 0.3528624818836 -0.0621447753813559 ENSG00000131795 RBM8A
ENST00000498663 0.568503135676598 0.345089412413712 -0.0633673097746568 ENSG00000131795 RBM8A
ENST00000330165 0.561394069785782 0.337782350939578 -0.060824319511701 ENSG00000131795 RBM8A
ENST00000596355 0.794210664032082 0.637702567165977 -0.0358654861031004 ENSG00000234222 RP11-315I20.1
ENST00000369307 0.628451847450689 0.416434863035856 -0.0540135465924775 ENSG00000131795 RBM8A
ENST00000369306 0.333296293423421 0.12514233084231 -0.0977641055672327 ENSG00000131779 PEX11B
ENST00000537888 0.330564820756093 0.12296172224858 -0.0982326655561033 ENSG00000131779 PEX11B
ENST00000393045 0.372166877125286 0.155518136513843 -0.0949068960241606 ENSG00000131788 PIAS3
ENST00000369298 0.372166877125286 0.155518136513843 -0.0949068960241606 ENSG00000131788 PIAS3
ENST00000334163 0.646498446420932 0.437816736276 -0.0467637507748917 ENSG00000186141 POLR3C
ENST00000369294 0.664822652810555 0.461401443620038 -0.0441181605808431 ENSG00000186141 POLR3C
ENST00000471254 0.605978523276229 0.390809333040036 -0.0560020398659143 ENSG00000186141 POLR3C
ENST00000369291 0.513327876223787 0.284954437085586 0.0631047218768615 ENSG00000121848 RNF115
ENST00000539368 0.379773390697544 0.161682724998237 0.0872570250238191 ENSG00000121848 RNF115
ENST00000542738 0.235565496090334 0.0583406368467626 0.132827984600815 ENSG00000121848 RNF115
ENST00000313835 0.201590571461206 0.0387371784999044 0.151696680533307 ENSG00000117262 GPR89A
ENST00000460277 0.193970820641597 0.0347064298705885 0.155168727575273 ENSG00000117262 GPR89A
ENST00000454423 0.193970820641597 0.0347064298705885 0.155168727575273 ENSG00000117262 GPR89A
ENST00000534502 0.180842842830183 0.0286672976489867 0.160017864324728 ENSG00000117262 GPR89A
ENST00000462900 0.176184957900326 0.0265404680685437 0.163098699395855 ENSG00000117262 GPR89A
ENST00000254101 0.853777132913147 0.732193358257861 0.0219353035657347 ENSG00000131791 PRKAB2
ENST00000369259 0.601376729740656 0.385583711915902 -0.0393821627835284 ENSG00000131778 CHD1L
ENST00000431239 0.601376729740656 0.385583711915902 -0.0393821627835284 ENSG00000131778 CHD1L
ENST00000467213 0.601376729740656 0.385583711915902 -0.0393821627835284 ENSG00000131778 CHD1L
ENST00000488864 0.563069180332069 0.339948920155107 -0.0489466623140485 ENSG00000131778 CHD1L
ENST00000369258 0.601376729740656 0.385583711915902 -0.0393821627835284 ENSG00000131778 CHD1L
ENST00000361293 0.601376729740656 0.385583711915902 -0.0393821627835284 ENSG00000131778 CHD1L
ENST00000234739 0.989775542906305 0.978564690247324 0.00136407445962214 ENSG00000116128 BCL9
ENST00000464336 0.652650680950377 0.445562584430035 -0.0402466351166098 ENSG00000243452 NBPF15
ENST00000488031 0.891081592810964 0.794257946111593 -0.0144191313622341 ENSG00000243452 NBPF15
ENST00000442702 0.574500569692714 0.351478573391586 -0.0539002765559361 ENSG00000243452 NBPF15
ENST00000369187 0.551297585079681 0.325705492382848 -0.0571559019377633 ENSG00000243452 NBPF15
ENST00000545683 0.844413783344456 0.716348988265939 0.0302940792636664 ENSG00000203814 HIST2H2BF
ENST00000427880 0.834275831765852 0.700661400401906 0.0320694034142074 ENSG00000203814 HIST2H2BF
ENST00000469483 0.830829337645621 0.695019712373827 0.0327582971889479 ENSG00000203814 HIST2H2BF
ENST00000369167 0.833393058405332 0.699099177245411 0.0334154813234316 ENSG00000203814 HIST2H2BF
ENST00000369155 0.788792528298905 0.62960527300399 0.0378519281899088 ENSG00000184678 HIST2H2BE
ENST00000271628 0.864909381920291 0.751158647439846 0.0176688257831527 ENSG00000143368 SF3B4
ENST00000457312 0.704602609701389 0.511625986976482 0.0395384536250349 ENSG00000143368 SF3B4
ENST00000369135 0.903597527302006 0.81612543432717 -0.0113713182694741 ENSG00000163113 OTUD7B
ENST00000417191 0.856532840439821 0.736256389025368 0.0220816158238157 ENSG00000163113 OTUD7B
ENST00000369130 0.312842102335598 0.109410145854722 0.0827934732434118 ENSG00000136631 VPS45
ENST00000369128 0.315925947220414 0.111519460751326 0.0824060387697863 ENSG00000136631 VPS45
ENST00000535106 0.351685162841433 0.139654705781766 0.0816615650786527 ENSG00000136631 VPS45
ENST00000419023 0.414676262170634 0.191325648302271 0.0846744924558094 ENSG00000136631 VPS45
ENST00000491789 0.443465798867793 0.217212991059486 0.076108262894572 ENSG00000136631 VPS45
ENST00000369126 0.0167821609327066 6.53923265131339e-05 -0.20829050771695 ENSG00000023902 PLEKHO1
ENST00000025469 0.0147903180539856 5.54565616519668e-05 -0.210432644581905 ENSG00000023902 PLEKHO1
ENST00000369124 0.0138213029101403 5.10486591119732e-05 -0.211242451193541 ENSG00000023902 PLEKHO1
ENST00000479194 0.0389785187265464 0.000300272459015202 -0.180982389584119 ENSG00000023902 PLEKHO1
ENST00000466659 0.0478162404478054 0.000471796100589529 -0.176000336661768 ENSG00000023902 PLEKHO1
ENST00000441340 0.0664898112279287 0.00132149101201512 -0.195417091817893 ENSG00000023902 PLEKHO1
ENST00000314136 0.781926321716928 0.61839525445105 0.0317397923912547 ENSG00000143401 ANP32E
ENST00000369119 0.679314444604222 0.47817371127478 0.0473604529396627 ENSG00000143401 ANP32E
ENST00000369116 0.78377492696284 0.621180136488761 0.0314863627730655 ENSG00000143401 ANP32E
ENST00000436748 0.983132146317187 0.964423020865171 -0.00277954144788314 ENSG00000143401 ANP32E
ENST00000534437 0.478509376554238 0.249230781032051 0.0758444478320935 ENSG00000143401 ANP32E
ENST00000369114 0.978176299941532 0.954813065593596 -0.0035341711311682 ENSG00000143401 ANP32E
ENST00000369115 0.959706647985089 0.916607945063613 -0.00658137743711378 ENSG00000143401 ANP32E
ENST00000533654 0.9669274427212 0.929488438592591 -0.00557921359831715 ENSG00000143401 ANP32E
ENST00000534220 0.707522913208372 0.515749945667801 -0.0390190451696949 ENSG00000143401 ANP32E
ENST00000532744 0.538715512123861 0.312208080623201 -0.0640493648590434 ENSG00000143401 ANP32E
ENST00000369109 0.398550691886097 0.177338059019965 -0.0737710998217377 ENSG00000117362 APH1A
ENST00000360244 0.3990379781469 0.177900874568463 -0.0736729473854537 ENSG00000117362 APH1A
ENST00000414276 0.396777608961075 0.175453744018619 -0.0740583762869131 ENSG00000117362 APH1A
ENST00000461320 0.553438437522512 0.328277972063577 -0.0543168618368058 ENSG00000117362 APH1A
ENST00000236017 0.648592432029604 0.440258478670182 -0.043975219486994 ENSG00000117362 APH1A
ENST00000486308 0.781879855850758 0.618344754706181 -0.0325212661328754 ENSG00000117362 APH1A
ENST00000486720 0.950216240195672 0.899146710118274 -0.00829035962282855 ENSG00000117362 APH1A
ENST00000476538 0.898047885665188 0.806658873468646 -0.0147289509469048 ENSG00000117362 APH1A
ENST00000309092 0.773394699297499 0.605771664676554 0.0405989859814989 ENSG00000187145 MRPS21
ENST00000369084 0.773569730402711 0.606066820897415 0.0405700346163339 ENSG00000187145 MRPS21
ENST00000324862 0.54930096849878 0.323608091190797 -0.0414814369811757 ENSG00000117360 PRPF3
ENST00000496202 0.288072700715318 0.0912059050577006 -0.0837477820694772 ENSG00000117360 PRPF3
ENST00000543398 0.534792977919832 0.307461048986817 -0.0462606785582198 ENSG00000117360 PRPF3
ENST00000414970 0.546933356736661 0.320760729204565 -0.0417299188062056 ENSG00000117360 PRPF3
ENST00000467329 0.663696781760411 0.460190377832613 -0.0357740030522839 ENSG00000117360 PRPF3
ENST00000492220 0.758930410700044 0.584791674256109 0.0267744998175513 ENSG00000163125 RPRD2
ENST00000401000 0.923818644718779 0.849906003974003 0.00879730178346623 ENSG00000163125 RPRD2
ENST00000539519 0.517249919549552 0.288760041796478 0.0584488102691825 ENSG00000163125 RPRD2
ENST00000369067 0.295632172715031 0.096627529447296 0.127091701255267 ENSG00000163125 RPRD2
ENST00000369068 0.74554537455591 0.565495714214576 0.0283068319200446 ENSG00000163125 RPRD2
ENST00000438568 0.839118096886329 0.707797893110285 -0.0225245591398675 ENSG00000143374 TARS2
ENST00000369054 0.688165268355095 0.490382960984136 -0.0375791745146873 ENSG00000143374 TARS2
ENST00000369064 0.721595958412003 0.533512143055727 -0.0338728855166172 ENSG00000143374 TARS2
ENST00000606933 0.738153560451815 0.554812818226574 -0.0322989784993113 ENSG00000143374 TARS2
ENST00000369051 0.721595958412003 0.533512143055727 -0.0338728855166172 ENSG00000143374 TARS2
ENST00000467982 0.607374811109727 0.392457763748906 -0.0469424740538055 ENSG00000143374 TARS2
ENST00000369026 0.479543015251161 0.250461849568188 -0.0472766312147398 ENSG00000143384 MCL1
ENST00000464132 0.96233552551662 0.92108487552641 -0.00481779374176926 ENSG00000143384 MCL1
ENST00000307940 0.203219729778517 0.039874057818899 -0.105374746223269 ENSG00000143384 MCL1
ENST00000369016 0.945732421269633 0.891058019371656 -0.00487946705475909 ENSG00000143420 ENSA
ENST00000369014 0.891874116752755 0.79577280894664 -0.0114087643182169 ENSG00000143420 ENSA
ENST00000369009 0.878089038275537 0.773263582323073 -0.0128107857104352 ENSG00000143420 ENSA
ENST00000361532 0.79906369061969 0.644981428216223 -0.0195084238582636 ENSG00000143420 ENSA
ENST00000361631 0.79177007451065 0.634354647698325 -0.0206536069037323 ENSG00000143420 ENSA
ENST00000509582 0.99392650093437 0.986409600721524 0.000763130919421036 ENSG00000143420 ENSA
ENST00000339643 0.987842304014075 0.97460319826353 -0.00142282990581115 ENSG00000143420 ENSA
ENST00000271690 0.961703699163621 0.920111117841298 0.00460732479885628 ENSG00000143420 ENSA
ENST00000356527 0.984039827952126 0.966819087694772 0.00192883893575641 ENSG00000143420 ENSA
ENST00000513281 0.872751754713545 0.764338374985171 -0.0152194577975685 ENSG00000143420 ENSA
ENST00000505321 0.99175904277051 0.982550117745099 -0.00113940066802592 ENSG00000143420 ENSA
ENST00000503345 0.857717630770252 0.737753403839235 -0.0179915198362933 ENSG00000143420 ENSA
ENST00000354702 0.703625251850856 0.510619299587002 -0.0365042152907427 ENSG00000143420 ENSA
ENST00000503241 0.877690244103934 0.77259649695126 -0.0157472866506172 ENSG00000143420 ENSA
ENST00000362052 0.812822166104987 0.666131903755526 -0.0238213063617045 ENSG00000143420 ENSA
ENST00000271732 0.349561456458186 0.138092053282926 0.068653317965515 ENSG00000143457 GOLPH3L
ENST00000540514 0.787398187558353 0.627406780487799 0.022807793287101 ENSG00000143457 GOLPH3L
ENST00000427665 0.76177893704391 0.588674765761441 0.0264071385284844 ENSG00000143457 GOLPH3L
ENST00000368985 0.565400559036789 0.342172732830329 0.0461149880253543 ENSG00000163131 CTSS
ENST00000472977 0.400191118494982 0.178842642591748 0.0825071503822948 ENSG00000163131 CTSS
ENST00000607427 0.427166864607068 0.202941262232727 0.0888373909035616 ENSG00000163131 CTSS
ENST00000448301 0.626075938071682 0.414062182304896 0.0391061050255127 ENSG00000163131 CTSS
ENST00000483930 0.411745962588605 0.188590470086928 0.0682610480803369 ENSG00000163131 CTSS
ENST00000480760 0.810343788516531 0.66217435985533 0.020286417281004 ENSG00000163131 CTSS
ENST00000358595 0.485331818675587 0.256250966400639 0.0468914234386607 ENSG00000143437 ARNT
ENST00000471844 0.498249083475006 0.268869214526497 0.0456552380558735 ENSG00000143437 ARNT
ENST00000354396 0.404848071131022 0.182860567998941 0.0529985160571423 ENSG00000143437 ARNT
ENST00000515192 0.356918319555009 0.143571666326962 0.0567453602056375 ENSG00000143437 ARNT
ENST00000505755 0.346081767869994 0.134952228845096 0.0575802889695686 ENSG00000143437 ARNT
ENST00000497108 0.177872542809353 0.0276051729382438 0.117695128327108 ENSG00000143437 ARNT
ENST00000505979 0.19084189139845 0.033226067262603 0.117711163726391 ENSG00000143437 ARNT
ENST00000504358 0.157132775509323 0.0189148896166322 0.134565468109382 ENSG00000143437 ARNT
ENST00000525956 0.981385244458081 0.960689799603354 -0.0029706115737198 ENSG00000143379 SETDB1
ENST00000487584 0.982303457789282 0.962694360851511 -0.0028110345271204 ENSG00000143379 SETDB1
ENST00000271640 0.969357367293274 0.935046505204738 -0.00357788407876415 ENSG00000143379 SETDB1
ENST00000448029 0.96233552551662 0.921136385783636 -0.00596755728592194 ENSG00000143379 SETDB1
ENST00000368962 0.882922308007713 0.782155773426886 0.0153163757602629 ENSG00000143379 SETDB1
ENST00000534805 0.955432153388143 0.90886680374326 0.00590231843194826 ENSG00000143379 SETDB1
ENST00000368969 0.973617223620157 0.943033823838502 -0.00314445958645966 ENSG00000143379 SETDB1
ENST00000459773 0.982519836130188 0.963291706772566 0.00210365461051372 ENSG00000143379 SETDB1
ENST00000368963 0.933608434459891 0.868415232116813 0.00919999662473582 ENSG00000143379 SETDB1
ENST00000498193 0.942712185492295 0.884299412579736 -0.00647607185170299 ENSG00000143379 SETDB1
ENST00000368964 0.976003568223125 0.950018207482312 0.00377260462230342 ENSG00000143379 SETDB1
ENST00000482825 0.191396581595528 0.0336897301758455 -0.100800761028168 ENSG00000143418 CERS2
ENST00000561294 0.160342199023819 0.0199838009766031 -0.111147812211502 ENSG00000143418 CERS2
ENST00000560793 0.151579628790718 0.0169503665198123 -0.137827561309634 ENSG00000143418 CERS2
ENST00000345896 0.140955794612476 0.0135385193446494 -0.124719497380669 ENSG00000143418 CERS2
ENST00000271688 0.141354977269047 0.0136788540353757 -0.124719833715368 ENSG00000143418 CERS2
ENST00000368954 0.139411886883017 0.0131519497358071 -0.125140020708429 ENSG00000143418 CERS2
ENST00000561111 0.187529577350612 0.031349756773735 -0.139896230911976 ENSG00000259357 RP11-316M1.12
ENST00000368949 0.269698024694562 0.0787791264774308 -0.101810560752796 ENSG00000143418 CERS2
ENST00000361419 0.315507431961132 0.111310191844599 -0.092243564275246 ENSG00000143418 CERS2
ENST00000558062 0.460012433508725 0.231693125884049 -0.072493062266023 ENSG00000143418 CERS2
ENST00000465135 0.840165291393673 0.709652025978402 -0.024380009809619 ENSG00000143443 C1orf56
ENST00000439374 0.765201017307471 0.593634058645641 -0.0268724208657463 ENSG00000197622 CDC42SE1
ENST00000357235 0.685164764061077 0.486401065335794 -0.0365007567550008 ENSG00000197622 CDC42SE1
ENST00000540998 0.685164764061077 0.486401065335794 -0.0365007567550008 ENSG00000197622 CDC42SE1
ENST00000483763 0.659955611917179 0.454947679425468 -0.0382803978652508 ENSG00000197622 CDC42SE1
ENST00000492796 0.549800438792398 0.324124749949564 -0.0564826937050804 ENSG00000197622 CDC42SE1
ENST00000470278 0.502312090221454 0.273379624669129 -0.0637481741824586 ENSG00000197622 CDC42SE1
ENST00000491825 0.313248870288558 0.109674906531916 -0.0973162769214407 ENSG00000197622 CDC42SE1
ENST00000368918 0.709569146261562 0.518526979228971 0.0376836148889266 ENSG00000143458 GABPB2
ENST00000602841 0.557312225353955 0.332395569129183 -0.0563445799134754 ENSG00000163156 SCNM1
ENST00000461862 0.807705003966889 0.658606681325549 0.0290084333101709 ENSG00000163156 SCNM1
ENST00000368905 0.998376490355992 0.9964644008313 -0.000284478928490014 ENSG00000163156 SCNM1
ENST00000368902 0.996907941631216 0.99334862066544 -0.000534704817383126 ENSG00000163156 SCNM1
ENST00000497147 0.924900292633953 0.851970974834652 -0.0122809827245209 ENSG00000163156 SCNM1
ENST00000491094 0.264593705951614 0.0754034123772622 -0.0964796956057616 ENSG00000163159 VPS72
ENST00000368892 0.221804064336159 0.050498431316841 -0.10799230352458 ENSG00000163159 VPS72
ENST00000354473 0.222986405303659 0.0511452540859527 -0.107906041751038 ENSG00000163159 VPS72
ENST00000496809 0.214614890015058 0.0462279870662269 -0.109881328288407 ENSG00000163159 VPS72
ENST00000471423 0.222462370507358 0.0509076789607478 -0.125261545529497 ENSG00000163159 VPS72
ENST00000463470 0.258997016405128 0.0720547127969522 -0.115973711831552 ENSG00000163159 VPS72
ENST00000447555 0.609007549520629 0.394402843822668 0.0540499404124392 ENSG00000143398 PIP5K1A
ENST00000349792 0.977612142990565 0.953709483605245 -0.00277491346869248 ENSG00000143398 PIP5K1A
ENST00000409426 0.977612142990565 0.953687347474222 -0.00277641932245139 ENSG00000143398 PIP5K1A
ENST00000441902 0.861985593481001 0.746169794179624 0.0160782885539907 ENSG00000143398 PIP5K1A
ENST00000368890 0.977612142990565 0.953709483605245 -0.00277491346869248 ENSG00000143398 PIP5K1A
ENST00000424999 0.722057589856246 0.53397744307096 0.0374754853357633 ENSG00000143398 PIP5K1A
ENST00000368888 0.829821105908452 0.69354912991808 0.0198740744990943 ENSG00000143398 PIP5K1A
ENST00000454769 0.503426568747069 0.274349195923597 0.0704726145600723 ENSG00000143398 PIP5K1A
ENST00000418435 0.422567488011492 0.198702600988275 0.0963799977348614 ENSG00000143398 PIP5K1A
ENST00000414290 0.631536613294761 0.419906258314634 -0.0493055895670989 ENSG00000143398 PIP5K1A
ENST00000368884 0.794753722475602 0.638405434164526 -0.0267895515842286 ENSG00000159352 PSMD4
ENST00000368881 0.795389534017184 0.639296943473122 -0.0267150625164208 ENSG00000159352 PSMD4
ENST00000461434 0.468865769133733 0.239681720454332 0.0739601293203022 ENSG00000159352 PSMD4
ENST00000462970 0.985598611897676 0.969882899530053 0.00225706800049495 ENSG00000159352 PSMD4
ENST00000476855 0.815033957988393 0.670023079485999 -0.0243408849636027 ENSG00000159352 PSMD4
ENST00000437736 0.997415045672413 0.994204764557369 0.000450836050070667 ENSG00000159352 PSMD4
ENST00000469786 0.479420407914439 0.250189586860448 -0.0716893351136905 ENSG00000159352 PSMD4
ENST00000445776 0.214702211534625 0.0463223882529019 -0.123790522544117 ENSG00000159352 PSMD4
ENST00000491857 0.394798309763734 0.173620432617486 -0.096181902083593 ENSG00000159352 PSMD4
ENST00000427779 0.192832614978753 0.0342545229485447 -0.146360416752588 ENSG00000159352 PSMD4
ENST00000336715 0.0514700407025984 0.000595930411080773 -0.173489504186598 ENSG00000143373 ZNF687
ENST00000449313 0.0479341156245606 0.0004812267448505 -0.176049225266962 ENSG00000143373 ZNF687
ENST00000324048 0.050132016405707 0.000543165824254427 -0.174453234748029 ENSG00000143373 ZNF687
ENST00000368879 0.0501435304075992 0.000554225549176557 -0.174046922682932 ENSG00000143373 ZNF687
ENST00000426871 0.0479341156245606 0.000480625864281952 -0.205012088863568 ENSG00000143373 ZNF687
ENST00000368874 0.650279703127685 0.442741924262198 -0.0347590439193253 ENSG00000143393 PI4KB
ENST00000271657 0.794753722475602 0.638408498740801 -0.0220035544008359 ENSG00000143393 PI4KB
ENST00000368875 0.687236249849199 0.489189114865308 -0.0317277559033112 ENSG00000143393 PI4KB
ENST00000368873 0.722325747432046 0.534239272754672 -0.0288314911566911 ENSG00000143393 PI4KB
ENST00000529142 0.680785446080696 0.479963498006309 -0.0322845853942345 ENSG00000143393 PI4KB
ENST00000368872 0.739108532613766 0.556241582343789 -0.0277172363697921 ENSG00000143393 PI4KB
ENST00000455060 0.976964464833913 0.951778522959011 -0.00420891874092278 ENSG00000143393 PI4KB
ENST00000430800 0.709540098133972 0.518493272548152 -0.0326834223238186 ENSG00000143393 PI4KB
ENST00000489223 0.673238746779787 0.471114374978057 -0.0385163909564993 ENSG00000143393 PI4KB
ENST00000438243 0.660906552049643 0.456149549141392 -0.0416939197254249 ENSG00000143393 PI4KB
ENST00000290524 0.445997870510611 0.219676915131816 -0.0535153411442003 ENSG00000143390 RFX5
ENST00000368870 0.375347224624289 0.158233772921885 -0.0625622563742661 ENSG00000143390 RFX5
ENST00000436637 0.147215553872464 0.0154240120727134 -0.126707007858358 ENSG00000143390 RFX5
ENST00000452671 0.290583306859859 0.0929445454131135 -0.076148780576433 ENSG00000143390 RFX5
ENST00000452513 0.3091250334021 0.106421608664064 -0.0739630593019125 ENSG00000143390 RFX5
ENST00000392746 0.348982126710011 0.137529868746014 -0.0694862426802317 ENSG00000143390 RFX5
ENST00000422595 0.678875438924391 0.477629370638691 -0.0384817416696936 ENSG00000143390 RFX5
ENST00000450506 0.833902454275516 0.70002515504012 -0.0215380235468795 ENSG00000143390 RFX5
ENST00000458484 0.943858387620955 0.887067850940313 -0.00800175860763712 ENSG00000143390 RFX5
ENST00000421986 0.952653920365302 0.903695045375284 -0.00677097188299345 ENSG00000143390 RFX5
ENST00000430227 0.994020847237761 0.986584760298874 -0.00095189790683427 ENSG00000143390 RFX5
ENST00000435314 0.975820123893001 0.949371281720065 0.00363132193108191 ENSG00000143390 RFX5
ENST00000478564 0.998646713334009 0.997056930898163 -0.00021020869478207 ENSG00000143390 RFX5
ENST00000412774 0.98827404496364 0.975437259792131 0.00178875060092038 ENSG00000143390 RFX5
ENST00000437327 0.987683293096238 0.974283898402925 0.00188924215912319 ENSG00000143390 RFX5
ENST00000436271 0.998447448004507 0.996608349945632 0.000249117550448735 ENSG00000143390 RFX5
ENST00000494217 0.978671769814541 0.955554894375089 0.00326817255406291 ENSG00000143390 RFX5
ENST00000479681 0.935350395027006 0.871767559548888 0.00957423249607111 ENSG00000143390 RFX5
ENST00000444392 0.98968854570879 0.978426458559036 0.00160322138766053 ENSG00000143390 RFX5
ENST00000452456 0.966669411005295 0.929078506319281 0.00537588542373581 ENSG00000143390 RFX5
ENST00000290541 0.955242198986469 0.908417538666402 -0.00647064712827002 ENSG00000159377 PSMB4
ENST00000495288 0.961173886302163 0.919396542015463 -0.0056878491594524 ENSG00000159377 PSMB4
ENST00000495805 0.969811416490836 0.936282964842521 -0.00449446128560785 ENSG00000159377 PSMB4
ENST00000476467 0.955381842772119 0.908668834296355 -0.00645700081975277 ENSG00000159377 PSMB4
ENST00000493673 0.954936140912248 0.907774653607578 -0.00651919308037737 ENSG00000159377 PSMB4
ENST00000474100 0.892024209013093 0.796439373860576 0.017158483141291 ENSG00000159377 PSMB4
ENST00000466425 0.909932237322594 0.826279990378766 0.0168933329583678 ENSG00000159377 PSMB4
ENST00000392723 0.930270910318385 0.861728220849704 0.00746332292237067 ENSG00000143442 POGZ
ENST00000358476 0.788324874456132 0.628668879075399 0.0206863917786471 ENSG00000143442 POGZ
ENST00000361398 0.789065208544938 0.630300131496305 0.0206509905346355 ENSG00000143442 POGZ
ENST00000271715 0.789065208544938 0.630300131496305 0.0206509905346355 ENSG00000143442 POGZ
ENST00000368863 0.788324874456132 0.628668879075399 0.0206863917786471 ENSG00000143442 POGZ
ENST00000409503 0.78861366645905 0.629279501243608 0.0214201088336572 ENSG00000143442 POGZ
ENST00000531094 0.857244991678539 0.737083964152851 0.0143099355174788 ENSG00000143442 POGZ
ENST00000540984 0.932387210313896 0.86592835068028 0.00710806567231374 ENSG00000143442 POGZ
ENST00000491586 0.919884333948368 0.843389201956161 0.00827009462601977 ENSG00000143442 POGZ
ENST00000529669 0.605812194194048 0.39049942022118 -0.0441092316679482 ENSG00000143442 POGZ
ENST00000441516 0.822033994051927 0.680534324709785 0.0275219688009514 ENSG00000143442 POGZ
ENST00000485040 0.656446721398704 0.45047405871304 0.0434355928717191 ENSG00000143442 POGZ
ENST00000467287 0.377345803120666 0.159819064704492 0.0849081428025723 ENSG00000143442 POGZ
ENST00000533461 0.250097214787179 0.0668779227469665 0.114950071031961 ENSG00000143442 POGZ
ENST00000533351 0.303225923892921 0.101948164010361 0.100349270594115 ENSG00000143442 POGZ
ENST00000450842 0.305842310184123 0.1037745545504 0.104501539765635 ENSG00000143442 POGZ
ENST00000476128 0.43520247684206 0.20996936343327 0.0814490978750208 ENSG00000143442 POGZ
ENST00000368841 0.728388693721913 0.542041507994932 0.0323922463214457 ENSG00000143376 SNX27
ENST00000458013 0.728187427789519 0.541820161633642 0.0323990072380703 ENSG00000143376 SNX27
ENST00000368843 0.728187427789519 0.541820161633642 0.0323990072380703 ENSG00000143376 SNX27
ENST00000368830 0.415083828661531 0.191630501407681 -0.0776753320012961 ENSG00000143436 MRPL9
ENST00000467306 0.415380455450176 0.191811278432636 -0.0776692115680646 ENSG00000143436 MRPL9
ENST00000468006 0.608962729028125 0.394357909893515 -0.0594926823174756 ENSG00000143436 MRPL9
ENST00000368829 0.430693317176824 0.206306823015681 -0.0756377000575199 ENSG00000143436 MRPL9
ENST00000478926 0.42632483495014 0.202179657852185 -0.0817389167156087 ENSG00000143436 MRPL9
ENST00000486707 0.280627786206993 0.0859400076232682 -0.106881363061929 ENSG00000143436 MRPL9
ENST00000492684 0.345910726342965 0.134836861388028 -0.0973470397482144 ENSG00000143436 MRPL9
ENST00000481777 0.30783085709582 0.105245655761624 -0.101462324119091 ENSG00000143436 MRPL9
ENST00000461182 0.246045126364496 0.064578684162944 -0.11812890507686 ENSG00000143436 MRPL9
ENST00000432386 0.759267617919896 0.585412803153224 -0.0289315242118691 ENSG00000229021 NBPF18P
ENST00000271638 0.74282087679491 0.561286569971383 -0.0311110393712612 ENSG00000163191 S100A11
ENST00000478109 0.72336467656736 0.535491131025558 -0.0329485246012361 ENSG00000163191 S100A11
ENST00000368715 0.284707426885598 0.0887616977500414 -0.097680087116557 ENSG00000196154 S100A4
ENST00000481009 0.284469594823056 0.088526032878351 -0.0976932786713688 ENSG00000196154 S100A4
ENST00000354332 0.316570561445342 0.112251509615415 -0.0913696094380196 ENSG00000196154 S100A4
ENST00000468373 0.31684512555863 0.112551357863498 -0.0913325406992862 ENSG00000196154 S100A4
ENST00000368716 0.311133202899013 0.107821955109926 -0.0926101906497788 ENSG00000196154 S100A4
ENST00000368714 0.298474328189023 0.098595467388378 -0.0950627593503193 ENSG00000196154 S100A4
ENST00000368694 0.239432221073787 0.0602065262798236 -0.0893646952392736 ENSG00000160679 CHTOP
ENST00000495554 0.239338129563425 0.0601525265397286 -0.0874076305328001 ENSG00000160679 CHTOP
ENST00000403433 0.235119487600748 0.0581295994724257 -0.0901285784444241 ENSG00000160679 CHTOP
ENST00000368690 0.415296580655763 0.191765243128136 -0.0677904707107813 ENSG00000160679 CHTOP
ENST00000368687 0.406664858053473 0.184296276579205 -0.0717143857942918 ENSG00000160679 CHTOP
ENST00000368686 0.296074296249945 0.0970077222653362 -0.0896141323838532 ENSG00000160679 CHTOP
ENST00000361891 0.981330549066185 0.960567219123933 -0.00266148069561964 ENSG00000143621 ILF2
ENST00000480213 0.602185063616624 0.386463070269395 -0.055082654854397 ENSG00000143621 ILF2
ENST00000368684 0.688214323019075 0.490478438592538 0.0375770761088967 ENSG00000143621 ILF2
ENST00000368681 0.844791443058395 0.71715969154369 0.0201111718755499 ENSG00000143621 ILF2
ENST00000318967 0.499855974010313 0.270565388337384 -0.0583000861463987 ENSG00000143624 INTS3
ENST00000456435 0.499855974010313 0.270565388337384 -0.0583000861463987 ENSG00000143624 INTS3
ENST00000435409 0.515928407554886 0.28735988199251 -0.0556293856505343 ENSG00000143624 INTS3
ENST00000481797 0.554418199023415 0.329306616128124 -0.0527432533442398 ENSG00000143624 INTS3
ENST00000453778 0.946219657344956 0.891949781997999 -0.00942243280587392 ENSG00000243613 RP11-216N14.8
ENST00000512605 0.458774982272155 0.230601864649136 -0.0655407981237795 ENSG00000143624 INTS3
ENST00000476843 0.417004662527219 0.19348221404514 -0.0715383167357073 ENSG00000143624 INTS3
ENST00000480659 0.889475919397605 0.79176139126401 0.0145478971369862 ENSG00000143624 INTS3
ENST00000503133 0.33424728929169 0.125987189911712 -0.0873509445507713 ENSG00000143624 INTS3
ENST00000491790 0.340478281843811 0.130292538011699 -0.102578758355861 ENSG00000143624 INTS3
ENST00000368670 0.22771747696405 0.0542449567863429 -0.129925209983311 ENSG00000143624 INTS3
ENST00000368669 0.220990138340632 0.0499027257746132 -0.133635092553937 ENSG00000143624 INTS3
ENST00000368655 0.669000249264773 0.466077508022353 0.0421503025948191 ENSG00000143614 GATAD2B
ENST00000480340 0.160064096006977 0.0198331174062851 -0.141138843842398 ENSG00000198837 DENND4B
ENST00000361217 0.155895801691148 0.0185383403792353 -0.121123179505188 ENSG00000198837 DENND4B
ENST00000492898 0.405785232848822 0.183462286008967 -0.0857373159225259 ENSG00000198837 DENND4B
ENST00000368646 0.172581459000197 0.0246046275156198 -0.126303817415092 ENSG00000198837 DENND4B
ENST00000303569 0.528198180020402 0.300304313972777 -0.0585993616030435 ENSG00000160741 CRTC2
ENST00000368633 0.528198180020402 0.300304313972777 -0.0585993616030435 ENSG00000160741 CRTC2
ENST00000461638 0.614509671995668 0.400706088770765 -0.0556331027527821 ENSG00000160741 CRTC2
ENST00000368630 0.528209717213893 0.300405559643313 -0.0586008893761056 ENSG00000160741 CRTC2
ENST00000487235 0.527194638705473 0.299355908869729 -0.0587469392370518 ENSG00000160741 CRTC2
ENST00000476883 0.362323032804256 0.147562343205152 -0.0882470399216677 ENSG00000160741 CRTC2
ENST00000356205 0.462587599774168 0.233999014318463 -0.0544052066258758 ENSG00000143570 SLC39A1
ENST00000368623 0.455529702046855 0.228154818566933 -0.0550176789103492 ENSG00000143570 SLC39A1
ENST00000368621 0.455587804285518 0.228206564997301 -0.0550185534929337 ENSG00000143570 SLC39A1
ENST00000310483 0.526003510388713 0.298170729018911 -0.0460316678438044 ENSG00000143570 SLC39A1
ENST00000537590 0.703918289078449 0.510944823973137 -0.0310225623428477 ENSG00000143570 SLC39A1
ENST00000429040 0.196915251479845 0.0359185105539928 -0.105948125255259 ENSG00000143570 SLC39A1
ENST00000413622 0.43834302622976 0.212689516913975 -0.06902754523048 ENSG00000143570 SLC39A1
ENST00000417348 0.226698468782713 0.0535146047554102 -0.111632154984567 ENSG00000143570 SLC39A1
ENST00000271843 0.450715392885502 0.224096298381758 -0.0675464022035277 ENSG00000143543 JTB
ENST00000368589 0.477796328818377 0.248440309287977 -0.0642428449177557 ENSG00000143543 JTB
ENST00000356648 0.477797970533108 0.248466373441307 -0.0642478572341943 ENSG00000143543 JTB
ENST00000428469 0.945712763245724 0.8909993032499 -0.0068163393879451 ENSG00000143543 JTB
ENST00000461365 0.49969648572617 0.270321411751685 -0.0662665792270692 ENSG00000143543 JTB
ENST00000471173 0.496981238513257 0.267571502243485 -0.0670948379538098 ENSG00000143543 JTB
ENST00000368575 0.132529156432539 0.0112646449799328 -0.137107039266407 ENSG00000143545 RAB13
ENST00000462680 0.122264924550605 0.0086275318177562 -0.142529173460853 ENSG00000143545 RAB13
ENST00000495720 0.11102586430073 0.00625095604655385 -0.148040233481488 ENSG00000143545 RAB13
ENST00000368567 0.877104251958576 0.771772274439774 -0.0214206353435939 ENSG00000177954 RPS27
ENST00000392558 0.876866957484876 0.771038984460249 -0.0214934849388724 ENSG00000177954 RPS27
ENST00000493224 0.877104251958576 0.771767663654512 -0.0214210536405047 ENSG00000177954 RPS27
ENST00000477151 0.877104251958576 0.771772274439774 -0.0214206353435939 ENSG00000177954 RPS27
ENST00000368533 0.301479562201634 0.100862589165793 -0.0732540224740532 ENSG00000143549 TPM3
ENST00000368545 0.585290851034672 0.364760645400963 -0.0498819772235428 ENSG00000143549 TPM3
ENST00000469717 0.29894210814354 0.0991724157764821 -0.0737891118262842 ENSG00000143549 TPM3
ENST00000330188 0.298816716559858 0.099025706129779 -0.0738330513000614 ENSG00000143549 TPM3
ENST00000341485 0.298845148044473 0.0990611085936183 -0.0738316573856037 ENSG00000143549 TPM3
ENST00000341372 0.298789856762234 0.0989957845416915 -0.0738343904382377 ENSG00000143549 TPM3
ENST00000328159 0.310480396142983 0.107409258299848 -0.0716056986688841 ENSG00000143549 TPM3
ENST00000509409 0.210689336716335 0.0441670542645935 -0.0875992274329352 ENSG00000143549 TPM3
ENST00000271850 0.181562005731484 0.0289536818707234 -0.0960049396084766 ENSG00000143549 TPM3
ENST00000312970 0.145201713183704 0.0148529321609727 -0.109455724257592 ENSG00000143549 TPM3
ENST00000513769 0.283084433211549 0.087459084260409 -0.0939425519600458 ENSG00000143549 TPM3
ENST00000302206 0.189757011385257 0.0326602197340015 -0.114767857723082 ENSG00000143549 TPM3
ENST00000368531 0.170778848419496 0.023787698640605 -0.104859716634384 ENSG00000143549 TPM3
ENST00000323144 0.170384565131218 0.0236501220257062 -0.104996995929323 ENSG00000143549 TPM3
ENST00000368530 0.183500116247035 0.0297528056602107 -0.105050469693773 ENSG00000143549 TPM3
ENST00000504663 0.692841705561528 0.496164689050578 -0.0507766915133305 ENSG00000143549 TPM3
ENST00000509601 0.177663202863202 0.0274546617241741 -0.108125158436323 ENSG00000143549 TPM3
ENST00000505010 0.190082984024619 0.032806658778199 -0.133744424288168 ENSG00000143549 TPM3
ENST00000368527 0.122427069539831 0.00871838022246436 -0.122877358836388 ENSG00000143549 TPM3
ENST00000473036 0.118552567358766 0.00769945646930182 -0.123535782313139 ENSG00000143549 TPM3
ENST00000368521 0.517897087786164 0.289321722907503 0.049736101425681 ENSG00000143612 C1orf43
ENST00000362076 0.518085523654282 0.28947991144629 0.0497093232918229 ENSG00000143612 C1orf43
ENST00000350592 0.518085523654282 0.289507245761272 0.0497098594220742 ENSG00000143612 C1orf43
ENST00000368519 0.464218264993686 0.235419067621837 0.0485019597319048 ENSG00000143612 C1orf43
ENST00000483282 0.920281433150115 0.84412872727787 0.0114894531637283 ENSG00000143612 C1orf43
ENST00000493814 0.908046467739947 0.823061323934969 -0.0132802535020127 ENSG00000143612 C1orf43
ENST00000368518 0.417163104437813 0.193639633683148 0.0586373046748445 ENSG00000143612 C1orf43
ENST00000368516 0.418000873524031 0.194418156081802 0.0590713184770729 ENSG00000143612 C1orf43
ENST00000470180 0.405782109059903 0.183453736802589 0.0788221997936279 ENSG00000143612 C1orf43
ENST00000343815 0.367488147777796 0.151651677895759 -0.0447387800256971 ENSG00000143569 UBAP2L
ENST00000428931 0.29036434238151 0.0927998839738197 -0.054480670886611 ENSG00000143569 UBAP2L
ENST00000441890 0.366430756525137 0.150924098157361 -0.0579618424029631 ENSG00000143569 UBAP2L
ENST00000271877 0.29328896885151 0.0950450534297668 -0.0540482238153855 ENSG00000143569 UBAP2L
ENST00000412596 0.518641200868756 0.289962501706954 -0.0387525500916287 ENSG00000143569 UBAP2L
ENST00000368504 0.527963626746613 0.300007176792399 -0.0369155940061228 ENSG00000143569 UBAP2L
ENST00000437652 0.501079964690996 0.271940763110655 -0.0397857535481323 ENSG00000143569 UBAP2L
ENST00000456325 0.342329409491015 0.131755007613695 -0.0589877491687371 ENSG00000143569 UBAP2L
ENST00000361546 0.242664010498511 0.0623132405511086 -0.0613387036691325 ENSG00000143569 UBAP2L
ENST00000466173 0.94493981902477 0.888818601771952 0.00795171078594571 ENSG00000143569 UBAP2L
ENST00000495676 0.868209226519521 0.756805650000217 0.0178324940394194 ENSG00000143569 UBAP2L
ENST00000433615 0.294445105325508 0.0958731947674186 -0.0902761999038428 ENSG00000143569 UBAP2L
ENST00000428595 0.199119763683348 0.0372642177008798 -0.11119255418528 ENSG00000143569 UBAP2L
ENST00000465855 0.496879884752864 0.267443148831136 -0.0626427102884277 ENSG00000143569 UBAP2L
ENST00000493867 0.122333125054358 0.00866687680550427 -0.178334985929263 ENSG00000143569 UBAP2L
ENST00000328703 0.769889071894431 0.600480165718037 -0.0331890658129287 ENSG00000143575 HAX1
ENST00000457918 0.757349812373581 0.582589254556175 -0.0348257975826185 ENSG00000143575 HAX1
ENST00000483970 0.771715953570147 0.602967282970554 -0.0329644676689046 ENSG00000143575 HAX1
ENST00000447768 0.78469517986088 0.622434398785122 -0.0309869709244437 ENSG00000143575 HAX1
ENST00000531435 0.771663106175818 0.602891522711951 -0.0329701997424221 ENSG00000143575 HAX1
ENST00000477780 0.768703029960371 0.598643340521818 -0.03248964780601 ENSG00000143575 HAX1
ENST00000435087 0.810343788516531 0.662167837267505 -0.0274679825419883 ENSG00000143575 HAX1
ENST00000532105 0.771551315002983 0.60267995623459 -0.0330204309299801 ENSG00000143575 HAX1
ENST00000471326 0.815203499052262 0.670419145856425 -0.0269728305354511 ENSG00000143575 HAX1
ENST00000492550 0.953312183321796 0.905259247468589 -0.00855335040355493 ENSG00000143575 HAX1
ENST00000459914 0.930270910318385 0.861732210715457 -0.0127001275187216 ENSG00000143575 HAX1
ENST00000368489 0.248219417849562 0.0656554483184051 -0.0957302654506873 ENSG00000143515 ATP8B2
ENST00000341822 0.828182802148548 0.690839367893159 -0.0240851597854429 ENSG00000143515 ATP8B2
ENST00000426445 0.828182802148548 0.690839367893159 -0.0240851597854429 ENSG00000143515 ATP8B2
ENST00000368485 0.827817856213847 0.690054475179051 -0.019741908801252 ENSG00000160712 IL6R
ENST00000344086 0.911026422609359 0.827959958983391 0.0130847614632579 ENSG00000160712 IL6R
ENST00000292211 0.205143727405453 0.0412726506461997 -0.0982649320554636 ENSG00000160714 UBE2Q1
ENST00000467683 0.419254623697135 0.195576452931374 -0.0838111349595572 ENSG00000160714 UBE2Q1
ENST00000497453 0.141354977269047 0.0136691171744371 -0.133231067953851 ENSG00000160714 UBE2Q1
ENST00000292205 0.0966004327238047 0.00401068415265321 -0.0980354633056382 ENSG00000160710 ADAR
ENST00000368474 0.0972383875281517 0.00411054757886448 -0.100052991638987 ENSG00000160710 ADAR
ENST00000368471 0.0966004327238047 0.00401068415265321 -0.0980354633056382 ENSG00000160710 ADAR
ENST00000492630 0.187554945538493 0.0313575692050041 -0.114295505279433 ENSG00000160710 ADAR
ENST00000529168 0.0971490483628357 0.00409061100862908 -0.100080600106037 ENSG00000160710 ADAR
ENST00000530954 0.122333125054358 0.00866701500140758 -0.120374912764544 ENSG00000160710 ADAR
ENST00000534279 0.235879052204362 0.058516524462116 -0.0884105614065087 ENSG00000160710 ADAR
ENST00000463920 0.191000546409414 0.0333312200252052 -0.0878284714428748 ENSG00000160710 ADAR
ENST00000494866 0.122427069539831 0.00872793932376104 -0.133481336392715 ENSG00000160710 ADAR
ENST00000471068 0.122333125054358 0.0086723799569039 -0.135594634037991 ENSG00000160710 ADAR
ENST00000526905 0.0479341156245606 0.000476763120103296 -0.178483669876887 ENSG00000160710 ADAR
ENST00000271915 0.836194237695371 0.703646431088639 -0.0195651107443619 ENSG00000143603 KCNN3
ENST00000515643 0.57684042025772 0.354149930507603 -0.0448784824898161 ENSG00000143603 KCNN3
ENST00000361147 0.987516706177122 0.973986700828405 -0.0019750435168684 ENSG00000143603 KCNN3
ENST00000358505 0.983309181952173 0.965028973616815 -0.00269120444492468 ENSG00000143603 KCNN3
ENST00000368467 0.674323770945912 0.472288745565333 -0.0368157866301615 ENSG00000163344 PMVK
ENST00000368465 0.101105480919777 0.00460986899749616 -0.139715476561301 ENSG00000163346 PBXIP1
ENST00000368463 0.101097838862581 0.00460051202894994 -0.139721935964792 ENSG00000163346 PBXIP1
ENST00000539880 0.0912089254416396 0.00331872706338 -0.146572907954322 ENSG00000163346 PBXIP1
ENST00000542459 0.118552567358766 0.00770243406369765 -0.139547470683102 ENSG00000163346 PBXIP1
ENST00000368460 0.160086665900987 0.0198583903945498 -0.136227150219144 ENSG00000163346 PBXIP1
ENST00000498553 0.168908780366137 0.0231385713616144 -0.139645716153198 ENSG00000163346 PBXIP1
ENST00000490230 0.19271073440408 0.0341847507264722 -0.123494748158899 ENSG00000163346 PBXIP1
ENST00000368457 0.213855934533394 0.0458905579395957 -0.121602924059826 ENSG00000163348 PYGO2
ENST00000483463 0.243534395853682 0.0629299355203808 -0.114746620896218 ENSG00000163348 PYGO2
ENST00000368450 0.0421651933495547 0.000350807921567595 -0.206260955916371 ENSG00000160691 SHC1
ENST00000368453 0.0421651933495547 0.000350807921567595 -0.206260955916371 ENSG00000160691 SHC1
ENST00000448116 0.0667359929565952 0.00136624682627428 -0.188134163752108 ENSG00000160691 SHC1
ENST00000368449 0.0667359929565952 0.00136624682627428 -0.188134163752108 ENSG00000160691 SHC1
ENST00000368445 0.0667359929565952 0.00136624682627428 -0.188134163752108 ENSG00000160691 SHC1
ENST00000606391 0.0683880123785922 0.00145941261981757 -0.187385489591061 ENSG00000160691 SHC1
ENST00000412170 0.0136967778416504 5.0106931267272e-05 -0.261371290095245 ENSG00000160691 SHC1
ENST00000368439 0.471001868621809 0.241701488308889 0.0636383801930053 ENSG00000173207 CKS1B
ENST00000368436 0.536645623376785 0.310121273498268 0.0599728948093786 ENSG00000173207 CKS1B
ENST00000308987 0.46586035531071 0.237072014361646 0.0643154826880302 ENSG00000173207 CKS1B
ENST00000477676 0.470608201795689 0.241251160943049 0.0646076427259132 ENSG00000173207 CKS1B
ENST00000474215 0.424914435507188 0.200757628454361 0.0712217177074911 ENSG00000173207 CKS1B
ENST00000473344 0.474938031943271 0.245545373935146 0.0662769088988623 ENSG00000173207 CKS1B
ENST00000471245 0.363431105451794 0.14835879412449 0.0813901308958039 ENSG00000173207 CKS1B
ENST00000368433 0.51905099374318 0.290372134811858 -0.0676597365379366 ENSG00000160688 FLAD1
ENST00000315144 0.488520183203858 0.259025589866625 -0.0714542947189956 ENSG00000160688 FLAD1
ENST00000368432 0.496204718382466 0.266657696303815 -0.0704510316376753 ENSG00000160688 FLAD1
ENST00000292180 0.496026626955716 0.266390647661551 -0.0704823474965666 ENSG00000160688 FLAD1
ENST00000535420 0.680002296834487 0.479051491760355 -0.0459793055827944 ENSG00000160685 ZBTB7B
ENST00000368426 0.578051745044924 0.355679656230794 -0.0567852493646956 ENSG00000160685 ZBTB7B
ENST00000487542 0.765342742348983 0.593811311465308 -0.0365327762305363 ENSG00000160685 ZBTB7B
ENST00000417934 0.667808628954398 0.464812752734779 -0.0469380831603976 ENSG00000160685 ZBTB7B
ENST00000461530 0.77728351229988 0.611570476712569 -0.0358694438580499 ENSG00000160685 ZBTB7B
ENST00000483226 0.706139038667967 0.513710344485694 -0.0466243520690958 ENSG00000160685 ZBTB7B
ENST00000292176 0.649283770303408 0.441070340401337 -0.0538571567909279 ENSG00000160685 ZBTB7B
ENST00000527418 0.405944206549982 0.183699698444803 -0.0810589117466688 ENSG00000143537 ADAM15
ENST00000526491 0.408960682673095 0.186409268632092 -0.0808756060877754 ENSG00000143537 ADAM15
ENST00000449910 0.408960682673095 0.186409268632092 -0.0808756060877754 ENSG00000143537 ADAM15
ENST00000360674 0.408960682673095 0.186409268632092 -0.0808756060877754 ENSG00000143537 ADAM15
ENST00000529473 0.408960682673095 0.186409268632092 -0.0808756060877754 ENSG00000143537 ADAM15
ENST00000368410 0.408960682673095 0.186409268632092 -0.0808756060877754 ENSG00000143537 ADAM15
ENST00000368412 0.408960682673095 0.186409268632092 -0.0808756060877754 ENSG00000143537 ADAM15
ENST00000359280 0.408960682673095 0.186409268632092 -0.0808756060877754 ENSG00000143537 ADAM15
ENST00000356955 0.408960682673095 0.186409268632092 -0.0808756060877754 ENSG00000143537 ADAM15
ENST00000355956 0.408960682673095 0.186409268632092 -0.0808756060877754 ENSG00000143537 ADAM15
ENST00000271836 0.408960682673095 0.186409268632092 -0.0808756060877754 ENSG00000143537 ADAM15
ENST00000368413 0.408960682673095 0.186409268632092 -0.0808756060877754 ENSG00000143537 ADAM15
ENST00000531455 0.402966583077542 0.18122437966861 -0.0817563677572791 ENSG00000143537 ADAM15
ENST00000472434 0.408960682673095 0.186409268632092 -0.0808756060877754 ENSG00000143537 ADAM15
ENST00000484157 0.59221729973468 0.373566552139302 -0.0506046713057293 ENSG00000169241 SLC50A1
ENST00000490770 0.655460460065586 0.449312686758996 -0.0431959800206783 ENSG00000169241 SLC50A1
ENST00000475824 0.564844309851095 0.341586906623987 -0.0571903808160869 ENSG00000169241 SLC50A1
ENST00000465546 0.960468007793205 0.917999770432948 0.00683878394186288 ENSG00000169241 SLC50A1
ENST00000490276 0.738464191606057 0.55524111703324 -0.0331929564435095 ENSG00000169241 SLC50A1
ENST00000303343 0.595911739500741 0.37810123837308 -0.0504312097908711 ENSG00000169241 SLC50A1
ENST00000368404 0.595949979993878 0.378143191308707 -0.0504300998165276 ENSG00000169241 SLC50A1
ENST00000368401 0.592973718705256 0.374616320036267 -0.0507961197167484 ENSG00000169241 SLC50A1
ENST00000368405 0.592973718705256 0.374616320036267 -0.0507961197167484 ENSG00000169241 SLC50A1
ENST00000488609 0.762331702278819 0.589598013894662 -0.0305388591335277 ENSG00000169241 SLC50A1
ENST00000506037 0.803217157800929 0.651267463844041 0.0309662150815231 ENSG00000169241 SLC50A1
ENST00000484027 0.582623751939042 0.361938424899356 -0.0528246049572444 ENSG00000169241 SLC50A1
ENST00000479579 0.30918964297008 0.106455322019167 -0.109733614174791 ENSG00000169241 SLC50A1
ENST00000368399 0.86040772412983 0.743540706428054 0.0231791831637156 ENSG00000179085 DPM3
ENST00000368400 0.864909381920291 0.751200210906596 0.0224398698050438 ENSG00000179085 DPM3
ENST00000341298 0.864909381920291 0.751200210906596 0.0224398698050438 ENSG00000179085 DPM3
ENST00000487350 0.702842608958699 0.50946558882599 0.0469210239366564 ENSG00000163463 KRTCAP2
ENST00000491084 0.684836876500415 0.485990273775663 0.0495933108383663 ENSG00000163463 KRTCAP2
ENST00000295682 0.689077451014316 0.491545859943742 0.0489342668512303 ENSG00000163463 KRTCAP2
ENST00000497317 0.702842608958699 0.50946558882599 0.0469210239366564 ENSG00000163463 KRTCAP2
ENST00000463527 0.65739682906377 0.451830966919711 0.0567375198905562 ENSG00000163463 KRTCAP2
ENST00000471891 0.702842608958699 0.50946558882599 0.0469210239366564 ENSG00000163463 KRTCAP2
ENST00000482246 0.702842608958699 0.50946558882599 0.0469210239366564 ENSG00000163463 KRTCAP2
ENST00000490672 0.702747507840934 0.509228368064556 0.0469434966312666 ENSG00000163463 KRTCAP2
ENST00000473363 0.796340368412076 0.640606772034061 0.0320943040772158 ENSG00000273088 RP11-201K10.3
ENST00000461136 0.699816278317109 0.504851896648309 0.0474415354415688 ENSG00000163463 KRTCAP2
ENST00000492892 0.699816278317109 0.504851896648309 0.0474415354415688 ENSG00000163463 KRTCAP2
ENST00000478737 0.998874344761182 0.997624948624327 -0.000197492309956589 ENSG00000116521 SCAMP3
ENST00000302631 0.609258136199723 0.394704898816871 -0.0513662061675961 ENSG00000116521 SCAMP3
ENST00000355379 0.61952567563927 0.406321084061208 -0.0504063685996829 ENSG00000116521 SCAMP3
ENST00000472397 0.751605608823961 0.574243235614135 -0.0370066201304605 ENSG00000116521 SCAMP3
ENST00000490999 0.702906773940433 0.509535251209855 -0.0421717065636137 ENSG00000116521 SCAMP3
ENST00000465312 0.743801161919518 0.562726343015921 -0.0367965898771225 ENSG00000116521 SCAMP3
ENST00000462151 0.661032834188653 0.456297498460733 -0.0500762431319 ENSG00000116521 SCAMP3
ENST00000497470 0.679759509018145 0.478714151302312 -0.0491077474057984 ENSG00000116521 SCAMP3
ENST00000361168 0.47483276458083 0.245404449534933 -0.0605285854131071 ENSG00000176444 CLK2
ENST00000368361 0.467646050813936 0.238710094510474 -0.0609331787390335 ENSG00000176444 CLK2
ENST00000476983 0.464481551324743 0.235670462218404 -0.0613317964528234 ENSG00000176444 CLK2
ENST00000355560 0.467646050813936 0.238699874488505 -0.0609337582200498 ENSG00000176444 CLK2
ENST00000497188 0.648648377086484 0.440322016563087 -0.0460290873817369 ENSG00000176444 CLK2
ENST00000536801 0.477773345937287 0.248419955782824 -0.0594050707056253 ENSG00000176444 CLK2
ENST00000471047 0.222073987337294 0.0506458555096295 -0.11350900419668 ENSG00000176444 CLK2
ENST00000447866 0.558651374383421 0.334442117615472 -0.0415404457462389 ENSG00000160752 FDPS
ENST00000468479 0.5860493936612 0.365738442676897 -0.0371297702726397 ENSG00000160752 FDPS
ENST00000461507 0.648578304607812 0.440226074738813 -0.0317297517768047 ENSG00000160752 FDPS
ENST00000467076 0.58612280916551 0.365831576159079 -0.0371010214550773 ENSG00000160752 FDPS
ENST00000368356 0.558651374383421 0.33440598245555 -0.0414959206151592 ENSG00000160752 FDPS
ENST00000474345 0.626726114032768 0.414833891614211 -0.0335562120730462 ENSG00000160752 FDPS
ENST00000471117 0.63512012121329 0.423998002724253 -0.0326517679521608 ENSG00000160752 FDPS
ENST00000495308 0.652738449019713 0.445782119623538 -0.0312409852186843 ENSG00000160752 FDPS
ENST00000487002 0.694046071006356 0.497906065924657 -0.0353144418054467 ENSG00000160752 FDPS
ENST00000491013 0.624966283285121 0.412761798528995 -0.033568908529853 ENSG00000160752 FDPS
ENST00000356657 0.555086342229854 0.330101472175385 -0.0418715550804166 ENSG00000160752 FDPS
ENST00000465559 0.709153541426831 0.518073599561115 -0.0267526008751593 ENSG00000160752 FDPS
ENST00000470171 0.637410612477972 0.426818506753048 -0.0326405317665739 ENSG00000160752 FDPS
ENST00000489003 0.636659990652799 0.425813147477841 -0.0329679890946775 ENSG00000160752 FDPS
ENST00000477057 0.608754000347914 0.394147792089062 -0.0349773994423918 ENSG00000160752 FDPS
ENST00000446880 0.859883336628758 0.742766067711068 -0.0160016549500903 ENSG00000225855 RUSC1-AS1
ENST00000543656 0.817377183215995 0.67331511956495 -0.0214376741210845 ENSG00000225855 RUSC1-AS1
ENST00000443642 0.800632692414954 0.647348226222714 -0.0238108277309349 ENSG00000225855 RUSC1-AS1
ENST00000492887 0.361443141077798 0.146728540089545 -0.0792954729260727 ENSG00000160752 FDPS
ENST00000492244 0.397039930789977 0.175740567749327 -0.0754559575540481 ENSG00000160752 FDPS
ENST00000490140 0.397039930789977 0.175732065699418 -0.0824834076597414 ENSG00000160752 FDPS
ENST00000489324 0.451004699883845 0.224300612037489 -0.0896708821787134 ENSG00000160752 FDPS
ENST00000450199 0.211073491541763 0.0443106951658105 -0.122700734674292 ENSG00000225855 RUSC1-AS1
ENST00000368346 0.29638204331434 0.0972336608323054 0.0916023239293127 ENSG00000116539 ASH1L
ENST00000392403 0.31792119404087 0.113554067372214 0.0879853600569121 ENSG00000116539 ASH1L
ENST00000548830 0.293007135516782 0.0948086331748736 0.105561948327298 ENSG00000116539 ASH1L
ENST00000538143 0.609801387695453 0.395408993767245 -0.0283182748394247 ENSG00000125459 MSTO1
ENST00000452804 0.603209319609636 0.387512946656728 -0.0289171454198135 ENSG00000125459 MSTO1
ENST00000538914 0.558492907286572 0.334119214428059 -0.0323152151914941 ENSG00000203761 MSTO2P
ENST00000500626 0.362081016713219 0.147279097974332 -0.0845123909574462 ENSG00000246203 RP11-29H23.5
ENST00000404643 0.983132146317187 0.96453285393113 -0.00168711455396729 ENSG00000163374 YY1AP1
ENST00000407221 0.983132146317187 0.96453285393113 -0.00168711455396729 ENSG00000163374 YY1AP1
ENST00000359205 0.983132146317187 0.96453285393113 -0.00168711455396729 ENSG00000163374 YY1AP1
ENST00000354691 0.983711622860526 0.966244456745301 -0.00160568469904541 ENSG00000163374 YY1AP1
ENST00000436865 0.981401270826838 0.960722748877904 -0.00186655970333985 ENSG00000163374 YY1AP1
ENST00000295566 0.979940434895182 0.958224112402474 -0.00198653425384669 ENSG00000163374 YY1AP1
ENST00000368330 0.979940434895182 0.958224112402474 -0.00198653425384669 ENSG00000163374 YY1AP1
ENST00000361140 0.983132146317187 0.96453285393113 -0.00168711455396729 ENSG00000163374 YY1AP1
ENST00000355499 0.983711622860526 0.966245588701951 -0.00160544614204839 ENSG00000163374 YY1AP1
ENST00000361831 0.983711622860526 0.966245588701951 -0.00160544614204839 ENSG00000163374 YY1AP1
ENST00000347088 0.983711622860526 0.966245588701951 -0.00160544614204839 ENSG00000163374 YY1AP1
ENST00000368340 0.981792964889446 0.961613894941278 -0.00182656263407311 ENSG00000163374 YY1AP1
ENST00000311573 0.915253019535501 0.835849996597316 -0.00784712093380819 ENSG00000163374 YY1AP1
ENST00000442834 0.401629849487404 0.180017704518668 -0.065161148133054 ENSG00000163374 YY1AP1
ENST00000368339 0.947241905839247 0.893792613400475 -0.00506585967186605 ENSG00000163374 YY1AP1
ENST00000535662 0.549401370718052 0.323711574884886 -0.0442297402234186 ENSG00000163374 YY1AP1
ENST00000405763 0.746157508519321 0.566501290186702 0.0230445093700231 ENSG00000163374 YY1AP1
ENST00000488784 0.849669199224513 0.726246965965719 -0.0167445019286642 ENSG00000163374 YY1AP1
ENST00000493625 0.811456157009312 0.664066120811638 0.0182300788248927 ENSG00000163374 YY1AP1
ENST00000477470 0.795973008618489 0.640143901227448 -0.0225173869695148 ENSG00000163374 YY1AP1
ENST00000438245 0.77070535137972 0.601676002425875 0.0225720283090131 ENSG00000163374 YY1AP1
ENST00000476093 0.679524639445262 0.478405329024648 0.0317488081513648 ENSG00000163374 YY1AP1
ENST00000443231 0.694873780094101 0.498917421180418 0.0303474715203257 ENSG00000163374 YY1AP1
ENST00000496324 0.827365321975129 0.689438775633463 -0.0223691910320429 ENSG00000163374 YY1AP1
ENST00000454523 0.810660075917311 0.66273433596388 0.0208909305673855 ENSG00000163374 YY1AP1
ENST00000476027 0.807013977348724 0.657237807086164 0.0212558657901372 ENSG00000163374 YY1AP1
ENST00000471642 0.50629374199687 0.27728302288268 -0.0499849399704458 ENSG00000132676 DAP3
ENST00000471214 0.46843185263465 0.239286890407879 -0.0546073298691501 ENSG00000132676 DAP3
ENST00000368336 0.549401370718052 0.323744543759565 -0.0470639357608057 ENSG00000132676 DAP3
ENST00000343043 0.531625378527544 0.303891454482715 -0.049127570163645 ENSG00000132676 DAP3
ENST00000496863 0.960948223215114 0.918971335385581 -0.00560389605361939 ENSG00000132676 DAP3
ENST00000421487 0.533686047615144 0.306355333944159 -0.0488523068650083 ENSG00000132676 DAP3
ENST00000535183 0.533686047615144 0.306355333944159 -0.0488523068650083 ENSG00000132676 DAP3
ENST00000465375 0.479527713893646 0.250411688151261 0.0691842475423469 ENSG00000132676 DAP3
ENST00000462002 0.98188818765199 0.961742867690165 0.0026849231299363 ENSG00000132676 DAP3
ENST00000470830 0.777820410076409 0.612411989332545 -0.0255908642509183 ENSG00000132676 DAP3
ENST00000463575 0.573851783574888 0.35072687555674 -0.0527625579970444 ENSG00000132676 DAP3
ENST00000497826 0.52820458757065 0.300375308755682 -0.0582628564063576 ENSG00000132676 DAP3
ENST00000471523 0.999027958553193 0.997903421744227 -0.000168606048716788 ENSG00000132676 DAP3
ENST00000479151 0.431657189027447 0.207056061986133 -0.0737738961412285 ENSG00000132676 DAP3
ENST00000462978 0.335857154695138 0.127113549403173 -0.0934076633916143 ENSG00000132676 DAP3
ENST00000477394 0.520057767792995 0.291434310593602 -0.0612655143390658 ENSG00000132676 DAP3
ENST00000475056 0.471774311533125 0.242297020086863 -0.0681425606203682 ENSG00000132676 DAP3
ENST00000490249 0.471774311533125 0.242297020086863 -0.0681425606203682 ENSG00000132676 DAP3
ENST00000497433 0.387398974322593 0.16777742351592 -0.0978892727330954 ENSG00000132676 DAP3
ENST00000463295 0.499845884246086 0.270465258064409 -0.0664016154124584 ENSG00000132676 DAP3
ENST00000437809 0.248054724404133 0.0655444471551717 -0.0648330113483863 ENSG00000116580 GON4L
ENST00000368331 0.243118447651852 0.0627503442425965 -0.06546997049115 ENSG00000116580 GON4L
ENST00000271883 0.250339252149079 0.0670527194712757 -0.0648326687860814 ENSG00000116580 GON4L
ENST00000361040 0.423846165847084 0.199909995770464 -0.0519397570283991 ENSG00000116580 GON4L
ENST00000471341 0.425333559203575 0.201101916340605 -0.0520870552771638 ENSG00000116580 GON4L
ENST00000368324 0.574342262066923 0.351312089976951 -0.0541107615787712 ENSG00000132718 SYT11
ENST00000368323 0.694680324058938 0.498739835518685 0.0343008470985373 ENSG00000143622 RIT1
ENST00000539040 0.769185286836618 0.599623493431031 0.0263244630910351 ENSG00000143622 RIT1
ENST00000368322 0.949158896842985 0.896890636012913 -0.00665707488140962 ENSG00000143622 RIT1
ENST00000461050 0.925413763581372 0.853139371558193 -0.00958593695233806 ENSG00000143622 RIT1
ENST00000609492 0.596304030759801 0.378441258700541 -0.04576217332882 ENSG00000143622 RIT1
ENST00000368321 0.865290743737462 0.752089112414764 0.016038778662022 ENSG00000132680 KIAA0907
ENST00000368320 0.865290743737462 0.752089112414764 0.016038778662022 ENSG00000132680 KIAA0907
ENST00000478002 0.965017971617072 0.926278683859026 0.00580695599345109 ENSG00000132680 KIAA0907
ENST00000368319 0.679816850420608 0.47879470993869 0.0355386091444409 ENSG00000132680 KIAA0907
ENST00000482337 0.596315154948062 0.378490270534247 0.0438890468688131 ENSG00000132680 KIAA0907
ENST00000466713 0.978676109669002 0.956161584607056 -0.0030001642375556 ENSG00000132680 KIAA0907
ENST00000368315 0.11099549699715 0.00620940593552701 -0.117228620262204 ENSG00000116584 ARHGEF2
ENST00000313695 0.137821483496975 0.0127793387093243 -0.102952514881587 ENSG00000116584 ARHGEF2
ENST00000361247 0.151639524993226 0.0170076727734808 -0.0994365232933061 ENSG00000116584 ARHGEF2
ENST00000368316 0.11920303234228 0.00798782125726094 -0.105750855158578 ENSG00000116584 ARHGEF2
ENST00000477754 0.12576418971987 0.00954120220520927 -0.103311700975233 ENSG00000116584 ARHGEF2
ENST00000462460 0.11920303234228 0.00798782125726094 -0.105750855158578 ENSG00000116584 ARHGEF2
ENST00000313667 0.141742654808559 0.0138235049494954 -0.109242381105959 ENSG00000116584 ARHGEF2
ENST00000471589 0.566722812371312 0.343460517943097 -0.0494442594660203 ENSG00000116584 ARHGEF2
ENST00000497907 0.516231358757664 0.287628492781611 -0.0566504155987039 ENSG00000116584 ARHGEF2
ENST00000476273 0.544535252704784 0.318056209024694 -0.0528184151470125 ENSG00000116584 ARHGEF2
ENST00000465079 0.681184102125247 0.48080859222126 -0.0423465037333573 ENSG00000116584 ARHGEF2
ENST00000495070 0.452323783773058 0.225290768641842 -0.0670816699479649 ENSG00000116584 ARHGEF2
ENST00000295702 0.519192193866419 0.290565728209886 0.0527082044040718 ENSG00000163479 SSR2
ENST00000472467 0.806052914355378 0.655849234463804 -0.0235288823441962 ENSG00000163479 SSR2
ENST00000488179 0.501973425238114 0.273114105168102 0.0546512086109504 ENSG00000163479 SSR2
ENST00000529008 0.51730385539499 0.288807470710107 0.0528834525978059 ENSG00000163479 SSR2
ENST00000496742 0.51739954400061 0.288898171261012 0.0528804364473885 ENSG00000163479 SSR2
ENST00000484320 0.51739954400061 0.288898171261012 0.0528804364473885 ENSG00000163479 SSR2
ENST00000532074 0.51667715070695 0.288255421549459 0.052947534582609 ENSG00000163479 SSR2
ENST00000480176 0.516812826108881 0.28837968449145 0.0529417254321616 ENSG00000163479 SSR2
ENST00000473699 0.523827926113839 0.295462013691276 0.0526163375071505 ENSG00000163479 SSR2
ENST00000480567 0.505676199217081 0.276451434499846 0.0551862721570651 ENSG00000163479 SSR2
ENST00000531790 0.42169840620706 0.197895718634764 0.0685704378438571 ENSG00000163479 SSR2
ENST00000368311 0.439649871426446 0.21372781620956 0.067133859258276 ENSG00000163479 SSR2
ENST00000472898 0.407009968679034 0.184624480753486 0.0718741560800425 ENSG00000163479 SSR2
ENST00000474377 0.403592910353019 0.181769440527835 0.0723980231801402 ENSG00000163479 SSR2
ENST00000466905 0.403592910353019 0.181769440527835 0.0723980231801402 ENSG00000163479 SSR2
ENST00000531917 0.402973027864657 0.181241118394481 0.0724819596408217 ENSG00000163479 SSR2
ENST00000526212 0.310213650544503 0.107227410418262 0.0915631477565639 ENSG00000163479 SSR2
ENST00000467041 0.328976286812659 0.121847998029931 0.0908163380401385 ENSG00000163479 SSR2
ENST00000368309 0.327561656325656 0.120623515322479 -0.0947433740724189 ENSG00000160803 UBQLN4
ENST00000368305 0.581316377828926 0.360065055806695 -0.0612129223151092 ENSG00000116586 LAMTOR2
ENST00000368304 0.581316377828926 0.360065055806695 -0.0612129223151092 ENSG00000116586 LAMTOR2
ENST00000489664 0.523663091227018 0.295192777162666 -0.0693983821333043 ENSG00000116586 LAMTOR2
ENST00000368302 0.571693157623734 0.348393271162825 -0.0627126992007028 ENSG00000116586 LAMTOR2
ENST00000487106 0.558764776733184 0.334582541998372 -0.0663666490119558 ENSG00000116586 LAMTOR2
ENST00000502751 0.119917104713333 0.00816221740930052 -0.150117555946006 ENSG00000160789 LMNA
ENST00000368301 0.16275044239322 0.0207211380255229 -0.122210082358845 ENSG00000160789 LMNA
ENST00000515711 0.296451007721668 0.0972875697465325 -0.134095480707625 ENSG00000160789 LMNA
ENST00000347559 0.150625944794297 0.0165199652629988 -0.123113550588626 ENSG00000160789 LMNA
ENST00000361308 0.16342707280584 0.0211629993306392 -0.125614740333985 ENSG00000160789 LMNA
ENST00000368300 0.15120312436511 0.0168296257893335 -0.122838821006798 ENSG00000160789 LMNA
ENST00000478063 0.170349419949767 0.0235830893120955 -0.184995493988089 ENSG00000160789 LMNA
ENST00000470199 0.122986615109323 0.00885461726981639 -0.15553050201965 ENSG00000160789 LMNA
ENST00000469565 0.128093680418826 0.0101341306029469 -0.161037065569123 ENSG00000160789 LMNA
ENST00000368299 0.163170596827612 0.0210560294937156 -0.122064105130232 ENSG00000160789 LMNA
ENST00000502357 0.427005354524872 0.202789429320586 -0.0698946703839314 ENSG00000160789 LMNA
ENST00000448611 0.24153837359044 0.0614685991995275 -0.0894144989972306 ENSG00000160789 LMNA
ENST00000515459 0.399454159815143 0.178365763395657 -0.0741095298206752 ENSG00000160789 LMNA
ENST00000368297 0.266166479572227 0.0762792858682297 -0.0917162856523979 ENSG00000160789 LMNA
ENST00000504687 0.506544400281458 0.27759848335948 -0.0597803635715592 ENSG00000160789 LMNA
ENST00000473598 0.261970893845862 0.0739246461487922 -0.0890328271386164 ENSG00000160789 LMNA
ENST00000392353 0.261798211723999 0.073834128251466 -0.0929483624432361 ENSG00000160789 LMNA
ENST00000515824 0.399661399324579 0.178486417708456 -0.0817598045161668 ENSG00000160789 LMNA
ENST00000496738 0.207723568607847 0.0427086993162801 -0.104248079555147 ENSG00000160789 LMNA
ENST00000368298 0.19196699295144 0.03388844758169 -0.120822504396804 ENSG00000160789 LMNA
ENST00000498722 0.101149628573194 0.00467183217676155 -0.166220481887661 ENSG00000160789 LMNA
ENST00000508500 0.163003366835446 0.0208796369956655 -0.127219796278884 ENSG00000160789 LMNA
ENST00000459904 0.0649630539640928 0.00126014949541477 -0.188658432842486 ENSG00000160789 LMNA
ENST00000435124 0.0789355137912931 0.00216463411999809 -0.131238259878339 ENSG00000196189 SEMA4A
ENST00000414683 0.0839283196527473 0.002553206055993 -0.129259839869972 ENSG00000196189 SEMA4A
ENST00000355014 0.0993805912200816 0.0043557773593479 -0.118242431469953 ENSG00000196189 SEMA4A
ENST00000485575 0.346937170435844 0.135771287097691 -0.0817679241893497 ENSG00000196189 SEMA4A
ENST00000368285 0.118552567358766 0.00769695604415367 -0.116647085850609 ENSG00000196189 SEMA4A
ENST00000368284 0.117731735815382 0.00753721649696594 -0.117136412403296 ENSG00000196189 SEMA4A
ENST00000368286 0.117372750024805 0.0073738583303481 -0.117447053708942 ENSG00000196189 SEMA4A
ENST00000438830 0.0977964971468584 0.00416399328220478 -0.133861019385476 ENSG00000196189 SEMA4A
ENST00000368282 0.121253401006468 0.00845150514780298 -0.116303648394235 ENSG00000196189 SEMA4A
ENST00000470306 0.122588970301817 0.00878699752390731 -0.131522860607582 ENSG00000196189 SEMA4A
ENST00000487358 0.118599980370171 0.0077949971174786 -0.122386989306941 ENSG00000196189 SEMA4A
ENST00000462892 0.316009934281577 0.111696054673172 -0.092088460523098 ENSG00000196189 SEMA4A
ENST00000359511 0.573569728600603 0.350394339363902 -0.0498073372216168 ENSG00000160785 SLC25A44
ENST00000423538 0.76177893704391 0.588650392816191 -0.0302952342848974 ENSG00000160785 SLC25A44
ENST00000469537 0.56854977387638 0.345127722102281 -0.0506115496319091 ENSG00000160785 SLC25A44
ENST00000490491 0.782239388278212 0.618821700852414 -0.0257536713998596 ENSG00000260238 PMF1-BGLAP
ENST00000368279 0.811836326195768 0.664695721847185 -0.0221947907112875 ENSG00000160783 PMF1
ENST00000466489 0.741227342404602 0.559114411286871 -0.0335448902452562 ENSG00000160783 PMF1
ENST00000368273 0.810587071327116 0.662560872941878 -0.0222978555917339 ENSG00000160783 PMF1
ENST00000606952 0.55292821800328 0.32770943050591 -0.0494247021953759 ENSG00000160783 PMF1
ENST00000368277 0.811910761417573 0.664826005856626 -0.0221975783695626 ENSG00000160783 PMF1
ENST00000565805 0.766732193968582 0.596170694081708 -0.0274776437207138 ENSG00000160783 PMF1
ENST00000567140 0.766732193968582 0.596170694081708 -0.0274776437207138 ENSG00000160783 PMF1
ENST00000368276 0.774452164855122 0.607403580691638 -0.0266482337600903 ENSG00000260238 PMF1-BGLAP
ENST00000320139 0.779600807304066 0.615069363290305 -0.026057375788194 ENSG00000260238 PMF1-BGLAP
ENST00000497069 0.750815209918392 0.573401657580885 -0.0283769341972492 ENSG00000160783 PMF1
ENST00000361813 0.195271712279531 0.0352270072788074 -0.089516233862617 ENSG00000198952 SMG5
ENST00000368267 0.21413490554538 0.0460192133045886 -0.0849482064071246 ENSG00000198952 SMG5
ENST00000476954 0.413196408293616 0.190128162265863 -0.085205110922976 ENSG00000198952 SMG5
ENST00000295688 0.307260105000849 0.104862069744944 -0.0759747849678721 ENSG00000163468 CCT3
ENST00000368259 0.307246898032755 0.104818546197326 -0.0759767808927655 ENSG00000163468 CCT3
ENST00000368258 0.307260105000849 0.104864524874392 -0.0759749120170384 ENSG00000163468 CCT3
ENST00000368261 0.307154286148094 0.104759940147807 -0.0760124759574146 ENSG00000163468 CCT3
ENST00000368262 0.307154286148094 0.104759940147807 -0.0760124759574146 ENSG00000163468 CCT3
ENST00000472765 0.3070074917049 0.104661276741933 -0.075996754480862 ENSG00000163468 CCT3
ENST00000413555 0.780717078381829 0.616766079984463 -0.0253578366112649 ENSG00000163468 CCT3
ENST00000496684 0.818510790034647 0.675040706606304 -0.0215673243829043 ENSG00000163468 CCT3
ENST00000533194 0.858398421009449 0.740049137327702 -0.0171569896170981 ENSG00000163468 CCT3
ENST00000463132 0.823391922169585 0.682990833729567 -0.0215351039919971 ENSG00000163468 CCT3
ENST00000490221 0.804350155554028 0.652986735156676 -0.024604182863844 ENSG00000163468 CCT3
ENST00000446905 0.823391922169585 0.682990833729567 -0.0215351039919971 ENSG00000163468 CCT3
ENST00000478640 0.549038357809772 0.323235830200558 -0.0480298974071792 ENSG00000163468 CCT3
ENST00000415548 0.606161462068203 0.391093921144449 -0.0446109690252959 ENSG00000163468 CCT3
ENST00000368256 0.702744423249023 0.509201413177151 -0.0358393302239849 ENSG00000163468 CCT3
ENST00000489870 0.78028945665806 0.616205542835314 -0.0280498499635761 ENSG00000163468 CCT3
ENST00000464356 0.20188563423638 0.0389265039020351 -0.100051604760425 ENSG00000116604 MEF2D
ENST00000348159 0.130840177775301 0.0108035895986621 -0.117885708187994 ENSG00000116604 MEF2D
ENST00000340875 0.130840177775301 0.010783752528405 -0.117889261521334 ENSG00000116604 MEF2D
ENST00000353795 0.130840177775301 0.010783752528405 -0.117889261521334 ENSG00000116604 MEF2D
ENST00000368240 0.130840177775301 0.010783752528405 -0.117889261521334 ENSG00000116604 MEF2D
ENST00000360595 0.207415972772695 0.0425121882397388 -0.0988481838102847 ENSG00000116604 MEF2D
ENST00000475587 0.183562149531011 0.0297731175224684 -0.110125294393861 ENSG00000116604 MEF2D
ENST00000489057 0.200033637935249 0.0379649938643785 -0.134994882370674 ENSG00000116604 MEF2D
ENST00000361170 0.504744519759959 0.275449161213431 -0.0627638121051358 ENSG00000183856 IQGAP3
ENST00000491900 0.504744519759959 0.275449161213431 -0.0627638121051358 ENSG00000183856 IQGAP3
ENST00000368234 0.964263994701847 0.924678971893253 -0.00698093720451986 ENSG00000163382 APOA1BP
ENST00000368235 0.974825371216378 0.94635287798153 -0.00496088341804617 ENSG00000163382 APOA1BP
ENST00000368233 0.912321049858337 0.830377087278111 0.0158512065333012 ENSG00000163382 APOA1BP
ENST00000368232 0.0735536798265268 0.00177821160659466 -0.194447375446488 ENSG00000160818 GPATCH4
ENST00000438976 0.0961270764976704 0.00396026443569842 -0.18615405473456 ENSG00000160818 GPATCH4
ENST00000329117 0.186285724693909 0.0307521995880372 -0.133895476754219 ENSG00000132692 BCAN
ENST00000313146 0.219732137555171 0.0491680655374872 -0.126156788937987 ENSG00000143319 ISG20L2
ENST00000368219 0.167287886624552 0.0223733600840198 -0.150178223773944 ENSG00000143319 ISG20L2
ENST00000368218 0.278308555858534 0.0845459652250385 -0.0916748208803246 ENSG00000143303 RRNAD1
ENST00000368216 0.276178785898267 0.0831980274173018 -0.0919969466069394 ENSG00000143303 RRNAD1
ENST00000519086 0.684766077585426 0.485830334759569 -0.0399952999521167 ENSG00000143303 RRNAD1
ENST00000361531 0.413983728888339 0.190809532674038 -0.0829731518695373 ENSG00000143314 MRPL24
ENST00000368211 0.415634855874957 0.192060336781799 -0.0827497578676455 ENSG00000143314 MRPL24
ENST00000434558 0.480689057104712 0.251457773457366 -0.0725552753553142 ENSG00000143314 MRPL24
ENST00000412846 0.410327865156099 0.187418755490999 -0.0832551108664965 ENSG00000143314 MRPL24
ENST00000420938 0.3715533250506 0.154922255429843 -0.0973149696852684 ENSG00000143314 MRPL24
ENST00000357325 0.0648423935349581 0.00125360485741742 -0.135853523168048 ENSG00000143321 HDGF
ENST00000368209 0.0649630539640928 0.00126482404520553 -0.135902660468029 ENSG00000143321 HDGF
ENST00000537739 0.0667359929565952 0.00134483524072935 -0.135176713912859 ENSG00000143321 HDGF
ENST00000465180 0.0620797685558147 0.00107657195764872 -0.135901887366271 ENSG00000143321 HDGF
ENST00000416666 0.0822665242727954 0.00238738880085324 -0.145088753944523 ENSG00000143321 HDGF
ENST00000482651 0.067828970766619 0.00141979623889181 -0.159325415942923 ENSG00000143321 HDGF
ENST00000477306 0.0839283196527473 0.00255018480700991 -0.145252098975297 ENSG00000143321 HDGF
ENST00000368206 0.0358715512360772 0.000246113153184158 -0.17329342836031 ENSG00000143321 HDGF
ENST00000469145 0.0499834369830382 0.000534026740091461 -0.171944378892794 ENSG00000143321 HDGF
ENST00000471377 0.0482157448549882 0.000487699665316208 -0.178112286086778 ENSG00000143321 HDGF
ENST00000495212 0.0510479277820587 0.000579803646173271 -0.176106109473853 ENSG00000143321 HDGF
ENST00000491853 0.134953264105138 0.0119691654659313 -0.142011296185658 ENSG00000143294 PRCC
ENST00000271526 0.141008047799372 0.0135509782995193 -0.11323623454051 ENSG00000143294 PRCC
ENST00000473387 0.349830008587272 0.138235970737591 -0.08912707890023 ENSG00000143294 PRCC
ENST00000353233 0.141719202044505 0.0138137400448607 -0.113213021931548 ENSG00000143294 PRCC
ENST00000526188 0.134361897476583 0.011767502279216 -0.119519041698546 ENSG00000143294 PRCC
ENST00000454659 0.123856630730204 0.00909179034136427 -0.126970152777951 ENSG00000143294 PRCC
ENST00000368194 0.94493981902477 0.888995119156897 0.0082847996520196 ENSG00000132694 ARHGEF11
ENST00000361409 0.832034907207984 0.697131150072098 0.0234192809606745 ENSG00000132694 ARHGEF11
ENST00000368192 0.550123671066351 0.324499141358553 -0.0502000979380057 ENSG00000117036 ETV3
ENST00000462218 0.206040530082944 0.0418185678550746 -0.109550273607376 ENSG00000143297 FCRL5
ENST00000361835 0.735539474350122 0.551299810956647 -0.025830367058818 ENSG00000143297 FCRL5
ENST00000461387 0.318058652446843 0.113645169769646 -0.0791245506624826 ENSG00000143297 FCRL5
ENST00000497286 0.397999942599826 0.176883418920361 -0.0598513773469365 ENSG00000143297 FCRL5
ENST00000356953 0.793871845008374 0.637225377042267 -0.0212933688029361 ENSG00000143297 FCRL5
ENST00000368190 0.844222559000615 0.715741320049698 -0.0169680430026314 ENSG00000143297 FCRL5
ENST00000368191 0.8469677259994 0.721152269436603 -0.016644737515781 ENSG00000143297 FCRL5
ENST00000368189 0.669837720188944 0.467061512511928 -0.0323975500329853 ENSG00000143297 FCRL5
ENST00000481082 0.322747286039684 0.117093831001762 -0.0804550243609845 ENSG00000143297 FCRL5
ENST00000368188 0.612132616429828 0.397950259442034 -0.0497889668239229 ENSG00000143297 FCRL5
ENST00000368141 0.731513037409262 0.546387993712171 0.039210153728554 ENSG00000163563 MNDA
ENST00000566111 0.557510643929612 0.332719826403426 0.05073971046559 ENSG00000163565 IFI16
ENST00000426592 0.835267849677264 0.70205278625722 0.0174165487914702 ENSG00000163565 IFI16
ENST00000447473 0.975384403003148 0.9477943963481 0.00303166546372443 ENSG00000163565 IFI16
ENST00000340979 0.690402540262746 0.493300793185959 0.0292365417494466 ENSG00000163565 IFI16
ENST00000368131 0.690402540262746 0.493300793185959 0.0292365417494466 ENSG00000163565 IFI16
ENST00000493884 0.6904277675646 0.493379534554227 0.0292345122786545 ENSG00000163565 IFI16
ENST00000368132 0.6904277675646 0.493379534554227 0.0292345122786545 ENSG00000163565 IFI16
ENST00000483916 0.6904277675646 0.493379534554227 0.0292345122786545 ENSG00000163565 IFI16
ENST00000295809 0.6904277675646 0.493365058235758 0.0292353086438197 ENSG00000163565 IFI16
ENST00000359709 0.687141936686538 0.489085724462555 0.029503674592682 ENSG00000163565 IFI16
ENST00000430894 0.687141936686538 0.489085724462555 0.029503674592682 ENSG00000163565 IFI16
ENST00000448393 0.774751111024695 0.607856065422034 0.0218863862016174 ENSG00000163565 IFI16
ENST00000567661 0.385711339755073 0.166228928575499 -0.0648923662806525 ENSG00000163565 IFI16
ENST00000474473 0.979988136615503 0.958297496379667 0.00257760583829759 ENSG00000163565 IFI16
ENST00000562225 0.888361401383671 0.790155584505291 0.0124468932863033 ENSG00000163565 IFI16
ENST00000368130 0.637213658820719 0.426516351790283 0.0401055308504095 ENSG00000163568 AIM2
ENST00000481829 0.772179767652308 0.603706404342128 0.0285368766418706 ENSG00000163568 AIM2
ENST00000368129 0.641302805849762 0.431529121454875 0.0407100507795894 ENSG00000163568 AIM2
ENST00000411768 0.372523959329836 0.155803347403546 0.0796405493826849 ENSG00000163568 AIM2
ENST00000368096 0.980679818073878 0.959379882657598 -0.00254002208566393 ENSG00000158710 TAGLN2
ENST00000368097 0.980569038330377 0.959166463861658 -0.00253762787647466 ENSG00000158710 TAGLN2
ENST00000478033 0.792693902468686 0.635722190139598 0.0212699557435939 ENSG00000158710 TAGLN2
ENST00000320307 0.777416242061155 0.611751940588813 0.0235368314995761 ENSG00000158710 TAGLN2
ENST00000397334 0.817216135553653 0.673053097764056 0.0195767189196338 ENSG00000158710 TAGLN2
ENST00000360472 0.21235955321278 0.045031608746675 -0.103853087356174 ENSG00000162734 PEA15
ENST00000368077 0.21601859300712 0.0471491164451264 -0.114655939008893 ENSG00000162734 PEA15
ENST00000368076 0.21234517027413 0.0449553601151094 -0.103862567315162 ENSG00000162734 PEA15
ENST00000488858 0.21601859300712 0.0471509483552985 -0.126854901648687 ENSG00000162734 PEA15
ENST00000368073 0.661450661582123 0.456825342262472 -0.0264611052705364 ENSG00000132716 DCAF8
ENST00000326837 0.661028439317242 0.456280178860026 -0.0264874420315282 ENSG00000132716 DCAF8
ENST00000368074 0.657145040284428 0.451488829348472 -0.0267952741972862 ENSG00000132716 DCAF8
ENST00000477163 0.977034803351393 0.952078317100173 -0.00317332142046187 ENSG00000132716 DCAF8
ENST00000556710 0.779262850355022 0.614516665869991 -0.0151543395591458 ENSG00000258465 DCAF8
ENST00000608310 0.779262850355022 0.614516665869991 -0.0151543395591458 ENSG00000132716 DCAF8
ENST00000461888 0.592634597546203 0.374069515393674 -0.0321434822715166 ENSG00000132716 DCAF8
ENST00000490368 0.948641142390161 0.896084384233223 0.00713904577495035 ENSG00000132716 DCAF8
ENST00000497354 0.553196562479037 0.327965071117367 -0.0589924288486823 ENSG00000132716 DCAF8
ENST00000481831 0.306818387002414 0.104510403750938 -0.104477284666882 ENSG00000132716 DCAF8
ENST00000466253 0.988076860314278 0.975095285228453 -0.00158794640146681 ENSG00000132716 DCAF8
ENST00000610139 0.444147183406602 0.2177810881016 -0.0618406118955732 ENSG00000132716 DCAF8
ENST00000475733 0.447102477615463 0.220657960690615 -0.061442100548845 ENSG00000132716 DCAF8
ENST00000447377 0.52659301003903 0.298737837417368 -0.0546976422135265 ENSG00000132716 DCAF8
ENST00000495887 0.634436195822461 0.423281575365281 -0.0440113496847649 ENSG00000132716 DCAF8
ENST00000440682 0.632428352126346 0.420854724909734 -0.0437967047326636 ENSG00000132716 DCAF8
ENST00000407642 0.681184102125247 0.480847235801183 -0.0386074191001816 ENSG00000132716 DCAF8
ENST00000485079 0.891276554792743 0.79465118441192 -0.00993153631328369 ENSG00000258465 DCAF8
ENST00000419626 0.967470814579739 0.930886713214095 0.00519524345841448 ENSG00000132716 DCAF8
ENST00000368072 0.682416274874123 0.482556848992984 0.0325239484303651 ENSG00000162735 PEX19
ENST00000472750 0.677438253549179 0.476007099698247 0.0330632314954444 ENSG00000162735 PEX19
ENST00000467711 0.66349986440456 0.459899918324634 0.0408012577267012 ENSG00000162735 PEX19
ENST00000440949 0.988861443341625 0.976564432580407 0.00145346954711952 ENSG00000162735 PEX19
ENST00000532508 0.985598611897676 0.969893380485901 -0.0020240969144072 ENSG00000162735 PEX19
ENST00000462644 0.951971535934403 0.902806721101963 -0.00666053084605221 ENSG00000162735 PEX19
ENST00000532643 0.951889054855427 0.902698948134889 0.00671221937930889 ENSG00000162735 PEX19
ENST00000392220 0.957975413826062 0.913528131316025 -0.00597866527665365 ENSG00000162735 PEX19
ENST00000533699 0.96200480051519 0.920534554704424 0.00597156420597523 ENSG00000162735 PEX19
ENST00000533104 0.974212925288641 0.94431014039573 0.00425327335443314 ENSG00000162735 PEX19
ENST00000368069 0.472696330680724 0.243255669882365 -0.0378842635173296 ENSG00000122218 COPA
ENST00000241704 0.474342648297785 0.244833235125447 -0.0378008469495536 ENSG00000122218 COPA
ENST00000545284 0.171234317863191 0.0241114013896743 -0.119276509530611 ENSG00000122218 COPA
ENST00000541366 0.825108603659448 0.68567733813436 0.0182523419220902 ENSG00000122218 COPA
ENST00000294785 0.769992786825556 0.600682942463506 -0.0336728088091747 ENSG00000162736 NCSTN
ENST00000368063 0.769967949535502 0.600645823679877 -0.0336926563448659 ENSG00000162736 NCSTN
ENST00000535857 0.740449984172383 0.558023486497747 -0.0374770551855074 ENSG00000162736 NCSTN
ENST00000421914 0.655196009930938 0.448970261645744 -0.0505404962117859 ENSG00000162736 NCSTN
ENST00000392212 0.736621345493019 0.55266358330621 -0.0384862529637667 ENSG00000162736 NCSTN
ENST00000459963 0.839459757130253 0.708529016390659 -0.0241487776618171 ENSG00000162736 NCSTN
ENST00000424645 0.831683334936119 0.696553260395784 -0.0253478400500444 ENSG00000162736 NCSTN
ENST00000368065 0.782834700446012 0.619802080223678 -0.0333792831589032 ENSG00000162736 NCSTN
ENST00000424754 0.568994130425601 0.345658866675442 -0.0632814198224951 ENSG00000162736 NCSTN
ENST00000435149 0.846750707124245 0.720699420825291 -0.023509089990116 ENSG00000162736 NCSTN
ENST00000368059 0.360293155583114 0.145918189380593 0.0594408404854598 ENSG00000162739 SLAMF6
ENST00000368057 0.36050878353021 0.146029709019201 0.0594345980035915 ENSG00000162739 SLAMF6
ENST00000368055 0.29877944136968 0.0989581871073176 0.0850509483910619 ENSG00000162739 SLAMF6
ENST00000446952 0.569860119006233 0.346647581479559 -0.0549149980394871 ENSG00000234425 RP11-528G1.2
ENST00000534968 0.629903998492871 0.418000912168001 -0.0465267757954944 ENSG00000066294 CD84
ENST00000368054 0.630250125293551 0.418363618003574 -0.0465200771141329 ENSG00000066294 CD84
ENST00000302035 0.947651794569611 0.89441648789048 -0.00433843514490702 ENSG00000117090 SLAMF1
ENST00000235739 0.9750121726607 0.946888854076079 0.00219403598899745 ENSG00000117090 SLAMF1
ENST00000538290 0.899817688198869 0.809436669397834 0.00804565348562327 ENSG00000117090 SLAMF1
ENST00000355199 0.939949477042451 0.879112393209041 0.00511989240652033 ENSG00000117090 SLAMF1
ENST00000494463 0.472794376378735 0.24339020605118 -0.0528166726608018 ENSG00000117090 SLAMF1
ENST00000598917 0.0953500891081611 0.00379695260828066 0.132508698605061 ENSG00000228863 RP11-404F10.2
ENST00000443928 0.0959092530416743 0.0039033718194494 0.132811940539377 ENSG00000228863 RP11-404F10.2
ENST00000588034 0.0963394021756815 0.00399034933471217 0.132653177467861 ENSG00000228863 RP11-404F10.2
ENST00000368046 0.128186789793382 0.0102243715235237 0.0980216088173606 ENSG00000117091 CD48
ENST00000368045 0.150880474559424 0.0166917500650427 0.0955938093386184 ENSG00000117091 CD48
ENST00000488819 0.334102466856966 0.12587384038101 -0.0639321595165076 ENSG00000026751 SLAMF7
ENST00000444090 0.535147685526966 0.307843807280203 -0.037727705448004 ENSG00000026751 SLAMF7
ENST00000441662 0.542649172496183 0.3158621517801 -0.0363691115455253 ENSG00000026751 SLAMF7
ENST00000368043 0.479174332015415 0.24990689743133 -0.0427132363512521 ENSG00000026751 SLAMF7
ENST00000368042 0.481570385199407 0.252367715451071 -0.0425015348721163 ENSG00000026751 SLAMF7
ENST00000458602 0.50266026825779 0.273719411251551 -0.0403827121582843 ENSG00000026751 SLAMF7
ENST00000458104 0.578669928537837 0.356475693652032 -0.0348033593252638 ENSG00000026751 SLAMF7
ENST00000359331 0.479850283221255 0.250698289798747 -0.0426724248730427 ENSG00000026751 SLAMF7
ENST00000495334 0.426483687613514 0.202376662360177 -0.0459705667520578 ENSG00000026751 SLAMF7
ENST00000484221 0.775510550555899 0.608997494974591 -0.0252412826839549 ENSG00000026751 SLAMF7
ENST00000368037 0.204645465831172 0.0408146950842471 0.106252600897477 ENSG00000122224 LY9
ENST00000392203 0.205075731499374 0.0412021039536096 0.106088760437727 ENSG00000122224 LY9
ENST00000341032 0.205075731499374 0.0412312871924724 0.106079682738425 ENSG00000122224 LY9
ENST00000368040 0.205075731499374 0.0412312871924724 0.106079682738425 ENSG00000122224 LY9
ENST00000368041 0.205075731499374 0.0412312871924724 0.106079682738425 ENSG00000122224 LY9
ENST00000263285 0.204552218851993 0.0407612744773305 0.106258394696021 ENSG00000122224 LY9
ENST00000480837 0.237636881410387 0.0593313181605517 0.111164676576711 ENSG00000122224 LY9
ENST00000471816 0.171125113130375 0.0240385004381331 0.130061084974122 ENSG00000122224 LY9
ENST00000368035 0.354176572010745 0.14148901407572 0.0901272238731207 ENSG00000122224 LY9
ENST00000368026 0.356429911605874 0.143181796605494 -0.0739021754970315 ENSG00000158769 F11R
ENST00000289779 0.964722096533552 0.92573320893782 -0.00416779399601006 ENSG00000270149 RP11-544M22.13
ENST00000537746 0.505814189233795 0.276655638827102 -0.0591886371963352 ENSG00000158769 F11R
ENST00000470694 0.912219906764467 0.830264743508863 0.0102284029542288 ENSG00000270149 RP11-544M22.13
ENST00000423014 0.429463955477753 0.205165590141702 0.0815611940137415 ENSG00000215845 TSTD1
ENST00000368024 0.421160094677588 0.197332807627906 0.0829162264196819 ENSG00000215845 TSTD1
ENST00000368023 0.415510917925126 0.191988450407355 0.0838162251761065 ENSG00000215845 TSTD1
ENST00000318289 0.413450627262475 0.190469287508768 0.0839266811953514 ENSG00000215845 TSTD1
ENST00000466967 0.39060453714655 0.170128392995377 0.0906192730257332 ENSG00000215845 TSTD1
ENST00000486084 0.404503949844394 0.182641106643074 0.0858747453591606 ENSG00000215845 TSTD1
ENST00000368020 0.187446904939808 0.031271826065622 -0.131696997699266 ENSG00000158773 USF1
ENST00000368021 0.204909446541374 0.0410813581639046 -0.125577572698497 ENSG00000158773 USF1
ENST00000435396 0.204872387684401 0.0410393536340862 -0.125591619207509 ENSG00000158773 USF1
ENST00000368019 0.178521406022376 0.0278443526313264 -0.139239158179507 ENSG00000158773 USF1
ENST00000473969 0.207582369443376 0.0426358568049625 -0.125048470968198 ENSG00000158773 USF1
ENST00000531842 0.223376816330678 0.0513762355937927 -0.127767957384157 ENSG00000158773 USF1
ENST00000496363 0.298474328189023 0.0985878863307568 -0.105464982588494 ENSG00000158773 USF1
ENST00000491629 0.327783038731483 0.1208929476089 -0.105982030167071 ENSG00000158773 USF1
ENST00000534633 0.394833410761409 0.173644992747425 -0.0949642914732637 ENSG00000158773 USF1
ENST00000529476 0.396736158419679 0.175400686181041 -0.0946360058276492 ENSG00000158773 USF1
ENST00000461003 0.116706528860124 0.00724725006027284 -0.123216603459473 ENSG00000186517 ARHGAP30
ENST00000368013 0.116702815356359 0.00724145720979361 -0.123217219214996 ENSG00000186517 ARHGAP30
ENST00000368016 0.141609756828349 0.0137787985068381 -0.112873970047245 ENSG00000186517 ARHGAP30
ENST00000368015 0.116702815356359 0.00724145720979361 -0.123217219214996 ENSG00000186517 ARHGAP30
ENST00000490279 0.0940481755007633 0.00360432267647191 -0.14112093744338 ENSG00000186517 ARHGAP30
ENST00000368018 0.474572460314863 0.245081492850605 -0.065091019733567 ENSG00000186517 ARHGAP30
ENST00000471492 0.204367171551497 0.0405620503938717 -0.114393181615149 ENSG00000186517 ARHGAP30
ENST00000468311 0.377775153212048 0.160165307097651 0.0746198620629851 ENSG00000143256 PFDN2
ENST00000368010 0.379069410399117 0.161136334663036 0.0744314717494038 ENSG00000143256 PFDN2
ENST00000496768 0.991412195571212 0.981961373157093 0.00131929111466485 ENSG00000158793 NIT1
ENST00000368009 0.807182436976055 0.657513179629668 -0.0246661861108616 ENSG00000158793 NIT1
ENST00000479266 0.907858387187453 0.822696719106893 -0.0132139855636443 ENSG00000158793 NIT1
ENST00000477684 0.980274794749029 0.958637267840996 -0.00305000109987577 ENSG00000158793 NIT1
ENST00000368007 0.867666809948515 0.755944617155489 -0.0171686493879773 ENSG00000158793 NIT1
ENST00000492411 0.991412195571212 0.981961373157093 0.00131929111466485 ENSG00000158793 NIT1
ENST00000392190 0.867666809948515 0.755944617155489 -0.0171686493879773 ENSG00000158793 NIT1
ENST00000368008 0.595671619742792 0.377694172456292 -0.0454167014220732 ENSG00000158793 NIT1
ENST00000496861 0.957229669309676 0.912396093683602 -0.00637726201901647 ENSG00000158793 NIT1
ENST00000491497 0.927647090458663 0.857215044208037 -0.0108080110602661 ENSG00000158793 NIT1
ENST00000485594 0.908796207775994 0.824258016888207 -0.0135159527243409 ENSG00000158793 NIT1
ENST00000472996 0.254734099390623 0.0694440181605547 -0.10682098985327 ENSG00000158796 DEDD
ENST00000368006 0.284533832228542 0.08860197728535 -0.0956848298970259 ENSG00000158796 DEDD
ENST00000458050 0.284837667536334 0.0888764041225751 -0.0964200742834798 ENSG00000158796 DEDD
ENST00000392188 0.2781919936348 0.084431897597067 -0.0971647756104017 ENSG00000158796 DEDD
ENST00000545495 0.2781919936348 0.084431897597067 -0.0971647756104017 ENSG00000158796 DEDD
ENST00000489249 0.308685375071536 0.105998791052934 -0.0960604357153727 ENSG00000158796 DEDD
ENST00000490843 0.289229260253508 0.0920485334134271 -0.0987863911567431 ENSG00000158796 DEDD
ENST00000486041 0.264708777734691 0.0754594837842988 -0.109318953028516 ENSG00000158796 DEDD
ENST00000368005 0.271563656577442 0.0802506737572186 -0.110429729950228 ENSG00000158796 DEDD
ENST00000464113 0.201503743563222 0.0386234301949259 -0.129312312122644 ENSG00000158796 DEDD
ENST00000473679 0.20599303216417 0.041791329581471 -0.1278715110948 ENSG00000158796 DEDD
ENST00000463227 0.226278232604726 0.0531738126498363 -0.123117113541283 ENSG00000158796 DEDD
ENST00000496632 0.218856328550687 0.0487814385515038 -0.124702423227883 ENSG00000158796 DEDD
ENST00000467540 0.782719042512722 0.619602339888834 0.0303214517081176 ENSG00000143222 UFC1
ENST00000368003 0.998541411980009 0.996890552934928 -0.000228189041083288 ENSG00000143222 UFC1
ENST00000420498 0.992512533502269 0.983720331203348 -0.00119368021134172 ENSG00000224985 RP11-297K8.2
ENST00000483191 0.914482183636269 0.834448707621458 -0.0123689724000184 ENSG00000143222 UFC1
ENST00000482672 0.723097335399354 0.535107618014039 0.0403206544007353 ENSG00000143222 UFC1
ENST00000473766 0.893549584013244 0.79868940340041 0.0154609886672459 ENSG00000143222 UFC1
ENST00000463735 0.664069988847687 0.460608644024063 0.0477973444486123 ENSG00000143222 UFC1
ENST00000368002 0.314847443887969 0.110931071299906 -0.103957653138115 ENSG00000143258 USP21
ENST00000289865 0.31421991328486 0.110380680092838 -0.104013952314113 ENSG00000143258 USP21
ENST00000368001 0.314067971850389 0.110266543329361 -0.104047978162562 ENSG00000143258 USP21
ENST00000487163 0.41542819986675 0.191889428021404 -0.0904672540276895 ENSG00000143258 USP21
ENST00000497522 0.263398743474384 0.0747710171074197 -0.0996028182475979 ENSG00000143224 PPOX
ENST00000495483 0.230784964749991 0.0557793584887414 -0.105902732850581 ENSG00000143224 PPOX
ENST00000535223 0.248469370828805 0.0657990549072613 -0.102918920352633 ENSG00000143224 PPOX
ENST00000432542 0.253393972169356 0.0688068230177936 -0.102020099146571 ENSG00000143224 PPOX
ENST00000319769 0.272303845007239 0.0807088730686105 -0.105806403062092 ENSG00000158850 B4GALT3
ENST00000470882 0.268541973176307 0.078017192937204 -0.106516647836219 ENSG00000158850 B4GALT3
ENST00000367998 0.273334116936687 0.0812642227465001 -0.1057232092135 ENSG00000158850 B4GALT3
ENST00000466504 0.332558749870456 0.124497455720085 -0.102198486050837 ENSG00000158850 B4GALT3
ENST00000493164 0.292164394084882 0.0940566169395093 -0.116066429900082 ENSG00000158850 B4GALT3
ENST00000496313 0.279875009871164 0.0855175008616659 -0.118713852844999 ENSG00000158850 B4GALT3
ENST00000479948 0.948992797175865 0.896650228768395 0.00828265068172999 ENSG00000158864 NDUFS2
ENST00000496133 0.937089510205074 0.874146603624122 -0.00965626187396145 ENSG00000158864 NDUFS2
ENST00000367993 0.984871440146585 0.968346344663182 -0.00222460880004989 ENSG00000158864 NDUFS2
ENST00000496553 0.97226423597823 0.940406623518419 -0.00453180659386042 ENSG00000158864 NDUFS2
ENST00000392179 0.977908916579529 0.954242478511861 -0.00321821444170407 ENSG00000158864 NDUFS2
ENST00000467295 0.995468394732988 0.990093352131672 0.000730293692449624 ENSG00000158864 NDUFS2
ENST00000475570 0.554509311766269 0.329416976335882 -0.0656669940970109 ENSG00000158864 NDUFS2
ENST00000476409 0.962190839664236 0.920855620500273 0.00582963606558999 ENSG00000158864 NDUFS2
ENST00000478866 0.982389010086728 0.963052939481835 -0.00278669842228894 ENSG00000158864 NDUFS2
ENST00000473321 0.843933533324098 0.715322292599452 0.0224681522898997 ENSG00000158864 NDUFS2
ENST00000483804 0.951528703329831 0.902108453959594 0.00723165737790065 ENSG00000158864 NDUFS2
ENST00000480762 0.95169275164903 0.902381552564343 -0.00732647127942361 ENSG00000158864 NDUFS2
ENST00000465923 0.987916691487327 0.974798217032591 0.00186021861561432 ENSG00000158864 NDUFS2
ENST00000493849 0.945059748275891 0.889327202837879 0.0087413796924938 ENSG00000158864 NDUFS2
ENST00000468828 0.910733109345714 0.827497611560997 -0.0138964306473156 ENSG00000158864 NDUFS2
ENST00000367975 0.822766266179764 0.682082861881345 -0.024939103374879 ENSG00000143252 SDHC
ENST00000342751 0.823869929046057 0.683517744922024 -0.024817778755019 ENSG00000143252 SDHC
ENST00000432287 0.787101119533409 0.626831973174426 -0.0264285126982977 ENSG00000143252 SDHC
ENST00000392169 0.641302805849762 0.431565646401034 -0.0428835798087312 ENSG00000143252 SDHC
ENST00000513009 0.785563161243196 0.624269664499558 -0.0275516791255719 ENSG00000143252 SDHC
ENST00000504963 0.743921097402934 0.563046216024502 -0.0315698964401808 ENSG00000143252 SDHC
ENST00000470743 0.70594981769547 0.513535439081989 -0.0399679169042254 ENSG00000143252 SDHC
ENST00000513700 0.81649670001526 0.672101562764729 -0.0274485913698882 ENSG00000143252 SDHC
ENST00000537821 0.849391631410518 0.725796939434633 -0.0217892295365004 ENSG00000273112 RP11-25K21.6
ENST00000540048 0.19809246767768 0.0368485640651902 -0.110696716836933 ENSG00000203747 FCGR3A
ENST00000367960 0.0777390873304279 0.0020516433387486 -0.139221851779601 ENSG00000072694 FCGR2B
ENST00000367962 0.0777390873304279 0.0020516433387486 -0.139221851779601 ENSG00000072694 FCGR2B
ENST00000403078 0.0777390873304279 0.0020516433387486 -0.139221851779601 ENSG00000072694 FCGR2B
ENST00000466542 0.685317774206267 0.486537484676578 -0.0454040895711053 ENSG00000244682 FCGR2C
ENST00000428605 0.147797120070176 0.0156257031695682 -0.117817170761102 ENSG00000072694 FCGR2B
ENST00000467903 0.498284095180635 0.268970173684663 -0.0711610775066977 ENSG00000244682 FCGR2C
ENST00000236937 0.151483769054705 0.0169262603514877 -0.141551525326095 ENSG00000072694 FCGR2B
ENST00000367961 0.152395219984234 0.0172145811375634 -0.140982570615996 ENSG00000072694 FCGR2B
ENST00000358671 0.164798275329118 0.0215530185438437 -0.133694891853497 ENSG00000072694 FCGR2B
ENST00000480308 0.152395219984234 0.0172413584168944 -0.140764901378366 ENSG00000072694 FCGR2B
ENST00000236938 0.285665476152826 0.0895732135298907 -0.0714883254334174 ENSG00000132185 FCRLA
ENST00000350710 0.285665476152826 0.0895732135298907 -0.0714883254334174 ENSG00000132185 FCRLA
ENST00000367949 0.285665476152826 0.0895732135298907 -0.0714883254334174 ENSG00000132185 FCRLA
ENST00000367959 0.285665476152826 0.0895732135298907 -0.0714883254334174 ENSG00000132185 FCRLA
ENST00000540521 0.285665476152826 0.0895732135298907 -0.0714883254334174 ENSG00000132185 FCRLA
ENST00000540926 0.285665476152826 0.0895732135298907 -0.0714883254334174 ENSG00000132185 FCRLA
ENST00000546024 0.285665476152826 0.0895732135298907 -0.0714883254334174 ENSG00000132185 FCRLA
ENST00000367957 0.293545129157555 0.0952755476629705 -0.070371949189585 ENSG00000132185 FCRLA
ENST00000465403 0.260917296713483 0.0732956551191191 -0.0956977958421734 ENSG00000132185 FCRLA
ENST00000349527 0.213256053253738 0.045590293671829 -0.0951773118300407 ENSG00000132185 FCRLA
ENST00000294796 0.223954810247583 0.051716108091401 -0.0920908504118005 ENSG00000132185 FCRLA
ENST00000309691 0.223954810247583 0.051716108091401 -0.0920908504118005 ENSG00000132185 FCRLA
ENST00000367953 0.299785305030268 0.0997790441351599 -0.0694701866791544 ENSG00000132185 FCRLA
ENST00000367950 0.301554689305551 0.100919546020825 -0.0689868839085965 ENSG00000132185 FCRLA
ENST00000470841 0.244260689800981 0.0634476105595191 -0.0793458369310886 ENSG00000132185 FCRLA
ENST00000484291 0.531953103260199 0.304342880592614 0.0652518163906947 ENSG00000081721 DUSP12
ENST00000367943 0.522779401465051 0.294200758194721 0.0670568703919892 ENSG00000081721 DUSP12
ENST00000367942 0.421727870299354 0.197924380306171 0.0836213604515952 ENSG00000118217 ATF6
ENST00000545294 0.380131728772051 0.161968996978942 0.0725097950449001 ENSG00000152332 UHMK1
ENST00000538489 0.416311331255158 0.192835537547126 0.0801321426136191 ENSG00000152332 UHMK1
ENST00000489294 0.416311331255158 0.192835537547126 0.0801321426136191 ENSG00000152332 UHMK1
ENST00000282169 0.372939251206233 0.156359390580829 0.0783238215110234 ENSG00000152332 UHMK1
ENST00000367926 0.935062904378881 0.871101949007223 0.00839443437956043 ENSG00000117143 UAP1
ENST00000271469 0.935062904378881 0.871101949007223 0.00839443437956043 ENSG00000117143 UAP1
ENST00000367924 0.961070017850802 0.919200583406205 0.0054966268052188 ENSG00000117143 UAP1
ENST00000367925 0.961070017850802 0.919200583406205 0.0054966268052188 ENSG00000117143 UAP1
ENST00000485405 0.21712585528176 0.04803294242985 0.098130782803063 ENSG00000132196 HSD17B7
ENST00000463037 0.227002514855473 0.0537117221436425 0.102861565837942 ENSG00000132196 HSD17B7
ENST00000367917 0.21712585528176 0.04803294242985 0.098130782803063 ENSG00000132196 HSD17B7
ENST00000466176 0.236056570812092 0.0586109815881304 0.100906512892937 ENSG00000132196 HSD17B7
ENST00000254521 0.229585190381403 0.0551421172388351 0.0947259908993683 ENSG00000132196 HSD17B7
ENST00000367913 0.188987969191588 0.0323250963010393 0.114200194821909 ENSG00000132196 HSD17B7
ENST00000470195 0.50085802911688 0.271670403725083 0.0628444692963042 ENSG00000132196 HSD17B7
ENST00000531954 0.161338168660569 0.020281575211436 0.168326969335982 ENSG00000143248 RGS5
ENST00000530241 0.157132775509323 0.0188403842304205 0.170126704005714 ENSG00000143248 RGS5
ENST00000534288 0.157553282105143 0.019062865183846 0.169782522665707 ENSG00000143248 RGS5
ENST00000428971 0.154982129806361 0.0182665227915603 0.171730869386986 ENSG00000143248 RGS5
ENST00000451759 0.19625264195448 0.0356087569226818 0.166428842860347 ENSG00000232995 RP11-267N12.3
ENST00000449680 0.163086000761143 0.0210319755060692 0.169547589087064 ENSG00000232995 RP11-267N12.3
ENST00000427213 0.16275044239322 0.0207173228080759 0.169654796894833 ENSG00000232995 RP11-267N12.3
ENST00000534289 0.0871480543618376 0.00288158612308519 0.147607078332732 ENSG00000143228 NUF2
ENST00000450453 0.162955875522651 0.0208432458015946 0.123794970778686 ENSG00000143228 NUF2
ENST00000524800 0.199119763683348 0.0372271189730001 0.119226655530207 ENSG00000143228 NUF2
ENST00000367900 0.199119763683348 0.037241339898762 0.119220166134309 ENSG00000143228 NUF2
ENST00000442820 0.124899038952741 0.00936902054511212 0.13652657003353 ENSG00000143228 NUF2
ENST00000271452 0.199122138494417 0.037294469508188 0.119207115303987 ENSG00000143228 NUF2
ENST00000490881 0.159304440546479 0.0195979535598068 0.125943550310532 ENSG00000143228 NUF2
ENST00000487578 0.361254234128978 0.14655522036722 0.086865378995392 ENSG00000143228 NUF2
ENST00000497990 0.143081351819487 0.01419735704912 0.13124666248846 ENSG00000143228 NUF2
ENST00000527439 0.566644579286446 0.343336892923465 0.0656786906141308 ENSG00000143228 NUF2
ENST00000367889 0.524379408953139 0.296307298860203 0.0536820647212494 ENSG00000143198 MGST3
ENST00000367888 0.544356279153505 0.317774931167384 0.0509222774546445 ENSG00000143198 MGST3
ENST00000461308 0.299499639876635 0.0995961581611379 0.096232063651581 ENSG00000143198 MGST3
ENST00000495447 0.531466993576255 0.303703764527214 0.0529098220705846 ENSG00000143198 MGST3
ENST00000367885 0.531466993576255 0.303703764527214 0.0529098220705846 ENSG00000143198 MGST3
ENST00000367884 0.528198180020402 0.300319547611825 0.0532266125123438 ENSG00000143198 MGST3
ENST00000488688 0.353214189644414 0.140673351177033 0.0801276709917619 ENSG00000143198 MGST3
ENST00000367883 0.532169677997193 0.304539543292729 0.052660489940082 ENSG00000143198 MGST3
ENST00000367886 0.53193869645644 0.304295092991993 0.052856254058863 ENSG00000143198 MGST3
ENST00000609263 0.442873813124075 0.216642618576778 0.0708663657722811 ENSG00000143198 MGST3
ENST00000477450 0.505505054077655 0.276229049674742 0.0615219275391896 ENSG00000143198 MGST3
ENST00000494074 0.700818899166282 0.506072192902667 -0.0530175788571725 ENSG00000143198 MGST3
ENST00000354775 0.975820123893001 0.949190696329712 0.00325362143169711 ENSG00000143149 ALDH9A1
ENST00000463610 0.710492178498486 0.519589688546914 0.0439708020351414 ENSG00000143149 ALDH9A1
ENST00000538148 0.893318764628988 0.798325971288733 0.0138624071850598 ENSG00000143149 ALDH9A1
ENST00000491436 0.578992071315987 0.357330533934761 -0.0579734770448437 ENSG00000143149 ALDH9A1
ENST00000461664 0.67549075992557 0.473523748230122 -0.0435683831404988 ENSG00000143149 ALDH9A1
ENST00000392129 0.804130454543507 0.65249181191875 0.0336679506068597 ENSG00000143183 TMCO1
ENST00000367881 0.808264172617296 0.659456940716888 0.0329880471639114 ENSG00000143183 TMCO1
ENST00000580248 0.810540602204794 0.662465491443755 0.0312416939659896 ENSG00000143183 TMCO1
ENST00000464650 0.788706316017986 0.629458580332205 0.0359603043438151 ENSG00000143183 TMCO1
ENST00000476143 0.886738480301727 0.787598190673293 0.0196843692406375 ENSG00000143183 TMCO1
ENST00000481278 0.887437412525633 0.788793196133277 0.0207383966389109 ENSG00000143183 TMCO1
ENST00000465705 0.913612339737633 0.832670361234662 0.0163777196690242 ENSG00000143183 TMCO1
ENST00000367879 0.929601059018941 0.860279532031941 -0.00832941447578486 ENSG00000143179 UCK2
ENST00000372212 0.886519187693384 0.787061830415097 -0.0128469437471997 ENSG00000143179 UCK2
ENST00000462329 0.295917278876509 0.096862593474343 -0.0961706620535146 ENSG00000143179 UCK2
ENST00000464197 0.192219734453828 0.0340070406259748 -0.127709377682236 ENSG00000143179 UCK2
ENST00000469256 0.25821994882582 0.071579657974282 -0.105298205408935 ENSG00000143179 UCK2
ENST00000470820 0.223947071972299 0.0516925158303191 -0.115477315795643 ENSG00000143179 UCK2
ENST00000479872 0.114425666847673 0.00677396001301172 -0.150017917548867 ENSG00000143179 UCK2
ENST00000536514 0.35082407212343 0.139027018913525 -0.0826176619958746 ENSG00000143157 POGK
ENST00000537173 0.428302654385412 0.204014104876633 -0.0623708831563463 ENSG00000143157 POGK
ENST00000367876 0.630655034410367 0.41892078969363 -0.0379773342425923 ENSG00000143157 POGK
ENST00000367875 0.620145259868883 0.406889546043736 -0.0389494333899597 ENSG00000143157 POGK
ENST00000367874 0.250414403677871 0.0670858057808238 0.117052264504106 ENSG00000152382 TADA1
ENST00000271417 0.779600807304066 0.615102194506176 0.0281198640423294 ENSG00000143195 ILDR2
ENST00000367866 0.2702655972845 0.079275619037558 0.11758072431912 ENSG00000143190 POU2F1
ENST00000559038 0.176437227602715 0.0267938352732625 0.187804920488383 ENSG00000143190 POU2F1
ENST00000557909 0.161773722546564 0.0204063024447994 0.196129118751857 ENSG00000143190 POU2F1
ENST00000442313 0.164174199715405 0.0213703370225955 0.195047288258777 ENSG00000143190 POU2F1
ENST00000452019 0.162955875522651 0.0208514107138416 0.192132476916999 ENSG00000143190 POU2F1
ENST00000560232 0.162955875522651 0.0208514107138416 0.192132476916999 ENSG00000143190 POU2F1
ENST00000429375 0.146436802696205 0.0152155132452806 0.18813942456607 ENSG00000143190 POU2F1
ENST00000492850 0.147797120070176 0.0156354820075003 0.202249413072494 ENSG00000143190 POU2F1
ENST00000367865 0.2702655972845 0.0792641595213173 0.117587123022077 ENSG00000143190 POU2F1
ENST00000271411 0.2702655972845 0.0792641595213173 0.117587123022077 ENSG00000143190 POU2F1
ENST00000420254 0.148535678297785 0.0158914914801242 0.186357138552081 ENSG00000143190 POU2F1
ENST00000541643 0.148550904910152 0.0158983459622962 0.186345343813887 ENSG00000143190 POU2F1
ENST00000367862 0.392515037192071 0.171608399924732 0.0801340675730882 ENSG00000143190 POU2F1
ENST00000557874 0.138823824705533 0.0130114526242289 0.175823974266935 ENSG00000143190 POU2F1
ENST00000443275 0.269279827187736 0.0784320303411343 0.123276101779584 ENSG00000143190 POU2F1
ENST00000367854 0.343198716534469 0.132402059511562 -0.0595477551036441 ENSG00000198771 RCSD1
ENST00000361496 0.840412869711048 0.709983843164971 -0.0222395863499132 ENSG00000198771 RCSD1
ENST00000475127 0.892024209013093 0.796460213003466 0.0168821838907819 ENSG00000198771 RCSD1
ENST00000472038 0.776625586912877 0.610597059046018 0.033050188860195 ENSG00000198771 RCSD1
ENST00000461790 0.890307956796911 0.792879388508215 0.0170765721005531 ENSG00000198771 RCSD1
ENST00000537350 0.510216502499906 0.281638935064452 -0.0555110605890549 ENSG00000198771 RCSD1
ENST00000464954 0.555792486541989 0.330757333695771 0.0705309989893443 ENSG00000197965 MPZL1
ENST00000359523 0.774706942443501 0.607759820911017 0.0250063361232755 ENSG00000197965 MPZL1
ENST00000448405 0.466398587050701 0.23749356969752 0.0691949096787103 ENSG00000197965 MPZL1
ENST00000392121 0.776779123869343 0.610946981754691 0.0248810124350732 ENSG00000197965 MPZL1
ENST00000465787 0.428374026855119 0.204079836527158 0.0848771121603014 ENSG00000197965 MPZL1
ENST00000474859 0.354103008926943 0.14140518269514 0.0950508846742906 ENSG00000197965 MPZL1
ENST00000474729 0.522353031650095 0.293868941790661 0.0685080680597114 ENSG00000197965 MPZL1
ENST00000367853 0.562744212072816 0.339572344493954 0.061112464584161 ENSG00000197965 MPZL1
ENST00000403379 0.802019661072479 0.649168032471227 0.029606134370931 ENSG00000197965 MPZL1
ENST00000367846 0.929846491975268 0.861011979343158 0.0116953897936951 ENSG00000143158 MPC2
ENST00000271373 0.849532650279863 0.726054295790284 -0.0220684297000418 ENSG00000143158 MPC2
ENST00000458574 0.881407895768661 0.779451409903486 -0.0185268487486668 ENSG00000143158 MPC2
ENST00000450548 0.268647246648338 0.078070571018001 0.110754458839844 ENSG00000143164 DCAF6
ENST00000470919 0.234556428114247 0.0578330663287001 0.149296553808798 ENSG00000143164 DCAF6
ENST00000367843 0.177872542809353 0.0276039420363591 0.140246840404804 ENSG00000143164 DCAF6
ENST00000470721 0.160243082597798 0.0198947520983846 0.157513221568014 ENSG00000143164 DCAF6
ENST00000432587 0.177663202863202 0.0274721945029025 0.140480291417256 ENSG00000143164 DCAF6
ENST00000312263 0.177859293439078 0.027583686832847 0.140247612348781 ENSG00000143164 DCAF6
ENST00000367840 0.180166791627324 0.0284333788499566 0.139736368629406 ENSG00000143164 DCAF6
ENST00000455334 0.150830526277955 0.0166147281988876 0.182401344557201 ENSG00000143164 DCAF6
ENST00000489398 0.344758054205924 0.133837302939315 0.0866212002646929 ENSG00000143164 DCAF6
ENST00000367833 0.62806594659508 0.416007941832505 0.043516446357839 ENSG00000143155 TIPRL
ENST00000367830 0.800446629750322 0.647064178493138 0.0264737834616831 ENSG00000143155 TIPRL
ENST00000471981 0.846383470462381 0.719721653049434 0.021634396874095 ENSG00000213064 SFT2D2
ENST00000367829 0.907424193716293 0.822055426243714 0.0131834600354757 ENSG00000213064 SFT2D2
ENST00000271375 0.953104849892994 0.904662353325338 0.00512213609331456 ENSG00000213064 SFT2D2
ENST00000367825 0.955820344893163 0.909611665097762 -0.006083090701191 ENSG00000213064 SFT2D2
ENST00000367816 0.552878772926789 0.327643872991605 0.0525668653883967 ENSG00000143153 ATP1B1
ENST00000367815 0.876031629667655 0.769703957688985 0.0154756103694835 ENSG00000143153 ATP1B1
ENST00000494797 0.745261739318187 0.564936511727539 0.0313424459768902 ENSG00000143153 ATP1B1
ENST00000499679 0.435978395320932 0.210727681313762 0.0691554786534415 ENSG00000143153 ATP1B1
ENST00000367813 0.743756163136327 0.562660426068608 0.0316560352635031 ENSG00000143153 ATP1B1
ENST00000493481 0.117166338681709 0.00732173701278844 0.211358422318109 ENSG00000143156 NME7
ENST00000472647 0.0971490483628357 0.00408004667928675 0.210421536789224 ENSG00000143156 NME7
ENST00000367811 0.0970961951914533 0.00406438863386494 0.210460783243795 ENSG00000143156 NME7
ENST00000525440 0.100290630755796 0.0044415253749423 0.208496269771268 ENSG00000143156 NME7
ENST00000367808 0.382549630578063 0.16380732876823 0.0914051615515743 ENSG00000117475 BLZF1
ENST00000329281 0.508582112051165 0.279609691693325 0.0690072033059784 ENSG00000117475 BLZF1
ENST00000236137 0.161853737846901 0.0204669151936254 0.146616959980167 ENSG00000117479 SLC19A2
ENST00000367804 0.161853737846901 0.0204669151936254 0.146616959980167 ENSG00000117479 SLC19A2
ENST00000498289 0.929730104007472 0.86052893572494 0.006821016005838 ENSG00000000460 C1orf112
ENST00000236147 0.901592479784695 0.812586049810699 -0.0104705466032977 ENSG00000188404 SELL
ENST00000497295 0.504927116081028 0.275646494821025 0.0546021379210827 ENSG00000188404 SELL
ENST00000463108 0.71062880354344 0.519776281776404 -0.0291429179217545 ENSG00000188404 SELL
ENST00000460650 0.967813561718813 0.931871778785121 0.00449282194923166 ENSG00000188404 SELL
ENST00000479657 0.915821803271537 0.836814716280544 -0.00973292614840162 ENSG00000188404 SELL
ENST00000466340 0.518641200868756 0.289974587727402 -0.0528197102365117 ENSG00000188404 SELL
ENST00000413811 0.3108657939863 0.107605918206102 0.0969465674621822 ENSG00000000460 C1orf112
ENST00000359326 0.353398254661115 0.140832222138198 0.0819244643622166 ENSG00000000460 C1orf112
ENST00000456684 0.288137489918379 0.0912975852952846 0.112279891211959 ENSG00000000460 C1orf112
ENST00000459772 0.351689401689614 0.139662574542269 0.0822611965844487 ENSG00000000460 C1orf112
ENST00000466580 0.32313098338567 0.117460380624769 0.108007974340443 ENSG00000000460 C1orf112
ENST00000286031 0.396777608961075 0.175459467113751 0.0752244735949559 ENSG00000000460 C1orf112
ENST00000367771 0.743334289673895 0.562027503716184 0.0310748079178809 ENSG00000000457 SCYL3
ENST00000367772 0.709890085224802 0.518948792625071 0.0349943258449493 ENSG00000000457 SCYL3
ENST00000367770 0.79409249347628 0.637556118590476 0.0263106072542028 ENSG00000000457 SCYL3
ENST00000423670 0.60001651850901 0.38324280655522 0.0512079081033419 ENSG00000000457 SCYL3
ENST00000470238 0.540498588448779 0.313992443788156 0.0651734658913086 ENSG00000000457 SCYL3
ENST00000367767 0.110611494190185 0.00614228192487203 0.17054169539953 ENSG00000075945 KIFAP3
ENST00000361580 0.110630461009729 0.00615049520423882 0.170536753052557 ENSG00000075945 KIFAP3
ENST00000367765 0.109311951194729 0.00593307211753935 0.171328660146977 ENSG00000075945 KIFAP3
ENST00000540905 0.174489614513331 0.0256938761427817 0.155479366631186 ENSG00000075945 KIFAP3
ENST00000538366 0.11099549699715 0.00621913788358913 0.17044901810129 ENSG00000075945 KIFAP3
ENST00000367763 0.92561786351762 0.853564377685095 0.0119410700232599 ENSG00000120370 GORAB
ENST00000498166 0.92561786351762 0.853579960602139 0.0119322496171264 ENSG00000120370 GORAB
ENST00000392078 0.270991776805523 0.0798293160193299 -0.0579656097726762 ENSG00000117523 PRRC2C
ENST00000426496 0.270991776805523 0.0798293160193299 -0.0579656097726762 ENSG00000117523 PRRC2C
ENST00000476522 0.781002901103282 0.617077117001843 -0.0248485008268501 ENSG00000117523 PRRC2C
ENST00000367742 0.364133430822773 0.149080992713166 -0.0482741749065993 ENSG00000117523 PRRC2C
ENST00000338920 0.364133430822773 0.149080992713166 -0.0482741749065993 ENSG00000117523 PRRC2C
ENST00000467601 0.853315023088172 0.731462969236243 0.0224189090772388 ENSG00000117523 PRRC2C
ENST00000463586 0.676941614846785 0.475193797276762 -0.0408672450316671 ENSG00000117523 PRRC2C
ENST00000495585 0.564839796228869 0.341541608854092 -0.0383056096832602 ENSG00000117523 PRRC2C
ENST00000498596 0.73006659410148 0.544544192495323 -0.0375541623620708 ENSG00000117523 PRRC2C
ENST00000492811 0.604660774858083 0.389420831632022 -0.054899755881505 ENSG00000117523 PRRC2C
ENST00000458517 0.0737831773801242 0.00178952462506272 -0.16137498991842 ENSG00000010165 METTL13
ENST00000485629 0.0747469371500546 0.00182393543279297 -0.200756257422725 ENSG00000010165 METTL13
ENST00000362019 0.0901192992673308 0.00320648895330057 -0.152572081082748 ENSG00000010165 METTL13
ENST00000367737 0.0906329637931369 0.00326019565305452 -0.152508789265982 ENSG00000010165 METTL13
ENST00000361735 0.0906329637931369 0.00326019565305452 -0.152508789265982 ENSG00000010165 METTL13
ENST00000367723 0.180243395332837 0.028503562115614 0.143883107351856 ENSG00000094975 SUCO
ENST00000608151 0.180111926453662 0.0284215523883121 0.144003314502129 ENSG00000094975 SUCO
ENST00000610051 0.1462839129617 0.0151767110752882 0.167668035422155 ENSG00000094975 SUCO
ENST00000263688 0.18622613781201 0.0306997834868524 0.14228157386818 ENSG00000094975 SUCO
ENST00000340385 0.989771794193401 0.978526167814082 -0.00138920220416293 ENSG00000117592 PRDX6
ENST00000460950 0.783498758660696 0.62071368670722 -0.0268992303322363 ENSG00000117592 PRDX6
ENST00000470017 0.862030433875956 0.746450036426 -0.0185833235818336 ENSG00000117592 PRDX6
ENST00000546011 0.99261435484212 0.984007518798411 -0.00127114405528078 ENSG00000076321 KLHL20
ENST00000209884 0.913207902237477 0.831952845209857 0.0132037900378167 ENSG00000076321 KLHL20
ENST00000361951 0.889715114961012 0.79210105007671 -0.0164423043319839 ENSG00000117593 DARS2
ENST00000239457 0.913789115598527 0.833292874169928 -0.0131594798304507 ENSG00000117593 DARS2
ENST00000471476 0.918493775559472 0.841194714475488 -0.0133543255833678 ENSG00000117593 DARS2
ENST00000449289 0.137325676183889 0.0126446520703556 0.13071381873596 ENSG00000234741 GAS5
ENST00000450589 0.137325676183889 0.0126504276363089 0.130711418844276 ENSG00000234741 GAS5
ENST00000431268 0.137325676183889 0.0126446520703556 0.13071381873596 ENSG00000234741 GAS5
ENST00000414075 0.249703721079666 0.0665219866151392 0.0975406127173908 ENSG00000234741 GAS5
ENST00000436656 0.137325676183889 0.0126446520703556 0.13071381873596 ENSG00000234741 GAS5
ENST00000430245 0.137325676183889 0.0126436538110341 0.13065986053567 ENSG00000234741 GAS5
ENST00000412059 0.137325676183889 0.0126504276363089 0.130711418844276 ENSG00000234741 GAS5
ENST00000452197 0.137325676183889 0.0126504276363089 0.130711418844276 ENSG00000234741 GAS5
ENST00000456812 0.132407803414799 0.0111534009676589 0.134619889298432 ENSG00000234741 GAS5
ENST00000448718 0.132407803414799 0.0111534009676589 0.134619889298432 ENSG00000234741 GAS5
ENST00000436285 0.132407803414799 0.0111534009676589 0.134619889298432 ENSG00000234741 GAS5
ENST00000454813 0.643503368047834 0.434031177537794 0.0621248261764825 ENSG00000234741 GAS5
ENST00000422183 0.132407803414799 0.0111534009676589 0.134619889298432 ENSG00000234741 GAS5
ENST00000422207 0.648026050000205 0.439474025333461 0.0614567343969825 ENSG00000234741 GAS5
ENST00000454068 0.136855268909143 0.0124742122462338 0.131261117574522 ENSG00000234741 GAS5
ENST00000444470 0.647752682527865 0.439153009363871 0.0615214203934187 ENSG00000234741 GAS5
ENST00000434796 0.646777792327828 0.438202818452355 0.0616942305393186 ENSG00000234741 GAS5
ENST00000449589 0.138065358666002 0.012843232706342 0.130488813599893 ENSG00000234741 GAS5
ENST00000422008 0.123890873247658 0.00913659664105996 0.137608654474692 ENSG00000234741 GAS5
ENST00000442067 0.122333125054358 0.00865448942778058 0.136774919942346 ENSG00000234741 GAS5
ENST00000455838 0.127760706660648 0.00999264580473646 0.132675710153143 ENSG00000234741 GAS5
ENST00000416952 0.12964449561717 0.0105970819742594 0.13201406350621 ENSG00000234741 GAS5
ENST00000456293 0.128856859363845 0.0104306216222332 0.1330510286685 ENSG00000234741 GAS5
ENST00000443799 0.128093680418826 0.010180799515846 0.134341821117842 ENSG00000234741 GAS5
ENST00000451607 0.123136185602229 0.00889026930540042 0.137905353476449 ENSG00000234741 GAS5
ENST00000421068 0.117551588300129 0.00741736600252259 0.139873085166094 ENSG00000234741 GAS5
ENST00000432536 0.114973935051292 0.00689152031684406 0.141669547682037 ENSG00000234741 GAS5
ENST00000425771 0.110850678467598 0.00618737290075731 0.144368902541036 ENSG00000234741 GAS5
ENST00000458220 0.110267133883078 0.00610249322232263 0.143142329310455 ENSG00000234741 GAS5
ENST00000367701 0.561502050560432 0.337916451167425 0.0591475106720341 ENSG00000185278 ZBTB37
ENST00000258349 0.974911898907272 0.946656601575594 0.00374987078593325 ENSG00000135870 RC3H1
ENST00000367696 0.884598798369121 0.784496635597485 0.0169709624155641 ENSG00000135870 RC3H1
ENST00000367694 0.974669151412546 0.945832496981113 -0.00389977932708525 ENSG00000135870 RC3H1
ENST00000357444 0.158381622052538 0.0193321571142448 0.201341512251521 ENSG00000152061 RABGAP1L
ENST00000367689 0.157726247435448 0.0191051350948508 0.20169544961304 ENSG00000152061 RABGAP1L
ENST00000251507 0.161182975039016 0.0202125307291198 0.199330698760982 ENSG00000152061 RABGAP1L
ENST00000457696 0.177859293439078 0.0275768400856151 0.179815715067719 ENSG00000152061 RABGAP1L
ENST00000367690 0.154179379375388 0.0180735100961528 0.205480793239991 ENSG00000152061 RABGAP1L
ENST00000526253 0.150623211628768 0.0165122056753277 0.209550217717947 ENSG00000152061 RABGAP1L
ENST00000325589 0.210383506713649 0.0439919361084576 0.167491637241909 ENSG00000152061 RABGAP1L
ENST00000367686 0.207510845882664 0.0425919688244313 0.168551655445648 ENSG00000152061 RABGAP1L
ENST00000469553 0.207510845882664 0.0425919688244313 0.168551655445648 ENSG00000152061 RABGAP1L
ENST00000367687 0.213636147428906 0.0458071726576765 0.165787021555311 ENSG00000152061 RABGAP1L
ENST00000347255 0.212446223751293 0.0451350427275183 0.166414475782511 ENSG00000152061 RABGAP1L
ENST00000489615 0.21712585528176 0.0480085020572983 0.161710222220734 ENSG00000152061 RABGAP1L
ENST00000478442 0.263618843158292 0.0748474063897903 0.149821616275157 ENSG00000152061 RABGAP1L
ENST00000465412 0.311175842891095 0.107855538207341 0.126429575283406 ENSG00000152061 RABGAP1L
ENST00000486220 0.278112073071082 0.0843399665848617 0.145165191854751 ENSG00000152061 RABGAP1L
ENST00000392064 0.312135770323058 0.108621952470444 0.119781597915043 ENSG00000152061 RABGAP1L
ENST00000485114 0.513585299134412 0.285232829568344 0.0742429364388991 ENSG00000152061 RABGAP1L
ENST00000367681 0.966209998154811 0.928450239562332 -0.00492934085968507 ENSG00000116161 CACYBP
ENST00000426793 0.627380597260399 0.415396212645015 -0.0486132628914296 ENSG00000116161 CACYBP
ENST00000461977 0.570067160946914 0.34683087801811 -0.0552898990105586 ENSG00000116161 CACYBP
ENST00000367679 0.994812426672184 0.988605483351675 -0.000792985289189736 ENSG00000116161 CACYBP
ENST00000483307 0.626354989822053 0.414334866809667 -0.0485927622338304 ENSG00000116161 CACYBP
ENST00000473925 0.71809028182426 0.528991098544501 -0.0353086910495827 ENSG00000116161 CACYBP
ENST00000406752 0.981946983878577 0.961901657341708 -0.0029131067911116 ENSG00000116161 CACYBP
ENST00000405362 0.90279637891319 0.814243279323507 -0.0137634840149505 ENSG00000116161 CACYBP
ENST00000469173 0.778334536687486 0.613159017056285 -0.0336998589948802 ENSG00000116161 CACYBP
ENST00000476371 0.648764964059932 0.44046687554112 -0.0424321977134523 ENSG00000120333 MRPS14
ENST00000367677 0.723434622046201 0.535604362035517 -0.03439289377617 ENSG00000120333 MRPS14
ENST00000423313 0.383503846423402 0.164597772436734 -0.062999333840086 ENSG00000235750 KIAA0040
ENST00000444639 0.387285818653204 0.16770101931586 -0.0624935866508456 ENSG00000235750 KIAA0040
ENST00000545251 0.682370821019129 0.482449384141758 -0.0346006026009285 ENSG00000235750 KIAA0040
ENST00000567124 0.834710911953087 0.70124633732924 -0.0257381451760671 ENSG00000235750 KIAA0040
ENST00000563563 0.824441160943416 0.684616703815436 -0.0277107877696559 ENSG00000235750 KIAA0040
ENST00000461830 0.20188563423638 0.0389222954802721 0.16043447867768 ENSG00000143207 RFWD2
ENST00000367667 0.183198751998998 0.0294942726481083 0.177712122925862 ENSG00000143207 RFWD2
ENST00000367669 0.184909633975192 0.030265530162189 0.175929760234991 ENSG00000143207 RFWD2
ENST00000367666 0.188691178421192 0.032155460635759 0.175646394502556 ENSG00000143207 RFWD2
ENST00000308769 0.17993369342353 0.0283451478645677 0.179072883874281 ENSG00000143207 RFWD2
ENST00000459744 0.234289192431407 0.0577191444508251 0.162505946189533 ENSG00000143207 RFWD2
ENST00000498306 0.142168047633073 0.0139829864147734 0.20773994878021 ENSG00000143207 RFWD2
ENST00000491600 0.115784040125359 0.0071014217355389 0.226175678262584 ENSG00000143207 RFWD2
ENST00000474194 0.0721550575093819 0.00167516182549878 0.242561802574479 ENSG00000143207 RFWD2
ENST00000495034 0.371416266399363 0.154813905378008 0.121021516526471 ENSG00000116191 RALGPS2
ENST00000367635 0.332961004937632 0.12480420528331 0.116997223893697 ENSG00000116191 RALGPS2
ENST00000367634 0.405384207906825 0.183195417239002 0.110098324782954 ENSG00000116191 RALGPS2
ENST00000324778 0.417370893976414 0.193865458418433 0.110371040116616 ENSG00000116191 RALGPS2
ENST00000263733 0.273819626832561 0.0816306125788297 0.0948164569206987 ENSG00000116199 FAM20B
ENST00000367627 0.088729217736893 0.00308570719889902 -0.14764407706397 ENSG00000186283 TOR3A
ENST00000352445 0.0884753288854904 0.00302492218507329 -0.146500955720596 ENSG00000186283 TOR3A
ENST00000472001 0.176524097940176 0.0268820274293868 -0.138334503756831 ENSG00000186283 TOR3A
ENST00000502732 0.284746904043517 0.0888108929912771 0.121046456203773 ENSG00000143322 ABL2
ENST00000408940 0.402313379746377 0.180647248094782 0.0806507456620189 ENSG00000143322 ABL2
ENST00000511413 0.306464465000405 0.104141968944419 0.126410443221424 ENSG00000143322 ABL2
ENST00000367623 0.306464465000405 0.104141968944419 0.126410443221424 ENSG00000143322 ABL2
ENST00000507173 0.306464465000405 0.104141968944419 0.126410443221424 ENSG00000143322 ABL2
ENST00000392043 0.275208297085579 0.0825465520216538 0.138386920984181 ENSG00000143322 ABL2
ENST00000539888 0.79184846167083 0.634431377366955 0.0215931713229214 ENSG00000057252 SOAT1
ENST00000540564 0.919692291642963 0.843133492966526 0.0093196496117005 ENSG00000057252 SOAT1
ENST00000535686 0.821857342316184 0.680294068334473 0.0186601569112659 ENSG00000057252 SOAT1
ENST00000367619 0.812254964745869 0.665292676334481 0.0205935947324183 ENSG00000057252 SOAT1
ENST00000426956 0.562506144949153 0.339331977867474 0.0545993801208805 ENSG00000057252 SOAT1
ENST00000367612 0.999988760606989 0.999840776165106 -9.68019580423371e-06 ENSG00000169905 TOR1AIP2
ENST00000609928 0.986763315802526 0.972521120625081 -0.00166275360231614 ENSG00000169905 TOR1AIP2
ENST00000482587 0.875300479300215 0.768583928611486 -0.0175613248683449 ENSG00000169905 TOR1AIP2
ENST00000528443 0.892315761466343 0.796896027225786 0.0134062794792379 ENSG00000143337 TOR1AIP1
ENST00000271583 0.945967605356061 0.891589503080337 -0.00693869215593974 ENSG00000143337 TOR1AIP1
ENST00000606911 0.839839628704403 0.709130289935117 0.0192198695483496 ENSG00000143337 TOR1AIP1
ENST00000435319 0.824408782064182 0.684411464805564 0.0210344249927874 ENSG00000143337 TOR1AIP1
ENST00000474875 0.561269295272668 0.337530646732175 -0.0571776508841168 ENSG00000143337 TOR1AIP1
ENST00000367607 0.537809492100862 0.311276267936317 0.0494807340669996 ENSG00000135837 CEP350
ENST00000491495 0.484331565068093 0.255271699937322 0.0841861916731128 ENSG00000135837 CEP350
ENST00000429851 0.673745645180158 0.471623136608866 0.0307774971252122 ENSG00000135837 CEP350
ENST00000490141 0.983672628279531 0.965766281299048 0.00204110674605459 ENSG00000135837 CEP350
ENST00000417046 0.827783046344529 0.6900108992464 0.0195670200776017 ENSG00000135837 CEP350
ENST00000496993 0.25704899374389 0.070893386406211 0.142709294497445 ENSG00000135847 ACBD6
ENST00000475338 0.256238843162157 0.0704292757685344 0.152596871616996 ENSG00000135847 ACBD6
ENST00000367595 0.226196462263417 0.0531235405964071 0.145781285004917 ENSG00000135847 ACBD6
ENST00000367590 0.374640712310238 0.157718902918558 0.0958255881852806 ENSG00000143324 XPR1
ENST00000367589 0.412315400300195 0.189269285091572 0.0912013515775936 ENSG00000143324 XPR1
ENST00000358073 0.792667726726645 0.635620302187358 -0.0212040727186229 ENSG00000243155 RP11-46A10.5
ENST00000457152 0.996466453306661 0.992645821074555 0.000466766804950354 ENSG00000234237 AL162431.1
ENST00000258301 0.706354145928076 0.51403624974507 0.0319133968941455 ENSG00000135823 STX6
ENST00000469135 0.916196976106499 0.837464599596818 -0.0100311948280625 ENSG00000135823 STX6
ENST00000542060 0.798378461336021 0.64405283427806 0.0269013324613539 ENSG00000135823 STX6
ENST00000434571 0.566497951873517 0.34320467928725 -0.0482818475836165 ENSG00000153029 MR1
ENST00000367579 0.47790804388379 0.248660532045554 -0.0585023034907092 ENSG00000153029 MR1
ENST00000282990 0.400694007459814 0.179301123278121 -0.0607850398378797 ENSG00000153029 MR1
ENST00000367580 0.439244415910001 0.213399379156163 -0.0500157835172426 ENSG00000153029 MR1
ENST00000438435 0.619179335958345 0.405970217612152 -0.0444151401411457 ENSG00000153029 MR1
ENST00000367578 0.561096097582171 0.337316877630831 -0.0577118966220653 ENSG00000153029 MR1
ENST00000367577 0.153067063180443 0.0174741872237936 -0.120054548611995 ENSG00000162783 IER5
ENST00000524607 0.839632267393074 0.708807527135318 0.030827248874177 ENSG00000198216 CACNA1E
ENST00000357570 0.769049782677511 0.599311567104757 0.0372157407305496 ENSG00000198216 CACNA1E
ENST00000358338 0.769049782677511 0.599311567104757 0.0372157407305496 ENSG00000198216 CACNA1E
ENST00000367567 0.769049782677511 0.599311567104757 0.0372157407305496 ENSG00000198216 CACNA1E
ENST00000367570 0.769049782677511 0.599311567104757 0.0372157407305496 ENSG00000198216 CACNA1E
ENST00000526775 0.766413760244989 0.595587666399784 0.0374427970613655 ENSG00000198216 CACNA1E
ENST00000360108 0.735961513307137 0.551759315954641 0.0424985544238791 ENSG00000198216 CACNA1E
ENST00000367573 0.721954968273709 0.533799970298441 0.0442982513060355 ENSG00000198216 CACNA1E
ENST00000331872 0.983132146317187 0.964562739795095 -0.00256665643928555 ENSG00000135821 GLUL
ENST00000417584 0.945544965556576 0.890512940968076 -0.00793688489949243 ENSG00000135821 GLUL
ENST00000311223 0.983132146317187 0.964562739795095 -0.00256665643928555 ENSG00000135821 GLUL
ENST00000491322 0.988823970558232 0.976389366736396 -0.00172963058692273 ENSG00000135821 GLUL
ENST00000339526 0.973295293078061 0.942037273746044 -0.0042289756622641 ENSG00000135821 GLUL
ENST00000463851 0.983132146317187 0.964552986588824 -0.00303161200017085 ENSG00000135821 GLUL
ENST00000367558 0.400694007459814 0.179276342041232 -0.0827945223953682 ENSG00000143333 RGS16
ENST00000367549 0.901509520936912 0.812418361167442 0.0093331132704223 ENSG00000135829 DHX9
ENST00000483416 0.8728489291337 0.764496962940871 -0.0146344235389278 ENSG00000135829 DHX9
ENST00000474446 0.96567612303697 0.927473520373507 0.00549223713644034 ENSG00000135829 DHX9
ENST00000485081 0.985820107676333 0.970423441379895 -0.00189279948448962 ENSG00000135829 DHX9
ENST00000473076 0.957534369220495 0.91278756901966 0.00636546673799716 ENSG00000135829 DHX9
ENST00000258341 0.855517444998636 0.734850260880076 -0.0145468078889295 ENSG00000135862 LAMC1
ENST00000440812 0.314122140409985 0.110307686702482 0.118944035725928 ENSG00000116698 SMG7
ENST00000456731 0.530791070443662 0.303055650049881 0.0567728991660475 ENSG00000116698 SMG7
ENST00000367537 0.582569449705806 0.361819127508847 0.0408507757631704 ENSG00000116698 SMG7
ENST00000507691 0.289476062995579 0.0922008549323491 0.129804607607436 ENSG00000116698 SMG7
ENST00000508461 0.547891509522197 0.321881564144608 0.0538681710489044 ENSG00000116698 SMG7
ENST00000444547 0.299355736085126 0.0994939118279301 0.126708110516011 ENSG00000116698 SMG7
ENST00000419169 0.538185484564259 0.311645336436915 0.0608878473763999 ENSG00000116698 SMG7
ENST00000347615 0.578732974930572 0.356600404030682 0.0413326226971794 ENSG00000116698 SMG7
ENST00000507469 0.58057672419241 0.359306523114145 0.0411449055159788 ENSG00000116698 SMG7
ENST00000515829 0.578632644601507 0.356406007040268 0.0414338004465354 ENSG00000116698 SMG7
ENST00000367538 0.305257017122979 0.103398788060774 0.128584527892739 ENSG00000116698 SMG7
ENST00000502375 0.304505575188769 0.102965607594886 0.129377963038492 ENSG00000116698 SMG7
ENST00000495321 0.332235659815281 0.12420051971391 -0.0634436452778075 ENSG00000116698 SMG7
ENST00000413720 0.215324078541243 0.0465763467301629 -0.0896468002306697 ENSG00000116701 NCF2
ENST00000418089 0.215324078541243 0.0465763467301629 -0.0896468002306697 ENSG00000116701 NCF2
ENST00000367536 0.213883183945593 0.0459102241031889 -0.0898640710706226 ENSG00000116701 NCF2
ENST00000367535 0.212537967094148 0.0452349216421247 -0.090512857058135 ENSG00000116701 NCF2
ENST00000420553 0.82283728346174 0.682255800591604 -0.0257354308887525 ENSG00000116701 NCF2
ENST00000419402 0.825712921083734 0.686773263158405 -0.0254598860886178 ENSG00000116701 NCF2
ENST00000367534 0.907110979876331 0.821500456668698 -0.0110446199500236 ENSG00000162704 ARPC5
ENST00000462965 0.912043895581776 0.829897866257783 0.0132354058934699 ENSG00000162704 ARPC5
ENST00000359856 0.888797159747585 0.790814842754113 -0.0129857729844373 ENSG00000162704 ARPC5
ENST00000294742 0.876913907446022 0.771126537532515 -0.0142152646951922 ENSG00000162704 ARPC5
ENST00000602490 0.363265500055734 0.148233689199097 -0.0825211220666708 ENSG00000162704 ARPC5
ENST00000304685 0.388669860300982 0.168826697501686 0.0863070163905509 ENSG00000143344 RGL1
ENST00000536277 0.349949963030849 0.138337854073929 0.0992123767628435 ENSG00000143344 RGL1
ENST00000360851 0.553509128659434 0.328400851102566 0.0596533343212197 ENSG00000143344 RGL1
ENST00000539189 0.5123280592895 0.283766396193218 0.0710022168673686 ENSG00000143344 RGL1
ENST00000361641 0.212116096708129 0.0448019101494613 0.120043162533585 ENSG00000198860 TSEN15
ENST00000485209 0.316822611690311 0.112458204517836 0.0909688458086923 ENSG00000198860 TSEN15
ENST00000533373 0.319683807896825 0.114903324096936 0.0914186051787359 ENSG00000198860 TSEN15
ENST00000423085 0.212116096708129 0.0448019101494613 0.120043162533585 ENSG00000198860 TSEN15
ENST00000462677 0.244014006908018 0.0633113711575897 0.109880863880592 ENSG00000198860 TSEN15
ENST00000318130 0.552659643208448 0.327122564196794 0.0575988451339393 ENSG00000116406 EDEM3
ENST00000439962 0.588827836280362 0.369108692207967 0.0532763470736008 ENSG00000116406 EDEM3
ENST00000367512 0.646777792327828 0.438171259034285 0.0483808166946119 ENSG00000116406 EDEM3
ENST00000474725 0.616858724690034 0.40338787207732 0.0578949857170882 ENSG00000116406 EDEM3
ENST00000417056 0.302158631496599 0.101209959627501 -0.0930716582796195 ENSG00000135842 FAM129A
ENST00000367511 0.785373391519561 0.623559070086323 -0.0261144486784593 ENSG00000135842 FAM129A
ENST00000487074 0.737468369285924 0.554025430917546 -0.0339807022251908 ENSG00000135842 FAM129A
[truncated: 4,939,018 more chars]
