# Supplementary material for: High-throughput allele-specific expression across 250 environmental conditions
Source: Genome Res. 2016 Dec;26(12):1627–38. doi: 10.1101/gr.209759.116 (PMC5131815; doi:10.1101/gr.209759.116)
Supplement: Supplemental Material [file supp_gr.209759.116_Supplemental_Table_S6.tar.gz › DEG_results/DP7_DEG_stats_T45C1.txt]

t.id padj pval logFC ensg g.id
ENST00000541675 0.186917956894623 0.0638047469345194 -0.107651360244271 ENSG00000227232 WASH7P
ENST00000423562 0.181245346804275 0.0608797064214528 -0.108766586341439 ENSG00000227232 WASH7P
ENST00000438504 0.181245346804275 0.0608797064214528 -0.108766586341439 ENSG00000227232 WASH7P
ENST00000488147 0.181131145088366 0.0608259079635615 -0.108760944056064 ENSG00000227232 WASH7P
ENST00000538476 0.180914733882728 0.0607343878956261 -0.108764885226065 ENSG00000227232 WASH7P
ENST00000423372 0.158492149078151 0.0497958736160951 -0.165872241041343 ENSG00000237683 AL627309.1
ENST00000440200 0.932587938270127 0.868697291768062 0.0125684645520016 ENSG00000230021 RP5-857K21.4
ENST00000416931 0.943114898237742 0.888036236038696 -0.0112588698615343 ENSG00000225972 MTND1P23
ENST00000414273 0.517249056645199 0.310559092480418 0.0853972689557373 ENSG00000237973 hsa-mir-6723
ENST00000467115 0.909543340897027 0.829418216294556 -0.0181009960564403 ENSG00000240409 MTATP8P1
ENST00000514057 0.120195458580433 0.0326293925695896 -0.188439330987338 ENSG00000248527 MTATP6P1
ENST00000416718 0.0204006650522098 0.00187908997175726 -0.231347754552022 ENSG00000198744 RP5-857K21.11
ENST00000428504 0.741948328100175 0.568771775952693 -0.0473741630827659 ENSG00000228327 RP11-206L10.2
ENST00000434264 0.899155466924101 0.811685535904285 0.021011424629725 ENSG00000237491 RP11-206L10.9
ENST00000589899 0.951771563905928 0.904413735692031 0.0106005492419546 ENSG00000237491 RP11-206L10.9
ENST00000609830 0.863146885021775 0.750016002826441 0.028141327190901 ENSG00000237491 RP11-206L10.9
ENST00000429505 0.719805697013855 0.539622499579672 0.0463940042334797 ENSG00000237491 RP11-206L10.9
ENST00000591440 0.803445685217491 0.658578627098924 0.0347094025938657 ENSG00000237491 RP11-206L10.9
ENST00000587530 0.803445685217491 0.658578627098924 0.0347094025938657 ENSG00000237491 RP11-206L10.9
ENST00000593022 0.816987242976992 0.679104950812738 0.0317307978086607 ENSG00000237491 RP11-206L10.9
ENST00000589531 0.83633339617638 0.708012848622425 0.0288003028113091 ENSG00000237491 RP11-206L10.9
ENST00000588951 0.790011048355519 0.638924951771579 0.03582684141906 ENSG00000237491 RP11-206L10.9
ENST00000585768 0.759650734022509 0.59352929395779 0.0425984019078938 ENSG00000237491 RP11-206L10.9
ENST00000585745 0.511050170907921 0.304354401825371 0.0862722998797486 ENSG00000237491 RP11-206L10.9
ENST00000590848 0.841789581412856 0.716073248938616 0.0286976526002501 ENSG00000237491 RP11-206L10.9
ENST00000586288 0.834627523868015 0.705344296269428 0.029097417817035 ENSG00000237491 RP11-206L10.9
ENST00000447500 0.84523417570547 0.721457222347889 0.0307818474672526 ENSG00000230092 RP11-206L10.8
ENST00000590817 0.84523417570547 0.721457222347889 0.0307818474672526 ENSG00000230092 RP11-206L10.8
ENST00000435300 0.765583781032475 0.601858721622192 0.0450928745356904 ENSG00000240453 RP11-206L10.10
ENST00000473798 0.747538981215337 0.576391973195025 0.0496681633117487 ENSG00000225880 LINC00115
ENST00000536430 0.747770142808603 0.576669354676939 0.0496322779930817 ENSG00000225880 LINC00115
ENST00000445118 0.554000856462309 0.347982678354589 -0.0613368373164037 ENSG00000228794 LINC01128
ENST00000610067 0.53440755536773 0.327976998428388 -0.0692949502140284 ENSG00000228794 LINC01128
ENST00000441765 0.942575215634789 0.886937445405182 0.0114817280094808 ENSG00000228794 LINC01128
ENST00000609139 0.547759181284056 0.341405362128264 -0.0674069603569796 ENSG00000228794 LINC01128
ENST00000449005 0.508293521782144 0.301446671348601 -0.0733825286983299 ENSG00000228794 LINC01128
ENST00000416570 0.546080762595145 0.339614531393103 -0.0677244337993219 ENSG00000228794 LINC01128
ENST00000448975 0.546080762595145 0.339614531393103 -0.0677244337993219 ENSG00000228794 LINC01128
ENST00000609009 0.426575984468902 0.226800742896135 -0.0870390790244874 ENSG00000228794 LINC01128
ENST00000608189 0.426575984468902 0.226800742896135 -0.0870390790244874 ENSG00000228794 LINC01128
ENST00000415295 0.996233284271425 0.991751086792308 0.000874652799748562 ENSG00000228794 LINC01128
ENST00000342066 0.209768961279382 0.076201964322624 -0.144889453997093 ENSG00000187634 SAMD11
ENST00000341065 0.211486189615747 0.0771765945633705 -0.144451477336632 ENSG00000187634 SAMD11
ENST00000483767 0.00154842057388279 1.45615352476097e-05 -0.246182209660706 ENSG00000188976 NOC2L
ENST00000327044 0.00675307337275553 0.000227102086774139 -0.195336662849114 ENSG00000188976 NOC2L
ENST00000477976 0.00797117455390859 0.000317538972468527 -0.191633876034793 ENSG00000188976 NOC2L
ENST00000496938 0.0373744745056264 0.00519141050054949 -0.231157368920198 ENSG00000188976 NOC2L
ENST00000487214 0.0390265864111271 0.00559645211225554 -0.174898458242416 ENSG00000188976 NOC2L
ENST00000469563 0.0301757239064004 0.00365851217374174 -0.224160100698763 ENSG00000188976 NOC2L
ENST00000338591 0.0126281110959544 0.00076631610704449 -0.259082362809269 ENSG00000187961 KLHL17
ENST00000463212 0.138184439460526 0.0404220243816565 -0.181706171207531 ENSG00000187961 KLHL17
ENST00000466300 0.00639795557439711 0.000201284267919418 -0.31200119848776 ENSG00000187961 KLHL17
ENST00000481067 0.0023594496747657 3.15957822573557e-05 -0.367392889759843 ENSG00000187961 KLHL17
ENST00000379410 0.682537947103067 0.493022358127436 -0.0605727652167722 ENSG00000187583 PLEKHN1
ENST00000379407 0.769471973652049 0.60750380008934 -0.0455535593430861 ENSG00000187583 PLEKHN1
ENST00000379409 0.769471973652049 0.60750380008934 -0.0455535593430861 ENSG00000187583 PLEKHN1
ENST00000428771 0.0866605309835954 0.0197274337379033 -0.203819295475157 ENSG00000188290 HES4
ENST00000304952 0.0927347089300488 0.0219471207682582 -0.200663875790534 ENSG00000188290 HES4
ENST00000481869 0.0927347089300488 0.0219471207682582 -0.200663875790534 ENSG00000188290 HES4
ENST00000484667 0.0922906392047045 0.0217756946222211 -0.201299024803504 ENSG00000188290 HES4
ENST00000379389 0.127214511464005 0.0355263799724467 -0.160929479884179 ENSG00000187608 ISG15
ENST00000379370 0.000762280972223262 4.07158182754299e-06 -0.27898440670584 ENSG00000188157 AGRN
ENST00000477585 0.514295744082484 0.307636450919948 -0.0765577780552274 ENSG00000188157 AGRN
ENST00000469403 0.205672485560316 0.0738899323786894 -0.127844790638223 ENSG00000188157 AGRN
ENST00000479707 0.135677299212111 0.0393622469890124 -0.158288588299806 ENSG00000188157 AGRN
ENST00000466223 0.0183930352033129 0.00155812656161104 -0.248965759026185 ENSG00000188157 AGRN
ENST00000478677 0.159182536276182 0.0501245502233168 -0.170147316261366 ENSG00000188157 AGRN
ENST00000492947 0.000431549458766286 1.58573746118379e-06 -0.384320651257051 ENSG00000188157 AGRN
ENST00000419249 0.00200854303627957 2.32570374957841e-05 -0.296519808799485 ENSG00000188157 AGRN
ENST00000461111 0.00948088842087816 0.000440948585450912 -0.215822940827869 ENSG00000188157 AGRN
ENST00000418300 0.0910299529767508 0.0212851792881548 -0.163246781855267 ENSG00000242590 RP11-54O7.14
ENST00000427998 0.71793248751983 0.536822542177571 -0.0473807888528912 ENSG00000217801 RP11-465B22.3
ENST00000394517 0.771596569991296 0.610810485684838 -0.040604587250905 ENSG00000217801 RP11-465B22.3
ENST00000456409 0.971353257305421 0.942541620042365 -0.00594145044181811 ENSG00000217801 RP11-465B22.3
ENST00000412397 0.944090162977283 0.889782983930347 -0.0110732129931032 ENSG00000217801 RP11-465B22.3
ENST00000433695 0.975857800718395 0.951034385566398 0.0051983564372882 ENSG00000217801 RP11-465B22.3
ENST00000451054 0.985412991981826 0.969202840009399 0.00326611428793024 ENSG00000217801 RP11-465B22.3
ENST00000379339 0.0658680037622924 0.0129592410159866 -0.151554019090548 ENSG00000131591 C1orf159
ENST00000294576 0.0658680037622924 0.0129592410159866 -0.151554019090548 ENSG00000131591 C1orf159
ENST00000448924 0.0658680037622924 0.0129592410159866 -0.151554019090548 ENSG00000131591 C1orf159
ENST00000465822 0.0150871044684787 0.00108789693748576 -0.245424472187611 ENSG00000131591 C1orf159
ENST00000379325 0.0658680037622924 0.0129592410159866 -0.151554019090548 ENSG00000131591 C1orf159
ENST00000421241 0.0658680037622924 0.0129592410159866 -0.151554019090548 ENSG00000131591 C1orf159
ENST00000487177 0.0121548752657167 0.000711505455123447 -0.272964464649751 ENSG00000131591 C1orf159
ENST00000467751 0.0658680037622924 0.0129592410159866 -0.151554019090548 ENSG00000131591 C1orf159
ENST00000477196 0.0658680037622924 0.0129592410159866 -0.151554019090548 ENSG00000131591 C1orf159
ENST00000464905 0.0101732391964993 0.000501078090044113 -0.299742636845643 ENSG00000131591 C1orf159
ENST00000379320 0.0158993158041466 0.00120578946283436 -0.241106331617398 ENSG00000131591 C1orf159
ENST00000379319 0.052071150665476 0.00886248085293056 -0.174503301534143 ENSG00000131591 C1orf159
ENST00000434641 0.151228668344853 0.0464202617827559 -0.128949805588506 ENSG00000131591 C1orf159
ENST00000482816 0.19748243710053 0.0694439007877469 -0.119068340547677 ENSG00000131591 C1orf159
ENST00000437760 0.247991687734293 0.0980841052018922 -0.109832315061481 ENSG00000131591 C1orf159
ENST00000462097 0.385106595720138 0.192688241265267 -0.0903630521409908 ENSG00000131591 C1orf159
ENST00000473600 0.199952988353327 0.0707292604362558 -0.155195470554645 ENSG00000131591 C1orf159
ENST00000475119 0.317393966067925 0.143322048034744 -0.100727243131189 ENSG00000131591 C1orf159
ENST00000442117 0.26621203023803 0.109045547285027 -0.138418229785776 ENSG00000131591 C1orf159
ENST00000472741 0.50026320032637 0.293599978105454 -0.0746178015833888 ENSG00000131591 C1orf159
ENST00000480643 0.563223788023745 0.357498181156863 -0.0654873653956246 ENSG00000131591 C1orf159
ENST00000379268 0.315623779765714 0.142065374315335 0.130774205472413 ENSG00000186891 TNFRSF18
ENST00000379236 0.521302602657642 0.314568696048107 -0.0879753663582403 ENSG00000186827 TNFRSF4
ENST00000497869 0.52056822267573 0.313902440656431 -0.0880946799642304 ENSG00000186827 TNFRSF4
ENST00000360001 0.0135041770731085 0.000873745527724424 -0.213292736071882 ENSG00000078808 SDF4
ENST00000465727 0.0136168534799921 0.000887225849897207 -0.213055087253197 ENSG00000078808 SDF4
ENST00000263741 0.0136168534799921 0.000887225849897207 -0.213055087253197 ENSG00000078808 SDF4
ENST00000494748 0.0225801133871762 0.00222900005746668 -0.20909110260465 ENSG00000078808 SDF4
ENST00000478938 0.0166099143739346 0.00129791466278757 -0.225477565131259 ENSG00000078808 SDF4
ENST00000403997 0.075064416692236 0.015888021279203 -0.15641684373988 ENSG00000078808 SDF4
ENST00000545427 0.0449393692541091 0.0069844305328925 -0.183960906177197 ENSG00000078808 SDF4
ENST00000459994 0.0240966453502276 0.00250306092223426 -0.215968524504763 ENSG00000078808 SDF4
ENST00000379198 0.0973524665142358 0.0236890510134932 -0.185295831416 ENSG00000176022 B3GALT6
ENST00000450390 0.157831277685015 0.0494934205877929 -0.102451794503608 ENSG00000160087 UBE2J2
ENST00000347370 0.157593965687437 0.0493727363711845 -0.102456925136289 ENSG00000160087 UBE2J2
ENST00000349431 0.177739285462169 0.0591465547822722 -0.0975096064984871 ENSG00000160087 UBE2J2
ENST00000348298 0.212156007044446 0.0775586650993285 -0.0907513428474127 ENSG00000160087 UBE2J2
ENST00000339385 0.430657908605472 0.23024406124048 -0.0655158037699811 ENSG00000160087 UBE2J2
ENST00000400929 0.234626688649248 0.0901981321723135 -0.0893140512279681 ENSG00000160087 UBE2J2
ENST00000464036 0.255347764855238 0.102463634978798 -0.0852868807308499 ENSG00000160087 UBE2J2
ENST00000360466 0.269426415640649 0.111223364059549 -0.0834820876671077 ENSG00000160087 UBE2J2
ENST00000400930 0.26203805818525 0.106324537871686 -0.0846608236960812 ENSG00000160087 UBE2J2
ENST00000467339 0.398903769864884 0.203399592848843 -0.097489986392101 ENSG00000160087 UBE2J2
ENST00000473215 0.240343967077099 0.0935895116251775 -0.0860546965838987 ENSG00000160087 UBE2J2
ENST00000435198 0.327536460026589 0.15024232107617 -0.0734320690001781 ENSG00000160087 UBE2J2
ENST00000509720 0.335045752471939 0.155459046107756 -0.0727910635864287 ENSG00000160087 UBE2J2
ENST00000491779 0.40386403170477 0.207539113648423 -0.0676130338669703 ENSG00000160087 UBE2J2
ENST00000466752 0.53130845870461 0.324887534677241 -0.0551091479940213 ENSG00000160087 UBE2J2
ENST00000503294 0.500218499381082 0.293535863295988 -0.0597203633362413 ENSG00000160087 UBE2J2
ENST00000477894 0.446112633845835 0.243767231662588 -0.0669737223193163 ENSG00000160087 UBE2J2
ENST00000471154 0.938029569933825 0.879293950041698 -0.0105771020428582 ENSG00000160087 UBE2J2
ENST00000422076 0.502401725160709 0.295789482803902 -0.0608309224325451 ENSG00000160087 UBE2J2
ENST00000502382 0.56920975185119 0.363604884575674 -0.0535584340920393 ENSG00000160087 UBE2J2
ENST00000461142 0.153711579199401 0.0475834711313364 -0.125294986529862 ENSG00000160087 UBE2J2
ENST00000488418 0.212796097179849 0.0779182921183584 -0.126581163193912 ENSG00000160087 UBE2J2
ENST00000379116 0.0162516741611095 0.00125221248744968 -0.285065817033422 ENSG00000162572 SCNN1D
ENST00000338555 0.0185289903554729 0.00158192711620755 -0.27913546246168 ENSG00000162572 SCNN1D
ENST00000354700 1.05916955901606e-05 5.04404439423868e-09 -0.330825070338909 ENSG00000131584 ACAP3
ENST00000353662 1.05916955901606e-05 5.11569508199667e-09 -0.330649726130009 ENSG00000131584 ACAP3
ENST00000492936 1.47275492635084e-06 2.78951989989931e-10 -0.353079443177878 ENSG00000131584 ACAP3
ENST00000467278 4.28415975896201e-06 1.54176519850515e-09 -0.416767792929268 ENSG00000131584 ACAP3
ENST00000470659 0.00337713851856585 5.9847523814044e-05 -0.347426007780677 ENSG00000131584 ACAP3
ENST00000379037 0.0216858522431865 0.00207571509794195 -0.263442379779709 ENSG00000131584 ACAP3
ENST00000476572 0.020260507906067 0.00185728469679704 -0.235237409833196 ENSG00000131584 ACAP3
ENST00000493992 0.0360205135581964 0.00488360550135559 -0.244462623448408 ENSG00000131584 ACAP3
ENST00000472541 0.00286082171463113 4.59083052706889e-05 -0.241116126083089 ENSG00000131584 ACAP3
ENST00000354980 0.00689020532197422 0.00023660774014583 -0.234759101577643 ENSG00000131584 ACAP3
ENST00000478065 0.0050636343106157 0.000130052741554937 -0.280229934930467 ENSG00000131584 ACAP3
ENST00000479108 0.00660218742447473 0.000215087551520883 -0.25156660962936 ENSG00000131584 ACAP3
ENST00000438966 0.00917670789901486 0.000415540738004508 -0.250229546633348 ENSG00000131584 ACAP3
ENST00000379031 0.0123720094023666 0.000735815393655411 -0.278227433589878 ENSG00000169972 PUSL1
ENST00000470520 0.0365728022557959 0.00500746295274153 -0.234397958649794 ENSG00000169972 PUSL1
ENST00000463758 0.0147257441006588 0.00104133637134036 -0.288182796180456 ENSG00000169972 PUSL1
ENST00000467712 0.0250709656071851 0.00268910702865169 -0.250235595471993 ENSG00000169972 PUSL1
ENST00000493657 0.0189034841773756 0.00164093241883689 -0.267201228159887 ENSG00000169972 PUSL1
ENST00000470030 0.00833088318794747 0.000346436359556381 -0.211191960683034 ENSG00000127054 CPSF3L
ENST00000435064 0.0053114675469621 0.000144452855398556 -0.18442758534056 ENSG00000127054 CPSF3L
ENST00000497304 0.0177600505228232 0.00146007985164678 -0.234574390212054 ENSG00000127054 CPSF3L
ENST00000323275 0.00542458561570373 0.000149966793922831 -0.184233108406091 ENSG00000127054 CPSF3L
ENST00000411962 0.00542715422442131 0.000150183201793309 -0.184228007880942 ENSG00000127054 CPSF3L
ENST00000462432 0.015767457899871 0.00118742731665064 -0.178548111509294 ENSG00000127054 CPSF3L
ENST00000478641 0.00725068637942915 0.000261425367511524 -0.216532842527447 ENSG00000127054 CPSF3L
ENST00000458452 0.00537473266423875 0.000147867247420388 -0.184194150513698 ENSG00000127054 CPSF3L
ENST00000419704 0.00537473266423875 0.000147867247420388 -0.184194150513698 ENSG00000127054 CPSF3L
ENST00000540437 0.00537061748011306 0.000147652308363969 -0.184199256498368 ENSG00000127054 CPSF3L
ENST00000421495 0.00537061748011306 0.000147652308363969 -0.184199256498368 ENSG00000127054 CPSF3L
ENST00000532772 0.00548100953302628 0.000154199369561799 -0.183133555682876 ENSG00000127054 CPSF3L
ENST00000450926 0.00532405886505566 0.000145010922190129 -0.183501682678421 ENSG00000127054 CPSF3L
ENST00000545578 0.00525165303469941 0.000140552044435758 -0.184145863341254 ENSG00000127054 CPSF3L
ENST00000527098 0.0052545909185671 0.000140730198478178 -0.184140996268608 ENSG00000127054 CPSF3L
ENST00000485710 0.00817586534870776 0.000333795699657921 -0.221192420267859 ENSG00000127054 CPSF3L
ENST00000461514 0.0180058966569326 0.0014960009410871 -0.199270837647969 ENSG00000127054 CPSF3L
ENST00000525164 0.0229388925809729 0.00230101475696705 -0.192203046139782 ENSG00000127054 CPSF3L
ENST00000528879 0.00776844081643997 0.000301197029154721 -0.174099703355229 ENSG00000127054 CPSF3L
ENST00000525769 0.0137321918838213 0.000903360675584158 -0.206919330814682 ENSG00000127054 CPSF3L
ENST00000531377 0.0407497693099648 0.00599638150180158 -0.140172307079006 ENSG00000127054 CPSF3L
ENST00000527383 0.0322323190264463 0.00407208061039466 -0.178342866219932 ENSG00000127054 CPSF3L
ENST00000531292 0.00363428035528847 6.93525543214094e-05 -0.271686591147839 ENSG00000127054 CPSF3L
ENST00000467408 0.103870736139866 0.0260719561202648 -0.145250377098464 ENSG00000127054 CPSF3L
ENST00000434694 0.0361544368620306 0.00491888249071834 -0.145152918329274 ENSG00000127054 CPSF3L
ENST00000531020 0.18087343518156 0.0607070652584258 -0.14271775528044 ENSG00000127054 CPSF3L
ENST00000533916 0.256262491534188 0.102939899243448 -0.120124992241216 ENSG00000127054 CPSF3L
ENST00000488042 0.053557343304095 0.0093023588071727 -0.139159147649211 ENSG00000127054 CPSF3L
ENST00000526797 0.0537253902247312 0.00934662418613935 -0.139392085477313 ENSG00000127054 CPSF3L
ENST00000526332 0.05431913745183 0.00951480004459664 -0.139134835196407 ENSG00000127054 CPSF3L
ENST00000430786 0.0791810498411738 0.0172366809194752 -0.128284835959298 ENSG00000127054 CPSF3L
ENST00000527719 0.0909181457671168 0.0212390891510481 -0.124386256889565 ENSG00000127054 CPSF3L
ENST00000530031 0.0912083643601483 0.0213651235890588 -0.124034190029737 ENSG00000127054 CPSF3L
ENST00000526113 0.081639135839208 0.0180276889382038 -0.127525507845851 ENSG00000127054 CPSF3L
ENST00000526904 0.0772785375021912 0.0165918191204746 -0.127833348715554 ENSG00000127054 CPSF3L
ENST00000525603 0.213593629380092 0.078389554770167 -0.103303411749077 ENSG00000127054 CPSF3L
ENST00000444968 0.582427495993874 0.377216565611306 -0.0684020232255407 ENSG00000240731 RP5-890O3.9
ENST00000429572 0.0360205135581964 0.00488347716030101 -0.180183506938145 ENSG00000127054 CPSF3L
ENST00000498173 0.0359681715038055 0.0048717401777353 -0.180194061343997 ENSG00000127054 CPSF3L
ENST00000496353 0.0382705471201687 0.00539235169382027 -0.177768579159904 ENSG00000127054 CPSF3L
ENST00000493534 0.0338876184820439 0.00440698035852934 -0.193046447801649 ENSG00000127054 CPSF3L
ENST00000534345 0.0563828240052967 0.0101422016739583 -0.177784132996428 ENSG00000127054 CPSF3L
ENST00000532952 0.0658680037622924 0.0129539449121602 -0.171678601132554 ENSG00000127054 CPSF3L
ENST00000490853 0.0506796686483578 0.00849220450283584 -0.182041335375731 ENSG00000127054 CPSF3L
ENST00000531019 0.0506796686483578 0.00849220450283584 -0.182041335375731 ENSG00000127054 CPSF3L
ENST00000498476 0.0411362285331734 0.00608441564920735 -0.19068393967582 ENSG00000127054 CPSF3L
ENST00000470679 0.0474850311903622 0.00763196705553182 -0.190698198650393 ENSG00000127054 CPSF3L
ENST00000525285 0.032918272547602 0.00420581497594229 -0.20854107831297 ENSG00000127054 CPSF3L
ENST00000530233 0.102788548273829 0.0256827967239936 -0.185081717705919 ENSG00000127054 CPSF3L
ENST00000464957 0.0702037775550877 0.0143124168443478 -0.215678100617909 ENSG00000224051 GLTPD1
ENST00000343938 0.0112311817583504 0.000614251786636048 -0.286458476982046 ENSG00000224051 GLTPD1
ENST00000378891 0.0104708428459916 0.000535481394124125 -0.256776163392755 ENSG00000107404 DVL1
ENST00000378888 0.0106232896801824 0.000550621869266975 -0.256731379588553 ENSG00000107404 DVL1
ENST00000472445 0.200036724650513 0.0707721414453167 -0.15345449124489 ENSG00000107404 DVL1
ENST00000309212 0.286063157394191 0.1220493153247 -0.136414609390683 ENSG00000162576 MXRA8
ENST00000477278 0.209210180476163 0.0759118006550088 -0.156325682870043 ENSG00000162576 MXRA8
ENST00000342753 0.286063157394191 0.1220493153247 -0.136414609390683 ENSG00000162576 MXRA8
ENST00000445648 0.286063157394191 0.1220493153247 -0.136414609390683 ENSG00000162576 MXRA8
ENST00000338370 0.0160382279230666 0.00122194431056397 -0.231730456721652 ENSG00000175756 AURKAIP1
ENST00000338338 0.0212634068831093 0.00200910116744433 -0.22178134849903 ENSG00000175756 AURKAIP1
ENST00000321751 0.0158247036259988 0.00119423739945239 -0.231944691063725 ENSG00000175756 AURKAIP1
ENST00000378853 0.015369205414088 0.00112970766930278 -0.232957448143554 ENSG00000175756 AURKAIP1
ENST00000489799 0.043632315240324 0.00668501018976779 -0.210117484890004 ENSG00000175756 AURKAIP1
ENST00000496905 0.0507461945744555 0.00851216567829717 -0.213937233466607 ENSG00000175756 AURKAIP1
ENST00000480479 0.0173196370591014 0.00139176270452835 -0.189318085535836 ENSG00000221978 CCNL2
ENST00000482621 0.0470064130698176 0.00749755671757205 -0.141821578973652 ENSG00000221978 CCNL2
ENST00000408952 0.0470064130698176 0.00749755671757205 -0.141821578973652 ENSG00000221978 CCNL2
ENST00000463260 0.0140760113590637 0.000949251620287456 -0.230989366105349 ENSG00000221978 CCNL2
ENST00000400809 0.0210075826191602 0.00196861533086399 -0.159217417289436 ENSG00000221978 CCNL2
ENST00000496007 0.0211022389688009 0.00198388065614144 -0.159116850795128 ENSG00000221978 CCNL2
ENST00000482365 0.048118202967288 0.00781752189468734 -0.160950692319545 ENSG00000221978 CCNL2
ENST00000481223 0.0223049753954564 0.00218039203757767 -0.158667917868837 ENSG00000221978 CCNL2
ENST00000418865 0.0717421667769994 0.0148013400942963 -0.148132967220876 ENSG00000221978 CCNL2
ENST00000505849 0.0387074654036191 0.00552319665539367 -0.168262489851928 ENSG00000221978 CCNL2
ENST00000488340 0.0301172611104903 0.00364828667762976 -0.147977449723774 ENSG00000221978 CCNL2
ENST00000492998 0.159931240441666 0.0505002975491138 -0.123872329332664 ENSG00000221978 CCNL2
ENST00000469113 0.2176407509473 0.0806344686006895 -0.109142229024702 ENSG00000221978 CCNL2
ENST00000480646 0.25065942480182 0.0996470440460073 -0.107034143142187 ENSG00000221978 CCNL2
ENST00000471930 0.177294991567885 0.0589466557028348 -0.111363603922381 ENSG00000221978 CCNL2
ENST00000408918 0.0391639034372676 0.00563023765226269 -0.143201386123655 ENSG00000221978 CCNL2
ENST00000473872 0.10216707928373 0.0254362248461419 -0.124786706601143 ENSG00000221978 CCNL2
ENST00000425598 0.0210137116186651 0.00196982489400101 -0.173388047830904 ENSG00000221978 CCNL2
ENST00000463895 0.549791678193863 0.3433907016494 -0.0646295697280766 ENSG00000221978 CCNL2
ENST00000497013 0.428590904872199 0.2284718035411 -0.0825020021742073 ENSG00000221978 CCNL2
ENST00000448629 0.492707136432307 0.286491711139772 -0.0903928450866126 ENSG00000224870 RP4-758J18.2
ENST00000444362 0.398841591035318 0.203326415310167 -0.089064827151286 ENSG00000224870 RP4-758J18.2
ENST00000418833 0.258629677023272 0.10433411955603 -0.113466189536151 ENSG00000224870 RP4-758J18.2
ENST00000576232 0.867561016347863 0.756938606277899 0.027407784461787 ENSG00000224870 RP4-758J18.2
ENST00000570344 0.964150704421143 0.928896273500523 0.00791103266397531 ENSG00000224870 RP4-758J18.2
ENST00000447725 0.226857432080355 0.085762777562019 -0.120793106454846 ENSG00000224870 RP4-758J18.2
ENST00000572242 0.302430663315698 0.133073845357356 -0.10430294761747 ENSG00000224870 RP4-758J18.2
ENST00000453521 0.343439176173925 0.161415091843052 -0.0967294804979158 ENSG00000224870 RP4-758J18.2
ENST00000344843 0.417159893350736 0.218498055998622 -0.0718774626978443 ENSG00000242485 MRPL20
ENST00000493287 0.229901827760162 0.0875665392539333 -0.115426829197598 ENSG00000242485 MRPL20
ENST00000487659 0.405368019779987 0.208734278841934 -0.073323689107376 ENSG00000242485 MRPL20
ENST00000492508 0.420149821049674 0.221216090717835 -0.0739084672534425 ENSG00000242485 MRPL20
ENST00000482352 0.65086823666045 0.455031276476908 -0.0462315347017725 ENSG00000242485 MRPL20
ENST00000477686 0.856697027206169 0.739435850846116 -0.0219106553172924 ENSG00000242485 MRPL20
ENST00000495558 0.197210800622382 0.0693110275579325 -0.16041715966122 ENSG00000179403 VWA1
ENST00000338660 0.0390556403212647 0.00560616656895796 -0.227051739236777 ENSG00000179403 VWA1
ENST00000404702 0.0466773785661874 0.00740396444432412 -0.220678589637006 ENSG00000179403 VWA1
ENST00000476993 0.0457256465338801 0.00716899081718677 -0.221440017200774 ENSG00000179403 VWA1
ENST00000378741 0.00721441324212488 0.000259355942373533 -0.271849070814729 ENSG00000160072 ATAD3B
ENST00000308647 0.00124625197542616 9.94952662402691e-06 -0.257953742207915 ENSG00000160072 ATAD3B
ENST00000472194 0.000824284479398487 4.84957306017382e-06 -0.274268210602677 ENSG00000160072 ATAD3B
ENST00000378736 0.00629587651432237 0.000194793436740389 -0.329041486109252 ENSG00000160072 ATAD3B
ENST00000485748 0.0146271590964553 0.00102674921606681 -0.217715113799168 ENSG00000160072 ATAD3B
ENST00000474481 0.0384833527691146 0.00545695924891992 -0.190755486777066 ENSG00000160072 ATAD3B
ENST00000378756 0.0690774371664953 0.0139482743123047 -0.168794962900064 ENSG00000197785 ATAD3A
ENST00000378755 0.0690774371664953 0.0139482743123047 -0.168794962900064 ENSG00000197785 ATAD3A
ENST00000339113 0.0721709322902977 0.0149308093026134 -0.163833068566123 ENSG00000197785 ATAD3A
ENST00000536055 0.0721709322902977 0.0149308093026134 -0.163833068566123 ENSG00000197785 ATAD3A
ENST00000429957 0.659313307410053 0.464882317567625 -0.0631175626554824 ENSG00000197785 ATAD3A
ENST00000400830 0.0137693792820882 0.000907459012683857 -0.265194589754516 ENSG00000197785 ATAD3A
ENST00000291386 0.542339456932919 0.335772593165511 -0.0473660595628909 ENSG00000160075 SSU72
ENST00000378726 0.998847253751938 0.997579681094892 -0.000184501409934081 ENSG00000160075 SSU72
ENST00000378725 0.985548855021487 0.969439137204161 -0.00193110689713654 ENSG00000160075 SSU72
ENST00000359060 0.241705780666798 0.0943319117099663 -0.096841368990871 ENSG00000160075 SSU72
ENST00000539195 0.24371060083727 0.0955667203790817 -0.127027044949076 ENSG00000215791 AL645728.2
ENST00000520777 0.0018313354424818 2.00144054532919e-05 -0.289475614016932 ENSG00000197530 MIB2
ENST00000378710 0.00182030040693493 1.97386541209608e-05 -0.289538061737316 ENSG00000197530 MIB2
ENST00000360522 0.00182030040693493 1.97386541209608e-05 -0.289538061737316 ENSG00000197530 MIB2
ENST00000357210 0.00182030040693493 1.97386541209608e-05 -0.289538061737316 ENSG00000197530 MIB2
ENST00000355826 0.00182030040693493 1.97386541209608e-05 -0.289538061737316 ENSG00000197530 MIB2
ENST00000518681 0.00185397945500523 2.03672263789498e-05 -0.289396693734614 ENSG00000197530 MIB2
ENST00000505820 0.00181810644381083 1.9594336058193e-05 -0.289670785348547 ENSG00000197530 MIB2
ENST00000479659 0.0017204924966022 1.73691662377638e-05 -0.291298806467575 ENSG00000197530 MIB2
ENST00000489635 0.00164865744437833 1.5927855164689e-05 -0.293254762429311 ENSG00000197530 MIB2
ENST00000511502 0.0017326997868199 1.75637653952365e-05 -0.292381055751733 ENSG00000197530 MIB2
ENST00000477990 0.0538282919808956 0.00937427514619185 -0.21713519597975 ENSG00000197530 MIB2
ENST00000514363 0.00465807146535238 0.000111872767218479 -0.269673737732536 ENSG00000197530 MIB2
ENST00000487053 0.0016030590610574 1.52423601911284e-05 -0.295144352563828 ENSG00000197530 MIB2
ENST00000502470 0.00366783357451141 7.06385757517147e-05 -0.281086607567855 ENSG00000197530 MIB2
ENST00000378712 0.0016030590610574 1.52423601911284e-05 -0.295144352563828 ENSG00000197530 MIB2
ENST00000507082 0.0668103549129589 0.0132637460228081 -0.216897582832061 ENSG00000197530 MIB2
ENST00000463492 0.115054157089317 0.030480765497543 -0.191478402590219 ENSG00000197530 MIB2
ENST00000510793 0.00624428366142843 0.000191304811394054 -0.263448862169015 ENSG00000197530 MIB2
ENST00000504599 0.00140988073021711 1.23254623935014e-05 -0.297160777977243 ENSG00000197530 MIB2
ENST00000507229 0.00164512995529243 1.58605035844353e-05 -0.297653782501551 ENSG00000197530 MIB2
ENST00000503789 0.0065871537154251 0.000213458186832269 -0.278951954294493 ENSG00000197530 MIB2
ENST00000378708 0.00161895708707803 1.54855164969771e-05 -0.298911934324982 ENSG00000197530 MIB2
ENST00000506488 0.00178828368062373 1.90586015426045e-05 -0.296993494376937 ENSG00000197530 MIB2
ENST00000512004 0.0417048517383611 0.00621436121965485 -0.241417438051636 ENSG00000197530 MIB2
ENST00000514234 0.00250339198983113 3.58704454941142e-05 -0.303008306997247 ENSG00000197530 MIB2
ENST00000467597 0.138644860963109 0.0406165648710232 -0.178513351183974 ENSG00000197530 MIB2
ENST00000508148 0.329465929007235 0.151588395788224 -0.12718148983783 ENSG00000197530 MIB2
ENST00000486072 0.090657056104923 0.0211540571763883 -0.197971136509683 ENSG00000197530 MIB2
ENST00000505370 0.0500186067510035 0.00832190775249668 -0.229157502667886 ENSG00000197530 MIB2
ENST00000473511 0.00798239508717021 0.000319030301920383 -0.293871535339277 ENSG00000197530 MIB2
ENST00000464570 0.00681762822235878 0.000231920226671649 -0.305709626706971 ENSG00000197530 MIB2
ENST00000483015 0.00870645343308276 0.000373927630114311 -0.301701313140547 ENSG00000197530 MIB2
ENST00000511910 0.0945533696466437 0.0226281475982042 -0.201253061132101 ENSG00000197530 MIB2
ENST00000513088 0.000279638227289526 8.02431840184164e-07 -0.316557798279002 ENSG00000248333 CDK11B
ENST00000341832 0.000277794826676549 7.88497117184845e-07 -0.290835984012165 ENSG00000248333 CDK11B
ENST00000317673 0.000313145676164643 9.81619997826509e-07 -0.284394972204163 ENSG00000248333 CDK11B
ENST00000340677 0.000313145676164643 9.81619997826509e-07 -0.284394972204163 ENSG00000248333 CDK11B
ENST00000407249 0.000313145676164643 9.81619997826509e-07 -0.284394972204163 ENSG00000248333 CDK11B
ENST00000341028 0.336053625325889 0.156136741973711 -0.123264710177253 ENSG00000248333 CDK11B
ENST00000607013 0.588627689704147 0.384058378735753 -0.0688960759852035 ENSG00000272004 RP11-345P4.10
ENST00000378662 0.062470709476925 0.0119454702538885 -0.121172226937121 ENSG00000189339 SLC35E2B
ENST00000234800 0.0621774925353248 0.0118622993286113 -0.121617536956554 ENSG00000189339 SLC35E2B
ENST00000480991 0.0696957191397465 0.0141498623588711 -0.149810697543051 ENSG00000189339 SLC35E2B
ENST00000481276 0.590663400460597 0.386298517965451 -0.0497827778566428 ENSG00000189339 SLC35E2B
ENST00000596308 0.661970267596163 0.468134951437687 -0.0633873188386504 ENSG00000269737 RP11-345P4.7
ENST00000356200 0.174238086350823 0.0573626656926062 -0.105932779194445 ENSG00000008128 CDK11A
ENST00000598846 0.029752228208447 0.00357420083741334 -0.139525647315013 ENSG00000268575 RP1-283E3.8
ENST00000463652 0.315330811359794 0.141831971690299 -0.129688848004705 ENSG00000008128 CDK11A
ENST00000358779 0.155370857081654 0.0483878573673212 -0.108914518909387 ENSG00000008128 CDK11A
ENST00000460465 0.155370857081654 0.0483878573673212 -0.108914518909387 ENSG00000008128 CDK11A
ENST00000404249 0.155370857081654 0.0483878573673212 -0.108914518909387 ENSG00000008128 CDK11A
ENST00000378633 0.155370857081654 0.0483878573673212 -0.108914518909387 ENSG00000008128 CDK11A
ENST00000357760 0.155370857081654 0.0483878573673212 -0.108914518909387 ENSG00000008128 CDK11A
ENST00000509982 0.174238086350823 0.0573626656926062 -0.105932779194445 ENSG00000008128 CDK11A
ENST00000378638 0.174238086350823 0.0573626656926062 -0.105932779194445 ENSG00000008128 CDK11A
ENST00000356937 0.17436649600255 0.0574429211488057 -0.111072847717336 ENSG00000008128 CDK11A
ENST00000478901 0.420637389214656 0.221636131749904 -0.10847190083555 ENSG00000008128 CDK11A
ENST00000468397 0.418763712366226 0.219893733834579 -0.106370619521966 ENSG00000008128 CDK11A
ENST00000491311 0.493804971253809 0.287443391148149 -0.0917104913290634 ENSG00000008128 CDK11A
ENST00000495016 0.683852965642702 0.4944514960217 -0.060251252364691 ENSG00000008128 CDK11A
ENST00000468800 0.240490587531052 0.0936731700750495 -0.122226576692817 ENSG00000008128 CDK11A
ENST00000489300 0.969951500362489 0.939867865582514 0.00667845570575731 ENSG00000008128 CDK11A
ENST00000492390 0.169943625943698 0.0552645990631349 -0.144657020776395 ENSG00000008128 CDK11A
ENST00000474916 0.205171011354135 0.0736281643802772 -0.138230843901004 ENSG00000008128 CDK11A
ENST00000378635 0.19362547646515 0.0673724679029288 -0.106789756580236 ENSG00000008128 CDK11A
ENST00000479362 0.683537559276262 0.494128734120651 -0.0481069250552111 ENSG00000008128 CDK11A
ENST00000498810 0.961175129238002 0.922625081201002 -0.00723026162773385 ENSG00000008128 CDK11A
ENST00000487462 0.786617190854892 0.633661540730849 -0.0388047227617426 ENSG00000008128 CDK11A
ENST00000401096 0.731530688807547 0.555370447976045 -0.0475145443634609 ENSG00000008128 CDK11A
ENST00000577672 0.024810125496662 0.00263627555186517 -0.208084301335172 ENSG00000227775 RP1-283E3.4
ENST00000417099 0.0511440524315372 0.00861278604436435 -0.204642605834985 ENSG00000227775 RP1-283E3.4
ENST00000355439 0.0346765259073464 0.0045640211340883 -0.17206902792747 ENSG00000215790 SLC35E2
ENST00000400924 0.0293904636076916 0.00350095889137004 -0.176102434675204 ENSG00000215790 SLC35E2
ENST00000246421 0.142317996086993 0.0422888992085148 -0.136834709813959 ENSG00000215790 SLC35E2
ENST00000475229 0.210959323590059 0.0768881124362018 -0.15134969013802 ENSG00000215790 SLC35E2
ENST00000424604 0.0967854101997695 0.0234655015629402 -0.183308655476273 ENSG00000227775 RP1-283E3.4
ENST00000341426 0.000862080894843456 5.26571548345174e-06 -0.215666690994512 ENSG00000008130 NADK
ENST00000341991 0.000839050045039407 5.02196784287546e-06 -0.216170139777538 ENSG00000008130 NADK
ENST00000378625 0.000825361376459123 4.89313794286888e-06 -0.214413750240383 ENSG00000008130 NADK
ENST00000344463 0.000862080894843456 5.26571548345174e-06 -0.215666690994512 ENSG00000008130 NADK
ENST00000342348 0.00285720234019413 4.55800797151141e-05 -0.233587453053513 ENSG00000008130 NADK
ENST00000498806 0.0652860584290487 0.0127694613676713 -0.177476026300514 ENSG00000008130 NADK
ENST00000469045 0.00762913657613693 0.000289004340334 -0.219830931037363 ENSG00000008130 NADK
ENST00000480499 0.00304164318915068 5.03810320651615e-05 -0.25059258813626 ENSG00000008130 NADK
ENST00000497747 0.0112311817583504 0.000614170219347848 -0.253361616886533 ENSG00000008130 NADK
ENST00000477235 0.0111143020490599 0.000600912478199891 -0.212220335385055 ENSG00000008130 NADK
ENST00000489538 0.0107508807938671 0.000564056742916355 -0.212286406322471 ENSG00000008130 NADK
ENST00000497615 0.0198005578150049 0.00178590532980465 -0.232907405767634 ENSG00000008130 NADK
ENST00000497186 0.00901537399131698 0.000404000270387492 -0.219073146718193 ENSG00000008130 NADK
ENST00000400922 0.0154612494512583 0.0011473447998539 -0.205043190305511 ENSG00000008130 NADK
ENST00000492845 0.00634350356024862 0.000198189429552051 -0.183041275274965 ENSG00000008130 NADK
ENST00000492768 0.0156033722651621 0.00116546515886936 -0.174452039573892 ENSG00000008130 NADK
ENST00000460602 0.0304957795778122 0.0037259077613205 -0.161597258492744 ENSG00000008130 NADK
ENST00000464373 0.119047127726313 0.0321222648760401 -0.133747982050671 ENSG00000008130 NADK
ENST00000378609 0.972189367730618 0.943923766558815 0.00235562455746945 ENSG00000078369 GNB1
ENST00000461893 0.011836531116933 0.000677401294980926 -0.201503950592041 ENSG00000078369 GNB1
ENST00000471354 0.0771801933567329 0.0165555286340821 -0.127342605503867 ENSG00000078369 GNB1
ENST00000439272 0.315864995377392 0.142221809798306 0.0734769940330443 ENSG00000078369 GNB1
ENST00000434686 0.308717804530099 0.137287502342222 0.0752883447379332 ENSG00000078369 GNB1
ENST00000437146 0.702912239978328 0.517764708626358 -0.0397108584004268 ENSG00000078369 GNB1
ENST00000472614 0.12304712653435 0.0338020683326569 0.128157139483103 ENSG00000078369 GNB1
ENST00000607589 0.182801824717216 0.0616535474624425 -0.162434483953879 ENSG00000078369 GNB1
ENST00000378567 0.962871178605327 0.926410859046148 0.00798547376258455 ENSG00000067606 PRKCZ
ENST00000400921 0.796438329925268 0.648203591516853 0.0399304888301521 ENSG00000067606 PRKCZ
ENST00000461106 0.92671751559497 0.858349367946618 0.0157342155900432 ENSG00000067606 PRKCZ
ENST00000400920 0.899577149690106 0.812415676313785 0.020996003136338 ENSG00000067606 PRKCZ
ENST00000469733 0.121548346892071 0.0331946518611888 -0.151676372880427 ENSG00000162585 C1orf86
ENST00000414253 0.0544208600998673 0.00954911068954411 -0.187670330803607 ENSG00000162585 C1orf86
ENST00000428120 0.0533424717559344 0.00923526711130126 -0.188441564849077 ENSG00000162585 C1orf86
ENST00000400919 0.0533424717559344 0.00923526711130126 -0.188441564849077 ENSG00000162585 C1orf86
ENST00000400918 0.0580227298925218 0.0106021561959516 -0.188943961322906 ENSG00000162585 C1orf86
ENST00000497675 0.0730367915551932 0.0152088507909272 -0.186430290987415 ENSG00000162585 C1orf86
ENST00000378543 0.0663135158860596 0.013104819834783 -0.190067221132478 ENSG00000162585 C1orf86
ENST00000378546 0.0663135158860596 0.013104819834783 -0.190067221132478 ENSG00000162585 C1orf86
ENST00000401813 0.106000031161464 0.0269085805296144 -0.167690970001216 ENSG00000162585 C1orf86
ENST00000487186 0.173924080706884 0.0572082276224665 -0.143191556405662 ENSG00000162585 C1orf86
ENST00000378545 0.0827247600447217 0.0183723989299262 -0.178324961605481 ENSG00000162585 C1orf86
ENST00000476803 0.073756465199912 0.0154558044688845 -0.185215175620949 ENSG00000162585 C1orf86
ENST00000440825 0.0658323444845623 0.0129385921410075 -0.190371944536694 ENSG00000162585 C1orf86
ENST00000420515 0.111764575133739 0.02919964897165 -0.16547185313418 ENSG00000162585 C1orf86
ENST00000378536 0.772180031490535 0.611836125956076 -0.0350958288382262 ENSG00000157933 SKI
ENST00000508416 0.843651709830458 0.719019890927081 0.0282646342000519 ENSG00000157933 SKI
ENST00000478223 0.985867604950042 0.970042110685417 0.00298799406700861 ENSG00000157933 SKI
ENST00000378531 0.424158545878568 0.224676119356575 0.0894541076810789 ENSG00000116151 MORN1
ENST00000606372 0.487025230233185 0.281020088904912 0.0801827041735209 ENSG00000116151 MORN1
ENST00000378529 0.372696491732555 0.18280967935879 0.100203415208599 ENSG00000116151 MORN1
ENST00000469374 0.569713939625907 0.364164352934413 0.0773734139961661 ENSG00000116151 MORN1
ENST00000419785 0.480037446014652 0.274859856255681 0.0961622205628455 ENSG00000116151 MORN1
ENST00000378525 0.537621686386646 0.331181720326405 0.0833554798751154 ENSG00000116151 MORN1
ENST00000449373 0.753883773893495 0.58522616142047 0.0483649927281352 ENSG00000116151 MORN1
ENST00000378518 0.122266668727019 0.0334718784840893 -0.100522030254611 ENSG00000157916 RER1
ENST00000605895 0.0563419410964469 0.0101296012919187 -0.112212275258606 ENSG00000157916 RER1
ENST00000378513 0.118531803483922 0.0319162080143842 -0.096137259561869 ENSG00000157916 RER1
ENST00000306256 0.106288204319886 0.02702300489783 -0.103748519843738 ENSG00000157916 RER1
ENST00000493207 0.143821534428309 0.0429944556004621 -0.1102574274442 ENSG00000157916 RER1
ENST00000378512 0.115820952049231 0.0307923799790438 -0.0968768005559698 ENSG00000157916 RER1
ENST00000443438 0.231084083047598 0.0882212814968442 -0.0865219503656574 ENSG00000157916 RER1
ENST00000488353 0.231439810441511 0.0884294184432793 -0.087414517074632 ENSG00000157916 RER1
ENST00000462129 0.884872916835265 0.786657989707175 -0.0185604733816952 ENSG00000157916 RER1
ENST00000288774 0.148045019054809 0.0450099368012399 -0.144921067198916 ENSG00000157911 PEX10
ENST00000447513 0.154496002841754 0.0479368942827525 -0.142574695787305 ENSG00000157911 PEX10
ENST00000507596 0.176691292316337 0.0586154185785759 -0.136042898605452 ENSG00000157911 PEX10
ENST00000510434 0.496032600230874 0.289533991993993 -0.0892026295555111 ENSG00000157911 PEX10
ENST00000508384 0.504915941851121 0.29814906594129 -0.0889728225165889 ENSG00000157911 PEX10
ENST00000502666 0.933347504152427 0.870421327149802 -0.0144515996796469 ENSG00000157911 PEX10
ENST00000504111 0.848448224165228 0.726884344483096 -0.0308435918635449 ENSG00000157911 PEX10
ENST00000514502 0.645256553054391 0.448644552991545 -0.0656275133915156 ENSG00000157911 PEX10
ENST00000449969 0.0733120083990871 0.0153066194715009 -0.19105528436922 ENSG00000149527 PLCH2
ENST00000288766 0.268680932424687 0.110668798715309 -0.131077372495052 ENSG00000149527 PLCH2
ENST00000419816 0.066140757595066 0.0130409359359374 -0.196677617902876 ENSG00000149527 PLCH2
ENST00000378488 0.066140757595066 0.0130409359359374 -0.196677617902876 ENSG00000149527 PLCH2
ENST00000378486 0.066140757595066 0.0130409359359374 -0.196677617902876 ENSG00000149527 PLCH2
ENST00000343889 0.0463290470413856 0.0073193155044359 -0.212737368595551 ENSG00000149527 PLCH2
ENST00000278878 0.0424635275833286 0.00638851048553639 -0.216572376717169 ENSG00000149527 PLCH2
ENST00000473964 0.0630843919042959 0.0121253931149481 -0.215571976168819 ENSG00000149527 PLCH2
ENST00000462379 0.0732881717894485 0.0152965946100808 -0.209245683071897 ENSG00000149527 PLCH2
ENST00000378466 0.113674384309905 0.0299587604723364 -0.134698740650056 ENSG00000157881 PANK4
ENST00000435556 0.113633558300302 0.0299365323584911 -0.134707642545741 ENSG00000157881 PANK4
ENST00000505228 0.222510431129023 0.0833739791614875 -0.114190935756441 ENSG00000157881 PANK4
ENST00000502512 0.209834009965456 0.0762305105571185 -0.136720444372735 ENSG00000157881 PANK4
ENST00000471361 0.435409788053236 0.234037574245877 -0.100499502844826 ENSG00000157881 PANK4
ENST00000487804 0.445340805589648 0.243037009641861 -0.103154811803643 ENSG00000157881 PANK4
ENST00000515423 0.61674459468434 0.415668287609911 -0.0701157080839322 ENSG00000157881 PANK4
ENST00000468002 0.707515376000016 0.523640259328121 -0.0486943752177481 ENSG00000157881 PANK4
ENST00000486396 0.0803864661265602 0.0176269815582087 -0.171725865774343 ENSG00000157881 PANK4
ENST00000502770 0.13047220071914 0.0370341768311431 -0.161157550228164 ENSG00000157881 PANK4
ENST00000491212 0.176908302719902 0.0587510744325214 -0.15613804230194 ENSG00000157881 PANK4
ENST00000514922 0.100672394487375 0.0248439394608684 -0.18608155310009 ENSG00000157881 PANK4
ENST00000416860 0.391966066808179 0.197868770599507 -0.0893776954464429 ENSG00000238164 RP3-395M20.8
ENST00000443892 0.470984770336813 0.266193462657499 -0.0744502611648478 ENSG00000238164 RP3-395M20.8
ENST00000449660 0.455027225004019 0.251525012018284 -0.0851639773534608 ENSG00000238164 RP3-395M20.8
ENST00000448624 0.861757839856792 0.747321578152073 -0.0246970254381218 ENSG00000238164 RP3-395M20.8
ENST00000432521 0.636386858382757 0.438386844570643 -0.0518022849439585 ENSG00000238164 RP3-395M20.8
ENST00000452793 0.35303024803651 0.168384114441537 -0.104767081443355 ENSG00000238164 RP3-395M20.8
ENST00000426449 0.0612415675962967 0.0115770411658997 -0.163640035624904 ENSG00000157873 TNFRSF14
ENST00000434817 0.096940877051079 0.0235264690062784 -0.145717685712099 ENSG00000157873 TNFRSF14
ENST00000435221 0.0987040585094422 0.0241655841272078 -0.145116011048118 ENSG00000157873 TNFRSF14
ENST00000451778 0.108879972752414 0.0280573346003274 -0.140836815858058 ENSG00000157873 TNFRSF14
ENST00000409119 0.080355280025317 0.0176147280414891 -0.15009092971586 ENSG00000157873 TNFRSF14
ENST00000355716 0.0703882722532215 0.0143720238907288 -0.153698243696526 ENSG00000157873 TNFRSF14
ENST00000475523 0.068552818622676 0.0137693470691057 -0.154411881837229 ENSG00000157873 TNFRSF14
ENST00000442392 0.0580616492394333 0.0106138987204797 -0.155765356820979 ENSG00000157873 TNFRSF14
ENST00000482074 0.116334812931705 0.0309890140396915 -0.134984998576878 ENSG00000157873 TNFRSF14
ENST00000496064 0.0527454144183285 0.00905331740016086 -0.164702559670081 ENSG00000157873 TNFRSF14
ENST00000463471 0.0522209544937508 0.0089002663387977 -0.164556633647991 ENSG00000157873 TNFRSF14
ENST00000466750 0.0433620631265284 0.00661855416518542 -0.178000545941741 ENSG00000157873 TNFRSF14
ENST00000471768 0.135229836274616 0.0391619929866039 -0.140097642501171 ENSG00000157873 TNFRSF14
ENST00000463835 0.183510049128808 0.0620401330953122 -0.12200845623788 ENSG00000157873 TNFRSF14
ENST00000482602 0.175070631860985 0.0577710536457702 -0.125230750622682 ENSG00000157873 TNFRSF14
ENST00000480305 0.0926424388676858 0.0219059816430069 -0.156393682310955 ENSG00000157873 TNFRSF14
ENST00000424215 0.770355231480703 0.60909365828719 0.044562218226043 ENSG00000228037 RP3-395M20.9
ENST00000493183 0.014828849157097 0.00105424814969247 -0.266011301101914 ENSG00000157870 FAM213B
ENST00000474659 0.015453886506966 0.00114583932879642 -0.263241524580974 ENSG00000157870 FAM213B
ENST00000419916 0.0189850695683225 0.00165214982444992 -0.228324469101086 ENSG00000157870 FAM213B
ENST00000378424 0.0189850695683225 0.00165214982444992 -0.228324469101086 ENSG00000157870 FAM213B
ENST00000537325 0.0215710906820794 0.00205635463676994 -0.236360208567418 ENSG00000157870 FAM213B
ENST00000378427 0.0189850695683225 0.00165214982444992 -0.228324469101086 ENSG00000157870 FAM213B
ENST00000378425 0.0189850695683225 0.00165214982444992 -0.228324469101086 ENSG00000157870 FAM213B
ENST00000464043 0.0194265218648501 0.00171948481702828 -0.251682642737599 ENSG00000157870 FAM213B
ENST00000444521 0.0189850695683225 0.00165214982444992 -0.228324469101086 ENSG00000157870 FAM213B
ENST00000465233 0.0236079729342425 0.00242223633200984 -0.25788704573519 ENSG00000157870 FAM213B
ENST00000498083 0.0202461983173596 0.00185239906379282 -0.263914923156956 ENSG00000157870 FAM213B
ENST00000481683 0.0161155321887903 0.00123290171773175 -0.266470937816247 ENSG00000157870 FAM213B
ENST00000484099 0.0132788567222103 0.000845318986734392 -0.24336617052979 ENSG00000157870 FAM213B
ENST00000477045 0.00738731123447298 0.00027130836585429 -0.310767959228753 ENSG00000157870 FAM213B
ENST00000476686 0.125669972692008 0.0349250672300879 -0.163138906603164 ENSG00000157870 FAM213B
ENST00000471840 0.660978390908546 0.466927299913488 -0.0646095092171188 ENSG00000142606 MMEL1
ENST00000288709 0.707408835856278 0.523428406938508 -0.0566205579182161 ENSG00000142606 MMEL1
ENST00000378412 0.67399385340989 0.482187721600135 -0.0623663051155409 ENSG00000142606 MMEL1
ENST00000378344 0.117085166494184 0.0312801707115957 -0.138553013404619 ENSG00000158109 TPRG1L
ENST00000344579 0.116688321704124 0.0311236636532591 -0.138658486291893 ENSG00000158109 TPRG1L
ENST00000378322 0.101420256858368 0.0251600843662866 -0.133961751312565 ENSG00000116213 WRAP73
ENST00000270708 0.101068387709069 0.0250174678884633 -0.133949845266846 ENSG00000116213 WRAP73
ENST00000471223 0.358795367778134 0.17270374046037 -0.0877189141350106 ENSG00000116213 WRAP73
ENST00000424367 0.227515664860633 0.0862060973881454 -0.106901795545789 ENSG00000116213 WRAP73
ENST00000497940 0.387442019947909 0.194465864982377 -0.0873851689912447 ENSG00000116213 WRAP73
ENST00000469643 0.0869429289105074 0.0198205373961449 -0.180032546867978 ENSG00000116213 WRAP73
ENST00000494884 0.461326845402405 0.25739706698313 -0.0984749310727994 ENSG00000116213 WRAP73
ENST00000465916 0.17751611565346 0.0590453918287448 -0.125254016689536 ENSG00000116213 WRAP73
ENST00000419924 0.607052143373527 0.40448488191654 -0.0588132985791397 ENSG00000116213 WRAP73
ENST00000479331 0.0946731898021901 0.0226730777304889 -0.194899985047549 ENSG00000116213 WRAP73
ENST00000378295 0.0756048508153282 0.0160756902777578 -0.159493066154985 ENSG00000078900 TP73
ENST00000604074 0.0756048508153282 0.0160756902777578 -0.159493066154985 ENSG00000078900 TP73
ENST00000354437 0.120918277645885 0.0329445624981883 -0.147156557969906 ENSG00000078900 TP73
ENST00000346387 0.129295782326083 0.0364492343406747 -0.141799374164301 ENSG00000078900 TP73
ENST00000357733 0.129295782326083 0.0364492343406747 -0.141799374164301 ENSG00000078900 TP73
ENST00000443034 0.833369303438393 0.703334900799453 -0.0324885133738133 ENSG00000227589 RP5-1092A11.5
ENST00000603362 0.0670130784516856 0.0133230316305803 -0.166997144000105 ENSG00000078900 TP73
ENST00000604479 0.0670130784516856 0.0133230316305803 -0.166997144000105 ENSG00000078900 TP73
ENST00000378288 0.0446677203097112 0.00691770457076145 -0.175357043966217 ENSG00000078900 TP73
ENST00000378285 0.0613581267545688 0.0116156787602086 -0.172895797814007 ENSG00000078900 TP73
ENST00000378280 0.0613581267545688 0.0116156787602086 -0.172895797814007 ENSG00000078900 TP73
ENST00000603364 0.228089256662813 0.0865824726261515 -0.120390215042754 ENSG00000078900 TP73
ENST00000604194 0.978117955102063 0.955469266278831 -0.0048055928405887 ENSG00000078900 TP73
ENST00000378290 0.0500341790506663 0.00832781552404974 -0.182509656525237 ENSG00000078900 TP73
ENST00000604566 0.0138429048107855 0.000918472906132692 -0.248352662829961 ENSG00000078900 TP73
ENST00000418088 0.627930943897878 0.42838720173471 -0.0582163954297958 ENSG00000227372 TP73-AS1
ENST00000452079 0.434339243646738 0.233168578799741 -0.0856559476680836 ENSG00000227372 TP73-AS1
ENST00000423764 0.507955820003487 0.301169426349897 -0.0741252798909574 ENSG00000227372 TP73-AS1
ENST00000587071 0.625206483220418 0.425598928080571 -0.0650442952525054 ENSG00000227372 TP73-AS1
ENST00000608600 0.64503923687456 0.448410863175307 -0.0628916674746435 ENSG00000227372 TP73-AS1
ENST00000544565 0.700498807520373 0.514925533571897 -0.0570429905224346 ENSG00000227372 TP73-AS1
ENST00000378251 0.183397123856582 0.0619741663520963 -0.104390547874861 ENSG00000130764 LRRC47
ENST00000462356 0.870354448723665 0.761378805052027 0.0239575507448829 ENSG00000130764 LRRC47
ENST00000479239 0.999100685633246 0.998040953108141 0.000196292041098086 ENSG00000130764 LRRC47
ENST00000607459 0.349584660487836 0.166012323050061 -0.119013044233733 ENSG00000272153 RP1-286D6.5
ENST00000378230 0.249363678845806 0.0988721602227193 -0.0829402457200421 ENSG00000116198 CEP104
ENST00000438539 0.443389061126415 0.241232841244142 -0.0834834776632577 ENSG00000116198 CEP104
ENST00000461667 0.527066600466142 0.320436846385374 -0.0767299010422042 ENSG00000116198 CEP104
ENST00000495701 0.0880410522554891 0.0202226274850806 -0.20266254177333 ENSG00000116198 CEP104
ENST00000460038 0.45894320727142 0.255187218575897 -0.0869405220460997 ENSG00000116198 CEP104
ENST00000494653 0.737608152929918 0.563444067699037 -0.0349921761939363 ENSG00000116198 CEP104
ENST00000443466 0.4761223015063 0.27128401912858 -0.0920232028504085 ENSG00000116198 CEP104
ENST00000428079 0.881113178769233 0.780423118715554 -0.0190463289486481 ENSG00000116198 CEP104
ENST00000494951 0.605695337600078 0.402915431172504 0.06920078050476 ENSG00000116198 CEP104
ENST00000378223 0.893104167588853 0.801291854732036 0.0181798402847731 ENSG00000116198 CEP104
ENST00000378212 0.19283835904794 0.0669780553269489 -0.15456725438548 ENSG00000169598 DFFB
ENST00000378209 0.297632317828189 0.129843479816232 -0.111772657707217 ENSG00000169598 DFFB
ENST00000491998 0.297632317828189 0.129843479816232 -0.111772657707217 ENSG00000169598 DFFB
ENST00000338895 0.182410476673425 0.0614731874803378 -0.150701564799725 ENSG00000169598 DFFB
ENST00000468793 0.289324650090222 0.124202563299679 -0.113645010047467 ENSG00000169598 DFFB
ENST00000339350 0.287252516633329 0.122915850244751 -0.113871345867193 ENSG00000169598 DFFB
ENST00000477548 0.287252516633329 0.122915850244751 -0.113871345867193 ENSG00000169598 DFFB
ENST00000378206 0.280124811957981 0.118152120900945 -0.115478949156445 ENSG00000169598 DFFB
ENST00000475969 0.28269841155039 0.119869459621426 -0.114932078914742 ENSG00000169598 DFFB
ENST00000461150 0.896674158485969 0.807305801668154 -0.0216530402652915 ENSG00000169598 DFFB
ENST00000486765 0.6782362727088 0.487859682751075 -0.0428824830797021 ENSG00000198912 C1orf174
ENST00000361605 0.6782362727088 0.487859682751075 -0.0428824830797021 ENSG00000198912 C1orf174
ENST00000474140 0.6782362727088 0.487859682751075 -0.0428824830797021 ENSG00000198912 C1orf174
ENST00000478423 0.993649825931921 0.986539984509263 -0.00100696853167978 ENSG00000131697 NPHP4
ENST00000460696 0.377916517817202 0.18691105601263 -0.115526562249927 ENSG00000131697 NPHP4
ENST00000378161 0.475061385171244 0.270279118817358 -0.0951762381901831 ENSG00000131697 NPHP4
ENST00000489180 0.999808728308132 0.999512618108609 3.64538422442466e-05 ENSG00000131697 NPHP4
ENST00000378156 0.999808728308132 0.999512618108609 3.64538422442466e-05 ENSG00000131697 NPHP4
ENST00000378169 0.957735655534658 0.915895226780721 -0.00639394174568639 ENSG00000131697 NPHP4
ENST00000378111 0.134104950425493 0.0386820973023002 -0.10129317825949 ENSG00000069424 KCNAB2
ENST00000378097 0.0983151521645342 0.02403121849651 -0.107882803833387 ENSG00000069424 KCNAB2
ENST00000493807 0.94790622699368 0.896995033418845 0.0103871674130569 ENSG00000069424 KCNAB2
ENST00000378092 0.522672935648645 0.316052986411528 -0.0517130667138971 ENSG00000069424 KCNAB2
ENST00000478098 0.691823176338044 0.504270106393531 0.0454816017488582 ENSG00000069424 KCNAB2
ENST00000445501 0.697928594041629 0.511881924528974 0.0448650310440166 ENSG00000069424 KCNAB2
ENST00000428161 0.747427116182073 0.576166963888181 -0.0307024144976861 ENSG00000069424 KCNAB2
ENST00000389632 0.770022419668083 0.608604449941655 -0.0281335666004915 ENSG00000069424 KCNAB2
ENST00000602612 0.533413489106293 0.326890027243172 -0.0504819708662806 ENSG00000069424 KCNAB2
ENST00000378087 0.120962493550312 0.032961340129206 -0.1043463214532 ENSG00000069424 KCNAB2
ENST00000341524 0.0891335345118189 0.0206179121567086 -0.111303043451144 ENSG00000069424 KCNAB2
ENST00000352527 0.0891335345118189 0.0206179121567086 -0.111303043451144 ENSG00000069424 KCNAB2
ENST00000435937 0.853304524392861 0.734426653501921 0.0206748358187451 ENSG00000069424 KCNAB2
ENST00000164247 0.0564017391959617 0.0101488090454132 -0.123092133448973 ENSG00000069424 KCNAB2
ENST00000459822 0.418313501865111 0.21944090893848 -0.0992592191038579 ENSG00000069424 KCNAB2
ENST00000594544 0.292962911612163 0.126621726647435 -0.134549855746392 ENSG00000268332 AL035406.1
ENST00000472700 0.895613949024757 0.805426594679918 0.015085693611764 ENSG00000069424 KCNAB2
ENST00000378083 0.0424732733625156 0.00639118342731466 -0.129604438500019 ENSG00000069424 KCNAB2
ENST00000458166 0.305173201619114 0.134925097711838 -0.0781186784846561 ENSG00000069424 KCNAB2
ENST00000462676 0.660307143928742 0.46622091745215 -0.0558945189076408 ENSG00000069424 KCNAB2
ENST00000481789 0.113562910743373 0.0299026652085077 -0.150224026710177 ENSG00000069424 KCNAB2
ENST00000484532 0.91628395117573 0.840235941511546 0.0108375497092472 ENSG00000116251 RPL22
ENST00000234875 0.917795763394939 0.842579705773803 0.0106442887980442 ENSG00000116251 RPL22
ENST00000480661 0.864626609791131 0.752224822983392 0.0171261640967063 ENSG00000116251 RPL22
ENST00000497965 0.865622791172318 0.753673544674011 0.0170432661409235 ENSG00000116251 RPL22
ENST00000471204 0.875766880884028 0.770700068558863 0.0158546754590278 ENSG00000116251 RPL22
ENST00000465387 0.872256288345534 0.76476072920999 0.0163218776202418 ENSG00000116251 RPL22
ENST00000462296 0.86756887854365 0.756953682204599 0.0169518318474741 ENSG00000116251 RPL22
ENST00000465335 0.874384898104682 0.768208244859823 0.0161070842916868 ENSG00000116251 RPL22
ENST00000377948 0.0470734905692879 0.00751866990206794 -0.204000269069186 ENSG00000158286 RNF207
ENST00000377939 0.0494844121149059 0.00817797738773887 -0.201659423038986 ENSG00000158286 RNF207
ENST00000496676 0.0978329245813037 0.0238621981240758 -0.182251792465007 ENSG00000158286 RNF207
ENST00000483336 0.967015783942958 0.934318717934093 -0.00724392891759755 ENSG00000158286 RNF207
ENST00000343813 0.073697607209553 0.015439282986235 -0.131631379276453 ENSG00000116237 ICMT
ENST00000495791 0.712781757275407 0.530013759867923 -0.0488849494021618 ENSG00000116237 ICMT
ENST00000489498 0.0242180608397546 0.00252812180635416 -0.183802628293095 ENSG00000116237 ICMT
ENST00000474756 0.020477942502597 0.00189289727561102 -0.2095623184603 ENSG00000116237 ICMT
ENST00000377893 0.880300406501326 0.779108210746788 -0.0247958513649362 ENSG00000158292 GPR153
ENST00000608083 0.924415112962107 0.85435209541309 0.0126816737981571 ENSG00000097021 ACOT7
ENST00000377845 0.916259618176256 0.840193895271745 -0.0143242254258575 ENSG00000097021 ACOT7
ENST00000377855 0.877554241505509 0.774217788768109 0.0200092135329603 ENSG00000097021 ACOT7
ENST00000377860 0.924415112962107 0.85435209541309 0.0126816737981571 ENSG00000097021 ACOT7
ENST00000418124 0.924415112962107 0.85435209541309 0.0126816737981571 ENSG00000097021 ACOT7
ENST00000545482 0.924369614964933 0.854257520807666 0.012691120437689 ENSG00000097021 ACOT7
ENST00000361521 0.923873814584063 0.853370602239204 0.0127417782795478 ENSG00000097021 ACOT7
ENST00000377842 0.922234434729718 0.850327887821526 -0.0134761094108984 ENSG00000097021 ACOT7
ENST00000473466 0.566876478586573 0.361244709519773 0.0675526788901398 ENSG00000097021 ACOT7
ENST00000481175 0.560588385179625 0.354737051300593 0.0810809392498805 ENSG00000097021 ACOT7
ENST00000541130 0.605643842865628 0.402847649010067 0.0668810949432034 ENSG00000097021 ACOT7
ENST00000377705 0.921351922165539 0.848758514500664 0.0102941915919358 ENSG00000162408 NOL9
ENST00000464383 0.468110885815526 0.263527383669389 0.0903388078805561 ENSG00000162408 NOL9
ENST00000464665 0.989446985861502 0.977574596560357 0.00246894190851112 ENSG00000162408 NOL9
ENST00000319084 0.0202554526401844 0.00185498701601054 -0.256361709732955 ENSG00000204859 ZBTB48
ENST00000435905 0.0256651175821664 0.00279828499176924 -0.24704721916358 ENSG00000204859 ZBTB48
ENST00000377674 0.048655040861118 0.00795749509592372 -0.192132035968902 ENSG00000204859 ZBTB48
ENST00000488936 0.0475735116743956 0.00766732363879377 -0.19869220080643 ENSG00000204859 ZBTB48
ENST00000482360 0.264759345533092 0.108068109255211 -0.136477345443069 ENSG00000204859 ZBTB48
ENST00000498342 0.480030443549205 0.274839711421727 -0.0937565310933078 ENSG00000204859 ZBTB48
ENST00000466813 0.539287641009105 0.332887237227559 -0.0856981552291091 ENSG00000204859 ZBTB48
ENST00000377658 0.0782793174187911 0.0169210301924758 -0.162319451030982 ENSG00000162413 KLHL21
ENST00000377663 0.0781579990883964 0.0168851833018079 -0.16229980823436 ENSG00000162413 KLHL21
ENST00000467612 0.120337411909838 0.0326861628815258 -0.166549388318493 ENSG00000162413 KLHL21
ENST00000496707 0.754983118469323 0.586594760710216 -0.0460449120534161 ENSG00000162413 KLHL21
ENST00000463043 0.123501512179056 0.0339947292549082 -0.175153199747716 ENSG00000162413 KLHL21
ENST00000377648 0.816270380259034 0.677949996953718 -0.0243801105122711 ENSG00000116273 PHF13
ENST00000495385 0.842450507928039 0.717062673787223 -0.0225714077695253 ENSG00000116273 PHF13
ENST00000054650 0.624689134745563 0.424984010170762 -0.0562406638354063 ENSG00000041988 THAP3
ENST00000484676 0.911196657345219 0.832256037744617 -0.0186395616829213 ENSG00000041988 THAP3
ENST00000307896 0.634572751598019 0.436271771557108 -0.0543461138751198 ENSG00000041988 THAP3
ENST00000377627 0.298123484522156 0.13020456791905 -0.0892819731549181 ENSG00000041988 THAP3
ENST00000484669 0.631563333716039 0.432547143848031 -0.0550124298485814 ENSG00000041988 THAP3
ENST00000487819 0.698943042604112 0.513258992381268 -0.0466737107532905 ENSG00000041988 THAP3
ENST00000472925 0.83064058250162 0.699379987384357 -0.0278994376100358 ENSG00000041988 THAP3
ENST00000480647 0.735196799196497 0.560134967838023 -0.0493250281985205 ENSG00000041988 THAP3
ENST00000465508 0.121643123242121 0.0332407011931818 -0.132648221741395 ENSG00000007923 DNAJC11
ENST00000349363 0.187879474281233 0.0643274122526104 -0.0909732879279592 ENSG00000007923 DNAJC11
ENST00000451196 0.187879474281233 0.0643274122526104 -0.0909732879279592 ENSG00000007923 DNAJC11
ENST00000377577 0.223957804660405 0.0841474916858939 -0.0806110232630848 ENSG00000007923 DNAJC11
ENST00000294401 0.359891040275344 0.17349357548996 -0.0651834314188888 ENSG00000007923 DNAJC11
ENST00000542246 0.27071728019666 0.112054806853204 -0.0800017064046162 ENSG00000007923 DNAJC11
ENST00000377573 0.372060662882016 0.182379914300072 -0.0647313486432492 ENSG00000007923 DNAJC11
ENST00000472414 0.225591481929726 0.0850437548712825 -0.127856886892835 ENSG00000007923 DNAJC11
ENST00000426784 0.545070779875257 0.338537312351117 -0.054170899256359 ENSG00000007923 DNAJC11
ENST00000473993 0.600427522041515 0.396871326014925 -0.0477841130448406 ENSG00000007923 DNAJC11
ENST00000469318 0.602987365180981 0.399800383359735 -0.06426021742589 ENSG00000007923 DNAJC11
ENST00000485073 0.484938718080794 0.279289738334476 -0.0707887918878644 ENSG00000007923 DNAJC11
ENST00000460594 0.484368701304987 0.278780811549258 -0.0720932930855293 ENSG00000007923 DNAJC11
ENST00000465911 0.468361345533337 0.263757093821448 -0.0854305564506702 ENSG00000007923 DNAJC11
ENST00000303635 0.0123431622244853 0.000732930782138067 0.237606147646479 ENSG00000171735 CAMTA1
ENST00000490738 0.0112922708701269 0.000621763607460013 0.24560712855408 ENSG00000171735 CAMTA1
ENST00000476163 0.00970918251846604 0.000459474060958925 0.238277728866284 ENSG00000171735 CAMTA1
ENST00000473578 0.0113219626573174 0.000624363479748078 0.24556856711863 ENSG00000171735 CAMTA1
ENST00000557126 0.010150244987111 0.000498236643516141 0.238879299016754 ENSG00000171735 CAMTA1
ENST00000467404 0.0113219626573174 0.000624363479748078 0.24556856711863 ENSG00000171735 CAMTA1
ENST00000439411 0.0125872339152182 0.000760175046407895 0.236971003789767 ENSG00000171735 CAMTA1
ENST00000461311 0.0104425233553841 0.000532433268533909 0.238413204373462 ENSG00000171735 CAMTA1
ENST00000486138 0.0124962723049897 0.000748695627349993 0.246275451382849 ENSG00000171735 CAMTA1
ENST00000482934 0.00784631480134649 0.000308080358042111 0.242559969283203 ENSG00000171735 CAMTA1
ENST00000470648 0.005843948319103 0.000171056128619726 0.249113949045348 ENSG00000171735 CAMTA1
ENST00000461580 0.00631774327770321 0.000196480937118017 0.247344815693111 ENSG00000171735 CAMTA1
ENST00000472283 0.00558557286761192 0.000158481478818143 0.289256308393163 ENSG00000171735 CAMTA1
ENST00000467267 0.220046868487397 0.0819558647264554 0.141286119970799 ENSG00000171735 CAMTA1
ENST00000054666 0.310389063567269 0.138436367799649 -0.103987488099671 ENSG00000049245 VAMP3
ENST00000470357 0.787253172829242 0.634853419780833 -0.0378244081710603 ENSG00000049245 VAMP3
ENST00000487194 0.884555470091435 0.786174726846172 -0.0236028789403078 ENSG00000049245 VAMP3
ENST00000377532 0.426000636637421 0.226248356858177 0.103767197428489 ENSG00000049246 PER3
ENST00000361923 0.468491896485018 0.263866107922541 0.0960827985655042 ENSG00000049246 PER3
ENST00000377516 0.488899578132414 0.282720707904246 -0.0938967004222298 ENSG00000049247 UTS2
ENST00000493373 0.760387394383598 0.594724162246745 0.0341808839452616 ENSG00000116288 PARK7
ENST00000460192 0.681439921446299 0.491687118106221 0.0440733728034603 ENSG00000116288 PARK7
ENST00000338639 0.77359984714468 0.613909468042295 0.0324636145502902 ENSG00000116288 PARK7
ENST00000493678 0.770741701196283 0.609760128994153 0.0328446998100288 ENSG00000116288 PARK7
ENST00000377493 0.77359984714468 0.613909468042295 0.0324636145502902 ENSG00000116288 PARK7
ENST00000465354 0.679267790933839 0.489154893882285 0.0443167525441154 ENSG00000116288 PARK7
ENST00000377491 0.773975076881515 0.614433241104154 0.0324382536202417 ENSG00000116288 PARK7
ENST00000377488 0.777330477839682 0.619460070069472 0.0319956576202133 ENSG00000116288 PARK7
ENST00000497113 0.689391698739778 0.501237488515692 0.0431442735918916 ENSG00000116288 PARK7
ENST00000469225 0.835258348360388 0.706305571682505 0.0257158111303466 ENSG00000116288 PARK7
ENST00000474874 0.237997257863371 0.0922512100072915 -0.147988056778858 ENSG00000116285 ERRFI1
ENST00000377482 0.47741004873385 0.272429184847888 -0.0975045057224472 ENSG00000116285 ERRFI1
ENST00000337907 0.0411755465208731 0.00609568919726445 0.186127926378895 ENSG00000142599 RERE
ENST00000377464 0.35029652909367 0.166499663787808 0.076638913239991 ENSG00000142599 RERE
ENST00000467350 0.344050807870846 0.161823654944556 -0.0778021500646035 ENSG00000142599 RERE
ENST00000400907 0.053368522659519 0.00924669598128552 0.172357301912022 ENSG00000142599 RERE
ENST00000476556 0.562648985464898 0.3569207323817 0.0536622865172457 ENSG00000142599 RERE
ENST00000400908 0.0276298998683597 0.00316672924688699 0.210530448153028 ENSG00000142599 RERE
ENST00000505225 0.0116876166348454 0.000661247989567906 -0.203830582709086 ENSG00000142599 RERE
ENST00000464367 0.165235392189176 0.0530464652211345 -0.144007878052548 ENSG00000142599 RERE
ENST00000488215 0.171046143508204 0.0558485291474007 0.135303327010998 ENSG00000142599 RERE
ENST00000460659 0.0911461331654882 0.0213331158618057 0.170753765252107 ENSG00000142599 RERE
ENST00000492766 0.0884542688007791 0.0203684267541859 0.172577377813795 ENSG00000142599 RERE
ENST00000465125 0.102710342851135 0.0256513063979722 0.164756374248461 ENSG00000142599 RERE
ENST00000464972 0.0294624717313549 0.00351710987489653 0.20282023970254 ENSG00000142599 RERE
ENST00000449895 0.14123241442782 0.0417964591868223 0.17461656656326 ENSG00000232912 RP5-1115A15.1
ENST00000480342 0.00713569210758252 0.000253456292665227 0.299365034234954 ENSG00000142599 RERE
ENST00000507012 0.0511716630987109 0.00862170579942547 0.19901606974924 ENSG00000142599 RERE
ENST00000469251 0.0069914302518456 0.00024458617461851 0.312852343587776 ENSG00000142599 RERE
ENST00000514428 0.00458545253551063 0.000108261356646602 0.326597581991602 ENSG00000142599 RERE
ENST00000468247 0.0370167128025053 0.00511051631974887 0.226382908116331 ENSG00000142599 RERE
ENST00000234590 0.661004283365275 0.466965492809606 -0.0320335557701162 ENSG00000074800 ENO1
ENST00000464920 0.421083392694072 0.221980067128745 -0.0575712342939014 ENSG00000074800 ENO1
ENST00000497492 0.799070084940712 0.651631998107431 0.0181449567150511 ENSG00000074800 ENO1
ENST00000486051 0.451871874605183 0.248715598848805 0.0477874525930358 ENSG00000074800 ENO1
ENST00000492343 0.483519516672194 0.277948241585129 0.0458426856400442 ENSG00000074800 ENO1
ENST00000489867 0.389576998191751 0.196057671830343 0.0592663731816791 ENSG00000074800 ENO1
ENST00000414948 0.483519516672194 0.277940816531174 0.0855129061841978 ENSG00000236269 ENO1-IT1
ENST00000377424 0.298672991066501 0.13057262315685 -0.113640850901036 ENSG00000142583 SLC2A5
ENST00000536305 0.153288521145101 0.0473894848498055 -0.153583122866692 ENSG00000142583 SLC2A5
ENST00000535586 0.225821509320684 0.0851941969590381 -0.127787012736432 ENSG00000142583 SLC2A5
ENST00000377414 0.61678865131201 0.415733027986764 -0.0632369721230055 ENSG00000142583 SLC2A5
ENST00000484798 0.758836971575613 0.592447923135484 -0.0438283467473296 ENSG00000142583 SLC2A5
ENST00000474145 0.759004538072264 0.592722509327419 -0.0438000366311779 ENSG00000142583 SLC2A5
ENST00000479813 0.759004538072264 0.592722509327419 -0.0438000366311779 ENSG00000142583 SLC2A5
ENST00000486632 0.730004527717513 0.553338343714054 -0.0487105756895053 ENSG00000142583 SLC2A5
ENST00000487835 0.901219248957688 0.814979633503115 -0.0194536938538525 ENSG00000142583 SLC2A5
ENST00000464985 0.777526984033285 0.619719756262078 -0.0418775906504054 ENSG00000142583 SLC2A5
ENST00000473209 0.661004283365275 0.467001103713661 -0.0636928595033024 ENSG00000142583 SLC2A5
ENST00000377411 0.585396654345435 0.38037587934024 -0.0705608505389144 ENSG00000180758 GPR157
ENST00000414642 0.747466093219502 0.576277272393908 -0.0492957583689 ENSG00000180758 GPR157
ENST00000437157 0.804575889881268 0.660118291493969 -0.0325486926676415 ENSG00000228526 RP3-510D11.1
ENST00000412639 0.709413403757899 0.525845496805885 -0.0475380589541883 ENSG00000234546 RP3-510D11.2
ENST00000377403 0.191073452698199 0.0660700991070975 -0.0996189023471321 ENSG00000049239 H6PD
ENST00000602477 0.597443366834337 0.393573003608194 -0.0473880889261659 ENSG00000049239 H6PD
ENST00000495451 0.100606901424745 0.0248201547665979 -0.153494865381541 ENSG00000049239 H6PD
ENST00000328089 0.656865076949904 0.462036327186721 -0.0627636167300239 ENSG00000171621 SPSB1
ENST00000450402 0.780224293271932 0.623851220403227 -0.043248887075923 ENSG00000171621 SPSB1
ENST00000302692 0.854605414515793 0.73646507021237 0.0218832503776299 ENSG00000171612 SLC25A33
ENST00000377376 0.381642309886586 0.189947437998668 -0.092128179434828 ENSG00000188807 TMEM201
ENST00000340381 0.398903769864884 0.203403870814925 -0.0893904299196997 ENSG00000188807 TMEM201
ENST00000340305 0.170007255194739 0.0552935749408377 -0.157062768356736 ENSG00000188807 TMEM201
ENST00000416541 0.568520397327511 0.362836100991561 -0.0643839768905672 ENSG00000188807 TMEM201
ENST00000508400 0.716116771226628 0.534576769161158 -0.0549883414629746 ENSG00000188807 TMEM201
ENST00000536656 0.441539753929393 0.239599461705435 -0.0574443476362016 ENSG00000171608 PIK3CD
ENST00000377346 0.476019290025203 0.271184752551956 -0.0543428916114255 ENSG00000171608 PIK3CD
ENST00000377320 0.979306634078536 0.957731889565964 -0.00470802656897888 ENSG00000179840 C1orf200
ENST00000415330 0.411333782572976 0.213602027614061 0.0870679401202559 ENSG00000231789 RP11-558F24.4
ENST00000484851 0.0368590871099942 0.00507232886588789 0.248056958734115 ENSG00000171608 PIK3CD
ENST00000361110 0.00646432533384018 0.000206055431918746 -0.194824505138488 ENSG00000171608 PIK3CD
ENST00000481137 0.0555360099895501 0.00988056468271126 -0.222153076754386 ENSG00000171608 PIK3CD
ENST00000479223 0.00472069625274723 0.000114315670867818 -0.310325922006202 ENSG00000171608 PIK3CD
ENST00000543390 0.00982389830481378 0.000472227264614554 -0.231348380037267 ENSG00000171608 PIK3CD
ENST00000377298 0.12496684915512 0.034612285688221 -0.0836865977540488 ENSG00000171603 CLSTN1
ENST00000377288 0.12496684915512 0.034612285688221 -0.0836865977540488 ENSG00000171603 CLSTN1
ENST00000477264 0.00512013570063561 0.00013276434890923 -0.20752788747543 ENSG00000171603 CLSTN1
ENST00000435891 0.016473941358201 0.00127932342542283 -0.137491512624807 ENSG00000171603 CLSTN1
ENST00000361311 0.125541914885814 0.0348568432750812 -0.0835961638374167 ENSG00000171603 CLSTN1
ENST00000464286 0.237379828855884 0.0918882408199048 -0.118680156903075 ENSG00000171603 CLSTN1
ENST00000377263 0.45544207694848 0.251944111284137 -0.0807032590547592 ENSG00000178585 CTNNBIP1
ENST00000454104 0.205022161478241 0.0735359148578058 -0.158344149023967 ENSG00000223989 RP11-84A14.5
ENST00000537447 0.49266762851896 0.286440744090802 -0.0884303661865071 ENSG00000178585 CTNNBIP1
ENST00000400904 0.609551235643863 0.407587454957483 -0.0609405542045765 ENSG00000178585 CTNNBIP1
ENST00000377258 0.692035905225674 0.50475260698595 -0.0518280454927832 ENSG00000178585 CTNNBIP1
ENST00000377256 0.716967634518883 0.535571104906125 -0.0534365046300989 ENSG00000178585 CTNNBIP1
ENST00000488540 0.608967254739005 0.406850935230111 -0.057663700360657 ENSG00000162441 LZIC
ENST00000377223 0.680514881638762 0.490703870444497 -0.0429011315075767 ENSG00000162441 LZIC
ENST00000400903 0.751574136377913 0.582051433842562 -0.0357924813631136 ENSG00000162441 LZIC
ENST00000541052 0.689552056195827 0.501497747514571 -0.0425240139526488 ENSG00000162441 LZIC
ENST00000377213 0.664107567948536 0.470690452664032 -0.0455307781274127 ENSG00000162441 LZIC
ENST00000471853 0.53860650712187 0.332192166492311 -0.0852280099155196 ENSG00000162441 LZIC
ENST00000445884 0.766470379251507 0.603419978089168 -0.045509473785494 ENSG00000228150 RP11-84A14.4
ENST00000403197 0.0841826504036507 0.0188801990244292 0.179270177368992 ENSG00000173614 NMNAT1
ENST00000377205 0.392171126180614 0.198009427051228 0.0801788305836434 ENSG00000173614 NMNAT1
ENST00000462686 0.272934855432674 0.113517787115106 0.108311063582078 ENSG00000173614 NMNAT1
ENST00000492735 0.03841471445379 0.00543594839920194 0.227845638703615 ENSG00000173614 NMNAT1
ENST00000496751 0.501595752405606 0.294899843826616 -0.081956093239566 ENSG00000173614 NMNAT1
ENST00000413148 0.602885452659617 0.399679851865129 0.073659487751291 ENSG00000241326 RP11-807G9.2
ENST00000253251 0.623709966810687 0.423666916605336 0.037135748269086 ENSG00000130939 UBE4B
ENST00000377157 0.640890890634378 0.443706276547133 0.0354239718889215 ENSG00000130939 UBE4B
ENST00000377153 0.552784318655362 0.346748420926634 0.0601979314416961 ENSG00000130939 UBE4B
ENST00000343090 0.556164038223746 0.350330883725813 0.0453507389706881 ENSG00000130939 UBE4B
ENST00000462658 0.798778595625358 0.651205172984822 0.0391813471071676 ENSG00000130939 UBE4B
ENST00000475795 0.573440006627615 0.367909185250724 0.062424617943799 ENSG00000130939 UBE4B
ENST00000470736 0.422680023427704 0.223332516164099 0.0763757243371483 ENSG00000130939 UBE4B
ENST00000466379 0.993268668663917 0.985583422600783 -0.00117966031036838 ENSG00000130939 UBE4B
ENST00000488228 0.535399775318755 0.329153835656038 -0.0769392492433003 ENSG00000130939 UBE4B
ENST00000487244 0.2366072095012 0.0913964586439783 -0.135326246746988 ENSG00000130939 UBE4B
ENST00000465408 0.0201187168138438 0.00183292347667605 -0.274399854264756 ENSG00000130939 UBE4B
ENST00000377093 0.655677853044477 0.460743762639836 0.0519358016198058 ENSG00000054523 KIF1B
ENST00000263934 0.770022419668083 0.608569731248173 0.0304391449346084 ENSG00000054523 KIF1B
ENST00000377086 0.799253888168249 0.652018268097571 -0.0244936429406744 ENSG00000054523 KIF1B
ENST00000377083 0.624850061094616 0.425143266433836 0.0564444824060629 ENSG00000054523 KIF1B
ENST00000377081 0.837781321736916 0.70986848828215 -0.0202013033952929 ENSG00000054523 KIF1B
ENST00000497835 0.98925214764026 0.977044825604734 -0.00254986822307103 ENSG00000054523 KIF1B
ENST00000465635 0.534985572712582 0.32867119750964 0.086775445744526 ENSG00000054523 KIF1B
ENST00000483340 0.571303275133156 0.365786238748459 0.0803636000946917 ENSG00000054523 KIF1B
ENST00000491493 0.1272614573121 0.0355443111130432 -0.117082701079879 ENSG00000142657 PGD
ENST00000487775 0.344532594402216 0.162184039864351 -0.10572062717876 ENSG00000142657 PGD
ENST00000541529 0.097916543940917 0.0238930759070921 -0.108219735951554 ENSG00000142657 PGD
ENST00000477958 0.0520869102204852 0.00886640580937717 -0.146717881718811 ENSG00000142657 PGD
ENST00000270776 0.0754377053776116 0.0160195816698442 -0.109981334607207 ENSG00000142657 PGD
ENST00000483936 0.163492819271344 0.0522070884175995 -0.0952400030429818 ENSG00000142657 PGD
ENST00000538557 0.072404643896002 0.0150093307280816 -0.111786404714274 ENSG00000142657 PGD
ENST00000465632 0.0598221629689967 0.0111376231325054 -0.144100774008002 ENSG00000142657 PGD
ENST00000460189 0.181440963248303 0.0609797797537294 -0.0980058549705466 ENSG00000142657 PGD
ENST00000493288 0.768277408506899 0.605765645679232 -0.0327512827032024 ENSG00000142657 PGD
ENST00000498356 0.168590812136412 0.0545806208129712 -0.100447538837233 ENSG00000142657 PGD
ENST00000496718 0.206301864804846 0.0742430379440125 -0.11474339526381 ENSG00000142657 PGD
ENST00000400900 0.558511923232816 0.352698438831421 0.0697181936091229 ENSG00000251503 APITD1-CORT
ENST00000602296 0.558511923232816 0.352698438831421 0.0697181936091229 ENSG00000175279 APITD1
ENST00000602787 0.558511923232816 0.352698438831421 0.0697181936091229 ENSG00000175279 APITD1
ENST00000470413 0.581158448772117 0.375864533625257 0.0670120932098573 ENSG00000251503 APITD1-CORT
ENST00000309048 0.521712927009923 0.315027807278513 0.0778410916839334 ENSG00000175279 APITD1
ENST00000602486 0.575417329667813 0.37002791422744 0.0794815777892903 ENSG00000175279 APITD1
ENST00000477755 0.384864686587649 0.192457857090382 0.101252892030727 ENSG00000175279 APITD1
ENST00000462462 0.557896771173958 0.352119765842947 0.0736614589042809 ENSG00000175279 APITD1
ENST00000465026 0.568888756704604 0.363155287966458 0.0710488892148208 ENSG00000251503 APITD1-CORT
ENST00000602446 0.908015772132492 0.827053497579236 0.0180706076400348 ENSG00000251503 APITD1-CORT
ENST00000464507 0.914639399580091 0.837738037834201 0.0178101633129279 ENSG00000175279 APITD1
ENST00000377038 0.519525443452688 0.312885270905815 -0.0523002192923836 ENSG00000160049 DFFA
ENST00000424487 0.974016847037946 0.947109437927315 -0.00558687588461294 ENSG00000203469 RP5-1113E3.3
ENST00000476658 0.372140577785626 0.18243670930632 -0.0808087662360695 ENSG00000160049 DFFA
ENST00000377036 0.423922052808837 0.224374532989055 -0.0742043020012242 ENSG00000160049 DFFA
ENST00000472851 0.42009769372841 0.221107245564612 0.0772722417188185 ENSG00000142655 PEX14
ENST00000356607 0.172052440985182 0.0563318905763667 0.11922393782421 ENSG00000142655 PEX14
ENST00000538836 0.181946984021747 0.0612446175191772 0.118037384156514 ENSG00000142655 PEX14
ENST00000491661 0.0625211211970977 0.011960663168085 0.170480038164269 ENSG00000142655 PEX14
ENST00000377022 0.0638471191890733 0.01234773487537 -0.202753355705953 ENSG00000130940 CASZ1
ENST00000344008 0.120710395775776 0.032859493296641 -0.176282730494474 ENSG00000130940 CASZ1
ENST00000496432 0.0693029718927697 0.0140329460758325 -0.208911830472154 ENSG00000130940 CASZ1
ENST00000478728 0.0814628469142319 0.0179627086202073 -0.209547911392109 ENSG00000130940 CASZ1
ENST00000418570 0.80473709120319 0.660406923830605 -0.0372130980385086 ENSG00000175262 C1orf127
ENST00000377004 0.999108758925792 0.998071587862767 0.000202043166541139 ENSG00000175262 C1orf127
ENST00000377008 0.999108758925792 0.998071587862767 0.000202043166541139 ENSG00000175262 C1orf127
ENST00000520253 0.962810408831815 0.92612811246985 0.0077308339795046 ENSG00000175262 C1orf127
ENST00000473118 0.298903539468096 0.130732083522 -0.0747215856919058 ENSG00000120948 TARDBP
ENST00000240185 0.836448480262368 0.708186565846052 -0.0194486408867568 ENSG00000120948 TARDBP
ENST00000476201 0.418823198488538 0.219954368219026 -0.062962937314079 ENSG00000120948 TARDBP
ENST00000472476 0.352302378179878 0.167910158764684 -0.0687903833187276 ENSG00000120948 TARDBP
ENST00000439080 0.79218363591829 0.642064313008297 -0.022638495571961 ENSG00000120948 TARDBP
ENST00000473869 0.858156619952796 0.741955360841451 -0.0171056196719145 ENSG00000120948 TARDBP
ENST00000315091 0.844075158848743 0.719694352308237 -0.0187334453935502 ENSG00000120948 TARDBP
ENST00000477447 0.958393883463249 0.917324347075501 0.00608435642275293 ENSG00000120948 TARDBP
ENST00000496840 0.909588812594207 0.82951998149845 0.0136170328726157 ENSG00000120948 TARDBP
ENST00000480464 0.583293109557076 0.378058916631721 0.0756346169880778 ENSG00000120948 TARDBP
ENST00000400897 0.63378772149146 0.435221869889251 0.064610110118477 ENSG00000009724 MASP2
ENST00000475189 0.162932888923263 0.0519403361433247 -0.164988924934308 ENSG00000116649 SRM
ENST00000376957 0.0579442071704115 0.0105854965936552 -0.15803853034927 ENSG00000116649 SRM
ENST00000490101 0.0945138965425949 0.0226083199309229 -0.184759626295654 ENSG00000116649 SRM
ENST00000465788 0.176730917618953 0.0586436272779459 -0.125767582577922 ENSG00000116649 SRM
ENST00000459997 0.100707293059183 0.0248554129518842 -0.141238268095393 ENSG00000116649 SRM
ENST00000487300 0.524517459938311 0.317918421409878 -0.0722399466397616 ENSG00000116649 SRM
ENST00000304457 0.237238905760244 0.0917865086088269 -0.0752708241253021 ENSG00000171824 EXOSC10
ENST00000376936 0.237238905760244 0.0917865086088269 -0.0752708241253021 ENSG00000171824 EXOSC10
ENST00000474216 0.443510176361566 0.24134493838298 -0.0627048166663313 ENSG00000171824 EXOSC10
ENST00000544779 0.237195631964194 0.0917596574153186 -0.0752719756256612 ENSG00000171824 EXOSC10
ENST00000490565 0.121627439909195 0.0332284462490603 -0.187050638035576 ENSG00000171824 EXOSC10
ENST00000452378 0.274194812447516 0.114268669667267 -0.0987131947633014 ENSG00000226849 RP4-635E18.7
ENST00000469634 0.251740697990081 0.100281924573422 -0.109858266077442 ENSG00000171824 EXOSC10
ENST00000478271 0.225305308152867 0.0848912603738018 -0.118955688970939 ENSG00000171824 EXOSC10
ENST00000470611 0.88678730420398 0.790014346912306 0.0168927256370754 ENSG00000171824 EXOSC10
ENST00000498576 0.994959798765579 0.989302623803241 0.00103213492577727 ENSG00000171824 EXOSC10
ENST00000472078 0.56389681647886 0.358245796460446 -0.0710776333810005 ENSG00000171824 EXOSC10
ENST00000485606 0.406270174499278 0.20946814948187 -0.0945671150605792 ENSG00000171824 EXOSC10
ENST00000460196 0.188417929263551 0.0645951306854738 -0.134402641112905 ENSG00000171824 EXOSC10
ENST00000376838 0.0882656894786508 0.0203048239749587 -0.145923989722975 ENSG00000198793 MTOR
ENST00000361445 0.479588130111468 0.274431177846924 -0.0487858730073875 ENSG00000198793 MTOR
ENST00000473471 0.698488773370729 0.512570875405786 -0.054510968976912 ENSG00000198793 MTOR
ENST00000490931 0.551093674192013 0.34490848314885 -0.0760170923306596 ENSG00000198793 MTOR
ENST00000455339 0.438337856687335 0.23662246084559 -0.0989648146220435 ENSG00000198793 MTOR
ENST00000495435 0.444007099903732 0.241811781416046 -0.0958860202316083 ENSG00000198793 MTOR
ENST00000445982 0.611768777125099 0.410176851599796 -0.0726171436681853 ENSG00000225602 MTOR-AS1
ENST00000420480 0.560223883438372 0.354320702398523 -0.0816782312906111 ENSG00000225602 MTOR-AS1
ENST00000376810 0.534788640034922 0.328451415974795 -0.0632724670491251 ENSG00000120942 UBIAD1
ENST00000376804 0.649259091234622 0.453329087615113 -0.0493918086292095 ENSG00000120942 UBIAD1
ENST00000486588 0.820354779456449 0.683863458840051 0.0293550235146822 ENSG00000120942 UBIAD1
ENST00000483738 0.841296407087043 0.715243766200195 0.0260962178803574 ENSG00000120942 UBIAD1
ENST00000251546 0.0934702158883935 0.0222293485798118 -0.172879222204048 ENSG00000132879 FBXO44
ENST00000425796 0.257324459617247 0.103580942037005 -0.138067399693009 ENSG00000132879 FBXO44
ENST00000376770 0.112371661741577 0.029439136286435 -0.15981193728327 ENSG00000132879 FBXO44
ENST00000376768 0.120680113381856 0.0328488351531687 -0.175403360112418 ENSG00000132879 FBXO44
ENST00000251547 0.112371661741577 0.029439136286435 -0.15981193728327 ENSG00000132879 FBXO44
ENST00000376760 0.345919909113856 0.163223668002204 -0.116883424910633 ENSG00000132879 FBXO44
ENST00000376762 0.10011967003552 0.02465037452745 -0.170266531976624 ENSG00000132879 FBXO44
ENST00000475435 0.101963940541579 0.0253702800387237 -0.173434841476952 ENSG00000132879 FBXO44
ENST00000471895 0.0828224151911603 0.0184062131506513 -0.183588830848982 ENSG00000132879 FBXO44
ENST00000376753 0.0446112395097539 0.00690385886079332 -0.184114163979581 ENSG00000116663 FBXO6
ENST00000474239 0.0913493135360086 0.0214168159419186 -0.174702756769448 ENSG00000116663 FBXO6
ENST00000449067 0.0895281274383447 0.0207516580379442 -0.162331344985895 ENSG00000116663 FBXO6
ENST00000235310 0.0397756325556053 0.0057618766153737 -0.183063304305497 ENSG00000116670 MAD2L2
ENST00000376692 0.0404155876951518 0.00590663449230606 -0.183028613436028 ENSG00000116670 MAD2L2
ENST00000376672 0.0402130110813914 0.00586179508452132 -0.182634072223425 ENSG00000116670 MAD2L2
ENST00000376669 0.0381885705160483 0.00537284456764161 -0.18513556406263 ENSG00000116670 MAD2L2
ENST00000376667 0.0399116505960953 0.00579140759180026 -0.181031699375907 ENSG00000116670 MAD2L2
ENST00000445656 0.11656741081056 0.0310814782499745 -0.144714547008958 ENSG00000116670 MAD2L2
ENST00000456915 0.114375204361684 0.0302261542324494 -0.145339740259755 ENSG00000116670 MAD2L2
ENST00000376664 0.129555213368763 0.0365753019708087 -0.142725033585351 ENSG00000116670 MAD2L2
ENST00000376655 0.108094877417775 0.0277372405450662 -0.153120044998279 ENSG00000116670 MAD2L2
ENST00000376637 0.991157552607632 0.981310932857221 -0.00166652422095158 ENSG00000177674 AGTRAP
ENST00000476512 0.89899868231672 0.811390753297106 -0.0173447683849494 ENSG00000177674 AGTRAP
ENST00000400895 0.918372827105788 0.843540644701646 -0.0143664097757728 ENSG00000177674 AGTRAP
ENST00000494437 0.564103976601364 0.358521648133547 -0.0722796240738124 ENSG00000177674 AGTRAP
ENST00000491346 0.988224895489081 0.975000770770106 0.00224872576292958 ENSG00000177674 AGTRAP
ENST00000376629 0.989373289871787 0.977389347549016 0.00201222144923019 ENSG00000177674 AGTRAP
ENST00000376627 0.993997460590161 0.987229105277596 -0.0011393891961131 ENSG00000177674 AGTRAP
ENST00000314340 0.984821598139212 0.968131525490077 0.00284450771691446 ENSG00000177674 AGTRAP
ENST00000452018 0.985814686849422 0.969962033823906 0.00271542913216298 ENSG00000177674 AGTRAP
ENST00000510878 0.994143722979368 0.987572085747006 -0.00111073404685132 ENSG00000177674 AGTRAP
ENST00000476309 0.47134793885507 0.266587096074548 0.0897190017986049 ENSG00000177674 AGTRAP
ENST00000514733 0.609622373649302 0.407664814745458 0.0672809887371993 ENSG00000177674 AGTRAP
ENST00000513739 0.792707641965323 0.642990158598075 0.0393864239545152 ENSG00000177674 AGTRAP
ENST00000471765 0.677008439355545 0.486248101550891 -0.0586879227548502 ENSG00000177674 AGTRAP
ENST00000433342 0.214873533919784 0.079140912891252 -0.130791680936041 ENSG00000215910 C1orf167
ENST00000312793 0.21442042961621 0.0788582749044993 -0.130799462213704 ENSG00000215910 C1orf167
ENST00000444493 0.223319992545479 0.0837872329940536 -0.131315577763258 ENSG00000215910 C1orf167
ENST00000449278 0.223319992545479 0.0837872329940536 -0.131315577763258 ENSG00000215910 C1orf167
ENST00000475041 0.25303296355337 0.101084263027235 -0.137209602219067 ENSG00000215910 C1orf167
ENST00000376592 0.0210149131865226 0.00197089443600021 -0.190089098602453 ENSG00000177000 MTHFR
ENST00000376583 0.0184004272636092 0.00156019578145884 -0.192222084561064 ENSG00000177000 MTHFR
ENST00000376590 0.0263771461208351 0.00292793516253417 -0.181035370688721 ENSG00000177000 MTHFR
ENST00000482358 0.322866137939645 0.147098683271464 -0.116968610480162 ENSG00000215910 C1orf167
ENST00000376585 0.0403269341121238 0.00588756739404974 -0.167036500128027 ENSG00000177000 MTHFR
ENST00000418034 0.571982948758458 0.366465172071816 -0.0718395686174974 ENSG00000177000 MTHFR
ENST00000413656 0.873522138292762 0.766894774504745 -0.0250769914948198 ENSG00000177000 MTHFR
ENST00000423400 0.774655044600167 0.615430133998752 -0.0424214880321068 ENSG00000177000 MTHFR
ENST00000431243 0.774655044600167 0.615430133998752 -0.0424214880321068 ENSG00000177000 MTHFR
ENST00000376486 0.274097220430469 0.114213232079326 -0.129082141175664 ENSG00000177000 MTHFR
ENST00000312413 0.465881494654532 0.261575216797566 -0.0539748775910165 ENSG00000011021 CLCN6
ENST00000346436 0.469295832022569 0.264616680646183 -0.05360799310879 ENSG00000011021 CLCN6
ENST00000376497 0.821438018473961 0.685594861051123 -0.028854178255031 ENSG00000011021 CLCN6
ENST00000376487 0.330461032173161 0.152236404737397 -0.0704517749284446 ENSG00000011021 CLCN6
ENST00000376496 0.368065635700441 0.179365419882544 -0.0692033668355511 ENSG00000011021 CLCN6
ENST00000376491 0.867344286120893 0.75640197848128 -0.0185071340481802 ENSG00000011021 CLCN6
ENST00000376492 0.900768010328759 0.814117108909034 -0.0137636849903408 ENSG00000011021 CLCN6
ENST00000376490 0.867344286120893 0.75640197848128 -0.0185071340481802 ENSG00000011021 CLCN6
ENST00000494028 0.839218930346892 0.712031070070154 -0.0279989969525521 ENSG00000011021 CLCN6
ENST00000446542 0.899021025148915 0.811427947011063 -0.0173884001645393 ENSG00000242349 NPPA-AS1
ENST00000376572 0.00161895708707803 1.54846860480706e-05 -0.284210337486406 ENSG00000116685 KIAA2013
ENST00000376576 0.00262374036540606 3.89472690612037e-05 -0.296140704307423 ENSG00000116685 KIAA2013
ENST00000485046 0.443569632358599 0.241473910683284 -0.060033756679328 ENSG00000083444 PLOD1
ENST00000449038 0.832954999435337 0.702622374798332 -0.0228461376686483 ENSG00000083444 PLOD1
ENST00000358133 0.580775813578732 0.375507272619699 -0.0516777027873187 ENSG00000083444 PLOD1
ENST00000376369 0.143861073648254 0.0430115359106685 -0.0941276936957693 ENSG00000083444 PLOD1
ENST00000429000 0.546192171728834 0.339714854139435 -0.0496627506565874 ENSG00000083444 PLOD1
ENST00000196061 0.0944240042950196 0.022573303739653 -0.107937709527747 ENSG00000083444 PLOD1
ENST00000465920 0.405435593000643 0.208789642797865 -0.0892823632784406 ENSG00000083444 PLOD1
ENST00000491536 0.0641852276783596 0.0124502029823108 -0.154246731233226 ENSG00000083444 PLOD1
ENST00000470133 0.326915061387164 0.149793249283244 -0.112744364740553 ENSG00000083444 PLOD1
ENST00000481933 0.0292488939623801 0.00347689329699026 -0.196871676799783 ENSG00000083444 PLOD1
ENST00000444836 0.210556541248738 0.0766695247222586 -0.092573873473592 ENSG00000116688 MFN2
ENST00000490079 0.71654363817239 0.535093714493593 -0.0437994093613573 ENSG00000116688 MFN2
ENST00000235329 0.210554177513722 0.076662681914279 -0.092574736505742 ENSG00000116688 MFN2
ENST00000484391 0.522417509487682 0.315735265957416 -0.0707961440004956 ENSG00000116688 MFN2
ENST00000497302 0.948049404790362 0.897383500305404 -0.00862444001318632 ENSG00000116688 MFN2
ENST00000412236 0.897211792073434 0.808256638784129 -0.0163464511900919 ENSG00000116688 MFN2
ENST00000478749 0.0723445512750341 0.0149879669264021 -0.146187109084618 ENSG00000116691 MIIP
ENST00000235332 0.144402019560414 0.0432760238369317 -0.114307336319897 ENSG00000116691 MIIP
ENST00000436478 0.144395140533424 0.043269859807169 -0.114309863079865 ENSG00000116691 MIIP
ENST00000466860 0.274594027597572 0.11453973760045 -0.0966215022590043 ENSG00000116691 MIIP
ENST00000498685 0.256899797518878 0.103337014166005 -0.103205404017479 ENSG00000116691 MIIP
ENST00000492256 0.199861706088562 0.0706739556057765 -0.145371902141389 ENSG00000116691 MIIP
ENST00000460823 0.411281024036211 0.213566840564905 -0.0866774865316172 ENSG00000116691 MIIP
ENST00000478299 0.423131766100915 0.223739857455854 0.107411129481519 ENSG00000116691 MIIP
ENST00000263932 0.378322649252968 0.187200086358726 0.0773432235185719 ENSG00000120949 TNFRSF8
ENST00000417814 0.194227576664862 0.067721825630302 0.113628093128362 ENSG00000120949 TNFRSF8
ENST00000514649 0.194227576664862 0.067721825630302 0.113628093128362 ENSG00000120949 TNFRSF8
ENST00000413146 0.710305347126657 0.526990976582028 -0.041006640694843 ENSG00000120949 TNFRSF8
ENST00000479933 0.717083176214864 0.535754686479722 -0.0401215628480321 ENSG00000120949 TNFRSF8
ENST00000536782 0.748770970084507 0.578117965281422 0.0385593291691583 ENSG00000028137 TNFRSF1B
ENST00000376259 0.0646814918557581 0.0125936320086989 -0.123451502263241 ENSG00000028137 TNFRSF1B
ENST00000492361 0.0646814918557581 0.0125936320086989 -0.123451502263241 ENSG00000028137 TNFRSF1B
ENST00000489921 0.386039521558771 0.193418259793041 -0.111265273864361 ENSG00000028137 TNFRSF1B
ENST00000356315 0.376090866935168 0.185421219534495 0.0660824738886337 ENSG00000048707 VPS13D
ENST00000358136 0.376090866935168 0.185421219534495 0.0660824738886337 ENSG00000048707 VPS13D
ENST00000476169 0.971392511334824 0.942616507703343 -0.00637699343920993 ENSG00000048707 VPS13D
ENST00000489961 0.617237580855897 0.416330408045313 0.0695123278242865 ENSG00000048707 VPS13D
ENST00000011700 0.473461912706117 0.268557540340368 0.0602570122087855 ENSG00000048707 VPS13D
ENST00000460333 0.317063677806038 0.143079818996304 0.0836132093394216 ENSG00000048707 VPS13D
ENST00000487188 0.765522051861362 0.601785068554967 0.0344279586862515 ENSG00000048707 VPS13D
ENST00000469054 0.350716272964036 0.166774955686422 0.122865940267541 ENSG00000048707 VPS13D
ENST00000496628 0.936340395272024 0.87610494437361 0.00975494517692717 ENSG00000048707 VPS13D
ENST00000476045 0.458320283486617 0.254664887989831 -0.100945812709785 ENSG00000048707 VPS13D
ENST00000543766 0.804651387716247 0.660258198340475 0.0303431905462617 ENSG00000048707 VPS13D
ENST00000471923 0.585363389293172 0.380326546384644 -0.0631336007912758 ENSG00000048707 VPS13D
ENST00000543710 0.852955670679394 0.733823851183085 -0.0277536974329123 ENSG00000048707 VPS13D
ENST00000376223 0.290091905336238 0.124721497068476 0.13414676779011 ENSG00000162496 DHRS3
ENST00000464917 0.290788981934227 0.125150629631042 0.136129970546596 ENSG00000162496 DHRS3
ENST00000484063 0.00688162283979293 0.000235412088508459 0.257525766096663 ENSG00000116731 PRDM2
ENST00000376048 0.249186138636668 0.0987309690330923 0.0725478349733981 ENSG00000116731 PRDM2
ENST00000311066 0.177999215984043 0.0592979165536474 0.0765681410032196 ENSG00000116731 PRDM2
ENST00000235372 0.279376947354445 0.117618597544736 0.0682608115390509 ENSG00000116731 PRDM2
ENST00000491134 0.27486685874962 0.114708339624789 0.0599642651172115 ENSG00000116731 PRDM2
ENST00000502727 0.0652405825176088 0.0127550059236828 0.168245494153681 ENSG00000116731 PRDM2
ENST00000502724 0.0633614795867885 0.012201800714102 0.171585148681179 ENSG00000116731 PRDM2
ENST00000413440 0.523456497887132 0.316933298194183 0.0370614966246584 ENSG00000116731 PRDM2
ENST00000343137 0.495062290191781 0.288606589604156 0.0392188225291564 ENSG00000116731 PRDM2
ENST00000491815 0.0958991316861263 0.0231247034907204 0.155494707983002 ENSG00000116731 PRDM2
ENST00000503842 0.483432529928891 0.277833026205663 0.0439983723118967 ENSG00000116731 PRDM2
ENST00000407521 0.0648406783148276 0.0126362932642863 0.165198529687364 ENSG00000116731 PRDM2
ENST00000505823 0.490197761773035 0.283941640496668 0.0434384798182495 ENSG00000116731 PRDM2
ENST00000487453 0.176925990129509 0.0587602995288634 0.113743584674974 ENSG00000116731 PRDM2
ENST00000491547 0.471938059203129 0.267134497504658 0.0981807213826882 ENSG00000189337 KAZN
ENST00000376030 0.455198017457327 0.25171037493262 0.10152221951385 ENSG00000189337 KAZN
ENST00000503743 0.514917079149268 0.308271441733276 0.0900436677824884 ENSG00000189337 KAZN
ENST00000422387 0.493755929303831 0.287393855758166 0.0941883545316664 ENSG00000189337 KAZN
ENST00000428417 0.189032564998564 0.0649025173446655 0.148585035014811 ENSG00000171729 TMEM51
ENST00000376014 0.196655373062235 0.0690472786759221 0.146380748058748 ENSG00000171729 TMEM51
ENST00000451326 0.42137017342486 0.222225757800625 0.103509268549201 ENSG00000171729 TMEM51
ENST00000400796 0.169423459716254 0.054988175126295 0.154849589074106 ENSG00000171729 TMEM51
ENST00000434578 0.169592744944685 0.0550891026389108 0.154787832021328 ENSG00000171729 TMEM51
ENST00000376008 0.163173648397307 0.052064991304285 0.156779428797368 ENSG00000171729 TMEM51
ENST00000375980 0.0081391347329968 0.000330992646356618 -0.208183042369433 ENSG00000142634 EFHD2
ENST00000445566 0.0501330019464905 0.0083493189281381 -0.152393625867213 ENSG00000142634 EFHD2
ENST00000546424 0.339045158141001 0.158181686781747 -0.108418326024534 ENSG00000132906 CASP9
ENST00000333868 0.476569022417896 0.27166492345422 -0.085142952979356 ENSG00000132906 CASP9
ENST00000348549 0.476569022417896 0.27166492345422 -0.085142952979356 ENSG00000132906 CASP9
ENST00000400777 0.508839444868484 0.302056657591342 -0.0800519407881357 ENSG00000132906 CASP9
ENST00000424908 0.226796957201286 0.0857061044700632 -0.148754961710743 ENSG00000132906 CASP9
ENST00000375890 0.586742165685096 0.382122558999097 -0.0692829110418822 ENSG00000132906 CASP9
ENST00000474305 0.60594218839228 0.403245049845041 -0.0671363468915724 ENSG00000132906 CASP9
ENST00000447522 0.674855877556869 0.48334428879391 -0.0578002442374156 ENSG00000132906 CASP9
ENST00000440484 0.77214300304799 0.611728306480205 -0.0438930430433496 ENSG00000132906 CASP9
ENST00000546969 0.841560501010438 0.715636871056989 0.0320639761340265 ENSG00000132906 CASP9
ENST00000375849 0.306837741452891 0.135971963766798 0.0804267192822299 ENSG00000116138 DNAJC16
ENST00000375847 0.269472339397663 0.111276740958028 0.0925396303585249 ENSG00000116138 DNAJC16
ENST00000475133 0.269472339397663 0.111276740958028 0.0925396303585249 ENSG00000116138 DNAJC16
ENST00000375838 0.322073842094472 0.146600453373235 0.103473913644452 ENSG00000116138 DNAJC16
ENST00000483270 0.617922791774877 0.41715874509122 0.0504676763011218 ENSG00000116138 DNAJC16
ENST00000472665 0.941731562857792 0.885330411222132 0.0126484826267244 ENSG00000116138 DNAJC16
ENST00000495523 0.986474617327157 0.971283999403698 -0.00298697094688631 ENSG00000116138 DNAJC16
ENST00000375826 0.863172423325977 0.75008212523989 0.0244458965304166 ENSG00000116771 AGMAT
ENST00000480945 0.605493538120501 0.402578205057569 -0.0404172162757958 ENSG00000197312 DDI2
ENST00000486680 0.819645422180651 0.682832802110914 -0.0324799339797167 ENSG00000197312 DDI2
ENST00000546927 0.963922068216652 0.92846432374875 -0.00778404708159109 ENSG00000197312 DDI2
ENST00000320153 0.78653305371879 0.633378400738337 -0.0285545902825309 ENSG00000197312 DDI2
ENST00000483899 0.881952074916178 0.781797827148166 -0.0206909020263949 ENSG00000197312 DDI2
ENST00000548451 0.603260532843886 0.400101727745691 0.0739930295045654 ENSG00000197312 DDI2
ENST00000345034 0.424144599345318 0.224657012811428 -0.0855448953767035 ENSG00000215695 RSC1A1
ENST00000375799 0.03841471445379 0.00543549178330342 -0.144342766806759 ENSG00000116786 PLEKHM2
ENST00000375793 0.03841471445379 0.00543549178330342 -0.144342766806759 ENSG00000116786 PLEKHM2
ENST00000462455 0.552057169551688 0.346013042341618 -0.0617488844684818 ENSG00000116786 PLEKHM2
ENST00000453804 0.00864910280659065 0.000369252930639732 -0.188950140661807 ENSG00000237938 RP11-288I21.1
ENST00000477849 0.0534533785083946 0.00927354762572241 -0.165784505645189 ENSG00000116786 PLEKHM2
ENST00000535249 0.0907681249366065 0.0211911491016102 -0.199476724970152 ENSG00000179743 RP11-169K16.9
ENST00000317122 0.0135149259938805 0.000875315513837321 -0.259777426504101 ENSG00000179743 RP11-169K16.9
ENST00000375759 0.0820371512384767 0.0181520948702153 -0.0754156038408002 ENSG00000065526 SPEN
ENST00000438066 0.279075024373436 0.117408040455159 0.0888401673273874 ENSG00000065526 SPEN
ENST00000471538 0.900422279276634 0.813532672019992 -0.0168224944191049 ENSG00000065526 SPEN
ENST00000442985 0.275758564476014 0.115271112180911 0.0984128571711001 ENSG00000065526 SPEN
ENST00000487496 0.667472434625417 0.47472473524293 -0.0590793306383551 ENSG00000065526 SPEN
ENST00000462525 0.223593993777802 0.083945153944744 -0.151974728599209 ENSG00000116809 ZBTB17
ENST00000440560 0.331121845818285 0.152722707544531 -0.124133520368445 ENSG00000116809 ZBTB17
ENST00000375743 0.0613531335571006 0.0116109143483554 -0.152145430471138 ENSG00000116809 ZBTB17
ENST00000537142 0.0613581267545688 0.011616381838582 -0.152144572975998 ENSG00000116809 ZBTB17
ENST00000375733 0.0613581267545688 0.011616381838582 -0.152144572975998 ENSG00000116809 ZBTB17
ENST00000444358 0.206816424335958 0.0745261473026671 -0.150182092715268 ENSG00000116809 ZBTB17
ENST00000471805 0.382333178855638 0.190489489794835 -0.115747369612134 ENSG00000116809 ZBTB17
ENST00000474511 0.131674182559867 0.0375723835189104 -0.184261020768905 ENSG00000116809 ZBTB17
ENST00000448462 0.0740924259097335 0.0155711135631762 -0.151097247143651 ENSG00000116809 ZBTB17
ENST00000492834 0.0161923058789324 0.00124294886459075 -0.250075988275989 ENSG00000116809 ZBTB17
ENST00000490899 0.0807632312036367 0.0177455463212703 -0.178192447448135 ENSG00000116809 ZBTB17
ENST00000464719 0.140728456932172 0.041563353832551 -0.16484986791641 ENSG00000116809 ZBTB17
ENST00000479282 0.448434230935459 0.245583058113349 -0.0821025951168646 ENSG00000116809 ZBTB17
ENST00000494020 0.123880721161838 0.034137825065982 -0.162840187430273 ENSG00000116809 ZBTB17
ENST00000478117 0.949093723427044 0.899424317452559 -0.0111969242644439 ENSG00000142632 ARHGEF19
ENST00000270747 0.936076071441279 0.875740688626015 0.0138197644843139 ENSG00000142632 ARHGEF19
ENST00000375592 0.0211930551120199 0.00199677196924192 0.187210308070397 ENSG00000037637 FBXO42
ENST00000456164 0.864701819992604 0.75232652433437 0.0217096560809134 ENSG00000037637 FBXO42
ENST00000444116 0.912595756594096 0.834422896733561 0.0142853805618797 ENSG00000037637 FBXO42
ENST00000478089 0.00175480945104014 1.82141749217743e-05 0.299829937445095 ENSG00000037637 FBXO42
ENST00000475078 0.851917349140534 0.73236557173728 0.0219114859737118 ENSG00000055070 SZRD1
ENST00000401088 0.169781193445484 0.0551796640777083 -0.0789126279748788 ENSG00000055070 SZRD1
ENST00000471507 0.819937944842699 0.68339114366897 -0.0221262683905973 ENSG00000055070 SZRD1
ENST00000401089 0.169781193445484 0.0551878921000582 -0.0789145816824762 ENSG00000055070 SZRD1
ENST00000486763 0.853297722347847 0.734392666220241 -0.0184527316315438 ENSG00000055070 SZRD1
ENST00000476423 0.931430981567085 0.866578714572604 0.0105682840713415 ENSG00000055070 SZRD1
ENST00000475554 0.728060695874874 0.550731530398027 -0.0327967160909123 ENSG00000055070 SZRD1
ENST00000375590 0.422642046281836 0.223298878953088 -0.0499924803918321 ENSG00000055070 SZRD1
ENST00000472351 0.790887777009659 0.640217368840726 -0.0253974403548231 ENSG00000055070 SZRD1
ENST00000492354 0.170039054900865 0.0553096845589393 -0.0789259927998419 ENSG00000055070 SZRD1
ENST00000472461 0.726969895091707 0.549172357960643 -0.0327604962556037 ENSG00000055070 SZRD1
ENST00000491418 0.128543891280502 0.0360984923871195 -0.0923575806838549 ENSG00000187144 SPATA21
ENST00000466212 0.103657190072402 0.0259987217012416 -0.0996769721852064 ENSG00000187144 SPATA21
ENST00000337132 0.033626943422092 0.00435814001753286 -0.1402463525846 ENSG00000157191 NECAP2
ENST00000504551 0.0419235201816636 0.0062659765465851 -0.145546780940216 ENSG00000157191 NECAP2
ENST00000406746 0.033626943422092 0.00435814001753286 -0.1402463525846 ENSG00000157191 NECAP2
ENST00000457722 0.0386749359962227 0.00550884499555408 -0.145583255419101 ENSG00000157191 NECAP2
ENST00000486390 0.153549832792239 0.0475079552960709 -0.14129298737067 ENSG00000157191 NECAP2
ENST00000443980 0.033626943422092 0.00435814001753286 -0.1402463525846 ENSG00000157191 NECAP2
ENST00000504858 0.0558078270166528 0.00996319178622359 -0.150672932597781 ENSG00000157191 NECAP2
ENST00000508680 0.206772432186334 0.0745005036605904 -0.117435893822526 ENSG00000157191 NECAP2
ENST00000492095 0.033626943422092 0.00435814001753286 -0.1402463525846 ENSG00000157191 NECAP2
ENST00000459640 0.0469591141373924 0.00748022861382435 -0.144594841827914 ENSG00000157191 NECAP2
ENST00000496239 0.0336008526944008 0.00434998538082866 -0.140254924888306 ENSG00000157191 NECAP2
ENST00000513161 0.0419250448245552 0.00626733696800983 -0.145553787275704 ENSG00000157191 NECAP2
ENST00000509727 0.181827166175686 0.0611799722621141 -0.141399626694701 ENSG00000157191 NECAP2
ENST00000457898 0.706969185894377 0.522902240873843 -0.0565645686377348 ENSG00000226029 RP4-798A10.2
ENST00000263511 0.921781040370869 0.849447173216984 -0.0157902621658657 ENSG00000080947 CROCCP3
ENST00000591348 0.991074472695474 0.981026420765128 -0.00201447055430955 ENSG00000080947 CROCCP3
ENST00000430580 0.704836662081168 0.520090049682308 0.0536581306052327 ENSG00000219481 NBPF1
ENST00000392963 0.962810408831815 0.926094989546931 0.00820368682227542 ENSG00000219481 NBPF1
ENST00000540383 0.0395665768826718 0.00571660914028267 -0.177481676419313 ENSG00000215908 CROCCP2
ENST00000412962 0.0316066008379507 0.00395591367408854 -0.176426020768096 ENSG00000215908 CROCCP2
ENST00000362058 0.728060695874874 0.550733295656328 -0.044016904287035 ENSG00000215908 CROCCP2
ENST00000419267 0.343024418908424 0.161090753890739 -0.123574065166807 ENSG00000236698 EIF1AXP1
ENST00000466256 0.360005169410033 0.173596325581963 -0.110553479823651 ENSG00000058453 CROCC
ENST00000375541 0.0540926076923224 0.00945603298090601 -0.209608380664907 ENSG00000058453 CROCC
ENST00000445545 0.081379214455349 0.0179342632892364 -0.201952635169844 ENSG00000058453 CROCC
ENST00000467938 0.0922906392047045 0.0217785593476119 -0.200038501023016 ENSG00000058453 CROCC
ENST00000494191 0.26329190889837 0.107139998688775 -0.14197497321776 ENSG00000058453 CROCC
ENST00000446261 0.0503143780501577 0.00839589496594229 -0.194466276684361 ENSG00000226526 RP1-37C10.3
ENST00000326735 0.0546211465837799 0.00960856691599469 -0.192336161620603 ENSG00000159363 ATP13A2
ENST00000341676 0.0481836532013318 0.0078308931792944 -0.196073499110259 ENSG00000159363 ATP13A2
ENST00000452699 0.0481836532013318 0.0078308931792944 -0.196073499110259 ENSG00000159363 ATP13A2
ENST00000466561 0.440688167524894 0.238928677386853 -0.103841829822335 ENSG00000159363 ATP13A2
ENST00000502418 0.424007842568513 0.224456079779265 -0.107693453755483 ENSG00000159363 ATP13A2
ENST00000503552 0.255133912324022 0.102311504663916 -0.137588304184545 ENSG00000159363 ATP13A2
ENST00000463860 0.020033240225804 0.00182178052361387 -0.267907472482139 ENSG00000159363 ATP13A2
ENST00000502860 0.0710495783322431 0.0145777058353668 -0.215206013495397 ENSG00000159363 ATP13A2
ENST00000506174 0.0300697460727161 0.00363740497941892 -0.257581327630434 ENSG00000159363 ATP13A2
ENST00000510069 0.0842378056490181 0.0188959074986992 -0.201298345114683 ENSG00000159363 ATP13A2
ENST00000511957 0.276061886395433 0.115439735906038 -0.139316462208969 ENSG00000159363 ATP13A2
ENST00000508222 0.234987264610586 0.0904109599936406 -0.149870881815824 ENSG00000159363 ATP13A2
ENST00000375499 0.437414583946064 0.2358406611601 0.0589126492453387 ENSG00000117118 SDHB
ENST00000485092 0.53334297717982 0.326800610773335 0.0743171105727563 ENSG00000117118 SDHB
ENST00000475049 0.515785155779423 0.309133072284421 0.0769052379520735 ENSG00000117118 SDHB
ENST00000485515 0.368292123090066 0.179521133944292 0.0655392309140746 ENSG00000117118 SDHB
ENST00000491274 0.653002273400412 0.457439248817667 0.0386606862013149 ENSG00000117118 SDHB
ENST00000475506 0.711440564037125 0.528445201005741 0.0338040051092861 ENSG00000117118 SDHB
ENST00000463045 0.630465394524711 0.431113373610332 0.0407958682408892 ENSG00000117118 SDHB
ENST00000466613 0.299823115556883 0.131324523586122 0.0935834255450962 ENSG00000117118 SDHB
ENST00000439577 0.717576963324137 0.536368740552253 -0.0405518751825995 ENSG00000227751 RP1-20B21.4
ENST00000375436 0.00571869942481525 0.000164912490989492 -0.160611272119004 ENSG00000179051 RCC2
ENST00000474892 0.006263163974685 0.000192298446908182 -0.222921786903399 ENSG00000179051 RCC2
ENST00000375433 0.00903944872742679 0.000405693116138302 -0.171051553451985 ENSG00000179051 RCC2
ENST00000583469 0.792447933069413 0.642434025628486 -0.0398756563537712 ENSG00000266727 AC004824.1
ENST00000361221 0.0762097451517595 0.0162630821306459 -0.189491661086908 ENSG00000074964 ARHGEF10L
ENST00000452522 0.0762097451517595 0.0162630821306459 -0.189491661086908 ENSG00000074964 ARHGEF10L
ENST00000434513 0.0605829320968789 0.0113894214055529 -0.200499123359863 ENSG00000074964 ARHGEF10L
ENST00000375415 0.0583114467776278 0.0106785404797616 -0.202771044881343 ENSG00000074964 ARHGEF10L
ENST00000375420 0.350108774187266 0.166380178953224 -0.119312987844232 ENSG00000074964 ARHGEF10L
ENST00000469726 0.0823264915268346 0.0182480825648303 -0.197897846002482 ENSG00000074964 ARHGEF10L
ENST00000375408 0.125025695068983 0.0346416088399996 -0.179736507284629 ENSG00000074964 ARHGEF10L
ENST00000167825 0.125025695068983 0.0346416088399996 -0.179736507284629 ENSG00000074964 ARHGEF10L
ENST00000475356 0.107085323939191 0.0273443214388628 -0.191404698784137 ENSG00000074964 ARHGEF10L
ENST00000494072 0.308918792560846 0.137447096307496 -0.0841606917339127 ENSG00000255275 RP13-279N23.2
ENST00000538309 0.265863203121271 0.108750316967327 -0.126394636040004 ENSG00000159423 ALDH4A1
ENST00000538839 0.208785993989989 0.0756787932227142 -0.138014061608573 ENSG00000159423 ALDH4A1
ENST00000290597 0.208785993989989 0.0756787932227142 -0.138014061608573 ENSG00000159423 ALDH4A1
ENST00000375341 0.202009094603066 0.0718723430826561 -0.139941940289191 ENSG00000159423 ALDH4A1
ENST00000432718 0.161846835285638 0.05138498122674 -0.172580419257774 ENSG00000159423 ALDH4A1
ENST00000455833 0.898241369543885 0.810052223793625 -0.0130813376782762 ENSG00000169991 IFFO2
ENST00000355609 0.934943859421398 0.873707480417701 0.0135302225404893 ENSG00000169991 IFFO2
ENST00000416166 0.783364839070143 0.628759201947135 0.0337399446834305 ENSG00000169991 IFFO2
ENST00000606379 0.18134510808683 0.0609328100768265 -0.165427379793638 ENSG00000272084 RP5-1126H10.2
ENST00000375254 0.0913493135360086 0.0214176732632298 -0.0888134466898321 ENSG00000127481 UBR4
ENST00000375226 0.0914397753777799 0.0214449446686808 -0.088783995448387 ENSG00000127481 UBR4
ENST00000375267 0.0914397753777799 0.0214449446686808 -0.088783995448387 ENSG00000127481 UBR4
ENST00000375217 0.0914397753777799 0.0214449446686808 -0.088783995448387 ENSG00000127481 UBR4
ENST00000375225 0.0670710954787922 0.0133407613264422 -0.17058247358955 ENSG00000127481 UBR4
ENST00000429347 0.138383515166405 0.0404946609130118 -0.106137369893856 ENSG00000127481 UBR4
ENST00000375224 0.196516500414576 0.0689758176600976 -0.0899705599074879 ENSG00000127481 UBR4
ENST00000459947 0.0289820776605512 0.00342344654387437 -0.213959828419664 ENSG00000127481 UBR4
ENST00000486515 0.0928047509618174 0.0219716074067588 -0.190036367790925 ENSG00000127481 UBR4
ENST00000543981 0.141063061733927 0.0417156144945036 -0.10485580364759 ENSG00000127481 UBR4
ENST00000492606 0.297905046186035 0.130057456534675 -0.123333292001213 ENSG00000127481 UBR4
ENST00000467272 0.280087412724318 0.118112473613422 -0.0943585999182121 ENSG00000127481 UBR4
ENST00000483922 0.589976626160064 0.385577120804218 -0.0691140299827529 ENSG00000127481 UBR4
ENST00000494503 0.103009916760101 0.025774916761863 -0.162118315344695 ENSG00000127481 UBR4
ENST00000466969 0.0143537767083529 0.000988800020612915 -0.264758010483924 ENSG00000127481 UBR4
ENST00000375218 0.285395749806037 0.121642938061316 -0.0867212351395339 ENSG00000127481 UBR4
ENST00000425413 0.0622524727992207 0.0118848738461199 -0.111955197923793 ENSG00000127481 UBR4
ENST00000417040 0.0528067354145772 0.00907284447582449 -0.105951773173429 ENSG00000127481 UBR4
ENST00000475973 0.648005137994737 0.451726472610335 0.0484656644072606 ENSG00000127481 UBR4
ENST00000465036 0.780423557238575 0.62418435437137 -0.0368412975337853 ENSG00000127481 UBR4
ENST00000419533 0.197783476106891 0.0696143487347243 -0.0771234386660415 ENSG00000127481 UBR4
ENST00000497018 0.81630673892366 0.678071187521188 -0.0328231676373782 ENSG00000127481 UBR4
ENST00000437898 0.830032361591709 0.698404095294516 0.0200683142133962 ENSG00000230424 RP1-43E13.2
ENST00000477853 0.945987109056381 0.893373734677882 0.00666297008187786 ENSG00000127463 EMC1
ENST00000480380 0.928356634976517 0.861591513105898 -0.012384840869305 ENSG00000127463 EMC1
ENST00000375199 0.955545762826876 0.911538460714717 0.00569595829807446 ENSG00000127463 EMC1
ENST00000375208 0.791522089193577 0.641143986389271 0.0241272125688598 ENSG00000127463 EMC1
ENST00000461353 0.716704852974677 0.535234467442336 0.049192891187313 ENSG00000127463 EMC1
ENST00000486405 0.922159337433534 0.850151606111732 0.0148268823208163 ENSG00000127463 EMC1
ENST00000486238 0.808526291542564 0.665949101132963 0.03575128458438 ENSG00000127463 EMC1
ENST00000494770 0.579243012183605 0.373980160548196 0.0649831060640694 ENSG00000127463 EMC1
ENST00000462505 0.660542879759995 0.466512474980128 0.0614256855574137 ENSG00000127463 EMC1
ENST00000496654 0.514653399595842 0.308002737165109 0.0890258066815576 ENSG00000127463 EMC1
ENST00000467423 0.935145186305969 0.874099313804198 0.0128898134323636 ENSG00000127463 EMC1
ENST00000475079 0.368572705276799 0.179773089247964 -0.106838719611866 ENSG00000127463 EMC1
ENST00000488681 0.366673773008026 0.178348155562312 -0.110184962902959 ENSG00000127463 EMC1
ENST00000356068 0.386044233301589 0.193424276527141 -0.10775754260381 ENSG00000127463 EMC1
ENST00000330263 0.266662395073294 0.10938094880303 -0.0984244850623859 ENSG00000053372 MRTO4
ENST00000493700 0.756816412537138 0.589293927000438 0.0391776291492861 ENSG00000053372 MRTO4
ENST00000479559 0.441760914147261 0.239804965502877 -0.0893940821962422 ENSG00000053372 MRTO4
ENST00000235835 0.0250748243560907 0.00269030102447621 -0.191314918102789 ENSG00000053371 AKR7A2
ENST00000330072 0.0244112279073079 0.00256452904742563 -0.191552155435394 ENSG00000053371 AKR7A2
ENST00000489286 0.0379746782146512 0.00532620827675377 -0.179797503133517 ENSG00000053371 AKR7A2
ENST00000481966 0.0585577415941706 0.0107696732873588 -0.18093138936427 ENSG00000053371 AKR7A2
ENST00000492217 0.059488688822615 0.0110490647987614 -0.183365340540051 ENSG00000053371 AKR7A2
ENST00000375155 0.0228426514231896 0.00228162592393724 -0.229875256825254 ENSG00000040487 PQLC2
ENST00000375153 0.0207410758785469 0.00192756178130526 -0.233680351631293 ENSG00000040487 PQLC2
ENST00000469076 0.0207410758785469 0.00192756178130526 -0.233680351631293 ENSG00000040487 PQLC2
ENST00000400548 0.0228426514231896 0.00228162592393724 -0.229875256825254 ENSG00000040487 PQLC2
ENST00000497827 0.021752511393029 0.00208868771321616 -0.234609819422889 ENSG00000040487 PQLC2
ENST00000432465 0.0931743793841326 0.0220997076641753 -0.202927997609646 ENSG00000040487 PQLC2
ENST00000401084 0.303637012303051 0.13393534663648 0.0537301500692538 ENSG00000077549 CAPZB
ENST00000264203 0.303637012303051 0.13393534663648 0.0537301500692538 ENSG00000077549 CAPZB
ENST00000375144 0.77919091408742 0.622396379060813 0.0226612598887675 ENSG00000077549 CAPZB
ENST00000375142 0.303473681539821 0.133774206198883 0.0537799724339889 ENSG00000077549 CAPZB
ENST00000433834 0.242319840434875 0.0946631434495212 0.0589367908857857 ENSG00000077549 CAPZB
ENST00000264202 0.172703013651134 0.0566315804954022 0.0684779339293653 ENSG00000077549 CAPZB
ENST00000413711 0.0729989664441987 0.0151949318501168 0.0932102600238727 ENSG00000077549 CAPZB
ENST00000459967 0.128977785270959 0.0362775514435986 0.0897797688357072 ENSG00000077549 CAPZB
ENST00000457768 0.832930465961297 0.702578015491466 0.0258014306571099 ENSG00000077549 CAPZB
ENST00000489607 0.495062290191781 0.288609912110884 0.0600545500301841 ENSG00000077549 CAPZB
ENST00000482808 0.0825017521420632 0.0183017751550846 0.111118214649483 ENSG00000077549 CAPZB
ENST00000602662 0.391226299450039 0.19727875691173 0.101728582016519 ENSG00000270136 MINOS1-NBL1
ENST00000486890 0.341464434790321 0.159931689006963 0.112487508425762 ENSG00000173436 MINOS1
ENST00000322753 0.427421871455286 0.22751414602447 0.0960663850802899 ENSG00000173436 MINOS1
ENST00000498067 0.821602135237317 0.685817427475115 0.0349904442437761 ENSG00000173436 MINOS1
ENST00000462646 0.344847536801473 0.162404143401618 0.112309092361456 ENSG00000173436 MINOS1
ENST00000467029 0.406068086548256 0.209326507992306 0.100422222288918 ENSG00000173436 MINOS1
ENST00000481464 0.403702204580371 0.207426675035352 0.100818975784828 ENSG00000173436 MINOS1
ENST00000498642 0.407885880157985 0.210714389310529 0.100156709932746 ENSG00000173436 MINOS1
ENST00000479642 0.816294108382414 0.67800378055228 0.0364593382797683 ENSG00000173436 MINOS1
ENST00000602293 0.415390193355064 0.216955537952987 0.0976265216482335 ENSG00000270136 MINOS1-NBL1
ENST00000602384 0.413835707182867 0.215576772414946 0.0979380591119609 ENSG00000270136 MINOS1-NBL1
ENST00000602450 0.415390193355064 0.216955537952987 0.0976265216482335 ENSG00000270136 MINOS1-NBL1
ENST00000485362 0.407287977395059 0.210208919161261 0.100278083229304 ENSG00000173436 MINOS1
ENST00000294543 0.278292866663701 0.116952477064567 0.0940594903330658 ENSG00000162542 TMCO4
ENST00000375127 0.258676135583903 0.104357761002147 0.0978058511649834 ENSG00000162542 TMCO4
ENST00000489814 0.536131579206048 0.32991345577384 0.0744767197898471 ENSG00000162542 TMCO4
ENST00000375122 0.280553106712446 0.118473587282256 0.093669987812368 ENSG00000162542 TMCO4
ENST00000489135 0.286358147168355 0.122245683384233 0.101232411872159 ENSG00000162542 TMCO4
ENST00000496528 0.396058983142549 0.200938695920744 0.0820360169953233 ENSG00000162542 TMCO4
ENST00000462171 0.364105596963174 0.17651936500865 0.0989489909680812 ENSG00000162542 TMCO4
ENST00000488449 0.22271235392303 0.0834897134033753 0.131191635733588 ENSG00000162542 TMCO4
ENST00000375120 0.314847654926758 0.14151923818219 0.0929376910668378 ENSG00000169914 OTUD3
ENST00000466697 0.923053893150874 0.851638117592491 0.0165369653803703 ENSG00000169914 OTUD3
ENST00000264198 0.515884977224212 0.309244651911278 -0.0769064671878218 ENSG00000090432 MUL1
ENST00000321556 0.292262332865729 0.126122411941176 -0.115373114758175 ENSG00000158828 PINK1
ENST00000492302 0.351359966561254 0.167214760963294 -0.107196817893006 ENSG00000158828 PINK1
ENST00000451424 0.480957485377362 0.27564231367051 -0.0746014499966768 ENSG00000117242 PINK1-AS
ENST00000400490 0.264245191721462 0.107710596417185 -0.128111244954183 ENSG00000158828 PINK1
ENST00000602624 0.223739412038127 0.0840421272413463 -0.082449311248812 ENSG00000244038 DDOST
ENST00000375048 0.22361510101547 0.0839784910861473 -0.0824490952541888 ENSG00000244038 DDOST
ENST00000415136 0.224145317448654 0.0842277318187914 -0.0824314712429845 ENSG00000244038 DDOST
ENST00000475210 0.909744771873937 0.829722521692435 0.0139564866053468 ENSG00000244038 DDOST
ENST00000464364 0.304314821657879 0.134344970246764 -0.0792986450207529 ENSG00000244038 DDOST
ENST00000477229 0.467583563305196 0.26310306413081 -0.0677253220883451 ENSG00000244038 DDOST
ENST00000312239 0.81413342864127 0.67460228368596 0.0225396563494031 ENSG00000127483 HP1BP3
ENST00000375003 0.617057190054037 0.416005043893088 0.0473889653639344 ENSG00000127483 HP1BP3
ENST00000413451 0.596419396151376 0.392435286819127 0.0659948830590682 ENSG00000203394 RP5-930J4.4
ENST00000488722 0.784621887896983 0.630553869262465 0.0313824721614975 ENSG00000127483 HP1BP3
ENST00000491748 0.825312554333823 0.691195974401513 0.0251672210280697 ENSG00000127483 HP1BP3
ENST00000419948 0.553635124931614 0.347590108524801 0.0538048233048751 ENSG00000127483 HP1BP3
ENST00000438032 0.941027386338525 0.884080221792885 0.00706626564675208 ENSG00000127483 HP1BP3
ENST00000424732 0.934451708619504 0.87265125338667 0.0077238095271674 ENSG00000127483 HP1BP3
ENST00000417710 0.982043439377624 0.963005605825783 0.0024072408913432 ENSG00000127483 HP1BP3
ENST00000487117 0.866787718205721 0.755495356053801 -0.0167994521631084 ENSG00000127483 HP1BP3
ENST00000375000 0.915243394093355 0.838663962064273 -0.00994910270207355 ENSG00000127483 HP1BP3
ENST00000437575 0.259207852340307 0.104663099405081 -0.0682029111527458 ENSG00000127483 HP1BP3
ENST00000419490 0.254866596009111 0.10214263021738 -0.0687297049419647 ENSG00000127483 HP1BP3
ENST00000414993 0.242185313623673 0.0945901632619319 -0.0703761843997652 ENSG00000127483 HP1BP3
ENST00000443615 0.0904754218493785 0.0210816849683888 -0.103150526969984 ENSG00000127483 HP1BP3
ENST00000264211 0.100756399555466 0.0248761206948538 0.117866333606892 ENSG00000075151 EIF4G3
ENST00000400422 0.0384477873374771 0.0054479107711127 0.178534270845757 ENSG00000075151 EIF4G3
ENST00000602326 0.0384477873374771 0.0054479107711127 0.178534270845757 ENSG00000075151 EIF4G3
ENST00000374935 0.100836322601768 0.0249178173123714 0.117847874505589 ENSG00000075151 EIF4G3
ENST00000537738 0.902766802113105 0.817997099916666 0.00960066478650564 ENSG00000075151 EIF4G3
ENST00000374937 0.10584892428058 0.026855184876475 0.11605526424614 ENSG00000075151 EIF4G3
ENST00000536266 0.340042558710936 0.158872448589337 0.0615901245869869 ENSG00000075151 EIF4G3
ENST00000435383 0.344576335720995 0.162217683618936 0.104645943607997 ENSG00000075151 EIF4G3
ENST00000496705 0.845844972799998 0.722386322417534 -0.0235777395285758 ENSG00000075151 EIF4G3
ENST00000374933 0.142249394801876 0.0422540117716619 0.128224338609729 ENSG00000075151 EIF4G3
ENST00000544689 0.147493261260455 0.0447374249152384 0.126244430297945 ENSG00000075151 EIF4G3
ENST00000485722 0.0509525583533532 0.00856125738981355 0.225406836570906 ENSG00000075151 EIF4G3
ENST00000356916 0.0116713971456294 0.000659421424541693 0.260907047912663 ENSG00000075151 EIF4G3
ENST00000374927 0.0198499796006211 0.00179509295407162 0.227278071433352 ENSG00000075151 EIF4G3
ENST00000438975 0.0241613041130846 0.00251653555795613 0.251446884209988 ENSG00000075151 EIF4G3
ENST00000411888 0.0267991760097506 0.00300925188007984 0.247880104638067 ENSG00000075151 EIF4G3
ENST00000476088 0.994846612280949 0.989126238650844 0.00115897987381704 ENSG00000075151 EIF4G3
ENST00000463775 0.0519720835477937 0.00883346260542706 0.228904108985059 ENSG00000075151 EIF4G3
ENST00000415912 0.28549363883449 0.121701440195716 -0.101104957226506 ENSG00000117298 ECE1
ENST00000357071 0.284366606950432 0.12099880707366 -0.111356920431782 ENSG00000117298 ECE1
ENST00000374893 0.486665306025428 0.280729447211993 -0.081663240035308 ENSG00000117298 ECE1
ENST00000436918 0.465260320081645 0.260975296406127 -0.0853095134904598 ENSG00000117298 ECE1
ENST00000264205 0.518230488802691 0.311475145928552 -0.0769066702342604 ENSG00000117298 ECE1
ENST00000526194 0.593575184257911 0.389185222808879 -0.0707991997550207 ENSG00000117298 ECE1
ENST00000463334 0.79526930002227 0.646717405241991 -0.0386596993925217 ENSG00000117298 ECE1
ENST00000454000 0.342347431738059 0.160559227389168 0.115823433595569 ENSG00000142794 NBPF3
ENST00000318220 0.451915923139028 0.248786580537083 0.094350818976692 ENSG00000142794 NBPF3
ENST00000318249 0.451915923139028 0.248786580537083 0.094350818976692 ENSG00000142794 NBPF3
ENST00000342104 0.451915923139028 0.248786580537083 0.094350818976692 ENSG00000142794 NBPF3
ENST00000486229 0.227287309059262 0.0860399302761271 0.149702629527564 ENSG00000142794 NBPF3
ENST00000434838 0.262405978909103 0.106567419673826 0.135714279263091 ENSG00000142794 NBPF3
ENST00000400301 0.0801568002148488 0.0175418448285314 0.0957312029859441 ENSG00000090686 USP48
ENST00000308271 0.0816590626184268 0.0180359468381062 0.0954218799909371 ENSG00000090686 USP48
ENST00000374732 0.118669157869327 0.0319686354885744 0.0875947821846417 ENSG00000090686 USP48
ENST00000479177 0.43502152931633 0.233730690118541 0.0870538683099739 ENSG00000090686 USP48
ENST00000529637 0.0707126638448563 0.014473755622385 0.0999543559412586 ENSG00000090686 USP48
ENST00000464577 0.220210578935243 0.0820742796234232 0.0853976351295481 ENSG00000090686 USP48
ENST00000471752 0.89750074602311 0.80888661403723 -0.0168170374567799 ENSG00000090686 USP48
ENST00000487880 0.902869232918823 0.818253736598206 0.0128938642141039 ENSG00000090686 USP48
ENST00000526044 0.714702850227361 0.532624501337267 0.0367485318351171 ENSG00000090686 USP48
ENST00000534705 0.664618103286629 0.471234829881652 0.0427694468088015 ENSG00000090686 USP48
ENST00000421625 0.20475739076015 0.0733944094522398 0.0802839874757401 ENSG00000090686 USP48
ENST00000374730 0.451498933968579 0.248360331091664 0.0620500594626214 ENSG00000090686 USP48
ENST00000527823 0.242687617111625 0.0949119526856736 0.0855212421315914 ENSG00000090686 USP48
ENST00000532737 0.52619690178946 0.319648970266527 0.0502453240462604 ENSG00000090686 USP48
ENST00000489108 0.209673084008663 0.0761393356810001 0.0996163804005186 ENSG00000090686 USP48
ENST00000374695 0.379891967248556 0.188488901205765 -0.108479356879723 ENSG00000142798 HSPG2
ENST00000434233 0.758738415247986 0.592256685834568 0.0371484526115826 ENSG00000218510 LINC00339
ENST00000420503 0.812864169157208 0.672834628690415 0.0293514972238837 ENSG00000218510 LINC00339
ENST00000404210 0.778488404015241 0.621312321433702 0.034463766537729 ENSG00000218510 LINC00339
ENST00000416769 0.778488404015241 0.621312321433702 0.034463766537729 ENSG00000218510 LINC00339
ENST00000452322 0.9959096354344 0.991143148356194 0.000874498015336013 ENSG00000218510 LINC00339
ENST00000400259 0.979911062939588 0.958919332274676 0.00244703234089207 ENSG00000070831 CDC42
ENST00000344548 0.979306634078536 0.95771708525618 0.00251848509449089 ENSG00000070831 CDC42
ENST00000315554 0.715312679659417 0.533502228212867 0.0258445791545381 ENSG00000070831 CDC42
ENST00000498236 0.759093269440481 0.592836484271137 0.0220035683921054 ENSG00000070831 CDC42
ENST00000421089 0.693994421596083 0.507205915321382 0.0274986343297319 ENSG00000070831 CDC42
ENST00000411827 0.738209372061838 0.564201819685988 0.0247824987672834 ENSG00000070831 CDC42
ENST00000431803 0.569124856749254 0.363538288788376 0.0801907733303164 ENSG00000230068 CDC42-IT1
ENST00000404138 0.157177119664373 0.0491930207844173 -0.0848081356940233 ENSG00000184677 ZBTB40
ENST00000400239 0.751509805041835 0.581873504913301 0.0382075055359767 ENSG00000184677 ZBTB40
ENST00000375647 0.155348257626005 0.0483705206287198 -0.0851245778898351 ENSG00000184677 ZBTB40
ENST00000374651 0.431035930038494 0.230511477511021 -0.0615754799681662 ENSG00000184677 ZBTB40
ENST00000356634 0.740109700203934 0.566605310488348 0.0215515058309709 ENSG00000004487 KDM1A
ENST00000400181 0.740097077426907 0.56656100775429 0.0215517367865256 ENSG00000004487 KDM1A
ENST00000542151 0.740109700203934 0.566605310488348 0.0215515058309709 ENSG00000004487 KDM1A
ENST00000427154 0.840003283529514 0.713148662176372 0.0130315329432309 ENSG00000240553 RP1-184J9.2
ENST00000481879 0.394923066894868 0.200060892598619 0.0985192903536336 ENSG00000004487 KDM1A
ENST00000465864 0.860191903309371 0.745067348631289 0.0192572575413524 ENSG00000004487 KDM1A
ENST00000494920 0.526869980339162 0.320237473844301 -0.0538472186769032 ENSG00000004487 KDM1A
ENST00000602503 0.0747419317848278 0.0157791039410882 -0.144754896666782 ENSG00000004487 KDM1A
ENST00000374623 0.0397533388868131 0.00575751772479007 -0.142572297497564 ENSG00000169641 LUZP1
ENST00000418342 0.500284702122486 0.293653008213326 -0.0454762452081451 ENSG00000169641 LUZP1
ENST00000302291 0.537308348687121 0.330927836289786 -0.0418791355314498 ENSG00000169641 LUZP1
ENST00000314174 0.984043032317267 0.966215220354022 0.00223037765649844 ENSG00000169641 LUZP1
ENST00000471849 0.297202984232286 0.129466871927129 0.103233888882888 ENSG00000169641 LUZP1
ENST00000475164 0.0982115953781658 0.0239892555117211 0.179529988213521 ENSG00000169641 LUZP1
ENST00000566551 0.085561502015855 0.0193306731793621 0.195150059216152 ENSG00000261326 RP5-1057J7.6
ENST00000464516 0.0342782870406695 0.00448897788846103 0.243385806219168 ENSG00000125944 HNRNPR
ENST00000478691 0.599941518844973 0.396329961687096 -0.0352640555264233 ENSG00000125944 HNRNPR
ENST00000374616 0.388017866662671 0.194861461411737 -0.0568483805471425 ENSG00000125944 HNRNPR
ENST00000476660 0.381447777123774 0.189783023027827 -0.077468093831933 ENSG00000125944 HNRNPR
ENST00000374612 0.38874383292434 0.195376983762613 -0.0567950178058808 ENSG00000125944 HNRNPR
ENST00000302271 0.388835148711153 0.195453147634064 -0.0568199086268751 ENSG00000125944 HNRNPR
ENST00000427764 0.359545365395525 0.173248619131415 -0.0587834730330903 ENSG00000125944 HNRNPR
ENST00000606561 0.313964487637903 0.140954069057574 -0.0613999727481767 ENSG00000125944 HNRNPR
ENST00000426846 0.33886947752756 0.158058002857318 -0.059173478848764 ENSG00000125944 HNRNPR
ENST00000463552 0.692664932994099 0.50555251397823 -0.0288647647078613 ENSG00000125944 HNRNPR
ENST00000470941 0.79242926780382 0.642396633495028 0.0212554273845865 ENSG00000125944 HNRNPR
ENST00000476451 0.703338804763583 0.518212134174957 -0.0284020814246351 ENSG00000125944 HNRNPR
ENST00000490652 0.0366066880984567 0.00501535239984889 -0.162857648479687 ENSG00000125944 HNRNPR
ENST00000314011 0.589961705701455 0.385526721880557 -0.0627015789656741 ENSG00000125945 ZNF436
ENST00000374608 0.709144712361212 0.525459497772667 -0.0475119668619682 ENSG00000125945 ZNF436
ENST00000458053 0.813443999897965 0.673638127197871 -0.035802092344233 ENSG00000249087 C1orf213
ENST00000454117 0.926315824035351 0.857591316823697 -0.015332199922109 ENSG00000249087 C1orf213
ENST00000335648 0.903190418685695 0.81901456340986 -0.0195792362645293 ENSG00000249087 C1orf213
ENST00000518821 0.897410336851176 0.808582069033389 -0.0207927312544503 ENSG00000249087 C1orf213
ENST00000437367 0.872751211954345 0.765591394326229 -0.0255118228278788 ENSG00000249087 C1orf213
ENST00000361729 0.0716870317158146 0.0147770658035308 -0.135685325023685 ENSG00000007968 E2F2
ENST00000374561 0.286118011046226 0.122078138037594 -0.110688703314805 ENSG00000117318 ID3
ENST00000463312 0.552057169551688 0.345971866638316 0.0816960324115476 ENSG00000117318 ID3
ENST00000486541 0.194420831874001 0.0678075609461308 -0.135600581985895 ENSG00000117318 ID3
ENST00000477916 0.998245356528372 0.996420773664045 0.000396717237819484 ENSG00000197880 MDS2
ENST00000374550 0.906993660318735 0.825280739921242 -0.0147380253215939 ENSG00000142676 RPL11
ENST00000467075 0.749087699363101 0.578572206315413 -0.0239122165647474 ENSG00000142676 RPL11
ENST00000482370 0.905728408078839 0.82310016204672 -0.0149328259885583 ENSG00000142676 RPL11
ENST00000443624 0.90803399090465 0.827087290810083 -0.0145876221806732 ENSG00000142676 RPL11
ENST00000458455 0.905404868169084 0.822617497893187 -0.014980655771441 ENSG00000142676 RPL11
ENST00000418390 0.478391633573492 0.273247558565842 -0.0530594024051903 ENSG00000011007 TCEB3
ENST00000609199 0.50396189265966 0.297253964730077 -0.0536435969855385 ENSG00000011007 TCEB3
ENST00000487554 0.802268971303018 0.656656682440683 0.0320294098459917 ENSG00000011007 TCEB3
ENST00000427796 0.530868423480465 0.324458896918325 0.06098153701949 ENSG00000236810 RP5-886K2.3
ENST00000246151 0.741135729891692 0.567793701206938 -0.0328700414510829 ENSG00000057757 PITHD1
ENST00000415372 0.329377176900521 0.151529147330015 0.110082389454234 ENSG00000057757 PITHD1
ENST00000374524 0.942340276536911 0.886391694963192 -0.00957498003215697 ENSG00000057757 PITHD1
ENST00000374514 0.0216604213234979 0.00207134868821295 -0.176881258207869 ENSG00000011009 LYPLA2
ENST00000400061 0.0223049753954564 0.00218034081599108 -0.176877763072526 ENSG00000011009 LYPLA2
ENST00000420982 0.0700973854134294 0.014279441247849 -0.152396449222868 ENSG00000011009 LYPLA2
ENST00000374505 0.0344504011415596 0.00451967390535291 -0.170061399695257 ENSG00000011009 LYPLA2
ENST00000495365 0.0389717540383536 0.00557854905239478 -0.167591720940591 ENSG00000011009 LYPLA2
ENST00000374503 0.0301289078494505 0.00364998285106988 -0.174687889520885 ENSG00000011009 LYPLA2
ENST00000374502 0.0390221616844521 0.00559433937778653 -0.168231472756837 ENSG00000011009 LYPLA2
ENST00000492577 0.037288739628413 0.00517338995313218 -0.171277074629354 ENSG00000011009 LYPLA2
ENST00000421070 0.0556798893250979 0.00992517066016746 -0.171095288935394 ENSG00000011009 LYPLA2
ENST00000374501 0.0310364125851349 0.00383720731799185 -0.182695301328034 ENSG00000011009 LYPLA2
ENST00000472213 0.116586020685848 0.0310897527319503 -0.143611986077564 ENSG00000011009 LYPLA2
ENST00000481736 0.0443068009235449 0.00683618456555794 -0.17652136788994 ENSG00000117308 GALE
ENST00000374497 0.0545050225492444 0.00957442910646998 -0.168623657570737 ENSG00000117308 GALE
ENST00000456977 0.029020580254411 0.00343161380650594 -0.226743727774824 ENSG00000117308 GALE
ENST00000459934 0.04500258147651 0.00700197489653344 -0.175749865836112 ENSG00000117308 GALE
ENST00000469556 0.0787080680832823 0.0170822865014829 -0.189562635173597 ENSG00000117308 GALE
ENST00000429356 0.0721484318537966 0.0149206613265177 -0.164387050432752 ENSG00000117308 GALE
ENST00000418277 0.138485582642945 0.0405442012825215 -0.140798184051388 ENSG00000117308 GALE
ENST00000470949 0.161941329857972 0.0514393144973118 -0.139186840500595 ENSG00000117308 GALE
ENST00000425913 0.252959074551735 0.101018810664611 -0.115595468816705 ENSG00000117308 GALE
ENST00000445705 0.19519443770587 0.068230800588337 -0.129811950520381 ENSG00000117308 GALE
ENST00000467493 0.28874078785311 0.123869802199628 -0.110460436078349 ENSG00000117308 GALE
ENST00000486382 0.420586639267206 0.221598948072671 -0.0923385558776666 ENSG00000117308 GALE
ENST00000470383 0.395495807405371 0.200515835001198 -0.0941471963023114 ENSG00000117308 GALE
ENST00000466250 0.378786246218057 0.187656887947562 -0.097551462007136 ENSG00000117308 GALE
ENST00000467070 0.521262859046035 0.314504275768655 -0.0780307313396219 ENSG00000117308 GALE
ENST00000374490 0.723846684129588 0.544852434855896 -0.0279308760183001 ENSG00000117305 HMGCL
ENST00000374487 0.691988388980001 0.504589495979678 -0.0306060323792989 ENSG00000117305 HMGCL
ENST00000374483 0.691988388980001 0.504589495979678 -0.0306060323792989 ENSG00000117305 HMGCL
ENST00000436439 0.723846684129588 0.544852434855896 -0.0279308760183001 ENSG00000117305 HMGCL
ENST00000235958 0.723869246848142 0.544883128903997 -0.0279336590309172 ENSG00000117305 HMGCL
ENST00000509389 0.992046793346055 0.983070565042706 -0.000990426663499232 ENSG00000117305 HMGCL
ENST00000496907 0.84857827150249 0.727231603714051 0.025214554854285 ENSG00000117305 HMGCL
ENST00000513148 0.856833345286535 0.739691457903434 -0.0168032502219951 ENSG00000117305 HMGCL
ENST00000479458 0.905335621045768 0.822524806288691 -0.0170001989767006 ENSG00000117305 HMGCL
ENST00000498698 0.874954697972775 0.769359573303132 -0.0201316635083082 ENSG00000117305 HMGCL
ENST00000374479 0.992788583784378 0.984740369642024 -0.0012956859742892 ENSG00000179163 FUCA1
ENST00000374472 0.729749649393314 0.552891637809592 0.033974778534299 ENSG00000188822 CNR2
ENST00000536471 0.727360878272614 0.549750941378905 0.0342569438508435 ENSG00000188822 CNR2
ENST00000471915 0.489934320134517 0.283688048805207 -0.0571770915205609 ENSG00000189266 PNRC2
ENST00000334351 0.552017473962874 0.34591681208932 -0.0480989835036904 ENSG00000189266 PNRC2
ENST00000374468 0.563883912459739 0.358194876773212 -0.0476711578367645 ENSG00000189266 PNRC2
ENST00000579103 0.664107715667246 0.470696846735896 -0.0420344729502898 ENSG00000189266 PNRC2
ENST00000344989 0.819832596634211 0.683268884021521 -0.0211717339501129 ENSG00000188529 SRSF10
ENST00000453840 0.823448566011456 0.688356897049636 -0.0208073613200781 ENSG00000188529 SRSF10
ENST00000341154 0.819657560080175 0.682991041757086 -0.0211808923565923 ENSG00000188529 SRSF10
ENST00000484146 0.830427216061277 0.69903848369542 -0.0200720436287972 ENSG00000188529 SRSF10
ENST00000473858 0.830442809711173 0.699073943277459 -0.020071554997283 ENSG00000188529 SRSF10
ENST00000374452 0.834201929309585 0.704712157446353 -0.0196841982104382 ENSG00000188529 SRSF10
ENST00000374453 0.834201929309585 0.704717028735829 -0.0196861796323978 ENSG00000188529 SRSF10
ENST00000343255 0.812317798350311 0.672148708842464 -0.0223822040046451 ENSG00000188529 SRSF10
ENST00000492112 0.814630889271489 0.675276792816162 -0.0221483552635611 ENSG00000188529 SRSF10
ENST00000485841 0.620346624260205 0.419809756168113 -0.0438631804362732 ENSG00000188529 SRSF10
ENST00000338597 0.647238350147079 0.450792947868396 -0.0427177328610627 ENSG00000188529 SRSF10
ENST00000495785 0.863894322874665 0.75115411746883 -0.0173570735097573 ENSG00000188529 SRSF10
ENST00000473754 0.706034920287274 0.52174317022138 -0.0377608644669749 ENSG00000188529 SRSF10
ENST00000497214 0.898660647845881 0.81084736119089 -0.0198288535770448 ENSG00000188529 SRSF10
ENST00000485292 0.734582966792488 0.559337371778955 0.0402148647542453 ENSG00000188529 SRSF10
ENST00000469303 0.487493180294936 0.281390984088755 0.0788181516107096 ENSG00000188529 SRSF10
ENST00000327535 0.144455735102655 0.0433075279162405 -0.12347479852602 ENSG00000185436 IFNLR1
ENST00000327575 0.0788415945693739 0.0171261994719082 -0.161780853106328 ENSG00000185436 IFNLR1
ENST00000374421 0.0802187832434302 0.0175618318749346 -0.161303624494403 ENSG00000185436 IFNLR1
ENST00000374419 0.676136404757684 0.485119802265768 -0.0520504347699479 ENSG00000185436 IFNLR1
ENST00000374418 0.876196184394791 0.771974045634292 -0.0225469393315289 ENSG00000185436 IFNLR1
ENST00000374399 0.40713276601188 0.21009411022825 0.0857902699308174 ENSG00000001461 NIPAL3
ENST00000003912 0.218070362795465 0.080884212429771 0.10055675472946 ENSG00000001461 NIPAL3
ENST00000488155 0.933084997638437 0.869814214027072 -0.0140501955168167 ENSG00000001461 NIPAL3
ENST00000358028 0.517053592210911 0.310373180626339 0.0724231601695742 ENSG00000001461 NIPAL3
ENST00000339255 0.329455619112065 0.15157666709678 0.097253568928526 ENSG00000001461 NIPAL3
ENST00000475663 0.851202090073347 0.731220714489326 -0.0290672288834752 ENSG00000001461 NIPAL3
ENST00000428131 0.327281524644637 0.150079467388785 0.111358142005595 ENSG00000001461 NIPAL3
ENST00000432012 0.310872684791796 0.138793493192533 0.127815688762472 ENSG00000001461 NIPAL3
ENST00000478890 0.874486636308121 0.76838084435059 0.0166713269675288 ENSG00000133226 SRRM1
ENST00000593639 0.86479767835647 0.75247193247933 0.0181146197523463 ENSG00000133226 SRRM1
ENST00000323848 0.948917648781096 0.899167590976981 -0.00610161003962281 ENSG00000133226 SRRM1
ENST00000466910 0.751574136377913 0.581995584988951 0.030736452810106 ENSG00000133226 SRRM1
ENST00000468822 0.744827688916233 0.572495644178824 0.029635975270675 ENSG00000133226 SRRM1
ENST00000447431 0.932689597959397 0.868933314168286 -0.00749798467066358 ENSG00000133226 SRRM1
ENST00000600523 0.804588475443988 0.66015542604592 0.0260007664073754 ENSG00000133226 SRRM1
ENST00000462710 0.847546033013629 0.725372969064652 0.0196291145386632 ENSG00000133226 SRRM1
ENST00000374389 0.948026711596558 0.897219334007809 -0.00589369772152937 ENSG00000133226 SRRM1
ENST00000490543 0.847546033013629 0.725372969064652 0.0196291145386632 ENSG00000133226 SRRM1
ENST00000479034 0.949864695769845 0.900577735885356 0.00570519336604698 ENSG00000133226 SRRM1
ENST00000596378 0.620806000070872 0.420345724875626 0.0371782409197916 ENSG00000133226 SRRM1
ENST00000494934 0.854849028645783 0.736836922704333 0.0198216157283345 ENSG00000133226 SRRM1
ENST00000495561 0.96765410803902 0.935573786240963 0.00497265000395109 ENSG00000133226 SRRM1
ENST00000537199 0.60598975432732 0.403339936067005 0.0379029177929908 ENSG00000133226 SRRM1
ENST00000485441 0.662257330817406 0.468507298015572 0.0449842012888861 ENSG00000133226 SRRM1
ENST00000470243 0.769539889281046 0.607611972295937 0.0330430821543292 ENSG00000133226 SRRM1
ENST00000496882 0.598070807303736 0.394190240786336 0.0447222096835042 ENSG00000133226 SRRM1
ENST00000461768 0.306923084758348 0.136030129589419 0.0818654221288589 ENSG00000133226 SRRM1
ENST00000485541 0.624227596791441 0.424365044776847 0.0469677025852284 ENSG00000133226 SRRM1
ENST00000488317 0.604988211757097 0.40196180658254 0.0518575898120866 ENSG00000133226 SRRM1
ENST00000489130 0.924296108910834 0.854064674360758 0.0149034767810035 ENSG00000133226 SRRM1
ENST00000474843 0.125676188994857 0.0349289635429964 -0.149009214204794 ENSG00000133226 SRRM1
ENST00000374379 0.548215577703065 0.341858533378232 0.0529410807220607 ENSG00000169504 CLIC4
ENST00000497755 0.078477565700798 0.0169973286572586 0.157622861276451 ENSG00000169504 CLIC4
ENST00000488683 0.548821937545086 0.342405595135949 0.0529013804570029 ENSG00000169504 CLIC4
ENST00000489758 0.152813805856989 0.047186284377293 0.13275619779622 ENSG00000169504 CLIC4
ENST00000399916 0.635321313238739 0.437183517134253 -0.0402231587375593 ENSG00000020633 RUNX3
ENST00000308873 0.321809356756562 0.146438516204145 -0.0709353107608698 ENSG00000020633 RUNX3
ENST00000338888 0.802368784107591 0.656837988387396 -0.0267128915352065 ENSG00000020633 RUNX3
ENST00000540420 0.526828305076751 0.320207153870755 -0.0603002801422828 ENSG00000020633 RUNX3
ENST00000496967 0.856877946662424 0.739794881520695 -0.0212087611164788 ENSG00000020633 RUNX3
ENST00000479341 0.871172412766838 0.762623486894821 0.0218976280490078 ENSG00000020633 RUNX3
ENST00000236273 0.811757411927641 0.671072884328241 0.0221744957004186 ENSG00000117614 SYF2
ENST00000354361 0.826571609857688 0.693143061580999 0.0207638201696638 ENSG00000117614 SYF2
ENST00000474160 0.93868736112843 0.880406105545072 -0.00815216457464227 ENSG00000117614 SYF2
ENST00000476231 0.800958385743849 0.65468138075593 -0.025805770343702 ENSG00000117614 SYF2
ENST00000243189 0.0576830523404938 0.0105104735873087 -0.133043815931975 ENSG00000117616 C1orf63
ENST00000569495 0.993649825931921 0.986433266273091 -0.00125135589362918 ENSG00000117616 C1orf63
ENST00000498238 0.0574531232973523 0.0104408286892273 -0.133075711208101 ENSG00000117616 C1orf63
ENST00000566395 0.689685158691076 0.501697119758877 -0.0456071912242763 ENSG00000117616 C1orf63
ENST00000565733 0.640455382334656 0.443276012455145 -0.0510686963425991 ENSG00000117616 C1orf63
ENST00000568254 0.0574531232973523 0.0104408286892273 -0.133075711208101 ENSG00000117616 C1orf63
ENST00000473314 0.077164248294021 0.0165500342433619 -0.107143616500643 ENSG00000117616 C1orf63
ENST00000417642 0.0574531232973523 0.0104408286892273 -0.133075711208101 ENSG00000117616 C1orf63
ENST00000570063 0.637536392489142 0.439746269359059 -0.0516774476112416 ENSG00000117616 C1orf63
ENST00000564223 0.897256061172078 0.808339406272989 0.0190107165254374 ENSG00000117616 C1orf63
ENST00000475766 0.747256256556266 0.575791185044345 -0.0384737965915846 ENSG00000117616 C1orf63
ENST00000491378 0.504347828094049 0.297697619910768 -0.071070993871458 ENSG00000117616 C1orf63
ENST00000431849 0.00957174149344045 0.00044895917706271 -0.197257457287585 ENSG00000117616 C1orf63
ENST00000568212 0.00921272273052069 0.000419140843978913 -0.209361844144907 ENSG00000117616 C1orf63
ENST00000568701 0.0238842444910607 0.00246596364726062 -0.176599681643477 ENSG00000117616 C1orf63
ENST00000561867 0.0496338672369779 0.00821177949028205 -0.143886010282017 ENSG00000117616 C1orf63
ENST00000568996 0.0499094325134888 0.00829050918901615 -0.143911058686132 ENSG00000117616 C1orf63
ENST00000450820 0.855287582734971 0.737441732280286 -0.0213539801269478 ENSG00000117616 C1orf63
ENST00000566714 0.619002079342689 0.418286133481242 -0.0715095649232505 ENSG00000261349 RP3-465N24.5
ENST00000564398 0.679186810514615 0.489051552930594 -0.061263024066426 ENSG00000187010 RHD
ENST00000328664 0.402216923950968 0.206140363601926 0.100256451310242 ENSG00000187010 RHD
ENST00000454452 0.32072144852527 0.145638652893102 0.115037444484203 ENSG00000187010 RHD
ENST00000342055 0.32072144852527 0.145638652893102 0.115037444484203 ENSG00000187010 RHD
ENST00000423810 0.32072144852527 0.145638652893102 0.115037444484203 ENSG00000187010 RHD
ENST00000568195 0.32072144852527 0.145638652893102 0.115037444484203 ENSG00000187010 RHD
ENST00000417538 0.32072144852527 0.145638652893102 0.115037444484203 ENSG00000187010 RHD
ENST00000357542 0.32072144852527 0.145638652893102 0.115037444484203 ENSG00000187010 RHD
ENST00000423253 0.269703626015001 0.111439968965779 0.127597088592289 ENSG00000187010 RHD
ENST00000568399 0.742002523919584 0.568821014393773 0.0419364694513104 ENSG00000117616 C1orf63
ENST00000562018 0.987239819046491 0.973060390656232 -0.00244532686186089 ENSG00000117616 C1orf63
ENST00000567741 0.981577050439831 0.961897542373111 -0.0034773101593603 ENSG00000117616 C1orf63
ENST00000566599 0.742448207089824 0.569468725532408 -0.045960778701244 ENSG00000117616 C1orf63
ENST00000570165 0.316588689492811 0.14275453891224 -0.129513142096616 ENSG00000259984 RP11-335G20.7
ENST00000374358 0.979472471280865 0.958082774064934 0.00279749985147591 ENSG00000183726 TMEM50A
ENST00000498135 0.925043179629279 0.855589600493541 0.00983080229942108 ENSG00000183726 TMEM50A
ENST00000491936 0.972634619585098 0.944672904561326 -0.00368323929462029 ENSG00000183726 TMEM50A
ENST00000480937 0.961217423940428 0.922810575016708 -0.00516151198192293 ENSG00000183726 TMEM50A
ENST00000468704 0.859798965406038 0.744499005653883 0.0185464140682903 ENSG00000183726 TMEM50A
ENST00000487234 0.292693873764928 0.126455550810251 0.122425441239526 ENSG00000183726 TMEM50A
ENST00000294413 0.183748765027235 0.0621713020695509 0.165963588416015 ENSG00000188672 RHCE
ENST00000374352 0.110011203782331 0.0285113133827113 0.194981649350076 ENSG00000188672 RHCE
ENST00000243186 0.186133602576145 0.0634085713849421 0.165187070429985 ENSG00000188672 RHCE
ENST00000413854 0.186133602576145 0.0634085713849421 0.165187070429985 ENSG00000188672 RHCE
ENST00000425135 0.186133602576145 0.0634085713849421 0.165187070429985 ENSG00000188672 RHCE
ENST00000455194 0.186133602576145 0.0634085713849421 0.165187070429985 ENSG00000188672 RHCE
ENST00000349320 0.231619078891228 0.0885154622556416 0.151613712416751 ENSG00000188672 RHCE
ENST00000399763 0.397381552862729 0.201987486791124 0.0580959885605594 ENSG00000204178 TMEM57
ENST00000399766 0.397381552862729 0.201987486791124 0.0580959885605594 ENSG00000204178 TMEM57
ENST00000374343 0.397381552862729 0.201987486791124 0.0580959885605594 ENSG00000204178 TMEM57
ENST00000470035 0.815271353992609 0.676232349686422 0.0290020487586108 ENSG00000204178 TMEM57
ENST00000374338 0.0957998259668749 0.023086628859033 -0.133523294723925 ENSG00000157978 LDLRAP1
ENST00000485476 0.430747121915279 0.230308075062229 -0.0901539260076431 ENSG00000157978 LDLRAP1
ENST00000488127 0.0734935958588308 0.0153575667912825 -0.14922050714647 ENSG00000157978 LDLRAP1
ENST00000462394 0.210093413177091 0.0763854858822799 -0.153757719338564 ENSG00000157978 LDLRAP1
ENST00000484476 0.144496975863275 0.0433373241212787 -0.160018071751013 ENSG00000157978 LDLRAP1
ENST00000474283 0.430767589941786 0.230325103578584 -0.091915982588964 ENSG00000157978 LDLRAP1
ENST00000470950 0.548893279885839 0.342481294529876 -0.0747367419266129 ENSG00000157978 LDLRAP1
ENST00000374332 0.0815907677177453 0.0180079256397374 0.206339591796257 ENSG00000117643 MAN1C1
ENST00000263979 0.0559508622931245 0.0100136316730005 0.224878766285003 ENSG00000117643 MAN1C1
ENST00000354177 0.0772891288034172 0.0166001226620643 -0.190557559287618 ENSG00000162430 SEPN1
ENST00000361547 0.0772891288034172 0.0166001226620643 -0.190557559287618 ENSG00000162430 SEPN1
ENST00000374315 0.0772891288034172 0.0166001226620643 -0.190557559287618 ENSG00000162430 SEPN1
ENST00000559265 0.0385980701406798 0.00549184206577668 -0.186982323077765 ENSG00000255054 RP1-317E23.6
ENST00000527604 0.0413571541071817 0.00613269449472463 -0.185345218434988 ENSG00000255054 RP1-317E23.6
ENST00000424294 0.216963115633184 0.080256815697843 -0.126121519504021 ENSG00000117640 MTFR1L
ENST00000374303 0.279664095915123 0.117823601046084 -0.104442115415153 ENSG00000117640 MTFR1L
ENST00000533762 0.144869398869877 0.043498022021002 -0.147555418196649 ENSG00000117640 MTFR1L
ENST00000529116 0.142841303977821 0.0425177429959528 -0.148381942816397 ENSG00000117640 MTFR1L
ENST00000474295 0.280489585131634 0.118414886790647 -0.104404363243917 ENSG00000117640 MTFR1L
ENST00000488327 0.153549832792239 0.0475080786169639 -0.143941186794707 ENSG00000117640 MTFR1L
ENST00000472643 0.245788053630881 0.0967722145557618 -0.116043939154989 ENSG00000117640 MTFR1L
ENST00000494293 0.162484816442017 0.0517210581465311 -0.146512054792752 ENSG00000117640 MTFR1L
ENST00000469815 0.308827256369345 0.137391745541389 -0.100889860363329 ENSG00000117640 MTFR1L
ENST00000526894 0.245875692191637 0.0968232172609712 -0.116045098218869 ENSG00000117640 MTFR1L
ENST00000478284 0.19052491697177 0.0657974242583962 -0.131417017384259 ENSG00000117640 MTFR1L
ENST00000524618 0.277247350226861 0.116318801257673 -0.10640832342708 ENSG00000117640 MTFR1L
ENST00000374307 0.280561599017142 0.118481242805134 -0.104407863791467 ENSG00000117640 MTFR1L
ENST00000528624 0.1440685472682 0.0430929251448521 -0.148152340441624 ENSG00000117640 MTFR1L
ENST00000525713 0.158946231217822 0.0500077612196559 -0.144248073328193 ENSG00000117640 MTFR1L
ENST00000374301 0.298672991066501 0.130577505488995 -0.101841933121336 ENSG00000117640 MTFR1L
ENST00000464008 0.187900764808941 0.0643428031544958 -0.133286155135387 ENSG00000117640 MTFR1L
ENST00000526158 0.243317344180555 0.0953440678306097 -0.121507247598147 ENSG00000117640 MTFR1L
ENST00000530599 0.18205907432203 0.0612909687665686 -0.139280977304808 ENSG00000117640 MTFR1L
ENST00000374300 0.334257739799781 0.154890817565756 -0.0966865835919597 ENSG00000117640 MTFR1L
ENST00000466284 0.329255944359924 0.151422706659468 -0.0959758724028176 ENSG00000117640 MTFR1L
ENST00000531361 0.434081197618704 0.232904673186299 -0.08728507533639 ENSG00000117640 MTFR1L
ENST00000497956 0.568994040546561 0.363274728387997 -0.0653767777467194 ENSG00000117640 MTFR1L
ENST00000606617 0.863671887774124 0.750875981585707 -0.0271349637433254 ENSG00000272478 RP1-317E23.7
ENST00000538789 0.973061832645069 0.94545279739046 -0.00454990983906556 ENSG00000127423 AUNIP
ENST00000481602 0.946974303685464 0.895248623591144 -0.0111275458681269 ENSG00000127423 AUNIP
ENST00000374298 0.736485980243838 0.562190208468815 0.0472142303511418 ENSG00000127423 AUNIP
ENST00000455431 0.292976028663098 0.126633558652029 -0.124092335672375 ENSG00000236528 RP1-125I3.2
ENST00000374296 0.889982549458553 0.79561218306853 -0.0192971938579865 ENSG00000182749 PAQR7
ENST00000426559 0.807769422857168 0.664819081038591 0.0249299012444633 ENSG00000117632 STMN1
ENST00000455785 0.80846091779671 0.665827189692367 0.0249996262335124 ENSG00000117632 STMN1
ENST00000399728 0.809120239188062 0.666814654380323 0.0249330401083473 ENSG00000117632 STMN1
ENST00000465604 0.818580742699089 0.681403814124383 0.0236133637275752 ENSG00000117632 STMN1
ENST00000357865 0.820592705341495 0.68428898935855 0.0233538989446387 ENSG00000117632 STMN1
ENST00000374291 0.840590349895373 0.714078286097573 0.0211248009614885 ENSG00000117632 STMN1
ENST00000485226 0.832127437381061 0.701451466032353 0.0217486447974205 ENSG00000117632 STMN1
ENST00000446334 0.577613899071238 0.372392262606765 0.052867173646504 ENSG00000117632 STMN1
ENST00000580971 0.793476008475792 0.643991399014284 0.0290912894829154 ENSG00000264021 MIR3917
ENST00000374282 0.913602046231677 0.835983249762774 0.0145665865781801 ENSG00000158006 PAFAH2
ENST00000374284 0.964199834850164 0.928989264322261 0.00651969224712834 ENSG00000158006 PAFAH2
ENST00000493892 0.63894247530911 0.441437350081132 -0.0650271302042811 ENSG00000158006 PAFAH2
ENST00000464540 0.638403157921454 0.440827803749592 -0.0651004579566473 ENSG00000158006 PAFAH2
ENST00000439092 0.518175034719614 0.311409494594641 -0.0874974446149735 ENSG00000158006 PAFAH2
ENST00000441420 0.6037152950396 0.400523406729762 -0.0728037195325623 ENSG00000158006 PAFAH2
ENST00000444713 0.904010499925795 0.820377657506813 0.0172581928915058 ENSG00000175087 PDIK1L
ENST00000374271 0.684584411676446 0.495395290179264 0.0458388144221125 ENSG00000175087 PDIK1L
ENST00000374269 0.890546213072963 0.796711290288569 0.0177508015658669 ENSG00000175087 PDIK1L
ENST00000374266 0.075910541904038 0.0161624062721284 -0.191227376986378 ENSG00000142684 ZNF593
ENST00000270812 0.075910541904038 0.0161624062721284 -0.191227376986378 ENSG00000142684 ZNF593
ENST00000407889 0.0747778414969982 0.01579666755594 -0.191965459587765 ENSG00000236782 RP11-96L14.7
ENST00000414762 0.0722932868174027 0.0149689668875225 -0.194233721463112 ENSG00000236782 RP11-96L14.7
ENST00000433939 0.0870841593299784 0.01986337925531 -0.184909803830812 ENSG00000236782 RP11-96L14.7
ENST00000444682 0.0915095604346538 0.0214760891278726 -0.183963465329611 ENSG00000236782 RP11-96L14.7
ENST00000448923 0.608375432523904 0.406109844845063 -0.0670815921770622 ENSG00000236782 RP11-96L14.7
ENST00000451429 0.270768624858556 0.112090652212514 -0.0801371188397051 ENSG00000130695 CEP85
ENST00000476272 0.1693597819632 0.0549610922090024 -0.0953766960995689 ENSG00000130695 CEP85
ENST00000252992 0.1693597819632 0.0549610922090024 -0.0953766960995689 ENSG00000130695 CEP85
ENST00000453146 0.0638485345396461 0.0123492179417304 -0.152771858126278 ENSG00000130695 CEP85
ENST00000469609 0.0462956221136037 0.00730761390238082 -0.171593459879534 ENSG00000130695 CEP85
ENST00000468163 0.0404965207802251 0.00592881766366297 -0.231379374539872 ENSG00000130695 CEP85
ENST00000491670 0.27573022117445 0.115254041707485 -0.11958491050406 ENSG00000130695 CEP85
ENST00000270792 0.476019290025203 0.271184280372851 -0.060149782610796 ENSG00000142669 SH3BGRL3
ENST00000319041 0.497218915577301 0.290640824184239 -0.058365045394158 ENSG00000142669 SH3BGRL3
ENST00000314675 0.828575319208775 0.696153502201277 -0.0238056877469869 ENSG00000158062 UBXN11
ENST00000472155 0.504029433659187 0.29735693584551 -0.0786021091034332 ENSG00000158062 UBXN11
ENST00000374223 0.513036571929106 0.306426533434587 -0.0771847063231629 ENSG00000158062 UBXN11
ENST00000475591 0.504029433659187 0.29735693584551 -0.0786021091034332 ENSG00000158062 UBXN11
ENST00000357089 0.508771981814777 0.30199186128082 -0.0778743373935055 ENSG00000158062 UBXN11
ENST00000494942 0.508771981814777 0.30199186128082 -0.0778743373935055 ENSG00000158062 UBXN11
ENST00000374221 0.503887192138269 0.2971871227441 -0.0786021623235353 ENSG00000158062 UBXN11
ENST00000374217 0.919523750536454 0.845346698230697 -0.017010169695983 ENSG00000158062 UBXN11
ENST00000374222 0.917914067498145 0.842745466262668 -0.0172993589634774 ENSG00000158062 UBXN11
ENST00000496466 0.26018402784139 0.105242063917092 -0.12557422506357 ENSG00000158062 UBXN11
ENST00000535108 0.743601730612592 0.570936343108648 -0.0429411199099248 ENSG00000158062 UBXN11
ENST00000436301 0.778349776644745 0.621127426598759 -0.0377008283014341 ENSG00000158062 UBXN11
ENST00000374215 0.984778729968898 0.967840477808095 0.00313191486586077 ENSG00000158062 UBXN11
ENST00000452980 0.955860394329437 0.91227497392699 -0.00889007345159708 ENSG00000158062 UBXN11
ENST00000442942 0.976270609517474 0.951854504495682 -0.00491195848926064 ENSG00000158062 UBXN11
ENST00000450041 0.857652775863852 0.741184246725027 0.0282197080630922 ENSG00000158062 UBXN11
ENST00000423664 0.847161415934515 0.724476887723708 0.0302590147986901 ENSG00000158062 UBXN11
ENST00000421827 0.902947810270965 0.818597886029424 0.0201508816787661 ENSG00000158062 UBXN11
ENST00000374213 0.535981933622253 0.329775932211448 0.0572770400973712 ENSG00000169442 CD52
ENST00000492808 0.451559663958328 0.248432225531586 0.0670351581718464 ENSG00000169442 CD52
ENST00000470468 0.530375379266501 0.323859888334023 0.0579756143173012 ENSG00000169442 CD52
ENST00000434391 0.716533500825566 0.535072572482732 -0.0332986310656191 ENSG00000117682 DHDDS
ENST00000427245 0.859022155248719 0.743232489974313 0.02308417106731 ENSG00000117682 DHDDS
ENST00000527611 0.780069975077889 0.623594933937254 0.0407131016045261 ENSG00000117682 DHDDS
ENST00000374186 0.854268324939504 0.735982552041418 0.0241623837518059 ENSG00000117682 DHDDS
ENST00000525682 0.807823935168837 0.66492160085356 0.0244618907100825 ENSG00000117682 DHDDS
ENST00000236342 0.854055508009657 0.735513975266746 0.0190796348629058 ENSG00000117682 DHDDS
ENST00000526219 0.829742554115197 0.697759487794654 0.0224707268996315 ENSG00000117682 DHDDS
ENST00000374185 0.865081915734073 0.752932260982921 0.022378769843812 ENSG00000117682 DHDDS
ENST00000487944 0.987700212372251 0.973845162677021 -0.00259232717588023 ENSG00000117682 DHDDS
ENST00000360009 0.71949129965101 0.539200643281954 -0.0329570808556431 ENSG00000117682 DHDDS
ENST00000533087 0.765849961528149 0.60234096880823 0.0377300053658699 ENSG00000117682 DHDDS
ENST00000531312 0.811125596557583 0.669928350645725 0.030220316317979 ENSG00000117682 DHDDS
ENST00000525165 0.803105926013522 0.658155619759585 0.0312539815199167 ENSG00000117682 DHDDS
ENST00000525546 0.892667403296152 0.800622345158301 0.0181272785323577 ENSG00000117682 DHDDS
ENST00000528557 0.850757141121148 0.730466001543845 0.0247652927883114 ENSG00000117682 DHDDS
ENST00000525326 0.8895595946515 0.794826578530731 0.018740079376637 ENSG00000117682 DHDDS
ENST00000526278 0.723543724120847 0.544467067764673 0.0429515107797667 ENSG00000117682 DHDDS
ENST00000436153 0.765726864133246 0.602108959160362 0.0376628549813491 ENSG00000117682 DHDDS
ENST00000529688 0.811451653271028 0.670478536933393 0.0301401178843561 ENSG00000117682 DHDDS
ENST00000530781 0.937895346343108 0.879041507369801 0.0122202311458513 ENSG00000117682 DHDDS
ENST00000531955 0.762044250880893 0.596878213964446 0.0384997604771122 ENSG00000117682 DHDDS
ENST00000525410 0.773216646214562 0.613135493258879 0.0359589340696364 ENSG00000117682 DHDDS
ENST00000430232 0.635627058037875 0.437574498786188 0.0486385942236702 ENSG00000117682 DHDDS
ENST00000431933 0.523390239247325 0.316843613845438 -0.0591118728052571 ENSG00000117682 DHDDS
ENST00000416052 0.788282460295353 0.636392872581749 0.033587867828451 ENSG00000117682 DHDDS
ENST00000423060 0.565609258238632 0.359934736527223 -0.0788172641180847 ENSG00000225891 RP3-476K8.3
ENST00000468388 0.625085870547236 0.425484702181583 -0.0500835284289471 ENSG00000198830 HMGN2
ENST00000479815 0.920816213440312 0.847869137663471 -0.0115241502528381 ENSG00000198830 HMGN2
ENST00000460563 0.972317550897296 0.944183138604733 -0.00418176257765633 ENSG00000198830 HMGN2
ENST00000464888 0.882186305316274 0.782172551803308 -0.01665973062267 ENSG00000198830 HMGN2
ENST00000463817 0.995169003739546 0.989768671904343 -0.000774120141351037 ENSG00000198830 HMGN2
ENST00000467700 0.998168288047697 0.996218509681626 -0.000285238981794947 ENSG00000198830 HMGN2
ENST00000361427 0.994149369868676 0.987605940328003 -0.000930804830314688 ENSG00000198830 HMGN2
ENST00000466194 0.916203113763059 0.840124728075937 0.0125147575697545 ENSG00000198830 HMGN2
ENST00000493418 0.944703769875238 0.890933619372513 0.00847603641987005 ENSG00000198830 HMGN2
ENST00000525525 0.516434901029011 0.309713236870806 -0.0684856672360575 ENSG00000117676 RPS6KA1
ENST00000526040 0.0991782347761814 0.0243192936474817 -0.120636782792754 ENSG00000117676 RPS6KA1
ENST00000374168 0.015127243273484 0.00109394300360182 -0.144528910594614 ENSG00000117676 RPS6KA1
ENST00000524436 0.134090096118825 0.0386738245271753 -0.118986958001263 ENSG00000117676 RPS6KA1
ENST00000374166 0.0150031922724884 0.00107585835060453 -0.14456319695492 ENSG00000117676 RPS6KA1
ENST00000526792 0.014596898260348 0.00102268972393793 -0.149275833541644 ENSG00000117676 RPS6KA1
ENST00000529454 0.0576723884800632 0.0105074381542111 -0.138468948322082 ENSG00000117676 RPS6KA1
ENST00000374162 0.0146348897125254 0.00102863081427811 -0.149077551085564 ENSG00000117676 RPS6KA1
ENST00000530003 0.00646432533384018 0.00020612720091522 -0.167836856542246 ENSG00000117676 RPS6KA1
ENST00000366866 0.0131581156002035 0.000830583239613389 -0.18738154726607 ENSG00000117676 RPS6KA1
ENST00000531113 0.00731610107860118 0.000264877910884576 -0.173687398196884 ENSG00000117676 RPS6KA1
ENST00000374163 0.00691730205011924 0.000238026330465795 -0.167728494224537 ENSG00000117676 RPS6KA1
ENST00000530607 0.0128224254512288 0.000788976673291712 -0.20884328911569 ENSG00000117676 RPS6KA1
ENST00000531382 0.00436539889503611 9.76657678719678e-05 -0.184564333957131 ENSG00000117676 RPS6KA1
ENST00000525582 0.0419001661324827 0.00626084813003944 -0.223183290432436 ENSG00000117676 RPS6KA1
ENST00000527264 0.0267991760097506 0.00300825808785562 -0.169025604064085 ENSG00000117676 RPS6KA1
ENST00000474934 0.107847762099613 0.0276433417207912 -0.159831617372595 ENSG00000117676 RPS6KA1
ENST00000488985 0.068969190469657 0.0139072278532459 -0.198140056103025 ENSG00000117676 RPS6KA1
ENST00000403732 0.177342520445334 0.0589742145514572 -0.120231964759426 ENSG00000117676 RPS6KA1
ENST00000530305 0.032820719683884 0.004189932015103 -0.225935072185484 ENSG00000117676 RPS6KA1
ENST00000438977 0.239599268419264 0.0931690226604382 -0.106659161310662 ENSG00000117676 RPS6KA1
ENST00000324856 0.960169902482868 0.920699912444054 -0.00459014215104281 ENSG00000117713 ARID1A
ENST00000457599 0.961177640721357 0.922654800207561 -0.00485207324453751 ENSG00000117713 ARID1A
ENST00000524572 0.0528028839732242 0.00907135696860985 0.193321942845633 ENSG00000117713 ARID1A
ENST00000374152 0.0999005938340162 0.0245783388051348 -0.0903522550714252 ENSG00000117713 ARID1A
ENST00000430291 0.0102973210979272 0.000518087533576137 -0.21572723213314 ENSG00000117713 ARID1A
ENST00000430799 0.0146109595297846 0.00102508542260642 -0.156133152844156 ENSG00000117713 ARID1A
ENST00000466382 0.0292488681287232 0.00347584985720831 -0.142833968072787 ENSG00000117713 ARID1A
ENST00000540690 0.0285185171616273 0.00333985877150267 -0.143512700882659 ENSG00000117713 ARID1A
ENST00000532781 0.0735062436537197 0.0153611606226771 -0.127139545685766 ENSG00000117713 ARID1A
ENST00000430292 0.505592633079243 0.298769697777639 0.0855081660643221 ENSG00000060642 PIGV
ENST00000472757 0.485517778012301 0.279805414665719 0.0731153360881562 ENSG00000060642 PIGV
ENST00000078527 0.418044247800335 0.219168074640058 0.0812469059619858 ENSG00000060642 PIGV
ENST00000431541 0.596347963561481 0.392355335952104 0.0704204858639818 ENSG00000060642 PIGV
ENST00000449950 0.451446700720575 0.248306529377229 0.0768268183165343 ENSG00000060642 PIGV
ENST00000374145 0.457575661620685 0.25399973322065 0.0757711391790022 ENSG00000060642 PIGV
ENST00000455364 0.935366657704488 0.874430074984624 0.0129804908240409 ENSG00000060642 PIGV
ENST00000374142 0.879503810994584 0.778043293777044 -0.0146383762244579 ENSG00000204160 ZDHHC18
ENST00000374141 0.670717029900583 0.478385783704282 0.0442204134428162 ENSG00000204160 ZDHHC18
ENST00000534643 0.621920628564515 0.42154893704226 0.0570912446492374 ENSG00000204160 ZDHHC18
ENST00000488397 0.587471600108246 0.382898045899781 -0.0502967200498525 ENSG00000204160 ZDHHC18
ENST00000478902 0.561785583712123 0.355893357247708 0.0762574442148872 ENSG00000204160 ZDHHC18
ENST00000374135 0.0704283275415471 0.0143919342249923 -0.121867755059637 ENSG00000142751 GPN2
ENST00000448791 0.563950388782644 0.358333239588169 -0.0744501516684657 ENSG00000226698 RP1-50O24.6
ENST00000374133 0.445935984450892 0.243615210082674 -0.0783320217873307 ENSG00000142751 GPN2
ENST00000477418 0.436963392657497 0.235419448868213 -0.0807295243108189 ENSG00000142751 GPN2
ENST00000431781 0.119913378094654 0.0325048511200943 -0.151691978983993 ENSG00000142751 GPN2
ENST00000461282 0.386994983070493 0.194131537031792 -0.113727837973405 ENSG00000142751 GPN2
ENST00000445019 0.361508198855552 0.174669779817081 -0.117852721501775 ENSG00000198746 GPATCH3
ENST00000361720 0.252679530722558 0.100823133141853 -0.12266524878569 ENSG00000198746 GPATCH3
ENST00000450844 0.583845195712459 0.37862993499157 -0.0781423707234048 ENSG00000198746 GPATCH3
ENST00000435827 0.013562243457953 0.000880713533138722 -0.204825901663535 ENSG00000090273 NUDC
ENST00000321265 0.027497288874168 0.00314221359066718 -0.17204235403412 ENSG00000090273 NUDC
ENST00000452707 0.0547402727195387 0.00964144624628742 -0.165704979443609 ENSG00000090273 NUDC
ENST00000484772 0.255692895277551 0.102643291584825 -0.116755055580621 ENSG00000090273 NUDC
ENST00000374089 0.040121749462195 0.00583443312932802 -0.218094992001099 ENSG00000090020 SLC9A1
ENST00000263980 0.769539889281046 0.607714418589391 -0.0320373940437463 ENSG00000090020 SLC9A1
ENST00000545949 0.84788841933116 0.725890836608053 -0.0229462773258248 ENSG00000090020 SLC9A1
ENST00000447808 0.0217032935849321 0.00207923439185898 -0.270568634580735 ENSG00000090020 SLC9A1
ENST00000374086 0.660328120227569 0.466279503185923 0.05073065051503 ENSG00000090020 SLC9A1
ENST00000374084 0.887112165946686 0.790749027229657 0.0194999989882115 ENSG00000090020 SLC9A1
ENST00000319394 0.518959692938735 0.312225086872225 -0.0573245223628729 ENSG00000142784 WDTC1
ENST00000361771 0.537208063278444 0.330830259212889 -0.0551363568889436 ENSG00000142784 WDTC1
ENST00000447062 0.458320283486617 0.25466916047627 -0.0691118622537004 ENSG00000142784 WDTC1
ENST00000491239 0.534115405891521 0.327580193584181 -0.0655891883933111 ENSG00000142784 WDTC1
ENST00000472249 0.0752294906605217 0.0159438970488321 -0.203709956239938 ENSG00000142784 WDTC1
ENST00000374076 0.766470379251507 0.603446199158891 -0.0348437675417275 ENSG00000186501 TMEM222
ENST00000464720 0.766336637053622 0.603187462864617 -0.0349070176502447 ENSG00000186501 TMEM222
ENST00000608611 0.766336637053622 0.603187462864617 -0.0349070176502447 ENSG00000186501 TMEM222
ENST00000466759 0.809283388973533 0.667050254526124 -0.0324684622335197 ENSG00000186501 TMEM222
ENST00000486082 0.67620930446809 0.485197722867498 -0.0493700756860723 ENSG00000186501 TMEM222
ENST00000464813 0.832698066029935 0.702303125865861 -0.0275190171366873 ENSG00000186501 TMEM222
ENST00000478104 0.846023832569392 0.722611972835072 -0.0239932023547817 ENSG00000186501 TMEM222
ENST00000498220 0.712781757275407 0.529990992800267 -0.0443939729306964 ENSG00000186501 TMEM222
ENST00000471456 0.78940622747256 0.637972287934677 -0.0360350942953874 ENSG00000186501 TMEM222
ENST00000470223 0.739188375059041 0.565493947811097 -0.0443990511595756 ENSG00000186501 TMEM222
ENST00000318074 0.0403760272729421 0.00589741143865621 -0.151231941544611 ENSG00000142765 SYTL1
ENST00000483926 0.0411244981036577 0.00608034381765952 -0.150763985120979 ENSG00000142765 SYTL1
ENST00000473280 0.318366397187827 0.144026695197803 -0.0899652126558827 ENSG00000142765 SYTL1
ENST00000543823 0.0378817208266322 0.00530527774437682 -0.162568971266099 ENSG00000142765 SYTL1
ENST00000490170 0.0303703684472956 0.00370279001965448 -0.185352259914138 ENSG00000142765 SYTL1
ENST00000496001 0.0205198741439284 0.00189939815405292 -0.230097537080282 ENSG00000142765 SYTL1
ENST00000485269 0.0185970333407275 0.00159162667082639 -0.231096450723912 ENSG00000142765 SYTL1
ENST00000475199 0.846088093569844 0.722738975147859 -0.027373737048964 ENSG00000142765 SYTL1
ENST00000374040 0.0596835180159434 0.0111061580943184 -0.224218214732834 ENSG00000142733 MAP3K6
ENST00000493901 0.0598347008752097 0.0111427907228779 -0.224111810674524 ENSG00000142733 MAP3K6
ENST00000357582 0.0722410268219035 0.0149507837633444 -0.214984474557957 ENSG00000142733 MAP3K6
ENST00000430629 0.754625554167611 0.586115478198616 0.0199084084627372 ENSG00000158195 WASF2
ENST00000536657 0.0452687792787407 0.00706548743211652 0.12262918299459 ENSG00000158195 WASF2
ENST00000247087 0.323951992977773 0.147798955050612 -0.100947134636091 ENSG00000126705 AHDC1
ENST00000374011 0.316791623074777 0.142909047783392 -0.102486825848538 ENSG00000126705 AHDC1
ENST00000490295 0.869695918297792 0.760253548749696 0.0231849496329548 ENSG00000126705 AHDC1
ENST00000480033 0.622371789445992 0.422065569378267 0.062320367385181 ENSG00000126705 AHDC1
ENST00000374005 0.276190146110536 0.115518718685842 -0.103343403810282 ENSG00000000938 FGR
ENST00000399173 0.263351655378751 0.107180119132044 -0.108717414836591 ENSG00000000938 FGR
ENST00000545953 0.256698421148877 0.103204959400648 -0.106892793847908 ENSG00000000938 FGR
ENST00000374004 0.171535507511994 0.0560749171177646 -0.128762085226119 ENSG00000000938 FGR
ENST00000374003 0.24646769589293 0.0971585589879591 -0.110953533481686 ENSG00000000938 FGR
ENST00000457296 0.25476024792837 0.102080707722643 -0.113910119788758 ENSG00000000938 FGR
ENST00000475472 0.186320973036056 0.063516267760871 -0.138369433045937 ENSG00000000938 FGR
ENST00000468038 0.183617725269062 0.0621043586659907 -0.144543287320739 ENSG00000000938 FGR
ENST00000361157 0.0570024236214794 0.0103169016029899 -0.196368063016006 ENSG00000126709 IFI6
ENST00000339145 0.0573604038909347 0.0104093118736087 -0.196205295271047 ENSG00000126709 IFI6
ENST00000362020 0.0570423461367537 0.0103276799589773 -0.196358614337173 ENSG00000126709 IFI6
ENST00000373954 0.821322667995359 0.685465721074284 -0.0318800840053702 ENSG00000009780 FAM76A
ENST00000419687 0.931576065011318 0.866863677360189 0.0134475166777672 ENSG00000009780 FAM76A
ENST00000373949 0.947381661590009 0.896013375794754 -0.0104352589053601 ENSG00000009780 FAM76A
ENST00000530324 0.680967605096133 0.491243137576594 -0.0568312818803353 ENSG00000009780 FAM76A
ENST00000234549 0.980192550897504 0.959389729598908 -0.00416712825266478 ENSG00000009780 FAM76A
ENST00000010299 0.980192550897504 0.959389729598908 -0.00416712825266478 ENSG00000009780 FAM76A
ENST00000446647 0.69273879082289 0.50567898708636 -0.0585153646955566 ENSG00000009780 FAM76A
ENST00000373943 0.241085237396185 0.0940166670344355 0.0925937101787852 ENSG00000117758 STX12
ENST00000440806 0.550203623701758 0.343862551989246 0.0590646219475134 ENSG00000117758 STX12
ENST00000468761 0.686671725115552 0.497933246082778 0.049713459866451 ENSG00000117758 STX12
ENST00000481874 0.967142614278982 0.934581511224188 0.00706838483993785 ENSG00000117758 STX12
ENST00000472285 0.933305205437703 0.870328847486877 -0.0129205373505625 ENSG00000117758 STX12
ENST00000311772 0.774644757828743 0.615405051094988 -0.0247115404995491 ENSG00000117751 PPP1R8
ENST00000236412 0.77880451456167 0.621814836437899 -0.0242796012395306 ENSG00000117751 PPP1R8
ENST00000373931 0.776675282145902 0.618496613851451 -0.0244945049961311 ENSG00000117751 PPP1R8
ENST00000431586 0.587240249622483 0.382641591169556 -0.0460675974876755 ENSG00000117751 PPP1R8
ENST00000486634 0.638127707818123 0.440461228766562 -0.0443566197503225 ENSG00000117751 PPP1R8
ENST00000601459 0.903019184808529 0.818722456792603 0.0184074652518928 ENSG00000268552 AL109927.1
ENST00000328928 0.385603452923127 0.193082646007439 -0.0583061025382215 ENSG00000130775 THEMIS2
ENST00000373925 0.385603452923127 0.193082646007439 -0.0583061025382215 ENSG00000130775 THEMIS2
ENST00000373927 0.392994089375729 0.198573818514212 -0.0579983686897486 ENSG00000130775 THEMIS2
ENST00000427466 0.879004475707133 0.777204116267254 -0.0171481819290984 ENSG00000130775 THEMIS2
ENST00000442118 0.342990794841714 0.161061970333279 -0.0754121594095628 ENSG00000130775 THEMIS2
ENST00000467258 0.199135736304499 0.0702893024831899 -0.083090893341711 ENSG00000130775 THEMIS2
ENST00000373921 0.385603452923127 0.193082646007439 -0.0583061025382215 ENSG00000130775 THEMIS2
ENST00000466068 0.275474244763545 0.115092258712673 -0.0825362547682825 ENSG00000130775 THEMIS2
ENST00000482828 0.0516355752752718 0.00873763598585647 -0.127423549094713 ENSG00000130775 THEMIS2
ENST00000456990 0.13047220071914 0.0370341472190324 -0.0954341851284028 ENSG00000130775 THEMIS2
ENST00000492877 0.850576091209581 0.730181456585572 -0.021927898332122 ENSG00000130775 THEMIS2
ENST00000373912 0.657889696639769 0.463189703113847 -0.039967571648497 ENSG00000117748 RPA2
ENST00000419958 0.609740260466655 0.407836225282678 -0.0543954385185711 ENSG00000117748 RPA2
ENST00000373909 0.802775763873256 0.6576420445463 -0.0235047689424399 ENSG00000117748 RPA2
ENST00000313433 0.762382717994496 0.597348266353176 -0.0284676100555431 ENSG00000117748 RPA2
ENST00000444045 0.964614774064263 0.92963882340805 0.00493537053939664 ENSG00000117748 RPA2
ENST00000373884 0.326851695710839 0.149756468657573 -0.123499385131828 ENSG00000158156 XKR8
ENST00000373871 0.028067730136258 0.00325700713462734 0.118974140562799 ENSG00000158161 EYA3
ENST00000436342 0.028067730136258 0.00325700713462734 0.118974140562799 ENSG00000158161 EYA3
ENST00000373864 0.0134950452976115 0.000872643470074353 0.15468177726299 ENSG00000158161 EYA3
ENST00000540618 0.0411976945615837 0.00609974957170808 0.152947589975066 ENSG00000158161 EYA3
ENST00000545175 0.0414891505094883 0.00616297381258098 0.153065204755546 ENSG00000158161 EYA3
ENST00000373863 0.0372393573115124 0.00516141435255929 0.156138952520167 ENSG00000158161 EYA3
ENST00000495923 0.568963128764404 0.36323128484762 0.0547415041002753 ENSG00000158161 EYA3
ENST00000471498 0.052795164338189 0.00906861502034444 0.146963128076288 ENSG00000158161 EYA3
ENST00000468665 0.0785939844666584 0.0170355266786855 0.1661747916384 ENSG00000158161 EYA3
ENST00000543748 0.101316514685824 0.0251220675173982 -0.188497735102649 ENSG00000228589 SPCS2P4
ENST00000436160 0.114921762350881 0.0304315421347544 -0.183823030680951 ENSG00000228589 SPCS2P4
ENST00000373857 0.489539621017422 0.283263706573826 -0.0486308661586841 ENSG00000169403 PTAFR
ENST00000539896 0.518225242692356 0.311464207297759 -0.0454049355749987 ENSG00000169403 PTAFR
ENST00000305392 0.901671582134033 0.815751209325296 0.0125988216735058 ENSG00000169403 PTAFR
ENST00000603289 0.656999959723766 0.462168535573923 -0.0422090248461118 ENSG00000126698 DNAJC8
ENST00000263697 0.881541174309297 0.781117122953275 -0.0147056812205614 ENSG00000126698 DNAJC8
ENST00000596102 0.570009457773374 0.364489540632286 -0.0634203766259251 ENSG00000269804 AL353354.2
ENST00000489277 0.881541174309297 0.781117122953275 -0.0147056812205614 ENSG00000126698 DNAJC8
ENST00000470967 0.794245241367421 0.645109886410683 -0.0302277597915046 ENSG00000126698 DNAJC8
ENST00000482674 0.534764975016072 0.328398932115522 0.061275843139352 ENSG00000126698 DNAJC8
ENST00000488868 0.568944206281638 0.363198178960777 0.0570104295895646 ENSG00000126698 DNAJC8
ENST00000497986 0.140102529183809 0.0412683628040382 -0.087983829480839 ENSG00000130770 ATPIF1
ENST00000335514 0.138975984853152 0.0407601643582587 -0.0882196067901763 ENSG00000130770 ATPIF1
ENST00000468425 0.439032843724712 0.237320219847329 -0.0497501786422688 ENSG00000130770 ATPIF1
ENST00000465645 0.139285225536601 0.0409380107674549 -0.0882201786769023 ENSG00000130770 ATPIF1
ENST00000604716 0.883997585830727 0.785059375839936 0.0220945395481153 ENSG00000270605 RP5-1092A3.4
ENST00000253063 0.0275731649696702 0.00315626984040839 -0.158197583130512 ENSG00000130766 SESN2
ENST00000479574 0.585898314835012 0.381040316277274 -0.0603191458781751 ENSG00000130772 MED18
ENST00000373842 0.709318296947331 0.525654084158133 -0.0435619300430492 ENSG00000130772 MED18
ENST00000398997 0.709106246462437 0.52539620708231 -0.043578267059717 ENSG00000130772 MED18
ENST00000475655 0.875935852636748 0.771487520182118 -0.0234848578072576 ENSG00000130772 MED18
ENST00000474683 0.939718926295289 0.881916494043907 0.0116134731323779 ENSG00000130772 MED18
ENST00000373839 0.111913134237208 0.0292638983012307 0.101642304925388 ENSG00000204138 PHACTR4
ENST00000463428 0.014596898260348 0.00102142167902496 0.205073205358671 ENSG00000204138 PHACTR4
ENST00000493669 0.0221233633930698 0.00215048679697769 0.154380681169292 ENSG00000204138 PHACTR4
ENST00000373836 0.498877380558278 0.292243344683431 0.0445902655189788 ENSG00000204138 PHACTR4
ENST00000398958 0.522444131578053 0.315795885503645 -0.0423359324832806 ENSG00000180198 RCC1
ENST00000413987 0.805504908281571 0.661525254151463 0.0216992142779773 ENSG00000242125 SNHG3
ENST00000427469 0.791241497783833 0.640761662434308 -0.0198589692829485 ENSG00000180198 RCC1
ENST00000447507 0.268955618986751 0.110832883636738 0.0727353244376701 ENSG00000242125 SNHG3
ENST00000434290 0.809601710210157 0.667516729922573 -0.0183805144775507 ENSG00000180198 RCC1
ENST00000373833 0.522241465323007 0.315554681893879 -0.042385203772331 ENSG00000180198 RCC1
ENST00000437681 0.872622560024065 0.765280412969881 0.0152260714321853 ENSG00000242125 SNHG3
ENST00000364938 0.528620275296644 0.322127354477257 0.0870166135062269 ENSG00000242125 SNHG3
ENST00000363217 0.903384654910538 0.819278964135176 0.0201092577964197 ENSG00000200087 SNORA73B
ENST00000419074 0.195831052407485 0.0685811721179987 -0.0998368017159397 ENSG00000180198 RCC1
ENST00000373832 0.106257485434731 0.0270075486565929 -0.120935384254173 ENSG00000180198 RCC1
ENST00000373831 0.134044650728346 0.0386442313324736 -0.121563353156022 ENSG00000180198 RCC1
ENST00000411533 0.192157533556451 0.0666089153258616 -0.111567712894693 ENSG00000180198 RCC1
ENST00000486790 0.405457335707856 0.208810988671426 -0.0845373886512711 ENSG00000180198 RCC1
ENST00000430407 0.23172945359871 0.0885773941790205 -0.106846103161334 ENSG00000180198 RCC1
ENST00000429051 0.261650943748867 0.106095602011057 -0.11626342155297 ENSG00000180198 RCC1
ENST00000478232 0.411726127473202 0.213883753222664 -0.0890495431749687 ENSG00000180198 RCC1
ENST00000373830 0.931029777689362 0.866001543777924 -0.00851355024702315 ENSG00000180098 TRNAU1AP
ENST00000495995 0.908357110028471 0.82762247598785 0.0127740124259204 ENSG00000180098 TRNAU1AP
ENST00000411406 0.971970658870951 0.943508907249342 0.0055866890316821 ENSG00000180098 TRNAU1AP
ENST00000480930 0.940959746484426 0.883989941392421 -0.00754948199453412 ENSG00000180098 TRNAU1AP
ENST00000491577 0.926983133563417 0.859014645264864 -0.00918215659704992 ENSG00000180098 TRNAU1AP
ENST00000464880 0.270321983584949 0.11182091371512 0.108365585452938 ENSG00000180098 TRNAU1AP
ENST00000497790 0.251395685570033 0.100051635449608 0.115150446232888 ENSG00000180098 TRNAU1AP
ENST00000495215 0.937293770037768 0.877856662619324 0.0083707896645799 ENSG00000180098 TRNAU1AP
ENST00000464093 0.692403663310358 0.50524577019134 0.0411010219435189 ENSG00000180098 TRNAU1AP
ENST00000484775 0.990847780043526 0.980591353196913 0.00131403736213135 ENSG00000180098 TRNAU1AP
ENST00000464612 0.991273792956627 0.981604386119506 -0.00153297695749125 ENSG00000197989 SNHG12
ENST00000475441 0.920084159395699 0.846532845002004 -0.012660739088645 ENSG00000197989 SNHG12
ENST00000531126 0.18958040354552 0.0651911551323757 -0.0988132141891469 ENSG00000197989 SNHG12
ENST00000461448 0.191309679669788 0.0661753357256136 -0.0984172402785122 ENSG00000197989 SNHG12
ENST00000470977 0.189896173957652 0.065344699226753 -0.0988151760679943 ENSG00000197989 SNHG12
ENST00000474814 0.189884637296075 0.0653353345162608 -0.0988177882542624 ENSG00000197989 SNHG12
ENST00000481368 0.740977189333992 0.567578197474353 -0.0350488856370612 ENSG00000197989 SNHG12
ENST00000481220 0.188359655486901 0.0645680173687767 -0.0990983985521392 ENSG00000197989 SNHG12
ENST00000488745 0.212898955466474 0.0779821662680583 -0.094583531799683 ENSG00000197989 SNHG12
ENST00000483436 0.18931733079457 0.0650606290680198 -0.0989248577841717 ENSG00000197989 SNHG12
ENST00000384581 0.965337293369797 0.93108167894582 0.00676652130243215 ENSG00000197989 SNHG12
ENST00000464115 0.103568336626364 0.0259685892919881 -0.141283901545256 ENSG00000197989 SNHG12
ENST00000461832 0.103909282590663 0.0260845836202621 -0.14136506466956 ENSG00000197989 SNHG12
ENST00000384584 0.826331056490898 0.692667296030415 -0.0350375867621321 ENSG00000197989 SNHG12
ENST00000384342 0.612905749418665 0.411473176666222 -0.0709465638840166 ENSG00000197989 SNHG12
ENST00000471683 0.72689353222371 0.549080251507951 -0.0337571144086144 ENSG00000120656 TAF12
ENST00000373826 0.258311138012265 0.104139566872321 -0.111001710402138 ENSG00000188060 RAB42
ENST00000465518 0.0176633455418713 0.00144495775049894 -0.267722199308284 ENSG00000188060 RAB42
ENST00000373824 0.296103677405177 0.12871390628928 0.0976273581140036 ENSG00000120656 TAF12
ENST00000263974 0.300574876145383 0.131821747285936 0.0969507945634981 ENSG00000120656 TAF12
ENST00000495422 0.44268548914931 0.240614480721936 0.0777398050200202 ENSG00000120656 TAF12
ENST00000373816 0.908056331601733 0.827133438954825 -0.0121174830473951 ENSG00000162419 GMEB1
ENST00000361872 0.718905855294362 0.53822622437723 -0.038413026760267 ENSG00000162419 GMEB1
ENST00000294409 0.72457204418782 0.545775732686974 -0.0377061592187882 ENSG00000162419 GMEB1
ENST00000480454 0.580986803498887 0.375705753308153 -0.058712817048161 ENSG00000162419 GMEB1
ENST00000474884 0.475933547996545 0.271095340345862 -0.0632227660714834 ENSG00000198492 YTHDF2
ENST00000542507 0.827352300367611 0.694229378335206 -0.0149735173143899 ENSG00000198492 YTHDF2
ENST00000373812 0.81700724335366 0.679180111555833 -0.0158001734581362 ENSG00000198492 YTHDF2
ENST00000541996 0.804052983520773 0.659365784302289 -0.0168507049762909 ENSG00000198492 YTHDF2
ENST00000478283 0.694494035186745 0.507789633178657 -0.0253968758064966 ENSG00000198492 YTHDF2
ENST00000496288 0.278488397446243 0.11708170913983 -0.0882250905578291 ENSG00000198492 YTHDF2
ENST00000475796 0.42420317005468 0.224714409309128 0.0833883893752849 ENSG00000198492 YTHDF2
ENST00000476976 0.873408655057199 0.766722568162789 -0.0183813636099889 ENSG00000198492 YTHDF2
ENST00000468863 0.758091356573054 0.591176571845357 -0.0348388510337611 ENSG00000198492 YTHDF2
ENST00000343067 0.0727006042359204 0.0150961573649215 0.106178211648398 ENSG00000159023 EPB41
ENST00000356093 0.0727006042359204 0.0150961573649215 0.106178211648398 ENSG00000159023 EPB41
ENST00000398863 0.0727006042359204 0.0150961573649215 0.106178211648398 ENSG00000159023 EPB41
ENST00000482464 0.0133582226403702 0.00085658502062606 0.20213956233842 ENSG00000159023 EPB41
ENST00000373800 0.00977723901176179 0.000467690281014629 0.196296649391756 ENSG00000159023 EPB41
ENST00000349460 0.00977723901176179 0.000467690281014629 0.196296649391756 ENSG00000159023 EPB41
ENST00000347529 0.00979674667708979 0.000469485851831003 0.196281710519934 ENSG00000159023 EPB41
ENST00000373798 0.0764178207299194 0.0163283096381207 0.106361790548216 ENSG00000159023 EPB41
ENST00000373797 0.0130384184581396 0.000813676849658711 0.189999017160563 ENSG00000159023 EPB41
ENST00000488277 0.044201278333117 0.00681102468203653 0.219143836780326 ENSG00000159023 EPB41
ENST00000490308 0.126089216484571 0.0350831614167426 0.167752033122759 ENSG00000159023 EPB41
ENST00000460378 0.388312416634573 0.195060868277247 -0.0707099465791983 ENSG00000159023 EPB41
ENST00000462032 0.996670448733249 0.992753312622329 0.000797701061750637 ENSG00000159023 EPB41
ENST00000521452 0.731356415870992 0.555148078820997 -0.046524867998992 ENSG00000253304 TMEM200B
ENST00000420504 0.742430729588817 0.569433712222549 -0.045225277637578 ENSG00000253304 TMEM200B
ENST00000373795 0.480403762240282 0.275193182023957 -0.0367803388182832 ENSG00000116350 SRSF4
ENST00000546138 0.419558118939328 0.220639293435106 -0.0416259323796946 ENSG00000116350 SRSF4
ENST00000466448 0.374593886551068 0.184220949165913 -0.0480178983296616 ENSG00000116350 SRSF4
ENST00000497015 0.0220984183629784 0.00214625144979428 -0.16598481217467 ENSG00000116350 SRSF4
ENST00000605204 0.846789031341293 0.723836104455162 -0.0159401516933067 ENSG00000116350 SRSF4
ENST00000477193 0.117262784110008 0.03135795547877 -0.135338040236512 ENSG00000116350 SRSF4
ENST00000489898 0.0244271941261663 0.00256794052011246 -0.190444095719038 ENSG00000116350 SRSF4
ENST00000472353 0.601569493742697 0.398118776911052 -0.0513781713827886 ENSG00000116350 SRSF4
ENST00000373791 0.89134615560891 0.798372383373546 0.0178891644195097 ENSG00000116353 MECR
ENST00000475773 0.738218925826221 0.564262563291758 -0.0461480784830178 ENSG00000116353 MECR
ENST00000483435 0.564918072737291 0.35927980504842 -0.0771849694048573 ENSG00000116353 MECR
ENST00000263702 0.887812029495592 0.791831254638958 0.0183596066143429 ENSG00000116353 MECR
ENST00000473030 0.926528865150046 0.857956046165641 -0.0132655437595596 ENSG00000116353 MECR
ENST00000463412 0.946911497438546 0.895028772830885 -0.00985202407043579 ENSG00000116353 MECR
ENST00000453185 0.951276121638759 0.903364496939557 -0.00971337865114397 ENSG00000116353 MECR
ENST00000478505 0.911890455995275 0.833372121027578 -0.0151141786081165 ENSG00000116353 MECR
ENST00000490529 0.746430256863474 0.574667600779029 0.0391844185353164 ENSG00000116353 MECR
ENST00000463052 0.663348695028037 0.469869898249176 0.0548000321997653 ENSG00000116353 MECR
ENST00000489248 0.57112481381435 0.365650340824035 0.0683959258774581 ENSG00000116353 MECR
ENST00000475861 0.449295315617521 0.246345741550213 0.0887390884494714 ENSG00000116353 MECR
ENST00000474946 0.523768877470234 0.317197352309081 0.0765888214217048 ENSG00000116353 MECR
ENST00000464915 0.741134195463795 0.567782151399787 0.0490883033054331 ENSG00000116353 MECR
ENST00000482610 0.544202117086623 0.337626720682861 0.0812149223816652 ENSG00000116353 MECR
ENST00000484012 0.714093691677229 0.53183046070904 0.0540559561386211 ENSG00000116353 MECR
ENST00000373765 0.951276121638759 0.903383084620349 -0.01076308907776 ENSG00000162510 MATN1
ENST00000414532 0.80430373826835 0.659738992372875 0.0382407893305114 ENSG00000186056 MATN1-AS1
ENST00000454613 0.782502742928709 0.627479873020708 0.0421868319566929 ENSG00000186056 MATN1-AS1
ENST00000294507 0.201590319043202 0.0716329689865828 -0.0600718949976661 ENSG00000162511 LAPTM5
ENST00000464569 0.362265110224991 0.175228147063617 -0.0669030235249658 ENSG00000162511 LAPTM5
ENST00000476492 0.755849505939126 0.58764171077921 -0.0319457710011014 ENSG00000162511 LAPTM5
ENST00000424085 0.225712463006076 0.0851167187328485 0.0824673889009561 ENSG00000134644 PUM1
ENST00000257075 0.225712463006076 0.0851167187328485 0.0824673889009561 ENSG00000134644 PUM1
ENST00000373747 0.225712463006076 0.0851167187328485 0.0824673889009561 ENSG00000134644 PUM1
ENST00000525843 0.230200679734181 0.0877597579617722 0.0821164393276924 ENSG00000134644 PUM1
ENST00000426105 0.251377375960587 0.100039027569269 0.0787050327230629 ENSG00000134644 PUM1
ENST00000440538 0.25607186833209 0.102846350709292 0.0780282721437568 ENSG00000134644 PUM1
ENST00000498419 0.419986227387635 0.221018587425904 0.0596106887126774 ENSG00000134644 PUM1
ENST00000373741 0.254121118885834 0.101723534482408 0.0783035712183855 ENSG00000134644 PUM1
ENST00000423018 0.257241585331661 0.103535401687725 0.0778528217144003 ENSG00000134644 PUM1
ENST00000373742 0.258244127075837 0.104097876968482 0.0780335377571914 ENSG00000134644 PUM1
ENST00000530669 0.615603218926742 0.414445217427906 0.0478336968346333 ENSG00000134644 PUM1
ENST00000529846 0.838605369862404 0.711176936274232 0.0204752701377492 ENSG00000134644 PUM1
ENST00000525997 0.814651501401011 0.675340169474368 0.0232715708894751 ENSG00000134644 PUM1
ENST00000527498 0.516109000238184 0.309459136412608 0.0568199904712743 ENSG00000134644 PUM1
ENST00000498627 0.8571557189269 0.740261992578811 0.0286189188326133 ENSG00000134644 PUM1
ENST00000471894 0.0801568002148488 0.0175424605667564 0.166544286000095 ENSG00000134644 PUM1
ENST00000490546 0.236748718378936 0.0914914785416589 0.114833142114089 ENSG00000134644 PUM1
ENST00000532678 0.6015435239533 0.3980819209957 0.0497400694958397 ENSG00000134644 PUM1
ENST00000526128 0.897601054647769 0.809000353261492 0.0181040800668707 ENSG00000134644 PUM1
ENST00000526215 0.402375439599681 0.20628638578007 0.0696003050333796 ENSG00000134644 PUM1
ENST00000525948 0.330519100707143 0.152291327057965 0.0744444519232424 ENSG00000134644 PUM1
ENST00000480602 0.219870146841178 0.0818453669950314 0.0967530080904907 ENSG00000134644 PUM1
ENST00000524516 0.716862387146833 0.535445498499319 0.0344457137812811 ENSG00000134644 PUM1
ENST00000531867 0.122255077298882 0.033467547393756 -0.139028656915686 ENSG00000134644 PUM1
ENST00000263694 0.0255775021375031 0.00278099857010172 -0.12427113908868 ENSG00000060688 SNRNP40
ENST00000486941 0.573137818127157 0.367617604990114 -0.0685908591034338 ENSG00000060688 SNRNP40
ENST00000489853 0.962645250248019 0.925516972175233 0.00521341850208418 ENSG00000060688 SNRNP40
ENST00000373720 0.778818789424547 0.621861317166573 -0.0302227449189922 ENSG00000060688 SNRNP40
ENST00000491106 0.659764032539339 0.465556273813415 -0.0617179573213495 ENSG00000060688 SNRNP40
ENST00000446633 0.0291407111678676 0.00345658200789399 -0.121766072283194 ENSG00000060688 SNRNP40
ENST00000474025 0.494463955548056 0.288047075854914 -0.0685504847350658 ENSG00000060688 SNRNP40
ENST00000463988 0.0023881346624687 3.22702341797769e-05 -0.297778548846932 ENSG00000060688 SNRNP40
ENST00000344147 0.259135018603816 0.104628782323993 0.087945355172922 ENSG00000121766 ZCCHC17
ENST00000479629 0.526408165164923 0.319847100733494 0.0615676595062599 ENSG00000121766 ZCCHC17
ENST00000373714 0.259135018603816 0.104628782323993 0.087945355172922 ENSG00000121766 ZCCHC17
ENST00000546109 0.270768624858556 0.112096826789983 0.0895620225389083 ENSG00000121766 ZCCHC17
ENST00000422613 0.259762935994035 0.104990554041532 0.0893017568920386 ENSG00000121766 ZCCHC17
ENST00000490049 0.415837729969554 0.21730064056985 0.0847004934926155 ENSG00000121766 ZCCHC17
ENST00000430143 0.45841299600807 0.254738042340003 -0.0888835914764638 ENSG00000229044 RP11-266K22.2
ENST00000373713 0.874780036691404 0.769077539085868 -0.019366000554788 ENSG00000121769 FABP3
ENST00000497275 0.91628395117573 0.840242240968963 -0.0133627153155931 ENSG00000121769 FABP3
ENST00000498148 0.901048561599427 0.814631799123885 -0.0154819608575553 ENSG00000121769 FABP3
ENST00000482018 0.933723204479223 0.871249635312123 -0.0106614858933548 ENSG00000121769 FABP3
ENST00000373710 0.487965000532793 0.281859092749742 -0.0651225236418539 ENSG00000168528 SERINC2
ENST00000536859 0.479455921072778 0.274332225769509 -0.0661965195323536 ENSG00000168528 SERINC2
ENST00000487207 0.370945944147747 0.181535820056974 -0.095916044657847 ENSG00000168528 SERINC2
ENST00000373709 0.498199642668824 0.291617203470444 -0.063899026058052 ENSG00000168528 SERINC2
ENST00000536384 0.507070009345154 0.300366164434657 -0.062699245722169 ENSG00000168528 SERINC2
ENST00000491976 0.507070009345154 0.300366164434657 -0.062699245722169 ENSG00000168528 SERINC2
ENST00000596131 0.761710794173172 0.596430112719125 0.0467023351979275 ENSG00000268950 AC114494.1
ENST00000418618 0.0761261971448096 0.0162256249805012 0.144804913408415 ENSG00000228682 RP11-439L8.3
ENST00000412068 0.304598329187651 0.134543357129993 0.0944264489277243 ENSG00000223907 RP11-439L8.4
ENST00000417514 0.808686267292155 0.666158987638041 0.0360158214070051 ENSG00000223907 RP11-439L8.4
ENST00000373705 0.775838672198575 0.617235240327994 -0.0327669139092006 ENSG00000121764 HCRTR1
ENST00000373703 0.731036629734415 0.554792222173719 -0.0343558435578399 ENSG00000162517 PEF1
ENST00000461006 0.875807014214539 0.770928236246828 -0.019444440461797 ENSG00000162517 PEF1
ENST00000478502 0.987823004910594 0.974116450929651 -0.00194647490130898 ENSG00000162517 PEF1
ENST00000489164 0.999526661593383 0.999044264710309 -7.48856658564534e-05 ENSG00000162517 PEF1
ENST00000492061 0.935143722123541 0.874080232805773 -0.0105006302122318 ENSG00000162517 PEF1
ENST00000496805 0.892855399505158 0.800891090419071 -0.0168436197801945 ENSG00000162517 PEF1
ENST00000472443 0.949187119424022 0.899539793295348 -0.00862748740440192 ENSG00000162517 PEF1
ENST00000471219 0.857191260301177 0.740373866599628 -0.0252174608045123 ENSG00000162517 PEF1
ENST00000440872 0.921407845868378 0.848902563353411 -0.0135972814684322 ENSG00000162517 PEF1
ENST00000609625 0.848834939562192 0.727730136504154 -0.0308515048875283 ENSG00000235790 RP11-73M7.6
ENST00000609549 0.848834939562192 0.727730136504154 -0.0308515048875283 ENSG00000235790 RP11-73M7.6
ENST00000610043 0.882357128703525 0.782516203503229 -0.0244625501043499 ENSG00000235790 RP11-73M7.6
ENST00000608332 0.714532644098347 0.532408771692031 -0.0554019760582059 ENSG00000235790 RP11-73M7.6
ENST00000585660 0.67522468750931 0.48382924339366 -0.0621239248981098 ENSG00000235790 RP11-73M7.6
ENST00000591592 0.672840147408925 0.480824038214852 -0.0625599426411165 ENSG00000235790 RP11-73M7.6
ENST00000608246 0.630515442156718 0.431177452484037 -0.0698456941489701 ENSG00000235790 RP11-73M7.6
ENST00000608888 0.630061930977352 0.430694411199696 -0.0699142446855584 ENSG00000235790 RP11-73M7.6
ENST00000607926 0.575909724291742 0.370568171808033 -0.079441427972385 ENSG00000235790 RP11-73M7.6
ENST00000610216 0.575909724291742 0.370568171808033 -0.079441427972385 ENSG00000235790 RP11-73M7.6
ENST00000585413 0.476191342917605 0.271338367983329 -0.0975933688169069 ENSG00000235790 RP11-73M7.6
ENST00000609033 0.511537028597268 0.304954394397014 -0.0910381062755124 ENSG00000235790 RP11-73M7.6
ENST00000589462 0.473950116256237 0.269162120440353 -0.0980386890887716 ENSG00000235790 RP11-73M7.6
ENST00000593188 0.472950976378427 0.268110247011687 -0.0982429654591303 ENSG00000235790 RP11-73M7.6
ENST00000609373 0.471875679843292 0.267050503127961 -0.0984646847175673 ENSG00000235790 RP11-73M7.6
ENST00000587445 0.472950976378427 0.268110247011687 -0.0982429654591303 ENSG00000235790 RP11-73M7.6
ENST00000591929 0.441828038618458 0.239880295757964 -0.104302193306681 ENSG00000235790 RP11-73M7.6
ENST00000609338 0.459774212286507 0.256045174499813 -0.100812307848755 ENSG00000235790 RP11-73M7.6
ENST00000373672 0.456322714819496 0.252869849610442 -0.0924209673451163 ENSG00000084636 COL16A1
ENST00000271069 0.456409119276085 0.252963172366406 -0.0922106376802258 ENSG00000084636 COL16A1
ENST00000488128 0.3430493679049 0.16112521214906 -0.122717675630794 ENSG00000084636 COL16A1
ENST00000488897 0.399050791226093 0.203519985035787 -0.112629958119819 ENSG00000084636 COL16A1
ENST00000373668 0.936107269808905 0.875778741406663 -0.0133566825006719 ENSG00000084636 COL16A1
ENST00000602889 0.962758969626789 0.925722764851579 -0.0043403103080744 ENSG00000269967 RP11-84A19.4
ENST00000602725 0.797799640110898 0.649915971311267 -0.0226844068486389 ENSG00000184007 PTP4A2
ENST00000344035 0.926849697527108 0.858536764022396 0.00734124106319497 ENSG00000184007 PTP4A2
ENST00000356536 0.702844751819679 0.517644191463626 0.0276016460680643 ENSG00000184007 PTP4A2
ENST00000457805 0.97850149646563 0.9563445425482 -0.00285702980595792 ENSG00000184007 PTP4A2
ENST00000489313 0.584936503133476 0.379772207258302 -0.0583998097336118 ENSG00000184007 PTP4A2
ENST00000602683 0.8902187378138 0.796013644849073 -0.0135007751139196 ENSG00000184007 PTP4A2
ENST00000470404 0.894095506529362 0.802947212841294 -0.0127448595939651 ENSG00000184007 PTP4A2
ENST00000532001 0.977266317559412 0.953951985075447 -0.00291989482286988 ENSG00000184007 PTP4A2
ENST00000528253 0.966246902940477 0.932745975676432 0.00449577805351889 ENSG00000184007 PTP4A2
ENST00000484483 0.528016951067199 0.321461726880575 0.0570913991168557 ENSG00000184007 PTP4A2
ENST00000468531 0.449538236764467 0.246579334941674 0.0558451929492065 ENSG00000184007 PTP4A2
ENST00000534796 0.13649765644058 0.0397354737360238 0.116018379252822 ENSG00000184007 PTP4A2
ENST00000532289 0.121375873055227 0.0331213674222818 0.124266525314883 ENSG00000184007 PTP4A2
ENST00000526960 0.490014407037174 0.283802949814052 0.0578381936366033 ENSG00000184007 PTP4A2
ENST00000524384 0.174767209955677 0.0576179645520213 0.119697761598372 ENSG00000184007 PTP4A2
ENST00000528840 0.191969456805618 0.0665036284644236 0.116083614427236 ENSG00000184007 PTP4A2
ENST00000494444 0.190418269544803 0.0657191169503491 0.116014244641672 ENSG00000184007 PTP4A2
ENST00000529477 0.533286211040379 0.326727500025963 0.0558446331742391 ENSG00000184007 PTP4A2
ENST00000533408 0.349088590844281 0.1656279766716 0.0874781738848165 ENSG00000184007 PTP4A2
ENST00000475464 0.123010122923038 0.0337760773415441 0.149304173725409 ENSG00000184007 PTP4A2
ENST00000327300 0.294062865238357 0.127322715128347 -0.0580934978561132 ENSG00000121774 KHDRBS1
ENST00000307714 0.302991698817122 0.133421140047539 -0.0572418712996708 ENSG00000121774 KHDRBS1
ENST00000492989 0.0783442772750582 0.0169432335390297 -0.101165620560089 ENSG00000121774 KHDRBS1
ENST00000484270 0.97277686917857 0.944917966492798 0.00293851972316981 ENSG00000121774 KHDRBS1
ENST00000366152 0.644930649533319 0.448285191616292 0.0587275773532396 ENSG00000203325 RP11-277A4.4
ENST00000487305 0.535351500555415 0.329108947226624 -0.0565494759638897 ENSG00000121775 TMEM39B
ENST00000336294 0.563010706669892 0.357277619723364 -0.0533467335832376 ENSG00000121775 TMEM39B
ENST00000438825 0.358066868390911 0.172139446550191 -0.0978741086971571 ENSG00000121775 TMEM39B
ENST00000441402 0.567540043051442 0.361902370566374 -0.0528024070108914 ENSG00000121775 TMEM39B
ENST00000472503 0.524811815755149 0.318224697260327 -0.0706485625468911 ENSG00000121775 TMEM39B
ENST00000456834 0.406016827771297 0.209261662217419 -0.0811659701576707 ENSG00000121775 TMEM39B
ENST00000468135 0.567540043051442 0.361902370566374 -0.0528024070108914 ENSG00000121775 TMEM39B
ENST00000466321 0.376194430911396 0.185502299012881 -0.0949466040803976 ENSG00000121775 TMEM39B
ENST00000373634 0.576762210910958 0.371526366218478 -0.0517341792511383 ENSG00000121775 TMEM39B
ENST00000427288 0.30869522402574 0.137242379080691 -0.0922925232896376 ENSG00000121775 TMEM39B
ENST00000476968 0.602171561527454 0.398814908442869 -0.0488267995936559 ENSG00000121775 TMEM39B
ENST00000498613 0.781555140115679 0.626080425000451 0.0392134741222173 ENSG00000121775 TMEM39B
ENST00000373625 0.809561791709884 0.667463732694513 -0.0173892441213615 ENSG00000025800 KPNA6
ENST00000471599 0.853251121188955 0.734336397541172 0.015473996014872 ENSG00000025800 KPNA6
ENST00000537234 0.872128561072021 0.764457090117578 0.0151341492656724 ENSG00000025800 KPNA6
ENST00000469790 0.457945073875953 0.254339288993591 0.0760774490049788 ENSG00000025800 KPNA6
ENST00000545542 0.490832182698987 0.284606618400171 0.055800038919319 ENSG00000025800 KPNA6
ENST00000446515 0.601569493742697 0.39811669861191 0.0533508810684126 ENSG00000025800 KPNA6
ENST00000515055 0.486353417718849 0.280448205338144 -0.0530246415512778 ENSG00000250135 RP4-622L5.2
ENST00000373610 0.000922139508217621 6.07819813735382e-06 -0.204045032545756 ENSG00000084652 TXLNA
ENST00000373609 0.000974360369968093 6.70846265784154e-06 -0.20318411030577 ENSG00000084652 TXLNA
ENST00000373602 0.125125725518087 0.0346836385853895 -0.120492073423585 ENSG00000160050 CCDC28B
ENST00000469003 0.276636742867341 0.115857932203494 -0.109608866329271 ENSG00000160050 CCDC28B
ENST00000421922 0.128153902149764 0.0359549904461206 -0.119665532151592 ENSG00000160050 CCDC28B
ENST00000461819 0.128980224049078 0.0362829092156177 -0.119424611771153 ENSG00000160050 CCDC28B
ENST00000483009 0.160131526011561 0.0505862879116566 -0.112690865663114 ENSG00000160050 CCDC28B
ENST00000373604 0.111029582194797 0.0289045778558298 -0.163825611427235 ENSG00000224066 RP4-622L5.7
ENST00000537469 0.283822338401312 0.120624978564633 -0.131863772995677 ENSG00000160051 IQCC
ENST00000291358 0.302884747328302 0.133339623073302 -0.127666829182116 ENSG00000160051 IQCC
ENST00000409358 0.594648418318388 0.390451623985859 -0.0740239975910262 ENSG00000222046 DCDC2B
ENST00000487056 0.613738922047378 0.412427766229599 -0.0706144571589424 ENSG00000222046 DCDC2B
ENST00000466796 0.596038669467556 0.391949743435096 -0.0692023810008537 ENSG00000160055 TMEM234
ENST00000491434 0.599660073447485 0.396044152985839 -0.0652040932179902 ENSG00000160055 TMEM234
ENST00000489170 0.600535773694585 0.397023828584706 -0.0650890713618327 ENSG00000160055 TMEM234
ENST00000461402 0.600535773694585 0.397023828584706 -0.0650890713618327 ENSG00000160055 TMEM234
ENST00000483001 0.773869771678968 0.614283682976135 -0.0390076723117382 ENSG00000160055 TMEM234
ENST00000545122 0.712957022184871 0.530241191654672 -0.0494511786068233 ENSG00000160055 TMEM234
ENST00000309777 0.888794403749007 0.793359608028628 -0.0204988052665659 ENSG00000160055 TMEM234
ENST00000373593 0.888794403749007 0.793359608028628 -0.0204988052665659 ENSG00000160055 TMEM234
ENST00000344461 0.886776148988417 0.789959762044111 -0.0208891467023843 ENSG00000160055 TMEM234
ENST00000484490 0.926854789116343 0.85861908574915 -0.0142181022883792 ENSG00000160055 TMEM234
ENST00000485689 0.867382506374522 0.756470708122109 0.0274372001231783 ENSG00000160055 TMEM234
ENST00000487174 0.962856226629776 0.926290450162 -0.00746672851863314 ENSG00000160055 TMEM234
ENST00000355082 0.478716212148206 0.273559893183411 0.0617139298739431 ENSG00000084623 EIF3I
ENST00000373586 0.882548367590335 0.782838015842805 0.0141471552052882 ENSG00000084623 EIF3I
ENST00000489353 0.584863965031394 0.379702956008335 0.048915835461478 ENSG00000084623 EIF3I
ENST00000471486 0.712026276694395 0.529121812475345 0.0335905634565913 ENSG00000084623 EIF3I
ENST00000483517 0.794134373113288 0.644937107280446 0.024483032021462 ENSG00000084623 EIF3I
ENST00000474371 0.834055609106147 0.704459139879269 0.0195548183081564 ENSG00000084623 EIF3I
ENST00000423995 0.234978714062535 0.0904046732592477 -0.129402250708804 ENSG00000220785 MTMR9LP
ENST00000403496 0.358066868390911 0.172136967369099 -0.107212449247929 ENSG00000220785 MTMR9LP
ENST00000441044 0.18749329270933 0.064111237564029 -0.137113183186752 ENSG00000220785 MTMR9LP
ENST00000426597 0.245781590812428 0.0967582293022373 -0.123143950999571 ENSG00000220785 MTMR9LP
ENST00000336890 0.070554063056832 0.0144292653961691 -0.127684092164097 ENSG00000182866 LCK
ENST00000482949 0.467784055755899 0.26327968736141 -0.0663773280941234 ENSG00000182866 LCK
ENST00000495610 0.22977617956989 0.0874928493892216 -0.0908669542902682 ENSG00000182866 LCK
ENST00000355928 0.676886294115885 0.486100156099018 -0.0426241180873586 ENSG00000182866 LCK
ENST00000476457 0.469085950032988 0.264387275837784 -0.0669740929986275 ENSG00000182866 LCK
ENST00000469765 0.0707135730883353 0.0144748779047741 -0.127592718619606 ENSG00000182866 LCK
ENST00000461712 0.162346819773211 0.0516445600709557 -0.152987248403142 ENSG00000182866 LCK
ENST00000373562 0.0780984129655297 0.0168693518724695 -0.174846606060174 ENSG00000182866 LCK
ENST00000477031 0.271835963083799 0.112774132499137 -0.130350444432353 ENSG00000182866 LCK
ENST00000373557 0.0887391048721258 0.0204821337217161 -0.15664645451477 ENSG00000182866 LCK
ENST00000333070 0.0330638153036213 0.0042316122434762 -0.16520191992425 ENSG00000182866 LCK
ENST00000373564 0.0344903912978758 0.00452832038944128 -0.162817411587711 ENSG00000182866 LCK
ENST00000469956 0.134299837342617 0.0387680254379148 -0.129218346702412 ENSG00000182866 LCK
ENST00000373548 0.769439895087289 0.607426153976909 -0.0242130739752873 ENSG00000116478 HDAC1
ENST00000481281 0.492701148926838 0.286469565281596 -0.0558105357572963 ENSG00000116478 HDAC1
ENST00000463172 0.490850801874831 0.284644559083765 -0.0557112189022035 ENSG00000116478 HDAC1
ENST00000428704 0.52671760062872 0.320119914580159 -0.04878558167181 ENSG00000116478 HDAC1
ENST00000472928 0.495084995221778 0.288643291876687 -0.0554951721653396 ENSG00000116478 HDAC1
ENST00000373541 0.779539716419256 0.6229038523077 -0.0232410306225717 ENSG00000116478 HDAC1
ENST00000490081 0.455826724049084 0.252334190639755 -0.0557295746848587 ENSG00000116478 HDAC1
ENST00000482310 0.512061107740769 0.305407459308453 -0.0502276114158674 ENSG00000116478 HDAC1
ENST00000476391 0.933211122992971 0.870161572350575 -0.00965634500052243 ENSG00000116478 HDAC1
ENST00000484305 0.826116976776219 0.692346558692123 -0.0238313953094319 ENSG00000116478 HDAC1
ENST00000471488 0.969417300144731 0.939065588871858 0.00566423362395552 ENSG00000116478 HDAC1
ENST00000329421 0.198612955208321 0.0700332995044267 -0.0884720452467348 ENSG00000175130 MARCKSL1
ENST00000574315 0.624638019206611 0.42484504791723 -0.065669399589089 ENSG00000162526 TSSK3
ENST00000416512 0.223096241806977 0.0836568650498832 -0.150348956547571 ENSG00000225828 FAM229A
ENST00000415596 0.161072541438162 0.051036101398748 -0.169638915791516 ENSG00000225828 FAM229A
ENST00000373534 0.227314365600341 0.0860544780902724 -0.150232093508856 ENSG00000162526 TSSK3
ENST00000455895 0.0575814693440969 0.0104788763818866 -0.125091862757146 ENSG00000160058 BSDC1
ENST00000413080 0.0578519777276814 0.0105626210187511 -0.125094888731796 ENSG00000160058 BSDC1
ENST00000444377 0.0601835838588136 0.0112595452530276 -0.124158936325139 ENSG00000160058 BSDC1
ENST00000341071 0.0635027044587205 0.012245042858209 -0.122568367047647 ENSG00000160058 BSDC1
ENST00000526031 0.101503100905581 0.0251885587239537 -0.11536694934407 ENSG00000160058 BSDC1
ENST00000419121 0.103457159530004 0.0259328746348222 -0.114489166216147 ENSG00000160058 BSDC1
ENST00000446293 0.228178895126008 0.0866216286378327 -0.0895110127261098 ENSG00000160058 BSDC1
ENST00000463967 0.545850920604843 0.339337184457759 -0.0735087206341796 ENSG00000160058 BSDC1
ENST00000373520 0.303674763104565 0.133966378276165 -0.0857206460600608 ENSG00000160058 BSDC1
ENST00000449308 0.520193922673627 0.313553892306314 -0.0570429435853191 ENSG00000160058 BSDC1
ENST00000527513 0.582125865301518 0.376916464171524 -0.0581193905050456 ENSG00000160058 BSDC1
ENST00000527163 0.545869236093879 0.33936916884457 -0.0630253459296512 ENSG00000160058 BSDC1
ENST00000530485 0.815602680794116 0.676877927526233 -0.0281297973829089 ENSG00000160058 BSDC1
ENST00000474414 0.855135958379242 0.73723001457627 -0.0232079887489798 ENSG00000160058 BSDC1
ENST00000530876 0.927978418416095 0.860923382688816 0.0127679928368847 ENSG00000160058 BSDC1
ENST00000530753 0.875420459116689 0.770204523755583 0.0215454238384437 ENSG00000160058 BSDC1
ENST00000533084 0.98818910147431 0.974896614127544 -0.00247936069995866 ENSG00000160058 BSDC1
ENST00000531222 0.490565210142538 0.28434031514086 -0.0895997638413137 ENSG00000160058 BSDC1
ENST00000480336 0.0120501562531193 0.000699098958317001 0.302164372253735 ENSG00000254553 RP1-27O5.3
ENST00000373510 0.107702306728562 0.0275875472581958 0.195920750712456 ENSG00000160062 ZBTB8A
ENST00000341885 0.0729745060370005 0.0151813676615159 0.106078639914547 ENSG00000176261 ZBTB8OS
ENST00000468695 0.108233481862737 0.0277943319019432 0.104486131638752 ENSG00000176261 ZBTB8OS
ENST00000492007 0.112978066215485 0.0296728986130961 0.102814805538344 ENSG00000176261 ZBTB8OS
ENST00000373506 0.0958596907775678 0.0231080932861435 0.107422693414656 ENSG00000176261 ZBTB8OS
ENST00000467652 0.218794763540802 0.0812909922990373 0.111975665337108 ENSG00000176261 ZBTB8OS
ENST00000498691 0.563262362076069 0.357533334136569 0.0506505062728674 ENSG00000176261 ZBTB8OS
ENST00000478041 0.0979036515241742 0.0238880755916057 0.107529715444635 ENSG00000176261 ZBTB8OS
ENST00000473294 0.0977156061350422 0.0238197982269169 0.107537200363716 ENSG00000176261 ZBTB8OS
ENST00000436661 0.099695196039677 0.0245121475072173 0.107121161997778 ENSG00000176261 ZBTB8OS
ENST00000373501 0.0994105262357664 0.0244076725310069 0.107132984832696 ENSG00000176261 ZBTB8OS
ENST00000476493 0.101338558528643 0.0251302196669494 0.1065004313838 ENSG00000176261 ZBTB8OS
ENST00000465588 0.0987377627883532 0.0241804285167818 0.107471398066459 ENSG00000176261 ZBTB8OS
ENST00000483138 0.230316883154284 0.087821507940383 0.0919869897693223 ENSG00000176261 ZBTB8OS
ENST00000479075 0.291328759778639 0.125515568723494 0.0863477091085203 ENSG00000176261 ZBTB8OS
ENST00000473383 0.978647226312499 0.956634444982516 -0.00404185231123257 ENSG00000176261 ZBTB8OS
ENST00000466361 0.325074300062037 0.148581909083019 0.0855742672224252 ENSG00000176261 ZBTB8OS
ENST00000414241 0.767393725863762 0.604629975916372 -0.02341074168318 ENSG00000162521 RBBP4
ENST00000373493 0.755841728585763 0.587625569958543 -0.0251040939384349 ENSG00000162521 RBBP4
ENST00000527118 0.628120837664346 0.428571007884958 -0.0351192613981219 ENSG00000162521 RBBP4
ENST00000401893 0.878383855663914 0.775873019110516 -0.0125946133370677 ENSG00000162521 RBBP4
ENST00000524393 0.624192866181875 0.424317788606476 -0.0354366699990331 ENSG00000162521 RBBP4
ENST00000526193 0.552936755853919 0.346983628649826 -0.0421848902621413 ENSG00000162521 RBBP4
ENST00000492348 0.766470379251507 0.603403883124955 -0.0245117043127262 ENSG00000162521 RBBP4
ENST00000544435 0.766470379251507 0.603403883124955 -0.0245117043127262 ENSG00000162521 RBBP4
ENST00000525506 0.287593925641076 0.123121859692068 -0.0801192934357769 ENSG00000162521 RBBP4
ENST00000465780 0.105138911079472 0.0265924018694547 -0.124441163437523 ENSG00000162521 RBBP4
ENST00000373485 0.758575855607623 0.591981230699114 -0.0255642021160469 ENSG00000162521 RBBP4
ENST00000477563 0.891216858688849 0.79804609335888 -0.011566951640754 ENSG00000162521 RBBP4
ENST00000458695 0.834010564847433 0.704373704092442 -0.0173379142781328 ENSG00000162521 RBBP4
ENST00000490500 0.46193685371517 0.257947408000678 -0.0612492655864106 ENSG00000162521 RBBP4
ENST00000445722 0.911146825515944 0.832084846910182 0.0100051466389517 ENSG00000162521 RBBP4
ENST00000475321 0.233483946760726 0.0895974081629727 -0.0901719178656675 ENSG00000162521 RBBP4
ENST00000531983 0.258338297966693 0.104152963129215 -0.105189007864677 ENSG00000162521 RBBP4
ENST00000463378 0.900761989430282 0.814082671161842 -0.0128296756352699 ENSG00000162521 RBBP4
ENST00000460669 0.920913855451399 0.848059459114811 -0.011559192870599 ENSG00000162521 RBBP4
ENST00000482190 0.91072467987248 0.83144905951416 -0.0128101371029351 ENSG00000162521 RBBP4
ENST00000373484 0.957984632089847 0.916299341661936 -0.00689042509820275 ENSG00000162520 SYNC
ENST00000409190 0.669124607879883 0.476578286090067 -0.0431965268454771 ENSG00000162520 SYNC
ENST00000469100 0.33640915594883 0.156391134245172 -0.081169212639707 ENSG00000134684 YARS
ENST00000373477 0.600840674053815 0.397375671807035 -0.0343477078379376 ENSG00000134684 YARS
ENST00000490826 0.343049947758371 0.161128733322829 -0.0834657003903492 ENSG00000134684 YARS
ENST00000487404 0.327892291714878 0.150487880152724 -0.082983917166129 ENSG00000134684 YARS
ENST00000478828 0.326908634766004 0.149785652877245 -0.0837125782958303 ENSG00000134684 YARS
ENST00000481895 0.912599690976707 0.834435136794635 -0.00877217726511677 ENSG00000134684 YARS
ENST00000466052 0.143446567280546 0.042825304823774 0.110730270231483 ENSG00000134684 YARS
ENST00000470377 0.0523240944603527 0.00893445702365132 0.140137109483201 ENSG00000134684 YARS
ENST00000472692 0.675459233874574 0.484229085842269 -0.044067992455678 ENSG00000134684 YARS
ENST00000530710 0.941853558139204 0.885578896249097 0.00828802024575799 ENSG00000116497 S100PBP
ENST00000373476 0.257340850148224 0.103602162472545 0.0787686122333177 ENSG00000116497 S100PBP
ENST00000373475 0.423645269224021 0.224147794350023 0.0582741833266825 ENSG00000116497 S100PBP
ENST00000529027 0.851859365469748 0.732259822056811 0.0218030836102382 ENSG00000116497 S100PBP
ENST00000531123 0.202552409693052 0.0721897002990626 0.089066101574191 ENSG00000116497 S100PBP
ENST00000398243 0.46433203878787 0.260076424066511 0.0572713146852782 ENSG00000116497 S100PBP
ENST00000356689 0.459169980407994 0.255371773140388 0.0564220544754207 ENSG00000116497 S100PBP
ENST00000526230 0.657444524316421 0.462655601450681 0.0424801276422654 ENSG00000116497 S100PBP
ENST00000531256 0.771596569991296 0.61081318365977 0.0287278583860045 ENSG00000116497 S100PBP
ENST00000477248 0.895308048195834 0.804769945511586 0.0211341589662155 ENSG00000116497 S100PBP
ENST00000482212 0.735960413476394 0.561228408641749 0.0331230107211129 ENSG00000116497 S100PBP
ENST00000530552 0.780879083185135 0.625016825085943 0.0391114770560845 ENSG00000116497 S100PBP
ENST00000525203 0.23616545683343 0.0911244024401565 0.138198514364218 ENSG00000116497 S100PBP
ENST00000524535 0.225610189755442 0.0850610582653413 0.141510637201364 ENSG00000116497 S100PBP
ENST00000527692 0.758330164079331 0.591540105240799 0.0468403480628856 ENSG00000116497 S100PBP
ENST00000475486 0.801033308265832 0.654871584362906 0.0389772942899688 ENSG00000116497 S100PBP
ENST00000373456 0.460334198759224 0.256572927869314 -0.0750656491230823 ENSG00000116514 RNF19B
ENST00000356990 0.460358184344614 0.256595016095937 -0.0751034374264929 ENSG00000116514 RNF19B
ENST00000235150 0.492979393452381 0.286720049720538 -0.0711052752882958 ENSG00000116514 RNF19B
ENST00000427524 0.921056098259959 0.848316811160654 0.00943728772717725 ENSG00000236065 RP1-117O3.2
ENST00000373449 0.950445883302629 0.901733261480946 0.00627723000931822 ENSG00000004455 AK2
ENST00000548033 0.711114616634636 0.527966589099737 0.0325483294036145 ENSG00000004455 AK2
ENST00000482191 0.640339095052346 0.443013901199803 0.0481639195602448 ENSG00000004455 AK2
ENST00000491241 0.985104540769551 0.968600923709345 -0.00245351761378557 ENSG00000004455 AK2
ENST00000467905 0.87925929634604 0.777658415852391 0.0164861931753322 ENSG00000004455 AK2
ENST00000354858 0.835365015784763 0.706455572035377 0.0225629675772644 ENSG00000004455 AK2
ENST00000480134 0.835409402633774 0.706528245264805 0.0225591522346778 ENSG00000004455 AK2
ENST00000550338 0.856844277409802 0.739734793008441 0.0199868854848827 ENSG00000004455 AK2
ENST00000469238 0.530914966893048 0.324527281277486 0.0696700481181725 ENSG00000004455 AK2
ENST00000466029 0.543083310619411 0.33657257980656 0.0677701730504237 ENSG00000004455 AK2
ENST00000487289 0.687921170613495 0.499484244152923 0.0412075120208571 ENSG00000004455 AK2
ENST00000548559 0.677941992141723 0.48744255232775 0.0433518447279905 ENSG00000004455 AK2
ENST00000551979 0.651266627359488 0.455532049579023 0.0458901147814615 ENSG00000004455 AK2
ENST00000291416 0.9557425061277 0.91194888585951 0.00906827222239157 ENSG00000116525 TRIM62
ENST00000543586 0.639742237779646 0.44231591229772 0.0659199564198236 ENSG00000116525 TRIM62
ENST00000485148 0.776131149231364 0.617592881580677 0.0443071638931658 ENSG00000116525 TRIM62
ENST00000483388 0.737661589975226 0.563499481839073 0.0513478159477591 ENSG00000160094 ZNF362
ENST00000539719 0.784403302801873 0.630231602283549 -0.0405819433868261 ENSG00000160094 ZNF362
ENST00000373428 0.485787570409216 0.280029906012465 -0.0941533214448362 ENSG00000160094 ZNF362
ENST00000588828 0.908480102272893 0.827794762482803 -0.0168172078812469 ENSG00000225313 RP11-415J8.3
ENST00000457957 0.919258094552295 0.844960963983375 -0.0150801908316377 ENSG00000225313 RP11-415J8.3
ENST00000587696 0.899626838846501 0.812494445475004 -0.0182777801629478 ENSG00000225313 RP11-415J8.3
ENST00000431992 0.517887631984626 0.311148490161231 0.0557501599681255 ENSG00000134686 PHC2
ENST00000485928 0.647183923329172 0.450709494904292 0.0425144388518656 ENSG00000134686 PHC2
ENST00000373418 0.640954957936155 0.443791744920735 0.0432040153798811 ENSG00000134686 PHC2
ENST00000373422 0.654703533632326 0.459375048330228 0.0417189017741512 ENSG00000134686 PHC2
ENST00000257118 0.517887631984626 0.311148490161231 0.0557501599681255 ENSG00000134686 PHC2
ENST00000419414 0.409744214183081 0.212233566406119 0.0733103886333527 ENSG00000134686 PHC2
ENST00000467894 0.473645833536744 0.268827832124504 0.0679196973034716 ENSG00000134686 PHC2
ENST00000373416 0.136331034832979 0.0396590688401074 0.127111311662143 ENSG00000134686 PHC2
ENST00000486897 0.342267690488106 0.160501997899548 0.099123703043173 ENSG00000134686 PHC2
ENST00000493483 0.379793798843741 0.188432999920683 0.0928328278097129 ENSG00000134686 PHC2
ENST00000473158 0.800150284808145 0.653369174338282 0.0383008218312893 ENSG00000134686 PHC2
ENST00000361328 0.203053775770558 0.0724529993721807 -0.130342693780191 ENSG00000121903 ZSCAN20
ENST00000373413 0.08929019027861 0.020668524422208 -0.185307973862003 ENSG00000121903 ZSCAN20
ENST00000480917 0.143385483353944 0.0427928029692573 -0.17437357947852 ENSG00000121903 ZSCAN20
ENST00000241312 0.537872269815025 0.331395563442295 0.0814436672659737 ENSG00000121904 CSMD2
ENST00000373381 0.537872269815025 0.331395563442295 0.0814436672659737 ENSG00000121904 CSMD2
ENST00000426886 0.977533492027805 0.954333827933729 -0.00332688880138764 ENSG00000163866 SMIM12
ENST00000521580 0.289324650090222 0.124201782125438 -0.101435674330469 ENSG00000163866 SMIM12
ENST00000446026 0.220247414583499 0.0821026094101419 -0.117741733189941 ENSG00000163866 SMIM12
ENST00000456842 0.177146526910848 0.0588603861719364 -0.129330459436188 ENSG00000163866 SMIM12
ENST00000423898 0.175189395243352 0.057821857845538 -0.129362757970534 ENSG00000163866 SMIM12
ENST00000417239 0.69172874878785 0.504147636911575 -0.049763113843555 ENSG00000163866 SMIM12
ENST00000417456 0.619950879856252 0.419402423816749 -0.0490793438793984 ENSG00000241014 RP11-244H3.1
ENST00000311990 0.490850801874831 0.284649954560984 -0.0947740579807482 ENSG00000241014 RP11-244H3.1
ENST00000487874 0.569928091743628 0.364371407089825 0.0472910897541753 ENSG00000271741 RP11-244H3.4
ENST00000373337 0.815419251941114 0.676536231759888 -0.0291870143292425 ENSG00000243749 ZMYM6NB
ENST00000373340 0.417868704136906 0.219001951728695 0.0654995799655698 ENSG00000163867 ZMYM6
ENST00000493328 0.489934320134517 0.283692859188504 0.0633158572493458 ENSG00000163867 ZMYM6
ENST00000357182 0.455027225004019 0.251521034745605 0.0674432630580515 ENSG00000163867 ZMYM6
ENST00000466345 0.947527686262837 0.896271169254604 0.0105227184722836 ENSG00000163867 ZMYM6
ENST00000472971 0.930036337809104 0.864218441492447 -0.0149739870788448 ENSG00000163867 ZMYM6
ENST00000415531 0.682770689580336 0.493289807780702 0.0463659043401834 ENSG00000163867 ZMYM6
ENST00000317538 0.513263395199918 0.306644644349826 0.0730021503079082 ENSG00000163867 ZMYM6
ENST00000460607 0.506541241185478 0.299860594590706 0.0738321182873519 ENSG00000163867 ZMYM6
ENST00000373333 0.679237435095819 0.489120168690628 0.050008997489296 ENSG00000163867 ZMYM6
ENST00000471566 0.862751969222481 0.749220910008571 0.0266525361388833 ENSG00000163867 ZMYM6
ENST00000417119 0.622630837955594 0.422436741614013 0.0687207055414568 ENSG00000197056 ZMYM1
ENST00000359858 0.523378301441559 0.316791777597113 0.0825734670698544 ENSG00000197056 ZMYM1
ENST00000488455 0.428519138096642 0.22840571146285 0.0996383503453525 ENSG00000197056 ZMYM1
ENST00000475654 0.634105419959178 0.435581480213444 0.0672398500277951 ENSG00000197056 ZMYM1
ENST00000373329 0.523378301441559 0.316791777597113 0.0825734670698544 ENSG00000197056 ZMYM1
ENST00000373330 0.522444131578053 0.315789043494348 0.0826796851425721 ENSG00000197056 ZMYM1
ENST00000471991 0.736292843056855 0.56178658604552 0.0497960520263379 ENSG00000116560 SFPQ
ENST00000468598 0.815591177560585 0.676811570594804 0.0244597007195679 ENSG00000116560 SFPQ
ENST00000460428 0.922144174332017 0.85011022911168 -0.00988302105661805 ENSG00000116560 SFPQ
ENST00000470472 0.810239725492276 0.668552130492514 -0.0219423893598773 ENSG00000116560 SFPQ
ENST00000466745 0.776763012965012 0.618650228796496 0.0320097483448761 ENSG00000116560 SFPQ
ENST00000466213 0.728413396445948 0.551192261357833 0.0380032715444078 ENSG00000116560 SFPQ
ENST00000490668 0.878665714929255 0.77649116444822 0.0161281326632773 ENSG00000116560 SFPQ
ENST00000485365 0.891316040208393 0.798249690472924 0.0151866662931495 ENSG00000116560 SFPQ
ENST00000485454 0.978319563548266 0.955851716158269 0.00461938810582558 ENSG00000116560 SFPQ
ENST00000357214 0.175028102450884 0.057746466252353 -0.0790926353759693 ENSG00000116560 SFPQ
ENST00000373297 0.10965174863961 0.0283672979301818 0.139266497657014 ENSG00000146463 ZMYM4
ENST00000314607 0.10965174863961 0.0283672979301818 0.139266497657014 ENSG00000146463 ZMYM4
ENST00000441447 0.0226180563359942 0.00223670111618732 0.238881742184871 ENSG00000146463 ZMYM4
ENST00000432683 0.106916788970881 0.0272729346061319 0.173015023904595 ENSG00000227409 ZMYM4-AS1
ENST00000457946 0.483713919089575 0.278127407125069 0.0620414268028362 ENSG00000146463 ZMYM4
ENST00000482131 0.0931570558221398 0.0220929520408556 0.185748774974087 ENSG00000146463 ZMYM4
ENST00000470175 0.629016509167904 0.429509047347479 0.0612139777703276 ENSG00000146463 ZMYM4
ENST00000492456 0.364404209911552 0.176739078738922 -0.112316941503337 ENSG00000146463 ZMYM4
ENST00000325722 0.475534352576946 0.270746449687235 0.042203882330561 ENSG00000142687 KIAA0319L
ENST00000373266 0.516455336617759 0.309752404373555 -0.0462921714627679 ENSG00000142687 KIAA0319L
ENST00000426982 0.367763560438326 0.179125990530194 0.0542155759261969 ENSG00000142687 KIAA0319L
ENST00000461312 0.679964309386664 0.490135809845127 -0.0377373592712952 ENSG00000142687 KIAA0319L
ENST00000485551 0.786112329069541 0.632793542095185 -0.0198823374903795 ENSG00000142687 KIAA0319L
ENST00000473423 0.106746241637973 0.0272051680877292 -0.168134617197414 ENSG00000142687 KIAA0319L
ENST00000473844 0.640450747134243 0.443242477641074 -0.0479314983469727 ENSG00000142687 KIAA0319L
ENST00000474856 0.496906207117199 0.290330976286987 -0.0740787845471438 ENSG00000142687 KIAA0319L
ENST00000492544 0.804935451945954 0.660706923735318 -0.032759025844047 ENSG00000142687 KIAA0319L
ENST00000440579 0.14529766185651 0.0436904861838698 0.108796828197072 ENSG00000142687 KIAA0319L
ENST00000467109 0.483113105666827 0.277526145273838 -0.0933926995893266 ENSG00000142687 KIAA0319L
ENST00000431916 0.277223174003642 0.11629553105979 0.0905807311350992 ENSG00000142687 KIAA0319L
ENST00000482929 0.123439521729311 0.03396760848262 0.132922734172266 ENSG00000142687 KIAA0319L
ENST00000478463 0.0836287995566525 0.0186761376083929 0.148503212074634 ENSG00000142687 KIAA0319L
ENST00000470388 0.0828386756605368 0.0184120996200356 0.148906063024335 ENSG00000142687 KIAA0319L
ENST00000492888 0.0642773276858142 0.0124735464960415 0.164011523817727 ENSG00000142687 KIAA0319L
ENST00000469892 0.070801451620763 0.0145063802256113 0.162588622040216 ENSG00000142687 KIAA0319L
ENST00000494948 0.0467048183083537 0.0074145093312271 0.186467056112305 ENSG00000142687 KIAA0319L
ENST00000476329 0.0702304085836987 0.0143244972125456 0.189982170956464 ENSG00000142687 KIAA0319L
ENST00000373253 0.00523580262110525 0.000139830322292568 -0.280111446183573 ENSG00000020129 NCDN
ENST00000356090 0.00527485762412466 0.000142031555933072 -0.280658528050808 ENSG00000020129 NCDN
ENST00000373243 0.005287253002126 0.000143089467261777 -0.28061970066914 ENSG00000020129 NCDN
ENST00000459931 0.0358190139338447 0.00482855018888226 -0.232530587300275 ENSG00000020129 NCDN
ENST00000437806 0.00872878307159134 0.000375547972329717 -0.29831440997637 ENSG00000020129 NCDN
ENST00000423723 0.0201423550633058 0.00183776534489509 -0.256545402096398 ENSG00000020129 NCDN
ENST00000425881 0.893128230721085 0.801338188366822 -0.0221472106952668 ENSG00000239636 RP4-728D4.2
ENST00000444348 0.413376554571891 0.215218729521078 -0.101151863675265 ENSG00000239636 RP4-728D4.2
ENST00000373235 0.990830357282918 0.980555343633922 0.00188763528397896 ENSG00000116819 TFAP2E
ENST00000373237 0.870246597683746 0.761235008287173 -0.015304282241017 ENSG00000126067 PSMB2
ENST00000270815 0.08592866764958 0.0194700891061963 -0.166258965077276 ENSG00000142686 C1orf216
ENST00000251195 0.0488235010048912 0.00800054017243382 -0.136942783242226 ENSG00000092853 CLSPN
ENST00000466308 0.297795840632331 0.129968977197717 -0.134059142117832 ENSG00000092853 CLSPN
ENST00000318121 0.0448821961926177 0.00697214433051281 -0.149272124120844 ENSG00000092853 CLSPN
ENST00000373220 0.0448821961926177 0.00697214433051281 -0.149272124120844 ENSG00000092853 CLSPN
ENST00000520551 0.0448821961926177 0.00697214433051281 -0.149272124120844 ENSG00000092853 CLSPN
ENST00000373226 0.380282311155088 0.188848241817935 -0.114801361641485 ENSG00000232335 RP11-435D7.3
ENST00000373210 0.519070738138249 0.312369605651871 0.0610416260272737 ENSG00000134698 AGO4
ENST00000373206 0.32656012697863 0.149563925777777 -0.0798718894877694 ENSG00000092847 AGO1
ENST00000373204 0.691099329212424 0.503414993614126 -0.0312101480009711 ENSG00000092847 AGO1
ENST00000324350 0.0112863524054703 0.000620956712191797 0.23831956572553 ENSG00000126070 AGO3
ENST00000373191 0.237728676448698 0.0920987613902671 0.101768527987113 ENSG00000126070 AGO3
ENST00000397828 0.0121096688695601 0.000708285807053595 0.233771077930715 ENSG00000126070 AGO3
ENST00000246314 0.0427861145744593 0.00647067451738334 0.163246984944128 ENSG00000126070 AGO3
ENST00000491443 0.296924529051256 0.129277701267441 0.11891095699131 ENSG00000126070 AGO3
ENST00000466576 0.516645189454725 0.310010599324299 0.0783525441439468 ENSG00000271554 RP4-665N4.8
ENST00000479395 0.479405608744625 0.274267117003694 0.0960390601486059 ENSG00000271554 RP4-665N4.8
ENST00000471099 0.0156398282530003 0.00117022662899829 0.276324019955381 ENSG00000126070 AGO3
ENST00000373178 0.021686375188405 0.00207639195605676 -0.184198543801919 ENSG00000116863 ADPRHL2
ENST00000373166 0.827155672429424 0.693946885687414 -0.0206084436604692 ENSG00000054116 TRAPPC3
ENST00000462715 0.785276706999161 0.631392457991408 -0.0288174223573455 ENSG00000054116 TRAPPC3
ENST00000373163 0.886416234043643 0.789467730087708 -0.0138478681251274 ENSG00000054116 TRAPPC3
ENST00000373162 0.821194256195836 0.685211248069451 -0.0210928887646463 ENSG00000054116 TRAPPC3
ENST00000469757 0.886776148988417 0.789955372774063 0.0141212689445129 ENSG00000054116 TRAPPC3
ENST00000373159 0.944704973178423 0.890997647301557 0.00767787947175772 ENSG00000054116 TRAPPC3
ENST00000497251 0.795932273497909 0.647535669562425 0.028186008598473 ENSG00000054116 TRAPPC3
ENST00000429533 0.207894500093066 0.0752001139390735 -0.129260622004394 ENSG00000116871 MAP7D1
ENST00000316156 0.0223953351647415 0.00219681374166772 -0.191601164869207 ENSG00000116871 MAP7D1
ENST00000527764 0.230358689888671 0.0878505387067853 -0.127198337886186 ENSG00000116871 MAP7D1
ENST00000373150 0.0218250567599972 0.00209978740458379 -0.192271418140196 ENSG00000116871 MAP7D1
ENST00000373151 0.0218250567599972 0.00209978740458379 -0.192271418140196 ENSG00000116871 MAP7D1
ENST00000530729 0.48218649829786 0.276687833179465 -0.0810349877467784 ENSG00000116871 MAP7D1
ENST00000462118 0.0903898470011413 0.0210509654121733 -0.187051513934017 ENSG00000116871 MAP7D1
ENST00000474796 0.0192287553325446 0.00168774248448768 -0.23826580344281 ENSG00000116871 MAP7D1
ENST00000530975 0.0233122136558465 0.00236628064591411 -0.235581672349911 ENSG00000116871 MAP7D1
ENST00000487131 0.0215162788342555 0.0020464428018451 -0.235735717228985 ENSG00000116871 MAP7D1
ENST00000373148 0.0358190139338447 0.00482873048875685 -0.184196118573824 ENSG00000116871 MAP7D1
ENST00000532131 0.0966977884930821 0.0234262645602085 -0.170665750245458 ENSG00000116871 MAP7D1
ENST00000487114 0.155205953141793 0.0483070222363599 -0.140707211617665 ENSG00000116871 MAP7D1
ENST00000354618 0.37638619368997 0.185687229978517 -0.0471023591079484 ENSG00000054118 THRAP3
ENST00000469141 0.437726986708473 0.236105014270074 -0.0390867289669716 ENSG00000054118 THRAP3
ENST00000478853 0.0371044079470726 0.00513052168120869 0.191876468780459 ENSG00000054118 THRAP3
ENST00000466743 0.362362363356655 0.175297433277041 -0.0964271423628074 ENSG00000054118 THRAP3
ENST00000373139 0.976476409258143 0.952202214767961 0.00473986674068352 ENSG00000214193 SH3D21
ENST00000453908 0.922509795918252 0.850922504572751 0.0138232271682469 ENSG00000214193 SH3D21
ENST00000426732 0.922509795918252 0.850922504572751 0.0138232271682469 ENSG00000214193 SH3D21
ENST00000312808 0.902869232918823 0.818327094672011 0.0169958073698347 ENSG00000214193 SH3D21
ENST00000505871 0.907585752644938 0.826250454648546 0.0162710476356191 ENSG00000214193 SH3D21
ENST00000480549 0.435017379384724 0.233711842896394 -0.0818288363763014 ENSG00000214193 SH3D21
ENST00000496636 0.847475128696233 0.725279940137076 -0.0298264541380341 ENSG00000214193 SH3D21
ENST00000508854 0.786521620164996 0.63335538666362 0.0405924381655469 ENSG00000214193 SH3D21
ENST00000474766 0.160381637999166 0.050706309218162 -0.149565176430205 ENSG00000214193 SH3D21
ENST00000270824 0.0132788567222103 0.000845669568966836 -0.278730417511927 ENSG00000142694 EVA1B
ENST00000490466 0.0119263802847427 0.000686081777380305 -0.294488853644325 ENSG00000142694 EVA1B
ENST00000373137 0.863919638456387 0.75128987938044 0.0263109968820206 ENSG00000116883 RP11-268J15.5
ENST00000359297 0.0059399669312696 0.000175581624142768 -0.187372406461262 ENSG00000196182 STK40
ENST00000373129 0.0525608036188389 0.00899936831787101 -0.127928017328131 ENSG00000196182 STK40
ENST00000373130 0.0525608036188389 0.00899936831787101 -0.127928017328131 ENSG00000196182 STK40
ENST00000373132 0.0525608036188389 0.00899936831787101 -0.127928017328131 ENSG00000196182 STK40
ENST00000460417 0.431421451899186 0.230823877993072 -0.0761012390531335 ENSG00000196182 STK40
ENST00000473733 0.225779798958466 0.0851634935669059 -0.108936053430124 ENSG00000196182 STK40
ENST00000482458 0.946130041104835 0.893739496836898 0.00750797847590946 ENSG00000196182 STK40
ENST00000460017 0.564974641721471 0.359321132656329 0.0660130349027468 ENSG00000196182 STK40
ENST00000476041 0.0866979267446691 0.0197384097179885 -0.168853367175681 ENSG00000181817 LSM10
ENST00000315732 0.117854277542799 0.0316204194056893 -0.156380158822099 ENSG00000181817 LSM10
ENST00000489912 0.0954822176128652 0.0229681067445145 -0.170315173895023 ENSG00000181817 LSM10
ENST00000373116 0.846307833730937 0.723046903215859 -0.0202990344547629 ENSG00000116898 MRPS15
ENST00000488606 0.681652575434414 0.491930934216879 -0.0488605190418323 ENSG00000116898 MRPS15
ENST00000477040 0.687921781954666 0.499517262555971 -0.0530548541986861 ENSG00000116898 MRPS15
ENST00000462067 0.846894703431821 0.724004810554537 -0.0202085997080939 ENSG00000116898 MRPS15
ENST00000373087 0.107424421740667 0.0274736391876915 -0.12851395626193 ENSG00000163874 ZC3H12A
ENST00000472312 0.535080258826382 0.328800312466378 -0.0825199650071594 ENSG00000163874 ZC3H12A
ENST00000471012 0.150075490864495 0.0459285692787916 -0.173993690324055 ENSG00000163874 ZC3H12A
ENST00000373075 0.505053323722863 0.298286237852573 -0.0624429429794594 ENSG00000163875 MEAF6
ENST00000296214 0.524350481786702 0.317747329630475 -0.0607563160930869 ENSG00000163875 MEAF6
ENST00000373074 0.510988806137766 0.304283981289591 -0.0624867407348267 ENSG00000163875 MEAF6
ENST00000475828 0.508919199918393 0.302179860418762 -0.0628534867391008 ENSG00000163875 MEAF6
ENST00000487788 0.516642999007479 0.309994903860535 -0.0616679420281694 ENSG00000163875 MEAF6
ENST00000373073 0.227210290733846 0.0859906492802505 -0.104471121291803 ENSG00000163875 MEAF6
ENST00000487792 0.119396551393246 0.0322870021259445 -0.128060740555087 ENSG00000163875 MEAF6
ENST00000448519 0.136824348955605 0.0398855053905832 -0.121178271187007 ENSG00000163875 MEAF6
ENST00000485039 0.257200121499233 0.103508970027179 -0.105694177394141 ENSG00000163875 MEAF6
ENST00000296215 0.484806492352269 0.279175115231075 -0.0676073426981185 ENSG00000163877 SNIP1
ENST00000468040 0.544491121928826 0.337921440864851 -0.0709069206570183 ENSG00000163877 SNIP1
ENST00000493916 0.245788964982424 0.0967774263969739 -0.145131261069755 ENSG00000163877 SNIP1
ENST00000490029 0.222443087129759 0.0833375288982067 -0.146568165421994 ENSG00000134697 GNL2
ENST00000373062 0.81456299134433 0.675150112524939 -0.0215100553042602 ENSG00000134697 GNL2
ENST00000462812 0.882355021552744 0.782499791320174 -0.0184720826869746 ENSG00000134697 GNL2
ENST00000479255 0.186967361114171 0.0638251524615634 -0.149548661578887 ENSG00000134697 GNL2
ENST00000538069 0.78672025278764 0.633869736857274 0.0356510373148525 ENSG00000134697 GNL2
ENST00000469191 0.656033826699886 0.461066428453152 0.0596354060425399 ENSG00000134697 GNL2
ENST00000489146 0.847350423803449 0.724780244498446 -0.0294830117254135 ENSG00000134697 GNL2
ENST00000463351 0.985175943565893 0.968885720845743 0.00314593118184629 ENSG00000134697 GNL2
ENST00000488496 0.114854026547472 0.0304120956728132 -0.170702177250078 ENSG00000134697 GNL2
ENST00000358011 0.015369205414088 0.00113132785842749 -0.219783450974288 ENSG00000116922 C1orf109
ENST00000494120 0.0107289624799673 0.00056219552050969 -0.225772290355577 ENSG00000116922 C1orf109
ENST00000609516 0.10914150071481 0.0281639481350589 -0.182412199201966 ENSG00000116922 C1orf109
ENST00000464178 0.161857150404841 0.0513920058491466 -0.152500080799791 ENSG00000116922 C1orf109
ENST00000464085 0.0238863242317364 0.00246669701408855 -0.216342527539604 ENSG00000116922 C1orf109
ENST00000491981 0.0218916253465595 0.00210915316593795 -0.217408750728074 ENSG00000116922 C1orf109
ENST00000461359 0.102362599868921 0.0255140660840795 -0.168602883488604 ENSG00000116922 C1orf109
ENST00000477060 0.0787561503390124 0.0170957053746544 -0.17760815926164 ENSG00000116922 C1orf109
ENST00000486637 0.100823226008248 0.0249098129852296 -0.174175164180023 ENSG00000116922 C1orf109
ENST00000491797 0.0991464974022467 0.0243068165983404 -0.18738442598789 ENSG00000116922 C1orf109
ENST00000488137 0.113890564982396 0.0300567092185645 -0.178213770309106 ENSG00000116922 C1orf109
ENST00000472584 0.170733552835353 0.05567370341718 -0.161193890399456 ENSG00000116922 C1orf109
ENST00000373055 0.331897155036787 0.153268894176678 -0.0704414115549732 ENSG00000134690 CDCA8
ENST00000327331 0.331656238803257 0.153091680577217 -0.0704510784832924 ENSG00000134690 CDCA8
ENST00000373045 0.132409600537652 0.0379285184327127 -0.179752204451085 ENSG00000185090 MANEAL
ENST00000397631 0.132409600537652 0.0379285184327127 -0.179752204451085 ENSG00000185090 MANEAL
ENST00000525897 0.438955752120168 0.237250684869363 -0.104815903355054 ENSG00000185090 MANEAL
ENST00000329006 0.213564453759616 0.0783675078587756 -0.153236495015419 ENSG00000185090 MANEAL
ENST00000433474 0.346014221963333 0.163281277483038 -0.123616127205223 ENSG00000233728 RP11-109P14.9
ENST00000373044 0.00750240296481546 0.000280721968652794 -0.248195453012199 ENSG00000196449 YRDC
ENST00000373043 0.0219311109230696 0.00211518328699656 -0.263900161421954 ENSG00000197982 C1orf122
ENST00000419397 0.0944889231255032 0.0225958386794651 -0.200261244613065 ENSG00000197982 C1orf122
ENST00000468084 0.0261941274532945 0.00289397578292043 -0.254880783119391 ENSG00000197982 C1orf122
ENST00000373042 0.0226753175543701 0.00224677263422317 -0.259592370877989 ENSG00000197982 C1orf122
ENST00000446260 0.0292656561009554 0.00347999448825286 -0.248203583311706 ENSG00000197982 C1orf122
ENST00000373036 0.875366915848516 0.770140835625912 -0.0155846307751956 ENSG00000188786 MTF1
ENST00000419993 0.15279827149894 0.0471790326729227 -0.155172841984868 ENSG00000230955 RP11-109P14.10
ENST00000373027 0.518145638454096 0.311382014108484 0.0383857812757384 ENSG00000204084 INPP5B
ENST00000373023 0.512353086100435 0.305732021385165 0.0396530403550643 ENSG00000204084 INPP5B
ENST00000373026 0.32274004958107 0.147013728737025 0.060663552286617 ENSG00000204084 INPP5B
ENST00000373024 0.297259147135803 0.12952753247888 0.0632899205522926 ENSG00000204084 INPP5B
ENST00000487328 0.686662971706983 0.497874874771369 0.0592692520797366 ENSG00000204084 INPP5B
ENST00000470364 0.922623385657672 0.85106223018627 0.01350971578568 ENSG00000204084 INPP5B
ENST00000474758 0.890513009848183 0.796453880379693 -0.0192199778270698 ENSG00000204084 INPP5B
ENST00000458109 0.865118894914053 0.753049219307785 -0.0170107931775657 ENSG00000204084 INPP5B
ENST00000467066 0.833314133409217 0.703248880049897 0.0289079071248442 ENSG00000204084 INPP5B
ENST00000373021 0.638097093443403 0.4403979477895 -0.0552333187219739 ENSG00000204084 INPP5B
ENST00000491406 0.793869421080391 0.644519169133828 -0.0388089171326128 ENSG00000204084 INPP5B
ENST00000373019 0.0517807762735609 0.00877348538061858 -0.128987701154269 ENSG00000183431 SF3A3
ENST00000448721 0.0504087546866748 0.0084197591333518 -0.131015398247657 ENSG00000183431 SF3A3
ENST00000487062 0.442575564018543 0.240521997321806 -0.0910901540875124 ENSG00000183431 SF3A3
ENST00000460925 0.429274385735644 0.229085646982759 -0.0787627522207455 ENSG00000183431 SF3A3
ENST00000489537 0.107051811144509 0.0273335074948309 -0.120996077747504 ENSG00000183431 SF3A3
ENST00000461869 0.0459139335296901 0.00721590392193734 -0.147154654903493 ENSG00000183431 SF3A3
ENST00000470585 0.0474444241923221 0.00762049313898625 -0.145282440258349 ENSG00000183431 SF3A3
ENST00000488934 0.955938800190562 0.912417395322237 -0.00861345830616045 ENSG00000183431 SF3A3
ENST00000462258 0.0305995691651926 0.00374641289271546 -0.164267187505328 ENSG00000183431 SF3A3
ENST00000485803 0.185606405353876 0.0631456396852793 -0.145297919235604 ENSG00000183386 FHL3
ENST00000373016 0.185606405353876 0.0631456396852793 -0.145297919235604 ENSG00000183386 FHL3
ENST00000475084 0.21972237569933 0.0817646590553557 -0.14045849481704 ENSG00000183386 FHL3
ENST00000477194 0.15038873797096 0.0460658828059616 -0.161183512051253 ENSG00000183386 FHL3
ENST00000483132 0.854849028645783 0.736820406518468 -0.0292819304233528 ENSG00000183386 FHL3
ENST00000483182 0.518360356035332 0.311643594990065 -0.0681042938357869 ENSG00000183520 UTP11L
ENST00000486563 0.217454060032431 0.0805258793790071 -0.129187260343784 ENSG00000183520 UTP11L
ENST00000373014 0.552733679498086 0.346687797826525 -0.0598099274173763 ENSG00000183520 UTP11L
ENST00000537711 0.550587770258178 0.34435987364987 -0.0613591848523532 ENSG00000183520 UTP11L
ENST00000488453 0.850018595741019 0.729396970631319 -0.0244454318281662 ENSG00000183520 UTP11L
ENST00000373012 0.0233569113175929 0.00237556965796853 -0.264380145020342 ENSG00000185668 POU3F1
ENST00000432922 0.089111791967251 0.0206111949315873 0.192377563136895 ENSG00000224592 RP5-884C9.2
ENST00000428151 0.114834348215132 0.0304040102178929 0.179200120353076 ENSG00000224592 RP5-884C9.2
ENST00000373001 0.835524398613477 0.706672977037772 -0.0217127419787359 ENSG00000116954 RRAGC
ENST00000474456 0.474188656730888 0.269427822649693 0.0869713104737456 ENSG00000116954 RRAGC
ENST00000493015 0.840977671190195 0.714755754153666 0.0262937516868955 ENSG00000116954 RRAGC
ENST00000496778 0.769539889281046 0.607987031124493 -0.043716140363696 ENSG00000116954 RRAGC
ENST00000433671 0.819311338165654 0.682376660387532 0.025126968913909 ENSG00000228436 RP5-864K19.4
ENST00000456813 0.846506847932867 0.723505535638053 0.0223781381912413 ENSG00000228436 RP5-864K19.4
ENST00000397572 0.944664282614976 0.890780814971584 0.00881465386439039 ENSG00000214114 MYCBP
ENST00000494695 0.85636059433065 0.738918385010795 0.0215242551258631 ENSG00000214114 MYCBP
ENST00000495043 0.989044937155314 0.976531072127286 -0.00193590467527875 ENSG00000214114 MYCBP
ENST00000489803 0.963042686980452 0.926750449357183 -0.00605307988349844 ENSG00000214114 MYCBP
ENST00000454994 0.962810408831815 0.926201522286007 -0.00610119829058522 ENSG00000131233 GJA9
ENST00000489575 0.962810408831815 0.926201522286007 -0.00610119829058522 ENSG00000214114 MYCBP
ENST00000465771 0.908350230705444 0.827607605644821 0.0145664026113616 ENSG00000214114 MYCBP
ENST00000462027 0.90725812974851 0.825804922403106 -0.0135375664288919 ENSG00000214114 MYCBP
ENST00000432648 0.439226899409176 0.23754083604354 -0.0576242690396933 ENSG00000174574 AKIRIN1
ENST00000446189 0.696324360256987 0.509937970016216 -0.032488106319335 ENSG00000174574 AKIRIN1
ENST00000372984 0.560213514222561 0.354308838802287 -0.0452845718528944 ENSG00000174574 AKIRIN1
ENST00000531822 0.617158372280472 0.416145883271172 -0.044961523897783 ENSG00000174574 AKIRIN1
ENST00000372967 0.892671660326776 0.800650190682703 0.0139630917741829 ENSG00000168653 NDUFS5
ENST00000372969 0.892671660326776 0.800650190682703 0.0139630917741829 ENSG00000168653 NDUFS5
ENST00000545844 0.831883086542452 0.701056408999418 0.0168515502970144 ENSG00000127603 MACF1
ENST00000567887 0.832518080831384 0.701962102154146 0.0168002183276224 ENSG00000127603 MACF1
ENST00000372915 0.83204755721485 0.701333653991352 0.0168376057742549 ENSG00000127603 MACF1
ENST00000539005 0.832230910827326 0.701568230443888 0.0168226057350243 ENSG00000127603 MACF1
ENST00000317713 0.832230910827326 0.701568230443888 0.0168226057350243 ENSG00000127603 MACF1
ENST00000361689 0.83204755721485 0.701333653991352 0.0168376057742549 ENSG00000127603 MACF1
ENST00000524432 0.118105122891186 0.0317375640392965 0.121125340648005 ENSG00000127603 MACF1
ENST00000467673 0.0118183301530646 0.000674345018298868 0.261309624875575 ENSG00000127603 MACF1
ENST00000564288 0.974272238903115 0.947662257682979 -0.00274260743079332 ENSG00000127603 MACF1
ENST00000494012 0.0124852649850127 0.000746820210691127 0.246257917188188 ENSG00000127603 MACF1
ENST00000536367 0.100971197212026 0.0249621075354899 0.145510562066007 ENSG00000127603 MACF1
ENST00000480624 0.0238640027678794 0.00246251774906067 0.21618767869059 ENSG00000127603 MACF1
ENST00000469366 0.0287637133566788 0.00338571286944239 0.217291246381529 ENSG00000127603 MACF1
ENST00000289890 0.686510908186665 0.497680098869922 0.0568398630961418 ENSG00000226438 RP11-420K8.1
ENST00000496804 0.574601605777003 0.369263919281914 0.0415556526503122 ENSG00000127603 MACF1
ENST00000530262 0.734010951846092 0.558439747486133 0.0262493070032037 ENSG00000127603 MACF1
ENST00000485063 0.673319365826336 0.481370548206589 0.0512693445059745 ENSG00000127603 MACF1
ENST00000472385 0.747945189498879 0.576946015132521 0.0341817977069802 ENSG00000127603 MACF1
ENST00000484393 0.867480523265012 0.756843730640477 -0.0202547073388597 ENSG00000127603 MACF1
ENST00000476350 0.813037532612226 0.67312442361631 0.01912337763368 ENSG00000127603 MACF1
ENST00000372925 0.788950304177353 0.637379675052592 -0.0195884241919625 ENSG00000127603 MACF1
ENST00000528611 0.934619208448947 0.872934977979965 0.0123466791985254 ENSG00000127603 MACF1
ENST00000289893 0.684219089781131 0.494948693833754 -0.0283169486469424 ENSG00000127603 MACF1
ENST00000530275 0.626115792605942 0.4264551083815 0.0679289630192012 ENSG00000255103 KIAA0754
ENST00000482035 0.661113387304183 0.46712827404896 0.0440993802545803 ENSG00000127603 MACF1
ENST00000473843 0.558665618385882 0.352851522294975 -0.0657794168524672 ENSG00000127603 MACF1
ENST00000469490 0.329455619112065 0.15157373029276 -0.0754994222377536 ENSG00000127603 MACF1
ENST00000487656 0.237095445060616 0.091695830394615 -0.133915808236337 ENSG00000127603 MACF1
ENST00000360115 0.605831370841493 0.403103848761885 -0.0397993701909216 ENSG00000127603 MACF1
ENST00000497964 0.579250155773947 0.373995744185588 -0.0500723497616772 ENSG00000127603 MACF1
ENST00000446276 0.866938988975182 0.75574728195485 -0.0152333672632247 ENSG00000127603 MACF1
ENST00000442046 0.899912018726959 0.812889017532711 0.0120249338151462 ENSG00000127603 MACF1
ENST00000422234 0.134361936246429 0.0387923137018772 0.130061831461619 ENSG00000127603 MACF1
ENST00000462496 0.147805440203192 0.0449049030392304 0.126000585179444 ENSG00000127603 MACF1
ENST00000462103 0.258673475083796 0.104354237931089 0.120922707257777 ENSG00000127603 MACF1
ENST00000496360 0.948829893267755 0.899018914419942 0.00718999670115038 ENSG00000127603 MACF1
ENST00000497807 0.921738068170638 0.849381385400481 -0.0102996605186181 ENSG00000127603 MACF1
ENST00000331593 0.0202492499228469 0.0018528700351783 -0.262394266630227 ENSG00000183682 BMP8A
ENST00000458207 0.787490082752467 0.635239640737975 -0.0363270484517603 ENSG00000182109 RP11-69E11.4
ENST00000450157 0.895617488552395 0.805446741518524 0.0178581466899832 ENSG00000182109 RP11-69E11.4
ENST00000431553 0.920164466802177 0.846726161183143 0.013998990554375 ENSG00000182109 RP11-69E11.4
ENST00000417869 0.672487888895022 0.480400351799761 0.0512339096893799 ENSG00000182109 RP11-69E11.4
ENST00000440190 0.58617323835491 0.381430412292958 0.0621460318584573 ENSG00000182109 RP11-69E11.4
ENST00000427240 0.491182798156341 0.285000688551741 0.0688331718498808 ENSG00000243970 PPIEL
ENST00000482028 0.907378084618427 0.825963703387709 0.0163015638466766 ENSG00000090621 PABPC4
ENST00000372856 0.0194265218648501 0.00172016483160868 -0.0916534564149201 ENSG00000090621 PABPC4
ENST00000372857 0.0194215851748646 0.00171772656970282 -0.0916541969964491 ENSG00000090621 PABPC4
ENST00000372858 0.10640589748295 0.0270609891943248 -0.0664187529064007 ENSG00000090621 PABPC4
ENST00000372862 0.1119893951228 0.0293018695398582 -0.0657102769949946 ENSG00000090621 PABPC4
ENST00000468476 0.131646589440752 0.0375570295127775 -0.112988824822614 ENSG00000090621 PABPC4
ENST00000437136 0.141927630688286 0.0421030106795957 -0.110768492078427 ENSG00000090621 PABPC4
ENST00000492468 0.20793582216668 0.0752249072540268 -0.0955835466026962 ENSG00000090621 PABPC4
ENST00000530186 0.720250288793428 0.540174815388928 -0.0391076629139193 ENSG00000090621 PABPC4
ENST00000421687 0.267245604651469 0.109771349770281 -0.0522622150728122 ENSG00000090621 PABPC4
ENST00000484555 0.0234644852648484 0.00239795875154347 -0.180163501021568 ENSG00000090621 PABPC4
ENST00000525045 0.0132198600022268 0.000837321233567814 -0.173275632392319 ENSG00000090621 PABPC4
ENST00000527718 0.145971814150316 0.0440022240738366 -0.0766400578504923 ENSG00000090621 PABPC4
ENST00000477556 0.0194616913843578 0.00172643441924842 -0.20166382583987 ENSG00000090621 PABPC4
ENST00000461578 0.0169580199601567 0.00134126768704775 -0.219623297566025 ENSG00000090621 PABPC4
ENST00000483770 0.0677694778417051 0.0135408027455138 -0.139876690938945 ENSG00000090621 PABPC4
ENST00000525669 0.355237571656742 0.170018951803326 -0.0542566594089325 ENSG00000090621 PABPC4
ENST00000470443 0.781550156241424 0.626014658270109 -0.0174744322911429 ENSG00000090621 PABPC4
ENST00000415255 0.718810730851269 0.538080125375756 -0.0224560557491258 ENSG00000228060 RP11-69E11.8
ENST00000513632 0.883881186663571 0.784839910970104 -0.0127514416699422 ENSG00000090621 PABPC4
ENST00000525751 0.906091183122972 0.823682301451413 0.0112041302251193 ENSG00000090621 PABPC4
ENST00000474378 0.958346358954259 0.917087861723705 0.00519804970845209 ENSG00000090621 PABPC4
ENST00000529216 0.977157675863592 0.953727497676491 0.00303285937134571 ENSG00000090621 PABPC4
ENST00000492519 0.899423044593535 0.812131513407512 -0.0127089863042987 ENSG00000090621 PABPC4
ENST00000451091 0.0231917072541719 0.00234350629216242 -0.152762144701461 ENSG00000090621 PABPC4
ENST00000531243 0.00900596714980377 0.000402456797836352 -0.239662354813796 ENSG00000090621 PABPC4
ENST00000235628 0.292058019519188 0.125942967845923 -0.134376632412033 ENSG00000116981 NT5C1A
ENST00000470018 0.562899862717853 0.357143309178561 -0.0512398303958602 ENSG00000084072 PPIE
ENST00000485507 0.733806766812252 0.558116342401951 0.0378948548826578 ENSG00000084072 PPIE
ENST00000324379 0.534213416023995 0.327693431404883 -0.0514097266049881 ENSG00000084072 PPIE
ENST00000356511 0.358999937402083 0.172831811264992 -0.0667865319379161 ENSG00000084072 PPIE
ENST00000456578 0.81154729988426 0.670730139534392 0.0277162948085963 ENSG00000084072 PPIE
ENST00000495526 0.534324937788253 0.327845329849092 -0.0514036655209838 ENSG00000084072 PPIE
ENST00000482751 0.534324937788253 0.327845329849092 -0.0514036655209838 ENSG00000084072 PPIE
ENST00000372830 0.358999937402083 0.172831811264992 -0.0667865319379161 ENSG00000084072 PPIE
ENST00000497370 0.701380997544521 0.51594545295541 -0.0329649746671572 ENSG00000084072 PPIE
ENST00000372835 0.563419395089856 0.35775577792123 -0.0486138636899564 ENSG00000084072 PPIE
ENST00000470213 0.704973348779999 0.520317760472578 -0.0324924925363861 ENSG00000084072 PPIE
ENST00000474804 0.713181033952283 0.530541856358215 -0.0316176936252273 ENSG00000084072 PPIE
ENST00000475350 0.534324937788253 0.327845329849092 -0.0514036655209838 ENSG00000084072 PPIE
ENST00000480169 0.588627689704147 0.384048538085691 -0.0466024218283986 ENSG00000084072 PPIE
ENST00000372827 0.522190392193334 0.315509048043688 -0.0633591517971752 ENSG00000116985 BMP8B
ENST00000397360 0.902579765154255 0.817606041336178 -0.0173412189214705 ENSG00000116985 BMP8B
ENST00000441669 0.306776629286316 0.13592164012928 0.079679812715847 ENSG00000043514 TRIT1
ENST00000462797 0.306776629286316 0.13592164012928 0.079679812715847 ENSG00000043514 TRIT1
ENST00000316891 0.306776629286316 0.13592164012928 0.079679812715847 ENSG00000043514 TRIT1
ENST00000372818 0.306776629286316 0.13592164012928 0.079679812715847 ENSG00000043514 TRIT1
ENST00000495175 0.24459247973532 0.0960908954926537 0.0935662339356255 ENSG00000043514 TRIT1
ENST00000491865 0.24814951454942 0.0981859122014987 0.0930792532832603 ENSG00000043514 TRIT1
ENST00000537223 0.223599063149897 0.0839703505014207 0.0969924970045961 ENSG00000043514 TRIT1
ENST00000537440 0.223599063149897 0.0839703505014207 0.0969924970045961 ENSG00000043514 TRIT1
ENST00000541099 0.223599063149897 0.0839703505014207 0.0969924970045961 ENSG00000043514 TRIT1
ENST00000545233 0.223599063149897 0.0839703505014207 0.0969924970045961 ENSG00000043514 TRIT1
ENST00000465417 0.89675802326354 0.807467247896134 0.0173446862466933 ENSG00000043514 TRIT1
ENST00000492612 0.22218341649634 0.0831633983448511 0.104301989839329 ENSG00000043514 TRIT1
ENST00000467774 0.579581264141434 0.374359291738613 0.0745600051071993 ENSG00000043514 TRIT1
ENST00000489945 0.200134882205681 0.0708201366923182 0.113354040629721 ENSG00000043514 TRIT1
ENST00000486825 0.198877521075694 0.0701586517168699 0.114416921282348 ENSG00000043514 TRIT1
ENST00000469476 0.812824880044329 0.672786712211857 0.0270902634181575 ENSG00000043514 TRIT1
ENST00000544981 0.113755638371409 0.0300031681248935 0.152094688118706 ENSG00000043514 TRIT1
ENST00000462243 0.566439233702914 0.360767589826771 0.0701565084802477 ENSG00000043514 TRIT1
ENST00000372811 0.159886069162921 0.0504814915885921 -0.139982895571604 ENSG00000168389 MFSD2A
ENST00000420632 0.144496975863275 0.0433371809912603 -0.145216598587634 ENSG00000168389 MFSD2A
ENST00000434861 0.400637294909544 0.204848923707916 -0.0975029225547967 ENSG00000168389 MFSD2A
ENST00000372809 0.159777430168577 0.0504260063297204 -0.140009426299294 ENSG00000168389 MFSD2A
ENST00000483824 0.159777430168577 0.0504260063297204 -0.140009426299294 ENSG00000168389 MFSD2A
ENST00000469745 0.21274908475909 0.077897384463683 -0.140226620964567 ENSG00000168389 MFSD2A
ENST00000480630 0.465027199555901 0.26078852023309 -0.093627607871287 ENSG00000168389 MFSD2A
ENST00000372797 0.162621404373327 0.0517932971160218 -0.0788737017160857 ENSG00000131236 CAP1
ENST00000372802 0.163469596672809 0.0521942370079043 -0.0788259102041737 ENSG00000131236 CAP1
ENST00000449311 0.534110660979917 0.327572225216488 -0.0434669624737578 ENSG00000131236 CAP1
ENST00000421589 0.518230488802691 0.311485027112296 -0.0437997514036306 ENSG00000131236 CAP1
ENST00000414893 0.47493433202409 0.270148362092118 -0.047490947634068 ENSG00000131236 CAP1
ENST00000414281 0.513892123096778 0.307229543401521 -0.0441732403585747 ENSG00000131236 CAP1
ENST00000420216 0.512936430985585 0.306304772622897 -0.0445590479909398 ENSG00000131236 CAP1
ENST00000372792 0.220943393223843 0.0824426998923627 -0.0717982364114464 ENSG00000131236 CAP1
ENST00000372798 0.216820212661445 0.0801802756269803 -0.071836261056535 ENSG00000131236 CAP1
ENST00000340450 0.15971518295408 0.0503858898889776 -0.0793191889695787 ENSG00000131236 CAP1
ENST00000372805 0.173734671674623 0.0571113738587947 -0.0776843088149588 ENSG00000131236 CAP1
ENST00000435719 0.503217062556026 0.296601260723344 -0.0448697369630848 ENSG00000131236 CAP1
ENST00000427843 0.492505880816109 0.286281403446579 -0.0459786190193879 ENSG00000131236 CAP1
ENST00000417287 0.537565271789775 0.331131695327509 -0.0424139445417905 ENSG00000131236 CAP1
ENST00000424977 0.515566508664295 0.308880074377493 -0.0440861894606473 ENSG00000131236 CAP1
ENST00000446031 0.891583591292931 0.798810717008461 -0.0125081400816673 ENSG00000131236 CAP1
ENST00000479759 0.109847739428921 0.0284454444425145 -0.100280420632508 ENSG00000131236 CAP1
ENST00000461993 0.147984286890586 0.0449774577541819 -0.0927498105080747 ENSG00000131236 CAP1
ENST00000494114 0.173010369601439 0.0567749670151097 -0.0962089447639505 ENSG00000131236 CAP1
ENST00000433473 0.452324006903066 0.249122921036335 -0.0657175790262458 ENSG00000131238 PPT1
ENST00000529905 0.461415409997248 0.257477070117602 -0.0643882592911064 ENSG00000131238 PPT1
ENST00000530704 0.773749873249201 0.614100577010088 -0.030099646048374 ENSG00000131238 PPT1
ENST00000372775 0.763708895663487 0.599282063763213 -0.0345562488413243 ENSG00000131238 PPT1
ENST00000449045 0.739036480081198 0.565321753249475 -0.0345930680940377 ENSG00000131238 PPT1
ENST00000439754 0.765710509722096 0.602049242827653 -0.0327022918040029 ENSG00000131238 PPT1
ENST00000530076 0.896464579512449 0.806919684690172 -0.0159308223457897 ENSG00000131238 PPT1
ENST00000527311 0.699994258861173 0.514299512247487 -0.039364745272196 ENSG00000131238 PPT1
ENST00000372779 0.65086823666045 0.455044376799231 -0.0486061670214291 ENSG00000131238 PPT1
ENST00000526547 0.757388506256896 0.59008334195996 -0.0421885805677077 ENSG00000131238 PPT1
ENST00000372771 0.0340877936076783 0.004448034357688 0.159790585881698 ENSG00000117000 RLF
ENST00000567508 0.838214603605288 0.710543894936223 -0.0319919870845276 ENSG00000259943 RP1-39G22.7
ENST00000372759 0.452170362205126 0.248990886718852 -0.0689860374419056 ENSG00000084073 ZMPSTE24
ENST00000479131 0.777474432919317 0.619648418925591 -0.0363283339507229 ENSG00000084073 ZMPSTE24
ENST00000472583 0.767809829626744 0.60515415420701 -0.0368668705962411 ENSG00000084073 ZMPSTE24
ENST00000474142 0.173424054632212 0.0569698479338163 -0.155770962383242 ENSG00000084073 ZMPSTE24
ENST00000372748 0.00604424211571241 0.000180620092620893 -0.234091455573895 ENSG00000049089 COL9A2
ENST00000482722 0.00651443241597791 0.000209020541568804 -0.232160457206532 ENSG00000049089 COL9A2
ENST00000466267 0.0159633503206402 0.0012135181928913 -0.225938758493365 ENSG00000049089 COL9A2
ENST00000427563 0.00534313768448726 0.000145884782411326 -0.294956053516071 ENSG00000049089 COL9A2
ENST00000488463 0.122170674837763 0.0334340290058607 -0.154357260129493 ENSG00000049089 COL9A2
ENST00000417105 0.0835697501860824 0.0186506975636653 -0.175584449728254 ENSG00000049089 COL9A2
ENST00000496215 0.0881781285492906 0.0202708149519422 -0.183669591420859 ENSG00000049089 COL9A2
ENST00000372736 0.0637510719689593 0.0123186148331233 -0.196914114064691 ENSG00000049089 COL9A2
ENST00000461118 0.0381643883036419 0.00536757919712347 -0.229355121634074 ENSG00000049089 COL9A2
ENST00000435168 0.0652441318515514 0.0127563177331169 0.109896667859711 ENSG00000084070 SMAP2
ENST00000372718 0.123010122923038 0.033766806289018 0.0707109052773297 ENSG00000084070 SMAP2
ENST00000372708 0.0188662713725902 0.00163520073113442 0.110992779437109 ENSG00000084070 SMAP2
ENST00000539317 0.301322237659909 0.132346415809827 0.06550638019624 ENSG00000084070 SMAP2
ENST00000487871 0.985034476565791 0.968485389879037 -0.00268176686748003 ENSG00000084070 SMAP2
ENST00000469416 0.616640357907725 0.415562218526548 -0.0668321948214526 ENSG00000187801 ZFP69B
ENST00000361584 0.611716942030525 0.410072674982228 -0.0675494005161172 ENSG00000187801 ZFP69B
ENST00000484445 0.611716942030525 0.410072674982228 -0.0675494005161172 ENSG00000187801 ZFP69B
ENST00000411995 0.616885062122964 0.415827222391149 -0.0667762435257538 ENSG00000187801 ZFP69B
ENST00000372706 0.505864510371866 0.299003755120619 0.0815461022586427 ENSG00000187815 ZFP69
ENST00000372705 0.551543292568229 0.345351805768748 0.0749704831844231 ENSG00000187815 ZFP69
ENST00000450713 0.68736370811173 0.498786550180365 0.0550204242506209 ENSG00000238287 RP11-656D10.3
ENST00000358527 0.590982401304761 0.386557518665391 0.0692227027194535 ENSG00000164002 EXO5
ENST00000372703 0.590982401304761 0.386557518665391 0.0692227027194535 ENSG00000164002 EXO5
ENST00000420209 0.555169572168246 0.349252302924654 0.0779693392438959 ENSG00000164002 EXO5
ENST00000296380 0.554965327886953 0.349039722614406 0.0745111353342839 ENSG00000164002 EXO5
ENST00000432259 0.462253037100986 0.258276834365673 0.0965554429065307 ENSG00000164002 EXO5
ENST00000418186 0.54488759455155 0.338361614277077 0.0797770199359014 ENSG00000164002 EXO5
ENST00000415550 0.345472798354062 0.162884329213213 0.117623698436754 ENSG00000164002 EXO5
ENST00000443729 0.473653569196696 0.268861820818693 0.0912363489853235 ENSG00000164002 EXO5
ENST00000419161 0.473653569196696 0.268861820818693 0.0912363489853235 ENSG00000164002 EXO5
ENST00000471429 0.978342425436478 0.956018212136633 0.00488622412995618 ENSG00000164002 EXO5
ENST00000372699 0.682101296923525 0.492351661573956 0.0584166297764469 ENSG00000117010 ZNF684
ENST00000465152 0.485619996879418 0.279892969752683 0.0937399474861349 ENSG00000117010 ZNF684
ENST00000372696 0.423713162878339 0.224220824510513 0.104626945623314 ENSG00000117010 ZNF684
ENST00000372697 0.423713162878339 0.224220824510513 0.104626945623314 ENSG00000117010 ZNF684
ENST00000493756 0.656385908586326 0.461463064663099 0.0627643974011311 ENSG00000117010 ZNF684
ENST00000372684 0.857418486663799 0.740667568021742 0.022449976039368 ENSG00000117016 RIMS3
ENST00000372683 0.654956839316808 0.459652417371043 0.0626763750386995 ENSG00000117016 RIMS3
ENST00000606277 0.0270449987894357 0.00305662375514363 -0.241869875822274 ENSG00000272145 NFYC-AS1
ENST00000467203 0.0496498037554513 0.00821919711738941 0.141254525160052 ENSG00000066136 NFYC
ENST00000424419 0.108319808846468 0.0278359914865606 0.10570633690522 ENSG00000066136 NFYC
ENST00000427410 0.189974827663538 0.0653927794735687 0.0808525206650585 ENSG00000066136 NFYC
ENST00000447388 0.183469820416625 0.0620143700326706 0.0783793962385395 ENSG00000066136 NFYC
ENST00000425457 0.196259478589464 0.0688391696661188 0.0798004424506321 ENSG00000066136 NFYC
ENST00000453631 0.0480151426370189 0.00779128609642443 0.147694777018371 ENSG00000066136 NFYC
ENST00000456393 0.189974827663538 0.065427888550977 0.0773229212270124 ENSG00000066136 NFYC
ENST00000372654 0.149966744177123 0.0458796661101008 0.087667680633131 ENSG00000066136 NFYC
ENST00000534399 0.0239189748666276 0.00247249958383147 0.19439291801547 ENSG00000066136 NFYC
ENST00000372653 0.113060186171217 0.0297041033862594 0.0969705919225908 ENSG00000066136 NFYC
ENST00000372669 0.0679600648971273 0.0135943299753497 0.121994384408297 ENSG00000066136 NFYC
ENST00000372652 0.185574112638597 0.0631280980185846 0.0763578634742413 ENSG00000066136 NFYC
ENST00000372651 0.126810446562457 0.0353671541422419 0.0910171390999651 ENSG00000066136 NFYC
ENST00000531464 0.373694087838653 0.183576972918087 0.0929712438381176 ENSG00000066136 NFYC
ENST00000440226 0.879060955349089 0.777270305479276 0.0135695878848575 ENSG00000066136 NFYC
ENST00000525290 0.204451781889429 0.0732132242670192 0.110784512617961 ENSG00000066136 NFYC
ENST00000530965 0.484312019159442 0.278711255901017 0.0757504853492173 ENSG00000066136 NFYC
ENST00000416859 0.489564298082725 0.283309892671739 0.0608747479812977 ENSG00000066136 NFYC
ENST00000308733 0.90887008537146 0.828415667875308 0.0104097103640452 ENSG00000066136 NFYC
ENST00000414185 0.879076108942337 0.777297785319943 -0.014837013851752 ENSG00000066136 NFYC
ENST00000525349 0.558126214947094 0.352322723156238 -0.0627272426360831 ENSG00000066136 NFYC
ENST00000483091 0.427421871455286 0.227501556205383 -0.101391187081283 ENSG00000066136 NFYC
ENST00000488635 0.515165852636643 0.308503318052247 -0.0724669037927066 ENSG00000066136 NFYC
ENST00000496608 0.598507118121988 0.394681866515174 -0.0560194873706499 ENSG00000066136 NFYC
ENST00000372621 0.494041086161179 0.287665051333887 -0.0601937384917281 ENSG00000171793 CTPS1
ENST00000541520 0.479366920845709 0.274176886672814 -0.0623989902458826 ENSG00000171793 CTPS1
ENST00000470271 0.567493193490765 0.361798945872839 -0.0663389941126623 ENSG00000171793 CTPS1
ENST00000475060 0.506704251228805 0.300014677123503 -0.0793585251236746 ENSG00000171793 CTPS1
ENST00000479480 0.541175620311739 0.334729155032388 -0.064096623573193 ENSG00000171793 CTPS1
ENST00000543104 0.551928614707952 0.345807384004931 -0.0612506698697392 ENSG00000171793 CTPS1
ENST00000372616 0.484569073681468 0.27895579477494 -0.0645332071330546 ENSG00000171793 CTPS1
ENST00000480420 0.570840890396035 0.365344224685242 -0.0613911898686872 ENSG00000171793 CTPS1
ENST00000463285 0.443520465701957 0.241382745791076 -0.0802991094205951 ENSG00000171793 CTPS1
ENST00000486889 0.879120499409096 0.777389559732987 -0.0218403587587963 ENSG00000171793 CTPS1
ENST00000497210 0.748684249433378 0.577991160744281 -0.0441976644108017 ENSG00000171793 CTPS1
ENST00000464283 0.671024951401849 0.478719795193317 -0.0508506461740534 ENSG00000171793 CTPS1
ENST00000463423 0.681903379709112 0.49215414378428 -0.050533556663789 ENSG00000171793 CTPS1
ENST00000498694 0.67428860243438 0.4825659399668 -0.0506181202922128 ENSG00000171793 CTPS1
ENST00000302946 0.70081940634399 0.515313852823699 -0.0577616543931309 ENSG00000171790 SLFNL1
ENST00000372613 0.709517585965209 0.525989915067151 -0.0562662826762353 ENSG00000171790 SLFNL1
ENST00000397197 0.709517585965209 0.525989915067151 -0.0562662826762353 ENSG00000171790 SLFNL1
ENST00000439569 0.709517585965209 0.525989915067151 -0.0562662826762353 ENSG00000171790 SLFNL1
ENST00000372611 0.742948207870487 0.570101158145637 -0.0504025535006837 ENSG00000171790 SLFNL1
ENST00000359345 0.998090602048142 0.995963827430171 0.000448546060901475 ENSG00000171790 SLFNL1
ENST00000456518 0.0600264771887851 0.0112086337102364 0.18375056532494 ENSG00000010803 SCMH1
ENST00000397174 0.0427861145744593 0.00647033379966123 0.196741945310533 ENSG00000010803 SCMH1
ENST00000402904 0.0427861145744593 0.00647033379966123 0.196741945310533 ENSG00000010803 SCMH1
ENST00000361191 0.0431604275223872 0.00657779781276021 0.196301708708332 ENSG00000010803 SCMH1
ENST00000361705 0.0431604275223872 0.00657779781276021 0.196301708708332 ENSG00000010803 SCMH1
ENST00000397171 0.0431604275223872 0.00657779781276021 0.196301708708332 ENSG00000010803 SCMH1
ENST00000372597 0.0222126478175782 0.00216380599698561 0.222354994620627 ENSG00000010803 SCMH1
ENST00000372596 0.0222126478175782 0.00216380599698561 0.222354994620627 ENSG00000010803 SCMH1
ENST00000337495 0.0222126478175782 0.00216380599698561 0.222354994620627 ENSG00000010803 SCMH1
ENST00000326197 0.0469854417965177 0.00749114835681258 0.193705860691907 ENSG00000010803 SCMH1
ENST00000372595 0.0529615607089865 0.00911800337268606 0.186879552867996 ENSG00000010803 SCMH1
ENST00000472037 0.584275587252743 0.379135522010489 -0.0671505078910161 ENSG00000010803 SCMH1
ENST00000460215 0.930606110598338 0.865393316919733 -0.0128771780184358 ENSG00000010803 SCMH1
ENST00000498793 0.934250095892648 0.872307099061975 -0.0120956448834533 ENSG00000010803 SCMH1
ENST00000489421 0.84223863112272 0.716786615910411 0.0276478804023324 ENSG00000010803 SCMH1
ENST00000482530 0.151991090475637 0.046802696291531 0.151427346669375 ENSG00000010803 SCMH1
ENST00000488592 0.0384612094656669 0.00545113582528503 0.237194423672503 ENSG00000010803 SCMH1
ENST00000372583 0.479221984592185 0.274062331638637 0.0718549145431198 ENSG00000127124 HIVEP3
ENST00000372584 0.475855920338182 0.271024083729243 0.0723329342236789 ENSG00000127124 HIVEP3
ENST00000247584 0.557363663241636 0.351609722920776 0.0579443611875075 ENSG00000127124 HIVEP3
ENST00000460604 0.399913242844505 0.204293130467038 0.0856663235087703 ENSG00000127124 HIVEP3
ENST00000429157 0.598293372927206 0.394448757252123 0.0528840078713583 ENSG00000127124 HIVEP3
ENST00000491442 0.347887180012842 0.164768029392589 0.12021323406193 ENSG00000127124 HIVEP3
ENST00000489103 0.0878812314365924 0.0201592846793047 0.198505261162002 ENSG00000127124 HIVEP3
ENST00000479350 0.3105283590311 0.1385337848405 0.131527710760205 ENSG00000127124 HIVEP3
ENST00000372571 0.785350274363226 0.631533422479505 -0.0260383771490427 ENSG00000198815 FOXJ3
ENST00000372572 0.011212707158635 0.000611542356680232 0.172822860909673 ENSG00000198815 FOXJ3
ENST00000372573 0.0114896459422166 0.000640503238180631 0.171964226604573 ENSG00000198815 FOXJ3
ENST00000361346 0.0113603417594925 0.000629384795183641 0.172355787464481 ENSG00000198815 FOXJ3
ENST00000361776 0.0113603417594925 0.000629384795183641 0.172355787464481 ENSG00000198815 FOXJ3
ENST00000545068 0.0111290946030678 0.000602555438345125 0.169948301095642 ENSG00000198815 FOXJ3
ENST00000445886 0.0021138811592272 2.56669702303275e-05 0.293133159153192 ENSG00000198815 FOXJ3
ENST00000422278 0.170447073766622 0.055514104419917 0.148442913398321 ENSG00000198815 FOXJ3
ENST00000454417 0.0374279387476897 0.00520734381527302 0.217836818096856 ENSG00000198815 FOXJ3
ENST00000410070 0.819031007200244 0.681941511582611 0.0344512842501174 ENSG00000177181 RIMKLA
ENST00000431473 0.487368819976519 0.281282962980236 0.0767443527428466 ENSG00000177181 RIMKLA
ENST00000372562 0.757634227405914 0.590385612447029 0.0336777427492064 ENSG00000127125 PPCS
ENST00000455780 0.874384898104682 0.768241582531871 0.0183682435218746 ENSG00000127125 PPCS
ENST00000372560 0.976620750663966 0.952550600154673 0.0042270565130294 ENSG00000127125 PPCS
ENST00000472013 0.874506883661585 0.768421373075321 0.0183541233344701 ENSG00000127125 PPCS
ENST00000372561 0.874384898104682 0.768212606804732 0.0183669337483436 ENSG00000127125 PPCS
ENST00000372556 0.874384898104682 0.768212606804732 0.0183669337483436 ENSG00000127125 PPCS
ENST00000471420 0.780814661226848 0.624917440090927 0.033068570491217 ENSG00000127125 PPCS
ENST00000482168 0.721945957504534 0.54249187436735 0.0443451960173529 ENSG00000127125 PPCS
ENST00000469615 0.931779383003718 0.86714111513776 0.0131976661520175 ENSG00000127125 PPCS
ENST00000428554 0.0604115601455017 0.0113331748136435 0.204122986781725 ENSG00000186409 CCDC30
ENST00000477155 0.061270000520066 0.0115847371049238 0.203399126245057 ENSG00000186409 CCDC30
ENST00000495044 0.232098728889044 0.0888174609650314 0.15110713528146 ENSG00000186409 CCDC30
ENST00000507855 0.0662604782745835 0.0130805332755672 0.207449422921682 ENSG00000186409 CCDC30
ENST00000509712 0.107241533010834 0.0274014751177391 0.193110766333388 ENSG00000186409 CCDC30
ENST00000471390 0.144700440701751 0.0434248136066472 0.174479333604137 ENSG00000186409 CCDC30
ENST00000342022 0.139285225536601 0.0409371843170261 0.176204495972753 ENSG00000186409 CCDC30
ENST00000340612 0.121485473182309 0.0331717285664854 0.183738204108252 ENSG00000186409 CCDC30
ENST00000514642 0.275421062517253 0.115033522417758 0.139312662309531 ENSG00000186409 CCDC30
ENST00000390640 0.139615112634503 0.041067935055948 0.17685251995767 ENSG00000186409 CCDC30
ENST00000304979 0.653185080943595 0.457635353892408 -0.0393984888736625 ENSG00000171960 PPIH
ENST00000372550 0.979432192476672 0.957922009372332 -0.0032497620102523 ENSG00000171960 PPIH
ENST00000440068 0.880015350883954 0.778774647370061 -0.0173278925218974 ENSG00000171960 PPIH
ENST00000372549 0.951548040084769 0.903957774142886 -0.0075597522405185 ENSG00000171960 PPIH
ENST00000455203 0.978647226312499 0.956640107751172 -0.003412963994608 ENSG00000171960 PPIH
ENST00000436387 0.950551185959257 0.901918557459545 0.00809560047710742 ENSG00000171960 PPIH
ENST00000461351 0.537775422530148 0.331312074417131 -0.0590992715754671 ENSG00000171960 PPIH
ENST00000321358 0.0709074524165966 0.0145425012267389 -0.1002844675424 ENSG00000065978 YBX1
ENST00000332220 0.0848707159944654 0.0191118255636449 -0.119960168410772 ENSG00000065978 YBX1
ENST00000436427 0.412498060074935 0.214534775031586 -0.0490540677096638 ENSG00000065978 YBX1
ENST00000467957 0.465027199555901 0.260800493697448 -0.0536418674328058 ENSG00000065978 YBX1
ENST00000397054 0.202552409693052 0.0721876122813339 -0.105524889859781 ENSG00000117385 LEPRE1
ENST00000460031 0.202552409693052 0.0721876122813339 -0.105524889859781 ENSG00000117385 LEPRE1
ENST00000236040 0.202552409693052 0.0721876122813339 -0.105524889859781 ENSG00000117385 LEPRE1
ENST00000495874 0.202552409693052 0.0721876122813339 -0.105524889859781 ENSG00000117385 LEPRE1
ENST00000296388 0.202552409693052 0.0721876122813339 -0.105524889859781 ENSG00000117385 LEPRE1
ENST00000462474 0.563330080886043 0.357608328773698 -0.078152374273352 ENSG00000117385 LEPRE1
ENST00000472802 0.535791169053891 0.329566620118702 -0.0840651058472325 ENSG00000117385 LEPRE1
ENST00000431412 0.982176401901604 0.963191800451862 -0.00315829614947634 ENSG00000117385 LEPRE1
ENST00000460831 0.56896957757627 0.363241317179062 -0.0805696764674381 ENSG00000117385 LEPRE1
ENST00000481465 0.77214300304799 0.611738103578895 0.0386282979566877 ENSG00000117385 LEPRE1
ENST00000447502 0.764027023221813 0.599661940076246 0.0402010731512153 ENSG00000117385 LEPRE1
ENST00000463465 0.360176234670511 0.173729979394637 -0.095504907394824 ENSG00000117385 LEPRE1
ENST00000372526 0.160605969455148 0.0508228640746868 -0.160556263357744 ENSG00000117385 LEPRE1
ENST00000492956 0.125386317037555 0.034780714694579 -0.178269617429533 ENSG00000117385 LEPRE1
ENST00000372525 0.694521249350072 0.507834135074606 0.0479830737398033 ENSG00000164008 C1orf50
ENST00000464081 0.319336348879977 0.144684423830056 0.0889027227206877 ENSG00000164008 C1orf50
ENST00000603943 0.25822278169004 0.104081936240528 0.100219347145028 ENSG00000164008 C1orf50
ENST00000536543 0.295546400995345 0.128313138771615 0.0916119698582079 ENSG00000164008 C1orf50
ENST00000468913 0.215995542871152 0.0797546236552329 0.144448318280788 ENSG00000164008 C1orf50
ENST00000494155 0.179932782021695 0.0602053670884962 0.167230671960692 ENSG00000164008 C1orf50
ENST00000372522 0.192514695916073 0.0667945336728279 -0.142793334316864 ENSG00000177868 CCDC23
ENST00000372521 0.0447283164229814 0.00693341430422153 -0.201485309757983 ENSG00000177868 CCDC23
ENST00000537227 0.033967788732353 0.00442418931771395 -0.210405364726682 ENSG00000177868 CCDC23
ENST00000497437 0.0353103126333114 0.0047124112208181 -0.207727891692985 ENSG00000177868 CCDC23
ENST00000487556 0.461508601371857 0.257585891183521 -0.0684943134370142 ENSG00000164010 ERMAP
ENST00000372517 0.461508601371857 0.257585891183521 -0.0684943134370142 ENSG00000164010 ERMAP
ENST00000372514 0.753650730078289 0.58485158084017 -0.0373778454218283 ENSG00000164010 ERMAP
ENST00000328249 0.949676553913078 0.900300424272738 -0.00912119616893675 ENSG00000164010 ERMAP
ENST00000414798 0.970868680435578 0.941556522760483 0.00561205952707767 ENSG00000228192 RP11-342M1.3
ENST00000416809 0.956465275583226 0.913602239708729 0.00854557625944746 ENSG00000228192 RP11-342M1.3
ENST00000425076 0.787518492735708 0.635313450663261 -0.0389321505641363 ENSG00000228192 RP11-342M1.3
ENST00000444563 0.787518492735708 0.635313450663261 -0.0389321505641363 ENSG00000228192 RP11-342M1.3
ENST00000372508 0.943100061355466 0.888001339117968 -0.0110869811628522 ENSG00000164011 ZNF691
ENST00000372507 0.943100061355466 0.888001339117968 -0.0110869811628522 ENSG00000164011 ZNF691
ENST00000372506 0.943100061355466 0.888001339117968 -0.0110869811628522 ENSG00000164011 ZNF691
ENST00000397044 0.825424035615181 0.691376084677465 -0.0312687415848055 ENSG00000164011 ZNF691
ENST00000372504 0.942760033568172 0.887329642632546 -0.0111507606461696 ENSG00000164011 ZNF691
ENST00000397034 0.967015783942958 0.934317859072633 -0.00697345467389921 ENSG00000164011 ZNF691
ENST00000372503 0.843810229639742 0.719258878787736 -0.0299040144797386 ENSG00000164011 ZNF691
ENST00000372502 0.898533728794863 0.810596692339771 0.0204070038065741 ENSG00000164011 ZNF691
ENST00000426263 0.904741045412336 0.821551686276148 -0.0102024623698807 ENSG00000117394 SLC2A1
ENST00000475162 0.571937653925814 0.366387403633834 -0.0442373138350549 ENSG00000117394 SLC2A1
ENST00000439722 0.574698768188308 0.369377743047471 -0.0598117970531892 ENSG00000117394 SLC2A1
ENST00000415851 0.886951483639353 0.790309929763069 -0.0143169606388319 ENSG00000117394 SLC2A1
ENST00000372500 0.967996658683801 0.936281922676288 -0.00452035382035982 ENSG00000117394 SLC2A1
ENST00000460369 0.40713276601188 0.210091561146283 -0.090128212172542 ENSG00000117394 SLC2A1
ENST00000431759 0.473682140239737 0.268897784398916 0.0954361191287676 ENSG00000227533 SLC2A1-AS1
ENST00000416689 0.378551474021015 0.18742062586579 0.116879816734797 ENSG00000227533 SLC2A1-AS1
ENST00000431635 0.176245191032296 0.0583622750742032 -0.113191380319448 ENSG00000117395 EBNA1BP2
ENST00000236051 0.180091675132625 0.0602789991117924 -0.112319304152608 ENSG00000117395 EBNA1BP2
ENST00000463906 0.430008916284103 0.229682621257091 -0.0815178901129539 ENSG00000117395 EBNA1BP2
ENST00000491223 0.120874086581365 0.0329212237290085 -0.147863049117628 ENSG00000117395 EBNA1BP2
ENST00000472982 0.140855351113334 0.041627510482259 -0.144769402113545 ENSG00000117395 EBNA1BP2
ENST00000483082 0.121118143556302 0.0330301354444207 -0.153511988794009 ENSG00000117395 EBNA1BP2
ENST00000461557 0.223239902477773 0.0837382193474851 -0.107403024444536 ENSG00000117395 EBNA1BP2
ENST00000372492 0.90179359996599 0.816014534276792 -0.0157538757639447 ENSG00000243710 WDR65
ENST00000466927 0.82695514010488 0.69372062475664 -0.0269931908896273 ENSG00000117395 EBNA1BP2
ENST00000474566 0.861579527897663 0.747093370272729 -0.022139032123704 ENSG00000117395 EBNA1BP2
ENST00000428122 0.714202536132386 0.531969719734131 -0.0554412775670227 ENSG00000243710 WDR65
ENST00000310955 0.127354144638077 0.0355955268458176 -0.119589794921913 ENSG00000117399 CDC20
ENST00000372462 0.127670657094513 0.0357404715385006 -0.119572656234474 ENSG00000117399 CDC20
ENST00000478882 0.359065615751499 0.172878029009683 -0.0818111433266439 ENSG00000117399 CDC20
ENST00000482046 0.21407444514541 0.0786525321575116 -0.118615692674502 ENSG00000117399 CDC20
ENST00000372458 0.212849942373638 0.0779545109054255 -0.107255538287761 ENSG00000066322 ELOVL1
ENST00000413844 0.212650349595672 0.0778484133317403 -0.107271245845105 ENSG00000066322 ELOVL1
ENST00000468865 0.552906088295587 0.346959147630066 -0.0602841402418988 ENSG00000066322 ELOVL1
ENST00000464204 0.207418259542803 0.0748876732276011 -0.107815621256061 ENSG00000066322 ELOVL1
ENST00000470968 0.213300284028163 0.078222089726708 -0.106728338044502 ENSG00000066322 ELOVL1
ENST00000487209 0.24652714397997 0.0971918182887167 -0.102535447614071 ENSG00000066322 ELOVL1
ENST00000470769 0.280365950670751 0.118338795130736 -0.0973195339491892 ENSG00000066322 ELOVL1
ENST00000497569 0.32103230106583 0.14585882115722 -0.092984711573732 ENSG00000066322 ELOVL1
ENST00000482302 0.284373367064671 0.12100788060601 -0.101020054364269 ENSG00000066322 ELOVL1
ENST00000497050 0.374126583854861 0.18392053224981 -0.0865184881021412 ENSG00000066322 ELOVL1
ENST00000478481 0.889982549458553 0.795692879968508 -0.0192003789006891 ENSG00000066322 ELOVL1
ENST00000479439 0.242948544973146 0.095086129579401 -0.118503977304252 ENSG00000066322 ELOVL1
ENST00000465321 0.199902695300065 0.0706925386885343 -0.127916732965417 ENSG00000066322 ELOVL1
ENST00000479686 0.167607904801935 0.0541354230743807 -0.136601499239018 ENSG00000066322 ELOVL1
ENST00000496932 0.155156813688621 0.048271729539133 -0.141557957006764 ENSG00000066322 ELOVL1
ENST00000290663 0.823770549902694 0.688938115495085 0.0243760091978564 ENSG00000159479 MED8
ENST00000372457 0.831274076703852 0.70020465759026 0.023443887828843 ENSG00000159479 MED8
ENST00000372455 0.791575406718288 0.641217160520198 0.0292137617425772 ENSG00000159479 MED8
ENST00000436713 0.467319895167927 0.262887356740803 0.0733992359048005 ENSG00000229431 RP1-92O14.6
ENST00000460803 0.773402889585848 0.613546858208366 0.0393162491386579 ENSG00000159479 MED8
ENST00000473560 0.372552791807805 0.182705827818162 0.0887969812883233 ENSG00000159479 MED8
ENST00000310739 0.531429016467929 0.325036746823133 -0.073388676243209 ENSG00000198198 SZT2
ENST00000372450 0.531429016467929 0.325036746823133 -0.073388676243209 ENSG00000198198 SZT2
ENST00000357658 0.711440564037125 0.528445585165792 -0.042222386239084 ENSG00000198198 SZT2
ENST00000406439 0.756466696436839 0.58848794999419 -0.0352356963156902 ENSG00000198198 SZT2
ENST00000562955 0.0153400890331784 0.00112459921015452 -0.142368381999934 ENSG00000198198 SZT2
ENST00000470139 0.16246694643822 0.0517081038391064 -0.129394911004087 ENSG00000198198 SZT2
ENST00000372442 0.00522649437486299 0.000138620520261707 -0.198774124561039 ENSG00000198198 SZT2
ENST00000478140 0.172496907725116 0.056537857787129 -0.169045230910107 ENSG00000198198 SZT2
ENST00000471177 0.132105312639444 0.0377779757979834 -0.181152378339696 ENSG00000198198 SZT2
ENST00000460536 0.0135143595209813 0.000874916297498185 -0.219565247857554 ENSG00000198198 SZT2
ENST00000396885 0.205278280423897 0.0736841558510734 -0.15800819973097 ENSG00000229372 SZT2-AS1
ENST00000583037 0.0151066167156963 0.00109098870219643 -0.246022735277926 ENSG00000178922 HYI
ENST00000372425 0.0151066167156963 0.00109098870219643 -0.246022735277926 ENSG00000178922 HYI
ENST00000372433 0.0293876174194262 0.00350004571984519 -0.229719697356582 ENSG00000178922 HYI
ENST00000372434 0.0248540519996327 0.00265289855277365 -0.231864026255618 ENSG00000178922 HYI
ENST00000470662 0.0590128457371483 0.0109087027042143 -0.203495809762692 ENSG00000178922 HYI
ENST00000487366 0.0576434665377181 0.0104994392749444 -0.204301584525562 ENSG00000178922 HYI
ENST00000372430 0.0279469240372526 0.00323364381068405 -0.233335359157021 ENSG00000178922 HYI
ENST00000372432 0.0133382157520422 0.000852523089917161 -0.25096197549086 ENSG00000178922 HYI
ENST00000372427 0.014032314991989 0.000942734701049038 -0.25013481318904 ENSG00000178922 HYI
ENST00000372426 0.0563430881602453 0.0101307852092054 -0.20552899469139 ENSG00000178922 HYI
ENST00000486909 0.0179624366054498 0.00148915798587116 -0.244790193033151 ENSG00000178922 HYI
ENST00000372396 0.771076771344156 0.610168022039583 -0.0208202979150463 ENSG00000066135 KDM4A
ENST00000463151 0.755376391544413 0.5871421825139 0.0351116757833805 ENSG00000066135 KDM4A
ENST00000485249 0.597774847228197 0.393877093445178 0.0576005155921772 ENSG00000066135 KDM4A
ENST00000472265 0.771586422031513 0.610710156145406 0.0450092678051256 ENSG00000066135 KDM4A
ENST00000481296 0.922509795918252 0.850913484425346 -0.0162179764720865 ENSG00000066135 KDM4A
ENST00000398804 0.229198033320416 0.087169139898047 -0.116090004956352 ENSG00000236200 KDM4A-AS1
ENST00000439057 0.287699986695734 0.123172714775305 -0.10702914858803 ENSG00000236200 KDM4A-AS1
ENST00000434346 0.37169191376773 0.182093555375451 -0.10579584843487 ENSG00000236200 KDM4A-AS1
ENST00000453015 0.737275946271449 0.563097325444358 -0.0448883719021843 ENSG00000236200 KDM4A-AS1
ENST00000418149 0.402082249236594 0.206013592977124 -0.0996109436048261 ENSG00000236200 KDM4A-AS1
ENST00000532911 0.0113761869866643 0.000631878709341485 0.261896308522764 ENSG00000126091 ST3GAL3
ENST00000489897 0.0471242276005139 0.00753306113251917 0.188327612500378 ENSG00000126091 ST3GAL3
ENST00000372374 0.0517842496572451 0.00878224803973049 0.180137780541842 ENSG00000126091 ST3GAL3
ENST00000372375 0.0517842496572451 0.00878224803973049 0.180137780541842 ENSG00000126091 ST3GAL3
ENST00000545417 0.0517842496572451 0.00878224803973049 0.180137780541842 ENSG00000126091 ST3GAL3
ENST00000372377 0.0517842496572451 0.00878224803973049 0.180137780541842 ENSG00000126091 ST3GAL3
ENST00000361392 0.0517842496572451 0.00878224803973049 0.180137780541842 ENSG00000126091 ST3GAL3
ENST00000361400 0.0517842496572451 0.00878224803973049 0.180137780541842 ENSG00000126091 ST3GAL3
ENST00000353126 0.0517842496572451 0.00878224803973049 0.180137780541842 ENSG00000126091 ST3GAL3
ENST00000530154 0.0474716309493868 0.00762885545855884 0.191559504671353 ENSG00000126091 ST3GAL3
ENST00000262915 0.0517842496572451 0.00878224803973049 0.180137780541842 ENSG00000126091 ST3GAL3
ENST00000330208 0.0517842496572451 0.00878224803973049 0.180137780541842 ENSG00000126091 ST3GAL3
ENST00000335430 0.0517842496572451 0.00878224803973049 0.180137780541842 ENSG00000126091 ST3GAL3
ENST00000351035 0.0517842496572451 0.00878224803973049 0.180137780541842 ENSG00000126091 ST3GAL3
ENST00000479383 0.0132554706286245 0.000841081526632903 0.259098012783433 ENSG00000126091 ST3GAL3
ENST00000347631 0.0465518965505553 0.00736774845777029 0.188847227041159 ENSG00000126091 ST3GAL3
ENST00000484868 0.0604265926460136 0.0113377116969356 0.201883340113661 ENSG00000126091 ST3GAL3
ENST00000461066 0.0131647800062595 0.00083221178253828 0.259802114269746 ENSG00000126091 ST3GAL3
ENST00000437753 0.0474977320493435 0.00763889769738192 0.237072452647203 ENSG00000229444 RP11-184I16.4
ENST00000533997 0.0584187166439016 0.0107225277225117 0.181810598825641 ENSG00000126091 ST3GAL3
ENST00000469715 0.0584187166439016 0.0107225277225117 0.181810598825641 ENSG00000126091 ST3GAL3
ENST00000490541 0.0584187166439016 0.0107225277225117 0.181810598825641 ENSG00000126091 ST3GAL3
ENST00000528371 0.0584187166439016 0.0107225277225117 0.181810598825641 ENSG00000126091 ST3GAL3
ENST00000530581 0.0584187166439016 0.0107225277225117 0.181810598825641 ENSG00000126091 ST3GAL3
ENST00000531816 0.0584187166439016 0.0107225277225117 0.181810598825641 ENSG00000126091 ST3GAL3
ENST00000531993 0.0584187166439016 0.0107225277225117 0.181810598825641 ENSG00000126091 ST3GAL3
ENST00000533212 0.0584187166439016 0.0107225277225117 0.181810598825641 ENSG00000126091 ST3GAL3
ENST00000533933 0.0584187166439016 0.0107225277225117 0.181810598825641 ENSG00000126091 ST3GAL3
ENST00000372369 0.0584187166439016 0.0107225277225117 0.181810598825641 ENSG00000126091 ST3GAL3
ENST00000372372 0.0584187166439016 0.0107225277225117 0.181810598825641 ENSG00000126091 ST3GAL3
ENST00000372368 0.0584187166439016 0.0107225277225117 0.181810598825641 ENSG00000126091 ST3GAL3
ENST00000372367 0.0584187166439016 0.0107225277225117 0.181810598825641 ENSG00000126091 ST3GAL3
ENST00000372366 0.0584187166439016 0.0107225277225117 0.181810598825641 ENSG00000126091 ST3GAL3
ENST00000372365 0.0584187166439016 0.0107225277225117 0.181810598825641 ENSG00000126091 ST3GAL3
ENST00000361746 0.0584187166439016 0.0107225277225117 0.181810598825641 ENSG00000126091 ST3GAL3
ENST00000332628 0.0584187166439016 0.0107225277225117 0.181810598825641 ENSG00000126091 ST3GAL3
ENST00000531451 0.0576204943376195 0.0104906327698602 0.18287693828001 ENSG00000126091 ST3GAL3
ENST00000372362 0.0576204943376195 0.0104906327698602 0.18287693828001 ENSG00000126091 ST3GAL3
ENST00000361812 0.0576204943376195 0.0104906327698602 0.18287693828001 ENSG00000126091 ST3GAL3
ENST00000461375 0.113128823354396 0.0297352859772587 0.153464080731831 ENSG00000126091 ST3GAL3
ENST00000490502 0.655677853044477 0.460747942040119 0.0553710893613893 ENSG00000126091 ST3GAL3
ENST00000495482 0.942699918961253 0.887204969568656 0.0123378219273488 ENSG00000126091 ST3GAL3
ENST00000372343 0.0185635829604311 0.00158663853528573 -0.201729369824524 ENSG00000117408 IPO13
ENST00000489773 0.0475628609790107 0.00765477744031089 -0.213870777979617 ENSG00000117408 IPO13
ENST00000492152 0.836173934642198 0.707716459249343 -0.0331302993584335 ENSG00000117408 IPO13
ENST00000372339 0.873180773085547 0.766232832537822 -0.0263263959255514 ENSG00000117408 IPO13
ENST00000471934 0.63246476933584 0.433728629685191 -0.0644677615417859 ENSG00000132768 DPH2
ENST00000476260 0.320656889753649 0.145563748706828 -0.115709105090736 ENSG00000132768 DPH2
ENST00000255108 0.11223402734807 0.0293955114461031 -0.139593219877279 ENSG00000132768 DPH2
ENST00000412950 0.135443057476039 0.039253243094948 -0.143204222972897 ENSG00000132768 DPH2
ENST00000524776 0.135443057476039 0.039253243094948 -0.143204222972897 ENSG00000132768 DPH2
ENST00000495421 0.11223402734807 0.0293955114461031 -0.139593219877279 ENSG00000132768 DPH2
ENST00000530988 0.74718491236707 0.575682146461793 -0.0457659515741011 ENSG00000132768 DPH2
ENST00000527567 0.533369990109916 0.326830048394593 -0.0796041802006874 ENSG00000132768 DPH2
ENST00000492306 0.299071639965922 0.130823996573356 -0.119966381417107 ENSG00000132768 DPH2
ENST00000490861 0.29206521666162 0.125954369375712 -0.11956885528452 ENSG00000132768 DPH2
ENST00000396758 0.114557699254064 0.0303036750470159 -0.139038513843313 ENSG00000132768 DPH2
ENST00000477294 0.470314135790924 0.265667445861291 -0.0906415590861736 ENSG00000132768 DPH2
ENST00000529729 0.281920134447947 0.119331203208112 -0.117114897347315 ENSG00000132768 DPH2
ENST00000532140 0.559236825748806 0.353380599856401 -0.0753780722319576 ENSG00000132768 DPH2
ENST00000534786 0.613465033758802 0.412110090770578 -0.0674088281339527 ENSG00000132768 DPH2
ENST00000534655 0.286835447742126 0.122633274093558 -0.132178107008756 ENSG00000132768 DPH2
ENST00000459879 0.0576410942387257 0.0104973695186254 -0.194170449365241 ENSG00000132768 DPH2
ENST00000527319 0.119393534045841 0.0322839686907541 -0.165824674507965 ENSG00000132768 DPH2
ENST00000472505 0.237404954023599 0.0919283403490712 -0.109737956560065 ENSG00000117410 ATP6V0B
ENST00000472174 0.243039987675609 0.0951817619739134 -0.0994135121710766 ENSG00000117410 ATP6V0B
ENST00000532642 0.240067490662467 0.0934297350148642 -0.0997893866789455 ENSG00000117410 ATP6V0B
ENST00000236067 0.23869235578735 0.0926548178187978 -0.100056055770887 ENSG00000117410 ATP6V0B
ENST00000471859 0.285625930507164 0.121789736865999 -0.0920276881628869 ENSG00000117410 ATP6V0B
ENST00000472277 0.226140690515558 0.0853813848666866 -0.106114436355048 ENSG00000117410 ATP6V0B
ENST00000461670 0.191727443413066 0.0663870254003006 -0.123026760132212 ENSG00000117410 ATP6V0B
ENST00000468183 0.238488268384347 0.0925363933250158 -0.100065163917553 ENSG00000117410 ATP6V0B
ENST00000473485 0.238488268384347 0.0925363933250158 -0.100065163917553 ENSG00000117410 ATP6V0B
ENST00000496131 0.207114426635067 0.0746845301590728 -0.11369495490913 ENSG00000117410 ATP6V0B
ENST00000498208 0.19331094664907 0.067222536025491 -0.121993944976839 ENSG00000117410 ATP6V0B
ENST00000532072 0.6191075975542 0.418430500885526 -0.0575692836641976 ENSG00000117410 ATP6V0B
ENST00000498664 0.586000363947585 0.381156631148989 -0.057529338393939 ENSG00000117410 ATP6V0B
ENST00000498543 0.936730427378229 0.876778686448783 -0.0136339062966398 ENSG00000117411 B4GALT2
ENST00000372324 0.522254656809517 0.315572544540064 -0.0664728372480023 ENSG00000117411 B4GALT2
ENST00000497866 0.894888783443703 0.804023476340047 -0.020939695785132 ENSG00000117411 B4GALT2
ENST00000434555 0.501503855261853 0.294817318655999 -0.0686056228872104 ENSG00000117411 B4GALT2
ENST00000356836 0.50865553925416 0.301810700629696 -0.0680337256834861 ENSG00000117411 B4GALT2
ENST00000309519 0.347540794607508 0.164488993214907 -0.0930178164277069 ENSG00000117411 B4GALT2
ENST00000485678 0.522716989763444 0.316084575662793 -0.0779105256076413 ENSG00000117411 B4GALT2
ENST00000481924 0.884223783538177 0.785419362540687 -0.0236922743874023 ENSG00000117411 B4GALT2
ENST00000372307 0.668728902899379 0.476106454402479 0.0533237127131756 ENSG00000196517 SLC6A9
ENST00000372306 0.68019675363745 0.490352082389161 0.0505839588627916 ENSG00000196517 SLC6A9
ENST00000372310 0.656778257326467 0.461881160576587 0.0571550744848942 ENSG00000196517 SLC6A9
ENST00000475075 0.875807014214539 0.771074806969686 0.023409637693372 ENSG00000196517 SLC6A9
ENST00000357730 0.738209141679207 0.564192381385527 0.0476467005642499 ENSG00000196517 SLC6A9
ENST00000360584 0.738209141679207 0.564192381385527 0.0476467005642499 ENSG00000196517 SLC6A9
ENST00000537678 0.735071877185815 0.559953956938725 0.0485739625232859 ENSG00000196517 SLC6A9
ENST00000492434 0.933556234617564 0.87078603879357 -0.0143481359407724 ENSG00000196517 SLC6A9
ENST00000361745 0.0483555357659968 0.00787371421095303 -0.159639097495973 ENSG00000178028 DMAP1
ENST00000446292 0.066559586573577 0.0131849654553329 -0.15382431619921 ENSG00000178028 DMAP1
ENST00000440641 0.134536413072554 0.0388707183310996 -0.127199156267951 ENSG00000178028 DMAP1
ENST00000436069 0.190767538162679 0.0659209592817622 -0.146606110919562 ENSG00000178028 DMAP1
ENST00000437511 0.0921723698793833 0.0217232517313654 -0.142510595475907 ENSG00000178028 DMAP1
ENST00000475794 0.206301864804846 0.0742422673427402 -0.136826914850358 ENSG00000178028 DMAP1
ENST00000471829 0.1177195064568 0.0315692785849043 -0.13557128344576 ENSG00000178028 DMAP1
ENST00000487922 0.112465008254228 0.0294774373858249 -0.140296197396008 ENSG00000178028 DMAP1
ENST00000315913 0.0483555357659968 0.00787371421095303 -0.159639097495973 ENSG00000178028 DMAP1
ENST00000372289 0.0483555357659968 0.00787371421095303 -0.159639097495973 ENSG00000178028 DMAP1
ENST00000463950 0.258798950302128 0.104434268432965 -0.130780385354225 ENSG00000178028 DMAP1
ENST00000372290 0.235347433547578 0.0906178555737546 -0.1060679905257 ENSG00000178028 DMAP1
ENST00000488433 0.0556273997650304 0.00991073688800972 -0.155080303527548 ENSG00000178028 DMAP1
ENST00000483741 0.129243518497595 0.0364198129867408 -0.169930382560135 ENSG00000178028 DMAP1
ENST00000494092 0.147000657743103 0.0445086562306306 -0.169532856045031 ENSG00000178028 DMAP1
ENST00000372257 0.0578882637463656 0.0105736319311705 0.140540449142208 ENSG00000117419 ERI3
ENST00000372259 0.231810701301564 0.0886347948173096 0.102942271401542 ENSG00000117419 ERI3
ENST00000456170 0.243905483067231 0.0956830763998001 0.100764880236364 ENSG00000117419 ERI3
ENST00000537474 0.0475684879864962 0.00765955904877496 0.150017053887126 ENSG00000117419 ERI3
ENST00000489710 0.636279614016831 0.438252708991496 0.0508743681897725 ENSG00000117419 ERI3
ENST00000479101 0.550408722574912 0.344196588631312 0.0616492989963857 ENSG00000117419 ERI3
ENST00000462341 0.464946774372272 0.260667324191834 0.0727820161123697 ENSG00000117419 ERI3
ENST00000452396 0.0243335969803168 0.00254981332384246 0.170512585522484 ENSG00000117419 ERI3
ENST00000495828 0.0242180608397546 0.00252767099824597 0.171257099766271 ENSG00000117419 ERI3
ENST00000457571 0.0135471032164158 0.00087896056647913 0.197359170566445 ENSG00000117419 ERI3
ENST00000355387 0.0605910589958998 0.011394877912063 -0.143410628887848 ENSG00000187147 RNF220
ENST00000361799 0.0605910589958998 0.011394877912063 -0.143410628887848 ENSG00000187147 RNF220
ENST00000372247 0.0605910589958998 0.011394877912063 -0.143410628887848 ENSG00000187147 RNF220
ENST00000443020 0.0520183229426881 0.00884920386979607 -0.157504863976117 ENSG00000187147 RNF220
ENST00000453863 0.0711907568762871 0.0146154370365572 -0.156600954775038 ENSG00000187147 RNF220
ENST00000335497 0.0517014548785586 0.00875289444922221 -0.154149242101192 ENSG00000187147 RNF220
ENST00000440132 0.0567247988072442 0.0102364861094784 -0.150929233728994 ENSG00000187147 RNF220
ENST00000474064 0.0628777617867066 0.0120637981668771 -0.142522071597784 ENSG00000187147 RNF220
ENST00000471494 0.01673747283504 0.00131356560670792 -0.191718673248512 ENSG00000187147 RNF220
ENST00000488865 0.0847949343270231 0.0190877461078837 -0.151453562725264 ENSG00000187147 RNF220
ENST00000497469 0.0673543867802114 0.0134201952967371 -0.150848784593856 ENSG00000187147 RNF220
ENST00000475378 0.136054333722468 0.0395450749704168 -0.123891352020726 ENSG00000187147 RNF220
ENST00000484745 0.136601169920162 0.0397971606774561 -0.119708028498724 ENSG00000187147 RNF220
ENST00000372242 0.0923036985657741 0.0217847987722333 -0.127074215752123 ENSG00000126106 TMEM53
ENST00000372243 0.0923184949913501 0.0217934066075293 -0.127071961287439 ENSG00000126106 TMEM53
ENST00000372244 0.0923184949913501 0.0217934066075293 -0.127071961287439 ENSG00000126106 TMEM53
ENST00000495630 0.154976395531782 0.0481857531034922 -0.111950926973898 ENSG00000126106 TMEM53
ENST00000474394 0.118289654350855 0.0318241202060675 -0.151303045520753 ENSG00000187147 RNF220
ENST00000480686 0.285775270978622 0.121886075456442 -0.104628709149292 ENSG00000187147 RNF220
ENST00000474956 0.571876107579662 0.366320897080017 -0.0668768469988347 ENSG00000187147 RNF220
ENST00000476724 0.780776119722748 0.624845681690384 -0.0400491577362602 ENSG00000126106 TMEM53
ENST00000468117 0.761150033695609 0.595672493457751 -0.0434169803421738 ENSG00000126106 TMEM53
ENST00000372237 0.760747021776465 0.595120712173283 -0.0434450546670629 ENSG00000126106 TMEM53
ENST00000372235 0.861346005236646 0.746703259975681 -0.0266140467177149 ENSG00000126106 TMEM53
ENST00000420706 0.834277883000171 0.704832943528051 -0.0321949380663812 ENSG00000126106 TMEM53
ENST00000424484 0.193811863390367 0.0674884093283937 -0.125638942217045 ENSG00000198520 C1orf228
ENST00000455805 0.851574381137739 0.73182879045726 -0.0271345849325993 ENSG00000198520 C1orf228
ENST00000458657 0.309292516960164 0.137721755080243 -0.0960519096360416 ENSG00000198520 C1orf228
ENST00000418644 0.838558463232117 0.711095537279607 -0.0299420594788098 ENSG00000198520 C1orf228
ENST00000441519 0.851574381137739 0.73182879045726 -0.0271345849325993 ENSG00000198520 C1orf228
ENST00000357508 0.309292516960164 0.137721755080243 -0.0960519096360416 ENSG00000198520 C1orf228
ENST00000535358 0.309292516960164 0.137721755080243 -0.0960519096360416 ENSG00000198520 C1orf228
ENST00000445071 0.816167079771665 0.677825553957652 -0.0334881749278035 ENSG00000198520 C1orf228
ENST00000453711 0.811451653271028 0.670483396957447 -0.0346202487668218 ENSG00000198520 C1orf228
ENST00000421398 0.220083039242551 0.0819844627971503 -0.11978309945669 ENSG00000198520 C1orf228
ENST00000444751 0.201258237430981 0.0714463693281717 -0.123649864509077 ENSG00000198520 C1orf228
ENST00000434068 0.139027259636012 0.0407923038218193 -0.157230678053021 ENSG00000198520 C1orf228
ENST00000434520 0.154258342501874 0.0478237091838523 -0.155694312949482 ENSG00000198520 C1orf228
ENST00000427321 0.0316814502222208 0.00396888233521041 -0.243296533911002 ENSG00000198520 C1orf228
ENST00000446792 0.0490696341618959 0.00806317924031229 -0.226929517536247 ENSG00000198520 C1orf228
ENST00000444525 0.0260233985387064 0.00286599459813827 -0.255844522068156 ENSG00000198520 C1orf228
ENST00000440383 0.0424367737058478 0.0063821372179734 -0.233826706739882 ENSG00000198520 C1orf228
ENST00000427336 0.0477321816575378 0.00770942870305775 -0.227999222250353 ENSG00000198520 C1orf228
ENST00000418779 0.975852276737071 0.951019760376054 -0.00538395526663745 ENSG00000198520 C1orf228
ENST00000568406 0.94544185953679 0.892485901391714 0.0119433737311954 ENSG00000198520 C1orf228
ENST00000452259 0.903700817683628 0.81990531512718 -0.0121402473529209 ENSG00000142945 KIF2C
ENST00000372224 0.505345553132595 0.298564117851513 -0.0510727936171582 ENSG00000142945 KIF2C
ENST00000493027 0.910991819770687 0.831826668028996 -0.0113386538926497 ENSG00000142945 KIF2C
ENST00000372218 0.508059816077047 0.301259955339572 -0.0507844098687648 ENSG00000142945 KIF2C
ENST00000455186 0.895510279014185 0.805206151325127 -0.0131625341731056 ENSG00000142945 KIF2C
ENST00000372222 0.33066829787254 0.152378956227142 -0.0690144557864562 ENSG00000142945 KIF2C
ENST00000480574 0.45830804166503 0.254644996746398 -0.0780057174309452 ENSG00000142945 KIF2C
ENST00000372217 0.342323340581125 0.160541062065093 -0.0707092522574508 ENSG00000142945 KIF2C
ENST00000440985 0.615388223281858 0.414235441569481 -0.0553964478152653 ENSG00000225721 RP11-269F19.2
ENST00000428791 0.354867734903357 0.169793481399509 -0.0790668447214115 ENSG00000225721 RP11-269F19.2
ENST00000423289 0.0918048061299755 0.0216027162844865 -0.140938399158295 ENSG00000142945 KIF2C
ENST00000472235 0.108703600391359 0.0279777846965793 -0.1450605447498 ENSG00000142945 KIF2C
ENST00000497035 0.454329133288235 0.250850848547592 -0.0459293060256329 ENSG00000142937 RPS8
ENST00000396651 0.439881830178644 0.238137405677817 -0.0470454949006631 ENSG00000142937 RPS8
ENST00000372209 0.440473187701285 0.238754571350057 -0.046997621820808 ENSG00000142937 RPS8
ENST00000470475 0.980884374011682 0.960649015586452 0.00263211019745668 ENSG00000142937 RPS8
ENST00000485390 0.441007834836342 0.239156286824747 -0.0469578194557843 ENSG00000142937 RPS8
ENST00000464658 0.507150028806659 0.300441917019961 -0.0505521934529566 ENSG00000142937 RPS8
ENST00000484599 0.509637970752452 0.302983056814304 -0.0502529384792671 ENSG00000142937 RPS8
ENST00000474582 0.335431285037415 0.155688757478632 -0.0965451711093182 ENSG00000142937 RPS8
ENST00000372201 0.307626252970014 0.136557365666561 -0.117738665802051 ENSG00000173846 PLK3
ENST00000465443 0.316214401926206 0.1424680320611 -0.115919016627152 ENSG00000173846 PLK3
ENST00000492398 0.727850320870978 0.550431083172363 -0.050570484421024 ENSG00000173846 PLK3
ENST00000439363 0.523224133196397 0.316539897461162 0.0728943548920484 ENSG00000070785 EIF2B3
ENST00000360403 0.772488600769791 0.612240365486737 0.0308713374042103 ENSG00000070785 EIF2B3
ENST00000486491 0.932892154120266 0.869449800549623 0.0139617719174237 ENSG00000070785 EIF2B3
ENST00000372183 0.860487003731844 0.745473868484103 0.0202584435385587 ENSG00000070785 EIF2B3
ENST00000480675 0.7159276825244 0.53429537632146 -0.0433204452071258 ENSG00000070785 EIF2B3
ENST00000477953 0.687271817247556 0.498614175677682 -0.0475986529214812 ENSG00000070785 EIF2B3
ENST00000372182 0.319364612861429 0.144710360284255 -0.109701163071448 ENSG00000070785 EIF2B3
ENST00000487532 0.548192905319135 0.341826248882704 -0.0775425260045607 ENSG00000070785 EIF2B3
ENST00000497010 0.460496365318216 0.256706924309854 -0.0956823275746649 ENSG00000070785 EIF2B3
ENST00000372168 0.0910299529767508 0.0212863695038222 -0.151734651935677 ENSG00000126107 HECTD3
ENST00000372172 0.0405540892392841 0.00594415901920979 -0.158420187431387 ENSG00000126107 HECTD3
ENST00000486132 0.102211169390051 0.025464134047396 -0.163163113057978 ENSG00000126107 HECTD3
ENST00000486296 0.0111509990444092 0.000604699146735913 -0.249625574044891 ENSG00000126107 HECTD3
ENST00000466423 0.0107397162034117 0.000563165851752887 -0.243073130074656 ENSG00000126107 HECTD3
ENST00000487488 0.0614641869810274 0.0116470652824397 -0.19520932410617 ENSG00000126107 HECTD3
ENST00000484564 0.37356429845851 0.183481373692644 -0.115530462128525 ENSG00000126107 HECTD3
ENST00000246337 0.106169690185047 0.0269747750614104 -0.136897387813159 ENSG00000126088 UROD
ENST00000491773 0.176371284717357 0.0584173925269418 -0.128922859154954 ENSG00000126088 UROD
ENST00000463092 0.150589652936859 0.0461533294970487 -0.136990603250141 ENSG00000126088 UROD
ENST00000461035 0.224712298444596 0.0845480235709652 -0.125927687040161 ENSG00000126088 UROD
ENST00000491300 0.129298568610384 0.0364512443214818 -0.137309223201645 ENSG00000126088 UROD
ENST00000434478 0.152884279895619 0.0472109413076411 -0.130741009673216 ENSG00000126088 UROD
ENST00000494399 0.106169690185047 0.0269747750614104 -0.136897387813159 ENSG00000126088 UROD
ENST00000460334 0.159254313314576 0.0501613683473131 -0.129618054274347 ENSG00000126088 UROD
ENST00000462688 0.128105628663778 0.0359307156199851 -0.137324334204975 ENSG00000126088 UROD
ENST00000460906 0.160883895066287 0.0509473793774765 -0.1298833000348 ENSG00000126088 UROD
ENST00000490385 0.169532404391116 0.0550508284885464 -0.127526688266105 ENSG00000126088 UROD
ENST00000469548 0.100736892066799 0.0248646262779092 -0.144252352859156 ENSG00000126088 UROD
ENST00000486699 0.0988231755073226 0.0242079543010231 -0.145184258604125 ENSG00000126088 UROD
ENST00000478467 0.0872472875283142 0.0199287571775836 -0.149005628353808 ENSG00000126088 UROD
ENST00000428106 0.0882935597435947 0.0203174190719928 -0.149365319892142 ENSG00000126088 UROD
ENST00000496439 0.136377714724909 0.0396918471449328 -0.138668807251578 ENSG00000126088 UROD
ENST00000473012 0.162208911022801 0.0515651424000147 -0.133731094881253 ENSG00000126088 UROD
ENST00000472254 0.353399219391128 0.168660507064896 -0.107362695688276 ENSG00000126088 UROD
ENST00000466193 0.307924372534953 0.136748026377771 -0.125174123376224 ENSG00000126088 UROD
ENST00000465678 0.343549603563542 0.161483762170292 -0.117574741340746 ENSG00000126088 UROD
ENST00000464588 0.100037695565638 0.0246213074688507 0.196572818523951 ENSG00000162415 ZSWIM5
ENST00000334815 0.276490173845807 0.115723570281039 -0.139624276283638 ENSG00000186603 HPDL
ENST00000528332 0.0186661090882731 0.0016000108026033 -0.188923076660671 ENSG00000132781 MUTYH
ENST00000529984 0.0186661090882731 0.0016000108026033 -0.188923076660671 ENSG00000132781 MUTYH
ENST00000372110 0.0196175412157754 0.00175392949930089 -0.187323099586015 ENSG00000132781 MUTYH
ENST00000372115 0.0171596440373186 0.00137085653239981 -0.191333270355092 ENSG00000132781 MUTYH
ENST00000481571 0.0196175412157754 0.00175392949930089 -0.187323099586015 ENSG00000132781 MUTYH
ENST00000372098 0.0196175412157754 0.00175392949930089 -0.187323099586015 ENSG00000132781 MUTYH
ENST00000355498 0.021686375188405 0.00207612088529828 -0.183093544901486 ENSG00000132781 MUTYH
ENST00000475516 0.0222882068575026 0.00217706422388327 -0.18245272235737 ENSG00000132781 MUTYH
ENST00000372104 0.0196478682981603 0.00176006881423118 -0.186813800067105 ENSG00000132781 MUTYH
ENST00000448481 0.0196478682981603 0.00176006881423118 -0.186813800067105 ENSG00000132781 MUTYH
ENST00000456914 0.0194267174690205 0.00172134988211541 -0.18737310187383 ENSG00000132781 MUTYH
ENST00000354383 0.0222882068575026 0.00217706422388327 -0.18245272235737 ENSG00000132781 MUTYH
ENST00000488731 0.0202871628521277 0.00186156655111716 -0.185833012711806 ENSG00000132781 MUTYH
ENST00000372100 0.0218049083606226 0.00209578391309909 -0.183065708298787 ENSG00000132781 MUTYH
ENST00000450313 0.0173076271451793 0.00138949882654674 -0.19129878368942 ENSG00000132781 MUTYH
ENST00000531105 0.0211930551120199 0.00199848531878828 -0.18371185360886 ENSG00000132781 MUTYH
ENST00000467459 0.0504987096305975 0.0084457838858659 -0.204546167180284 ENSG00000132781 MUTYH
ENST00000482094 0.112908506771889 0.0296396592470073 -0.179525887118841 ENSG00000132781 MUTYH
ENST00000529892 0.14449423170586 0.0433323958367847 -0.164283962929624 ENSG00000132781 MUTYH
ENST00000533178 0.0209681590753092 0.00196194230305379 -0.201529415707186 ENSG00000132781 MUTYH
ENST00000528013 0.0181858417378153 0.00152161261614993 -0.189433102583916 ENSG00000132781 MUTYH
ENST00000412971 0.0328715520933514 0.00419828918413268 -0.186096986911853 ENSG00000132781 MUTYH
ENST00000462388 0.129457723105067 0.0365251673191498 -0.176410587638779 ENSG00000132781 MUTYH
ENST00000470256 0.0591448741675599 0.0109476718463989 -0.169380204735378 ENSG00000132781 MUTYH
ENST00000461495 0.0501363607055723 0.00835147026716334 -0.175010164341222 ENSG00000132781 MUTYH
ENST00000435155 0.0501836973855825 0.00836410798440096 -0.175743364572543 ENSG00000132781 MUTYH
ENST00000467940 0.0591226414845259 0.0109390772661109 -0.170056686514981 ENSG00000132781 MUTYH
ENST00000478796 0.202459730487177 0.0721317435120806 -0.150247445204408 ENSG00000132781 MUTYH
ENST00000525160 0.0587757547117519 0.0108381574360986 -0.169904174318702 ENSG00000132781 MUTYH
ENST00000479746 0.0571651134763998 0.0103587135508129 -0.170783116243632 ENSG00000132781 MUTYH
ENST00000492494 0.0544956877941862 0.00957122202834201 -0.172282466082853 ENSG00000132781 MUTYH
ENST00000483642 0.0524507074308935 0.00896845899940131 -0.174027396139848 ENSG00000132781 MUTYH
ENST00000481139 0.111594931368981 0.0291162243277466 -0.147873648350742 ENSG00000132781 MUTYH
ENST00000485484 0.130016961297523 0.036819521251036 -0.14291003908188 ENSG00000132781 MUTYH
ENST00000476789 0.104013771080256 0.0261265744598229 -0.151428789648424 ENSG00000132781 MUTYH
ENST00000462387 0.101503100905581 0.0251895361552798 -0.15303389258674 ENSG00000132781 MUTYH
ENST00000474703 0.111233656901487 0.0289787736542825 -0.152963567478779 ENSG00000132781 MUTYH
ENST00000483127 0.144402198990146 0.0432774451591234 -0.145488174490247 ENSG00000132781 MUTYH
ENST00000534453 0.311490899755957 0.139219841683865 -0.112976121468541 ENSG00000132781 MUTYH
ENST00000372090 0.0855870431982384 0.0193501352590305 -0.174618419817597 ENSG00000132773 TOE1
ENST00000477731 0.0587345119775393 0.0108255461787528 -0.211844203344677 ENSG00000132773 TOE1
ENST00000539779 0.0681934485562916 0.0136629725514898 -0.185470621958367 ENSG00000132773 TOE1
ENST00000471337 0.0346112384851314 0.00455126379239005 -0.233020537132452 ENSG00000132773 TOE1
ENST00000495703 0.0726465034906156 0.0150746035493492 -0.182048961688261 ENSG00000132773 TOE1
ENST00000460057 0.136318116919282 0.0396523098496379 -0.18082234198942 ENSG00000132773 TOE1
ENST00000372084 0.00820365253064737 0.000336561697503262 0.199355854618851 ENSG00000070759 TESK2
ENST00000372086 0.0112280056204807 0.000613285836331851 0.194879798064181 ENSG00000070759 TESK2
ENST00000341771 0.0112280056204807 0.000613285836331851 0.194879798064181 ENSG00000070759 TESK2
ENST00000486676 0.011104718785624 0.000599658179744945 0.194952576565047 ENSG00000070759 TESK2
ENST00000538496 0.0101798770520909 0.000501994656889132 0.200226306318834 ENSG00000070759 TESK2
ENST00000493974 0.0125154371321577 0.000750885013570251 0.276350788459048 ENSG00000070759 TESK2
ENST00000451835 0.0254564760371537 0.00275727059281884 0.230609082200612 ENSG00000070759 TESK2
ENST00000415578 0.790745542842181 0.639960810048718 -0.0402892702938181 ENSG00000236624 CCDC163P
ENST00000515561 0.789971584457197 0.638870591093286 -0.0404131561043906 ENSG00000236624 CCDC163P
ENST00000502793 0.717286644618414 0.535941913930018 -0.0549554537324281 ENSG00000236624 CCDC163P
ENST00000490551 0.8969687059198 0.807898320804263 -0.0210103987968865 ENSG00000236624 CCDC163P
ENST00000432082 0.97906562216868 0.95730549075569 -0.00473942255147379 ENSG00000236624 CCDC163P
ENST00000514299 0.97906562216868 0.95730549075569 -0.00473942255147379 ENSG00000236624 CCDC163P
ENST00000486476 0.988955145952468 0.976330027224308 -0.00263219655993706 ENSG00000236624 CCDC163P
ENST00000401061 0.159776935835431 0.050422824009812 -0.141994124876765 ENSG00000132763 MMACHC
ENST00000477188 0.840947823018521 0.714686821097678 -0.0322120621653872 ENSG00000132763 MMACHC
ENST00000262746 0.348480687392642 0.165221615901749 0.0824911661356972 ENSG00000117450 PRDX1
ENST00000319248 0.349137775647496 0.165681071124183 0.0824269882609728 ENSG00000117450 PRDX1
ENST00000372079 0.348223506096462 0.16500317167996 0.0825690092612506 ENSG00000117450 PRDX1
ENST00000447184 0.298452292321958 0.130399050176846 0.0914933019789424 ENSG00000117450 PRDX1
ENST00000424390 0.29921127478071 0.13092901878213 0.091363112829556 ENSG00000117450 PRDX1
ENST00000483583 0.244056233353615 0.095781289447815 0.103099248477041 ENSG00000117450 PRDX1
ENST00000372070 0.747328645827423 0.575950655564548 -0.0268894911506892 ENSG00000117448 AKR1A1
ENST00000434299 0.534385136885967 0.327928359314102 -0.0492909937508703 ENSG00000117448 AKR1A1
ENST00000496999 0.756479795543553 0.588544318544004 -0.0295190342809408 ENSG00000117448 AKR1A1
ENST00000476957 0.688276250572547 0.499940159969952 -0.0323611169441255 ENSG00000117448 AKR1A1
ENST00000481885 0.728143364242748 0.55087414641259 -0.0295290332770062 ENSG00000117448 AKR1A1
ENST00000351829 0.822789097335107 0.687400426164966 -0.0195702410995097 ENSG00000117448 AKR1A1
ENST00000471651 0.795998441820756 0.647619423236413 -0.0241284396589511 ENSG00000117448 AKR1A1
ENST00000497973 0.829035102431516 0.696904217402232 -0.0204326016872652 ENSG00000117448 AKR1A1
ENST00000473038 0.863563707158869 0.750694903437947 -0.0186191541401118 ENSG00000117448 AKR1A1
ENST00000495913 0.818651650180198 0.681517109794683 -0.0242713827135627 ENSG00000117448 AKR1A1
ENST00000487654 0.933696068451373 0.871115740167758 -0.0106300510684832 ENSG00000117448 AKR1A1
ENST00000475919 0.892270791676353 0.79999488966573 0.0193725405263648 ENSG00000117448 AKR1A1
ENST00000475985 0.908545319832688 0.827890657691729 -0.0184871442002634 ENSG00000117448 AKR1A1
ENST00000437901 0.505653785630759 0.298822845264272 -0.0537284407228456 ENSG00000132780 NASP
ENST00000437362 0.511413725428398 0.30481792392948 -0.0530700186068661 ENSG00000132780 NASP
ENST00000464190 0.374033034023401 0.183842662946194 -0.072770965967878 ENSG00000132780 NASP
ENST00000528084 0.478803602964378 0.273650642428377 -0.0585376140177551 ENSG00000132780 NASP
ENST00000527359 0.470147867289623 0.265524547937502 -0.0572601092690712 ENSG00000132780 NASP
ENST00000525515 0.689136313110592 0.50088864458114 -0.0355415307642209 ENSG00000132780 NASP
ENST00000453748 0.524764204677503 0.318177311501513 -0.0513470157743462 ENSG00000132780 NASP
ENST00000402363 0.269871448640265 0.111542331133966 -0.0816273440715865 ENSG00000132780 NASP
ENST00000537798 0.26988924451089 0.111555004893153 -0.0816266813483418 ENSG00000132780 NASP
ENST00000527470 0.499812680755172 0.29308945165997 -0.0563390746562304 ENSG00000132780 NASP
ENST00000529333 0.498849747146919 0.292179913838627 -0.0567869170250428 ENSG00000132780 NASP
ENST00000531532 0.546946680747216 0.340463845545437 -0.0523612391706993 ENSG00000132780 NASP
ENST00000530840 0.637206636892462 0.439331744630702 -0.0525613565493395 ENSG00000132780 NASP
ENST00000528238 0.364264926450041 0.176637690273273 -0.0700303170711257 ENSG00000132780 NASP
ENST00000534101 0.480092867732552 0.274896723956151 -0.0582348934001876 ENSG00000132780 NASP
ENST00000350030 0.265328458478479 0.10844363476926 -0.0826274254238752 ENSG00000132780 NASP
ENST00000470768 0.50599485903073 0.299201710434131 -0.0547556284346603 ENSG00000132780 NASP
ENST00000372052 0.268734343013317 0.110700978464753 -0.0818169361580351 ENSG00000132780 NASP
ENST00000351223 0.268734343013317 0.110700978464753 -0.0818169361580351 ENSG00000132780 NASP
ENST00000530073 0.122771649588768 0.0336705830028897 -0.110547528319046 ENSG00000132780 NASP
ENST00000481782 0.130658406951606 0.0371228401886464 -0.112134892354616 ENSG00000132780 NASP
ENST00000531612 0.102647189889312 0.0256219409037862 -0.122781732432018 ENSG00000132780 NASP
ENST00000527932 0.112443187211959 0.0294674584867162 -0.130870435357577 ENSG00000132780 NASP
ENST00000534450 0.0458439072380304 0.00719621526697434 -0.158524917051134 ENSG00000132780 NASP
ENST00000472408 0.0293245817729956 0.00348977853018659 -0.228601627786149 ENSG00000132780 NASP
ENST00000491755 0.250277211564931 0.0994145113708224 -0.145759490005567 ENSG00000159588 CCDC17
ENST00000482416 0.250277211564931 0.0994145113708224 -0.145759490005567 ENSG00000159588 CCDC17
ENST00000372044 0.243512678431511 0.0954614346824946 -0.147411314515697 ENSG00000159588 CCDC17
ENST00000421127 0.24062098391153 0.0937490271812292 -0.148240844400832 ENSG00000159588 CCDC17
ENST00000343901 0.241118604416201 0.0940365297414914 -0.148094918865293 ENSG00000159588 CCDC17
ENST00000528266 0.261586059388721 0.10605938304559 -0.142962450123042 ENSG00000159588 CCDC17
ENST00000445048 0.261262837127871 0.105901116485245 -0.143165192124315 ENSG00000159588 CCDC17
ENST00000479529 0.289964118747623 0.124644588131247 -0.135982387045532 ENSG00000159588 CCDC17
ENST00000479235 0.912058287078155 0.833698252412905 0.0107054900106007 ENSG00000159592 GPBP1L1
ENST00000290795 0.254606437603056 0.101994667645681 0.0745447413466889 ENSG00000159592 GPBP1L1
ENST00000355105 0.252490914100342 0.10069316229227 0.0747368557880912 ENSG00000159592 GPBP1L1
ENST00000467032 0.858747118562004 0.742749857677314 0.0204604244586231 ENSG00000159592 GPBP1L1
ENST00000487436 0.89761379710699 0.809067972963674 0.0147489845678162 ENSG00000159592 GPBP1L1
ENST00000468724 0.695815010184216 0.509275013704419 -0.0374194828673058 ENSG00000159592 GPBP1L1
ENST00000498128 0.317324360208504 0.143272585735098 0.0926173616682037 ENSG00000159592 GPBP1L1
ENST00000496278 0.526167166468491 0.319610974858787 0.0669652331226642 ENSG00000159592 GPBP1L1
ENST00000495616 0.851141663408819 0.731070008187422 0.0259420446894255 ENSG00000159592 GPBP1L1
ENST00000488278 0.430271440978234 0.229923347007319 0.071673003624646 ENSG00000159592 GPBP1L1
ENST00000480941 0.414768109720329 0.216348851055426 0.0740220566881861 ENSG00000159592 GPBP1L1
ENST00000480083 0.462296362016945 0.258325579036521 0.0678497120231354 ENSG00000159592 GPBP1L1
ENST00000493083 0.653645832322452 0.458082461931097 0.0457504237537741 ENSG00000159592 GPBP1L1
ENST00000460859 0.714013784175191 0.531652978291938 0.038792459035317 ENSG00000159592 GPBP1L1
ENST00000372025 0.701058554483291 0.515568317654271 0.0367407148651307 ENSG00000159596 TMEM69
ENST00000496366 0.677668529764643 0.487041274783081 0.0386368483811141 ENSG00000159596 TMEM69
ENST00000359942 0.698186691532353 0.512214279928832 0.0393389074755056 ENSG00000197429 IPP
ENST00000430643 0.992485062502019 0.984147932317542 0.00174881585042853 ENSG00000230896 RP11-767N6.7
ENST00000495072 0.781418989485688 0.625789383560201 0.0370981611967225 ENSG00000197429 IPP
ENST00000396478 0.651574346757725 0.455838668336976 0.0449911569827827 ENSG00000197429 IPP
ENST00000470809 0.023190594935688 0.00234239717486538 0.250815979441605 ENSG00000086015 MAST2
ENST00000372009 0.478571817681422 0.273441121527725 0.0616603760185659 ENSG00000086015 MAST2
ENST00000361297 0.474222556432038 0.269459992519037 0.0621425533450702 ENSG00000086015 MAST2
ENST00000372008 0.438880834156267 0.237175704972527 0.0620787204033645 ENSG00000086015 MAST2
ENST00000482881 0.688106226526152 0.499700389459729 0.0446681341214268 ENSG00000086015 MAST2
ENST00000467367 0.745963269198252 0.573973446489707 -0.0488252635399527 ENSG00000086015 MAST2
ENST00000477968 0.197194661146007 0.069297547096196 -0.158710287599019 ENSG00000086015 MAST2
ENST00000262741 0.136932605938856 0.0399352185760954 0.115165598834478 ENSG00000117461 PIK3R3
ENST00000372006 0.138786757396081 0.0406873944323229 0.114748169124948 ENSG00000117461 PIK3R3
ENST00000340332 0.135670136250482 0.0393574028734691 0.115542653703826 ENSG00000117461 PIK3R3
ENST00000354242 0.135670136250482 0.0393574028734691 0.115542653703826 ENSG00000117461 PIK3R3
ENST00000420542 0.135670136250482 0.0393574028734691 0.115542653703826 ENSG00000117461 PIK3R3
ENST00000488808 0.928852760033343 0.862410762973337 -0.00991342527011274 ENSG00000117461 PIK3R3
ENST00000540385 0.0563631119334705 0.0101359869356075 0.175524628351985 ENSG00000117461 PIK3R3
ENST00000423209 0.0583114467776278 0.0106783448226265 0.175371103023503 ENSG00000117461 PIK3R3
ENST00000493202 0.0517074967956393 0.00875666203594612 0.190898251648143 ENSG00000117461 PIK3R3
ENST00000425892 0.0471882085141929 0.0075564949784689 0.19685718222015 ENSG00000117461 PIK3R3
ENST00000396420 0.0986178435645617 0.0241295799524018 -0.149450500122223 ENSG00000085998 POMGNT1
ENST00000371984 0.0829819406373762 0.0184749031404563 -0.154270659522614 ENSG00000085998 POMGNT1
ENST00000371992 0.0986178435645617 0.0241295799524018 -0.149450500122223 ENSG00000085998 POMGNT1
ENST00000475642 0.288343221239989 0.123598569732272 -0.135985856090519 ENSG00000085998 POMGNT1
ENST00000535522 0.0648033813906339 0.0126265698985804 -0.167392364438604 ENSG00000085998 POMGNT1
ENST00000371986 0.083947304599692 0.0187917715783834 -0.153778234221196 ENSG00000085998 POMGNT1
ENST00000480972 0.155464629620874 0.0484347291521885 -0.172841631553789 ENSG00000085998 POMGNT1
ENST00000485714 0.438651614461344 0.236972902259005 -0.0929430887927695 ENSG00000085998 POMGNT1
ENST00000477114 0.31727500924838 0.143232275322572 -0.126863948344935 ENSG00000085998 POMGNT1
ENST00000497439 0.428959111799237 0.228840212580146 -0.0966374723298809 ENSG00000085998 POMGNT1
ENST00000489985 0.878665714929255 0.776487731087529 -0.0238800776240719 ENSG00000085998 POMGNT1
ENST00000463715 0.344627147517103 0.162251484774711 -0.0871231689652385 ENSG00000085999 RAD54L
ENST00000442598 0.0794465360771796 0.0173200551225157 -0.112077204032888 ENSG00000085999 RAD54L
ENST00000493985 0.399775680132682 0.204192569101788 -0.0803081055117139 ENSG00000085999 RAD54L
ENST00000371975 0.0779737770640351 0.0168210501059128 -0.112473612551867 ENSG00000085999 RAD54L
ENST00000469835 0.31705543104184 0.14307309487189 -0.0964025261108605 ENSG00000085999 RAD54L
ENST00000493032 0.23888300863726 0.092782312582689 -0.113677072155457 ENSG00000085999 RAD54L
ENST00000487700 0.15575644515851 0.0485566204042716 -0.124512958874305 ENSG00000085999 RAD54L
ENST00000472889 0.279240769292196 0.117506859825834 -0.109980440733059 ENSG00000085999 RAD54L
ENST00000473251 0.547872977501605 0.341528174464809 -0.061108534899191 ENSG00000085999 RAD54L
ENST00000496156 0.00640676321433885 0.000201920066938372 -0.16361626890681 ENSG00000132128 LRRC41
ENST00000476687 0.370385216281919 0.181155243719976 -0.0849744786277923 ENSG00000085999 RAD54L
ENST00000488942 0.149019356295587 0.045443056980812 -0.118794291096155 ENSG00000085999 RAD54L
ENST00000459678 0.169342301703685 0.0549521994702238 -0.119715883297979 ENSG00000085999 RAD54L
ENST00000343304 0.0275986875482798 0.00315997549491157 -0.129738605520025 ENSG00000132128 LRRC41
ENST00000472710 0.0142937961375969 0.000979314123082388 -0.140339756622796 ENSG00000132128 LRRC41
ENST00000498402 0.249534728923839 0.099003787536322 -0.0857584369382687 ENSG00000132128 LRRC41
ENST00000469150 0.460368530033208 0.256612652387192 -0.072002192957425 ENSG00000132128 LRRC41
ENST00000311672 0.966737324810172 0.933658853386777 0.00464252806004676 ENSG00000173660 UQCRH
ENST00000489056 0.965084921107085 0.930564069650332 0.00486110130778819 ENSG00000173660 UQCRH
ENST00000486951 0.911828069467581 0.83319589792196 0.0118985465196872 ENSG00000173660 UQCRH
ENST00000496387 0.966054621246992 0.932423126553228 0.00473005555907959 ENSG00000173660 UQCRH
ENST00000460947 0.986654078669503 0.971626878723976 0.00214428974998925 ENSG00000173660 UQCRH
ENST00000474844 0.482291643583771 0.276803597894143 0.0516033947883977 ENSG00000117481 NSUN4
ENST00000307089 0.618266627576463 0.417496262463866 0.0361338018958174 ENSG00000117481 NSUN4
ENST00000486270 0.362365232611166 0.17530403039507 0.0671851957744745 ENSG00000117481 NSUN4
ENST00000536062 0.484370070274078 0.278786186651518 0.0521941500699806 ENSG00000117481 NSUN4
ENST00000469918 0.284567317626178 0.121122750998096 0.0877269093263019 ENSG00000117481 NSUN4
ENST00000472157 0.635100608763815 0.436911350492578 0.0643323738662544 ENSG00000117481 NSUN4
ENST00000471871 0.362131936662025 0.175122576348331 0.0651028502541107 ENSG00000117481 NSUN4
ENST00000537428 0.377934653093473 0.186923604608367 0.0634196982732376 ENSG00000117481 NSUN4
ENST00000498008 0.388017866662671 0.194860642773335 0.063863447888274 ENSG00000117481 NSUN4
ENST00000495427 0.441136971991189 0.239254903189512 0.0580468741699891 ENSG00000117481 NSUN4
ENST00000475281 0.603934509903185 0.400800389385328 0.0601311112997609 ENSG00000117481 NSUN4
ENST00000243167 0.689025548860858 0.500755934347131 0.0579021936468869 ENSG00000117480 FAAH
ENST00000493735 0.986667656266446 0.971726357850183 -0.00314604360157906 ENSG00000117480 FAAH
ENST00000484697 0.547083692014916 0.340642392405719 0.0843145307729837 ENSG00000117480 FAAH
ENST00000602433 0.275359382555152 0.11499472206734 -0.104488992321564 ENSG00000269956 MKNK1-AS1
ENST00000342571 0.886855238417907 0.79015885649593 -0.0162355214869262 ENSG00000079277 MKNK1
ENST00000371946 0.782841076307392 0.627987063839815 -0.0261388707980211 ENSG00000079277 MKNK1
ENST00000341183 0.782891274453936 0.628080589832012 -0.0261404034147717 ENSG00000079277 MKNK1
ENST00000371944 0.886855238417907 0.79015885649593 -0.0162355214869262 ENSG00000079277 MKNK1
ENST00000371945 0.782841076307392 0.627987063839815 -0.0261388707980211 ENSG00000079277 MKNK1
ENST00000524749 0.174441083074887 0.0574790571579718 -0.150935140074283 ENSG00000079277 MKNK1
ENST00000528077 0.881740402715178 0.781520450526661 -0.0149416418900949 ENSG00000079277 MKNK1
ENST00000428112 0.9839279699877 0.966010260798926 -0.00232443840894002 ENSG00000079277 MKNK1
ENST00000532897 0.955162183836963 0.910675029316638 -0.00779006381445433 ENSG00000079277 MKNK1
ENST00000530528 0.113872943631589 0.0300459701731165 -0.18728007939413 ENSG00000079277 MKNK1
ENST00000531355 0.945825994415503 0.893108007609804 -0.00728309725662804 ENSG00000079277 MKNK1
ENST00000470237 0.587206605308799 0.382561670820654 -0.0705541950541758 ENSG00000079277 MKNK1
ENST00000524417 0.549885931737713 0.343465193782002 -0.0835056225296484 ENSG00000079277 MKNK1
ENST00000460098 0.704627949127948 0.519853874253591 -0.0555039071870308 ENSG00000079277 MKNK1
ENST00000532783 0.742556092424468 0.569610395960768 0.0391039376061595 ENSG00000079277 MKNK1
ENST00000496619 0.858951246864855 0.743073524010947 0.0197689334422533 ENSG00000079277 MKNK1
ENST00000528237 0.784253287422149 0.629856578022463 0.0341612160743512 ENSG00000079277 MKNK1
ENST00000526513 0.996362229409537 0.991939341753827 0.000637380701368597 ENSG00000079277 MKNK1
ENST00000484301 0.960071808985178 0.920502215524466 -0.00664216747483002 ENSG00000079277 MKNK1
ENST00000545730 0.0845851554444857 0.019007530384582 -0.11346988336156 ENSG00000079277 MKNK1
ENST00000486716 0.877661263995027 0.774450634073503 -0.018996080011504 ENSG00000079277 MKNK1
ENST00000480531 0.872101595216998 0.764377325325195 -0.023305356897165 ENSG00000079277 MKNK1
ENST00000529170 0.769539889281046 0.607946527114096 -0.0325245380701371 ENSG00000079277 MKNK1
ENST00000531769 0.0361835905580277 0.00492456227658739 -0.135682466049697 ENSG00000079277 MKNK1
ENST00000465783 0.930369425613982 0.864892428503416 -0.0117956410577952 ENSG00000079277 MKNK1
ENST00000474868 0.930036955082752 0.864270930144771 -0.011849578474597 ENSG00000079277 MKNK1
ENST00000532110 0.867785276203071 0.757218655443954 -0.0219207902847713 ENSG00000079277 MKNK1
ENST00000525888 0.765883274544042 0.602427352768628 -0.0371306886122644 ENSG00000079277 MKNK1
ENST00000468852 0.777406439466594 0.619542691502329 0.0422101647574616 ENSG00000079277 MKNK1
ENST00000319928 0.0127945136224504 0.000785695151570311 -0.213791423691751 ENSG00000142961 MOB3C
ENST00000271139 0.0130025141880293 0.000809508324883009 -0.223910630310156 ENSG00000142961 MOB3C
ENST00000371940 0.0155441791754168 0.00115618591601375 -0.210251452538741 ENSG00000142961 MOB3C
ENST00000477318 0.124408631773841 0.0343622409432918 -0.159397179367867 ENSG00000142961 MOB3C
ENST00000576409 0.402972452994853 0.206767191409445 -0.0679934372874796 ENSG00000123472 ATPAF1
ENST00000371937 0.404972004110829 0.208453655271534 -0.0677534991994769 ENSG00000123472 ATPAF1
ENST00000574428 0.404972004110829 0.208453655271534 -0.0677534991994769 ENSG00000123472 ATPAF1
ENST00000492233 0.542509006192655 0.33593755880336 -0.0623983915082339 ENSG00000123472 ATPAF1
ENST00000526821 0.792423557772711 0.642376995399542 -0.0272756289666444 ENSG00000123472 ATPAF1
ENST00000542495 0.814651501401011 0.675328551873839 -0.0248632235543803 ENSG00000123472 ATPAF1
ENST00000529214 0.814651501401011 0.675328551873839 -0.0248632235543803 ENSG00000123472 ATPAF1
ENST00000329231 0.176699271231902 0.0586215315440616 -0.103217043536122 ENSG00000123472 ATPAF1
ENST00000534216 0.696324360256987 0.509929571869785 -0.0393716574860607 ENSG00000123472 ATPAF1
ENST00000532925 0.922127755027753 0.850063600219727 -0.0104889203264166 ENSG00000123472 ATPAF1
ENST00000474020 0.721280517934765 0.541506854484815 0.0419518278232116 ENSG00000123472 ATPAF1
ENST00000487193 0.655277196060661 0.460013225977636 -0.0492576946010635 ENSG00000123472 ATPAF1
ENST00000544071 0.0914970070851186 0.0214681779105315 -0.0953029663474516 ENSG00000159658 EFCAB14
ENST00000525633 0.163890298045614 0.0524255871381042 -0.135516274124863 ENSG00000123472 ATPAF1
ENST00000460928 0.85017188131406 0.729617070543212 0.0303060981609484 ENSG00000123472 ATPAF1
ENST00000442839 0.195716471813062 0.0685172608665961 -0.0996411030600862 ENSG00000228237 EFCAB14-AS1
ENST00000418985 0.202594722766981 0.0722105366510541 -0.0982780208425334 ENSG00000228237 EFCAB14-AS1
ENST00000371933 0.195186329989504 0.0682242695209167 -0.0816911011071126 ENSG00000159658 EFCAB14
ENST00000479745 0.196006913940823 0.0687022870280306 -0.11532557321036 ENSG00000159658 EFCAB14
ENST00000487741 0.240284662001589 0.0935519995790149 -0.108101947753354 ENSG00000159658 EFCAB14
ENST00000481623 0.156924028068733 0.0490751690931673 -0.135295135578385 ENSG00000159658 EFCAB14
ENST00000459797 0.224695603638252 0.0845396141880111 -0.141836489916503 ENSG00000159658 EFCAB14
ENST00000484461 0.521016185074625 0.314294084995944 -0.0587246114094962 ENSG00000159658 EFCAB14
ENST00000337817 0.620318431466665 0.419770274458994 0.0371425086546418 ENSG00000123473 STIL
ENST00000360380 0.620318431466665 0.419770274458994 0.0371425086546418 ENSG00000123473 STIL
ENST00000371877 0.620318431466665 0.419770274458994 0.0371425086546418 ENSG00000123473 STIL
ENST00000243182 0.552795005393916 0.346779501830565 0.0431408747282267 ENSG00000123473 STIL
ENST00000396221 0.552795005393916 0.346779501830565 0.0431408747282267 ENSG00000123473 STIL
ENST00000447475 0.270768624858556 0.112106805984835 0.0814007271460938 ENSG00000123473 STIL
ENST00000418131 0.557295299649262 0.351523753104776 0.0572048874294097 ENSG00000123473 STIL
ENST00000436811 0.581703905313295 0.376493606840885 0.0595750910079243 ENSG00000123473 STIL
ENST00000433827 0.265731408931858 0.10866620802407 -0.136352198420117 ENSG00000123473 STIL
ENST00000413565 0.937771639486514 0.878801228033085 0.013419006333587 ENSG00000123473 STIL
ENST00000371873 0.942575215634789 0.886940894479733 -0.00853048589110264 ENSG00000162368 CMPK1
ENST00000371871 0.98948573555056 0.977748460506563 0.00144842349633766 ENSG00000162368 CMPK1
ENST00000471289 0.58615900387974 0.381383512874033 -0.0662102188249909 ENSG00000162368 CMPK1
ENST00000450808 0.894971609194976 0.804292421989106 0.0130503466539421 ENSG00000162368 CMPK1
ENST00000371870 0.53334297717982 0.326805466187883 -0.050890719774224 ENSG00000162368 CMPK1
ENST00000445551 0.823416138855492 0.688295489925037 0.0351536404392327 ENSG00000237424 FOXD2-AS1
ENST00000371839 0.114723185748015 0.0303604885080549 0.189907286089948 ENSG00000186094 AGBL4
ENST00000416121 0.514410628413744 0.307768408862898 0.0903767583588515 ENSG00000186094 AGBL4
ENST00000371838 0.210743638688945 0.0767755728945976 0.155755131805322 ENSG00000186094 AGBL4
ENST00000396153 0.00614650254530108 0.000185584200689234 0.288938624188317 ENSG00000185104 FAF1
ENST00000371778 0.005992518158942 0.000178451185063056 0.290273144006205 ENSG00000185104 FAF1
ENST00000545823 0.00782847800803795 0.000306045507398105 0.245084312540083 ENSG00000185104 FAF1
ENST00000494400 0.00630002010900502 0.00019510063031713 0.271389908998556 ENSG00000185104 FAF1
ENST00000424664 0.114139455213111 0.0301476381344578 0.190105940546623 ENSG00000225767 RP5-850O15.3
ENST00000472808 0.0317424638244078 0.00397955455685544 0.209023178152874 ENSG00000185104 FAF1
ENST00000487898 0.00971707707830383 0.000461780180117136 0.298600473859056 ENSG00000185104 FAF1
ENST00000262662 0.0608881289353682 0.0114812145224932 -0.141140812293743 ENSG00000123080 CDKN2C
ENST00000396148 0.0678144230823526 0.0135536364945258 -0.139633334364098 ENSG00000123080 CDKN2C
ENST00000371761 0.477822429162104 0.27273238318812 -0.0649853522096994 ENSG00000123080 CDKN2C
ENST00000242719 0.761432304613744 0.596002930227958 0.0341280304502364 ENSG00000123091 RNF11
ENST00000494873 0.943877501965673 0.889314526817173 0.00900298447289254 ENSG00000123091 RNF11
ENST00000486691 0.792981841658665 0.64342176235567 -0.0345809084742205 ENSG00000123091 RNF11
ENST00000371730 0.0176023979774556 0.00143630446410484 0.161992303158633 ENSG00000085832 EPS15
ENST00000371733 0.0176023979774556 0.00143630446410484 0.161992303158633 ENSG00000085832 EPS15
ENST00000396122 0.0393427994393827 0.00566825145722526 0.116056398433594 ENSG00000085832 EPS15
ENST00000486505 0.106100087138059 0.026946249041459 0.142587532005924 ENSG00000085832 EPS15
ENST00000478657 0.83011063522994 0.69862718597033 0.0282295098547835 ENSG00000085832 EPS15
ENST00000493793 0.584970730649119 0.379872103152845 0.0436114455059583 ENSG00000085832 EPS15
ENST00000371727 0.044072112106467 0.00678202657036501 0.174407308560903 ENSG00000085832 EPS15
ENST00000464478 0.0276504388251274 0.00317035251587069 0.190170174570544 ENSG00000085832 EPS15
ENST00000471391 0.0744463827596832 0.0156892127770213 0.148041573397763 ENSG00000085832 EPS15
ENST00000465467 0.090235961038722 0.0209964421759238 0.145870951938731 ENSG00000085832 EPS15
ENST00000415031 0.0198767897823312 0.00179883516895179 0.239638274853771 ENSG00000227070 RP11-191G24.1
ENST00000426017 0.0194104711984312 0.0017160545123078 0.242447297491416 ENSG00000227070 RP11-191G24.1
ENST00000431943 0.0273439737791452 0.00311054960073421 0.253180742876132 ENSG00000227742 CALR4P
ENST00000371714 0.0950897275272206 0.022843761666279 0.0803918423454699 ENSG00000117859 OSBPL9
ENST00000337809 0.167726278421034 0.0541957730079644 0.0680098738258917 ENSG00000117859 OSBPL9
ENST00000371710 0.167726278421034 0.0541957730079644 0.0680098738258917 ENSG00000117859 OSBPL9
ENST00000447887 0.169474352323513 0.0550159278065136 0.0680943816682329 ENSG00000117859 OSBPL9
ENST00000495776 0.169474352323513 0.0550159278065136 0.0680943816682329 ENSG00000117859 OSBPL9
ENST00000435686 0.169337249189146 0.0549473650368181 0.0680934569435797 ENSG00000117859 OSBPL9
ENST00000435274 0.160928833740448 0.0509807054759099 0.067292433645405 ENSG00000117859 OSBPL9
ENST00000428468 0.169474352323513 0.0550158465363936 0.0680942143890097 ENSG00000117859 OSBPL9
ENST00000453295 0.169474352323513 0.0550158465363936 0.0680942143890097 ENSG00000117859 OSBPL9
ENST00000489990 0.0409636537647728 0.00604065698889384 0.135531493600259 ENSG00000117859 OSBPL9
ENST00000530544 0.283624223351015 0.120463474210606 0.0540054821838332 ENSG00000117859 OSBPL9
ENST00000484890 0.0479249261789949 0.00776569708806163 0.155075432725707 ENSG00000117859 OSBPL9
ENST00000534040 0.211098222365147 0.0769527310334046 0.0971847072997352 ENSG00000117859 OSBPL9
ENST00000532975 0.315184726653532 0.141751339912584 0.0768929303010608 ENSG00000117859 OSBPL9
ENST00000527631 0.304125971749535 0.134225384512935 0.0807369499837099 ENSG00000117859 OSBPL9
ENST00000531828 0.479068295021232 0.273906272321974 0.0373808527704475 ENSG00000117859 OSBPL9
ENST00000361556 0.539142956039754 0.332726444525443 0.035358066462304 ENSG00000117859 OSBPL9
ENST00000473207 0.280901918031022 0.118678083363094 0.0853464576772405 ENSG00000117859 OSBPL9
ENST00000533884 0.273059547114547 0.113592068211167 0.087019390264296 ENSG00000117859 OSBPL9
ENST00000481937 0.132018812217435 0.0377379441138412 0.121237865080566 ENSG00000117859 OSBPL9
ENST00000526917 0.298609472912208 0.130514678058189 0.0800724538046115 ENSG00000117859 OSBPL9
ENST00000462759 0.539142956039754 0.332726444525443 0.035358066462304 ENSG00000117859 OSBPL9
ENST00000486942 0.530315249104022 0.323799669398858 0.0367491645411116 ENSG00000117859 OSBPL9
ENST00000467064 0.874719821006429 0.768956426930178 0.0233025607894539 ENSG00000117859 OSBPL9
ENST00000524620 0.315542788894693 0.142005539385163 0.0942936547076039 ENSG00000117859 OSBPL9
ENST00000528603 0.384351033194402 0.192048117872281 0.0596930127851952 ENSG00000117859 OSBPL9
ENST00000475697 0.952118610610096 0.90533863341632 -0.00489021492286069 ENSG00000117859 OSBPL9
ENST00000531061 0.646287584673765 0.449826656051296 0.0359873863046454 ENSG00000117859 OSBPL9
ENST00000531819 0.999564096486928 0.999166512464915 -4.54688066847066e-05 ENSG00000117859 OSBPL9
ENST00000533825 0.155715302217872 0.048538018918352 0.093756997749945 ENSG00000117859 OSBPL9
ENST00000440943 0.59807269114241 0.394207604019564 0.0333852222733114 ENSG00000078618 NRD1
ENST00000352171 0.519492884870397 0.312836143554946 0.0340706605679912 ENSG00000078618 NRD1
ENST00000354831 0.519492884870397 0.312836143554946 0.0340706605679912 ENSG00000078618 NRD1
ENST00000485608 0.611011765151533 0.409118978462485 0.0327481279927899 ENSG00000078618 NRD1
ENST00000539524 0.347482341898376 0.164424911100769 0.0517804389490798 ENSG00000078618 NRD1
ENST00000464385 0.59402998972127 0.389692944427536 -0.0697290772067612 ENSG00000078618 NRD1
ENST00000588291 0.462577637754687 0.258572453318743 0.0687686779318306 ENSG00000266993 RP4-657D16.3
ENST00000586761 0.427223870413878 0.227356153403355 0.0713143155676992 ENSG00000266993 RP4-657D16.3
ENST00000475310 0.663375922340371 0.469926878845554 -0.0458565255558437 ENSG00000078618 NRD1
ENST00000497358 0.749374566354132 0.579034284806724 0.0305085678873188 ENSG00000078618 NRD1
ENST00000544028 0.455992927930288 0.252546806749481 0.0421937705590663 ENSG00000078618 NRD1
ENST00000591675 0.160262831653039 0.0506566053228636 0.124851596210724 ENSG00000266993 RP4-657D16.3
ENST00000483007 0.878665714929255 0.776538050718645 -0.0170486815553648 ENSG00000078618 NRD1
ENST00000473805 0.373118205013616 0.183142126748719 0.080238996862536 ENSG00000078618 NRD1
ENST00000475715 0.319739333139903 0.144934027890115 0.085228084924885 ENSG00000078618 NRD1
ENST00000491410 0.915994518951076 0.839820681246426 0.00836226266300782 ENSG00000078618 NRD1
ENST00000468722 0.793664782472749 0.644255087173926 -0.0260356270881432 ENSG00000078618 NRD1
ENST00000371655 0.938722098783556 0.880456466581993 0.00904081771129943 ENSG00000169213 RAB3B
ENST00000469458 0.951963476068383 0.904883068736042 0.00774171336510915 ENSG00000117862 TXNDC12
ENST00000371626 0.858072730826759 0.741844996166501 -0.0150179102344385 ENSG00000117862 TXNDC12
ENST00000472624 0.951276121638759 0.90338839983524 -0.00564842913717572 ENSG00000117862 TXNDC12
ENST00000471493 0.76813433639598 0.605489936316984 0.0395727923681773 ENSG00000117862 TXNDC12
ENST00000371614 0.461508601371857 0.25757122141286 -0.0771758329583165 ENSG00000198841 KTI12
ENST00000425802 0.365110854931676 0.177261331493603 -0.0910728906782172 ENSG00000223390 RP11-91A18.4
ENST00000610127 0.793283329727028 0.643787676853343 -0.0265521478048799 ENSG00000117862 TXNDC12
ENST00000313334 0.319211200405117 0.144590049475115 0.087743379527552 ENSG00000134717 BTF3L4
ENST00000477828 0.111163729231305 0.0289552921507104 0.137303573867215 ENSG00000134717 BTF3L4
ENST00000489308 0.144070727483311 0.0430979691659584 0.124024212568625 ENSG00000134717 BTF3L4
ENST00000526132 0.173451789292546 0.0569822440977452 0.120917573087679 ENSG00000134717 BTF3L4
ENST00000472944 0.231633007749227 0.0885262053999594 0.103842914242281 ENSG00000134717 BTF3L4
ENST00000524414 0.419441982596312 0.220483398891012 0.0979349812046575 ENSG00000134717 BTF3L4
ENST00000484036 0.117480357719741 0.0314450654427708 0.135287726421482 ENSG00000134717 BTF3L4
ENST00000533836 0.0885225890992032 0.0203977869097348 0.144299957867263 ENSG00000134717 BTF3L4
ENST00000361625 0.294619826537721 0.127683844439154 0.131358940802291 ENSG00000157077 ZFYVE9
ENST00000357206 0.290844714322948 0.125195459245354 0.125447104635116 ENSG00000157077 ZFYVE9
ENST00000287727 0.296016143651777 0.128654884382306 0.123978557343131 ENSG00000157077 ZFYVE9
ENST00000371591 0.529473880458631 0.322998130138392 0.0769735699862477 ENSG00000157077 ZFYVE9
ENST00000469134 0.274506309506888 0.114474683999037 0.13953609203176 ENSG00000157077 ZFYVE9
ENST00000470844 0.261645456650354 0.10609089918256 -0.117891922223357 ENSG00000154222 CC2D1B
ENST00000371586 0.0198005578150049 0.00178549975897597 -0.184310215645552 ENSG00000154222 CC2D1B
ENST00000284376 0.0174226818019365 0.00141141014597474 -0.191134241066468 ENSG00000154222 CC2D1B
ENST00000491136 0.0174178296062323 0.00140897379500088 -0.191141682634829 ENSG00000154222 CC2D1B
ENST00000438021 0.0700650359034205 0.0142675430145783 -0.160299138193602 ENSG00000154222 CC2D1B
ENST00000460261 0.099187661887978 0.0243225445986951 -0.150150143889653 ENSG00000154222 CC2D1B
ENST00000606527 0.998188607154327 0.996260142158309 0.000412381528648805 ENSG00000272100 RP11-155O18.6
ENST00000450942 0.101700940680915 0.0252676225770356 -0.150385685555967 ENSG00000154222 CC2D1B
ENST00000460370 0.680719584068441 0.490965523187682 -0.0555072097347698 ENSG00000154222 CC2D1B
ENST00000438831 0.0129061425532548 0.000799116978683803 -0.204523323262392 ENSG00000154222 CC2D1B
ENST00000485966 0.277619943492083 0.11655136842757 -0.133713297563169 ENSG00000154222 CC2D1B
ENST00000371568 0.36397424119972 0.176447812644637 -0.0665497321618166 ENSG00000085840 ORC1
ENST00000371566 0.363506299800783 0.176146321770575 -0.0665693931372757 ENSG00000085840 ORC1
ENST00000257181 0.462153439068312 0.258140684564646 -0.0634509971885826 ENSG00000134748 PRPF38A
ENST00000487160 0.994151143815271 0.987747669724717 0.000958281107677483 ENSG00000134748 PRPF38A
ENST00000474048 0.559105260085095 0.353269042563427 -0.052727777313144 ENSG00000134748 PRPF38A
ENST00000528457 0.516642999007479 0.309999499309757 -0.0550121122365758 ENSG00000134744 ZCCHC11
ENST00000527941 0.562561679209528 0.356752927903898 -0.0503396780775466 ENSG00000134744 ZCCHC11
ENST00000257177 0.0254371815941602 0.00275180814218968 0.168658756208232 ENSG00000134744 ZCCHC11
ENST00000371544 0.0255184597120034 0.00277220103186218 0.168550127560841 ENSG00000134744 ZCCHC11
ENST00000466440 0.596820859295021 0.392925529362748 0.058056355829465 ENSG00000134744 ZCCHC11
ENST00000494469 0.695574381741442 0.508993496935352 -0.0479004275815119 ENSG00000134744 ZCCHC11
ENST00000471623 0.880068111719933 0.778848610690279 -0.0217247221214694 ENSG00000134744 ZCCHC11
ENST00000531722 0.248721923430284 0.0984763756046847 0.0928886737699038 ENSG00000134744 ZCCHC11
ENST00000474453 0.340350500453704 0.159112889501067 0.0805605726476813 ENSG00000134744 ZCCHC11
ENST00000470212 0.4511071038977 0.247952545676932 0.0878975111523902 ENSG00000134744 ZCCHC11
ENST00000469810 0.16947810732621 0.0550187518091822 0.109991202403548 ENSG00000134744 ZCCHC11
ENST00000528642 0.0179266053843835 0.0014824524416285 0.188559173642563 ENSG00000134744 ZCCHC11
ENST00000497120 0.179479388934826 0.0599873720953093 0.125573337535566 ENSG00000134744 ZCCHC11
ENST00000484723 0.0172087693461236 0.00137700757553436 0.194429805564433 ENSG00000134744 ZCCHC11
ENST00000371541 0.0197501968419204 0.00177763606906581 0.190214731631765 ENSG00000134744 ZCCHC11
ENST00000481133 0.0792329508195611 0.0172512909472539 0.204460640044539 ENSG00000134744 ZCCHC11
ENST00000473856 0.0116390189989076 0.000655405778539138 0.207029200624368 ENSG00000134744 ZCCHC11
ENST00000355809 0.015369205414088 0.00112883493325434 0.221063583690615 ENSG00000134744 ZCCHC11
ENST00000470626 0.0670248257577765 0.013326636646569 0.177437286804475 ENSG00000134744 ZCCHC11
ENST00000524582 0.060340136683036 0.0113174900277249 0.180594986494309 ENSG00000134744 ZCCHC11
ENST00000371538 0.638523225716699 0.440983277477368 -0.0564638969843753 ENSG00000162377 COA7
ENST00000486918 0.883447521607269 0.784127445001088 0.0213771870280731 ENSG00000162377 COA7
ENST00000443756 0.290593631509543 0.12502527350063 0.0994607887314168 ENSG00000162378 ZYG11B
ENST00000545132 0.251740697990081 0.100278556846474 0.109562219091301 ENSG00000162378 ZYG11B
ENST00000294353 0.626377098801155 0.426710203879683 0.0452447611299218 ENSG00000162378 ZYG11B
ENST00000371532 0.315697156723474 0.142122320270542 0.11090720048347 ENSG00000203995 ZYG11A
ENST00000371528 0.315697156723474 0.142122320270542 0.11090720048347 ENSG00000203995 ZYG11A
ENST00000371522 0.541670318972758 0.335174414113865 -0.0628732337405888 ENSG00000121310 ECHDC2
ENST00000460612 0.510776090286149 0.3041041032277 -0.067349083474435 ENSG00000121310 ECHDC2
ENST00000539680 0.419145524888983 0.220230821145216 0.103249127576026 ENSG00000121310 ECHDC2
ENST00000479183 0.926657584360938 0.858267530617048 0.0142656372946373 ENSG00000121310 ECHDC2
ENST00000543419 0.292189408711723 0.126030064964916 -0.1112029416425 ENSG00000121310 ECHDC2
ENST00000463923 0.292189408711723 0.126030064964916 -0.1112029416425 ENSG00000121310 ECHDC2
ENST00000371520 0.511889706662309 0.305274563370551 -0.0671202593474861 ENSG00000121310 ECHDC2
ENST00000358358 0.511889706662309 0.305274563370551 -0.0671202593474861 ENSG00000121310 ECHDC2
ENST00000498544 0.836309735904999 0.70797081855705 -0.0295531291670064 ENSG00000121310 ECHDC2
ENST00000476477 0.502941191574784 0.296325918343951 -0.0687827890900013 ENSG00000121310 ECHDC2
ENST00000536120 0.502941191574784 0.296325918343951 -0.0687827890900013 ENSG00000121310 ECHDC2
ENST00000479593 0.150609149635594 0.0461646311946513 -0.137067305398176 ENSG00000121310 ECHDC2
ENST00000467988 0.44831566562901 0.245471423251827 -0.0776615988269635 ENSG00000121310 ECHDC2
ENST00000487866 0.0389493879218296 0.00557228244561449 -0.205251494785168 ENSG00000121310 ECHDC2
ENST00000486170 0.0369376132099833 0.00509137656078331 -0.224837067472635 ENSG00000121310 ECHDC2
ENST00000487851 0.0174179779490246 0.00141086413173353 -0.236608617485145 ENSG00000121310 ECHDC2
ENST00000541281 0.675199592343568 0.483795419701512 -0.0505570803218173 ENSG00000121310 ECHDC2
ENST00000488268 0.922802104443538 0.851314480245226 -0.0142618271579277 ENSG00000121310 ECHDC2
ENST00000544365 0.829742554115197 0.697755351211373 -0.0296482959930398 ENSG00000121310 ECHDC2
ENST00000495920 0.858528266794644 0.742512471669135 -0.0249414091765633 ENSG00000121310 ECHDC2
ENST00000480312 0.901219248957688 0.814931288367255 -0.017883354586176 ENSG00000121310 ECHDC2
ENST00000544531 0.842415019474968 0.717016511291512 -0.0275412006226906 ENSG00000121310 ECHDC2
ENST00000542552 0.83204755721485 0.701348132839494 0.0295732731798054 ENSG00000121310 ECHDC2
ENST00000474789 0.884747241447831 0.786470853132982 0.0213868228039045 ENSG00000121310 ECHDC2
ENST00000371514 0.459548307397619 0.25578364687477 0.0706652938243067 ENSG00000116171 SCP2
ENST00000478631 0.467319895167927 0.262885157664133 0.0696713400931481 ENSG00000116171 SCP2
ENST00000528311 0.556723206681706 0.350946727084953 0.0565638599256339 ENSG00000116171 SCP2
ENST00000371509 0.533033245916527 0.326511630856217 0.059502659119466 ENSG00000116171 SCP2
ENST00000407246 0.473794670887644 0.269015509682531 0.0687855643189738 ENSG00000116171 SCP2
ENST00000371513 0.347638310482848 0.16455468250013 0.101336688108486 ENSG00000116171 SCP2
ENST00000528809 0.367927313626727 0.179291044043708 0.111967629255578 ENSG00000116171 SCP2
ENST00000529363 0.721078623991965 0.54123458198777 0.0487425021951299 ENSG00000116171 SCP2
ENST00000473584 0.727623865508403 0.550086729447352 0.0507122257611632 ENSG00000116171 SCP2
ENST00000430330 0.647382680693002 0.450976585517438 0.0519892723165458 ENSG00000116171 SCP2
ENST00000408941 0.589976476423898 0.3855419615376 0.0601852539715149 ENSG00000116171 SCP2
ENST00000478274 0.997753042917304 0.995277914619405 -0.000476772284573873 ENSG00000116171 SCP2
ENST00000484100 0.62199088534924 0.42163562020016 0.0552398810970944 ENSG00000116171 SCP2
ENST00000533119 0.608591140248771 0.406438272104543 0.0569054813729435 ENSG00000116171 SCP2
ENST00000435345 0.629499140545827 0.43008302709729 0.0542338824861177 ENSG00000116171 SCP2
ENST00000488965 0.572388290683233 0.366844128188661 0.062581041145099 ENSG00000116171 SCP2
ENST00000371486 0.018791060642944 0.00162138564965019 -0.185166734984982 ENSG00000157184 CPT2
ENST00000468572 0.349268885957418 0.165784594983684 -0.117821876788035 ENSG00000157184 CPT2
ENST00000452466 0.196974435279012 0.0691962431078082 -0.120465943429825 ENSG00000236723 RP5-1024G6.2
ENST00000294360 0.872677916322396 0.765469081287947 -0.020334264492732 ENSG00000162384 C1orf123
ENST00000483739 0.887329483734452 0.791159442719602 -0.0190361583187409 ENSG00000162384 C1orf123
ENST00000470385 0.944302505757861 0.890135312199279 0.00957823943387058 ENSG00000162384 C1orf123
ENST00000478839 0.870811887202281 0.762038357318179 0.0237295243099739 ENSG00000162384 C1orf123
ENST00000489755 0.755966513343389 0.587822813703428 -0.042138557767805 ENSG00000162384 C1orf123
ENST00000474227 0.991116279663686 0.981162990881814 -0.00179597079021507 ENSG00000162384 C1orf123
ENST00000602807 0.856802095287261 0.739648251702922 0.0265242436637451 ENSG00000162384 C1orf123
ENST00000371470 0.799069963395323 0.65160357273109 -0.0274257179755149 ENSG00000162385 MAGOH
ENST00000371466 0.793956082978697 0.644657699173583 -0.0280313435807737 ENSG00000162385 MAGOH
ENST00000495868 0.868409169487261 0.758122718214209 -0.0215894058338202 ENSG00000162385 MAGOH
ENST00000462941 0.726161642059716 0.548142282010112 -0.0376823852312464 ENSG00000162385 MAGOH
ENST00000306052 0.644139886870378 0.447315293408438 0.035721197434197 ENSG00000157193 LRP8
ENST00000529670 0.411933648393356 0.214046172876717 0.0820772180869966 ENSG00000157193 LRP8
ENST00000371454 0.70759308087317 0.523718861745974 0.0318060006610143 ENSG00000157193 LRP8
ENST00000465675 0.630772024439162 0.431508231545599 0.0388094568280567 ENSG00000157193 LRP8
ENST00000354412 0.663346672220079 0.469862138373001 0.0359197136243488 ENSG00000157193 LRP8
ENST00000480045 0.735308422964317 0.56030853416865 0.0294473800304925 ENSG00000157193 LRP8
ENST00000347547 0.659466577118724 0.465135833297466 0.0371809396392313 ENSG00000157193 LRP8
ENST00000459674 0.995413205082537 0.990209514564263 0.000870619166871114 ENSG00000157193 LRP8
ENST00000460214 0.712781757275407 0.529980548728677 -0.0502290868033316 ENSG00000157193 LRP8
ENST00000481431 0.262313404254478 0.106513272982944 -0.131846941216265 ENSG00000157193 LRP8
ENST00000475501 0.13768765688871 0.0402336602517344 -0.145652571436247 ENSG00000157193 LRP8
ENST00000496580 0.245008627924548 0.0963286346341353 0.129718035995647 ENSG00000157193 LRP8
ENST00000371429 0.409924728512427 0.212439398758022 0.0611034142195101 ENSG00000058804 NDC1
ENST00000540001 0.408065673765275 0.210870322875904 0.0612840925748625 ENSG00000058804 NDC1
ENST00000537333 0.309479452452293 0.137848957186043 0.0759514445269194 ENSG00000058804 NDC1
ENST00000234725 0.244065824776574 0.0957892256079131 0.0830840341863753 ENSG00000058804 NDC1
ENST00000480952 0.227008833594936 0.0858657172302989 0.109626898384057 ENSG00000058804 NDC1
ENST00000464950 0.903669411781523 0.819851146960436 0.0129983673189948 ENSG00000058799 YIPF1
ENST00000371399 0.924449251629585 0.854444931074712 0.0104716142813616 ENSG00000058799 YIPF1
ENST00000072644 0.924449251629585 0.854444931074712 0.0104716142813616 ENSG00000058799 YIPF1
ENST00000539954 0.980785801255383 0.960492935351051 -0.00289567212707433 ENSG00000058799 YIPF1
ENST00000469457 0.81925128379342 0.682254657182904 0.0261123852612334 ENSG00000058799 YIPF1
ENST00000480151 0.81925128379342 0.682264573941759 0.0261117674994052 ENSG00000058799 YIPF1
ENST00000412288 0.661715176594123 0.46783237116908 0.0476035192128169 ENSG00000058799 YIPF1
ENST00000465897 0.675546182667843 0.484434019164417 0.0461211116313484 ENSG00000058799 YIPF1
ENST00000472983 0.844811900475853 0.720818979103002 -0.0261157127869305 ENSG00000058799 YIPF1
ENST00000361921 0.380694174437627 0.189171749116811 0.116159719093676 ENSG00000211452 DIO1
ENST00000322679 0.367449873531235 0.178880912370252 0.118938033368908 ENSG00000211452 DIO1
ENST00000530084 0.452540178911042 0.249327387002129 0.102306730318916 ENSG00000211452 DIO1
ENST00000525044 0.452540178911042 0.249327387002129 0.102306730318916 ENSG00000211452 DIO1
ENST00000527060 0.452540178911042 0.249327387002129 0.102306730318916 ENSG00000211452 DIO1
ENST00000528946 0.452540178911042 0.249327387002129 0.102306730318916 ENSG00000211452 DIO1
ENST00000525202 0.40914053587571 0.211746268699673 0.110924089830094 ENSG00000211452 DIO1
ENST00000529329 0.40914053587571 0.211746268699673 0.110924089830094 ENSG00000211452 DIO1
ENST00000532493 0.40914053587571 0.211746268699673 0.110924089830094 ENSG00000211452 DIO1
ENST00000524406 0.40914053587571 0.211746268699673 0.110924089830094 ENSG00000211452 DIO1
ENST00000388876 0.40914053587571 0.211746268699673 0.110924089830094 ENSG00000211452 DIO1
ENST00000371378 0.27486685874962 0.114697946687667 0.0965100433381251 ENSG00000081870 HSPB11
ENST00000194214 0.343325980591649 0.161339333814306 0.0879164677432741 ENSG00000081870 HSPB11
ENST00000489675 0.902472920365444 0.817336685052125 0.018542580172595 ENSG00000081870 HSPB11
ENST00000371377 0.381262183530572 0.189616878657787 0.0840781359863569 ENSG00000081870 HSPB11
ENST00000371376 0.210420502003199 0.0765827834324023 0.121121190382972 ENSG00000081870 HSPB11
ENST00000488884 0.389624973192076 0.196128275196594 0.0943810978734352 ENSG00000081870 HSPB11
ENST00000371370 0.869843853884029 0.760557863316189 -0.0187471834455758 ENSG00000116212 LRRC42
ENST00000371368 0.999487769221835 0.998922519070918 8.87605724244811e-05 ENSG00000116212 LRRC42
ENST00000319223 0.859727904457257 0.744376036763464 -0.0199551088673022 ENSG00000116212 LRRC42
ENST00000444987 0.970965818468983 0.941873036709191 0.00467507847790676 ENSG00000116212 LRRC42
ENST00000477905 0.942912358558215 0.887601358208666 -0.0116262810915905 ENSG00000116212 LRRC42
ENST00000371348 0.191474478061771 0.066255892761296 0.110076508003136 ENSG00000116209 TMEM59
ENST00000371344 0.163179545894851 0.0520684184392305 0.121248817691127 ENSG00000116209 TMEM59
ENST00000234831 0.279830707398741 0.117944876675864 0.076763160116572 ENSG00000116209 TMEM59
ENST00000371341 0.262537509474305 0.106665752784321 0.0790636219637233 ENSG00000116209 TMEM59
ENST00000470395 0.310833527321586 0.138758241143938 0.106097433816057 ENSG00000116209 TMEM59
ENST00000420738 0.293592276886621 0.127029423787277 0.0762633732141959 ENSG00000116209 TMEM59
ENST00000440019 0.293592276886621 0.127029423787277 0.0762633732141959 ENSG00000116209 TMEM59
ENST00000452421 0.293595215558882 0.12705072145378 0.0762624800500344 ENSG00000116209 TMEM59
ENST00000371337 0.661144225513588 0.467175108893148 0.0403983140503661 ENSG00000116209 TMEM59
ENST00000498272 0.941792655279687 0.885485955598076 0.00743669908678032 ENSG00000116205 TCEANC2
ENST00000234827 0.963922068216652 0.928475844134283 -0.00507533818564508 ENSG00000116205 TCEANC2
ENST00000371331 0.38386650129915 0.191703970398659 0.0959341536751617 ENSG00000116205 TCEANC2
ENST00000525949 0.522592239688617 0.315944800716361 -0.0871292342905088 ENSG00000256407 RP11-446E24.4
ENST00000311841 0.443520465701957 0.2413767121901 -0.0803513688983504 ENSG00000256407 RP11-446E24.4
ENST00000536061 0.398468553420059 0.203049449332081 -0.112933559380003 ENSG00000248835 AL357673.1
ENST00000420054 0.917857006596771 0.842667000658233 -0.0153689830994904 ENSG00000215883 CYB5RL
ENST00000421415 0.733580895071016 0.557794060384768 -0.0426693939227926 ENSG00000215883 CYB5RL
ENST00000490863 0.670491275853162 0.478034270778597 -0.0515054058750828 ENSG00000215883 CYB5RL
ENST00000401046 0.861266210497675 0.74653383062305 -0.024960577102513 ENSG00000215883 CYB5RL
ENST00000419823 0.634905545023992 0.436716707107291 -0.0566543114966741 ENSG00000215883 CYB5RL
ENST00000528287 0.488845823498524 0.282644662628153 -0.0779295376518696 ENSG00000215883 CYB5RL
ENST00000534324 0.695721645658561 0.509160557727447 -0.0540153977178222 ENSG00000215883 CYB5RL
ENST00000287899 0.505959709782881 0.299127206448176 -0.0813304896723696 ENSG00000215883 CYB5RL
ENST00000542737 0.596716064512897 0.392817338154604 -0.0653414355738295 ENSG00000215883 CYB5RL
ENST00000537208 0.596716064512897 0.392817338154604 -0.0653414355738295 ENSG00000215883 CYB5RL
ENST00000493530 0.985534092876082 0.96941528294354 -0.00316986810914587 ENSG00000215883 CYB5RL
ENST00000487096 0.535249907265603 0.329002614715957 -0.0532628321692996 ENSG00000116221 MRPL37
ENST00000497820 0.377390762264248 0.186465043616656 -0.117190865438297 ENSG00000215883 CYB5RL
ENST00000360840 0.703816757036938 0.518781131059849 -0.0359600112902064 ENSG00000116221 MRPL37
ENST00000605337 0.815224314422549 0.676139288811496 -0.0228710166179258 ENSG00000116221 MRPL37
ENST00000490670 0.55171981243826 0.345553839434523 -0.0547793195813994 ENSG00000116221 MRPL37
ENST00000336230 0.703816757036938 0.518781131059849 -0.0359600112902064 ENSG00000116221 MRPL37
ENST00000398219 0.317666660648455 0.143523892206463 0.0909391815347768 ENSG00000116221 MRPL37
ENST00000326956 0.297591246574215 0.129786105917013 0.0988250167294374 ENSG00000157216 SSBP3
ENST00000528930 0.23592133105692 0.0909711507417079 -0.142688734360122 ENSG00000157216 SSBP3
ENST00000417664 0.080355280025317 0.0176160859824948 0.154848594225792 ENSG00000157216 SSBP3
ENST00000371320 0.0867496254966789 0.0197530466020206 0.152503548767559 ENSG00000157216 SSBP3
ENST00000371319 0.0828473296916443 0.0184153124781478 0.15413940682566 ENSG00000157216 SSBP3
ENST00000533946 0.0723757205999663 0.0149992224211026 0.160608525689971 ENSG00000157216 SSBP3
ENST00000357475 0.0832496553276042 0.0185559880274121 0.155056533644194 ENSG00000157216 SSBP3
ENST00000426150 0.528755620738068 0.322256820426995 0.0674343882728522 ENSG00000157216 SSBP3
ENST00000444533 0.26505604216808 0.108246947746175 -0.1310717262379 ENSG00000157216 SSBP3
ENST00000420121 0.746914414102176 0.575266702413759 -0.0442972145655189 ENSG00000157216 SSBP3
ENST00000530618 0.100823226008248 0.0249085150594515 -0.197390270547637 ENSG00000157216 SSBP3
ENST00000533209 0.349607017663109 0.166029851205745 0.105389930700654 ENSG00000157216 SSBP3
ENST00000525990 0.0570024236214794 0.0103173566203284 0.180093008443356 ENSG00000157216 SSBP3
ENST00000528787 0.257142104754391 0.103482490230577 0.124070657113963 ENSG00000157216 SSBP3
ENST00000606515 0.802702098156687 0.657444581568518 -0.0269421434746255 ENSG00000271723 MROH7-TTC4
ENST00000425300 0.772236307343414 0.611897372554822 -0.0306289205473953 ENSG00000271723 MROH7-TTC4
ENST00000414150 0.782596343257564 0.627633096604618 -0.0293305381438476 ENSG00000271723 MROH7-TTC4
ENST00000460155 0.757269364302434 0.589925973263028 -0.0328052235171932 ENSG00000271723 MROH7-TTC4
ENST00000371281 0.802775763873256 0.657559986734737 -0.0270782310334217 ENSG00000243725 TTC4
ENST00000486621 0.981738587839232 0.962281745179794 0.00402136774959591 ENSG00000243725 TTC4
ENST00000371284 0.803747578736637 0.658944988388456 -0.0270814212730918 ENSG00000243725 TTC4
ENST00000486091 0.623801614764093 0.423780068882941 -0.0673203252589379 ENSG00000243725 TTC4
ENST00000371279 0.0530856318446756 0.00914539670511491 -0.219884867017467 ENSG00000162396 PARS2
ENST00000371269 0.177226036167846 0.0589050631908114 -0.0913376066268336 ENSG00000116133 DHCR24
ENST00000436604 0.24013081120042 0.0934716323391892 -0.0992745167379195 ENSG00000116133 DHCR24
ENST00000537443 0.37856948362343 0.187445529133682 -0.0679879111237656 ENSG00000116133 DHCR24
ENST00000535035 0.370304289792553 0.181092188032649 -0.067102415629338 ENSG00000116133 DHCR24
ENST00000415336 0.00520372906103557 0.000137883729649712 -0.297474974129272 ENSG00000242396 RP11-67L3.5
ENST00000294383 0.672706365762578 0.480678403064519 0.0331782817463368 ENSG00000162402 USP24
ENST00000407756 0.67472970888173 0.483113569457914 0.0329638517274415 ENSG00000162402 USP24
ENST00000484447 0.909305370976665 0.829063426068333 -0.0185265364875353 ENSG00000162402 USP24
ENST00000480962 0.526327494720546 0.319788116062688 -0.0878514667725122 ENSG00000162402 USP24
ENST00000472566 0.200536254421241 0.0710286377315933 0.153701283420276 ENSG00000162402 USP24
ENST00000512504 0.566896243714493 0.361268042425486 0.0808920302123581 ENSG00000162402 USP24
ENST00000482197 0.211472648146257 0.0771613208176659 0.155114397906952 ENSG00000162402 USP24
ENST00000485760 0.015445096719486 0.00114308184808377 0.187861257105414 ENSG00000173406 DAB1
ENST00000371234 0.229676546870899 0.0874359594582582 0.150628621434565 ENSG00000173406 DAB1
ENST00000467509 0.0125570776475 0.000754908789551579 0.24842630434998 ENSG00000162600 OMA1
ENST00000460671 0.0534519708713042 0.0092714852518139 0.204276563943285 ENSG00000162600 OMA1
ENST00000421528 0.116334812931705 0.03098971151359 0.144463918527774 ENSG00000162600 OMA1
ENST00000358603 0.171660916148168 0.0561468014717904 0.113671434459669 ENSG00000162600 OMA1
ENST00000371226 0.192443338970948 0.0667488376355587 0.110383498603647 ENSG00000162600 OMA1
ENST00000476933 0.041747663932064 0.00622497996164562 0.214023334627501 ENSG00000162600 OMA1
ENST00000456980 0.662579912808816 0.468930027503179 0.0490759907966357 ENSG00000162600 OMA1
ENST00000467063 0.652093529771715 0.456345664278363 0.050333456926072 ENSG00000162600 OMA1
ENST00000419242 0.599579974080229 0.395968538454719 0.0585593761131051 ENSG00000162600 OMA1
ENST00000426139 0.610446596243649 0.40859226116108 0.0573426693505809 ENSG00000162600 OMA1
ENST00000453710 0.658193020686077 0.463511036171158 0.0528388561650844 ENSG00000162600 OMA1
ENST00000482274 0.64372275565234 0.446835963882623 0.0555569610634115 ENSG00000162600 OMA1
ENST00000472487 0.270527328375904 0.111949410378755 0.0945052577838999 ENSG00000162601 MYSM1
ENST00000493821 0.343669949393527 0.161559896753024 0.0846042434982626 ENSG00000162601 MYSM1
ENST00000401044 0.204684651175373 0.0733411979810994 0.112737976188947 ENSG00000162601 MYSM1
ENST00000481973 0.0599197875440615 0.0111745251185474 0.210897409077462 ENSG00000162601 MYSM1
ENST00000466774 0.0541143360641286 0.00946531326223506 0.180595878622829 ENSG00000162601 MYSM1
ENST00000483003 0.146265675409622 0.0441323624758558 0.158807555512874 ENSG00000162601 MYSM1
ENST00000489282 0.134112214953024 0.0386859227522364 0.169897712015389 ENSG00000162601 MYSM1
ENST00000371222 0.00399893583865547 8.30145025980452e-05 -0.263440652738002 ENSG00000177606 JUN
ENST00000544621 0.040380980818848 0.00589851738910062 0.229582089193758 ENSG00000234807 LINC01135
ENST00000419531 0.0404746890102344 0.00592178830327214 0.229480061826705 ENSG00000234807 LINC01135
ENST00000447329 0.449123159509128 0.246190029505529 0.100753170780056 ENSG00000230812 RP4-794H19.4
ENST00000438195 0.947167364861995 0.895511285800887 0.0108595753337774 ENSG00000230812 RP4-794H19.4
ENST00000451090 0.79300318621645 0.643483650552037 0.0409466287830196 ENSG00000235215 RP11-145M4.2
ENST00000449812 0.43324336272887 0.232291016183943 0.105850317127873 ENSG00000237352 RP11-145M4.3
ENST00000582567 0.0584142499739454 0.0107088704060751 0.221408562702555 ENSG00000172456 FGGY
ENST00000413489 0.0191661692415805 0.00167752988986559 0.254384296200221 ENSG00000172456 FGGY
ENST00000474476 0.00813650761871916 0.000330724777440929 0.275795277811849 ENSG00000172456 FGGY
ENST00000462744 0.0103046047711104 0.000518880062580439 0.28948010622705 ENSG00000172456 FGGY
ENST00000371218 0.00709354442335674 0.000250981041118049 0.269341955434842 ENSG00000172456 FGGY
ENST00000495718 0.00982389830481378 0.000472252706599314 0.270802982122697 ENSG00000172456 FGGY
ENST00000583635 0.0833863866801571 0.0185991001126133 0.208535366662 ENSG00000172456 FGGY
ENST00000303721 0.00709354442335674 0.000251168782340029 0.269332159129594 ENSG00000172456 FGGY
ENST00000430447 0.00634939789571923 0.000198744658379655 0.277445541882435 ENSG00000172456 FGGY
ENST00000371212 0.0080096244983308 0.000321167797995422 0.267463761147066 ENSG00000172456 FGGY
ENST00000475949 0.0195174718344398 0.00173526427742368 0.253553573464827 ENSG00000172456 FGGY
ENST00000485720 0.0131072838621232 0.000823611906443552 0.275424400690591 ENSG00000172456 FGGY
ENST00000371210 0.0141109885855444 0.000953499351824565 0.243952276038962 ENSG00000172456 FGGY
ENST00000493891 0.0207244566609118 0.00192520451726347 0.232497810036258 ENSG00000172456 FGGY
ENST00000466791 0.0897521470181265 0.020835805552081 0.200448429264252 ENSG00000172456 FGGY
ENST00000476939 0.0730666205410206 0.0152240765092972 0.184059955349028 ENSG00000172456 FGGY
ENST00000472783 0.188013832528382 0.0644061231762507 0.147130637898279 ENSG00000172456 FGGY
ENST00000471169 0.188013832528382 0.0644061231762507 0.147130637898279 ENSG00000172456 FGGY
ENST00000455990 0.0288345793221701 0.00340170045662809 0.23120305947605 ENSG00000134709 HOOK1
ENST00000371208 0.629446220582932 0.430028988054323 0.0524373039465239 ENSG00000134709 HOOK1
ENST00000465876 0.408728651827258 0.211386011026276 0.0782455032472593 ENSG00000134709 HOOK1
ENST00000395561 0.470147867289623 0.265520447621314 0.069305697173863 ENSG00000134709 HOOK1
ENST00000474695 0.761586514010135 0.596260674229278 -0.0452351860747985 ENSG00000134709 HOOK1
ENST00000466803 0.609497096523012 0.407465866464308 -0.0623863394294927 ENSG00000134709 HOOK1
ENST00000491135 0.164010819171117 0.0524827787045693 -0.170761285530346 ENSG00000134709 HOOK1
ENST00000371204 0.857468612763348 0.740816436250492 0.0289836656226715 ENSG00000134716 CYP2J2
ENST00000466095 0.857468612763348 0.740816436250492 0.0289836656226715 ENSG00000134716 CYP2J2
ENST00000469406 0.857468612763348 0.740816436250492 0.0289836656226715 ENSG00000134716 CYP2J2
ENST00000606498 0.31091603907624 0.138832855773565 0.0939006723762533 ENSG00000162604 TM2D1
ENST00000294613 0.303003557871556 0.13344931868718 0.0951942716898557 ENSG00000162604 TM2D1
ENST00000472357 0.498853640965296 0.292214436373947 0.0887269165710247 ENSG00000162604 TM2D1
ENST00000371180 0.303003557871556 0.13344931868718 0.0951942716898557 ENSG00000162604 TM2D1
ENST00000488206 0.331704915705448 0.153139280776242 0.0911074545059132 ENSG00000162604 TM2D1
ENST00000472989 0.257340850148224 0.103594420775618 0.115317506486878 ENSG00000162604 TM2D1
ENST00000488410 0.179752812236967 0.0601179120023152 0.151831663582889 ENSG00000162604 TM2D1
ENST00000468586 0.367821032919189 0.179176551919315 0.0894882393154716 ENSG00000162604 TM2D1
ENST00000371178 0.512918121503624 0.306278064598137 0.067744864840853 ENSG00000162604 TM2D1
ENST00000494926 0.512692503159812 0.306046233229499 0.068045011955218 ENSG00000162604 TM2D1
ENST00000496465 0.512505147963874 0.305871296305927 0.06807710537243 ENSG00000162604 TM2D1
ENST00000371177 0.77092973354408 0.609987825357338 0.0342689745591862 ENSG00000162604 TM2D1
ENST00000316485 0.0115014752620391 0.000642976820893786 0.233530615670504 ENSG00000132849 INADL
ENST00000459752 0.0124852649850127 0.000747087717311118 0.230656608203844 ENSG00000132849 INADL
ENST00000484562 0.0124852649850127 0.000747087717311118 0.230656608203844 ENSG00000132849 INADL
ENST00000371158 0.0164148934494397 0.00127243228926591 0.212020171645371 ENSG00000132849 INADL
ENST00000484937 0.0154162814870947 0.0011380588888543 0.226521669172898 ENSG00000132849 INADL
ENST00000488913 0.753274530918073 0.584269180335429 0.047591568915749 ENSG00000132849 INADL
ENST00000494842 0.0119813463557771 0.000691248977189507 0.281211398985061 ENSG00000132849 INADL
ENST00000490547 0.0197501968419204 0.00177687928003866 0.269679543488951 ENSG00000132849 INADL
ENST00000307297 0.00580359629160555 0.000168662882856741 0.308927168535254 ENSG00000132849 INADL
ENST00000543708 0.00428697505774672 9.45966728970931e-05 0.296416218370954 ENSG00000132849 INADL
ENST00000545929 0.00520372906103557 0.000137814674464086 0.300975567512023 ENSG00000132849 INADL
ENST00000465798 0.518709209462303 0.312001289492032 0.0822051340166329 ENSG00000132849 INADL
ENST00000452143 0.162653915737563 0.0518067324616043 -0.116515819672871 ENSG00000162607 USP1
ENST00000442679 0.10906620789466 0.0281258272212961 -0.14450785877326 ENSG00000162607 USP1
ENST00000371146 0.30484657461514 0.134713081303962 -0.0865231407917767 ENSG00000162607 USP1
ENST00000339950 0.308055297445285 0.13682075668222 -0.0860719589307395 ENSG00000162607 USP1
ENST00000251157 0.0744261470656634 0.015680719124269 0.154113769736301 ENSG00000116641 DOCK7
ENST00000454575 0.206973685499134 0.0746181948173619 0.112142519400934 ENSG00000116641 DOCK7
ENST00000340370 0.0763204546986847 0.0163010002161095 0.153230984627975 ENSG00000116641 DOCK7
ENST00000489185 0.911527955228399 0.832747326777244 -0.0175639974774938 ENSG00000116641 DOCK7
ENST00000467758 0.812317087803511 0.672125825260738 -0.0366500578152943 ENSG00000116641 DOCK7
ENST00000404627 0.138569397473426 0.0405754185622889 0.155568575374538 ENSG00000116641 DOCK7
ENST00000464312 0.768981941416102 0.606755241221153 0.0451308732619696 ENSG00000116641 DOCK7
ENST00000443289 0.0419722095615755 0.00627722870479203 0.183714167059074 ENSG00000125703 ATG4C
ENST00000317868 0.0292914511939637 0.00348389400281262 0.183647437883084 ENSG00000125703 ATG4C
ENST00000371120 0.0292914511939637 0.00348389400281262 0.183647437883084 ENSG00000125703 ATG4C
ENST00000371118 0.0758078028049054 0.0161319165185452 0.161497569173525 ENSG00000125703 ATG4C
ENST00000414558 0.490599331529947 0.284369384861451 0.074274067910669 ENSG00000125703 ATG4C
ENST00000371108 0.0231312265482711 0.00233301351181043 0.192818744424453 ENSG00000088035 ALG6
ENST00000487136 0.274137234460088 0.114235097862322 0.133476560089636 ENSG00000088035 ALG6
ENST00000263440 0.0249302220669749 0.00266769752152376 0.190482762709431 ENSG00000088035 ALG6
ENST00000603108 0.0249302220669749 0.00266769752152376 0.190482762709431 ENSG00000088035 ALG6
ENST00000465969 0.105692771165964 0.0267955478077208 0.169157085019416 ENSG00000088035 ALG6
ENST00000462390 0.0729846617500501 0.0151883187864194 0.195913687532833 ENSG00000088035 ALG6
ENST00000494765 0.244349208894509 0.0959467279640896 0.138385441243001 ENSG00000088035 ALG6
ENST00000492655 0.306274648988444 0.135602642819756 0.112232199647754 ENSG00000142856 ITGB3BP
ENST00000371092 0.0387049072260233 0.005522098524131 0.163554561933279 ENSG00000142856 ITGB3BP
ENST00000271002 0.0387328248893463 0.00552791566674037 0.163552587477212 ENSG00000142856 ITGB3BP
ENST00000489099 0.0428968402156448 0.00651098244314096 0.159784490584538 ENSG00000142856 ITGB3BP
ENST00000461681 0.150798694409596 0.0462384397388012 0.133852549767825 ENSG00000142856 ITGB3BP
ENST00000463803 0.160902586277828 0.0509593936122352 0.139539185738753 ENSG00000142856 ITGB3BP
ENST00000478538 0.18355244389853 0.0620683722426027 0.157877908508665 ENSG00000142856 ITGB3BP
ENST00000283568 0.0329627930034909 0.00421337617592352 0.17009830951673 ENSG00000142856 ITGB3BP
ENST00000476508 0.18150781266314 0.061026655823695 0.125358862436544 ENSG00000142856 ITGB3BP
ENST00000460394 0.0558787910154662 0.00998432788552922 0.155180095188532 ENSG00000142856 ITGB3BP
ENST00000462285 0.0487655675707878 0.00798550485705823 0.161676782777725 ENSG00000142856 ITGB3BP
ENST00000489863 0.0454227036313742 0.00710213687546394 0.1642624707924 ENSG00000142856 ITGB3BP
ENST00000465781 0.0611524896028362 0.011554160715024 0.159022878029836 ENSG00000142856 ITGB3BP
ENST00000460251 0.0574757581704964 0.010447119351526 0.161066881556206 ENSG00000142856 ITGB3BP
ENST00000478138 0.0799785889150096 0.0174784634991549 0.126288370090899 ENSG00000142856 ITGB3BP
ENST00000480886 0.415158801518998 0.216736390386911 0.108064011206094 ENSG00000203965 EFCAB7
ENST00000371088 0.0154489706836012 0.00114412977068113 0.242177338359736 ENSG00000203965 EFCAB7
ENST00000496956 0.00552936593940842 0.00015631068006226 0.316736968529484 ENSG00000203965 EFCAB7
ENST00000460678 0.143067194393062 0.0426337573063886 0.161488860683212 ENSG00000203965 EFCAB7
ENST00000461039 0.0792329508195611 0.0172517309293557 0.199870962786133 ENSG00000203965 EFCAB7
ENST00000371084 0.374824086151951 0.184439385411654 0.052831647491564 ENSG00000079739 PGM1
ENST00000540265 0.0929575430082238 0.0220297897211701 0.0933655807262823 ENSG00000079739 PGM1
ENST00000473117 0.304483052482921 0.134461100285863 0.131291872150744 ENSG00000079739 PGM1
ENST00000371083 0.398903769864884 0.203407224797664 0.0620567958862038 ENSG00000079739 PGM1
ENST00000483707 0.835272419101577 0.706325380464419 -0.0248935998885573 ENSG00000079739 PGM1
ENST00000371080 0.00266016891945905 4.00199857446123e-05 0.364981730531656 ENSG00000185483 ROR1
ENST00000371079 0.00748057079602539 0.000279162681055689 0.321868287935273 ENSG00000185483 ROR1
ENST00000482426 0.00229223672859789 2.96754262443492e-05 0.371111707596699 ENSG00000185483 ROR1
ENST00000342505 0.773955129499526 0.614369130187088 -0.0228491109480135 ENSG00000162434 JAK1
ENST00000481702 0.846943555234081 0.724082994649823 0.0308284048078211 ENSG00000162434 JAK1
ENST00000465376 0.999113091801575 0.998119580222675 -0.000174012715577845 ENSG00000162434 JAK1
ENST00000471473 0.60839066561237 0.406160345395606 -0.067839330219739 ENSG00000162434 JAK1
ENST00000494904 0.978342425436478 0.955991319539275 -0.00473312704239308 ENSG00000162434 JAK1
ENST00000497030 0.306018320885019 0.135438122840501 0.107603034536372 ENSG00000162433 AK4
ENST00000545314 0.557055796683968 0.351291112480479 0.0412522051369755 ENSG00000162433 AK4
ENST00000470888 0.300340322140806 0.131690464246948 0.108977239692767 ENSG00000162433 AK4
ENST00000546702 0.493183388490733 0.28689997119594 0.0545217406796506 ENSG00000162433 AK4
ENST00000395334 0.55963904768214 0.35374941508395 0.0410050518073833 ENSG00000162433 AK4
ENST00000327299 0.568520397327511 0.362835006817346 0.0404225527720665 ENSG00000162433 AK4
ENST00000474968 0.380533041093195 0.189035941963031 0.0729901086555119 ENSG00000162433 AK4
ENST00000479060 0.409918837711552 0.212432463807995 0.0670146079967239 ENSG00000162433 AK4
ENST00000463018 0.0146564507619237 0.00103074857335826 0.280167899163789 ENSG00000116675 DNAJC6
ENST00000494710 0.0525281884796372 0.00898717945557547 0.218181142279893 ENSG00000116675 DNAJC6
ENST00000263441 0.0573457128117681 0.0104061027652312 0.21108798507387 ENSG00000116675 DNAJC6
ENST00000395325 0.0862550067995157 0.0195926427957268 0.187803899927564 ENSG00000116675 DNAJC6
ENST00000483402 0.0133459464755179 0.000854028338653253 0.292867218499942 ENSG00000116675 DNAJC6
ENST00000371069 0.418892247429126 0.220021377393657 0.102773090917434 ENSG00000116675 DNAJC6
ENST00000344610 0.0237573942798306 0.00244593708834306 0.178618423175811 ENSG00000116678 LEPR
ENST00000371065 0.541203578512106 0.334766949489717 0.0550960444251645 ENSG00000213625 LEPROT
ENST00000475108 0.264659604623117 0.107987294544874 0.0993037429026958 ENSG00000213625 LEPROT
ENST00000371059 0.0220984183629784 0.00214691601067329 0.18027683448121 ENSG00000116678 LEPR
ENST00000371060 0.0193925275491787 0.00171350369378208 0.184854960412024 ENSG00000116678 LEPR
ENST00000349533 0.0179495077277049 0.00148745189932456 0.187094320544948 ENSG00000116678 LEPR
ENST00000497874 0.530692673582585 0.324218407518459 0.0661051601946263 ENSG00000213625 LEPROT
ENST00000488747 0.358999937402083 0.172832807578556 0.0839730272497203 ENSG00000213625 LEPROT
ENST00000484243 0.43231596629436 0.231552217873928 0.076484627961924 ENSG00000213625 LEPROT
ENST00000406510 0.0177935284929175 0.00146537417974422 0.186874102546283 ENSG00000116678 LEPR
ENST00000462765 0.237108563932026 0.0917136248643431 0.146900138434825 ENSG00000116678 LEPR
ENST00000371058 0.570349959713305 0.364873381776967 0.0777095232302698 ENSG00000116678 LEPR
ENST00000329654 0.410718817325571 0.213099866713375 0.0717562313302007 ENSG00000184588 PDE4B
ENST00000341517 0.473598541644377 0.268684376062641 0.0670257384108072 ENSG00000184588 PDE4B
ENST00000371049 0.381562598367736 0.189877910199931 0.0836428752282404 ENSG00000184588 PDE4B
ENST00000423207 0.40425321636016 0.207830991962721 0.0723279834585475 ENSG00000184588 PDE4B
ENST00000412480 0.451202765466639 0.24806494946241 -0.0968329044629588 ENSG00000184588 PDE4B
ENST00000528771 0.0666703933754471 0.0132227003756782 0.184456498524711 ENSG00000184588 PDE4B
ENST00000371045 0.418026559904548 0.219112394982925 0.0702093425115627 ENSG00000184588 PDE4B
ENST00000531025 0.0889388906207009 0.0205467860398805 0.171390189628304 ENSG00000184588 PDE4B
ENST00000526197 0.0764828636423971 0.0163472777250669 0.176712151060787 ENSG00000184588 PDE4B
ENST00000480109 0.680548685045655 0.490766915784211 -0.0427936685429323 ENSG00000184588 PDE4B
ENST00000534463 0.751024608764797 0.581234667666672 0.0445996831035452 ENSG00000184588 PDE4B
ENST00000524999 0.924600564218926 0.854707374359889 -0.0158634087884262 ENSG00000184588 PDE4B
ENST00000483863 0.800761928506768 0.654422215892222 -0.0397229608416403 ENSG00000184588 PDE4B
ENST00000371026 0.568286328600666 0.362598056499924 0.0809883563270632 ENSG00000152763 WDR78
ENST00000431318 0.568286328600666 0.362598056499924 0.0809883563270632 ENSG00000152763 WDR78
ENST00000371018 0.330834817299023 0.152514512465385 0.0875360947787243 ENSG00000198160 MIER1
ENST00000355977 0.330834817299023 0.152514512465385 0.0875360947787243 ENSG00000198160 MIER1
ENST00000357692 0.331547530597507 0.153016382004397 0.0873956271815695 ENSG00000198160 MIER1
ENST00000401041 0.270052283071661 0.111655642229928 0.0957904806510069 ENSG00000198160 MIER1
ENST00000371014 0.396195127901199 0.201055913809486 0.0782729628552262 ENSG00000198160 MIER1
ENST00000371016 0.396195127901199 0.201055913809486 0.0782729628552262 ENSG00000198160 MIER1
ENST00000371012 0.252864006086313 0.100964082133164 0.125262941004908 ENSG00000198160 MIER1
ENST00000401042 0.419341319212676 0.220397238354666 0.0757866190653283 ENSG00000198160 MIER1
ENST00000355356 0.350851870326397 0.166863304757191 0.0854613306945042 ENSG00000198160 MIER1
ENST00000479067 0.342674328699088 0.160812760531346 0.0950063757986991 ENSG00000198160 MIER1
ENST00000493357 0.957609465610997 0.915469374848655 -0.00857026841421385 ENSG00000198160 MIER1
ENST00000235345 0.74608840499476 0.574199505946465 0.0348181079012556 ENSG00000116704 SLC35D1
ENST00000506472 0.136514828923386 0.0397451683562447 0.169066777872329 ENSG00000116704 SLC35D1
ENST00000371007 0.434973437552753 0.233663519000538 0.103869089488813 ENSG00000203963 C1orf141
ENST00000448166 0.451871874605183 0.248723816424803 0.100511686790822 ENSG00000203963 C1orf141
ENST00000347310 0.34778444157633 0.164686433283374 0.119528835670542 ENSG00000162594 IL23R
ENST00000371002 0.347397200908581 0.164356540675856 0.11961020407531 ENSG00000162594 IL23R
ENST00000425614 0.309292516960164 0.137705387956163 0.130369511973249 ENSG00000162594 IL23R
ENST00000473881 0.552840543314988 0.346823775577835 0.0792919781479698 ENSG00000162594 IL23R
ENST00000395227 0.601994707761321 0.398538147265467 0.0716668562424316 ENSG00000162594 IL23R
ENST00000262345 0.027497288874168 0.00314237617285954 0.227224602794358 ENSG00000081985 IL12RB2
ENST00000371000 0.027497288874168 0.00314237617285954 0.227224602794358 ENSG00000081985 IL12RB2
ENST00000541374 0.0135187309238216 0.000875824655931605 0.260094640620322 ENSG00000081985 IL12RB2
ENST00000544434 0.0159451541373082 0.0012113799008399 0.252914886024459 ENSG00000081985 IL12RB2
ENST00000465396 0.0662654373087387 0.0130821398035644 0.217422275374643 ENSG00000081985 IL12RB2
ENST00000370994 0.0679759960044286 0.0135988042616633 -0.0936108045641234 ENSG00000142864 SERBP1
ENST00000370995 0.0592835080053439 0.0109912989262503 -0.0971269757197398 ENSG00000142864 SERBP1
ENST00000361219 0.0305772022750969 0.0037404890691286 -0.111745256350881 ENSG00000142864 SERBP1
ENST00000370990 0.0240357910493171 0.00249337653026156 -0.117576787834975 ENSG00000142864 SERBP1
ENST00000493607 0.920854565663231 0.847932907637319 -0.0107194695706252 ENSG00000142864 SERBP1
ENST00000462814 0.819393792805309 0.682496454724538 -0.0183342346146697 ENSG00000142864 SERBP1
ENST00000484880 0.790998780293209 0.64040888640152 -0.0265437019397025 ENSG00000142864 SERBP1
ENST00000490406 0.600607984371305 0.397134113064953 -0.0444884364630448 ENSG00000142864 SERBP1
ENST00000370986 0.021094012908444 0.00198290753209727 -0.177493077615528 ENSG00000116717 GADD45A
ENST00000370985 0.0020774441327302 2.45928211030453e-05 -0.266239677437731 ENSG00000116717 GADD45A
ENST00000460575 0.00120506399750587 9.50657540270465e-06 -0.324954714938783 ENSG00000116717 GADD45A
ENST00000484245 0.00955132877738856 0.000446447675288625 -0.277595931524882 ENSG00000116717 GADD45A
ENST00000456315 0.967407054557954 0.935121485571397 0.00573282248349514 ENSG00000024526 DEPDC1
ENST00000370966 0.967407054557954 0.935121485571397 0.00573282248349514 ENSG00000024526 DEPDC1
ENST00000488146 0.838135880627137 0.710445412488938 -0.0286145449553331 ENSG00000024526 DEPDC1
ENST00000489862 0.659498725127865 0.465187936077056 0.052849292865748 ENSG00000024526 DEPDC1
ENST00000425820 0.561901668043121 0.35600458215602 0.0713488713936925 ENSG00000233589 RP4-694A7.2
ENST00000525124 0.789350659452452 0.63784514942212 0.0337118800473361 ENSG00000024526 DEPDC1
ENST00000588515 0.882355021552744 0.78249262381958 -0.0226841424087439 ENSG00000033122 LRRC7
ENST00000608744 0.701981041630206 0.51665996127863 -0.0535984239961656 ENSG00000033122 LRRC7
ENST00000609072 0.703768567188927 0.518642082964368 -0.0533992711925556 ENSG00000033122 LRRC7
ENST00000607936 0.88568569264856 0.788160619267766 -0.0221685030083391 ENSG00000033122 LRRC7
ENST00000370952 0.431596371570273 0.230954252019156 0.0807299377709351 ENSG00000066557 LRRC40
ENST00000441830 0.729327611418391 0.55230721827268 0.0475673572005939 ENSG00000033122 LRRC7
ENST00000370951 0.99986256585256 0.999752429991093 -1.51084397134606e-05 ENSG00000116754 SRSF11
ENST00000463877 0.600822419011704 0.397352375055348 0.0366869095429911 ENSG00000116754 SRSF11
ENST00000405432 0.998032244174178 0.995814976997477 -0.000237031939647559 ENSG00000116754 SRSF11
ENST00000370950 0.975105934575936 0.949368944655647 -0.00314476053449967 ENSG00000116754 SRSF11
ENST00000454435 0.606056593039646 0.403417706730864 0.0425774166617106 ENSG00000116754 SRSF11
ENST00000475204 0.765169303099135 0.601217910165789 0.0261172467442998 ENSG00000116754 SRSF11
ENST00000395136 0.984378917178259 0.966864085158661 0.00190802439962167 ENSG00000116754 SRSF11
ENST00000436161 0.74867927357822 0.577980229035114 0.0275590408648043 ENSG00000116754 SRSF11
ENST00000473950 0.774518865604818 0.615238371584206 0.02541385481087 ENSG00000116754 SRSF11
ENST00000469170 0.780642499685525 0.624613066055487 0.0256036123415579 ENSG00000116754 SRSF11
ENST00000486667 0.713762480232044 0.531353959424959 0.0323027497023432 ENSG00000116754 SRSF11
ENST00000481648 0.816790847871838 0.678703954584823 0.025243854913207 ENSG00000116754 SRSF11
ENST00000463116 0.620297619458117 0.419725401665495 0.0586910751550619 ENSG00000116754 SRSF11
ENST00000484162 0.786937027019174 0.634357291888418 -0.0251645780979685 ENSG00000116754 SRSF11
ENST00000370949 0.656739048650945 0.461835726736646 -0.0380784262123968 ENSG00000116754 SRSF11
ENST00000463859 0.435622254609483 0.234251337591684 -0.0578883995512957 ENSG00000116754 SRSF11
ENST00000460795 0.395375405126841 0.200402370045019 -0.0658031592723033 ENSG00000116754 SRSF11
ENST00000461935 0.560625030722722 0.354770859088684 -0.0536465468870626 ENSG00000116754 SRSF11
ENST00000489188 0.402341627818139 0.206265241104244 -0.0689315725721336 ENSG00000116754 SRSF11
ENST00000370944 0.0353138414192155 0.00471321659899427 0.190587608642182 ENSG00000118454 ANKRD13C
ENST00000262346 0.03232471564625 0.00409140677903753 0.194161727058951 ENSG00000118454 ANKRD13C
ENST00000464236 0.429576076040603 0.229319875125547 0.0933159033007296 ENSG00000118454 ANKRD13C
ENST00000490846 0.0154474360813002 0.00114343094563454 0.258897790147826 ENSG00000118454 ANKRD13C
ENST00000498735 0.01377441077712 0.000908126180517334 0.265139648298414 ENSG00000118454 ANKRD13C
ENST00000361764 0.784360939667061 0.630044813665479 0.0379087434189483 ENSG00000197568 HHLA3
ENST00000359875 0.755805969427434 0.587590611374607 0.0426521790874468 ENSG00000197568 HHLA3
ENST00000486110 0.951888141168964 0.904715709638122 0.00981066885786119 ENSG00000197568 HHLA3
ENST00000463058 0.757929920497509 0.590885588447561 0.0423581702903662 ENSG00000197568 HHLA3
ENST00000370940 0.757929920497509 0.590885588447561 0.0423581702903662 ENSG00000197568 HHLA3
ENST00000531950 0.631243379585777 0.432054588460737 0.061717648073553 ENSG00000197568 HHLA3
ENST00000525653 0.717013130068751 0.535638453905543 0.0487510037993844 ENSG00000197568 HHLA3
ENST00000432224 0.825270727855106 0.691052470700627 0.0314580603025162 ENSG00000197568 HHLA3
ENST00000411986 0.728123524062935 0.550838215439049 0.0376420192926765 ENSG00000116761 CTH
ENST00000464926 0.902710200811006 0.817809687474256 -0.0153918056183504 ENSG00000116761 CTH
ENST00000370938 0.736302088094925 0.561807586120463 0.0368283920658914 ENSG00000116761 CTH
ENST00000346806 0.908060894237274 0.827177712521014 0.0137907489632986 ENSG00000116761 CTH
ENST00000482383 0.404497973153269 0.208041100897869 0.102095424758009 ENSG00000116761 CTH
ENST00000450461 0.630454616989527 0.431094062579342 0.0487633931635042 ENSG00000235079 ZRANB2-AS1
ENST00000426999 0.717897354760427 0.536743716060605 0.0390713306032658 ENSG00000235079 ZRANB2-AS1
ENST00000370920 0.57975177843111 0.374528257954198 0.0549065065674334 ENSG00000132485 ZRANB2
ENST00000477096 0.752600486101259 0.583340608712529 0.0369246860734618 ENSG00000132485 ZRANB2
ENST00000254821 0.576284729382742 0.371027774430137 0.0553237689141142 ENSG00000132485 ZRANB2
ENST00000487510 0.805149031003674 0.66107848693829 0.0286674072942014 ENSG00000132485 ZRANB2
ENST00000479947 0.956136394394265 0.912810431047875 -0.00746005830565106 ENSG00000132485 ZRANB2
ENST00000473260 0.874118544397773 0.767809066907468 -0.0198130991828408 ENSG00000132485 ZRANB2
ENST00000455406 0.0187463531725144 0.00161376091333971 0.277461832679787 ENSG00000229956 ZRANB2-AS2
ENST00000583678 0.0141999269097114 0.000963428676886208 0.287818850874728 ENSG00000229956 ZRANB2-AS2
ENST00000599146 0.0145094905018436 0.00100873332993062 0.28738473748263 ENSG00000229956 ZRANB2-AS2
ENST00000596952 0.0192536434889891 0.00169066100207181 0.275944646694696 ENSG00000229956 ZRANB2-AS2
ENST00000413421 0.0179090731308509 0.00148015456865043 0.279550321434161 ENSG00000229956 ZRANB2-AS2
ENST00000594152 0.0145094905018436 0.00100873332993062 0.28738473748263 ENSG00000229956 ZRANB2-AS2
ENST00000415780 0.0230589393162214 0.0023213550735987 0.267560388331213 ENSG00000229956 ZRANB2-AS2
ENST00000600103 0.0351057353009805 0.00466615837325992 0.245818191806137 ENSG00000229956 ZRANB2-AS2
ENST00000395089 0.383711772172596 0.191587515651328 0.0962783242687177 ENSG00000162620 LRRIQ3
ENST00000354431 0.390533299439779 0.196746054596925 0.0942143627589297 ENSG00000162620 LRRIQ3
ENST00000415760 0.390533299439779 0.196746054596925 0.0942143627589297 ENSG00000162620 LRRIQ3
ENST00000370909 0.439417975962723 0.237736477486916 0.0859120383731355 ENSG00000162620 LRRIQ3
ENST00000444984 0.706034920287274 0.521731490589017 0.0494837958717234 ENSG00000162620 LRRIQ3
ENST00000495179 0.80887581445659 0.666407446632779 0.0351126149856972 ENSG00000162620 LRRIQ3
ENST00000370911 0.640422452426655 0.443152804578036 0.0623494714931831 ENSG00000162620 LRRIQ3
ENST00000463724 0.568776654950899 0.363037353338565 0.0741356143928388 ENSG00000162620 LRRIQ3
ENST00000370898 0.667477223453636 0.474734894296836 0.0547207329344346 ENSG00000254685 FPGT
ENST00000557284 0.542151557753093 0.335589514037995 0.0694379917316278 ENSG00000259030 FPGT-TNNI3K
ENST00000467578 0.934457569666189 0.872677810841281 -0.0134499053214473 ENSG00000254685 FPGT
ENST00000524915 0.528063741533941 0.321545614572295 0.0731439384619284 ENSG00000254685 FPGT
ENST00000370894 0.66213149199029 0.468305402727657 0.0561440867970857 ENSG00000254685 FPGT
ENST00000370899 0.530914966893048 0.324531276404574 0.0711822822793965 ENSG00000259030 FPGT-TNNI3K
ENST00000609362 0.673149784725634 0.481223810987567 0.0537630846760934 ENSG00000254685 FPGT
ENST00000482102 0.893094898576845 0.80125816465053 -0.0213676341617288 ENSG00000254685 FPGT
ENST00000529485 0.890829666208527 0.797255878076641 -0.0219582603014214 ENSG00000254685 FPGT
ENST00000370895 0.468026537640398 0.263457737052122 0.0806188227854391 ENSG00000259030 FPGT-TNNI3K
ENST00000534632 0.525847622850279 0.319277433860303 0.072084724837045 ENSG00000259030 FPGT-TNNI3K
ENST00000533006 0.550694438266598 0.344543879930719 0.0689412501078967 ENSG00000259030 FPGT-TNNI3K
ENST00000370891 0.541888371917218 0.335370152140221 0.0694505302946365 ENSG00000116783 TNNI3K
ENST00000370893 0.527981980502075 0.321411849868477 0.0726069120422664 ENSG00000259030 FPGT-TNNI3K
ENST00000534056 0.650231075006638 0.454278701362932 0.0580461542175876 ENSG00000254685 FPGT
ENST00000472069 0.892203234645596 0.79990897057224 -0.0211993834702728 ENSG00000254685 FPGT
ENST00000326637 0.876621673281398 0.772647794235862 0.0256766587581726 ENSG00000116783 TNNI3K
ENST00000370872 0.707958568924928 0.524070874295721 0.035113220115989 ENSG00000116791 CRYZ
ENST00000340866 0.712086464852879 0.529175627041259 0.0346974640375126 ENSG00000116791 CRYZ
ENST00000492102 0.780213907116202 0.623812022769578 0.0338555804976885 ENSG00000116791 CRYZ
ENST00000417775 0.795644297653054 0.647150451776011 0.0247127496853083 ENSG00000116791 CRYZ
ENST00000370871 0.746310445664798 0.574476409421498 0.0303594413544346 ENSG00000116791 CRYZ
ENST00000370870 0.55382881159991 0.347816158538871 0.0495116558345521 ENSG00000116791 CRYZ
ENST00000441120 0.652259087224737 0.456567200656475 0.0400976329070166 ENSG00000116791 CRYZ
ENST00000457880 0.991849291675459 0.982643932312609 -0.00116686335884951 ENSG00000162623 TYW3
ENST00000370867 0.998897007106844 0.997736757902583 -0.000151872152195194 ENSG00000162623 TYW3
ENST00000421739 0.608646365662534 0.406512714245288 0.0453904301654674 ENSG00000162623 TYW3
ENST00000479111 0.553419726159899 0.347371258932404 0.0512307903671163 ENSG00000162623 TYW3
ENST00000483990 0.761444262851915 0.596023849478826 0.0343994141937748 ENSG00000162623 TYW3
ENST00000485401 0.45611693338216 0.25268028008867 0.0832592457851121 ENSG00000162623 TYW3
ENST00000449696 0.96479520848395 0.930092842757171 -0.00771487461353981 ENSG00000162623 TYW3
ENST00000486467 0.522455758607467 0.315812773552292 0.0755008280961253 ENSG00000162623 TYW3
ENST00000467646 0.922126423353193 0.850053639695966 -0.0136340055726713 ENSG00000162623 TYW3
ENST00000370859 0.776984907472651 0.618947854787426 -0.0365408260794062 ENSG00000137968 SLC44A5
ENST00000370855 0.717710464856396 0.536531610636511 -0.0451589047618632 ENSG00000137968 SLC44A5
ENST00000535611 0.617508563074806 0.416659752570963 -0.0551890944828725 ENSG00000137968 SLC44A5
ENST00000469525 0.92432365771044 0.854190709197715 -0.012446838317044 ENSG00000137968 SLC44A5
ENST00000370841 0.690754245549579 0.50296737369616 -0.0360679987284443 ENSG00000117054 ACADM
ENST00000525881 0.26442928671202 0.107822680381596 -0.0812719539938323 ENSG00000117054 ACADM
ENST00000526129 0.730384658695022 0.553903162161716 -0.0318712613534761 ENSG00000117054 ACADM
ENST00000526196 0.728400554479168 0.551149889207725 -0.0320155867708843 ENSG00000117054 ACADM
ENST00000370834 0.693994156759216 0.507180591998129 -0.0357389468164878 ENSG00000117054 ACADM
ENST00000534146 0.248562331287346 0.0983967104308191 -0.0833264458743549 ENSG00000117054 ACADM
ENST00000532509 0.704977300664762 0.520327353656605 -0.0356877965078713 ENSG00000117054 ACADM
ENST00000473018 0.218090298681095 0.0808998684468503 -0.0880021997011478 ENSG00000117054 ACADM
ENST00000541113 0.714195069405649 0.531946545415809 -0.0333857094184558 ENSG00000117054 ACADM
ENST00000530953 0.714202536132386 0.531964392531747 -0.0341850407251365 ENSG00000117054 ACADM
ENST00000534334 0.722733941461354 0.543556265883892 -0.0330552558579183 ENSG00000117054 ACADM
ENST00000525808 0.706678521770185 0.522499863168061 -0.0344725193307722 ENSG00000117054 ACADM
ENST00000543667 0.706678521770185 0.522499863168061 -0.0344725193307722 ENSG00000117054 ACADM
ENST00000420607 0.722358230004333 0.543034263386563 -0.0322868751583438 ENSG00000117054 ACADM
ENST00000529059 0.684169636515858 0.494882702530731 -0.0382504679440188 ENSG00000117054 ACADM
ENST00000526930 0.900768010328759 0.814134050991168 0.0160282205401714 ENSG00000117054 ACADM
ENST00000532207 0.995809122464856 0.990980591224781 0.000826866316277937 ENSG00000117054 ACADM
ENST00000528016 0.874415433278539 0.768285156430883 0.0182195839945539 ENSG00000117054 ACADM
ENST00000481374 0.700856081160402 0.515354094681588 -0.0454223081893195 ENSG00000117054 ACADM
ENST00000535300 0.344037626043798 0.161811366232392 0.0851639702030202 ENSG00000137955 RABGGTB
ENST00000496055 0.320036876923997 0.145148932077148 0.0889317080386886 ENSG00000137955 RABGGTB
ENST00000319942 0.315397529567802 0.141903797964875 0.089647828175405 ENSG00000137955 RABGGTB
ENST00000473406 0.370911565505454 0.18150401073218 0.0797110165753237 ENSG00000137955 RABGGTB
ENST00000485459 0.377827692688485 0.186834570413651 0.0784150506979293 ENSG00000137955 RABGGTB
ENST00000370826 0.362463232991506 0.175364997872031 0.0869920844923748 ENSG00000137955 RABGGTB
ENST00000497648 0.230738680589454 0.0880457129167955 0.110185681009639 ENSG00000137955 RABGGTB
ENST00000462042 0.434331049158264 0.23314723461266 0.0760684101798512 ENSG00000137955 RABGGTB
ENST00000470201 0.42728134853737 0.227398881188026 0.0721245791912266 ENSG00000137955 RABGGTB
ENST00000471759 0.349740276407765 0.166139217598052 0.0846005301876221 ENSG00000137955 RABGGTB
ENST00000491266 0.404340195183025 0.207893681728178 0.075144718803458 ENSG00000137955 RABGGTB
ENST00000461653 0.455820853309375 0.252317683876932 0.0687266561219323 ENSG00000137955 RABGGTB
ENST00000489450 0.477432618163191 0.272455628317274 0.0666436320162937 ENSG00000137955 RABGGTB
ENST00000467748 0.425565820191128 0.225857153605489 0.0847076021648594 ENSG00000137955 RABGGTB
ENST00000459697 0.283242939320075 0.120215694073116 0.126296242304259 ENSG00000137955 RABGGTB
ENST00000263187 0.380224206308477 0.188804983420831 0.116929328636946 ENSG00000057468 MSH4
ENST00000420977 0.0553015802336464 0.00982063944807621 -0.221754401616696 ENSG00000226415 TPI1P1
ENST00000370812 0.285738071001004 0.121859201580775 0.09701372542627 ENSG00000142892 PIGK
ENST00000445065 0.285738071001004 0.121859201580775 0.09701372542627 ENSG00000142892 PIGK
ENST00000370813 0.243214570134487 0.0952731671383514 0.104124979575376 ENSG00000142892 PIGK
ENST00000487906 0.281960475449705 0.119352527320933 0.102832910162054 ENSG00000142892 PIGK
ENST00000535687 0.102160394614865 0.0254307710096573 -0.184307857445879 ENSG00000226084 RP4-706A16.3
ENST00000471722 0.102160394614865 0.0254307710096573 -0.184307857445879 ENSG00000226084 RP4-706A16.3
ENST00000359130 0.342704030898594 0.160833190499089 0.104461709159502 ENSG00000142892 PIGK
ENST00000478391 0.459363370188417 0.255536607345324 0.0845781992562784 ENSG00000142892 PIGK
ENST00000481346 0.0758255322923784 0.0161371255556702 0.178742086060354 ENSG00000036549 ZZZ3
ENST00000370801 0.0751634285632137 0.0159157805444058 0.166582429305975 ENSG00000036549 ZZZ3
ENST00000476275 0.131464557640559 0.0374590323673338 0.141250864905504 ENSG00000036549 ZZZ3
ENST00000370798 0.0700599168247487 0.0142645101126532 0.168727738785872 ENSG00000036549 ZZZ3
ENST00000476195 0.765726864133246 0.602120115689139 0.044089330107575 ENSG00000036549 ZZZ3
ENST00000474746 0.603890148439297 0.400741728831332 0.0736149578860827 ENSG00000036549 ZZZ3
ENST00000433749 0.061276087214022 0.011586468267626 0.19398655468218 ENSG00000036549 ZZZ3
ENST00000414381 0.0511843248211443 0.00862604189110325 0.202182288858567 ENSG00000036549 ZZZ3
ENST00000463166 0.0332863162324572 0.00428404649593808 0.222948550142605 ENSG00000036549 ZZZ3
ENST00000469944 0.0424287811540784 0.00638006844424253 0.216500963362644 ENSG00000036549 ZZZ3
ENST00000458763 0.132741821021157 0.0380794236358044 0.173312732992801 ENSG00000036549 ZZZ3
ENST00000370794 0.186485514122199 0.0635937037494253 0.107035465763058 ENSG00000077254 USP33
ENST00000481579 0.294689880071495 0.127728985196606 0.0883894978547444 ENSG00000077254 USP33
ENST00000357428 0.252914493430134 0.100993821648246 0.0967804493439236 ENSG00000077254 USP33
ENST00000370793 0.186485514122199 0.0635937037494253 0.107035465763058 ENSG00000077254 USP33
ENST00000533928 0.743328256198809 0.570506557619055 0.0461498986782966 ENSG00000077254 USP33
ENST00000477949 0.69581584452528 0.509288803697068 -0.0580321345607069 ENSG00000077254 USP33
ENST00000370792 0.411031587476797 0.213367247560096 0.0722779643398737 ENSG00000077254 USP33
ENST00000527390 0.775957429978546 0.61737829267031 0.0360717180581661 ENSG00000077254 USP33
ENST00000472462 0.511450397388795 0.304849468812562 -0.0862940266498586 ENSG00000077254 USP33
ENST00000498328 0.514410628413744 0.307759219314993 0.0849514241596073 ENSG00000077254 USP33
ENST00000461986 0.248888828153121 0.0985707430916677 0.121018692433336 ENSG00000077254 USP33
ENST00000531637 0.557586989410735 0.351823914278351 0.0760350377363344 ENSG00000077254 USP33
ENST00000462192 0.246352508973613 0.0970800687510622 0.137831446760225 ENSG00000077254 USP33
ENST00000524536 0.103401706830789 0.0259150576707515 0.14708921175252 ENSG00000077254 USP33
ENST00000525113 0.104444491060032 0.0263188406141121 0.154135296605802 ENSG00000077254 USP33
ENST00000528150 0.0777681987251161 0.016757517857343 0.167450996859443 ENSG00000077254 USP33
ENST00000530709 0.0515138672256998 0.00870240514027609 0.187531154647955 ENSG00000077254 USP33
ENST00000524778 0.0609619464682223 0.0114999338179078 0.181869480415595 ENSG00000077254 USP33
ENST00000370791 0.291071845705203 0.125355066514927 0.10588199018845 ENSG00000180488 FAM73A
ENST00000443751 0.129606950618727 0.0365950953065542 0.148490563529657 ENSG00000180488 FAM73A
ENST00000477627 0.726935039460323 0.549128315299497 0.0512426951058498 ENSG00000180488 FAM73A
ENST00000476203 0.0394866169275401 0.00570131223650727 0.20961349104391 ENSG00000180488 FAM73A
ENST00000401035 0.896287964002259 0.806567494842627 0.0204909843813353 ENSG00000162614 NEXN
ENST00000457030 0.373120951680635 0.183147008538595 0.106049155365459 ENSG00000162614 NEXN
ENST00000330010 0.468710750376225 0.2640426384137 0.0894776719456896 ENSG00000162614 NEXN
ENST00000334785 0.422207075456005 0.22297501290632 0.0960459491136735 ENSG00000162614 NEXN
ENST00000440324 0.729199074777629 0.552058122399806 0.0502329082056705 ENSG00000162614 NEXN
ENST00000342754 0.420252076417318 0.221301769614256 0.100642488161906 ENSG00000162614 NEXN
ENST00000464998 0.93269004761041 0.869102268225958 0.014516560548405 ENSG00000162614 NEXN
ENST00000480732 0.404360901154513 0.207920602306891 0.103361396933483 ENSG00000162614 NEXN
ENST00000492724 0.783970140350667 0.629465834904256 0.0339026651280034 ENSG00000162613 FUBP1
ENST00000488814 0.987987011110361 0.974522796880232 0.00235667203359937 ENSG00000162613 FUBP1
ENST00000492405 0.772529916563095 0.612312924340055 0.035659584567422 ENSG00000162613 FUBP1
ENST00000489495 0.74648945386495 0.574741454090392 0.0432925291212191 ENSG00000162613 FUBP1
ENST00000483894 0.489115831328371 0.282907316826846 0.0896332348395481 ENSG00000162613 FUBP1
ENST00000480673 0.644312509633034 0.447518339568445 0.0625736384466714 ENSG00000162613 FUBP1
ENST00000474632 0.766489867145444 0.603505324499263 0.0406443905709212 ENSG00000162613 FUBP1
ENST00000294623 0.959443002017962 0.919481354138625 -0.00434828830841607 ENSG00000162613 FUBP1
ENST00000370768 0.935560020916913 0.874891926792821 -0.00612390900995633 ENSG00000162613 FUBP1
ENST00000370767 0.935560020916913 0.874891926792821 -0.00612390900995633 ENSG00000162613 FUBP1
ENST00000436586 0.950846146936116 0.90243080178824 -0.0046460153488716 ENSG00000162613 FUBP1
ENST00000487684 0.717030357007534 0.53567056194354 0.0408115485115447 ENSG00000162613 FUBP1
ENST00000470287 0.94021849470561 0.882812608735008 -0.00876759479417835 ENSG00000162613 FUBP1
ENST00000421641 0.630260213083406 0.430907413091241 -0.0324589157199857 ENSG00000162613 FUBP1
ENST00000487931 0.0768124077043117 0.016448014555411 0.150933102382832 ENSG00000162616 DNAJB4
ENST00000477671 0.0374948031022724 0.0052201975566947 0.170791167363236 ENSG00000162616 DNAJB4
ENST00000484662 0.037295247787276 0.00517516370584611 0.171591693849733 ENSG00000162616 DNAJB4
ENST00000476882 0.0647802935264265 0.0126196173747878 0.161121173280145 ENSG00000137960 GIPC2
ENST00000426517 0.011033026686367 0.000591415468871481 0.212661207344941 ENSG00000162616 DNAJB4
ENST00000370763 0.331923945909282 0.153284409561087 0.103816146099961 ENSG00000162616 DNAJB4
ENST00000476396 0.312825076254554 0.140085195499059 0.103991492404462 ENSG00000162616 DNAJB4
ENST00000452835 0.942423416098639 0.886659139413054 0.01002511637075 ENSG00000137959 IFI44L
ENST00000476521 0.822199374734491 0.686541772770097 0.0247089091536324 ENSG00000137959 IFI44L
ENST00000370751 0.933776610270463 0.871325568319084 0.00972667553020357 ENSG00000137959 IFI44L
ENST00000342282 0.792131130957853 0.641978096776998 0.0286630422581495 ENSG00000137959 IFI44L
ENST00000459784 0.85402602072807 0.735426900284616 0.0217854540892081 ENSG00000137959 IFI44L
ENST00000476876 0.780703981902233 0.624730729642588 0.0304559199054611 ENSG00000137959 IFI44L
ENST00000486882 0.80127599295449 0.655343170197957 0.026326278553717 ENSG00000137959 IFI44L
ENST00000462041 0.891863036775371 0.799318730648238 0.0151477437791622 ENSG00000137959 IFI44L
ENST00000450498 0.913351359983712 0.835615464535443 0.0124662034485066 ENSG00000137959 IFI44L
ENST00000474002 0.665497177744248 0.472381280911761 0.0383571535693882 ENSG00000137959 IFI44L
ENST00000494910 0.517617486976059 0.310883243110602 0.0487242712844305 ENSG00000137959 IFI44L
ENST00000470323 0.985175943565893 0.968829240880532 0.00225905197402091 ENSG00000137965 IFI44
ENST00000370747 0.994151143815271 0.987678431518048 -0.000890070214473941 ENSG00000137965 IFI44
ENST00000545124 0.973963169231231 0.946992676136753 0.00374524353053028 ENSG00000137965 IFI44
ENST00000438486 0.900832195552802 0.814267325251383 0.0132757081549326 ENSG00000137965 IFI44
ENST00000495254 0.994151143815271 0.987678431518048 -0.000890070214473941 ENSG00000137965 IFI44
ENST00000467790 0.993575047677425 0.986273223325223 0.000917160659970928 ENSG00000137965 IFI44
ENST00000472152 0.993958436490032 0.987136851290464 -0.000930109658921279 ENSG00000137965 IFI44
ENST00000485662 0.820278207884661 0.683756793143345 -0.0246755653359594 ENSG00000137965 IFI44
ENST00000476911 0.943272138524593 0.888306293874034 0.00877681201589746 ENSG00000137965 IFI44
ENST00000446486 0.976684327243704 0.952681601381921 0.00375627166387373 ENSG00000137965 IFI44
ENST00000473719 0.898690117781902 0.810887978643964 0.0212566699240135 ENSG00000117114 LPHN2
ENST00000370723 0.977157675863592 0.9536468209587 0.00504562860350418 ENSG00000117114 LPHN2
ENST00000370730 0.930606110598338 0.865435102617639 0.014702372353308 ENSG00000117114 LPHN2
ENST00000370728 0.930606110598338 0.865435102617639 0.014702372353308 ENSG00000117114 LPHN2
ENST00000370727 0.977157675863592 0.9536468209587 0.00504562860350418 ENSG00000117114 LPHN2
ENST00000370725 0.977157675863592 0.9536468209587 0.00504562860350418 ENSG00000117114 LPHN2
ENST00000370721 0.977157675863592 0.9536468209587 0.00504562860350418 ENSG00000117114 LPHN2
ENST00000469377 0.930606110598338 0.865435102617639 0.014702372353308 ENSG00000117114 LPHN2
ENST00000359929 0.845203183431541 0.721382742067588 -0.0315862781624077 ENSG00000117114 LPHN2
ENST00000370689 0.116466514094648 0.0310479572813304 0.154669857527339 ENSG00000142875 PRKACB
ENST00000370688 0.0768030791970544 0.0164378024556303 0.194420402884768 ENSG00000142875 PRKACB
ENST00000370685 0.3654525268221 0.177500173219545 0.0952836906956556 ENSG00000142875 PRKACB
ENST00000470673 0.333780885253526 0.154549729542156 0.121574727004033 ENSG00000142875 PRKACB
ENST00000446538 0.532483535098688 0.325948173200998 0.0847556575856372 ENSG00000142875 PRKACB
ENST00000370684 0.497714912890225 0.291105152901616 0.0884354374495896 ENSG00000142875 PRKACB
ENST00000436133 0.591107421031246 0.386693209775858 0.0745552951669132 ENSG00000142875 PRKACB
ENST00000370682 0.471114528323077 0.26630446599821 0.0794779323099888 ENSG00000142875 PRKACB
ENST00000394838 0.471114528323077 0.26630446599821 0.0794779323099888 ENSG00000142875 PRKACB
ENST00000432111 0.510847565805898 0.3041757480328 0.0874440011396561 ENSG00000142875 PRKACB
ENST00000450730 0.564168536913223 0.358579141012992 0.0788781941913441 ENSG00000142875 PRKACB
ENST00000370680 0.470421601580537 0.265763791013385 0.0934447570969977 ENSG00000142875 PRKACB
ENST00000413538 0.520479316113417 0.313834358451636 0.08654419878197 ENSG00000142875 PRKACB
ENST00000417530 0.542730497404831 0.336179169949053 0.0825665674229258 ENSG00000142875 PRKACB
ENST00000394839 0.473645442256268 0.268757717880827 0.0793347398077366 ENSG00000142875 PRKACB
ENST00000370656 0.495946092599005 0.289436529380266 -0.0713681734157941 ENSG00000117133 RPF1
ENST00000370654 0.939801216785272 0.882073825580737 -0.00890288959268656 ENSG00000117133 RPF1
ENST00000487806 0.491854237385066 0.285675520443759 0.0580682041063154 ENSG00000174021 GNG5
ENST00000370645 0.923109637090901 0.851793028564656 -0.0102109414855439 ENSG00000174021 GNG5
ENST00000370641 0.924035390301203 0.853668614660889 -0.0100769024452476 ENSG00000174021 GNG5
ENST00000370638 0.354049594337843 0.169158667648535 0.118522668076188 ENSG00000122432 SPATA1
ENST00000263717 0.0388979293942268 0.00556289900543809 0.185638365705065 ENSG00000122432 SPATA1
ENST00000490879 0.0882159194690492 0.0202853506006893 0.190054989104546 ENSG00000122432 SPATA1
ENST00000431031 0.0964665202859997 0.0233296480792793 0.185444396551629 ENSG00000122432 SPATA1
ENST00000554297 0.0613755787831683 0.0116227183247617 0.216880013163392 ENSG00000122432 SPATA1
ENST00000460286 0.0895597064046715 0.0207699266084324 0.16827785858417 ENSG00000122432 SPATA1
ENST00000370630 0.219150978241437 0.0814592616676836 0.119547513867863 ENSG00000117151 CTBS
ENST00000477677 0.259661241287517 0.104932237546212 0.111025747125936 ENSG00000117151 CTBS
ENST00000465118 0.220882459590871 0.0824041852665276 0.11699448027568 ENSG00000117151 CTBS
ENST00000370625 0.241870486031195 0.0944317043187783 0.11199331133027 ENSG00000117151 CTBS
ENST00000437941 0.654605701720117 0.459228679276072 0.0544166797918538 ENSG00000117155 SSX2IP
ENST00000342203 0.654605701720117 0.459228679276072 0.0544166797918538 ENSG00000117155 SSX2IP
ENST00000481102 0.691988388980001 0.504603302553245 0.0491341632635343 ENSG00000117155 SSX2IP
ENST00000476905 0.691823176338044 0.504296062985257 0.049141959388657 ENSG00000117155 SSX2IP
ENST00000605755 0.684787502350189 0.49565250425809 0.0500831665464983 ENSG00000117155 SSX2IP
ENST00000603677 0.568679934391266 0.362964847510222 0.0677733955053828 ENSG00000117155 SSX2IP
ENST00000370612 0.528075909975306 0.321580585302221 0.073591186704071 ENSG00000117155 SSX2IP
ENST00000460500 0.895446610844712 0.805047140509795 -0.0201047905825554 ENSG00000117155 SSX2IP
ENST00000422026 0.163888571134189 0.0524174243371389 0.159200995229241 ENSG00000117155 SSX2IP
ENST00000370608 0.0798367341437866 0.0174346091808241 0.11961952946222 ENSG00000153898 MCOLN2
ENST00000463065 0.0794493724521032 0.0173214258960894 0.119860914379934 ENSG00000153898 MCOLN2
ENST00000530971 0.926290296879626 0.857448047941225 0.0123210397637483 ENSG00000153898 MCOLN2
ENST00000284027 0.0675462387083672 0.0134744485581582 0.12982128020958 ENSG00000153898 MCOLN2
ENST00000531325 0.0418226075068287 0.00624376453460156 0.156645919074338 ENSG00000153898 MCOLN2
ENST00000531874 0.0242304592211624 0.00253062262568167 0.20027131649535 ENSG00000153898 MCOLN2
ENST00000370596 0.00640730357484876 0.000202003121454954 0.24554883892426 ENSG00000162643 WDR63
ENST00000370589 0.00977723901176179 0.000467694846658921 0.25421196578717 ENSG00000055732 MCOLN3
ENST00000474447 0.0423516894684729 0.00636165757500046 0.22788417525698 ENSG00000055732 MCOLN3
ENST00000341115 0.010516344047593 0.000540099001535127 0.25569669772946 ENSG00000055732 MCOLN3
ENST00000370587 0.0185647646565646 0.00158716150787582 0.24516339479274 ENSG00000055732 MCOLN3
ENST00000490600 0.0178705225807486 0.00147476829464963 0.246462108054128 ENSG00000055732 MCOLN3
ENST00000475312 0.0379685777516909 0.00532411251287766 0.244157038897999 ENSG00000055732 MCOLN3
ENST00000326813 0.748657158369189 0.577956066005217 0.0455736326675068 ENSG00000162643 WDR63
ENST00000294664 0.74906895146387 0.578527383118925 0.0455317077402845 ENSG00000162643 WDR63
ENST00000464801 0.756466696436839 0.588503272975261 0.0442769983742216 ENSG00000162643 WDR63
ENST00000294661 0.299229244018187 0.13094821706982 -0.101419913470167 ENSG00000162642 C1orf52
ENST00000471115 0.326246897460278 0.149343416505417 -0.0966149185040502 ENSG00000162642 C1orf52
[truncated: 9,576,724 more chars]
