# Supplementary material for: High-throughput allele-specific expression across 250 environmental conditions
Source: Genome Res. 2016 Dec;26(12):1627–38. doi: 10.1101/gr.209759.116 (PMC5131815; doi:10.1101/gr.209759.116)
Supplement: Supplemental Material [file supp_gr.209759.116_Supplemental_Table_S6.tar.gz › DEG_results/DP10_DEG_stats_T24C1.txt]

t.id padj pval logFC ensg g.id
ENST00000440200 0.304781938307463 0.0718343734272742 -0.109547355977858 ENSG00000230021 RP5-857K21.4
ENST00000416931 0.339402096395082 0.0889904125010891 -0.120051260776105 ENSG00000225972 MTND1P23
ENST00000414273 0.383004163156827 0.111969308104997 -0.11349989145823 ENSG00000237973 hsa-mir-6723
ENST00000429505 0.794309525992374 0.533415381990412 0.0451259091031555 ENSG00000237491 RP11-206L10.9
ENST00000445118 0.639469751152082 0.325369744751461 0.0619820958015007 ENSG00000228794 LINC01128
ENST00000342066 0.942352215455154 0.8350268031517 -0.0131543698337947 ENSG00000187634 SAMD11
ENST00000341065 0.9570485888514 0.872286241185302 0.0105436545795412 ENSG00000187634 SAMD11
ENST00000483767 0.87389033026918 0.676553140126591 -0.0220244843329576 ENSG00000188976 NOC2L
ENST00000327044 0.798492910142308 0.540131556963145 -0.0234947061862943 ENSG00000188976 NOC2L
ENST00000477976 0.838616441544795 0.610906692991293 -0.0196950082366762 ENSG00000188976 NOC2L
ENST00000487214 0.645959577116134 0.332989956214789 -0.041948125474905 ENSG00000188976 NOC2L
ENST00000469563 0.872052751971836 0.673046387909752 -0.0228965668392789 ENSG00000188976 NOC2L
ENST00000379389 0.897352294822747 0.723275402001116 -0.0264777808121871 ENSG00000187608 ISG15
ENST00000379370 0.998666335137491 0.994999848685743 0.000331406482658122 ENSG00000188157 AGRN
ENST00000477585 0.608135317982256 0.293717126616958 -0.073363022232188 ENSG00000188157 AGRN
ENST00000469403 0.740759795121879 0.450604901677591 -0.0484315151808242 ENSG00000188157 AGRN
ENST00000479707 0.965605310039048 0.895121653275059 0.00903019565200228 ENSG00000188157 AGRN
ENST00000466223 0.360794503701989 0.100211414704587 -0.113083619187101 ENSG00000188157 AGRN
ENST00000492947 0.823277877323677 0.582694086259441 -0.037085387156635 ENSG00000188157 AGRN
ENST00000419249 0.619074134860552 0.30503142022234 0.0667403827400721 ENSG00000188157 AGRN
ENST00000461111 0.840282953375209 0.614479402471106 0.0289771472422236 ENSG00000188157 AGRN
ENST00000418300 0.912639287460279 0.757702420349337 0.0182030908021125 ENSG00000242590 RP11-54O7.14
ENST00000379339 0.961396812962257 0.8821513029986 -0.00894813561219794 ENSG00000131591 C1orf159
ENST00000294576 0.961396812962257 0.88227270901317 -0.00893631881462222 ENSG00000131591 C1orf159
ENST00000448924 0.961396812962257 0.88227270901317 -0.00893631881462222 ENSG00000131591 C1orf159
ENST00000379325 0.961396812962257 0.882257888060766 -0.00893720615248299 ENSG00000131591 C1orf159
ENST00000421241 0.961396812962257 0.882257888060766 -0.00893720615248299 ENSG00000131591 C1orf159
ENST00000467751 0.961396812962257 0.8821513029986 -0.00894813561219794 ENSG00000131591 C1orf159
ENST00000477196 0.961396812962257 0.8821513029986 -0.00894813561219794 ENSG00000131591 C1orf159
ENST00000434641 0.934353527097343 0.814067929733016 -0.014517895245754 ENSG00000131591 C1orf159
ENST00000482816 0.904848196939671 0.738901893822147 -0.020682027114583 ENSG00000131591 C1orf159
ENST00000437760 0.958216060974357 0.874798894514539 -0.0100497513138375 ENSG00000131591 C1orf159
ENST00000462097 0.991521516308665 0.970066378999253 -0.00241537221455459 ENSG00000131591 C1orf159
ENST00000475119 0.964685678471467 0.893121500419563 0.00864996875582195 ENSG00000131591 C1orf159
ENST00000472741 0.982945801190086 0.94335498106354 0.00464438966454921 ENSG00000131591 C1orf159
ENST00000480643 0.940695581442334 0.830962282194908 0.0139689714325934 ENSG00000131591 C1orf159
ENST00000360001 0.60337986993389 0.288627378619616 0.0495951636816099 ENSG00000078808 SDF4
ENST00000465727 0.604098535011375 0.289506520120922 0.0494775252313295 ENSG00000078808 SDF4
ENST00000263741 0.604098535011375 0.289506520120922 0.0494775252313295 ENSG00000078808 SDF4
ENST00000494748 0.625228222661263 0.311311401756849 0.0504983216581441 ENSG00000078808 SDF4
ENST00000478938 0.625712250373674 0.311855628480666 0.0508168886636682 ENSG00000078808 SDF4
ENST00000403997 0.398663257797881 0.121626754023885 0.0726661272142636 ENSG00000078808 SDF4
ENST00000545427 0.546346435752764 0.23309368857226 0.0563850184386453 ENSG00000078808 SDF4
ENST00000459994 0.769819358553996 0.495949114490423 0.03379759438022 ENSG00000078808 SDF4
ENST00000379198 0.708716947592474 0.406267636046378 0.0529236488702842 ENSG00000176022 B3GALT6
ENST00000450390 0.726301605772797 0.430639935197327 -0.038423867923838 ENSG00000160087 UBE2J2
ENST00000347370 0.726301605772797 0.430639935197327 -0.038423867923838 ENSG00000160087 UBE2J2
ENST00000349431 0.629556261208322 0.315636487550753 -0.0496612128115703 ENSG00000160087 UBE2J2
ENST00000348298 0.629556261208322 0.315656279669393 -0.0501783496125558 ENSG00000160087 UBE2J2
ENST00000339385 0.600274842237956 0.285684687332024 -0.053264577614516 ENSG00000160087 UBE2J2
ENST00000400929 0.524451116694625 0.214187536537081 -0.0637243268198705 ENSG00000160087 UBE2J2
ENST00000464036 0.548480809467762 0.234996313941861 -0.0600754978107842 ENSG00000160087 UBE2J2
ENST00000360466 0.591023421805864 0.275868511460171 -0.0552758543887879 ENSG00000160087 UBE2J2
ENST00000400930 0.592860170444992 0.277643712765115 -0.0550531115976021 ENSG00000160087 UBE2J2
ENST00000467339 0.972242004131094 0.911905941570059 0.00758264854553282 ENSG00000160087 UBE2J2
ENST00000473215 0.72374074937696 0.42673393241566 -0.0412975288594409 ENSG00000160087 UBE2J2
ENST00000435198 0.749421270247364 0.462665835382318 -0.0383420837705757 ENSG00000160087 UBE2J2
ENST00000509720 0.73854395494078 0.447517603539995 -0.0398127434487736 ENSG00000160087 UBE2J2
ENST00000491779 0.689429770079772 0.38076649965194 -0.048978395820625 ENSG00000160087 UBE2J2
ENST00000466752 0.664842015450291 0.353643694257743 -0.0552345659228447 ENSG00000160087 UBE2J2
ENST00000503294 0.744485550017619 0.455858468275738 -0.0447115073452927 ENSG00000160087 UBE2J2
ENST00000477894 0.727889384789075 0.43339287220845 -0.0468853795729396 ENSG00000160087 UBE2J2
ENST00000471154 0.774212758294792 0.50262922059111 -0.0437767933188827 ENSG00000160087 UBE2J2
ENST00000422076 0.622390939741432 0.308628890726337 -0.0618157330545506 ENSG00000160087 UBE2J2
ENST00000502382 0.563518443725103 0.249119964856075 -0.0710089027625353 ENSG00000160087 UBE2J2
ENST00000461142 0.783302174538952 0.516674329070309 -0.0423354738621855 ENSG00000160087 UBE2J2
ENST00000354700 0.767475223980201 0.492658309885678 -0.0327265866231891 ENSG00000131584 ACAP3
ENST00000353662 0.782519444181915 0.515765000764732 -0.0311487742085487 ENSG00000131584 ACAP3
ENST00000492936 0.927750265990851 0.79757079124759 -0.0134956311048466 ENSG00000131584 ACAP3
ENST00000467278 0.688112174094465 0.379002396201035 -0.0504242553554473 ENSG00000131584 ACAP3
ENST00000476572 0.550062342559232 0.23613727008341 -0.0788176243344464 ENSG00000131584 ACAP3
ENST00000472541 0.653721340780455 0.341938107263767 -0.0472996059506081 ENSG00000131584 ACAP3
ENST00000354980 0.811520337334008 0.56115668300526 -0.0304984900522965 ENSG00000131584 ACAP3
ENST00000478065 0.883291932286598 0.693862700560744 -0.025907018484488 ENSG00000131584 ACAP3
ENST00000479108 0.609465385928326 0.294862806110147 -0.0560961759805523 ENSG00000131584 ACAP3
ENST00000438966 0.49593917551073 0.191500812782257 -0.0697151041999498 ENSG00000131584 ACAP3
ENST00000470030 0.662230857203338 0.350039869262865 -0.0505758241103069 ENSG00000127054 CPSF3L
ENST00000435064 0.907302802679458 0.744410494894316 -0.014492770833705 ENSG00000127054 CPSF3L
ENST00000323275 0.907251318640125 0.74429108556603 -0.0144977513941468 ENSG00000127054 CPSF3L
ENST00000411962 0.907251318640125 0.74429108556603 -0.0144977513941468 ENSG00000127054 CPSF3L
ENST00000462432 0.758059154881248 0.476803627364609 -0.0353950809869123 ENSG00000127054 CPSF3L
ENST00000478641 0.747360329015244 0.459769716091679 -0.0419609002461827 ENSG00000127054 CPSF3L
ENST00000458452 0.905169539443946 0.74010950549789 -0.0147605981659113 ENSG00000127054 CPSF3L
ENST00000419704 0.905169539443946 0.74010950549789 -0.0147605981659113 ENSG00000127054 CPSF3L
ENST00000540437 0.908523108101771 0.746850735138402 -0.0143562907212089 ENSG00000127054 CPSF3L
ENST00000421495 0.905169539443946 0.74010950549789 -0.0147605981659113 ENSG00000127054 CPSF3L
ENST00000532772 0.8965011975211 0.72125332192048 -0.0159635302504503 ENSG00000127054 CPSF3L
ENST00000450926 0.905293932670438 0.740522367977455 -0.014931859680244 ENSG00000127054 CPSF3L
ENST00000545578 0.910771910304998 0.753779987520772 -0.0141188318334103 ENSG00000127054 CPSF3L
ENST00000527098 0.910771910304998 0.753779987520772 -0.0141188318334103 ENSG00000127054 CPSF3L
ENST00000485710 0.782355321991459 0.515302648054943 -0.0406791321417965 ENSG00000127054 CPSF3L
ENST00000461514 0.752305849984644 0.467382745120828 -0.0468026841815245 ENSG00000127054 CPSF3L
ENST00000525164 0.840461689170746 0.614761144575605 -0.0324838196126013 ENSG00000127054 CPSF3L
ENST00000528879 0.942309159167143 0.834597078382139 -0.0095002375581502 ENSG00000127054 CPSF3L
ENST00000525769 0.808636720881262 0.555861256234811 -0.0383628400400882 ENSG00000127054 CPSF3L
ENST00000531377 0.986324467903374 0.953710783281965 0.00280240157705784 ENSG00000127054 CPSF3L
ENST00000527383 0.597542637252389 0.283355493267053 -0.0658835938969016 ENSG00000127054 CPSF3L
ENST00000467408 0.691981470530675 0.38436168035623 -0.0564390692050412 ENSG00000127054 CPSF3L
ENST00000434694 0.978782564219924 0.931735514816946 -0.00418162080511028 ENSG00000127054 CPSF3L
ENST00000488042 0.986080268320387 0.952902457603696 0.00297356366624224 ENSG00000127054 CPSF3L
ENST00000526797 0.842027122323903 0.617289327616313 0.0254859946975515 ENSG00000127054 CPSF3L
ENST00000526332 0.842027122323903 0.617289327616313 0.0254859946975515 ENSG00000127054 CPSF3L
ENST00000430786 0.855208986906747 0.640977507643564 0.0237834580103459 ENSG00000127054 CPSF3L
ENST00000527719 0.850195223819016 0.631249532860415 0.0246873087716759 ENSG00000127054 CPSF3L
ENST00000530031 0.845079667787643 0.622976023186202 0.0253023629903098 ENSG00000127054 CPSF3L
ENST00000526113 0.884633820835076 0.697105586998502 0.0198527491524118 ENSG00000127054 CPSF3L
ENST00000526904 0.863807713000863 0.657791380341674 0.0225015092655447 ENSG00000127054 CPSF3L
ENST00000525603 0.945208662883785 0.842990675466355 0.0108932625084499 ENSG00000127054 CPSF3L
ENST00000429572 0.867067341356154 0.66384394168853 0.0265298219117871 ENSG00000127054 CPSF3L
ENST00000498173 0.867067341356154 0.663862340586086 0.0265319980814058 ENSG00000127054 CPSF3L
ENST00000496353 0.899567697313373 0.727390919039538 0.0213041796047008 ENSG00000127054 CPSF3L
ENST00000493534 0.959858388989771 0.87822209412807 0.00978899843027262 ENSG00000127054 CPSF3L
ENST00000534345 0.972194045416337 0.911611371315812 0.00709170922356033 ENSG00000127054 CPSF3L
ENST00000532952 0.943857359177112 0.839117493259153 0.0131032525667733 ENSG00000127054 CPSF3L
ENST00000490853 0.952296069517415 0.861878098569196 0.0113406596525641 ENSG00000127054 CPSF3L
ENST00000531019 0.952296069517415 0.861878098569196 0.0113406596525641 ENSG00000127054 CPSF3L
ENST00000498476 0.96443912837433 0.892523891604917 -0.00879880998041247 ENSG00000127054 CPSF3L
ENST00000470679 0.985050941116662 0.948436075298011 -0.00425957252571793 ENSG00000127054 CPSF3L
ENST00000525285 0.928591218025776 0.799127236594539 -0.0169657202610572 ENSG00000127054 CPSF3L
ENST00000343938 0.983702670092866 0.945307214715247 0.00468882738459259 ENSG00000224051 GLTPD1
ENST00000378891 0.44560663368304 0.1533447088097 -0.0795551503797068 ENSG00000107404 DVL1
ENST00000378888 0.575708202945601 0.261556051977789 -0.0643136829407617 ENSG00000107404 DVL1
ENST00000474033 0.931391411669352 0.804455775216729 0.00986007897200442 ENSG00000162576 MXRA8
ENST00000309212 0.975936602960717 0.92286000916592 0.00429332362528008 ENSG00000162576 MXRA8
ENST00000477278 0.978020651353166 0.930117624553668 0.00389129503860235 ENSG00000162576 MXRA8
ENST00000342753 0.975328167954897 0.921302371665388 0.00437997296559187 ENSG00000162576 MXRA8
ENST00000445648 0.975328167954897 0.92134232379701 0.00437724691811242 ENSG00000162576 MXRA8
ENST00000473097 0.905169539443946 0.740122665313214 0.0132039375406124 ENSG00000162576 MXRA8
ENST00000478517 0.809068186669213 0.556686844619569 0.0241590074442632 ENSG00000162576 MXRA8
ENST00000476718 0.809043370655445 0.556415318213002 0.0269953667851669 ENSG00000162576 MXRA8
ENST00000464351 0.99134705821272 0.969576898078733 -0.00263210274583332 ENSG00000162576 MXRA8
ENST00000460473 0.977848139351994 0.928874225805212 0.00617272421985918 ENSG00000162576 MXRA8
ENST00000338370 0.644324471195289 0.330884078114019 -0.0543200236568007 ENSG00000175756 AURKAIP1
ENST00000338338 0.68230494497913 0.373494627249254 -0.0491794822333577 ENSG00000175756 AURKAIP1
ENST00000321751 0.643353037005674 0.329635582726703 -0.0543666173297683 ENSG00000175756 AURKAIP1
ENST00000378853 0.640231081526001 0.325991947719202 -0.0547931491088922 ENSG00000175756 AURKAIP1
ENST00000489799 0.669274511899907 0.358725289722037 -0.0513022808556249 ENSG00000175756 AURKAIP1
ENST00000496905 0.782392824546284 0.515444877013886 -0.039296070770289 ENSG00000175756 AURKAIP1
ENST00000480479 0.319688283029463 0.0789029624992171 0.074513787830446 ENSG00000221978 CCNL2
ENST00000482621 0.0380077003302175 0.00166522914399668 0.135530839092577 ENSG00000221978 CCNL2
ENST00000408952 0.0380077003302175 0.00166522914399668 0.135530839092577 ENSG00000221978 CCNL2
ENST00000463260 0.710236704755241 0.408865566079588 0.0408991241112586 ENSG00000221978 CCNL2
ENST00000400809 0.0806811184416994 0.00626535802107358 0.115648115747473 ENSG00000221978 CCNL2
ENST00000496007 0.0812502147452505 0.00634259976240536 0.115415589544713 ENSG00000221978 CCNL2
ENST00000482365 0.159485990695125 0.0212787984749356 0.101265553281271 ENSG00000221978 CCNL2
ENST00000481223 0.0848618366360599 0.00692406379197161 0.114475556461478 ENSG00000221978 CCNL2
ENST00000418865 0.0979674660966726 0.00892164538240903 0.120810851169021 ENSG00000221978 CCNL2
ENST00000505849 0.383392426937138 0.112296169963082 0.0700526999958282 ENSG00000221978 CCNL2
ENST00000488340 0.102886341654351 0.00980984612009468 0.113430893613795 ENSG00000221978 CCNL2
ENST00000492998 0.209803074307312 0.0356165701718058 0.112979388438735 ENSG00000221978 CCNL2
ENST00000469113 0.0357245956207244 0.00150749680260357 0.162618297508148 ENSG00000221978 CCNL2
ENST00000480646 0.12411237325457 0.0136294655798017 0.145133434359496 ENSG00000221978 CCNL2
ENST00000471930 0.0762457493202854 0.00569055872454657 0.147697403669093 ENSG00000221978 CCNL2
ENST00000408918 0.12435052561781 0.0136979793042493 0.125885724400025 ENSG00000221978 CCNL2
ENST00000473872 0.322169865950198 0.0801322490404547 0.0991149607203916 ENSG00000221978 CCNL2
ENST00000425598 0.923787430304786 0.78823747760886 0.0149339802464818 ENSG00000221978 CCNL2
ENST00000463895 0.790224983778765 0.527220599231502 0.0409399316015246 ENSG00000221978 CCNL2
ENST00000497013 0.916626536191122 0.767280862578256 -0.0198910529372695 ENSG00000221978 CCNL2
ENST00000444362 0.869904022069981 0.668555521124837 -0.0270894045866072 ENSG00000224870 RP4-758J18.2
ENST00000418833 0.800626219441814 0.543809998542323 -0.0384443992697023 ENSG00000224870 RP4-758J18.2
ENST00000447725 0.614634358363777 0.300584944413956 -0.0651966490302816 ENSG00000224870 RP4-758J18.2
ENST00000572242 0.864185781498233 0.65825534552947 -0.0286140774278654 ENSG00000224870 RP4-758J18.2
ENST00000453521 0.863157787415842 0.656635372021867 -0.0297086956658776 ENSG00000224870 RP4-758J18.2
ENST00000344843 0.59524335064745 0.280546491922816 -0.0441014389142544 ENSG00000242485 MRPL20
ENST00000493287 0.739186530387649 0.448365574980427 -0.0421599478380418 ENSG00000242485 MRPL20
ENST00000487659 0.596796313929344 0.282550528607881 -0.0439906362428096 ENSG00000242485 MRPL20
ENST00000492508 0.644805531333592 0.331701822478408 -0.0415114951002266 ENSG00000242485 MRPL20
ENST00000482352 0.798492910142308 0.540074547064969 -0.0256980959055114 ENSG00000242485 MRPL20
ENST00000477686 0.871565475125326 0.671581603951906 -0.0187269714863782 ENSG00000242485 MRPL20
ENST00000378741 0.991707226074753 0.970556391903637 0.00200439634202719 ENSG00000160072 ATAD3B
ENST00000308647 0.529226596959054 0.218400158754908 -0.0570499103331221 ENSG00000160072 ATAD3B
ENST00000472194 0.445783313239062 0.153553960923526 -0.0741665152463999 ENSG00000160072 ATAD3B
ENST00000485748 0.215458172886655 0.037433768073138 -0.119300201590834 ENSG00000160072 ATAD3B
ENST00000474481 0.243715234559969 0.0471834442659566 -0.120424905235241 ENSG00000160072 ATAD3B
ENST00000378756 0.695768425059106 0.389677952130373 -0.0408388413944947 ENSG00000197785 ATAD3A
ENST00000378755 0.695768425059106 0.389677952130373 -0.0408388413944947 ENSG00000197785 ATAD3A
ENST00000339113 0.848420496489502 0.6279799528001 -0.0230104088563911 ENSG00000197785 ATAD3A
ENST00000536055 0.848420496489502 0.6279799528001 -0.0230104088563911 ENSG00000197785 ATAD3A
ENST00000400830 0.954498966608641 0.866515979207286 -0.0105944293250115 ENSG00000197785 ATAD3A
ENST00000291386 0.458532544890049 0.16291997297604 -0.0523842045734096 ENSG00000160075 SSU72
ENST00000378726 0.909350304415546 0.748987585914369 -0.015479471976419 ENSG00000160075 SSU72
ENST00000378725 0.931029296639926 0.803673246259361 -0.0115465268394401 ENSG00000160075 SSU72
ENST00000359060 0.95358155250719 0.864476481519642 -0.00935153424866453 ENSG00000160075 SSU72
ENST00000520777 0.748923781204572 0.462000525315763 -0.0444389273351255 ENSG00000197530 MIB2
ENST00000378710 0.751197466024336 0.46567705196651 -0.0440555881004932 ENSG00000197530 MIB2
ENST00000360522 0.751197466024336 0.46567705196651 -0.0440555881004932 ENSG00000197530 MIB2
ENST00000357210 0.751197466024336 0.46567705196651 -0.0440555881004932 ENSG00000197530 MIB2
ENST00000355826 0.755577227870284 0.472648395115231 -0.043378325514035 ENSG00000197530 MIB2
ENST00000518681 0.751048943485897 0.465429772190179 -0.0441485699417834 ENSG00000197530 MIB2
ENST00000505820 0.758037742959343 0.476669207536609 -0.0429890406868827 ENSG00000197530 MIB2
ENST00000479659 0.759637630230167 0.479225035855355 -0.0427222910031794 ENSG00000197530 MIB2
ENST00000489635 0.762570450504018 0.483480611184527 -0.0422980565028621 ENSG00000197530 MIB2
ENST00000511502 0.766707341162048 0.49070740093932 -0.0416308946069309 ENSG00000197530 MIB2
ENST00000514363 0.652387360084355 0.3402920016673 -0.0605813015118457 ENSG00000197530 MIB2
ENST00000487053 0.799734110888985 0.542245060018332 -0.0368915484030702 ENSG00000197530 MIB2
ENST00000502470 0.630493998329765 0.316797872815132 -0.0650314855953455 ENSG00000197530 MIB2
ENST00000378712 0.799734110888985 0.542294831976139 -0.0368922617283785 ENSG00000197530 MIB2
ENST00000510793 0.591346810226412 0.276080497992819 -0.0702038363838516 ENSG00000197530 MIB2
ENST00000504599 0.794481930959783 0.533704893631639 -0.0373274449334875 ENSG00000197530 MIB2
ENST00000507229 0.70120389646817 0.396441547273809 -0.0508269181010664 ENSG00000197530 MIB2
ENST00000503789 0.673869683720741 0.364235963437204 -0.0607961919890931 ENSG00000197530 MIB2
ENST00000378708 0.850299008193207 0.631436644835409 -0.0294219458686346 ENSG00000197530 MIB2
ENST00000506488 0.860186549434374 0.65111412123958 -0.0277794640767001 ENSG00000197530 MIB2
ENST00000514234 0.984939831216005 0.948285339291483 0.0044059246114313 ENSG00000197530 MIB2
ENST00000513088 0.883503665983109 0.69453116227706 0.02437831241861 ENSG00000248333 CDK11B
ENST00000341832 0.922892174243691 0.786329250639767 0.0162990686839014 ENSG00000248333 CDK11B
ENST00000317673 0.923026458244477 0.786761955470135 0.0159725140074876 ENSG00000248333 CDK11B
ENST00000340677 0.923026458244477 0.786761955470135 0.0159725140074876 ENSG00000248333 CDK11B
ENST00000407249 0.923026458244477 0.786761955470135 0.0159725140074876 ENSG00000248333 CDK11B
ENST00000378662 0.853916359667347 0.63832684872319 0.0221090130274468 ENSG00000189339 SLC35E2B
ENST00000234800 0.850321086628356 0.631576749911642 0.0225868402630287 ENSG00000189339 SLC35E2B
ENST00000480991 0.64135133702919 0.327199426905779 0.0577427450144535 ENSG00000189339 SLC35E2B
ENST00000481276 0.643017469759703 0.329197572517651 -0.0633461505283125 ENSG00000189339 SLC35E2B
ENST00000356200 0.943877618259689 0.83923313671802 -0.0111100529963495 ENSG00000008128 CDK11A
ENST00000598846 0.958461803415948 0.875374906276307 0.00710483538800173 ENSG00000268575 RP1-283E3.8
ENST00000358779 0.918431644753544 0.773108197841389 -0.0157300997041942 ENSG00000008128 CDK11A
ENST00000460465 0.918431644753544 0.773108197841389 -0.0157300997041942 ENSG00000008128 CDK11A
ENST00000404249 0.918431644753544 0.773108197841389 -0.0157300997041942 ENSG00000008128 CDK11A
ENST00000378633 0.918431644753544 0.773108197841389 -0.0157300997041942 ENSG00000008128 CDK11A
ENST00000357760 0.918431644753544 0.773108197841389 -0.0157300997041942 ENSG00000008128 CDK11A
ENST00000509982 0.943877618259689 0.83923313671802 -0.0111100529963495 ENSG00000008128 CDK11A
ENST00000378638 0.943877618259689 0.83923313671802 -0.0111100529963495 ENSG00000008128 CDK11A
ENST00000356937 0.982945801190086 0.943701641883565 -0.00435413063285656 ENSG00000008128 CDK11A
ENST00000378635 0.952232768087176 0.861399523909473 -0.00987951265600976 ENSG00000008128 CDK11A
ENST00000479362 0.891199976248858 0.710927727320177 -0.023779359486743 ENSG00000008128 CDK11A
ENST00000577672 0.945626540573546 0.845113419057866 0.0120929308078353 ENSG00000227775 RP1-283E3.4
ENST00000417099 0.792576287618114 0.5311811353206 0.0430442914903048 ENSG00000227775 RP1-283E3.4
ENST00000355439 0.863290611352364 0.656823854276267 0.0255653500616755 ENSG00000215790 SLC35E2
ENST00000400924 0.871706380149662 0.671866759141859 0.0244209424941889 ENSG00000215790 SLC35E2
ENST00000341426 0.125822398265866 0.0139855258635024 0.111878084835574 ENSG00000008130 NADK
ENST00000341991 0.125783481013962 0.0139757401132395 0.111878642461383 ENSG00000008130 NADK
ENST00000378625 0.127796913844004 0.0143677222561626 0.111913857100853 ENSG00000008130 NADK
ENST00000344463 0.125822398265866 0.0139855258635024 0.111878084835574 ENSG00000008130 NADK
ENST00000342348 0.390734844725702 0.116408589722511 0.089401425994791 ENSG00000008130 NADK
ENST00000469045 0.269020608944958 0.0571463921260479 0.124274312104846 ENSG00000008130 NADK
ENST00000477235 0.300504540483137 0.0699649635506737 0.122403917452213 ENSG00000008130 NADK
ENST00000489538 0.293703304767292 0.0670428194236716 0.123117494392277 ENSG00000008130 NADK
ENST00000497186 0.318402329939535 0.0783612864617079 0.11962785527026 ENSG00000008130 NADK
ENST00000400922 0.26960020478948 0.0573941980129011 0.131226981082585 ENSG00000008130 NADK
ENST00000492845 0.187249570616483 0.028608175369537 0.122633645807782 ENSG00000008130 NADK
ENST00000492768 0.182820507236839 0.027347556581469 0.131218101316266 ENSG00000008130 NADK
ENST00000460602 0.162406814252574 0.0219739859948464 0.137682409815807 ENSG00000008130 NADK
ENST00000464373 0.0999116079556863 0.00931430851456312 0.170815894173568 ENSG00000008130 NADK
ENST00000378609 0.810321332255148 0.559122238402378 -0.0135418176839498 ENSG00000078369 GNB1
ENST00000461893 0.43316995815608 0.143761131644664 0.0655345346949131 ENSG00000078369 GNB1
ENST00000471354 0.906625110886834 0.74297376472332 0.0154820775103608 ENSG00000078369 GNB1
ENST00000439272 0.0414248032847207 0.00193961487772538 -0.123088835806792 ENSG00000078369 GNB1
ENST00000434686 0.0355928090212135 0.00149093040450881 -0.128778887818873 ENSG00000078369 GNB1
ENST00000437146 0.582272400535033 0.267418188798556 -0.067798186094738 ENSG00000078369 GNB1
ENST00000472614 0.00394369255882133 2.92729812865398e-05 -0.196449247408783 ENSG00000078369 GNB1
ENST00000607589 0.687613713928894 0.378559645232094 -0.0620182653182701 ENSG00000078369 GNB1
ENST00000469733 0.676151475057667 0.366535695870985 -0.0497085507341168 ENSG00000162585 C1orf86
ENST00000414253 0.807136586701066 0.553615909769322 -0.0327463120228113 ENSG00000162585 C1orf86
ENST00000428120 0.807136586701066 0.553615909769322 -0.0327463120228113 ENSG00000162585 C1orf86
ENST00000400919 0.807136586701066 0.553615909769322 -0.0327463120228113 ENSG00000162585 C1orf86
ENST00000400918 0.82458706605344 0.585617649078322 -0.0308931313848001 ENSG00000162585 C1orf86
ENST00000497675 0.793913967972162 0.5328665454096 -0.0402394259395979 ENSG00000162585 C1orf86
ENST00000378543 0.797449983698112 0.538405087245763 -0.0396829583084658 ENSG00000162585 C1orf86
ENST00000378546 0.797449983698112 0.538405087245763 -0.0396829583084658 ENSG00000162585 C1orf86
ENST00000401813 0.849893436370947 0.630791813558394 -0.0309582273943178 ENSG00000162585 C1orf86
ENST00000487186 0.705518956781614 0.401912646826151 -0.0515582438875539 ENSG00000162585 C1orf86
ENST00000378545 0.845039690633175 0.622897644397738 -0.0317616701534472 ENSG00000162585 C1orf86
ENST00000476803 0.803394737321563 0.547701505435275 -0.0389263077421097 ENSG00000162585 C1orf86
ENST00000440825 0.810988626679312 0.560365937092688 -0.0377991248305957 ENSG00000162585 C1orf86
ENST00000420515 0.645357450195447 0.33252081840288 -0.0643775035120146 ENSG00000162585 C1orf86
ENST00000378536 0.393222078479522 0.118150967729276 -0.067559361088612 ENSG00000157933 SKI
ENST00000508416 0.0311756970247377 0.00117010762084275 -0.189392870123365 ENSG00000157933 SKI
ENST00000478223 0.0986084481422613 0.00909110248774107 -0.156222206122762 ENSG00000157933 SKI
ENST00000378531 0.972880785591676 0.913391924034922 0.00737480761893979 ENSG00000116151 MORN1
ENST00000606372 0.919374846086679 0.775317607307942 0.019333034080313 ENSG00000116151 MORN1
ENST00000378529 0.82052208824601 0.577015135505805 0.0379755653518677 ENSG00000116151 MORN1
ENST00000378518 0.0376069719989598 0.00163515671456295 0.108587913061692 ENSG00000157916 RER1
ENST00000605895 0.128182791731903 0.0144333615762482 0.0781813213840989 ENSG00000157916 RER1
ENST00000378513 0.0869592901804544 0.00724444225085 0.084585347202653 ENSG00000157916 RER1
ENST00000306256 0.0330648396059102 0.00130992491667123 0.108819373357211 ENSG00000157916 RER1
ENST00000493207 0.0999116079556863 0.00931315072952805 0.10330894526453 ENSG00000157916 RER1
ENST00000378512 0.0884939018404344 0.00754692466500059 0.0841722467417467 ENSG00000157916 RER1
ENST00000443438 0.0305394333168808 0.00111166310458745 0.112632965223045 ENSG00000157916 RER1
ENST00000488353 0.0829516432887686 0.00662417697810386 0.0923249608065045 ENSG00000157916 RER1
ENST00000462129 0.459318784268091 0.163551567919514 0.0697409905312027 ENSG00000157916 RER1
ENST00000288774 0.98306394224465 0.944072676173703 0.00398404459060815 ENSG00000157911 PEX10
ENST00000447513 0.961212256729766 0.881296675829644 0.0085478192059781 ENSG00000157911 PEX10
ENST00000507596 0.920482111364043 0.778824400163847 0.0161257121351601 ENSG00000157911 PEX10
ENST00000378466 0.985533043276864 0.949592526535296 0.00391441938692236 ENSG00000157881 PANK4
ENST00000435556 0.985533043276864 0.949592526535296 0.00391441938692236 ENSG00000157881 PANK4
ENST00000505228 0.9756060047446 0.922341469901107 0.00632072035546981 ENSG00000157881 PANK4
ENST00000493183 0.479700971947086 0.179229134421277 -0.0854587073643171 ENSG00000157870 FAM213B
ENST00000474659 0.491979979415714 0.188421750521974 -0.0837584271381824 ENSG00000157870 FAM213B
ENST00000419916 0.744876417717336 0.456444721381965 -0.0439233627386246 ENSG00000157870 FAM213B
ENST00000378424 0.744876417717336 0.456444721381965 -0.0439233627386246 ENSG00000157870 FAM213B
ENST00000537325 0.687446337761989 0.378348135626994 -0.0549196050083506 ENSG00000157870 FAM213B
ENST00000378427 0.744876417717336 0.456444721381965 -0.0439233627386246 ENSG00000157870 FAM213B
ENST00000378425 0.744876417717336 0.456444721381965 -0.0439233627386246 ENSG00000157870 FAM213B
ENST00000464043 0.565803885991468 0.251677611169547 -0.0721195782271006 ENSG00000157870 FAM213B
ENST00000444521 0.744876417717336 0.456444721381965 -0.0439233627386246 ENSG00000157870 FAM213B
ENST00000465233 0.500084841285813 0.194689352433359 -0.0852217254496441 ENSG00000157870 FAM213B
ENST00000498083 0.531825310410351 0.220414769370854 -0.0810244070366356 ENSG00000157870 FAM213B
ENST00000481683 0.588184293729036 0.273470973353327 -0.0704188512771345 ENSG00000157870 FAM213B
ENST00000484099 0.739515423229687 0.448746929902284 -0.0445408577259165 ENSG00000157870 FAM213B
ENST00000476686 0.863431972032673 0.656981379692125 0.029934883709043 ENSG00000157870 FAM213B
ENST00000378344 0.530204619517309 0.219123108279033 0.0535876069489677 ENSG00000158109 TPRG1L
ENST00000344579 0.533040499856188 0.221641332062428 0.0532915585138952 ENSG00000158109 TPRG1L
ENST00000418088 0.853847773764911 0.63826084743956 -0.0309153232469104 ENSG00000227372 TP73-AS1
ENST00000452079 0.810944571556882 0.560287337122388 -0.0378216241557099 ENSG00000227372 TP73-AS1
ENST00000423764 0.824023471914213 0.584193189393036 -0.0357986303577648 ENSG00000227372 TP73-AS1
ENST00000378251 0.94166374597623 0.83345314380406 0.0114672178158581 ENSG00000130764 LRRC47
ENST00000378230 0.967976794050808 0.900340858038989 0.00555055255428549 ENSG00000116198 CEP104
ENST00000438539 0.570595776429481 0.256368504017945 -0.0764950653493564 ENSG00000116198 CEP104
ENST00000494653 0.977414003928364 0.927756952287739 0.00496508669914559 ENSG00000116198 CEP104
ENST00000428079 0.82052208824601 0.576982283372534 -0.0353716451857019 ENSG00000116198 CEP104
ENST00000378223 0.702641339784644 0.398394566415778 -0.0563980036194079 ENSG00000116198 CEP104
ENST00000486765 0.920215912347875 0.777342086252114 -0.0181064940906206 ENSG00000198912 C1orf174
ENST00000361605 0.920215912347875 0.777342086252114 -0.0181064940906206 ENSG00000198912 C1orf174
ENST00000474140 0.920215912347875 0.777342086252114 -0.0181064940906206 ENSG00000198912 C1orf174
ENST00000478423 0.608135317982256 0.29373295279682 -0.0630165784884902 ENSG00000131697 NPHP4
ENST00000489180 0.604098535011375 0.28952361059124 -0.0635019699805287 ENSG00000131697 NPHP4
ENST00000378156 0.604098535011375 0.28952361059124 -0.0635019699805287 ENSG00000131697 NPHP4
ENST00000378169 0.573985078073235 0.260100484360134 -0.068001257107657 ENSG00000131697 NPHP4
ENST00000484532 0.908101132216676 0.746011544778534 0.0118684134371941 ENSG00000116251 RPL22
ENST00000234875 0.918681858141615 0.773670257354157 0.0103545160730487 ENSG00000116251 RPL22
ENST00000480661 0.865115315336639 0.660352664447116 -0.016490727262935 ENSG00000116251 RPL22
ENST00000497965 0.843438220710908 0.619788943700431 -0.0187015341614619 ENSG00000116251 RPL22
ENST00000471204 0.821816092189255 0.57959486001691 -0.0206569465255659 ENSG00000116251 RPL22
ENST00000465387 0.835827613450892 0.606154008186309 -0.0195425341352652 ENSG00000116251 RPL22
ENST00000462296 0.829706606089976 0.595496249303754 -0.0205382753143326 ENSG00000116251 RPL22
ENST00000465335 0.81488766493455 0.567370536894185 -0.0217622770702723 ENSG00000116251 RPL22
ENST00000377948 0.654646085691594 0.34281964251288 -0.0589595714968167 ENSG00000158286 RNF207
ENST00000377939 0.656049025239728 0.344152352848512 -0.0587176038288724 ENSG00000158286 RNF207
ENST00000496676 0.897056573260542 0.722686594021305 -0.0236834633720204 ENSG00000158286 RNF207
ENST00000343813 0.232584333318108 0.0433150965698774 0.0710243964439913 ENSG00000116237 ICMT
ENST00000495791 0.471026222943832 0.172577101112625 0.0685402159523629 ENSG00000116237 ICMT
ENST00000489498 0.172552474132105 0.0244775061980173 0.0907225544903976 ENSG00000116237 ICMT
ENST00000474756 0.391780053197091 0.117167813397539 0.0743671278155121 ENSG00000116237 ICMT
ENST00000377893 0.49706538236057 0.192275272107823 0.0851829357377895 ENSG00000158292 GPR153
ENST00000608083 0.610505671134714 0.29620770497419 -0.0576919975592215 ENSG00000097021 ACOT7
ENST00000377845 0.567221111691369 0.252979134251892 -0.0659125221572083 ENSG00000097021 ACOT7
ENST00000377855 0.564709241279608 0.250038596660454 -0.0647598656349099 ENSG00000097021 ACOT7
ENST00000377860 0.610505671134714 0.29620770497419 -0.0576919975592215 ENSG00000097021 ACOT7
ENST00000418124 0.610505671134714 0.29620770497419 -0.0576919975592215 ENSG00000097021 ACOT7
ENST00000545482 0.610505671134714 0.29620770497419 -0.0576919975592215 ENSG00000097021 ACOT7
ENST00000361521 0.652922404633365 0.341095083622058 -0.0525991265146537 ENSG00000097021 ACOT7
ENST00000377842 0.571737262664027 0.25765899963731 -0.0654405397846685 ENSG00000097021 ACOT7
ENST00000473466 0.694017844170036 0.387507684619724 -0.0552657570991321 ENSG00000097021 ACOT7
ENST00000541130 0.47864056316939 0.178389044248715 -0.0934283425628619 ENSG00000097021 ACOT7
ENST00000377748 0.485708129436207 0.183621601666352 -0.0656215600720095 ENSG00000171680 PLEKHG5
ENST00000400913 0.539499926710183 0.226780727044442 -0.0601782819046766 ENSG00000171680 PLEKHG5
ENST00000489097 0.548677679331351 0.235152792056736 -0.0635326355572078 ENSG00000171680 PLEKHG5
ENST00000340850 0.441604568599678 0.149924131725106 -0.0714593007357941 ENSG00000171680 PLEKHG5
ENST00000487949 0.504007036542562 0.197655715821171 -0.080873613926824 ENSG00000171680 PLEKHG5
ENST00000377725 0.477099692383714 0.177214177034123 -0.0682072821117142 ENSG00000171680 PLEKHG5
ENST00000377728 0.414599704338311 0.130963163349486 -0.0762352649932061 ENSG00000171680 PLEKHG5
ENST00000377732 0.468672112810768 0.170711574038988 -0.0686017617322392 ENSG00000171680 PLEKHG5
ENST00000400915 0.514255715268689 0.205830269645828 -0.0639374974370883 ENSG00000171680 PLEKHG5
ENST00000377740 0.520009779883442 0.210511231940808 -0.0628995386665103 ENSG00000171680 PLEKHG5
ENST00000377737 0.520228942622257 0.210802921896868 -0.062898779850012 ENSG00000171680 PLEKHG5
ENST00000535355 0.5842819160139 0.269137266991297 -0.056348466667333 ENSG00000171680 PLEKHG5
ENST00000537245 0.429857845428146 0.141442835728693 -0.0753387836508259 ENSG00000171680 PLEKHG5
ENST00000544978 0.44982153341814 0.156687747359479 -0.0727080865456105 ENSG00000171680 PLEKHG5
ENST00000377705 0.796306251461943 0.536854576348793 -0.0298269120732818 ENSG00000162408 NOL9
ENST00000377674 0.949743848092329 0.854981604740536 0.0113081263935365 ENSG00000204859 ZBTB48
ENST00000488936 0.818105832693269 0.572775884456089 0.0347251725322758 ENSG00000204859 ZBTB48
ENST00000377658 0.875213113312621 0.679812338651003 -0.0198984208202157 ENSG00000162413 KLHL21
ENST00000377663 0.868482285008476 0.666317538138058 -0.0208129749987323 ENSG00000162413 KLHL21
ENST00000467612 0.795765109500196 0.536201895247057 -0.0320921742618337 ENSG00000162413 KLHL21
ENST00000496707 0.935459004653214 0.816228230282724 -0.0145486206967783 ENSG00000162413 KLHL21
ENST00000463043 0.760912220537629 0.480469517656299 -0.0392891263991616 ENSG00000162413 KLHL21
ENST00000377648 0.52339551145607 0.213037730278 0.0645679004270319 ENSG00000116273 PHF13
ENST00000495385 0.71563745942941 0.416198808373448 0.0470354820875275 ENSG00000116273 PHF13
ENST00000377627 0.860550296833065 0.651720380608661 0.0274281795959711 ENSG00000041988 THAP3
ENST00000465508 0.746399635132677 0.458086684277515 0.0408345372536561 ENSG00000007923 DNAJC11
ENST00000349363 0.787388968011191 0.523517051584128 -0.0250794291105336 ENSG00000007923 DNAJC11
ENST00000451196 0.787388968011191 0.523517051584128 -0.0250794291105336 ENSG00000007923 DNAJC11
ENST00000377577 0.691981470530675 0.384414798753219 -0.0324282981704168 ENSG00000007923 DNAJC11
ENST00000294401 0.78289175983328 0.516199713564109 -0.0248897565940123 ENSG00000007923 DNAJC11
ENST00000542246 0.724761148680073 0.428614968006308 -0.0319657510418834 ENSG00000007923 DNAJC11
ENST00000377573 0.639522566514292 0.325433631521894 -0.0374039781272429 ENSG00000007923 DNAJC11
ENST00000472414 0.625541679464876 0.311621346253852 0.0642892365491651 ENSG00000007923 DNAJC11
ENST00000426784 0.275737675450655 0.0597207521250984 -0.0839130987358859 ENSG00000007923 DNAJC11
ENST00000473993 0.301033844774228 0.0702754955953727 -0.0821219592175377 ENSG00000007923 DNAJC11
ENST00000469318 0.240798616528909 0.04595535645294 -0.120262033280584 ENSG00000007923 DNAJC11
ENST00000485073 0.0592998126289682 0.00366813333531718 -0.162357472511695 ENSG00000007923 DNAJC11
ENST00000460594 0.047316005368112 0.00245165261059164 -0.180563927923574 ENSG00000007923 DNAJC11
ENST00000465911 0.219480559762145 0.0390674314013117 -0.146743705730444 ENSG00000007923 DNAJC11
ENST00000303635 0.0188123956810716 0.000495134676233783 -0.222317092010903 ENSG00000171735 CAMTA1
ENST00000490738 0.0177026411831493 0.000450187706065596 -0.245916068732809 ENSG00000171735 CAMTA1
ENST00000476163 0.0581402154974488 0.00353071079469256 -0.191923621140406 ENSG00000171735 CAMTA1
ENST00000473578 0.0177026411831493 0.000450187706065596 -0.245916068732809 ENSG00000171735 CAMTA1
ENST00000557126 0.0618475680695207 0.00397151734999035 -0.190449782784686 ENSG00000171735 CAMTA1
ENST00000467404 0.0175033614208993 0.000439960156507202 -0.246539249070979 ENSG00000171735 CAMTA1
ENST00000439411 0.0187754898195074 0.000493275595565693 -0.22180797932024 ENSG00000171735 CAMTA1
ENST00000461311 0.0564143395325358 0.00335570305906723 -0.195712515065529 ENSG00000171735 CAMTA1
ENST00000486138 0.0357245956207244 0.00150383867428114 -0.226449951425737 ENSG00000171735 CAMTA1
ENST00000482934 0.31268056749763 0.0759306338163085 -0.121429738889217 ENSG00000171735 CAMTA1
ENST00000054666 0.0073740828719684 0.000106637994654273 0.139369554015455 ENSG00000049245 VAMP3
ENST00000470357 0.0275266472327749 0.000948770290774464 0.144414914260202 ENSG00000049245 VAMP3
ENST00000487194 0.521617387626342 0.211863666050166 0.0612456326748426 ENSG00000049245 VAMP3
ENST00000493373 0.894483418781214 0.717106470295384 -0.0136891554704748 ENSG00000116288 PARK7
ENST00000460192 0.779420266420788 0.510572602755937 -0.0249602557928498 ENSG00000116288 PARK7
ENST00000338639 0.889533168845495 0.707564481191577 -0.0142261202685416 ENSG00000116288 PARK7
ENST00000493678 0.887876568724794 0.703769917265735 -0.0144116027256405 ENSG00000116288 PARK7
ENST00000377493 0.889539646759676 0.707592524477007 -0.0142254274041822 ENSG00000116288 PARK7
ENST00000465354 0.778989052190367 0.509884195615103 -0.0248135911775183 ENSG00000116288 PARK7
ENST00000377491 0.893564267640273 0.714992801441933 -0.0138428516701138 ENSG00000116288 PARK7
ENST00000377488 0.890317212817759 0.709319534598426 -0.014128350061918 ENSG00000116288 PARK7
ENST00000497113 0.774249625238332 0.502762569539575 -0.0252734961546595 ENSG00000116288 PARK7
ENST00000469225 0.924311478634962 0.789387030529919 0.0116178862837084 ENSG00000116288 PARK7
ENST00000474874 0.895366233175752 0.719174243778972 -0.0254779776554265 ENSG00000116285 ERRFI1
ENST00000377482 0.916840065167064 0.768231087775198 -0.0209311391652182 ENSG00000116285 ERRFI1
ENST00000467067 0.884287079069303 0.696271286491121 -0.0264097689161621 ENSG00000116285 ERRFI1
ENST00000469499 0.776869839035556 0.506664198479248 -0.0452875950174881 ENSG00000116285 ERRFI1
ENST00000487559 0.83094284565919 0.597694043630768 -0.0371601476071146 ENSG00000116285 ERRFI1
ENST00000337907 0.00359007151138987 2.52865031853395e-05 -0.184474715103161 ENSG00000142599 RERE
ENST00000377464 0.123788788741915 0.0135839532037661 -0.0930343821588229 ENSG00000142599 RERE
ENST00000467350 0.781049936687615 0.513204044409858 0.0359532507350982 ENSG00000142599 RERE
ENST00000400907 0.0055305333684995 6.21776887852198e-05 -0.180366895932313 ENSG00000142599 RERE
ENST00000476556 0.245469677348442 0.0477925682718 -0.0828862774604996 ENSG00000142599 RERE
ENST00000400908 0.00229951361282614 1.17963424508861e-05 -0.212250137428151 ENSG00000142599 RERE
ENST00000505225 0.893712155544487 0.71540984911442 0.022125332788849 ENSG00000142599 RERE
ENST00000488215 0.115475846215671 0.0120544273604976 -0.145492189888072 ENSG00000142599 RERE
ENST00000460659 0.0847025177883901 0.00688642512325998 -0.175831832143038 ENSG00000142599 RERE
ENST00000492766 0.0665788656671612 0.00453625230742984 -0.184299244753317 ENSG00000142599 RERE
ENST00000465125 0.0517646153925725 0.00287314886916755 -0.190388089182374 ENSG00000142599 RERE
ENST00000464972 0.0538604018342907 0.0030907853003067 -0.183742693193854 ENSG00000142599 RERE
ENST00000480342 0.00148894415366732 5.42907059156391e-06 -0.270582381199467 ENSG00000142599 RERE
ENST00000469251 0.00612616544246255 7.40979444079881e-05 -0.274152394183058 ENSG00000142599 RERE
ENST00000514428 0.000645792238254912 8.79732206530411e-07 -0.32088355911449 ENSG00000142599 RERE
ENST00000468247 0.0244973294631142 0.00075352977813164 -0.227193159042499 ENSG00000142599 RERE
ENST00000234590 0.793096007601482 0.53177550920611 0.0227212778737857 ENSG00000074800 ENO1
ENST00000464920 0.750812982848758 0.465034010728343 0.0270464223385227 ENSG00000074800 ENO1
ENST00000497492 0.43590492126403 0.145614585345655 0.0549667422977114 ENSG00000074800 ENO1
ENST00000486051 0.586893206042402 0.271879959642678 0.0425960756607858 ENSG00000074800 ENO1
ENST00000492343 0.604716085495977 0.290309569983086 0.041356537592055 ENSG00000074800 ENO1
ENST00000489867 0.996060534065018 0.985848916531253 0.000767860987726021 ENSG00000074800 ENO1
ENST00000377403 0.975819443794292 0.922702289789863 -0.00408440560911138 ENSG00000049239 H6PD
ENST00000602477 0.919808616993229 0.776258209786246 0.0126818862901495 ENSG00000049239 H6PD
ENST00000495451 0.934346293550741 0.813765573070213 -0.010648104876011 ENSG00000049239 H6PD
ENST00000328089 0.00420939444497434 3.38378351069635e-05 -0.231501241352305 ENSG00000171621 SPSB1
ENST00000450402 0.00269288223704824 1.62665728948821e-05 -0.264893863881126 ENSG00000171621 SPSB1
ENST00000357898 0.344752030697042 0.0919744464346577 -0.108341712331329 ENSG00000171621 SPSB1
ENST00000377399 0.387634896441512 0.114750294396008 -0.105913697849631 ENSG00000171621 SPSB1
ENST00000302692 0.813005246405379 0.563875932995651 -0.0382624767223141 ENSG00000171612 SLC25A33
ENST00000377376 0.593591845516786 0.278845832904642 0.0721843555179453 ENSG00000188807 TMEM201
ENST00000340381 0.58199230047898 0.267147054228704 0.0740475920360088 ENSG00000188807 TMEM201
ENST00000536656 0.849791808855539 0.630519651671247 -0.0307730387080196 ENSG00000171608 PIK3CD
ENST00000377346 0.975589012253445 0.922230312370386 -0.00683517942733034 ENSG00000171608 PIK3CD
ENST00000377298 0.873852001517015 0.676397921057198 0.0173224999895538 ENSG00000171603 CLSTN1
ENST00000377288 0.873852001517015 0.676397921057198 0.0173224999895538 ENSG00000171603 CLSTN1
ENST00000477264 0.857443906564018 0.645591235403369 0.0234438049692198 ENSG00000171603 CLSTN1
ENST00000435891 0.838616441544795 0.61089700841987 0.0215968772369879 ENSG00000171603 CLSTN1
ENST00000361311 0.873800326100493 0.67627073537423 0.0173219254486411 ENSG00000171603 CLSTN1
ENST00000464286 0.209803074307312 0.0356086823656396 0.116183565862709 ENSG00000171603 CLSTN1
ENST00000377263 0.158577213523486 0.0210772410496982 -0.124600926053456 ENSG00000178585 CTNNBIP1
ENST00000537447 0.305270782146813 0.0720861668687926 -0.114561703814037 ENSG00000178585 CTNNBIP1
ENST00000400904 0.114513002619644 0.0118795313251156 -0.143586155811111 ENSG00000178585 CTNNBIP1
ENST00000377258 0.14099736152653 0.0170312407426201 -0.14224480008783 ENSG00000178585 CTNNBIP1
ENST00000488540 0.145981643108145 0.0182096849351099 0.123388445492919 ENSG00000162441 LZIC
ENST00000377223 0.213619960589873 0.0368190903250747 0.109688379147444 ENSG00000162441 LZIC
ENST00000400903 0.416716053969018 0.132417297876972 0.0835217651073333 ENSG00000162441 LZIC
ENST00000541052 0.604184207260317 0.289704543992355 0.0585088473928805 ENSG00000162441 LZIC
ENST00000377213 0.609459843873773 0.29483844592989 0.0590884223143992 ENSG00000162441 LZIC
ENST00000377205 0.524451116694625 0.214172009579681 0.070879191243924 ENSG00000173614 NMNAT1
ENST00000462686 0.766889246195105 0.491400773639168 0.043128980239942 ENSG00000173614 NMNAT1
ENST00000253251 0.779643320726469 0.5109443356532 -0.023740912632777 ENSG00000130939 UBE4B
ENST00000377157 0.79067722655643 0.527957122513111 -0.0220813742238373 ENSG00000130939 UBE4B
ENST00000377153 0.139548781714458 0.0167231606434866 -0.16121741086354 ENSG00000130939 UBE4B
ENST00000343090 0.950649868024449 0.857791675618787 -0.00645213731946081 ENSG00000130939 UBE4B
ENST00000475795 0.957343333398439 0.873070680040911 0.00906407541398701 ENSG00000130939 UBE4B
ENST00000470736 0.808476492962875 0.555228374083563 0.0331079129805684 ENSG00000130939 UBE4B
ENST00000466379 0.735101247594095 0.442725915350721 0.0456722659261062 ENSG00000130939 UBE4B
ENST00000377093 0.86622912687682 0.662092742610082 0.0165676043455868 ENSG00000054523 KIF1B
ENST00000263934 0.991377246444728 0.969702703393189 -0.00139938982011718 ENSG00000054523 KIF1B
ENST00000377086 0.97875342312717 0.931665288911724 0.00317219175901938 ENSG00000054523 KIF1B
ENST00000377083 0.894540525373715 0.717377503462475 0.0133217562420123 ENSG00000054523 KIF1B
ENST00000377081 0.936292684192115 0.818628978381524 0.00845054641990606 ENSG00000054523 KIF1B
ENST00000497835 0.86895051130038 0.667140049197093 -0.0289594460937743 ENSG00000054523 KIF1B
ENST00000491493 0.872940857952873 0.674864423550498 -0.0186166536893982 ENSG00000142657 PGD
ENST00000487775 0.917599222561816 0.770279959070724 0.0180336408208059 ENSG00000142657 PGD
ENST00000541529 0.824462284322466 0.585353345352035 0.0199290847580476 ENSG00000142657 PGD
ENST00000477958 0.761751457546287 0.481808551795082 -0.0331264898834069 ENSG00000142657 PGD
ENST00000270776 0.815577019666548 0.568916601792426 0.0209419332314489 ENSG00000142657 PGD
ENST00000483936 0.949743848092329 0.855201589464356 0.00721954357096303 ENSG00000142657 PGD
ENST00000538557 0.833912395576067 0.603196471918671 0.0192402289883718 ENSG00000142657 PGD
ENST00000465632 0.832697999110087 0.601576069802457 -0.0245594150475836 ENSG00000142657 PGD
ENST00000460189 0.939895869060889 0.828453987944148 -0.00901231648112098 ENSG00000142657 PGD
ENST00000493288 0.933882126604374 0.812647168277391 0.0133279207316495 ENSG00000142657 PGD
ENST00000498356 0.424407526655088 0.137518551798733 0.0676000829604701 ENSG00000142657 PGD
ENST00000496718 0.52376784902405 0.213388866260131 0.0635158256998128 ENSG00000142657 PGD
ENST00000377038 0.995609041357428 0.984223565331961 0.000770480587334816 ENSG00000160049 DFFA
ENST00000476658 0.663383635162961 0.351503483037209 -0.046583382019704 ENSG00000160049 DFFA
ENST00000377036 0.529481292592978 0.218581878095993 -0.0628668141505187 ENSG00000160049 DFFA
ENST00000472851 0.237238845685153 0.0448204017842204 -0.128749604862915 ENSG00000142655 PEX14
ENST00000356607 0.172808849505627 0.0245741025139093 -0.121199378206247 ENSG00000142655 PEX14
ENST00000538836 0.173463039721826 0.0247446409795855 -0.121685049659606 ENSG00000142655 PEX14
ENST00000491661 0.260291439812695 0.0537628820367841 -0.114905090329049 ENSG00000142655 PEX14
ENST00000473118 0.118779390475114 0.0126688666501301 0.109835909186131 ENSG00000120948 TARDBP
ENST00000240185 0.0745329053087032 0.00547845756117914 0.112608636596201 ENSG00000120948 TARDBP
ENST00000476201 0.0909670427255079 0.00790525608590984 0.119512120016684 ENSG00000120948 TARDBP
ENST00000472476 0.146024898393164 0.0182171934533201 0.0986688091426576 ENSG00000120948 TARDBP
ENST00000439080 0.151980977022564 0.0195247582185724 0.0975670858741942 ENSG00000120948 TARDBP
ENST00000473869 0.0737922959091925 0.00538878512347631 0.113434291230724 ENSG00000120948 TARDBP
ENST00000315091 0.07584218652104 0.00564492718289486 0.112662470286164 ENSG00000120948 TARDBP
ENST00000477447 0.155511046614006 0.0203524339712885 0.105823159891731 ENSG00000120948 TARDBP
ENST00000496840 0.207773875792695 0.0348885522006709 0.105179388119897 ENSG00000120948 TARDBP
ENST00000475189 0.442695081523259 0.150965438935961 -0.0982280468506087 ENSG00000116649 SRM
ENST00000376957 0.820627754457681 0.577358008970696 -0.0234291310326131 ENSG00000116649 SRM
ENST00000490101 0.472439402090603 0.173555445938163 -0.0890592178730085 ENSG00000116649 SRM
ENST00000465788 0.980189665281782 0.935506357960823 -0.00368363289195839 ENSG00000116649 SRM
ENST00000459997 0.964310016644398 0.891755147930558 -0.00587667184295103 ENSG00000116649 SRM
ENST00000487300 0.871292824662689 0.670994863385224 -0.0210433531708419 ENSG00000116649 SRM
ENST00000304457 0.523355200309441 0.212978426448418 0.051792992745681 ENSG00000171824 EXOSC10
ENST00000376936 0.523355200309441 0.212978426448418 0.051792992745681 ENSG00000171824 EXOSC10
ENST00000474216 0.703758821760396 0.399626909364318 0.0474478503315887 ENSG00000171824 EXOSC10
ENST00000544779 0.523567979737594 0.213174856992256 0.0517900594830668 ENSG00000171824 EXOSC10
ENST00000470611 0.700595292923944 0.395748017961217 0.0570476874828258 ENSG00000171824 EXOSC10
ENST00000376838 0.54649315371306 0.233173116645755 0.0649653575852393 ENSG00000198793 MTOR
ENST00000361445 0.960863405926103 0.880615350899401 -0.00609779210679534 ENSG00000198793 MTOR
ENST00000376810 0.752600510066396 0.467892495022902 0.0480865696907986 ENSG00000120942 UBIAD1
ENST00000376804 0.688008561371618 0.378886529774913 0.0586879307027244 ENSG00000120942 UBIAD1
ENST00000235310 0.980685966363844 0.936989907800773 0.00527525613893016 ENSG00000116670 MAD2L2
ENST00000376692 0.982945801190086 0.943105705341032 0.00477368780197815 ENSG00000116670 MAD2L2
ENST00000376672 0.980685966363844 0.936931353115395 0.00528082148113402 ENSG00000116670 MAD2L2
ENST00000376669 0.98443053884597 0.946909957665757 0.00446195983903242 ENSG00000116670 MAD2L2
ENST00000376667 0.961721445287563 0.884684241263463 0.00972105605738718 ENSG00000116670 MAD2L2
ENST00000376637 0.835397329082907 0.605574335457904 -0.0334620549354087 ENSG00000177674 AGTRAP
ENST00000491346 0.78795360643751 0.524280104642159 -0.0412832137176485 ENSG00000177674 AGTRAP
ENST00000376629 0.835221020187034 0.605242781760144 -0.0334934686322352 ENSG00000177674 AGTRAP
ENST00000376627 0.835395458482409 0.60549006404533 -0.033476191536345 ENSG00000177674 AGTRAP
ENST00000314340 0.835076843836467 0.60497770986049 -0.0335091356417558 ENSG00000177674 AGTRAP
ENST00000452018 0.724967541826194 0.429035031124947 -0.0513914465733717 ENSG00000177674 AGTRAP
ENST00000510878 0.835737584996182 0.606052440746016 -0.0334396068892512 ENSG00000177674 AGTRAP
ENST00000376592 0.882824154643755 0.693069078575446 0.0238788319104692 ENSG00000177000 MTHFR
ENST00000376583 0.915940452441237 0.765457562487401 0.0178724834166659 ENSG00000177000 MTHFR
ENST00000376590 0.836715993884667 0.607600581029003 0.0313698216970952 ENSG00000177000 MTHFR
ENST00000376585 0.995154359356843 0.982623344303474 0.00135344726868224 ENSG00000177000 MTHFR
ENST00000312413 0.854144612772373 0.63861765042826 0.0222706861370417 ENSG00000011021 CLCN6
ENST00000346436 0.856563589534022 0.643823196919838 0.0219169226628496 ENSG00000011021 CLCN6
ENST00000376487 0.98182212947702 0.939700607687759 -0.00396686366702696 ENSG00000011021 CLCN6
ENST00000376496 0.990270414502867 0.966705382114175 0.00222586071317469 ENSG00000011021 CLCN6
ENST00000376491 0.362897403516624 0.101173561334621 -0.103895433596797 ENSG00000011021 CLCN6
ENST00000376492 0.320914719628883 0.0795600301846463 -0.10713593159428 ENSG00000011021 CLCN6
ENST00000376490 0.362897403516624 0.101173561334621 -0.103895433596797 ENSG00000011021 CLCN6
ENST00000376572 0.414620604826158 0.130999761647529 0.0796884157291001 ENSG00000116685 KIAA2013
ENST00000376576 0.585167604104771 0.269917786364973 0.0666934370761022 ENSG00000116685 KIAA2013
ENST00000485046 0.808844968880815 0.55611017459066 0.0320020588126053 ENSG00000083444 PLOD1
ENST00000449038 0.876621816474004 0.68226502829847 -0.0230740478213059 ENSG00000083444 PLOD1
ENST00000358133 0.908092664591758 0.745973771115953 -0.0177059086931985 ENSG00000083444 PLOD1
ENST00000376369 0.675195807697995 0.365701003766041 0.0485736986599888 ENSG00000083444 PLOD1
ENST00000429000 0.809134947634592 0.55692859802519 0.0318864882673875 ENSG00000083444 PLOD1
ENST00000196061 0.663383635162961 0.351488311795889 0.0501897564085568 ENSG00000083444 PLOD1
ENST00000465920 0.232861185734594 0.043423934508442 0.11821331744205 ENSG00000083444 PLOD1
ENST00000491536 0.648740856111999 0.336316017060315 0.0540451894327225 ENSG00000083444 PLOD1
ENST00000470133 0.567511906767242 0.253299568642915 0.0652835532779286 ENSG00000083444 PLOD1
ENST00000481933 0.678327543976088 0.369181131630294 0.0530690704939184 ENSG00000083444 PLOD1
ENST00000444836 0.18313298093143 0.027515880300826 0.0866451161629114 ENSG00000116688 MFN2
ENST00000490079 0.7970731390844 0.53783484611529 -0.0386766942876568 ENSG00000116688 MFN2
ENST00000235329 0.183335515113734 0.027566511058034 0.0866398849846188 ENSG00000116688 MFN2
ENST00000484391 0.990520978374065 0.967403280461729 -0.00248474996525139 ENSG00000116688 MFN2
ENST00000497302 0.881592779951228 0.690718430956531 0.0235061239405326 ENSG00000116688 MFN2
ENST00000412236 0.710419140638044 0.409103648834552 0.0489718829322939 ENSG00000116688 MFN2
ENST00000235332 0.755964567500108 0.473341171803564 -0.0479666872475141 ENSG00000116691 MIIP
ENST00000436478 0.755964567500108 0.473341171803564 -0.0479666872475141 ENSG00000116691 MIIP
ENST00000356315 0.967966425962915 0.900272176902517 -0.00499629113722603 ENSG00000048707 VPS13D
ENST00000358136 0.967966425962915 0.900272176902517 -0.00499629113722603 ENSG00000048707 VPS13D
ENST00000011700 0.962101132223821 0.885752332661675 -0.0061269332951756 ENSG00000048707 VPS13D
ENST00000460333 0.799727397777593 0.542030772755788 -0.0328991671210364 ENSG00000048707 VPS13D
ENST00000487188 0.762929156644115 0.484039206802453 0.0462197243573731 ENSG00000048707 VPS13D
ENST00000496628 0.810321332255148 0.558923556532361 -0.028791992948289 ENSG00000048707 VPS13D
ENST00000543766 0.756624430280682 0.474548439358397 -0.0402961667514014 ENSG00000048707 VPS13D
ENST00000471923 0.987316970882049 0.957131174501193 -0.00339216154900905 ENSG00000048707 VPS13D
ENST00000376223 0.056338731005617 0.00334794490450384 -0.18396046227136 ENSG00000162496 DHRS3
ENST00000464917 0.169774846258069 0.0238495981728015 -0.150173390807131 ENSG00000162496 DHRS3
ENST00000482265 0.383314131648002 0.112206794927115 -0.107902768870088 ENSG00000162496 DHRS3
ENST00000376048 0.945626540573546 0.845724913364874 0.00767544458215859 ENSG00000116731 PRDM2
ENST00000311066 0.894148359508363 0.716416913331375 0.0145802175675046 ENSG00000116731 PRDM2
ENST00000235372 0.94166374597623 0.833423433609859 0.00828716472859867 ENSG00000116731 PRDM2
ENST00000491134 0.940723902233985 0.831314192652344 0.00863691047973627 ENSG00000116731 PRDM2
ENST00000502727 0.910128368807631 0.751265591198944 -0.020017344328995 ENSG00000116731 PRDM2
ENST00000502724 0.877536396404222 0.683673887718325 -0.0256273255061879 ENSG00000116731 PRDM2
ENST00000413440 0.843393723654976 0.619635486530405 0.0201230355528927 ENSG00000116731 PRDM2
ENST00000343137 0.813165781958892 0.564128466573114 0.023452570422594 ENSG00000116731 PRDM2
ENST00000491815 0.9074259833886 0.744745541937045 -0.0207401961853013 ENSG00000116731 PRDM2
ENST00000503842 0.854144612772373 0.638631044108109 0.0187217971134779 ENSG00000116731 PRDM2
ENST00000407521 0.915140143546364 0.763565753814115 -0.0189859879582579 ENSG00000116731 PRDM2
ENST00000505823 0.854654634575341 0.640006422667325 0.0186600279291512 ENSG00000116731 PRDM2
ENST00000491547 0.982088298434826 0.940239559592215 -0.00482019428038176 ENSG00000189337 KAZN
ENST00000376030 0.676303054732058 0.366690524630973 0.0550258102797458 ENSG00000189337 KAZN
ENST00000503743 0.98962072411282 0.964537983888768 -0.00286591665166119 ENSG00000189337 KAZN
ENST00000422387 0.68454764055091 0.375406847954725 0.0541207093716384 ENSG00000189337 KAZN
ENST00000361144 0.6404413806136 0.326149589905326 0.0599288045481802 ENSG00000189337 KAZN
ENST00000376028 0.755572955703935 0.472593872687373 -0.0493129746182261 ENSG00000189337 KAZN
ENST00000400798 0.596563970308003 0.282372332647493 0.0664331652375639 ENSG00000189337 KAZN
ENST00000400797 0.949638448914044 0.854565818981566 -0.0120981568044297 ENSG00000189337 KAZN
ENST00000375980 0.690411230926254 0.382389224070747 0.0402954985768128 ENSG00000142634 EFHD2
ENST00000445566 0.520009779883442 0.210499723595846 0.0664181166815161 ENSG00000142634 EFHD2
ENST00000375849 0.864424276671899 0.659137269306812 0.019255619032321 ENSG00000116138 DNAJC16
ENST00000375847 0.850083759922855 0.631095239302481 0.0208614824339668 ENSG00000116138 DNAJC16
ENST00000475133 0.850083759922855 0.631095239302481 0.0208614824339668 ENSG00000116138 DNAJC16
ENST00000375838 0.944495782686608 0.840946639193041 0.0106494025032041 ENSG00000116138 DNAJC16
ENST00000483270 0.888054043437437 0.704332016682771 0.0192690210481564 ENSG00000116138 DNAJC16
ENST00000495523 0.323764396723738 0.0808137083080066 0.111247973501763 ENSG00000116138 DNAJC16
ENST00000480945 0.554679768104803 0.240266750420292 0.0528993886585945 ENSG00000197312 DDI2
ENST00000320153 0.885102964807736 0.698174166263966 -0.0208961641157219 ENSG00000197312 DDI2
ENST00000345034 0.663379643660451 0.35141843586419 0.0583521080277178 ENSG00000215695 RSC1A1
ENST00000375799 0.799166174830167 0.541351568329862 0.0296011735628881 ENSG00000116786 PLEKHM2
ENST00000375793 0.799166174830167 0.541351568329862 0.0296011735628881 ENSG00000116786 PLEKHM2
ENST00000462455 0.749947140675626 0.463573500937658 -0.0470794963305332 ENSG00000116786 PLEKHM2
ENST00000453804 0.550817125106836 0.236778359326875 0.0652071222934596 ENSG00000237938 RP11-288I21.1
ENST00000477849 0.621783882321535 0.308047991082209 0.0698218814768691 ENSG00000116786 PLEKHM2
ENST00000496928 0.321003652399493 0.0796029046779618 -0.106811488785678 ENSG00000162458 FBLIM1
ENST00000508310 0.321003652399493 0.0796056225148015 -0.108237923059145 ENSG00000162458 FBLIM1
ENST00000510393 0.381505925391782 0.110976608852211 -0.0995501264147368 ENSG00000162458 FBLIM1
ENST00000430076 0.294894644428312 0.0675251407641723 -0.110819023112385 ENSG00000162458 FBLIM1
ENST00000375771 0.123528172641843 0.013539268256771 -0.0950970878823167 ENSG00000162458 FBLIM1
ENST00000510929 0.269836541893621 0.057492001304226 -0.11541735072567 ENSG00000162458 FBLIM1
ENST00000502638 0.296986657665323 0.0684196892485714 -0.111684162090401 ENSG00000162458 FBLIM1
ENST00000375766 0.1179493436864 0.0125223074679363 -0.0962711445386208 ENSG00000162458 FBLIM1
ENST00000400773 0.115893940489969 0.0121605197343526 -0.0967073206582487 ENSG00000162458 FBLIM1
ENST00000483633 0.289745845530469 0.0653043878840892 -0.115875280978423 ENSG00000162458 FBLIM1
ENST00000502739 0.106349316060647 0.0104299638884573 -0.150930311072928 ENSG00000162458 FBLIM1
ENST00000431771 0.301570839689312 0.0704734106417641 -0.114326980579489 ENSG00000162458 FBLIM1
ENST00000441801 0.139983227084075 0.0168002667421509 -0.129982558570085 ENSG00000162458 FBLIM1
ENST00000332305 0.27516165670795 0.0595073304474917 -0.0837463317087955 ENSG00000162458 FBLIM1
ENST00000514156 0.502424154104221 0.196438466837314 -0.0744000421868886 ENSG00000162458 FBLIM1
ENST00000509138 0.735468505074066 0.443402918449075 -0.0421013676573669 ENSG00000162458 FBLIM1
ENST00000375759 0.61735069950026 0.303413506938972 -0.033649944844638 ENSG00000065526 SPEN
ENST00000438066 0.800288616663395 0.543291198585096 -0.0376492867875893 ENSG00000065526 SPEN
ENST00000442985 0.426474953830663 0.13936220887889 -0.0891760493588501 ENSG00000065526 SPEN
ENST00000375743 0.970429118008662 0.907044567316619 0.00707996478858318 ENSG00000116809 ZBTB17
ENST00000537142 0.970429118008662 0.907044567316619 0.00707996478858318 ENSG00000116809 ZBTB17
ENST00000375733 0.970429118008662 0.907044567316619 0.00707996478858318 ENSG00000116809 ZBTB17
ENST00000448462 0.857443906564018 0.645558945683481 -0.0293208503788241 ENSG00000116809 ZBTB17
ENST00000358432 0.893605190163391 0.715182814647041 0.0150322808483207 ENSG00000142627 EPHA2
ENST00000462805 0.183934380121036 0.0277279705453712 0.145958629220286 ENSG00000142627 EPHA2
ENST00000480202 0.409022277613632 0.127354878920705 -0.0802172337902461 ENSG00000142627 EPHA2
ENST00000461614 0.918865030684724 0.774152267422443 0.0158096568009932 ENSG00000142627 EPHA2
ENST00000270747 0.810640944564958 0.559787946539509 0.039771068323251 ENSG00000142632 ARHGEF19
ENST00000375592 0.118966858985859 0.0127294814532994 -0.123948960911839 ENSG00000037637 FBXO42
ENST00000475078 0.196513103727374 0.0312830936336464 -0.143161045047601 ENSG00000055070 SZRD1
ENST00000401088 0.810321332255148 0.558798817532848 -0.0216467595330591 ENSG00000055070 SZRD1
ENST00000471507 0.215728706593916 0.037554000304309 -0.120551707115238 ENSG00000055070 SZRD1
ENST00000401089 0.810321332255148 0.558798817532848 -0.0216467595330591 ENSG00000055070 SZRD1
ENST00000486763 0.160382713809214 0.0214982269465297 -0.132518923448291 ENSG00000055070 SZRD1
ENST00000476423 0.221382102613092 0.039653442135414 -0.1343880233958 ENSG00000055070 SZRD1
ENST00000475554 0.187434475143249 0.0286581215829193 -0.126195414297573 ENSG00000055070 SZRD1
ENST00000375590 0.641911964304791 0.327959130970051 -0.041591166331185 ENSG00000055070 SZRD1
ENST00000472351 0.233831682182891 0.0437173996454088 -0.117269115520319 ENSG00000055070 SZRD1
ENST00000492354 0.812295825573542 0.562441760593443 -0.0214500077581158 ENSG00000055070 SZRD1
ENST00000472461 0.253572557668599 0.0510028956498321 -0.112959908471654 ENSG00000055070 SZRD1
ENST00000491418 0.920215912347875 0.777301288334164 -0.0107648074730817 ENSG00000187144 SPATA21
ENST00000466212 0.861049483803762 0.652589593147949 0.0185747957200342 ENSG00000187144 SPATA21
ENST00000337132 0.51216853915277 0.204196371846282 0.0541245961139094 ENSG00000157191 NECAP2
ENST00000504551 0.747104932035837 0.459078860265502 0.0374949737684229 ENSG00000157191 NECAP2
ENST00000406746 0.512011574243649 0.20394439021035 0.0541272621807401 ENSG00000157191 NECAP2
ENST00000457722 0.758176579884366 0.477085618743362 0.0351593413936163 ENSG00000157191 NECAP2
ENST00000486390 0.998983758634605 0.996617499541733 -0.000281559744500957 ENSG00000157191 NECAP2
ENST00000443980 0.512011574243649 0.20394439021035 0.0541272621807401 ENSG00000157191 NECAP2
ENST00000504858 0.934236295667321 0.813450179419615 0.012895563890231 ENSG00000157191 NECAP2
ENST00000508680 0.986624554971835 0.954540708296718 -0.00317782462447666 ENSG00000157191 NECAP2
ENST00000492095 0.512011574243649 0.20394439021035 0.0541272621807401 ENSG00000157191 NECAP2
ENST00000459640 0.786430531166835 0.521606193008207 0.0328029912917527 ENSG00000157191 NECAP2
ENST00000496239 0.512011574243649 0.20394439021035 0.0541272621807401 ENSG00000157191 NECAP2
ENST00000513161 0.747104932035837 0.459078860265502 0.0374949737684229 ENSG00000157191 NECAP2
ENST00000263511 0.842213471685186 0.61763112861965 0.0276974892443387 ENSG00000080947 CROCCP3
ENST00000591348 0.887694281115919 0.703340246840297 0.0213316217637369 ENSG00000080947 CROCCP3
ENST00000430580 0.599707236331855 0.28512163916753 0.0392056188349523 ENSG00000219481 NBPF1
ENST00000392963 0.71488424935134 0.415109095536501 0.0343856154373692 ENSG00000219481 NBPF1
ENST00000420031 0.356939491573142 0.0979992888731387 -0.103322888974496 ENSG00000219481 NBPF1
ENST00000432949 0.442695081523259 0.150849849585444 -0.0802174125361026 ENSG00000219481 NBPF1
ENST00000420513 0.196204403291594 0.0311290179046252 0.104845953676407 ENSG00000219481 NBPF1
ENST00000599069 0.418794250306449 0.133653395668324 0.0702058946637626 ENSG00000219481 NBPF1
ENST00000599908 0.619988542389625 0.305905189377303 0.0676801604443816 ENSG00000219481 NBPF1
ENST00000449853 0.603781422360973 0.2891278129731 0.0576905274203609 ENSG00000219481 NBPF1
ENST00000540383 0.834994365292807 0.604824819436902 -0.0282723506898895 ENSG00000215908 CROCCP2
ENST00000412962 0.923662128790715 0.787956820656947 -0.0145084264609997 ENSG00000215908 CROCCP2
ENST00000362058 0.91166596038213 0.755345835576526 -0.0219147544620482 ENSG00000215908 CROCCP2
ENST00000466256 0.345355536491507 0.0922303961254737 -0.107935845623089 ENSG00000058453 CROCC
ENST00000375541 0.429456437125925 0.141198631264617 -0.0844040473675785 ENSG00000058453 CROCC
ENST00000445545 0.330064562303731 0.0842236987983887 -0.105803871348713 ENSG00000058453 CROCC
ENST00000467938 0.248370726166613 0.0489934904188771 -0.122236853743402 ENSG00000058453 CROCC
ENST00000375535 0.887153538747001 0.702488201201938 -0.0226552367318442 ENSG00000117122 MFAP2
ENST00000375534 0.875240563039219 0.679913690037905 -0.0246644473254444 ENSG00000117122 MFAP2
ENST00000490075 0.857222930969041 0.644931635055184 -0.0274362473582466 ENSG00000117122 MFAP2
ENST00000438542 0.859762193267101 0.650198933644904 -0.0270068086182048 ENSG00000117122 MFAP2
ENST00000476788 0.794790573841257 0.534343202510571 -0.0374434096913584 ENSG00000117122 MFAP2
ENST00000478684 0.642985865534497 0.329140437997445 -0.0612406940100541 ENSG00000117122 MFAP2
ENST00000492598 0.605830015921258 0.29151055069252 -0.066690650334543 ENSG00000117122 MFAP2
ENST00000446261 0.323613032476939 0.0807487374850215 -0.0985258901546408 ENSG00000226526 RP1-37C10.3
ENST00000326735 0.180247884210848 0.0264508919097467 -0.121648187030891 ENSG00000159363 ATP13A2
ENST00000341676 0.189893512523932 0.0293395041022262 -0.120196767856138 ENSG00000159363 ATP13A2
ENST00000452699 0.189963783172339 0.0293714938630972 -0.120185974464169 ENSG00000159363 ATP13A2
ENST00000466561 0.337844420218772 0.0881270205736727 -0.115331192241761 ENSG00000159363 ATP13A2
ENST00000503552 0.602304406961652 0.287595569104805 -0.0738483256511991 ENSG00000159363 ATP13A2
ENST00000463860 0.592718228610001 0.277457172878672 -0.0760452879379113 ENSG00000159363 ATP13A2
ENST00000510069 0.675297136111128 0.365828289964126 -0.0569315132830431 ENSG00000159363 ATP13A2
ENST00000375499 0.977530479821507 0.927981713476484 0.0042333554854885 ENSG00000117118 SDHB
ENST00000485515 0.998680351624825 0.995263293612752 0.000286659710288964 ENSG00000117118 SDHB
ENST00000491274 0.864279386725043 0.658608489647837 0.0233483272712252 ENSG00000117118 SDHB
ENST00000475506 0.955747021221192 0.868946294034056 0.00940250569454365 ENSG00000117118 SDHB
ENST00000463045 0.974753894502041 0.91932977199602 -0.00579203581961903 ENSG00000117118 SDHB
ENST00000466613 0.745476814266572 0.457185941264739 -0.0464760166625975 ENSG00000117118 SDHB
ENST00000375436 0.483646688711558 0.181768196909981 -0.0563818933779229 ENSG00000179051 RCC2
ENST00000474892 0.939190730569181 0.826643305656374 0.012643392238684 ENSG00000179051 RCC2
ENST00000375433 0.146037677010581 0.0182499720528464 -0.108101412101306 ENSG00000179051 RCC2
ENST00000361221 0.303916425875579 0.0714619207424588 -0.106144562737755 ENSG00000074964 ARHGEF10L
ENST00000452522 0.303916425875579 0.0714619207424588 -0.106144562737755 ENSG00000074964 ARHGEF10L
ENST00000434513 0.364276583335777 0.101821608937385 -0.10009209189842 ENSG00000074964 ARHGEF10L
ENST00000375415 0.296328097212635 0.0681736419967718 -0.112533427435418 ENSG00000074964 ARHGEF10L
ENST00000469726 0.373115553919675 0.106068839893987 -0.101600306953255 ENSG00000074964 ARHGEF10L
ENST00000375408 0.462939721491876 0.16622520692517 -0.0890237612259853 ENSG00000074964 ARHGEF10L
ENST00000167825 0.462939721491876 0.16622520692517 -0.0890237612259853 ENSG00000074964 ARHGEF10L
ENST00000475356 0.27336645221273 0.0587752674707368 -0.121605714658764 ENSG00000074964 ARHGEF10L
ENST00000494072 0.71753368058904 0.418902152505255 -0.0383381101744153 ENSG00000255275 RP13-279N23.2
ENST00000538309 0.630046729439954 0.316208883707456 -0.0681342257307143 ENSG00000159423 ALDH4A1
ENST00000538839 0.721011968163732 0.423657111152357 -0.0548218470255481 ENSG00000159423 ALDH4A1
ENST00000290597 0.726487385820898 0.43090776430947 -0.0540023535515267 ENSG00000159423 ALDH4A1
ENST00000375341 0.714169966495313 0.413888321391897 -0.0560461602950914 ENSG00000159423 ALDH4A1
ENST00000455833 0.651696876356099 0.339521323794387 -0.0447846946975582 ENSG00000169991 IFFO2
ENST00000416166 0.296359321621539 0.0681865619290762 -0.105816782805027 ENSG00000169991 IFFO2
ENST00000375254 0.284595963691983 0.0632674864263979 -0.0784304763375048 ENSG00000127481 UBR4
ENST00000375226 0.284268367368867 0.0631101261366755 -0.078474715468612 ENSG00000127481 UBR4
ENST00000375267 0.284268367368867 0.0631101261366755 -0.078474715468612 ENSG00000127481 UBR4
ENST00000375217 0.284268367368867 0.0631101261366755 -0.078474715468612 ENSG00000127481 UBR4
ENST00000375225 0.429166889487266 0.14091741265098 -0.0976240299517283 ENSG00000127481 UBR4
ENST00000429347 0.0856649818611991 0.00705345053540167 -0.131809581272686 ENSG00000127481 UBR4
ENST00000375224 0.128123503120215 0.0144211241285472 -0.112212060060252 ENSG00000127481 UBR4
ENST00000459947 0.763368755029938 0.48479306093036 -0.0492280113630393 ENSG00000127481 UBR4
ENST00000543981 0.138654401862493 0.016522250716972 -0.112322516158776 ENSG00000127481 UBR4
ENST00000467272 0.217005784773408 0.0381854850409638 -0.11258321728614 ENSG00000127481 UBR4
ENST00000375218 0.70557902327178 0.402006265499247 -0.0527147676521231 ENSG00000127481 UBR4
ENST00000425413 0.249841526683771 0.0495913002978278 -0.104082271412989 ENSG00000127481 UBR4
ENST00000417040 0.31528637360852 0.0770971714605856 -0.0843053878626064 ENSG00000127481 UBR4
ENST00000475973 0.596053251753672 0.28132105884583 -0.0729543463804262 ENSG00000127481 UBR4
ENST00000419533 0.758932296945417 0.478006861870519 -0.0323056353344855 ENSG00000127481 UBR4
ENST00000437898 0.143293064477419 0.0175736777189287 0.0704690465033432 ENSG00000230424 RP1-43E13.2
ENST00000477853 0.401188958741161 0.12298282902955 0.0458280147218978 ENSG00000127463 EMC1
ENST00000480380 0.664842015450291 0.353394323851167 0.0358313461340435 ENSG00000127463 EMC1
ENST00000375199 0.459423673054491 0.163622153729645 0.043156122495512 ENSG00000127463 EMC1
ENST00000375208 0.544061913770469 0.230770680230728 0.0414593811232825 ENSG00000127463 EMC1
ENST00000461353 0.803730024377924 0.548285611387878 0.0297355651837444 ENSG00000127463 EMC1
ENST00000486405 0.139451103626389 0.0167050154689915 0.132152479956598 ENSG00000127463 EMC1
ENST00000486238 0.253335435821526 0.0508989895898816 0.115127219720453 ENSG00000127463 EMC1
ENST00000494770 0.380627867181731 0.11045654161646 0.0822176186751712 ENSG00000127463 EMC1
ENST00000462505 0.0972943044157875 0.00883098697187515 0.159861077421646 ENSG00000127463 EMC1
ENST00000467423 0.429254855033534 0.140986213142161 0.0796174496655843 ENSG00000127463 EMC1
ENST00000475079 0.701052236351858 0.396172822996848 -0.0427071164695221 ENSG00000127463 EMC1
ENST00000488681 0.720678769834311 0.423145384319749 -0.0420259288139629 ENSG00000127463 EMC1
ENST00000356068 0.726261865136511 0.43056382972911 -0.0413437889957032 ENSG00000127463 EMC1
ENST00000330263 0.922673107994421 0.784913501031549 0.0124676824081164 ENSG00000053372 MRTO4
ENST00000493700 0.895856178530684 0.720138121519428 0.0245365253595777 ENSG00000053372 MRTO4
ENST00000479559 0.950866386151287 0.858269637775954 -0.011612618146908 ENSG00000053372 MRTO4
ENST00000235835 0.628960892106058 0.315154676286942 0.0553729330674412 ENSG00000053371 AKR7A2
ENST00000330072 0.621783882321535 0.308014579566999 0.0561699279906774 ENSG00000053371 AKR7A2
ENST00000489286 0.566650617114502 0.25247239918982 0.0662969209421435 ENSG00000053371 AKR7A2
ENST00000481966 0.52610199054613 0.215656751246844 0.0796502557617635 ENSG00000053371 AKR7A2
ENST00000492217 0.91166596038213 0.755245062509727 0.0204905301527895 ENSG00000053371 AKR7A2
ENST00000401084 0.141148890723962 0.0170860577004958 -0.0956745688681357 ENSG00000077549 CAPZB
ENST00000264203 0.140928737904416 0.0170145472432349 -0.0957402497043705 ENSG00000077549 CAPZB
ENST00000375144 0.421243552230432 0.13534961481264 -0.062637334093217 ENSG00000077549 CAPZB
ENST00000375142 0.141030646629824 0.0170612708871508 -0.0957077742592716 ENSG00000077549 CAPZB
ENST00000433834 0.176390636809193 0.0254764923114563 -0.0878023104371743 ENSG00000077549 CAPZB
ENST00000264202 0.0722149383318483 0.0051858250222966 -0.111608022902516 ENSG00000077549 CAPZB
ENST00000413711 0.106592721353559 0.0104630892126193 -0.114616930240697 ENSG00000077549 CAPZB
ENST00000459967 0.110218970001514 0.0111204548822283 -0.13039343431431 ENSG00000077549 CAPZB
ENST00000457768 0.441843251776953 0.150168711913462 -0.0903692657355445 ENSG00000077549 CAPZB
ENST00000489607 0.315168572395583 0.0770364436491286 -0.105848044710132 ENSG00000077549 CAPZB
ENST00000482808 0.038785880457615 0.00172457765143898 -0.173832607788753 ENSG00000077549 CAPZB
ENST00000602662 0.170532377721661 0.0240233711873205 -0.117186797642561 ENSG00000270136 MINOS1-NBL1
ENST00000486890 0.201476068489097 0.0330421400763696 -0.132381892252348 ENSG00000173436 MINOS1
ENST00000322753 0.189963783172339 0.0293701709912892 -0.135831193217297 ENSG00000173436 MINOS1
ENST00000498067 0.134590065711725 0.0156806228890904 -0.182653637521678 ENSG00000173436 MINOS1
ENST00000462646 0.189288024416551 0.0292099314214973 -0.135244987548374 ENSG00000173436 MINOS1
ENST00000467029 0.208689589891436 0.0352685105307679 -0.132979099489192 ENSG00000173436 MINOS1
ENST00000481464 0.208692791475641 0.0352723188046498 -0.13297420975634 ENSG00000173436 MINOS1
ENST00000498642 0.205768282650476 0.0343016608463962 -0.133775647684419 ENSG00000173436 MINOS1
ENST00000479642 0.144621318806467 0.0178639916422226 -0.176604108957983 ENSG00000173436 MINOS1
ENST00000602293 0.300743043410007 0.0701547821111261 -0.106537966028844 ENSG00000270136 MINOS1-NBL1
ENST00000602384 0.298581622732482 0.0689901888733505 -0.107749959574459 ENSG00000270136 MINOS1-NBL1
ENST00000602450 0.300965412649747 0.0702203275694116 -0.106526878877173 ENSG00000270136 MINOS1-NBL1
ENST00000485362 0.208586556219349 0.0351698567488146 -0.1330447549263 ENSG00000173436 MINOS1
ENST00000428975 0.741084061463027 0.451049889474777 0.0519483795836003 ENSG00000158747 NBL1
ENST00000289749 0.837345453528997 0.608999438905473 0.0348800331149139 ENSG00000158747 NBL1
ENST00000451758 0.723946110026619 0.427109110516306 0.0545407640744176 ENSG00000158747 NBL1
ENST00000375136 0.730541934646281 0.436716344917107 -0.0409264586111524 ENSG00000158747 NBL1
ENST00000548815 0.726959624278108 0.431622977948546 -0.0414024418212681 ENSG00000158747 NBL1
ENST00000425400 0.797703429133927 0.538884556926605 0.0426548241938846 ENSG00000158747 NBL1
ENST00000427894 0.855078577127464 0.640664578738264 0.0324015013461766 ENSG00000158747 NBL1
ENST00000375120 0.578274248583284 0.26368408771058 0.0586210295043548 ENSG00000169914 OTUD3
ENST00000375078 0.823414444931876 0.582882753546126 -0.0351369642503994 ENSG00000162545 CAMK2N1
ENST00000264198 0.646641297356453 0.333668855572488 0.0544471933568923 ENSG00000090432 MUL1
ENST00000321556 0.833895035409993 0.603091154901057 0.0222898918620715 ENSG00000158828 PINK1
ENST00000492302 0.974030763501201 0.916627891355403 0.00461647809312878 ENSG00000158828 PINK1
ENST00000451424 0.808771484513977 0.556017931660582 0.0215630754007239 ENSG00000117242 PINK1-AS
ENST00000400490 0.979561042546378 0.933539588889298 0.00376936684098958 ENSG00000158828 PINK1
ENST00000602624 0.684225937289185 0.375179796844411 0.0341131991959579 ENSG00000244038 DDOST
ENST00000375048 0.682734781018165 0.373879087883353 0.0341974054759354 ENSG00000244038 DDOST
ENST00000415136 0.680249756853715 0.37100147709641 0.0343381174304109 ENSG00000244038 DDOST
ENST00000475210 0.571819179855964 0.257900568447916 0.060263903197669 ENSG00000244038 DDOST
ENST00000464364 0.797744547920164 0.538932355341944 0.026063947915025 ENSG00000244038 DDOST
ENST00000477229 0.863760273574317 0.657518636311275 0.0199083375233948 ENSG00000244038 DDOST
ENST00000312239 0.19539019570284 0.0309509834450087 0.0870182644700278 ENSG00000127483 HP1BP3
ENST00000375003 0.0583138257994204 0.00355623018824891 0.116945174466395 ENSG00000127483 HP1BP3
ENST00000413451 0.139078978153275 0.0166181589534343 0.162709496397985 ENSG00000203394 RP5-930J4.4
ENST00000488722 0.0418123961549576 0.00197494101773354 0.149013315017142 ENSG00000127483 HP1BP3
ENST00000491748 0.531390480452104 0.219892874615837 0.0740748172256852 ENSG00000127483 HP1BP3
ENST00000419948 0.193157321811331 0.0302821446612133 0.0981542250737577 ENSG00000127483 HP1BP3
ENST00000438032 0.560383879806101 0.24588553587105 0.0478281144169501 ENSG00000127483 HP1BP3
ENST00000424732 0.557968735381025 0.243649966078999 0.0475852578959584 ENSG00000127483 HP1BP3
ENST00000417710 0.547426710417489 0.234283297267167 0.0568506293083955 ENSG00000127483 HP1BP3
ENST00000487117 0.49336505729732 0.189502095309276 0.064583576026605 ENSG00000127483 HP1BP3
ENST00000375000 0.676835423716479 0.36736674404521 0.043609977286075 ENSG00000127483 HP1BP3
ENST00000437575 0.846885623133026 0.625667511163752 -0.0238146963144699 ENSG00000127483 HP1BP3
ENST00000419490 0.780716782252555 0.512800068444767 -0.0323565142687961 ENSG00000127483 HP1BP3
ENST00000414993 0.766707341162048 0.490645853071953 -0.0339730825781073 ENSG00000127483 HP1BP3
ENST00000443615 0.735459145102558 0.443369745073981 -0.0383751072443467 ENSG00000127483 HP1BP3
ENST00000264211 0.230855185808471 0.0427258461870029 -0.0610522142761953 ENSG00000075151 EIF4G3
ENST00000400422 0.0504623868792041 0.00275413999462261 -0.107832841634882 ENSG00000075151 EIF4G3
ENST00000602326 0.0504623868792041 0.00275413999462261 -0.107832841634882 ENSG00000075151 EIF4G3
ENST00000374935 0.215622817333201 0.0374925869706359 -0.0625896936134769 ENSG00000075151 EIF4G3
ENST00000537738 0.672499599440273 0.36257100901065 -0.0282103566773979 ENSG00000075151 EIF4G3
ENST00000374937 0.218487265049424 0.0387640139466877 -0.0630114038695463 ENSG00000075151 EIF4G3
ENST00000536266 0.389945446621199 0.116015428195177 -0.0457355380211349 ENSG00000075151 EIF4G3
ENST00000435383 0.824424977324851 0.585254638738689 -0.0310444829277236 ENSG00000075151 EIF4G3
ENST00000496705 0.973975359084109 0.916479526106904 -0.00522521846741419 ENSG00000075151 EIF4G3
ENST00000374933 0.328601984364623 0.0834009637651905 -0.0796680946884339 ENSG00000075151 EIF4G3
ENST00000544689 0.335597401218335 0.0871479129480475 -0.0778151671284761 ENSG00000075151 EIF4G3
ENST00000356916 0.0473758999513592 0.00245622817324458 -0.165047144158174 ENSG00000075151 EIF4G3
ENST00000374927 0.282305109770724 0.0623087473151208 -0.0944062411013788 ENSG00000075151 EIF4G3
ENST00000438975 0.0220301727683172 0.000636245874024209 -0.200810875788262 ENSG00000075151 EIF4G3
ENST00000411888 0.0110617539028286 0.000214314279370986 -0.215220391208355 ENSG00000075151 EIF4G3
ENST00000415912 0.461998338105247 0.165380497948275 0.0521240941856076 ENSG00000117298 ECE1
ENST00000357071 0.457394183516496 0.162110406905268 0.0550057766789722 ENSG00000117298 ECE1
ENST00000531334 0.959335943161121 0.877280802562531 -0.00873206904853638 ENSG00000117298 ECE1
ENST00000374893 0.758059154881248 0.476848420115204 0.0296246665727563 ENSG00000117298 ECE1
ENST00000436918 0.75026140170676 0.46426408336159 0.0304165489361667 ENSG00000117298 ECE1
ENST00000264205 0.726872405956142 0.431472688597504 0.0327568099301224 ENSG00000117298 ECE1
ENST00000526194 0.602940175443604 0.288162083152412 0.0495876013220499 ENSG00000117298 ECE1
ENST00000470394 0.137133247407293 0.0162447895665515 0.134456796584107 ENSG00000117298 ECE1
ENST00000528294 0.390997736681072 0.116545707766939 0.0878855511431839 ENSG00000117298 ECE1
ENST00000473505 0.909124062343283 0.748235366562825 -0.0201332660837403 ENSG00000117298 ECE1
ENST00000481130 0.574957276170887 0.261044312388557 -0.0756642640581694 ENSG00000117298 ECE1
ENST00000527991 0.580260805838939 0.265665567578422 -0.0753212354198128 ENSG00000117298 ECE1
ENST00000463334 0.244723078840111 0.047565764528001 -0.12115937928758 ENSG00000117298 ECE1
ENST00000454000 0.415482266229587 0.131638473925922 -0.0765526441464981 ENSG00000142794 NBPF3
ENST00000318220 0.540195599872021 0.22725940894051 -0.0604943135839993 ENSG00000142794 NBPF3
ENST00000478653 0.386864481213222 0.114366230019042 -0.102592374763403 ENSG00000142794 NBPF3
ENST00000318249 0.540195599872021 0.22725940894051 -0.0604943135839993 ENSG00000142794 NBPF3
ENST00000342104 0.540195599872021 0.22725940894051 -0.0604943135839993 ENSG00000142794 NBPF3
ENST00000486229 0.156017132354948 0.0204728465870909 -0.124869971142208 ENSG00000142794 NBPF3
ENST00000434838 0.789890319764085 0.526669889691734 -0.0338289654562835 ENSG00000142794 NBPF3
ENST00000400301 0.917729777472844 0.770855577537311 0.0110486118014088 ENSG00000090686 USP48
ENST00000308271 0.914712223399906 0.762057246193422 0.0115214863395371 ENSG00000090686 USP48
ENST00000374732 0.941533143790812 0.83322795087009 0.00943383231931932 ENSG00000090686 USP48
ENST00000529637 0.893651493364608 0.715275489906963 0.0142434973853577 ENSG00000090686 USP48
ENST00000464577 0.884674804737246 0.697176447916447 -0.0226414693385721 ENSG00000090686 USP48
ENST00000487880 0.715198638250395 0.415525856168441 0.0480644764786295 ENSG00000090686 USP48
ENST00000526044 0.592582109100194 0.277307711721821 0.0640690791145035 ENSG00000090686 USP48
ENST00000534705 0.603771694378442 0.28911361925223 0.0623518849190392 ENSG00000090686 USP48
ENST00000421625 0.798445009308167 0.540016582218542 0.029294782430655 ENSG00000090686 USP48
ENST00000374730 0.436788137383546 0.146308456677595 0.0911732844058726 ENSG00000090686 USP48
ENST00000527823 0.940723902233985 0.831333502254102 0.0135152526387068 ENSG00000090686 USP48
ENST00000532737 0.749005343487699 0.46219679384389 -0.0448660569160184 ENSG00000090686 USP48
ENST00000344642 0.931539779299745 0.804732188090519 -0.0128947404779462 ENSG00000187942 LDLRAD2
ENST00000543870 0.914231459614458 0.761246640329222 -0.017596146994299 ENSG00000187942 LDLRAD2
ENST00000484271 0.592923758431305 0.277725584016449 0.0774132174141147 ENSG00000187942 LDLRAD2
ENST00000486901 0.809052236892433 0.556441338434741 -0.0309165327248495 ENSG00000142798 HSPG2
ENST00000374695 0.927714286747822 0.797427290753286 -0.0121497520874511 ENSG00000142798 HSPG2
ENST00000481644 0.510134200093176 0.202307743133172 -0.0819658278852195 ENSG00000142798 HSPG2
ENST00000469378 0.620805898724086 0.306720080707151 0.0626271993120329 ENSG00000142798 HSPG2
ENST00000426143 0.821674091366979 0.579411489217064 -0.0339799261480279 ENSG00000142798 HSPG2
ENST00000471322 0.956538499156096 0.870798895865359 0.00919144285100764 ENSG00000142798 HSPG2
ENST00000374676 0.843442856467946 0.619807844292765 0.02604002106071 ENSG00000142798 HSPG2
ENST00000453796 0.500770470154073 0.195259327319596 0.0794365663433403 ENSG00000142798 HSPG2
ENST00000430507 0.568901341017545 0.254767725822856 0.0556804107680323 ENSG00000142798 HSPG2
ENST00000493940 0.806345855378941 0.552214365410081 0.0317441161539972 ENSG00000142798 HSPG2
ENST00000427897 0.79199289904774 0.530255902503589 0.0408871756955814 ENSG00000142798 HSPG2
ENST00000498495 0.864305256887281 0.658683466455004 -0.0302270160046808 ENSG00000142798 HSPG2
ENST00000480900 0.931075152723437 0.803764178479343 -0.015544706229739 ENSG00000142798 HSPG2
ENST00000412328 0.818130043074456 0.572983051732532 -0.0301662908960256 ENSG00000142798 HSPG2
ENST00000374673 0.806041988120142 0.551732273877593 -0.0343711200897818 ENSG00000142798 HSPG2
ENST00000439717 0.826838326954706 0.589920289729853 -0.0283784310373782 ENSG00000142798 HSPG2
ENST00000400259 0.631870695171723 0.318275067631706 0.0373639861265686 ENSG00000070831 CDC42
ENST00000344548 0.630935442699203 0.317254219734562 0.0374311787845696 ENSG00000070831 CDC42
ENST00000315554 0.746571402703201 0.458287947515862 0.0246516002528397 ENSG00000070831 CDC42
ENST00000498236 0.751956749089122 0.466876869116577 0.0239819440464605 ENSG00000070831 CDC42
ENST00000421089 0.73397435922626 0.441327677856327 0.0255208691556803 ENSG00000070831 CDC42
ENST00000411827 0.578452736878456 0.26383243390269 0.0383725978846689 ENSG00000070831 CDC42
ENST00000404138 0.999325423798491 0.997980689679767 -0.000119225802986359 ENSG00000184677 ZBTB40
ENST00000400239 0.556441526772609 0.242205190672879 -0.0797194493287812 ENSG00000184677 ZBTB40
ENST00000375647 0.999325423798491 0.997980689679767 -0.000119225802986359 ENSG00000184677 ZBTB40
ENST00000374651 0.8612292338094 0.652788132496606 -0.0231894263619163 ENSG00000184677 ZBTB40
ENST00000544305 0.0799804220257521 0.00616015057299625 -0.156108347452541 ENSG00000133216 EPHB2
ENST00000374630 0.0757684022666483 0.00563260756910793 -0.148218868273833 ENSG00000133216 EPHB2
ENST00000400191 0.0170885642190422 0.000423801931233916 -0.165341856835296 ENSG00000133216 EPHB2
ENST00000374632 0.0357245956207244 0.00150812084447358 -0.157996771642747 ENSG00000133216 EPHB2
ENST00000374627 0.33993559448973 0.089204073701611 -0.0944315200041573 ENSG00000133216 EPHB2
ENST00000465676 0.551409872787366 0.237216667694669 -0.0755816373433186 ENSG00000133216 EPHB2
ENST00000356634 0.603193524154237 0.288452742986711 0.0365569054351232 ENSG00000004487 KDM1A
ENST00000400181 0.603174019064431 0.288434687985594 0.0365605482307267 ENSG00000004487 KDM1A
ENST00000542151 0.603166201312564 0.288387312712298 0.0365583177373128 ENSG00000004487 KDM1A
ENST00000427154 0.4763887559052 0.17666749354454 0.0407174891220331 ENSG00000240553 RP1-184J9.2
ENST00000465864 0.698606739006405 0.393315027994259 0.0483652190368035 ENSG00000004487 KDM1A
ENST00000494920 0.880798580681877 0.689584292044506 0.0193862694167816 ENSG00000004487 KDM1A
ENST00000602503 0.912203703945347 0.75618003871853 0.0174451779068447 ENSG00000004487 KDM1A
ENST00000374623 0.109687058239318 0.0110255236947063 0.0775167381521366 ENSG00000169641 LUZP1
ENST00000418342 0.786176330672531 0.521113075839793 0.0186818418430704 ENSG00000169641 LUZP1
ENST00000302291 0.797381569184024 0.538226303390418 0.0179121916573249 ENSG00000169641 LUZP1
ENST00000314174 0.99442451484487 0.979969110311454 -0.000861138006577775 ENSG00000169641 LUZP1
ENST00000471849 0.594106742227755 0.279360343653749 -0.0500532391230792 ENSG00000169641 LUZP1
ENST00000475164 0.164842768717219 0.0225850239753349 -0.135601519237294 ENSG00000169641 LUZP1
ENST00000478691 0.116828955376798 0.0123198493284249 0.0807444729157445 ENSG00000125944 HNRNPR
ENST00000374616 0.10069503684174 0.00944767744639581 0.0841271732632759 ENSG00000125944 HNRNPR
ENST00000476660 0.0433298981752178 0.00209792842295575 0.14258269165007 ENSG00000125944 HNRNPR
ENST00000374612 0.10069503684174 0.0094525769639811 0.0841271828109515 ENSG00000125944 HNRNPR
ENST00000302271 0.103096112596712 0.00983649936834115 0.0837299011196572 ENSG00000125944 HNRNPR
ENST00000427764 0.132562526959956 0.015235330357144 0.0775626760635639 ENSG00000125944 HNRNPR
ENST00000606561 0.157855663283387 0.0209105306945162 0.0746691445588453 ENSG00000125944 HNRNPR
ENST00000426846 0.17814111505239 0.0259355234931292 0.0728735482781265 ENSG00000125944 HNRNPR
ENST00000463552 0.55843437909174 0.244076676832159 0.0403083161301128 ENSG00000125944 HNRNPR
ENST00000470941 0.394861035752951 0.119163338099017 0.0648583518627564 ENSG00000125944 HNRNPR
ENST00000476451 0.593574588287622 0.278798276950994 0.0421539878164478 ENSG00000125944 HNRNPR
ENST00000490652 0.965151653334204 0.893839191999614 0.00773349780158595 ENSG00000125944 HNRNPR
ENST00000336689 0.520622392539625 0.2111257929218 -0.0811442011931388 ENSG00000088280 ASAP3
ENST00000492982 0.57936810337366 0.264778981908285 -0.0734468718619392 ENSG00000088280 ASAP3
ENST00000437606 0.584094750226829 0.268947521250811 -0.0732422551828081 ENSG00000088280 ASAP3
ENST00000374561 0.407400271203692 0.126552915915162 0.0762375338563123 ENSG00000117318 ID3
ENST00000463312 0.724782043273921 0.428648298946322 0.0565660391509318 ENSG00000117318 ID3
ENST00000486541 0.398130449148402 0.121218330557846 0.0772917394110051 ENSG00000117318 ID3
ENST00000374550 0.544736681852252 0.231579541318675 -0.0575296758263514 ENSG00000142676 RPL11
ENST00000467075 0.947699144335637 0.850694850876729 0.00728490839735207 ENSG00000142676 RPL11
ENST00000482370 0.544736681852252 0.231599369535238 -0.0575522531657776 ENSG00000142676 RPL11
ENST00000443624 0.562142025243428 0.247401336584911 -0.0555432914515943 ENSG00000142676 RPL11
ENST00000458455 0.541623850712554 0.228521677321955 -0.0580262431549909 ENSG00000142676 RPL11
ENST00000418390 0.391727077124262 0.117067939598278 0.0597085112386938 ENSG00000011007 TCEB3
ENST00000609199 0.474654530063179 0.175263734238567 0.0548728997500381 ENSG00000011007 TCEB3
ENST00000487554 0.975412420888272 0.921696428384788 0.00555308021683677 ENSG00000011007 TCEB3
ENST00000427796 0.62996889710413 0.316096501530516 0.0560380154608468 ENSG00000236810 RP5-886K2.3
ENST00000246151 0.0707420828232442 0.00500226529050229 0.149231035777217 ENSG00000057757 PITHD1
ENST00000374524 0.0667444543275497 0.00456076864265841 0.173483130402021 ENSG00000057757 PITHD1
ENST00000374514 0.630768473189125 0.317045834216596 -0.0469513257659896 ENSG00000011009 LYPLA2
ENST00000400061 0.63065988035526 0.316941957675251 -0.046939275039856 ENSG00000011009 LYPLA2
ENST00000420982 0.423115547223362 0.136680427235554 -0.0740061029280776 ENSG00000011009 LYPLA2
ENST00000374505 0.540903556291469 0.227954001917834 -0.058233974648804 ENSG00000011009 LYPLA2
ENST00000495365 0.430036033689277 0.14163579915939 -0.0705174889914619 ENSG00000011009 LYPLA2
ENST00000374503 0.439822992228602 0.148274063597564 -0.0690280328765355 ENSG00000011009 LYPLA2
ENST00000374502 0.418441017734274 0.133478276955808 -0.0720361254105875 ENSG00000011009 LYPLA2
ENST00000492577 0.57870402823954 0.264122889841993 -0.0540531769738316 ENSG00000011009 LYPLA2
ENST00000421070 0.32692878519394 0.0824417592944783 -0.0934638269242814 ENSG00000011009 LYPLA2
ENST00000374501 0.571510676332268 0.257348764730799 0.0723102177413782 ENSG00000011009 LYPLA2
ENST00000472213 0.603468874280289 0.288767784774329 0.0716750260298677 ENSG00000011009 LYPLA2
ENST00000481736 0.93283403990864 0.809550634714599 -0.0145810927049835 ENSG00000117308 GALE
ENST00000374497 0.915158613428123 0.763602973642261 -0.0180635277490345 ENSG00000117308 GALE
ENST00000459934 0.932763447031911 0.809109397059311 -0.0146096567197319 ENSG00000117308 GALE
ENST00000429356 0.955103290564198 0.86775808184321 -0.0101484416674281 ENSG00000117308 GALE
ENST00000418277 0.967803460821965 0.89968730752237 -0.00762898209719912 ENSG00000117308 GALE
ENST00000470949 0.989199334432123 0.963223444088662 -0.00297450748840841 ENSG00000117308 GALE
ENST00000425913 0.916124715142781 0.765739327752822 -0.0188781225845848 ENSG00000117308 GALE
ENST00000445705 0.985972352191459 0.951975765270632 -0.00389655900711574 ENSG00000117308 GALE
ENST00000467493 0.952934481821354 0.862966061085674 -0.0112689897743758 ENSG00000117308 GALE
ENST00000374490 0.963366229039387 0.889990262063126 -0.00688036178537483 ENSG00000117305 HMGCL
ENST00000374487 0.952933753307719 0.862898194453688 -0.00859274888493892 ENSG00000117305 HMGCL
ENST00000374483 0.952933753307719 0.862898194453688 -0.00859274888493892 ENSG00000117305 HMGCL
ENST00000436439 0.963366229039387 0.889990262063126 -0.00688036178537483 ENSG00000117305 HMGCL
ENST00000235958 0.963366229039387 0.889944234062523 -0.00688357023115199 ENSG00000117305 HMGCL
ENST00000509389 0.866200537759302 0.662056286099918 -0.0231310949622697 ENSG00000117305 HMGCL
ENST00000513148 0.893273847111883 0.714453792481964 -0.0210609155061179 ENSG00000117305 HMGCL
ENST00000471915 0.76646092297579 0.489656194893654 -0.0374811643831628 ENSG00000189266 PNRC2
ENST00000334351 0.808288690660443 0.554979211105308 -0.0308192828638309 ENSG00000189266 PNRC2
ENST00000374468 0.827700024511503 0.591313534700645 -0.0280571300504535 ENSG00000189266 PNRC2
ENST00000579103 0.869464775567793 0.668101000858074 -0.028399843562772 ENSG00000189266 PNRC2
ENST00000344989 0.832325502619065 0.600507097712328 0.0209770592471335 ENSG00000188529 SRSF10
ENST00000453840 0.834778813359638 0.604490119967311 0.0207422374160342 ENSG00000188529 SRSF10
ENST00000341154 0.832286636343956 0.600442928697037 0.0209779891638597 ENSG00000188529 SRSF10
ENST00000484146 0.829590031842964 0.595100489186807 0.0213652478698657 ENSG00000188529 SRSF10
ENST00000473858 0.831620990580787 0.599073837278828 0.0211335579572365 ENSG00000188529 SRSF10
ENST00000374452 0.831675939707199 0.599309387438873 0.0211279317561903 ENSG00000188529 SRSF10
ENST00000374453 0.831620990580787 0.59915776016063 0.0211278206741517 ENSG00000188529 SRSF10
ENST00000343255 0.854239617284962 0.638862760426667 0.0190602655316561 ENSG00000188529 SRSF10
ENST00000492112 0.856498319953052 0.643685201145451 0.0187881910069364 ENSG00000188529 SRSF10
ENST00000485841 0.871292824662689 0.67103237046949 0.0189626023247761 ENSG00000188529 SRSF10
ENST00000338597 0.906795161312702 0.743272356366525 0.0145218267694318 ENSG00000188529 SRSF10
ENST00000495785 0.901618151005089 0.73270172810872 0.01384816033862 ENSG00000188529 SRSF10
ENST00000473754 0.956328238561159 0.870399969716682 0.00730893649032189 ENSG00000188529 SRSF10
ENST00000485292 0.777935370385826 0.508688147622356 0.0381612735471399 ENSG00000188529 SRSF10
ENST00000469303 0.789648411565847 0.52625629770796 0.0387515221263762 ENSG00000188529 SRSF10
ENST00000468303 0.628856860538684 0.315019871638931 0.0664126471883378 ENSG00000001460 STPG1
ENST00000374399 0.625712250373674 0.311867775360653 -0.0535142107613928 ENSG00000001461 NIPAL3
ENST00000003912 0.781444192316347 0.513662290379953 0.0310358077342454 ENSG00000001461 NIPAL3
ENST00000488155 0.374045898430543 0.106700933087715 -0.106516727503989 ENSG00000001461 NIPAL3
ENST00000358028 0.613199574578463 0.299271062196602 -0.0606721870574173 ENSG00000001461 NIPAL3
ENST00000339255 0.675991739887645 0.366429201442949 -0.0503218293870579 ENSG00000001461 NIPAL3
ENST00000475663 0.424968400446489 0.138069227682971 -0.0969227853531757 ENSG00000001461 NIPAL3
ENST00000428131 0.977848139351994 0.929456394463812 0.00577762572683877 ENSG00000001461 NIPAL3
ENST00000374395 0.483681269722473 0.181857532181741 0.0912669761533434 ENSG00000117602 RCAN3
ENST00000478890 0.796324109342629 0.536912704698863 0.0329324859049208 ENSG00000133226 SRRM1
ENST00000593639 0.72999787836227 0.436042545644045 0.0422677220137933 ENSG00000133226 SRRM1
ENST00000323848 0.244095289118092 0.0473766380401389 0.0834879398731994 ENSG00000133226 SRRM1
ENST00000466910 0.986969654342015 0.955912174738146 -0.0032667264648398 ENSG00000133226 SRRM1
ENST00000468822 0.708716947592474 0.406353572288365 0.0415055736690431 ENSG00000133226 SRRM1
ENST00000447431 0.305303889513478 0.0721086669290716 0.0784191170095659 ENSG00000133226 SRRM1
ENST00000600523 0.727284420967895 0.432435406187638 0.0452522958145426 ENSG00000133226 SRRM1
ENST00000462710 0.663527600873184 0.351822880176668 0.0490549357499989 ENSG00000133226 SRRM1
ENST00000374389 0.29749519151219 0.0685928040969259 0.0797040418477302 ENSG00000133226 SRRM1
ENST00000490543 0.663527600873184 0.351822880176668 0.0490549357499989 ENSG00000133226 SRRM1
ENST00000479034 0.371216443112937 0.105061257484794 0.0686319428376133 ENSG00000133226 SRRM1
ENST00000596378 0.524058160948157 0.213711876492691 0.0533051865872745 ENSG00000133226 SRRM1
ENST00000494934 0.721485913518054 0.42432529698 0.047963043444403 ENSG00000133226 SRRM1
ENST00000495561 0.707055060992705 0.403876901203958 0.0521055022453899 ENSG00000133226 SRRM1
ENST00000537199 0.852135500731859 0.635045129141023 0.0242021440478765 ENSG00000133226 SRRM1
ENST00000496882 0.966480727000572 0.896852717619194 0.00821085033096404 ENSG00000133226 SRRM1
ENST00000461768 0.935908967254909 0.817377535080476 0.0145886252509424 ENSG00000133226 SRRM1
ENST00000485541 0.933309188985915 0.810757665516081 0.0162113654857634 ENSG00000133226 SRRM1
ENST00000374379 0.092741790287286 0.00818258296984634 0.121780268477064 ENSG00000169504 CLIC4
ENST00000497755 0.0374008889439946 0.00162349037550619 -0.138222506221104 ENSG00000169504 CLIC4
ENST00000488683 0.0927743050586813 0.00818983729544818 0.121757225633386 ENSG00000169504 CLIC4
ENST00000489758 0.0746996091542506 0.00550577582213466 -0.144668984787495 ENSG00000169504 CLIC4
ENST00000236273 0.756111661068466 0.473806011858245 -0.0307193947568698 ENSG00000117614 SYF2
ENST00000354361 0.764937428212523 0.486862883322903 -0.0298854354626076 ENSG00000117614 SYF2
ENST00000474160 0.961721445287563 0.884614136972571 -0.00734780867028121 ENSG00000117614 SYF2
ENST00000476231 0.916626536191122 0.767158571225874 -0.0168297384019734 ENSG00000117614 SYF2
ENST00000243189 0.343105833484629 0.0909395279802557 0.0802920659602197 ENSG00000117616 C1orf63
ENST00000569495 0.223903312472408 0.0404805726499334 0.144348113340028 ENSG00000117616 C1orf63
ENST00000498238 0.34486138266615 0.092018589503219 0.0800475466786799 ENSG00000117616 C1orf63
ENST00000566395 0.210031548089681 0.0357228510781139 0.129258497767716 ENSG00000117616 C1orf63
ENST00000565733 0.231316039353444 0.0429215894297455 0.125290405223138 ENSG00000117616 C1orf63
ENST00000568254 0.347083377263585 0.0930731726682143 0.0798052103104451 ENSG00000117616 C1orf63
ENST00000473314 0.701341556959528 0.396604064759733 0.0382238691145386 ENSG00000117616 C1orf63
ENST00000417642 0.347083377263585 0.0930731726682143 0.0798052103104451 ENSG00000117616 C1orf63
ENST00000570063 0.242469928445323 0.0465243911493435 0.12329522229982 ENSG00000117616 C1orf63
ENST00000475766 0.238644661686015 0.0452206634078025 0.124352791415066 ENSG00000117616 C1orf63
ENST00000491378 0.59132345744094 0.276051337407027 0.074759494698333 ENSG00000117616 C1orf63
ENST00000431849 0.827592604228905 0.591057173170137 0.0266775401202284 ENSG00000117616 C1orf63
ENST00000568212 0.840111670094436 0.614128446072413 0.0257749312452749 ENSG00000117616 C1orf63
ENST00000568701 0.824641435012587 0.58571838973505 0.029222672187255 ENSG00000117616 C1orf63
ENST00000561867 0.729199443855698 0.434895285595886 -0.0415025618818673 ENSG00000117616 C1orf63
ENST00000568996 0.740409218753086 0.449974939316864 -0.0402504519195094 ENSG00000117616 C1orf63
ENST00000374358 0.592923758431305 0.277737213742328 -0.0395332603865708 ENSG00000183726 TMEM50A
ENST00000498135 0.448054153076799 0.155198998374899 -0.0548182155750627 ENSG00000183726 TMEM50A
ENST00000491936 0.485487319717215 0.183462674051605 -0.0500801493987615 ENSG00000183726 TMEM50A
ENST00000480937 0.483988740391409 0.18221007981601 -0.0499692608850174 ENSG00000183726 TMEM50A
ENST00000468704 0.441018199575917 0.149464774457137 -0.0594574833422065 ENSG00000183726 TMEM50A
ENST00000487234 0.888622730461038 0.705244741869397 -0.021105333629086 ENSG00000183726 TMEM50A
ENST00000399763 0.829954298617373 0.595833648626291 -0.0254782976617868 ENSG00000204178 TMEM57
ENST00000399766 0.829954298617373 0.595833648626291 -0.0254782976617868 ENSG00000204178 TMEM57
ENST00000374343 0.829954298617373 0.595818652530687 -0.0254800688395298 ENSG00000204178 TMEM57
ENST00000470035 0.997353345974001 0.9911952723461 0.000745662130895869 ENSG00000204178 TMEM57
ENST00000374338 0.988274632021612 0.959775509703938 0.00262142822608209 ENSG00000157978 LDLRAP1
ENST00000488127 0.98780525757404 0.958516480614905 -0.00294474285458819 ENSG00000157978 LDLRAP1
ENST00000354177 0.261577708598496 0.0541723831341918 0.0758734467229501 ENSG00000162430 SEPN1
ENST00000361547 0.261577708598496 0.0541723831341918 0.0758734467229501 ENSG00000162430 SEPN1
ENST00000374315 0.261544430197326 0.054146428613686 0.0758744872610533 ENSG00000162430 SEPN1
ENST00000559265 0.463673212476898 0.1669604636778 0.0531202758944236 ENSG00000255054 RP1-317E23.6
ENST00000494537 0.80167389683111 0.545443573994792 0.033139134513079 ENSG00000162430 SEPN1
ENST00000527604 0.509361225789146 0.201645490473305 0.0490338015252492 ENSG00000255054 RP1-317E23.6
ENST00000442055 0.360345742508696 0.0999684334024993 0.083493761223151 ENSG00000228172 RP1-317E23.3
ENST00000453649 0.355650578215867 0.0973932579481639 0.0841917365423639 ENSG00000228172 RP1-317E23.3
ENST00000424294 0.975158342621061 0.920801146304897 -0.00526750444979027 ENSG00000117640 MTFR1L
ENST00000374303 0.874950267546995 0.679468917257709 0.0196377061996302 ENSG00000117640 MTFR1L
ENST00000533762 0.98844880284065 0.960408163616974 0.00268095106300651 ENSG00000117640 MTFR1L
ENST00000529116 0.993341660888557 0.976332709908168 0.00160623973866529 ENSG00000117640 MTFR1L
ENST00000474295 0.874950267546995 0.679468917257709 0.0196377061996302 ENSG00000117640 MTFR1L
ENST00000488327 0.921300312791279 0.780737659362352 0.0147948829022963 ENSG00000117640 MTFR1L
ENST00000472643 0.949743848092329 0.855065163833652 -0.00906181256786566 ENSG00000117640 MTFR1L
ENST00000494293 0.903564690771598 0.736087788225236 -0.0191968394431554 ENSG00000117640 MTFR1L
ENST00000469815 0.868262669763262 0.665820479397404 0.0209390939417048 ENSG00000117640 MTFR1L
ENST00000526894 0.949743848092329 0.855142795480471 -0.00906066989534911 ENSG00000117640 MTFR1L
ENST00000478284 0.96577196457502 0.895709048913571 -0.006829267850261 ENSG00000117640 MTFR1L
ENST00000524618 0.884460351787628 0.69674672115878 0.0189240220004247 ENSG00000117640 MTFR1L
ENST00000374307 0.87065234568316 0.669882776966403 0.0202717597715491 ENSG00000117640 MTFR1L
ENST00000528624 0.922645531398796 0.784326131716788 -0.0151092507728015 ENSG00000117640 MTFR1L
ENST00000525713 0.98671748415981 0.955090702935703 -0.00305875787606175 ENSG00000117640 MTFR1L
ENST00000374301 0.902395010333097 0.73403812204691 0.0162242660239548 ENSG00000117640 MTFR1L
ENST00000464008 0.959510186742804 0.877556421371482 -0.00796740976353506 ENSG00000117640 MTFR1L
ENST00000526158 0.990993112489129 0.968458993793561 -0.00209709580127152 ENSG00000117640 MTFR1L
ENST00000530599 0.955141648004693 0.867825625720667 0.00915088189318525 ENSG00000117640 MTFR1L
ENST00000374300 0.799166174830167 0.541379711593985 0.0295854551209984 ENSG00000117640 MTFR1L
ENST00000466284 0.82544309397828 0.587180095042908 0.0269221854836529 ENSG00000117640 MTFR1L
ENST00000531361 0.961544576088921 0.882638447477836 -0.00795385663196537 ENSG00000117640 MTFR1L
ENST00000497956 0.771911498543986 0.498930363486006 0.0392961601192075 ENSG00000117640 MTFR1L
ENST00000538789 0.479987774890288 0.179413003783995 0.0873634514406986 ENSG00000127423 AUNIP
ENST00000455431 0.895908109934813 0.720219455564541 0.022425686936824 ENSG00000236528 RP1-125I3.2
ENST00000374296 0.776498016029375 0.505793316437238 0.0391941384978244 ENSG00000182749 PAQR7
ENST00000426559 0.488621097392952 0.18608211719213 0.0748166407193215 ENSG00000117632 STMN1
ENST00000455785 0.469410829269028 0.171328975696134 0.0782539090362994 ENSG00000117632 STMN1
ENST00000399728 0.47053364844789 0.172104921333411 0.0781626304895452 ENSG00000117632 STMN1
ENST00000465604 0.500260360720531 0.194889412519028 0.0742711053655255 ENSG00000117632 STMN1
ENST00000357865 0.508628338228886 0.201016819515913 0.0734002519280785 ENSG00000117632 STMN1
ENST00000374291 0.500224152111458 0.194807746868534 0.0751465591410599 ENSG00000117632 STMN1
ENST00000485226 0.359953886111822 0.0997331427994455 0.0960616181513805 ENSG00000117632 STMN1
ENST00000446334 0.327511536100832 0.0828047600369016 0.105764682800857 ENSG00000117632 STMN1
ENST00000580971 0.747159447193266 0.459234086082341 0.0520075314486922 ENSG00000264021 MIR3917
ENST00000374282 0.80098181880189 0.544434519209266 0.0396571467088369 ENSG00000158006 PAFAH2
ENST00000270792 0.911987592573031 0.755881370496706 0.0156157429460765 ENSG00000142669 SH3BGRL3
ENST00000319041 0.91677201687635 0.768046956477585 0.0147990087383718 ENSG00000142669 SH3BGRL3
ENST00000314675 0.443658926257369 0.151793595472302 0.0709095612237263 ENSG00000158062 UBXN11
ENST00000434391 0.522815991536182 0.212618621345685 -0.049814535152779 ENSG00000117682 DHDDS
ENST00000427245 0.799166174830167 0.541355870358826 -0.029790442958585 ENSG00000117682 DHDDS
ENST00000527611 0.98003031411046 0.934603630040671 0.00436030350463399 ENSG00000117682 DHDDS
ENST00000374186 0.966115011635956 0.896290024902514 -0.0062980429663103 ENSG00000117682 DHDDS
ENST00000525682 0.315023594431758 0.0769697153554052 -0.0760603970344065 ENSG00000117682 DHDDS
ENST00000236342 0.357252989898862 0.0981431977409128 -0.0715923617303478 ENSG00000117682 DHDDS
ENST00000526219 0.289059659680428 0.0649957621170542 -0.0793705847062445 ENSG00000117682 DHDDS
ENST00000374185 0.790663505998619 0.527826928231146 -0.030867055044538 ENSG00000117682 DHDDS
ENST00000487944 0.981646141817875 0.939358036050251 0.00398490001138746 ENSG00000117682 DHDDS
ENST00000360009 0.522939162397547 0.21271075548848 -0.0498119614044788 ENSG00000117682 DHDDS
ENST00000533087 0.888067854325905 0.704420068499626 -0.0187969242200332 ENSG00000117682 DHDDS
ENST00000531312 0.901114753153351 0.731184370906453 -0.0169544755840383 ENSG00000117682 DHDDS
ENST00000525165 0.93283403990864 0.809551625677725 -0.0118581933074766 ENSG00000117682 DHDDS
ENST00000525546 0.92070373255957 0.779408288636307 -0.0140846971797067 ENSG00000117682 DHDDS
ENST00000528557 0.969736326552617 0.905570852809633 -0.00570883180551968 ENSG00000117682 DHDDS
ENST00000525326 0.874712015891558 0.67871042720827 -0.0210265673368631 ENSG00000117682 DHDDS
ENST00000526278 0.908533773477349 0.746938715125967 -0.0160107917526411 ENSG00000117682 DHDDS
ENST00000436153 0.874068257943389 0.677048810592748 -0.0206147561162455 ENSG00000117682 DHDDS
ENST00000529688 0.902619133596913 0.73469059991551 -0.0167399787316204 ENSG00000117682 DHDDS
ENST00000530781 0.99577442313576 0.984690053507969 0.00101542787474836 ENSG00000117682 DHDDS
ENST00000531955 0.916023616684513 0.76556204566063 -0.0151115380374519 ENSG00000117682 DHDDS
ENST00000525410 0.854884995761823 0.640301252389104 -0.024055890557157 ENSG00000117682 DHDDS
ENST00000430232 0.595237187942241 0.280441904951687 -0.0525117415498933 ENSG00000117682 DHDDS
ENST00000431933 0.340419498883252 0.0894592557714086 -0.0796426929252704 ENSG00000117682 DHDDS
ENST00000416052 0.186944946531755 0.0285210602533688 -0.141887771644793 ENSG00000117682 DHDDS
ENST00000468388 0.250322967617835 0.0497262996646783 0.0780952830139571 ENSG00000198830 HMGN2
ENST00000479815 0.154145552766593 0.0200755891951052 0.0860303262838562 ENSG00000198830 HMGN2
ENST00000460563 0.149102336506341 0.0188427452113437 0.0919789261654748 ENSG00000198830 HMGN2
ENST00000464888 0.167986335278312 0.0234192085369623 0.0858189745825554 ENSG00000198830 HMGN2
ENST00000463817 0.127957334622997 0.0143968664490743 0.0956588512792797 ENSG00000198830 HMGN2
ENST00000467700 0.120000193235839 0.0129216552561221 0.0976797209745312 ENSG00000198830 HMGN2
ENST00000361427 0.120000193235839 0.0129183061437523 0.0966648266417316 ENSG00000198830 HMGN2
ENST00000466194 0.156196216680484 0.0205053865311672 0.0945039080559919 ENSG00000198830 HMGN2
ENST00000493418 0.199504185459576 0.0322920804784295 0.0871119347935233 ENSG00000198830 HMGN2
ENST00000324856 0.135624927441799 0.0159405209747907 -0.0842197465177478 ENSG00000117713 ARID1A
ENST00000457599 0.101140703581358 0.00953133178645365 -0.09387003562535 ENSG00000117713 ARID1A
ENST00000374152 0.426216036365701 0.139046261648244 -0.0602320631630926 ENSG00000117713 ARID1A
ENST00000430799 0.926488268357859 0.795268745734324 -0.0134053076787898 ENSG00000117713 ARID1A
ENST00000466382 0.937849556544602 0.822721711340811 -0.0120517888288168 ENSG00000117713 ARID1A
ENST00000540690 0.935584518377491 0.816592332989452 -0.0125285288641118 ENSG00000117713 ARID1A
ENST00000532781 0.964184225318453 0.891234241029325 -0.00766900168188583 ENSG00000117713 ARID1A
ENST00000472757 0.991916442344969 0.971010279009632 -0.00235467138464054 ENSG00000060642 PIGV
ENST00000078527 0.949089240806224 0.853692362994153 -0.0117619811356372 ENSG00000060642 PIGV
ENST00000449950 0.93794997340844 0.822864087100656 -0.0143741681150678 ENSG00000060642 PIGV
ENST00000374145 0.932098969957343 0.80672834252138 -0.0156466075216038 ENSG00000060642 PIGV
ENST00000374142 0.29056328530765 0.0656939755138778 0.088548705926032 ENSG00000204160 ZDHHC18
ENST00000374141 0.967747008360518 0.89951183552721 0.00798696988784077 ENSG00000204160 ZDHHC18
ENST00000488397 0.494949928908072 0.190741063875124 0.0682702760471156 ENSG00000204160 ZDHHC18
ENST00000374135 0.899068885329447 0.726247030713322 -0.0167552464873233 ENSG00000142751 GPN2
ENST00000374133 0.724414895338163 0.428043336626412 0.0507584106870924 ENSG00000142751 GPN2
ENST00000477418 0.713473831649022 0.413071947357511 0.0526087741625338 ENSG00000142751 GPN2
ENST00000431781 0.253404801325533 0.0509178214493529 -0.126736554682161 ENSG00000142751 GPN2
ENST00000435827 0.0501187791146731 0.00271073035551927 -0.147677715432312 ENSG00000090273 NUDC
ENST00000321265 0.445163544029362 0.152944986440564 -0.0573759098120588 ENSG00000090273 NUDC
ENST00000452707 0.0228226063289604 0.000668047988822302 -0.170987408208625 ENSG00000090273 NUDC
ENST00000484772 0.48668229941849 0.184324196154406 0.0677733650686933 ENSG00000090273 NUDC
ENST00000522111 0.933365253557706 0.810981165489261 0.0131646095367627 ENSG00000253368 TRNP1
ENST00000531285 0.587169206685954 0.272149426984766 0.071287945486596 ENSG00000253368 TRNP1
ENST00000374089 0.756306716147164 0.47403771168629 0.0401865690360506 ENSG00000090020 SLC9A1
ENST00000263980 0.564907107940935 0.250240639970073 -0.0570937646476931 ENSG00000090020 SLC9A1
ENST00000545949 0.402373158214071 0.12365440889149 -0.0805719328676599 ENSG00000090020 SLC9A1
ENST00000447808 0.948819660151469 0.85279641505179 -0.0126588289611129 ENSG00000090020 SLC9A1
ENST00000374086 0.324595243929829 0.081242744089278 -0.0976739771836101 ENSG00000090020 SLC9A1
ENST00000374084 0.0763692579424194 0.00571951729236548 -0.16672967465102 ENSG00000090020 SLC9A1
ENST00000319394 0.845146895167103 0.623062267850143 -0.0240616092883468 ENSG00000142784 WDTC1
ENST00000361771 0.851559156582646 0.633792531428998 -0.0233199414703595 ENSG00000142784 WDTC1
ENST00000447062 0.990270414502867 0.966785283687493 -0.00216656979166879 ENSG00000142784 WDTC1
ENST00000491239 0.932098969957343 0.806919750621699 0.0131886781761767 ENSG00000142784 WDTC1
ENST00000374076 0.922055454225298 0.782697141427048 0.0149035583565344 ENSG00000186501 TMEM222
ENST00000464720 0.924485427613935 0.789742379516312 0.0144129437634674 ENSG00000186501 TMEM222
ENST00000608611 0.924485427613935 0.789742379516312 0.0144129437634674 ENSG00000186501 TMEM222
ENST00000466759 0.9859809433403 0.952067047580807 0.00390255873740428 ENSG00000186501 TMEM222
ENST00000486082 0.931899814119888 0.805788303067582 0.0139644556797348 ENSG00000186501 TMEM222
ENST00000464813 0.92212933510388 0.78315720152915 0.0166905979904792 ENSG00000186501 TMEM222
ENST00000478104 0.980598361837256 0.936216609379985 0.00435379303487904 ENSG00000186501 TMEM222
ENST00000498220 0.855208986906747 0.640983337425178 0.0275217401681067 ENSG00000186501 TMEM222
ENST00000471456 0.963311666933768 0.889314133177493 -0.00895622161522303 ENSG00000186501 TMEM222
ENST00000470223 0.877702390206863 0.683917508100043 -0.0262761211148602 ENSG00000186501 TMEM222
ENST00000472410 0.995803008214331 0.984737249586182 0.00118094941531979 ENSG00000142733 MAP3K6
ENST00000374040 0.852978992539935 0.636772168959159 0.0283279877850667 ENSG00000142733 MAP3K6
ENST00000493901 0.856304341979657 0.643292336434257 0.0277792534623911 ENSG00000142733 MAP3K6
ENST00000357582 0.854654634575341 0.640051142729924 0.0280838819722794 ENSG00000142733 MAP3K6
ENST00000430629 0.662739520866783 0.350625524554973 0.029417198397365 ENSG00000158195 WASF2
ENST00000536657 0.952232768087176 0.861431210473553 -0.00748560007074971 ENSG00000158195 WASF2
ENST00000247087 0.162489114369755 0.0220131467368211 -0.116472242786665 ENSG00000126705 AHDC1
ENST00000374011 0.158688703792989 0.0210989480720248 -0.117299873521782 ENSG00000126705 AHDC1
ENST00000490295 0.0588714898844488 0.00362772125407443 -0.164480037797006 ENSG00000126705 AHDC1
ENST00000480033 0.137370152550431 0.0163149377822528 -0.147792104219549 ENSG00000126705 AHDC1
ENST00000373943 0.852430444721177 0.635733626754596 0.0213684883180849 ENSG00000117758 STX12
ENST00000440806 0.474779582590797 0.175393163296573 -0.0619626393683294 ENSG00000117758 STX12
ENST00000468761 0.384813176545027 0.11313964864998 -0.0900078190879759 ENSG00000117758 STX12
ENST00000472285 0.774423305259307 0.502996408001289 0.0422740500748543 ENSG00000117758 STX12
ENST00000311772 0.700266407788149 0.39529895255876 0.0376263961490306 ENSG00000117751 PPP1R8
ENST00000236412 0.697921674481364 0.392680174933564 0.037850573782097 ENSG00000117751 PPP1R8
ENST00000373931 0.694343478709392 0.387951056695844 0.0381852931482806 ENSG00000117751 PPP1R8
ENST00000431586 0.724594354087059 0.428348578113509 0.0404353572347207 ENSG00000117751 PPP1R8
ENST00000486634 0.768136345871832 0.493424256738537 0.0379706003437711 ENSG00000117751 PPP1R8
ENST00000373912 0.725180830551181 0.42930386186438 0.0462537895493528 ENSG00000117748 RPA2
ENST00000373909 0.667080974430144 0.356097615315015 0.0544046405176426 ENSG00000117748 RPA2
ENST00000313433 0.922810859064916 0.785814718422499 0.0168070293341652 ENSG00000117748 RPA2
ENST00000444045 0.915140143546364 0.763532243886827 -0.0208289470194893 ENSG00000117748 RPA2
ENST00000373871 0.913915892469078 0.760637983540962 -0.0123967288736278 ENSG00000158161 EYA3
ENST00000436342 0.913915892469078 0.760637983540962 -0.0123967288736278 ENSG00000158161 EYA3
ENST00000373864 0.753070221385061 0.468855342045134 -0.036724969425122 ENSG00000158161 EYA3
ENST00000540618 0.312684139191579 0.0759360254686807 -0.0927124680146144 ENSG00000158161 EYA3
ENST00000545175 0.304781938307463 0.071835078110704 -0.0933594857627156 ENSG00000158161 EYA3
ENST00000373863 0.287464359082568 0.0643833316101265 -0.0964376522816999 ENSG00000158161 EYA3
ENST00000471498 0.297446972598685 0.0685773825296251 -0.098714162014882 ENSG00000158161 EYA3
ENST00000603289 0.894012752985017 0.715963604982076 -0.016130096573133 ENSG00000126698 DNAJC8
ENST00000263697 0.940929320050327 0.831808639123667 -0.00860760366467735 ENSG00000126698 DNAJC8
ENST00000596102 0.209803074307312 0.0356363079862327 0.145407021392603 ENSG00000269804 AL353354.2
ENST00000489277 0.940929320050327 0.831808639123667 -0.00860760366467735 ENSG00000126698 DNAJC8
ENST00000470967 0.893564267640273 0.715010103058124 -0.0215516238753127 ENSG00000126698 DNAJC8
ENST00000482674 0.834272413539706 0.603702368692767 0.0296169735535593 ENSG00000126698 DNAJC8
ENST00000488868 0.821537279532247 0.579179742399637 0.0316366526572074 ENSG00000126698 DNAJC8
ENST00000497986 0.0877105894613638 0.00741824431576172 -0.132380591773305 ENSG00000130770 ATPIF1
ENST00000335514 0.0877105894613638 0.00741824431576172 -0.132380591773305 ENSG00000130770 ATPIF1
ENST00000468425 0.105799259959315 0.0103423399740295 -0.125952251279602 ENSG00000130770 ATPIF1
ENST00000465645 0.0877105894613638 0.00741824431576172 -0.132380591773305 ENSG00000130770 ATPIF1
ENST00000253063 0.285123677079599 0.0634919173262968 -0.119498531625504 ENSG00000130766 SESN2
ENST00000373842 0.425371270620159 0.138375460630526 0.0963022534404295 ENSG00000130772 MED18
ENST00000398997 0.425371270620159 0.138375460630526 0.0963022534404295 ENSG00000130772 MED18
ENST00000373839 0.53275570922051 0.22138284542632 -0.0568772947440452 ENSG00000204138 PHACTR4
ENST00000463428 0.0891044991583183 0.00762369538363768 -0.162611552541917 ENSG00000204138 PHACTR4
ENST00000493669 0.277154699628828 0.0601614018380552 -0.0942237646681305 ENSG00000204138 PHACTR4
ENST00000373836 0.774672549978096 0.50326601676483 -0.0331627799954795 ENSG00000204138 PHACTR4
ENST00000398958 0.879248366083193 0.686699691169009 0.0162930370123561 ENSG00000180198 RCC1
ENST00000413987 0.478758726849949 0.178482704720608 0.0656019607081085 ENSG00000242125 SNHG3
ENST00000427469 0.859745219013933 0.650117470962921 0.0186867386910272 ENSG00000180198 RCC1
ENST00000447507 0.940903074180409 0.831730980305934 0.0125279212999238 ENSG00000242125 SNHG3
ENST00000434290 0.827517770068088 0.590979780316741 0.0220377671632308 ENSG00000180198 RCC1
ENST00000373833 0.878513407241471 0.685540956215126 0.0163444750252595 ENSG00000180198 RCC1
ENST00000437681 0.394692103987517 0.119010602449569 0.0859144663001765 ENSG00000242125 SNHG3
ENST00000419074 0.886958945946598 0.701711418213733 -0.0212260234217663 ENSG00000180198 RCC1
ENST00000373832 0.76875997205551 0.494501538221803 -0.0406568423356947 ENSG00000180198 RCC1
ENST00000373831 0.708716947592474 0.40638255865901 -0.0538619338453995 ENSG00000180198 RCC1
ENST00000411533 0.721283048487865 0.424126189349638 -0.0518125961869686 ENSG00000180198 RCC1
ENST00000430407 0.898248613321342 0.724716703562896 -0.0232114233414623 ENSG00000180198 RCC1
ENST00000373830 0.991521516308665 0.97004351309007 0.00229206999047799 ENSG00000180098 TRNAU1AP
ENST00000480930 0.985199712143397 0.948749959536415 0.00397391463329223 ENSG00000180098 TRNAU1AP
ENST00000491577 0.996419339392364 0.98712661406167 0.000996012501134407 ENSG00000180098 TRNAU1AP
ENST00000484775 0.920482111364043 0.778446067999456 0.0176267144364197 ENSG00000180098 TRNAU1AP
ENST00000531126 0.974750502733009 0.919207817144511 -0.00687927643490921 ENSG00000197989 SNHG12
ENST00000461448 0.974750502733009 0.919207817144511 -0.00687927643490921 ENSG00000197989 SNHG12
ENST00000470977 0.974750502733009 0.919207817144511 -0.00687927643490921 ENSG00000197989 SNHG12
ENST00000474814 0.974750502733009 0.919207817144511 -0.00687927643490921 ENSG00000197989 SNHG12
ENST00000481220 0.974750502733009 0.919210514181683 -0.00687968899356428 ENSG00000197989 SNHG12
ENST00000488745 0.956926719829235 0.871978786377821 -0.0108933889410574 ENSG00000197989 SNHG12
ENST00000483436 0.974753894502041 0.919500080768515 -0.00686092629609319 ENSG00000197989 SNHG12
ENST00000471683 0.799734110888985 0.542133429693035 -0.0370872785493205 ENSG00000120656 TAF12
ENST00000373824 0.820842374041481 0.577848858615742 -0.0269792101232203 ENSG00000120656 TAF12
ENST00000263974 0.822300043449904 0.580459687460167 -0.0268246449819016 ENSG00000120656 TAF12
ENST00000495422 0.869170219636743 0.667461585601521 -0.0224254554626248 ENSG00000120656 TAF12
ENST00000373816 0.134989507265085 0.0157761551924857 0.140749067306688 ENSG00000162419 GMEB1
ENST00000361872 0.289683763015594 0.0652618386120036 0.117492847757942 ENSG00000162419 GMEB1
ENST00000294409 0.287255076416701 0.0643071689012859 0.117697438523152 ENSG00000162419 GMEB1
ENST00000480454 0.0690866312378716 0.00481323257047042 0.188379812079306 ENSG00000162419 GMEB1
ENST00000474884 0.780540027139557 0.512525856169988 0.0344204433038877 ENSG00000198492 YTHDF2
ENST00000542507 0.715195184298653 0.415469703746423 0.0288771825316548 ENSG00000198492 YTHDF2
ENST00000373812 0.710471284606354 0.409525298283898 0.0292496804175993 ENSG00000198492 YTHDF2
ENST00000541996 0.702700121734774 0.398457852106235 0.0299183502321239 ENSG00000198492 YTHDF2
ENST00000478283 0.906516407849475 0.742733543183818 0.0124922099679179 ENSG00000198492 YTHDF2
ENST00000496288 0.782316764675949 0.515132415662091 0.0335898818020013 ENSG00000198492 YTHDF2
ENST00000475796 0.756860571645717 0.474921466757724 -0.0470415969258775 ENSG00000198492 YTHDF2
ENST00000476976 0.941117033066099 0.832241622567387 -0.0121787335159851 ENSG00000198492 YTHDF2
ENST00000468863 0.98067736934323 0.936873818018387 -0.00485759648008947 ENSG00000198492 YTHDF2
ENST00000343067 0.00225860390875548 1.11973245522131e-05 -0.259560040261577 ENSG00000159023 EPB41
ENST00000356093 0.00225860390875548 1.11973245522131e-05 -0.259560040261577 ENSG00000159023 EPB41
ENST00000398863 0.00225860390875548 1.11973245522131e-05 -0.259560040261577 ENSG00000159023 EPB41
ENST00000373800 0.00466006927202737 4.4396250104624e-05 -0.260292281779328 ENSG00000159023 EPB41
ENST00000349460 0.00466006927202737 4.4396250104624e-05 -0.260292281779328 ENSG00000159023 EPB41
ENST00000347529 0.00466006927202737 4.4396250104624e-05 -0.260292281779328 ENSG00000159023 EPB41
ENST00000373798 0.00234075347353048 1.23960494749415e-05 -0.259232628736339 ENSG00000159023 EPB41
ENST00000373795 0.877942996261793 0.68437175860354 -0.0148552698923162 ENSG00000116350 SRSF4
ENST00000546138 0.888946640173116 0.706250386115193 -0.0140199559749677 ENSG00000116350 SRSF4
ENST00000466448 0.77613930479969 0.505391207516791 -0.0252540224025983 ENSG00000116350 SRSF4
ENST00000497015 0.956495630797707 0.87067508723687 0.00973785540341797 ENSG00000116350 SRSF4
ENST00000605204 0.842498979846446 0.618123528071737 -0.0216825200493303 ENSG00000116350 SRSF4
ENST00000472353 0.921261670112412 0.780613435746652 0.015259474885112 ENSG00000116350 SRSF4
ENST00000373791 0.216067494496114 0.037714914568912 -0.124960302078849 ENSG00000116353 MECR
ENST00000263702 0.191511772977288 0.0297747713948512 -0.132792259519816 ENSG00000116353 MECR
ENST00000473030 0.565545759709729 0.251422256342206 -0.0747713218848353 ENSG00000116353 MECR
ENST00000478505 0.401204791494488 0.122999292773834 -0.101035515518268 ENSG00000116353 MECR
ENST00000490529 0.263598081279221 0.0549860848725708 -0.120508164776506 ENSG00000116353 MECR
ENST00000345512 0.977848139351994 0.929356774805596 0.00521714142488104 ENSG00000060656 PTPRU
ENST00000373779 0.961713972974472 0.883925775099255 0.00826207843887998 ENSG00000060656 PTPRU
ENST00000323874 0.961713972974472 0.883925775099255 0.00826207843887998 ENSG00000060656 PTPRU
ENST00000356870 0.961713972974472 0.883925775099255 0.00826207843887998 ENSG00000060656 PTPRU
ENST00000428026 0.961713972974472 0.883925775099255 0.00826207843887998 ENSG00000060656 PTPRU
ENST00000460170 0.964000874354586 0.890883433340482 0.00776509657718723 ENSG00000060656 PTPRU
ENST00000336798 0.454568435009542 0.160209775592754 0.0612046018703891 ENSG00000162512 SDC3
ENST00000339394 0.567572522022198 0.253416959204783 0.0598672143534767 ENSG00000162512 SDC3
ENST00000471567 0.259322343388308 0.0533976193534987 0.131572882709034 ENSG00000162512 SDC3
ENST00000424085 0.547665177619139 0.23444467455553 -0.0402602271833503 ENSG00000134644 PUM1
ENST00000257075 0.547640307679616 0.234422254635863 -0.040259341893666 ENSG00000134644 PUM1
ENST00000373747 0.54738520168157 0.234241771902599 -0.040259077375745 ENSG00000134644 PUM1
ENST00000525843 0.545783078433628 0.232553248259542 -0.0407975200189939 ENSG00000134644 PUM1
ENST00000426105 0.304803620319649 0.0718567743064597 -0.065076923619703 ENSG00000134644 PUM1
ENST00000440538 0.30602285555509 0.0723625880107713 -0.0650362381783138 ENSG00000134644 PUM1
ENST00000498419 0.98819451986673 0.959361588190249 0.00220474314024017 ENSG00000134644 PUM1
ENST00000373741 0.298704432952339 0.0690315314723169 -0.065665095591111 ENSG00000134644 PUM1
ENST00000423018 0.306596745381217 0.0726758822915427 -0.0648757100739555 ENSG00000134644 PUM1
ENST00000373742 0.291517225205728 0.0660545165343457 -0.0664205552160915 ENSG00000134644 PUM1
ENST00000530669 0.989139326579525 0.963091265832118 -0.002845740081315 ENSG00000134644 PUM1
ENST00000529846 0.87843013568276 0.685323453031004 -0.0226395271650269 ENSG00000134644 PUM1
ENST00000525997 0.866987215262993 0.663575395383819 -0.0244084299643169 ENSG00000134644 PUM1
ENST00000527498 0.842553105220326 0.618187620956017 0.0283339452776479 ENSG00000134644 PUM1
ENST00000532678 0.773945702480702 0.502287183715634 -0.0362882739859694 ENSG00000134644 PUM1
ENST00000526215 0.0317405047673002 0.00120943134072791 -0.127364826860466 ENSG00000134644 PUM1
ENST00000525948 0.0457708240284881 0.00230801194784236 -0.126609487373529 ENSG00000134644 PUM1
ENST00000480602 0.0294037462792647 0.00104703408370862 -0.139644620856118 ENSG00000134644 PUM1
ENST00000524516 0.0488556074894227 0.00259716839211916 -0.153545018709988 ENSG00000134644 PUM1
ENST00000531867 0.0395289757167459 0.0017827847162446 -0.190434800455821 ENSG00000134644 PUM1
ENST00000263694 0.646191439432803 0.333262730317688 -0.0475416891870801 ENSG00000060688 SNRNP40
ENST00000489853 0.677496383846494 0.368092763826795 -0.0587531140369301 ENSG00000060688 SNRNP40
ENST00000446633 0.651287587584459 0.339138466575841 -0.0470910673045608 ENSG00000060688 SNRNP40
ENST00000344147 0.996185011043959 0.986599656368299 -0.000914973284879175 ENSG00000121766 ZCCHC17
ENST00000479629 0.766117571188966 0.488629183244318 -0.0438599106557034 ENSG00000121766 ZCCHC17
ENST00000373714 0.996185011043959 0.986599656368299 -0.000914973284879175 ENSG00000121766 ZCCHC17
ENST00000546109 0.722471455693714 0.425410578328737 -0.0447336734277586 ENSG00000121766 ZCCHC17
ENST00000422613 0.855055331319767 0.640586293114706 -0.0254242976768513 ENSG00000121766 ZCCHC17
ENST00000490049 0.963365807049708 0.889796590925331 -0.00927762016585307 ENSG00000121766 ZCCHC17
ENST00000373710 0.688990756742482 0.380105330088513 -0.0618776687491835 ENSG00000168528 SERINC2
ENST00000536859 0.697043486598261 0.391123776048741 -0.0604185344183199 ENSG00000168528 SERINC2
ENST00000373709 0.683020257848889 0.374155278440411 -0.062745036305845 ENSG00000168528 SERINC2
ENST00000536384 0.65061316774418 0.338337098665536 -0.0679706024742602 ENSG00000168528 SERINC2
ENST00000491976 0.65061316774418 0.338337098665536 -0.0679706024742602 ENSG00000168528 SERINC2
ENST00000457433 0.944593803814078 0.841155709584819 0.01462709841005 ENSG00000142910 TINAGL1
ENST00000271064 0.944684612349063 0.841334103696857 0.0146073905821873 ENSG00000142910 TINAGL1
ENST00000478398 0.851898757689246 0.634757761690668 -0.0359174574416438 ENSG00000142910 TINAGL1
ENST00000481165 0.954269074021554 0.86574509086878 0.0123063915612735 ENSG00000142910 TINAGL1
ENST00000373705 0.373482098541012 0.106377982257492 0.0915623944076078 ENSG00000121764 HCRTR1
ENST00000373703 0.360635406542888 0.100073837967825 0.0801201257659275 ENSG00000162517 PEF1
ENST00000461006 0.248638955860953 0.0490679870208869 0.110560506952237 ENSG00000162517 PEF1
ENST00000478502 0.540851505050707 0.227916414415684 0.0632524628389116 ENSG00000162517 PEF1
ENST00000489164 0.655066638131703 0.343218806336844 0.0547489427342333 ENSG00000162517 PEF1
ENST00000492061 0.766117571188966 0.488553971817943 0.0432623929570251 ENSG00000162517 PEF1
ENST00000496805 0.892702594983741 0.713689322847503 0.0233316719675708 ENSG00000162517 PEF1
ENST00000472443 0.885057222400649 0.69796054782336 0.0246721433158808 ENSG00000162517 PEF1
ENST00000440872 0.92908863885923 0.800268130907007 0.0163364151649298 ENSG00000162517 PEF1
ENST00000609625 0.944735922780831 0.841639523752977 0.0144890073711567 ENSG00000235790 RP11-73M7.6
ENST00000609549 0.944735922780831 0.841639523752977 0.0144890073711567 ENSG00000235790 RP11-73M7.6
ENST00000610043 0.947710379838416 0.85088518317157 0.0136506656104043 ENSG00000235790 RP11-73M7.6
ENST00000608332 0.943715787010173 0.837883841641698 0.014852305362573 ENSG00000235790 RP11-73M7.6
ENST00000585660 0.951898887876435 0.860416765910998 0.0127567606157601 ENSG00000235790 RP11-73M7.6
ENST00000591592 0.948886569902544 0.852978741509485 0.0134460433683888 ENSG00000235790 RP11-73M7.6
ENST00000608246 0.948163588649354 0.851586117584838 0.0135554280323773 ENSG00000235790 RP11-73M7.6
ENST00000608888 0.949282112884998 0.854013263264522 0.0133308448897644 ENSG00000235790 RP11-73M7.6
ENST00000607926 0.949282112884998 0.854013263264522 0.0133308448897644 ENSG00000235790 RP11-73M7.6
ENST00000610216 0.949282112884998 0.854013263264522 0.0133308448897644 ENSG00000235790 RP11-73M7.6
ENST00000585413 0.945293118057168 0.843272671234371 0.014319644498044 ENSG00000235790 RP11-73M7.6
ENST00000609033 0.946548562276334 0.847993123942318 0.0138943383934071 ENSG00000235790 RP11-73M7.6
ENST00000589462 0.945329061591887 0.843330583580967 0.014313373328014 ENSG00000235790 RP11-73M7.6
ENST00000593188 0.945626540573546 0.845601077388479 0.0141043975516238 ENSG00000235790 RP11-73M7.6
ENST00000609373 0.948063255508035 0.851405465310773 0.0135725128790509 ENSG00000235790 RP11-73M7.6
ENST00000587445 0.94565501707454 0.84594746832147 0.0140740635527491 ENSG00000235790 RP11-73M7.6
ENST00000591929 0.943274600627269 0.837015909145405 0.014907526075899 ENSG00000235790 RP11-73M7.6
ENST00000609338 0.944127681319193 0.83987693564918 0.0146442404583461 ENSG00000235790 RP11-73M7.6
ENST00000373672 0.804347584218454 0.549328712453858 -0.043719102549038 ENSG00000084636 COL16A1
ENST00000271069 0.802415703679238 0.54640710508381 -0.0440293058150528 ENSG00000084636 COL16A1
ENST00000488128 0.912647410480682 0.75774757498288 -0.0223090531850367 ENSG00000084636 COL16A1
ENST00000488897 0.96425234991779 0.891632831772306 -0.00979142092373881 ENSG00000084636 COL16A1
ENST00000461217 0.932592905546919 0.808229364573052 0.018006064468682 ENSG00000084636 COL16A1
ENST00000445166 0.809264653930862 0.557232978426453 0.0438994728812432 ENSG00000235790 RP11-73M7.6
ENST00000440437 0.722266280728529 0.425165036931924 -0.0582548428706015 ENSG00000084636 COL16A1
ENST00000470799 0.732351921035235 0.438771194574676 -0.0576733171746106 ENSG00000084636 COL16A1
ENST00000482910 0.715950498535447 0.416484457736994 -0.0606125407591962 ENSG00000084636 COL16A1
ENST00000468459 0.80560731387876 0.551095003285521 -0.0441685739772841 ENSG00000084636 COL16A1
ENST00000479100 0.832374015464519 0.600594205596137 -0.0391832901754112 ENSG00000084636 COL16A1
ENST00000458715 0.825355825043634 0.586849251440932 -0.0404285161972195 ENSG00000084636 COL16A1
ENST00000373668 0.782404239451664 0.515541345135994 -0.0483201259052361 ENSG00000084636 COL16A1
ENST00000474000 0.877331864306183 0.683471698788615 -0.0306277672028977 ENSG00000084636 COL16A1
ENST00000482478 0.842027122323903 0.617298758719116 -0.0375822120446155 ENSG00000084636 COL16A1
ENST00000529928 0.745409957410797 0.457097796338804 -0.0558947318515603 ENSG00000084636 COL16A1
ENST00000373667 0.563633539847719 0.249227791966467 -0.0867640162970115 ENSG00000084636 COL16A1
ENST00000532877 0.884458517564411 0.696669893411318 -0.0284315380945686 ENSG00000084636 COL16A1
ENST00000398556 0.781675843365284 0.513983689109033 0.0426016489028243 ENSG00000121753 BAI2
ENST00000398547 0.80581432025175 0.551414756448461 0.0390890639006798 ENSG00000121753 BAI2
ENST00000373655 0.805025861516534 0.550385996390174 0.0391725219658873 ENSG00000121753 BAI2
ENST00000373658 0.805025861516534 0.550385996390174 0.0391725219658873 ENSG00000121753 BAI2
ENST00000398542 0.76646092297579 0.489669914868029 0.0454705354217809 ENSG00000121753 BAI2
ENST00000257070 0.805025861516534 0.550385996390174 0.0391725219658873 ENSG00000121753 BAI2
ENST00000527361 0.669126043209372 0.358571058087252 0.0599957799241157 ENSG00000121753 BAI2
ENST00000440175 0.497001953537252 0.19217823698653 0.0881010695265966 ENSG00000121753 BAI2
ENST00000398538 0.700479935983883 0.39560615900745 0.055541407300105 ENSG00000121753 BAI2
ENST00000527035 0.773026538465515 0.500948309674948 -0.041537330402614 ENSG00000254545 RP11-84A19.3
ENST00000257100 0.949924687707757 0.855803542202692 -0.00765362853949912 ENSG00000134668 SPOCD1
ENST00000373648 0.949924687707757 0.855805617661704 -0.00765501281602582 ENSG00000134668 SPOCD1
ENST00000360482 0.949924687707757 0.855805617661704 -0.00765501281602582 ENSG00000134668 SPOCD1
ENST00000473361 0.985793882943412 0.951454240254265 -0.00255697072307122 ENSG00000134668 SPOCD1
ENST00000452755 0.980621598526917 0.936260463936248 -0.00336800460731351 ENSG00000134668 SPOCD1
ENST00000533231 0.95244872774634 0.862071387247433 -0.00733284994397062 ENSG00000134668 SPOCD1
ENST00000528579 0.9986713092298 0.99522596598758 0.000271092984432278 ENSG00000134668 SPOCD1
ENST00000532604 0.982945801190086 0.943087082939149 0.00336503195166877 ENSG00000134668 SPOCD1
ENST00000531039 0.970262881314524 0.906680282207662 0.00569091663615543 ENSG00000134668 SPOCD1
ENST00000468720 0.974284368196345 0.917416340338606 0.00524246094979353 ENSG00000134668 SPOCD1
ENST00000485944 0.995150891980466 0.982410783212193 0.0011214988649233 ENSG00000134668 SPOCD1
ENST00000460061 0.961713972974472 0.882932688595869 0.00739053160097848 ENSG00000134668 SPOCD1
ENST00000602889 0.300351691974608 0.0698364733533084 0.0659848701963935 ENSG00000269967 RP11-84A19.4
ENST00000602725 0.240308942895708 0.0458211489969853 0.073323277794798 ENSG00000184007 PTP4A2
ENST00000344035 0.584753805823822 0.269600000995055 0.036304196188277 ENSG00000184007 PTP4A2
ENST00000356536 0.653210581046494 0.341330694002678 0.0327580585554696 ENSG00000184007 PTP4A2
ENST00000457805 0.23499507425253 0.0440734688286534 0.0824345227632242 ENSG00000184007 PTP4A2
ENST00000489313 0.829194236303323 0.594017306247807 0.0229024920682231 ENSG00000184007 PTP4A2
ENST00000602683 0.225923967202244 0.0411822858376819 0.0740491173627366 ENSG00000184007 PTP4A2
ENST00000470404 0.201436078017209 0.0329870400245344 0.0776157731174501 ENSG00000184007 PTP4A2
ENST00000532001 0.333108157632685 0.0859279464387588 0.0693530880743498 ENSG00000184007 PTP4A2
ENST00000528253 0.127703648257611 0.0143296042039965 0.102443271334885 ENSG00000184007 PTP4A2
ENST00000484483 0.0195525702183221 0.000523951846919963 0.161896500536169 ENSG00000184007 PTP4A2
ENST00000468531 0.537918747782628 0.225365165847407 0.0479295048966136 ENSG00000184007 PTP4A2
ENST00000534796 0.43413372017678 0.144373481375821 0.0737120215800641 ENSG00000184007 PTP4A2
ENST00000532289 0.511270728121146 0.20331613899761 0.0666315010254276 ENSG00000184007 PTP4A2
ENST00000526960 0.826537831421183 0.589253303238441 0.022946336721471 ENSG00000184007 PTP4A2
ENST00000524384 0.871360745507853 0.671358941380502 0.0226770094090175 ENSG00000184007 PTP4A2
ENST00000528840 0.89740656043747 0.723500928073495 0.0188828071336979 ENSG00000184007 PTP4A2
ENST00000494444 0.894682136223604 0.717822150329883 0.019148596561955 ENSG00000184007 PTP4A2
ENST00000529477 0.927663472312145 0.797316499577696 -0.0109839839068056 ENSG00000184007 PTP4A2
ENST00000533408 0.773747008934065 0.501952586317265 -0.0294119580613871 ENSG00000184007 PTP4A2
ENST00000475464 0.686368485332353 0.377168976964234 -0.0440902825560738 ENSG00000184007 PTP4A2
ENST00000327300 0.70238926614846 0.397873558578048 0.0332894285623091 ENSG00000121774 KHDRBS1
ENST00000307714 0.710786005384347 0.410024546571697 0.0323651162081369 ENSG00000121774 KHDRBS1
ENST00000492989 0.99442451484487 0.980007143565286 -0.000934254948724136 ENSG00000121774 KHDRBS1
ENST00000484270 0.792576287618114 0.530959640759488 0.023980240940272 ENSG00000121774 KHDRBS1
ENST00000487305 0.887391978373718 0.702866347996736 0.0237532372450104 ENSG00000121775 TMEM39B
ENST00000336294 0.890079130289171 0.708574606173457 0.023256696660068 ENSG00000121775 TMEM39B
ENST00000441402 0.886982559395908 0.701852286515859 0.0238232242036249 ENSG00000121775 TMEM39B
ENST00000456834 0.877654335158526 0.683829266899402 0.026065512140608 ENSG00000121775 TMEM39B
ENST00000468135 0.886850707034437 0.701542640992588 0.023838572670085 ENSG00000121775 TMEM39B
ENST00000373634 0.892572741672027 0.713500294625879 0.0228838612099671 ENSG00000121775 TMEM39B
ENST00000427288 0.933618130049213 0.81173394628436 0.0152061283713644 ENSG00000121775 TMEM39B
ENST00000476968 0.854884995761823 0.640322096502337 0.0290215334713947 ENSG00000121775 TMEM39B
ENST00000373625 0.93281876882111 0.809312337316277 0.00776910172194217 ENSG00000025800 KPNA6
ENST00000471599 0.961385181346931 0.881671011445236 0.00539542052168228 ENSG00000025800 KPNA6
ENST00000537234 0.767335478832987 0.492230743121045 -0.0272043790219726 ENSG00000025800 KPNA6
ENST00000469790 0.919517110512185 0.775689694086078 -0.0166843644763572 ENSG00000025800 KPNA6
ENST00000545542 0.844512097680361 0.621841617412552 0.0215799060386356 ENSG00000025800 KPNA6
ENST00000446515 0.846147325895983 0.62468818171827 0.025152271831691 ENSG00000025800 KPNA6
ENST00000515055 0.567379046289262 0.253174592089862 0.0398331130179341 ENSG00000250135 RP4-622L5.2
ENST00000373610 0.759884270305437 0.479534560786858 0.0285523035241259 ENSG00000084652 TXLNA
ENST00000373609 0.747244598909984 0.459390339530894 0.0298140106551281 ENSG00000084652 TXLNA
ENST00000466796 0.98844880284065 0.960416628202849 0.00319762036750005 ENSG00000160055 TMEM234
ENST00000491434 0.95688222209331 0.87158286652403 -0.00964828445829638 ENSG00000160055 TMEM234
ENST00000489170 0.961396812962257 0.882215384968365 -0.00884528487626374 ENSG00000160055 TMEM234
ENST00000461402 0.961396812962257 0.882215384968365 -0.00884528487626374 ENSG00000160055 TMEM234
ENST00000483001 0.970708767824167 0.907804372182773 0.007143878980551 ENSG00000160055 TMEM234
ENST00000545122 0.972194045416337 0.911828126846374 0.0068675926589364 ENSG00000160055 TMEM234
ENST00000309777 0.98844880284065 0.960380925336809 0.00309777747354907 ENSG00000160055 TMEM234
ENST00000373593 0.985141410214397 0.948611129523313 0.00402035838874305 ENSG00000160055 TMEM234
ENST00000344461 0.977716302062785 0.928543999563058 0.00558251616303482 ENSG00000160055 TMEM234
ENST00000484490 0.977716302062785 0.928457871225077 0.00563532974669477 ENSG00000160055 TMEM234
ENST00000487174 0.903155213124169 0.735435729252288 0.0217221192320155 ENSG00000160055 TMEM234
ENST00000355082 0.941152417224301 0.832400779246045 0.00934195394047873 ENSG00000084623 EIF3I
ENST00000373586 0.728604768247693 0.434077442370403 0.0310537687284271 ENSG00000084623 EIF3I
ENST00000489353 0.765998847181136 0.48829726260757 0.031007663888397 ENSG00000084623 EIF3I
ENST00000471486 0.668609342704821 0.357918875114481 0.0372663960752564 ENSG00000084623 EIF3I
ENST00000483517 0.774212758294792 0.502640049026009 0.0267790983705792 ENSG00000084623 EIF3I
ENST00000474371 0.784245796761333 0.518008301735859 0.025772818800928 ENSG00000084623 EIF3I
ENST00000373548 0.989307301025793 0.963583698931504 0.00190132051659088 ENSG00000116478 HDAC1
ENST00000481281 0.356977223238585 0.098014813464744 -0.0884438288368957 ENSG00000116478 HDAC1
ENST00000463172 0.364730293913731 0.102089528470745 -0.0905741482997904 ENSG00000116478 HDAC1
ENST00000428704 0.712350253832045 0.411850976712099 -0.0407313871590583 ENSG00000116478 HDAC1
ENST00000472928 0.371979921741076 0.105433838083731 -0.0866213546357237 ENSG00000116478 HDAC1
ENST00000373541 0.998062002651912 0.993145079148419 0.000353983330283827 ENSG00000116478 HDAC1
ENST00000490081 0.399310490229489 0.121915885147767 0.0772227990317295 ENSG00000116478 HDAC1
ENST00000482310 0.385306697524291 0.11351987629719 0.0796541209414164 ENSG00000116478 HDAC1
ENST00000476391 0.75008963410213 0.463824380758604 0.0364361614595479 ENSG00000116478 HDAC1
ENST00000484305 0.199879244230526 0.0325333027310624 0.136356665161496 ENSG00000116478 HDAC1
ENST00000471488 0.748891514795666 0.461940025063888 -0.0502715198736892 ENSG00000116478 HDAC1
ENST00000329421 0.895908109934813 0.720275624186947 -0.0194506181322234 ENSG00000175130 MARCKSL1
ENST00000455895 0.347572907129522 0.0933254780299012 -0.0767536602861498 ENSG00000160058 BSDC1
ENST00000413080 0.345816618896533 0.0924435992897536 -0.0769552136163878 ENSG00000160058 BSDC1
ENST00000444377 0.342758235417689 0.0907482085842238 -0.0773856469708201 ENSG00000160058 BSDC1
ENST00000341071 0.340419498883252 0.0894928106497014 -0.0777642023812573 ENSG00000160058 BSDC1
ENST00000526031 0.251426633498041 0.0502283966408287 -0.0938255593849854 ENSG00000160058 BSDC1
ENST00000419121 0.249112921887338 0.0492732614046752 -0.0942597171798335 ENSG00000160058 BSDC1
ENST00000446293 0.239296040417324 0.0454168040594115 -0.0968207104937169 ENSG00000160058 BSDC1
ENST00000373520 0.195801474440144 0.0310393479408638 -0.106670193326301 ENSG00000160058 BSDC1
ENST00000449308 0.143992743617206 0.0177407427349883 -0.11716926294852 ENSG00000160058 BSDC1
ENST00000527513 0.0825503403560938 0.00657182504686925 -0.142463731010667 ENSG00000160058 BSDC1
ENST00000527163 0.0938856833573473 0.00837722663927565 -0.142626012538552 ENSG00000160058 BSDC1
ENST00000530485 0.123379381424116 0.0135015375290918 -0.139612910192039 ENSG00000160058 BSDC1
ENST00000474414 0.107674746601985 0.0106859244890751 -0.146441557528782 ENSG00000160058 BSDC1
ENST00000530876 0.0826978517029041 0.00659433760757473 -0.1539606121655 ENSG00000160058 BSDC1
ENST00000530753 0.105579032147933 0.0103078478236833 -0.147369426674233 ENSG00000160058 BSDC1
ENST00000533084 0.149096812889186 0.0188398898449078 -0.1402804087366 ENSG00000160058 BSDC1
ENST00000531222 0.0792832761317085 0.00606927489112462 -0.171222541526086 ENSG00000160058 BSDC1
ENST00000373510 0.971885683693577 0.910422400012827 0.00735614750981272 ENSG00000160062 ZBTB8A
ENST00000341885 0.899243895383174 0.726751762018567 -0.017420339243651 ENSG00000176261 ZBTB8OS
ENST00000468695 0.678257667312621 0.36899858773548 -0.0470240476589703 ENSG00000176261 ZBTB8OS
ENST00000492007 0.66211043621213 0.349918736003126 -0.0487756735162792 ENSG00000176261 ZBTB8OS
ENST00000373506 0.664869094403645 0.353692661938547 -0.0481710946898619 ENSG00000176261 ZBTB8OS
ENST00000498691 0.439822992228602 0.148283312558463 -0.0826027466844122 ENSG00000176261 ZBTB8OS
ENST00000478041 0.63318479175169 0.319721630772969 -0.0518396458747615 ENSG00000176261 ZBTB8OS
ENST00000473294 0.632987503019691 0.319488700483793 -0.0519258817711424 ENSG00000176261 ZBTB8OS
ENST00000436661 0.634573629434114 0.321214049272787 -0.0517377098540133 ENSG00000176261 ZBTB8OS
ENST00000373501 0.634307138738108 0.320888998896002 -0.0517457999144915 ENSG00000176261 ZBTB8OS
ENST00000476493 0.636486305472384 0.322857107462458 -0.0515301974834911 ENSG00000176261 ZBTB8OS
ENST00000465588 0.624678648488587 0.310716972167167 -0.0527111307182944 ENSG00000176261 ZBTB8OS
ENST00000483138 0.754804862621742 0.471653527529011 -0.0399087742990617 ENSG00000176261 ZBTB8OS
ENST00000479075 0.771475067882477 0.498279570594827 -0.0378954059581058 ENSG00000176261 ZBTB8OS
ENST00000473383 0.776882023501833 0.506706664159511 -0.0422991966461392 ENSG00000176261 ZBTB8OS
ENST00000466361 0.724496020148188 0.428124692933613 -0.0487200949805018 ENSG00000176261 ZBTB8OS
ENST00000414241 0.171039342122692 0.0241553410740491 0.0889511270898347 ENSG00000162521 RBBP4
ENST00000373493 0.092980004302424 0.00823889210473496 0.0986830781707613 ENSG00000162521 RBBP4
ENST00000527118 0.267600690546849 0.0564927857384991 0.0882858354713013 ENSG00000162521 RBBP4
ENST00000401893 0.692306055839922 0.384959511024543 0.0430913564506706 ENSG00000162521 RBBP4
ENST00000524393 0.317002402680498 0.077837868582707 0.0815362073405582 ENSG00000162521 RBBP4
ENST00000526193 0.246386332821659 0.0481675352773161 0.089762367871576 ENSG00000162521 RBBP4
ENST00000492348 0.13448691599783 0.0156530378557492 0.0934616813403032 ENSG00000162521 RBBP4
ENST00000544435 0.13448691599783 0.0156530378557492 0.0934616813403032 ENSG00000162521 RBBP4
ENST00000525506 0.715624783361291 0.416170931680228 0.0456016000202314 ENSG00000162521 RBBP4
ENST00000465780 0.688942546291394 0.379986538313913 0.0522008718964459 ENSG00000162521 RBBP4
ENST00000373485 0.162949501336367 0.0221513222860771 0.0884171786631521 ENSG00000162521 RBBP4
ENST00000477563 0.737710066711599 0.446327826274435 0.0381577165979018 ENSG00000162521 RBBP4
ENST00000458695 0.145333017637438 0.0180377274248711 0.094243995087998 ENSG00000162521 RBBP4
ENST00000490500 0.642705476896123 0.328740846609705 0.0576409505841502 ENSG00000162521 RBBP4
ENST00000445722 0.719258382493664 0.421312320559252 0.043500803518244 ENSG00000162521 RBBP4
ENST00000475321 0.0942479884126641 0.00842629818847453 0.161589995430975 ENSG00000162521 RBBP4
ENST00000463378 0.504178110399773 0.197762536098325 0.0776699004615469 ENSG00000162521 RBBP4
ENST00000460669 0.326809466136927 0.0823407401586165 0.0950463766335885 ENSG00000162521 RBBP4
ENST00000482190 0.317442244139424 0.0780101729723344 0.0969136602903666 ENSG00000162521 RBBP4
ENST00000373484 0.0990672782839867 0.00916278375524338 0.12503903114188 ENSG00000162520 SYNC
ENST00000409190 0.181293084582088 0.026787894718027 0.106044442993802 ENSG00000162520 SYNC
ENST00000417633 0.807919939081662 0.554458152029644 0.0398209141028075 ENSG00000162520 SYNC
ENST00000426909 0.945994617903386 0.846949964972937 0.0134132148063018 ENSG00000162520 SYNC
ENST00000469100 0.986834630498431 0.955549836607036 0.00275413625518077 ENSG00000134684 YARS
ENST00000373477 0.381702951852433 0.111066766433505 -0.0596607414196429 ENSG00000134684 YARS
ENST00000490826 0.933689041177806 0.811947765427148 -0.0124428566716363 ENSG00000134684 YARS
ENST00000487404 0.975936602960717 0.922883677024216 0.00447842577628802 ENSG00000134684 YARS
ENST00000478828 0.997555116002053 0.992047802723629 -0.000464140257150254 ENSG00000134684 YARS
ENST00000481895 0.154351834703655 0.0201247884956974 -0.0927054287035612 ENSG00000134684 YARS
ENST00000466052 0.852340705036438 0.635580370626778 0.0257343066326407 ENSG00000134684 YARS
ENST00000470377 0.790060984493957 0.527065513240514 -0.0345567054691531 ENSG00000134684 YARS
ENST00000472692 0.178934733941917 0.0261287379173201 -0.123736207145925 ENSG00000134684 YARS
ENST00000530710 0.251768374141894 0.0503485747629227 -0.125178714827643 ENSG00000116497 S100PBP
ENST00000373476 0.936955719490059 0.820241193583238 0.0112527222233026 ENSG00000116497 S100PBP
ENST00000373475 0.850254211463047 0.631334882386729 0.0230079690834021 ENSG00000116497 S100PBP
ENST00000531123 0.980644141386752 0.936612032962034 -0.00441659387061695 ENSG00000116497 S100PBP
ENST00000398243 0.990601189992199 0.967616764449675 0.00237736957027803 ENSG00000116497 S100PBP
ENST00000356689 0.932592905546919 0.808414780928385 -0.0141206181910194 ENSG00000116497 S100PBP
ENST00000526230 0.714494443238476 0.414417528817826 -0.0536089699595017 ENSG00000116497 S100PBP
ENST00000531256 0.854600414175392 0.639750862776251 -0.0302762628240579 ENSG00000116497 S100PBP
ENST00000482212 0.7489027461049 0.461963506655054 -0.0476246193898205 ENSG00000116497 S100PBP
ENST00000373456 0.677616328631817 0.368375709367656 -0.0605089563307412 ENSG00000116514 RNF19B
ENST00000356990 0.677616328631817 0.368375709367656 -0.0605089563307412 ENSG00000116514 RNF19B
ENST00000235150 0.684121254276665 0.375102598818728 -0.0597193887765069 ENSG00000116514 RNF19B
ENST00000427524 0.822614728011766 0.581503104193408 0.0198098242886387 ENSG00000236065 RP1-117O3.2
ENST00000373449 0.808476492962875 0.555172896950646 0.0219096175150751 ENSG00000004455 AK2
ENST00000548033 0.982945801190086 0.94346329463471 -0.00278517038872015 ENSG00000004455 AK2
ENST00000482191 0.937269552569071 0.821102687303391 0.0131095596258339 ENSG00000004455 AK2
ENST00000491241 0.94547557892701 0.843807685525202 0.0103862619382611 ENSG00000004455 AK2
ENST00000467905 0.898992019298743 0.726144960141987 -0.014678732405724 ENSG00000004455 AK2
ENST00000354858 0.900316979537431 0.72918223940282 -0.0156439917439674 ENSG00000004455 AK2
ENST00000480134 0.900316979537431 0.72918223940282 -0.0156439917439674 ENSG00000004455 AK2
ENST00000550338 0.898941870024877 0.726032350584052 -0.0160111474661093 ENSG00000004455 AK2
ENST00000469238 0.830212282041407 0.596471823308312 0.0268018219803745 ENSG00000004455 AK2
ENST00000466029 0.804354681677517 0.549354316734195 0.0300317117060796 ENSG00000004455 AK2
ENST00000487289 0.98255672364202 0.941384651184743 -0.0033899015190229 ENSG00000004455 AK2
ENST00000548559 0.876093199391708 0.681229937837651 -0.0185840692460105 ENSG00000004455 AK2
ENST00000551979 0.994882136286246 0.981336238464662 -0.00122994391793429 ENSG00000004455 AK2
ENST00000294517 0.207761321544667 0.0348771791933181 -0.136488570729815 ENSG00000142920 ADC
ENST00000481886 0.198884129526232 0.0320785532191491 -0.138635681267235 ENSG00000142920 ADC
ENST00000475935 0.198884129526232 0.0320785532191491 -0.138635681267235 ENSG00000142920 ADC
ENST00000471119 0.198884129526232 0.0320785532191491 -0.138635681267235 ENSG00000142920 ADC
ENST00000398167 0.198884129526232 0.0320785532191491 -0.138635681267235 ENSG00000142920 ADC
ENST00000373443 0.198884129526232 0.0320785532191491 -0.138635681267235 ENSG00000142920 ADC
ENST00000539719 0.378565696924641 0.109105265785504 -0.0899311758745797 ENSG00000160094 ZNF362
ENST00000373428 0.616263652956531 0.302451771684115 -0.0632694551326339 ENSG00000160094 ZNF362
ENST00000588828 0.0935896648624168 0.00832816933244391 0.120197567180072 ENSG00000225313 RP11-415J8.3
ENST00000457957 0.103877451496726 0.00996960203405748 0.117027352894761 ENSG00000225313 RP11-415J8.3
ENST00000587696 0.0853191386481849 0.00700458375809991 0.123016247177929 ENSG00000225313 RP11-415J8.3
ENST00000431992 0.996060534065018 0.986278617052325 -0.000518323564188874 ENSG00000134686 PHC2
ENST00000485928 0.843338297209523 0.619459264061834 0.0150291176088653 ENSG00000134686 PHC2
ENST00000373418 0.843286748855114 0.619319794306587 0.0150348139587585 ENSG00000134686 PHC2
ENST00000373422 0.860039154138138 0.650890813104528 0.0135246328894447 ENSG00000134686 PHC2
ENST00000257118 0.996060534065018 0.98625300822477 -0.000519210939753899 ENSG00000134686 PHC2
ENST00000419414 0.554679768104803 0.240255249510178 -0.0438315012913409 ENSG00000134686 PHC2
ENST00000467894 0.971777788179047 0.910123681223721 -0.00377360076444509 ENSG00000134686 PHC2
ENST00000373416 0.650231689652537 0.337901827958544 -0.0331440848176051 ENSG00000134686 PHC2
ENST00000486897 0.565349268013766 0.251014516147227 -0.0435627130835736 ENSG00000134686 PHC2
ENST00000493483 0.59303448749135 0.277890467100615 -0.0408953421223808 ENSG00000134686 PHC2
ENST00000473158 0.475627088013799 0.17613039795603 -0.0717944646433569 ENSG00000134686 PHC2
ENST00000484692 0.117367754952972 0.0124174242420438 -0.179115145976982 ENSG00000134686 PHC2
ENST00000361328 0.949012516855563 0.853521615845129 -0.011881387722534 ENSG00000121903 ZSCAN20
ENST00000241312 0.2428343187361 0.046766326513565 -0.102738508941416 ENSG00000121904 CSMD2
ENST00000373381 0.2428343187361 0.046764053670206 -0.102740796667419 ENSG00000121904 CSMD2
ENST00000373380 0.39102662224853 0.116563411152393 -0.105900695248739 ENSG00000121904 CSMD2
ENST00000373388 0.414482075917796 0.130897364546911 -0.101305136761559 ENSG00000121904 CSMD2
ENST00000338325 0.0455005957305488 0.00228230041392861 -0.214881691916461 ENSG00000121904 CSMD2
ENST00000426886 0.820842374041481 0.577833710054336 0.0287795600030399 ENSG00000163866 SMIM12
ENST00000521580 0.710012732213164 0.408599998798451 0.0478778805735801 ENSG00000163866 SMIM12
ENST00000446026 0.900757748407662 0.730311879641539 0.0206729016204248 ENSG00000163866 SMIM12
ENST00000456842 0.917448437435785 0.769725464233016 0.0172431340563858 ENSG00000163866 SMIM12
ENST00000423898 0.902408109402704 0.73407489163416 0.0202615006077956 ENSG00000163866 SMIM12
ENST00000417239 0.894024491640745 0.715993189364887 0.0231601882732484 ENSG00000163866 SMIM12
ENST00000417456 0.824424977324851 0.585050560260506 0.0335080366944413 ENSG00000241014 RP11-244H3.1
ENST00000487874 0.860240857317179 0.6511676763883 0.0235977201389773 ENSG00000271741 RP11-244H3.4
ENST00000373340 0.939068212793598 0.826440356330955 0.0113629001360946 ENSG00000163867 ZMYM6
ENST00000493328 0.935746231663828 0.81703681380073 0.0132939290365232 ENSG00000163867 ZMYM6
ENST00000357182 0.940957452013316 0.831901079169256 0.0122179243493488 ENSG00000163867 ZMYM6
ENST00000415531 0.707055060992705 0.403882389423979 0.0549279546128831 ENSG00000163867 ZMYM6
ENST00000317538 0.642985865534497 0.329067876592647 0.0673853780588115 ENSG00000163867 ZMYM6
ENST00000460607 0.628011773803409 0.314133103084614 0.0696625164261414 ENSG00000163867 ZMYM6
ENST00000417119 0.669744987692454 0.359380322788729 -0.0603444832327776 ENSG00000197056 ZMYM1
ENST00000359858 0.967572907661857 0.899210560918703 0.00791457071308159 ENSG00000197056 ZMYM1
ENST00000488455 0.895293623559566 0.719073300873523 -0.0231037292881273 ENSG00000197056 ZMYM1
ENST00000475654 0.681044643743985 0.371967128246964 -0.0594401627291789 ENSG00000197056 ZMYM1
ENST00000373329 0.967572907661857 0.899210560918703 0.00791457071308159 ENSG00000197056 ZMYM1
ENST00000373330 0.972011323729806 0.910928180768907 0.00698933227393973 ENSG00000197056 ZMYM1
ENST00000468598 0.244645005097189 0.0475470498388912 0.104116885515736 ENSG00000116560 SFPQ
ENST00000460428 0.240823342538175 0.0459749852623086 0.0917420941297322 ENSG00000116560 SFPQ
ENST00000470472 0.116894511631519 0.0123379288813362 0.10583470773529 ENSG00000116560 SFPQ
ENST00000466745 0.439130203854222 0.147891747361505 0.0863321500836575 ENSG00000116560 SFPQ
ENST00000466213 0.384307602012941 0.112754099714951 0.0929886931974776 ENSG00000116560 SFPQ
ENST00000490668 0.342660456282615 0.0906925724378052 0.0897343016903093 ENSG00000116560 SFPQ
ENST00000485365 0.251319442599486 0.0501462928189434 0.104473747404809 ENSG00000116560 SFPQ
ENST00000357214 0.106544190377362 0.0104506173539781 0.1004583805541 ENSG00000116560 SFPQ
ENST00000373297 0.985793882943412 0.951307507901904 0.00248018593151327 ENSG00000146463 ZMYM4
ENST00000314607 0.985793882943412 0.951307507901904 0.00248018593151327 ENSG00000146463 ZMYM4
ENST00000441447 0.43321566348822 0.143782568715893 -0.0905540859198267 ENSG00000146463 ZMYM4
ENST00000432683 0.993762798435345 0.978026165259066 -0.00193473589804901 ENSG00000227409 ZMYM4-AS1
ENST00000457946 0.702828268912777 0.398673765000287 0.033217088464018 ENSG00000146463 ZMYM4
ENST00000325722 0.831046559824246 0.598113242034696 0.018446032901549 ENSG00000142687 KIAA0319L
ENST00000373266 0.629556261208322 0.315693926558373 0.0449336050528488 ENSG00000142687 KIAA0319L
ENST00000426982 0.981871142903753 0.939818553150959 0.00273174357325997 ENSG00000142687 KIAA0319L
ENST00000461312 0.976160122428368 0.92312380941217 0.00558817272692031 ENSG00000142687 KIAA0319L
ENST00000485551 0.554530756055783 0.240047398336357 0.051370194987045 ENSG00000142687 KIAA0319L
ENST00000473844 0.763860276581423 0.485525957189199 0.0454266250839407 ENSG00000142687 KIAA0319L
ENST00000440579 0.940723902233985 0.831350554551982 0.0098433544535775 ENSG00000142687 KIAA0319L
ENST00000431916 0.648740856111999 0.336241887919048 0.0568526288938371 ENSG00000142687 KIAA0319L
ENST00000482929 0.918431644753544 0.772816979702241 -0.0142996376908303 ENSG00000142687 KIAA0319L
ENST00000478463 0.960818557800034 0.880509410725198 0.00858438485171844 ENSG00000142687 KIAA0319L
ENST00000470388 0.960818557800034 0.880502278206795 0.00858543042835194 ENSG00000142687 KIAA0319L
ENST00000492888 0.671724479842619 0.36171574027409 -0.0543623243102703 ENSG00000142687 KIAA0319L
ENST00000469892 0.690337779236829 0.381733822367506 -0.0528813500247509 ENSG00000142687 KIAA0319L
ENST00000494948 0.641527049343738 0.327373611285489 -0.0618363892818438 ENSG00000142687 KIAA0319L
ENST00000373253 0.708716947592474 0.406312590883947 -0.0435538741026155 ENSG00000020129 NCDN
ENST00000356090 0.715666047846951 0.416287333194582 -0.0429427243058432 ENSG00000020129 NCDN
ENST00000373243 0.715666047846951 0.416287920903682 -0.0429483433220076 ENSG00000020129 NCDN
ENST00000459931 0.47990266923879 0.179366330725593 -0.0865628488694543 ENSG00000020129 NCDN
ENST00000423723 0.832739733436278 0.601667560486714 0.0335459110797254 ENSG00000020129 NCDN
ENST00000373237 0.896453006998888 0.721201580653796 -0.0165009725263112 ENSG00000126067 PSMB2
ENST00000270815 0.920482111364043 0.778682989604659 -0.015324777531327 ENSG00000142686 C1orf216
ENST00000251195 0.591346810226412 0.276087908403398 0.0730444956313911 ENSG00000092853 CLSPN
ENST00000318121 0.575708447483454 0.261597813473353 0.076344310518739 ENSG00000092853 CLSPN
ENST00000373220 0.575708447483454 0.261597813473353 0.076344310518739 ENSG00000092853 CLSPN
ENST00000520551 0.575708447483454 0.261597813473353 0.076344310518739 ENSG00000092853 CLSPN
ENST00000373210 0.365032866753714 0.102216443442932 -0.0877640490561204 ENSG00000134698 AGO4
ENST00000373206 0.686813271677352 0.37768711257354 -0.0444227705774573 ENSG00000092847 AGO1
ENST00000373204 0.782251459910708 0.514964821716825 -0.0247059303888953 ENSG00000092847 AGO1
ENST00000324350 0.157764731406492 0.0208852961075948 -0.151917892268074 ENSG00000126070 AGO3
ENST00000373191 0.53015097039462 0.219079999886936 -0.0671078794206284 ENSG00000126070 AGO3
ENST00000397828 0.240861364164815 0.0459857289639243 -0.131894324844887 ENSG00000126070 AGO3
ENST00000246314 0.396663597534202 0.120137782491983 -0.0892967085483516 ENSG00000126070 AGO3
ENST00000373178 0.528280117894778 0.21740570542255 -0.0716333493276876 ENSG00000116863 ADPRHL2
ENST00000373166 0.684973907249527 0.375812370967933 -0.0391646174158674 ENSG00000054116 TRAPPC3
ENST00000462715 0.71167217318032 0.411122692357684 -0.0385314910864122 ENSG00000054116 TRAPPC3
ENST00000373163 0.686889905260125 0.377811602901119 -0.0391596254539977 ENSG00000054116 TRAPPC3
ENST00000373162 0.750441711785627 0.464592386108409 -0.0332635270990907 ENSG00000054116 TRAPPC3
ENST00000469757 0.442695081523259 0.150801856919726 -0.0708845980878666 ENSG00000054116 TRAPPC3
ENST00000373159 0.294826597132412 0.0674869308750254 -0.0975286028884842 ENSG00000054116 TRAPPC3
ENST00000497251 0.288813446779973 0.0648902535247052 -0.102146129599289 ENSG00000054116 TRAPPC3
ENST00000429533 0.630317391444086 0.316599692189345 -0.0509639559200547 ENSG00000116871 MAP7D1
ENST00000316156 0.516454043897206 0.207255656144939 -0.0577051776720271 ENSG00000116871 MAP7D1
ENST00000527764 0.592087876395232 0.276881528971037 -0.0597075197331445 ENSG00000116871 MAP7D1
ENST00000373150 0.505702255126052 0.199026237692855 -0.0588426946668844 ENSG00000116871 MAP7D1
ENST00000373151 0.50534529132553 0.198724886092795 -0.0588526425966174 ENSG00000116871 MAP7D1
ENST00000530729 0.586324197907026 0.271189363790601 -0.0601123301049524 ENSG00000116871 MAP7D1
ENST00000462118 0.512263474663586 0.204269433647612 -0.081848750535936 ENSG00000116871 MAP7D1
ENST00000474796 0.942309159167143 0.834546082421384 -0.011986772189303 ENSG00000116871 MAP7D1
ENST00000530975 0.564869097248985 0.250161718506913 -0.0668188050623821 ENSG00000116871 MAP7D1
ENST00000487131 0.330114057019578 0.0842891284065286 -0.0947567275094711 ENSG00000116871 MAP7D1
ENST00000373148 0.463460552799094 0.16678432539881 -0.0660885683379204 ENSG00000116871 MAP7D1
ENST00000532131 0.222837057113062 0.0401892620181682 -0.109695914237602 ENSG00000116871 MAP7D1
ENST00000487114 0.109698449039111 0.0110326371113492 -0.120774763920774 ENSG00000116871 MAP7D1
ENST00000354618 0.940821716392398 0.831547960994267 -0.00647906223772264 ENSG00000054118 THRAP3
ENST00000469141 0.995338351548671 0.98301039650576 -0.00066667255368232 ENSG00000054118 THRAP3
ENST00000478853 0.0362171418312494 0.00154485666915331 -0.186978183757777 ENSG00000054118 THRAP3
ENST00000466743 0.214026196888382 0.0369404571999498 0.125916343835251 ENSG00000054118 THRAP3
ENST00000480549 0.99143424968015 0.969844532326165 -0.00207645185418081 ENSG00000214193 SH3D21
ENST00000474766 0.883780730962127 0.695045250163794 0.0235047233138442 ENSG00000214193 SH3D21
ENST00000270824 0.876621816474004 0.682341713041876 0.0245968752204796 ENSG00000142694 EVA1B
ENST00000490466 0.867927549135662 0.665266407197566 0.0262067721111637 ENSG00000142694 EVA1B
ENST00000359297 0.653093851627233 0.341222448900448 -0.0444631344098675 ENSG00000196182 STK40
ENST00000373129 0.182820507236839 0.0274037355828972 -0.089012873145682 ENSG00000196182 STK40
ENST00000373130 0.182820507236839 0.0274139920232886 -0.0890098220451237 ENSG00000196182 STK40
ENST00000373132 0.182820507236839 0.0274139920232886 -0.0890098220451237 ENSG00000196182 STK40
ENST00000460417 0.828715444269651 0.592650492432971 -0.0359662656189581 ENSG00000196182 STK40
ENST00000482458 0.210510803792248 0.0358774754730868 -0.113632525503809 ENSG00000196182 STK40
ENST00000460017 0.142319929480674 0.0173637233097153 -0.151248060753342 ENSG00000196182 STK40
ENST00000476041 0.866393590473759 0.662494242327913 -0.0290608888703724 ENSG00000181817 LSM10
ENST00000315732 0.885596755882172 0.698923333904925 -0.0261549254737942 ENSG00000181817 LSM10
ENST00000373116 0.844700822067344 0.62212836788275 -0.0254040212414325 ENSG00000116898 MRPS15
ENST00000488606 0.990745942798378 0.967949379743642 0.00270839794642939 ENSG00000116898 MRPS15
ENST00000462067 0.847877022393937 0.627187630997243 -0.0250465752711876 ENSG00000116898 MRPS15
ENST00000373075 0.0430390668326979 0.00207000026264451 0.152938142120671 ENSG00000163875 MEAF6
ENST00000296214 0.0536676738542315 0.00307040720019145 0.146474853440392 ENSG00000163875 MEAF6
ENST00000373074 0.0467750533592316 0.00239587465117027 0.149749760217043 ENSG00000163875 MEAF6
ENST00000475828 0.0484076338177438 0.00256204203984341 0.148738949373584 ENSG00000163875 MEAF6
ENST00000487788 0.0504765839381889 0.00275774621565459 0.147904994259449 ENSG00000163875 MEAF6
ENST00000373073 0.150251254466498 0.01912272882115 0.120050315627564 ENSG00000163875 MEAF6
ENST00000487792 0.164525867818203 0.0225222240943884 0.117871978432013 ENSG00000163875 MEAF6
ENST00000448519 0.253029428794292 0.05079669480749 0.104424921294156 ENSG00000163875 MEAF6
ENST00000485039 0.38546959853657 0.113596181754172 0.0925173366262409 ENSG00000163875 MEAF6
ENST00000296215 0.819192112660371 0.574718571171624 0.0348848986964088 ENSG00000163877 SNIP1
ENST00000373062 0.544651580767612 0.231436246778487 0.0482469729971344 ENSG00000134697 GNL2
ENST00000462812 0.852357697625717 0.635605374790725 0.0259703030058409 ENSG00000134697 GNL2
ENST00000538069 0.703006828939619 0.398896652454867 0.0533199394883528 ENSG00000134697 GNL2
ENST00000463351 0.284268367368867 0.0631197877701693 0.119965041733759 ENSG00000134697 GNL2
ENST00000488496 0.846155561296393 0.624744810565552 -0.0337301240065683 ENSG00000134697 GNL2
ENST00000358011 0.458100271385756 0.162541018273549 0.0867555260970072 ENSG00000116922 C1orf109
ENST00000494120 0.409375380078126 0.127737297016217 0.0928652726373355 ENSG00000116922 C1orf109
ENST00000373055 0.855439022029909 0.641429573114854 0.0320211268321036 ENSG00000134690 CDCA8
ENST00000327331 0.860470911323207 0.651610282316847 0.0310346938234818 ENSG00000134690 CDCA8
ENST00000373044 0.934346293550741 0.813784971473236 -0.012728243893849 ENSG00000196449 YRDC
ENST00000373043 0.926111384073745 0.794370889868233 -0.0146526844568049 ENSG00000197982 C1orf122
ENST00000419397 0.836606294182741 0.607239236910855 -0.0310956348844563 ENSG00000197982 C1orf122
ENST00000468084 0.964577335762932 0.892982416642782 -0.00754675262498373 ENSG00000197982 C1orf122
ENST00000373042 0.9543822205081 0.865982230199493 -0.00962515299886043 ENSG00000197982 C1orf122
ENST00000446260 0.953072397994289 0.863366761506373 -0.00991128079923408 ENSG00000197982 C1orf122
ENST00000373036 0.938187003014739 0.824134116402581 -0.01106404640501 ENSG00000188786 MTF1
ENST00000373027 0.041555773118032 0.00195115875344388 -0.151313813767949 ENSG00000204084 INPP5B
ENST00000373023 0.028097504320896 0.000983851725555161 -0.157357943611312 ENSG00000204084 INPP5B
ENST00000373026 0.0413539784451011 0.00193444589437508 -0.155835318982032 ENSG00000204084 INPP5B
ENST00000373024 0.0444224087376794 0.0021879540361017 -0.15371179844705 ENSG00000204084 INPP5B
ENST00000373019 0.22189853443535 0.0398568110358634 0.077999912338999 ENSG00000183431 SF3A3
ENST00000448721 0.197281382114069 0.0315885244419229 0.0849472140759385 ENSG00000183431 SF3A3
ENST00000460925 0.264134633711744 0.0551658220674671 0.111978790258355 ENSG00000183431 SF3A3
ENST00000489537 0.423060995819612 0.136567650397427 0.0670346113906473 ENSG00000183431 SF3A3
ENST00000461869 0.562557631008912 0.247970767320516 0.0522959261434941 ENSG00000183431 SF3A3
ENST00000470585 0.590761062030613 0.275694764059401 0.0483855269247442 ENSG00000183431 SF3A3
ENST00000462258 0.896911575138346 0.722122437617625 0.0158363581889475 ENSG00000183431 SF3A3
ENST00000485803 0.914741001701184 0.762438056469157 0.0172966170015968 ENSG00000183386 FHL3
ENST00000373016 0.914741001701184 0.762438056469157 0.0172966170015968 ENSG00000183386 FHL3
ENST00000475084 0.878236511956584 0.685070734403452 0.0237308792089857 ENSG00000183386 FHL3
ENST00000477194 0.929537946849782 0.80098631706142 0.0150563597200824 ENSG00000183386 FHL3
ENST00000483182 0.881807132372876 0.69149904563694 0.0230171228099487 ENSG00000183520 UTP11L
ENST00000486563 0.794964793942558 0.534650402061061 -0.0401977429679242 ENSG00000183520 UTP11L
ENST00000373014 0.996533347915642 0.987953979036 -0.000818413480279274 ENSG00000183520 UTP11L
ENST00000537711 0.999216146557967 0.99744040562877 0.00017539465632397 ENSG00000183520 UTP11L
ENST00000488453 0.931075152723437 0.803796028782549 0.0137165228065813 ENSG00000183520 UTP11L
ENST00000373001 0.563285722883807 0.248911129425736 0.0616391388493548 ENSG00000116954 RRAGC
ENST00000493015 0.483681269722473 0.181846524830817 0.0862539308395997 ENSG00000116954 RRAGC
ENST00000433671 0.851230975863683 0.633237906037729 0.0257165421305788 ENSG00000228436 RP5-864K19.4
ENST00000456813 0.574882124400689 0.260849163327595 0.0633796172983736 ENSG00000228436 RP5-864K19.4
ENST00000397572 0.412682085378785 0.129867789600984 0.0891430975135205 ENSG00000214114 MYCBP
ENST00000494695 0.725012167662306 0.429088711193629 0.0485972874802343 ENSG00000214114 MYCBP
ENST00000495043 0.766216147531958 0.488907592871163 0.0434343761807182 ENSG00000214114 MYCBP
ENST00000489803 0.908523108101771 0.746788005199803 -0.0206100639105132 ENSG00000214114 MYCBP
ENST00000454994 0.915522933468845 0.76452197983208 -0.019134953618373 ENSG00000131233 GJA9
ENST00000489575 0.915522933468845 0.76452197983208 -0.019134953618373 ENSG00000214114 MYCBP
ENST00000465771 0.985533043276864 0.949536897475973 0.0041544402793477 ENSG00000214114 MYCBP
ENST00000432648 0.314821445462355 0.0768513804606349 0.0741924848327724 ENSG00000174574 AKIRIN1
ENST00000446189 0.340845289445432 0.0897337660820065 0.067089229511662 ENSG00000174574 AKIRIN1
ENST00000372984 0.358703854457047 0.0989975303842129 0.0656411924631726 ENSG00000174574 AKIRIN1
ENST00000531822 0.443527409319015 0.151690705355384 0.0696087077927856 ENSG00000174574 AKIRIN1
ENST00000372967 0.566529594551905 0.252358925171162 -0.0473081228571849 ENSG00000168653 NDUFS5
ENST00000372969 0.566529594551905 0.252358925171162 -0.0473081228571849 ENSG00000168653 NDUFS5
ENST00000545844 0.622908722598635 0.309200596507194 -0.0357939559250639 ENSG00000127603 MACF1
ENST00000567887 0.623188902119458 0.309574623619129 -0.0357706474429168 ENSG00000127603 MACF1
ENST00000372915 0.623407033552529 0.309737103804357 -0.0357545932077149 ENSG00000127603 MACF1
ENST00000539005 0.623188087978073 0.309565202112154 -0.0357680019289699 ENSG00000127603 MACF1
ENST00000317713 0.623188087978073 0.309565202112154 -0.0357680019289699 ENSG00000127603 MACF1
ENST00000361689 0.623407033552529 0.309730502065649 -0.0357542901727637 ENSG00000127603 MACF1
ENST00000524432 0.027094746067779 0.000911760735006222 -0.155496754660638 ENSG00000127603 MACF1
ENST00000467673 0.00197489296621985 8.48271819304387e-06 -0.290885621892792 ENSG00000127603 MACF1
ENST00000564288 0.853916359667347 0.638336827263772 -0.016174063883959 ENSG00000127603 MACF1
ENST00000494012 0.0113860632364239 0.000225540001311847 -0.237665162999206 ENSG00000127603 MACF1
ENST00000536367 0.00571044139752226 6.55569679497722e-05 -0.233643741560462 ENSG00000127603 MACF1
ENST00000480624 0.0276125727930815 0.000953238913885339 -0.219432782383153 ENSG00000127603 MACF1
ENST00000469366 0.0244099631581714 0.000745593127487265 -0.231065858085439 ENSG00000127603 MACF1
ENST00000496804 0.418121515235651 0.133190810607793 -0.0631595902356575 ENSG00000127603 MACF1
ENST00000530262 0.548517720475227 0.235028001742576 -0.0479900676927959 ENSG00000127603 MACF1
ENST00000485063 0.613160146677497 0.299187285961058 -0.0618662073395671 ENSG00000127603 MACF1
ENST00000472385 0.94689670473617 0.848510531036806 -0.00951891791598955 ENSG00000127603 MACF1
ENST00000484393 0.924554297304549 0.789975407518639 -0.0155172606345341 ENSG00000127603 MACF1
ENST00000476350 0.753427214769852 0.469496612143958 -0.029354693493959 ENSG00000127603 MACF1
ENST00000372925 0.977848139351994 0.929111199762413 -0.00298522514978601 ENSG00000127603 MACF1
ENST00000289893 0.978320321339292 0.930582648862144 0.0028941157165797 ENSG00000127603 MACF1
ENST00000530275 0.253335435821526 0.0509002179334662 0.0847027574110647 ENSG00000255103 KIAA0754
ENST00000482035 0.997353345974001 0.991113052319828 -0.000519211533182192 ENSG00000127603 MACF1
ENST00000473843 0.927001416649665 0.796117524825164 -0.013683818861893 ENSG00000127603 MACF1
ENST00000469490 0.809834296489596 0.558009611231907 0.025527718480241 ENSG00000127603 MACF1
ENST00000487656 0.493852989251561 0.189841398728949 -0.0781867410567666 ENSG00000127603 MACF1
ENST00000360115 0.482300055403156 0.180925327531864 0.0445295874663691 ENSG00000127603 MACF1
ENST00000497964 0.567871448008358 0.253655206015188 0.0473125226301526 ENSG00000127603 MACF1
ENST00000446276 0.378565696924641 0.109276571400212 0.0550516844868339 ENSG00000127603 MACF1
ENST00000442046 0.471813662107913 0.172983493577737 0.0487208268973751 ENSG00000127603 MACF1
ENST00000422234 0.945626540573546 0.845229392591259 0.00819030023772828 ENSG00000127603 MACF1
ENST00000462496 0.97264378595642 0.912768795206691 0.00455169115827456 ENSG00000127603 MACF1
ENST00000462103 0.639500925888716 0.325394859934636 -0.0564258420395676 ENSG00000127603 MACF1
ENST00000496360 0.692422594236046 0.385169741076308 0.0397112418442511 ENSG00000127603 MACF1
ENST00000497807 0.67100550829586 0.360998477969914 0.0385303349351125 ENSG00000127603 MACF1
ENST00000482028 0.502573938711743 0.196537010093215 0.077867778964514 ENSG00000090621 PABPC4
ENST00000372856 0.777381199274495 0.507938264186868 0.017658708009743 ENSG00000090621 PABPC4
ENST00000372857 0.778930614729021 0.509755943592703 0.0175854271486813 ENSG00000090621 PABPC4
ENST00000372858 0.866508955780813 0.662845750003183 0.0117013866584825 ENSG00000090621 PABPC4
ENST00000372862 0.838616441544795 0.610896263602089 0.0135529786292124 ENSG00000090621 PABPC4
ENST00000468476 0.752694794425132 0.468189019465002 0.0346988452153648 ENSG00000090621 PABPC4
ENST00000437136 0.671305065760773 0.36133446627466 0.0443796690830866 ENSG00000090621 PABPC4
ENST00000492468 0.609532067270393 0.294941130247374 0.0521164907275968 ENSG00000090621 PABPC4
ENST00000530186 0.440405011756685 0.148749481847383 0.0868530674621525 ENSG00000090621 PABPC4
ENST00000421687 0.723457954044424 0.42636829966118 0.0249028606061811 ENSG00000090621 PABPC4
ENST00000484555 0.99577442313576 0.984640799657686 0.00120549791275534 ENSG00000090621 PABPC4
ENST00000525045 0.871360745507853 0.671341011656257 -0.0207325151139044 ENSG00000090621 PABPC4
ENST00000527718 0.992427480862124 0.972500915620972 0.00122441475608042 ENSG00000090621 PABPC4
ENST00000477556 0.753454328243869 0.469635146728387 -0.044301996769209 ENSG00000090621 PABPC4
ENST00000461578 0.302530523250301 0.0708363184686229 -0.11557477231781 ENSG00000090621 PABPC4
ENST00000483770 0.594664176067545 0.279963315378959 -0.0603280235885944 ENSG00000090621 PABPC4
ENST00000525669 0.966155661141002 0.896369675199112 0.0048698394995713 ENSG00000090621 PABPC4
ENST00000470443 0.690659265718665 0.382744581110298 0.0288854777528927 ENSG00000090621 PABPC4
ENST00000415255 0.933272572301337 0.810688851084836 0.00766575242355471 ENSG00000228060 RP11-69E11.8
ENST00000513632 0.85740535665032 0.645475824117362 0.0193914255346592 ENSG00000090621 PABPC4
ENST00000525751 0.61099425493978 0.296886344909534 0.0513067441729379 ENSG00000090621 PABPC4
ENST00000474378 0.770898071248316 0.497527745832271 0.0328106927718054 ENSG00000090621 PABPC4
ENST00000529216 0.55020089046923 0.236258707987836 0.0604231927261766 ENSG00000090621 PABPC4
ENST00000492519 0.224922069446644 0.0408271698288018 0.107858697747092 ENSG00000090621 PABPC4
ENST00000451091 0.909130676480242 0.748281163557895 -0.0129085175729831 ENSG00000090621 PABPC4
ENST00000531243 0.971189240305731 0.908799753371014 -0.00596764850230476 ENSG00000090621 PABPC4
ENST00000470018 0.439613728621429 0.148164176709963 0.0850425885317325 ENSG00000084072 PPIE
ENST00000485507 0.354627267975569 0.096820550981465 0.103670435790345 ENSG00000084072 PPIE
ENST00000324379 0.36792336882276 0.10359046120027 0.0872217816750891 ENSG00000084072 PPIE
ENST00000356511 0.429047572932668 0.140819319105104 0.0783086230736025 ENSG00000084072 PPIE
ENST00000456578 0.360308196276526 0.099951220323729 0.104168858969815 ENSG00000084072 PPIE
ENST00000495526 0.367921847931966 0.103569851133181 0.0872255263688773 ENSG00000084072 PPIE
ENST00000482751 0.367921847931966 0.103569851133181 0.0872255263688773 ENSG00000084072 PPIE
ENST00000372830 0.429047572932668 0.140819319105104 0.0783086230736025 ENSG00000084072 PPIE
ENST00000497370 0.259340081547881 0.0534280996601504 0.105763854334024 ENSG00000084072 PPIE
ENST00000372835 0.368791616735224 0.103968868852746 0.086907198603175 ENSG00000084072 PPIE
ENST00000470213 0.251389866161351 0.0502110445724519 0.107284369876449 ENSG00000084072 PPIE
ENST00000474804 0.403795424862156 0.124581452927231 0.0861699639201163 ENSG00000084072 PPIE
ENST00000475350 0.367921847931966 0.103569851133181 0.0872255263688773 ENSG00000084072 PPIE
ENST00000480169 0.434252271932533 0.144541313571247 0.0846756167910618 ENSG00000084072 PPIE
ENST00000441669 0.83639797420931 0.607027520378006 0.0277235362212174 ENSG00000043514 TRIT1
ENST00000462797 0.836147962576401 0.606796763612767 0.0277307707483448 ENSG00000043514 TRIT1
ENST00000316891 0.836147962576401 0.606778754378814 0.0277314171502838 ENSG00000043514 TRIT1
ENST00000372818 0.836147962576401 0.606778754378814 0.0277314171502838 ENSG00000043514 TRIT1
ENST00000495175 0.856458701180586 0.643575647435612 0.0253327932622249 ENSG00000043514 TRIT1
ENST00000491865 0.857801342384101 0.646217152210348 0.0251834885291442 ENSG00000043514 TRIT1
ENST00000537223 0.891479908582735 0.711512208551679 0.0206615476076233 ENSG00000043514 TRIT1
ENST00000537440 0.891479908582735 0.711512208551679 0.0206615476076233 ENSG00000043514 TRIT1
ENST00000541099 0.891479908582735 0.711512208551679 0.0206615476076233 ENSG00000043514 TRIT1
ENST00000545233 0.891479908582735 0.711512208551679 0.0206615476076233 ENSG00000043514 TRIT1
ENST00000492612 0.92824874985278 0.798555464281147 0.0154060099533337 ENSG00000043514 TRIT1
ENST00000489945 0.986362274042598 0.953836524208372 0.00360040872235325 ENSG00000043514 TRIT1
ENST00000486825 0.995606942482209 0.984183220040543 0.00123787146854269 ENSG00000043514 TRIT1
ENST00000544981 0.627642812018223 0.313712427629898 -0.0681214952928952 ENSG00000043514 TRIT1
ENST00000372811 0.943221237705719 0.836703697573482 0.0134429717237224 ENSG00000168389 MFSD2A
ENST00000420632 0.96565286922341 0.895302391787656 0.00856255661887998 ENSG00000168389 MFSD2A
ENST00000434861 0.838789752717169 0.611239268377341 0.0350015828579361 ENSG00000168389 MFSD2A
ENST00000372809 0.943221237705719 0.836703697573482 0.0134429717237224 ENSG00000168389 MFSD2A
ENST00000483824 0.943274600627269 0.836984247114062 0.0134163849554411 ENSG00000168389 MFSD2A
ENST00000372797 0.382858726456179 0.111869965010434 0.0435362863509007 ENSG00000131236 CAP1
ENST00000372802 0.384253253495664 0.112704817480223 0.0434585774874633 ENSG00000131236 CAP1
ENST00000449311 0.648024585237974 0.335432797666154 -0.0318628146012974 ENSG00000131236 CAP1
ENST00000421589 0.704567299008466 0.400554950592396 -0.0273817280724152 ENSG00000131236 CAP1
ENST00000414893 0.842954449583614 0.618769008368478 -0.0152672421826047 ENSG00000131236 CAP1
ENST00000414281 0.702815749222998 0.398590255688265 -0.0275196195268112 ENSG00000131236 CAP1
ENST00000420216 0.657737405521305 0.345856509058481 -0.03101128271294 ENSG00000131236 CAP1
ENST00000372792 0.725736387019307 0.430008966580437 0.0219401982049633 ENSG00000131236 CAP1
ENST00000372798 0.60337986993389 0.288662620837446 0.0294391737123969 ENSG00000131236 CAP1
ENST00000340450 0.380804723650923 0.110576613220734 0.0437425873341169 ENSG00000131236 CAP1
ENST00000372805 0.345038204493931 0.0921156864540848 0.0460798091633461 ENSG00000131236 CAP1
ENST00000435719 0.752661538142404 0.46794132670018 -0.0233724105591246 ENSG00000131236 CAP1
ENST00000427843 0.720679928500605 0.42318777547083 -0.0260098457890159 ENSG00000131236 CAP1
ENST00000417287 0.655016125990737 0.343160868210922 -0.0310515756951175 ENSG00000131236 CAP1
ENST00000424977 0.701343303790305 0.396649076389913 -0.027552789069809 ENSG00000131236 CAP1
ENST00000446031 0.229296417749113 0.0422581964473674 -0.06809466198307 ENSG00000131236 CAP1
ENST00000479759 0.0375658100016281 0.00163173633558409 0.100619160984264 ENSG00000131236 CAP1
ENST00000461993 0.0239617530614744 0.000720735372603829 0.105890166121409 ENSG00000131236 CAP1
ENST00000494114 0.0642116525687323 0.00425255550264846 0.114233853256855 ENSG00000131236 CAP1
ENST00000433473 0.854470726786305 0.639460297771447 0.0213891347702798 ENSG00000131238 PPT1
ENST00000529905 0.850960426023544 0.632851950120936 0.0217878138185408 ENSG00000131238 PPT1
ENST00000530704 0.828746134114078 0.592826303601144 -0.0266899184423869 ENSG00000131238 PPT1
ENST00000372775 0.939297253923258 0.826981700814944 -0.0125222311161912 ENSG00000131238 PPT1
ENST00000449045 0.843806253589701 0.620454005070784 -0.0251653501717317 ENSG00000131238 PPT1
ENST00000439754 0.923814228154964 0.788394012484199 -0.0145813474591908 ENSG00000131238 PPT1
ENST00000530076 0.951411714482487 0.859604724033886 0.0103474099460135 ENSG00000131238 PPT1
ENST00000527311 0.83844632980774 0.610540137659224 -0.0270067181634785 ENSG00000131238 PPT1
ENST00000372779 0.820991561037551 0.578110535210289 -0.0305940773096021 ENSG00000131238 PPT1
ENST00000526547 0.836147962576401 0.606762201102033 -0.034935113847045 ENSG00000131238 PPT1
ENST00000372771 0.986005120777239 0.952310940704474 -0.00359325440581679 ENSG00000117000 RLF
ENST00000372759 0.71949227490264 0.421553430484324 0.0365017143825684 ENSG00000084073 ZMPSTE24
ENST00000479131 0.355218429350072 0.0971816095948875 -0.0788250827710389 ENSG00000084073 ZMPSTE24
ENST00000472583 0.484940508239359 0.183122719412415 -0.062031325896123 ENSG00000084073 ZMPSTE24
ENST00000474142 0.722952877192836 0.425850961200954 0.0485787831222648 ENSG00000084073 ZMPSTE24
ENST00000435168 0.918681858141615 0.773632562515199 0.0159139229563367 ENSG00000084070 SMAP2
ENST00000372718 0.436749340641571 0.14624316561132 0.064398975995316 ENSG00000084070 SMAP2
ENST00000372708 0.363502067398488 0.101448547629701 0.0817347294432975 ENSG00000084070 SMAP2
ENST00000539317 0.269836541893621 0.0575499280517417 0.106360616993531 ENSG00000084070 SMAP2
ENST00000467203 0.816070393516556 0.569615056477003 -0.0320844205915613 ENSG00000066136 NFYC
ENST00000424419 0.712068801192361 0.411577766619267 -0.0442990104962546 ENSG00000066136 NFYC
ENST00000427410 0.791869078632713 0.529921647279242 -0.0320826085217551 ENSG00000066136 NFYC
ENST00000447388 0.84844906645717 0.628077031618932 -0.0242686894531357 ENSG00000066136 NFYC
ENST00000425457 0.779653853352203 0.510972843127038 -0.0335764746888975 ENSG00000066136 NFYC
ENST00000453631 0.735294372672449 0.443168231849316 -0.0444223109126473 ENSG00000066136 NFYC
ENST00000456393 0.843975367439545 0.620782032118725 -0.0247946845694687 ENSG00000066136 NFYC
ENST00000372654 0.666698509376668 0.355710163716218 -0.0474676916888185 ENSG00000066136 NFYC
ENST00000534399 0.519769158496402 0.210172891876092 -0.0780107536364303 ENSG00000066136 NFYC
ENST00000372653 0.703090836370251 0.399033958875257 -0.0437687446714926 ENSG00000066136 NFYC
ENST00000372669 0.545305077686902 0.232081310844463 -0.0657891309861701 ENSG00000066136 NFYC
ENST00000372652 0.881592779951228 0.690909479901317 0.0213354080728155 ENSG00000066136 NFYC
ENST00000372651 0.936337999750218 0.818794469164605 -0.0126596799618443 ENSG00000066136 NFYC
ENST00000440226 0.916745924840871 0.767903379079796 0.0178371654357814 ENSG00000066136 NFYC
ENST00000308733 0.794979436864863 0.534721663350293 0.0371196881136384 ENSG00000066136 NFYC
ENST00000372621 0.828296569066081 0.592207118405809 -0.0222363179927171 ENSG00000171793 CTPS1
ENST00000541520 0.857516880859927 0.645730857602054 -0.0194984348611638 ENSG00000171793 CTPS1
ENST00000470271 0.927376944631529 0.796763913895367 -0.0137731625806615 ENSG00000171793 CTPS1
ENST00000475060 0.738249960223186 0.44718190758148 -0.0413486143322303 ENSG00000171793 CTPS1
ENST00000479480 0.970055937444088 0.906262323662352 -0.00570209044178764 ENSG00000171793 CTPS1
ENST00000543104 0.962558904845093 0.887641593855442 0.00681459558353116 ENSG00000171793 CTPS1
ENST00000372616 0.83888599985302 0.611370095505801 -0.0216118170672741 ENSG00000171793 CTPS1
ENST00000480420 0.98819451986673 0.959290483113367 0.00235572009650986 ENSG00000171793 CTPS1
ENST00000463285 0.926993981940222 0.796097259666888 0.0121463164199078 ENSG00000171793 CTPS1
ENST00000486889 0.949706005121974 0.854728086243785 0.0100369468596566 ENSG00000171793 CTPS1
ENST00000497210 0.687370724103737 0.378286628824019 0.0535621739146038 ENSG00000171793 CTPS1
ENST00000464283 0.847122687702267 0.626117291609788 -0.0226244682718038 ENSG00000171793 CTPS1
ENST00000463423 0.903055394199653 0.735307027045828 -0.0160000148069643 ENSG00000171793 CTPS1
ENST00000498694 0.700210045437174 0.395119394056088 -0.0393606558846223 ENSG00000171793 CTPS1
ENST00000302946 0.0584086528729731 0.00357133981134876 -0.198545383386779 ENSG00000171790 SLFNL1
ENST00000372613 0.0554900821596349 0.00324853675798534 -0.200442558873511 ENSG00000171790 SLFNL1
ENST00000397197 0.0554900821596349 0.00324853675798534 -0.200442558873511 ENSG00000171790 SLFNL1
ENST00000439569 0.0554900821596349 0.00324853675798534 -0.200442558873511 ENSG00000171790 SLFNL1
ENST00000372611 0.054088773997396 0.00311013357207919 -0.201074778443387 ENSG00000171790 SLFNL1
ENST00000359345 0.0323115602971352 0.001254778149754 -0.213618916629838 ENSG00000171790 SLFNL1
ENST00000456518 0.0640503951752648 0.00423159660218571 -0.149756449423913 ENSG00000010803 SCMH1
ENST00000397174 0.0606652035359523 0.00381922532389351 -0.149974390718366 ENSG00000010803 SCMH1
ENST00000402904 0.0606652035359523 0.00381922532389351 -0.149974390718366 ENSG00000010803 SCMH1
ENST00000361191 0.061652046175431 0.00394034785134417 -0.149563095008734 ENSG00000010803 SCMH1
ENST00000361705 0.061652046175431 0.00394034785134417 -0.149563095008734 ENSG00000010803 SCMH1
ENST00000397171 0.061652046175431 0.00394034785134417 -0.149563095008734 ENSG00000010803 SCMH1
ENST00000372597 0.0095738985776807 0.000165927568093134 -0.191915615043544 ENSG00000010803 SCMH1
ENST00000372596 0.0095738985776807 0.000165927568093134 -0.191915615043544 ENSG00000010803 SCMH1
ENST00000337495 0.0095738985776807 0.000165927568093134 -0.191915615043544 ENSG00000010803 SCMH1
ENST00000326197 0.0601943209622891 0.0037660644148764 -0.151367989384337 ENSG00000010803 SCMH1
ENST00000372595 0.0574939714473952 0.00346900481733473 -0.153357243863632 ENSG00000010803 SCMH1
ENST00000472037 0.530085753917789 0.219015492289652 -0.0726328272965233 ENSG00000010803 SCMH1
ENST00000460215 0.257166448715486 0.0524308682155595 -0.112006640157359 ENSG00000010803 SCMH1
ENST00000498793 0.168227201748072 0.023464958688092 -0.128840471873224 ENSG00000010803 SCMH1
ENST00000489421 0.304255710597228 0.071586730379985 -0.116970410331915 ENSG00000010803 SCMH1
ENST00000482530 0.115807109227813 0.0121311449738895 -0.171941083223829 ENSG00000010803 SCMH1
ENST00000488592 0.0648911751779318 0.00434538148693083 -0.201512530800488 ENSG00000010803 SCMH1
ENST00000372583 0.161232082531646 0.0217450550016998 -0.125659371729884 ENSG00000127124 HIVEP3
ENST00000372584 0.151725085566993 0.0194288547179634 -0.127590123781724 ENSG00000127124 HIVEP3
ENST00000247584 0.24321021533477 0.0469233275158268 -0.104890938852992 ENSG00000127124 HIVEP3
ENST00000460604 0.27516165670795 0.0595149676499156 -0.105735868745399 ENSG00000127124 HIVEP3
ENST00000429157 0.24274958634217 0.0466852022650283 -0.105686731634783 ENSG00000127124 HIVEP3
ENST00000491442 0.203413171704416 0.0336147388881256 -0.138408292750364 ENSG00000127124 HIVEP3
ENST00000489103 0.308836741085808 0.0736543292221068 -0.109613513445698 ENSG00000127124 HIVEP3
ENST00000372571 0.59524335064745 0.280551234286232 0.0561187970763229 ENSG00000198815 FOXJ3
ENST00000372572 0.628413433187525 0.314458699647487 -0.0418378412919407 ENSG00000198815 FOXJ3
ENST00000372573 0.639150486579925 0.325114818782806 -0.0410087659054445 ENSG00000198815 FOXJ3
ENST00000361346 0.634159409958322 0.320740857956551 -0.0413026222204571 ENSG00000198815 FOXJ3
ENST00000361776 0.634159409958322 0.320740857956551 -0.0413026222204571 ENSG00000198815 FOXJ3
ENST00000545068 0.620034457347154 0.305980078745833 -0.0443228083738482 ENSG00000198815 FOXJ3
ENST00000445886 0.0734917476917317 0.00533698481596836 -0.147577150908409 ENSG00000198815 FOXJ3
ENST00000372562 0.815822914671173 0.569218319547085 0.0350090954344702 ENSG00000127125 PPCS
ENST00000455780 0.752694794425132 0.468198548240366 0.0443633303780919 ENSG00000127125 PPCS
ENST00000472013 0.757783122869302 0.476377522561965 0.0435529640279618 ENSG00000127125 PPCS
ENST00000372561 0.757994005456286 0.476586866435604 0.0435490003311131 ENSG00000127125 PPCS
ENST00000372556 0.757994005456286 0.476586866435604 0.0435490003311131 ENSG00000127125 PPCS
ENST00000471420 0.598601908897512 0.284160947839877 0.0668752720402394 ENSG00000127125 PPCS
ENST00000304979 0.852905177281843 0.636576894414613 -0.0265147906056224 ENSG00000171960 PPIH
ENST00000372550 0.92070373255957 0.779509199381025 -0.0174864472173328 ENSG00000171960 PPIH
ENST00000440068 0.962120084290133 0.886021684142595 -0.00909580260349272 ENSG00000171960 PPIH
ENST00000455203 0.989961309496186 0.965710752473135 0.00271358040324348 ENSG00000171960 PPIH
ENST00000461351 0.949924687707757 0.855792983409463 -0.0118898555827805 ENSG00000171960 PPIH
ENST00000321358 0.840461689170746 0.614752147160504 -0.0125621356883418 ENSG00000065978 YBX1
ENST00000332220 0.541329741036486 0.228260572971887 -0.0325146071327481 ENSG00000065978 YBX1
ENST00000436427 0.782185672031311 0.514792254153918 -0.0182843682877588 ENSG00000065978 YBX1
ENST00000467957 0.303749146555109 0.0713796430316229 -0.055847794887736 ENSG00000065978 YBX1
ENST00000397054 0.815462380723269 0.56862148406355 0.0279759754106529 ENSG00000117385 LEPRE1
ENST00000460031 0.814691022142169 0.567110845664854 0.0280848830439723 ENSG00000117385 LEPRE1
ENST00000236040 0.814691022142169 0.567119821091269 0.0280854815539285 ENSG00000117385 LEPRE1
ENST00000495874 0.814691022142169 0.567119821091269 0.0280854815539285 ENSG00000117385 LEPRE1
ENST00000296388 0.814691022142169 0.567119821091269 0.0280854815539285 ENSG00000117385 LEPRE1
ENST00000462474 0.815071708572653 0.567850818273155 0.0355684658507914 ENSG00000117385 LEPRE1
ENST00000472802 0.762140204835525 0.482629553617461 0.0470875957275672 ENSG00000117385 LEPRE1
ENST00000431412 0.355154388798343 0.0971329166785655 0.0804032885430895 ENSG00000117385 LEPRE1
ENST00000460831 0.884458517564411 0.696718489754101 0.0239922623792272 ENSG00000117385 LEPRE1
ENST00000481465 0.520619122500495 0.211107427312148 0.0668478218198332 ENSG00000117385 LEPRE1
ENST00000447502 0.325775054633677 0.0818679990287896 0.0924083898635898 ENSG00000117385 LEPRE1
ENST00000463465 0.400116070837603 0.122374947240584 0.0754572256427882 ENSG00000117385 LEPRE1
ENST00000372526 0.786077919990472 0.520882982334359 -0.0379387855704512 ENSG00000117385 LEPRE1
ENST00000492956 0.813175967774805 0.56418358437494 -0.035054606387564 ENSG00000117385 LEPRE1
ENST00000464081 0.976446599210263 0.924449369808312 -0.00617859553117367 ENSG00000164008 C1orf50
ENST00000603943 0.98844880284065 0.960391183523577 -0.0032341692384332 ENSG00000164008 C1orf50
ENST00000536543 0.980045547380489 0.934811631447975 -0.00531841220947394 ENSG00000164008 C1orf50
ENST00000487556 0.58748446630418 0.272440055924427 0.0603984584653153 ENSG00000164010 ERMAP
ENST00000372517 0.58748446630418 0.272440055924427 0.0603984584653153 ENSG00000164010 ERMAP
ENST00000372514 0.549742154966442 0.235865452452329 0.0724599216081067 ENSG00000164010 ERMAP
ENST00000328249 0.775686697616952 0.504867012697227 0.0423288192873899 ENSG00000164010 ERMAP
ENST00000414798 0.761467827169311 0.481150368084906 0.0464002155252201 ENSG00000228192 RP11-342M1.3
ENST00000416809 0.77506152243976 0.503769803355661 0.045028990211265 ENSG00000228192 RP11-342M1.3
ENST00000426263 0.771804302003944 0.498749159795667 -0.0319109241015919 ENSG00000117394 SLC2A1
ENST00000475162 0.859896338253094 0.650483858956622 -0.0249699747633436 ENSG00000117394 SLC2A1
ENST00000439722 0.531659609439293 0.220172941006672 -0.0807887028566602 ENSG00000117394 SLC2A1
ENST00000415851 0.451159863952151 0.15759046881224 -0.0853289928233804 ENSG00000117394 SLC2A1
ENST00000372500 0.700266407788149 0.395333049870154 -0.0560025254052389 ENSG00000117394 SLC2A1
ENST00000431635 0.934957353331423 0.815261851901324 -0.00951693800898547 ENSG00000117395 EBNA1BP2
ENST00000236051 0.913406181937226 0.759430147026604 -0.0124543991320274 ENSG00000117395 EBNA1BP2
ENST00000463906 0.988903365235488 0.961809805692471 0.00247910232403501 ENSG00000117395 EBNA1BP2
ENST00000491223 0.955212044941142 0.867903408410681 0.00815111569792948 ENSG00000117395 EBNA1BP2
ENST00000472982 0.999971326031047 0.999824278304881 1.099522692414e-05 ENSG00000117395 EBNA1BP2
ENST00000483082 0.994725476047439 0.980922638167917 -0.00122653626199165 ENSG00000117395 EBNA1BP2
ENST00000461557 0.910128368807631 0.751192566033796 -0.0166963608909003 ENSG00000117395 EBNA1BP2
ENST00000310955 0.539331952640741 0.226636164032185 0.0839537751122771 ENSG00000117399 CDC20
ENST00000372462 0.531825310410351 0.220371565864938 0.0851252203136516 ENSG00000117399 CDC20
ENST00000372458 0.919374846086679 0.775310971847329 -0.0109127685622779 ENSG00000066322 ELOVL1
ENST00000413844 0.919374846086679 0.775376567952211 -0.0109135047830992 ENSG00000066322 ELOVL1
ENST00000468865 0.560373295431306 0.245848458889522 0.0542797883920252 ENSG00000066322 ELOVL1
ENST00000464204 0.988903365235488 0.961818124755441 -0.0017785199767455 ENSG00000066322 ELOVL1
ENST00000470968 0.98443053884597 0.946968848876574 -0.00244893050657857 ENSG00000066322 ELOVL1
ENST00000487209 0.970850314280038 0.908080566170427 -0.00429523392283923 ENSG00000066322 ELOVL1
ENST00000470769 0.977071428346947 0.92723264954164 -0.00347724052546044 ENSG00000066322 ELOVL1
ENST00000497569 0.977071428346947 0.926843269432771 -0.00350242630643871 ENSG00000066322 ELOVL1
ENST00000482302 0.996521826128182 0.987330075457495 -0.000608146975461482 ENSG00000066322 ELOVL1
ENST00000497050 0.989854179797037 0.965511788716857 -0.00161501916881696 ENSG00000066322 ELOVL1
ENST00000478481 0.453425735660333 0.159366379266416 0.0732482396793947 ENSG00000066322 ELOVL1
ENST00000479439 0.892323768962277 0.713037858327218 -0.0147763642096039 ENSG00000066322 ELOVL1
ENST00000465321 0.886246569327903 0.700145476841703 -0.0148729940559873 ENSG00000066322 ELOVL1
ENST00000479686 0.867067341356154 0.663884628506685 -0.0171371964064466 ENSG00000066322 ELOVL1
ENST00000496932 0.926359019499196 0.7949487893341 -0.0102410904251416 ENSG00000066322 ELOVL1
ENST00000290663 0.357252989898862 0.098147113275422 0.0646175915945108 ENSG00000159479 MED8
ENST00000372457 0.351467123314995 0.0952102020300863 0.0649943988116334 ENSG00000159479 MED8
ENST00000372455 0.416530016675319 0.132319454735852 0.0603529983268218 ENSG00000159479 MED8
ENST00000436713 0.23915575343209 0.045379797292922 0.0887403509338996 ENSG00000229431 RP1-92O14.6
ENST00000460803 0.934785083882069 0.814816769358115 0.0139079790043796 ENSG00000159479 MED8
ENST00000473560 0.49939358177421 0.194021363730152 0.0591273247755563 ENSG00000159479 MED8
ENST00000357658 0.458454330217116 0.162752879266653 -0.0912771407546189 ENSG00000198198 SZT2
ENST00000406439 0.487197108247408 0.184665694056735 -0.0849416953758609 ENSG00000198198 SZT2
ENST00000562955 0.336606954584389 0.0875866767718335 -0.0582724180897968 ENSG00000198198 SZT2
ENST00000470139 0.607830445950407 0.293440543308475 -0.0659927511172663 ENSG00000198198 SZT2
ENST00000372442 0.493852989251561 0.189844798888809 -0.0461261369347747 ENSG00000198198 SZT2
ENST00000460536 0.669274511899907 0.358780930352241 -0.0394476232955782 ENSG00000198198 SZT2
ENST00000583037 0.6939006975241 0.387342212781894 -0.042301039895582 ENSG00000178922 HYI
ENST00000372425 0.6939006975241 0.387342212781894 -0.042301039895582 ENSG00000178922 HYI
ENST00000372433 0.767398253369378 0.492332065978969 -0.0340022298079398 ENSG00000178922 HYI
ENST00000372434 0.709080435445327 0.406742458368945 -0.0407293975714548 ENSG00000178922 HYI
ENST00000470662 0.888235187887016 0.704668027025384 -0.0195788676694724 ENSG00000178922 HYI
ENST00000487366 0.887876568724794 0.703938999377449 -0.0195417341147316 ENSG00000178922 HYI
ENST00000372430 0.777851489771603 0.508565768850846 -0.0330017275268015 ENSG00000178922 HYI
ENST00000372432 0.691191532265222 0.383561850821186 -0.0424814138781721 ENSG00000178922 HYI
ENST00000372427 0.699097451712727 0.393934298679463 -0.041525288692024 ENSG00000178922 HYI
ENST00000372426 0.857559280439685 0.645775193760895 -0.0235203229620919 ENSG00000178922 HYI
ENST00000486909 0.736151649388216 0.444292663019987 -0.0372907883502643 ENSG00000178922 HYI
ENST00000496142 0.932098969957343 0.806592304343967 0.016878142830586 ENSG00000178922 HYI
ENST00000469587 0.963311666933768 0.889503779428085 0.00886185746088891 ENSG00000178922 HYI
ENST00000496043 0.453839368221082 0.159774940215696 -0.0835479285593933 ENSG00000142949 PTPRF
ENST00000481019 0.418196246912235 0.133224718837057 -0.0883574389808799 ENSG00000142949 PTPRF
ENST00000359947 0.519283478446271 0.20983617515471 -0.0456847566425572 ENSG00000142949 PTPRF
ENST00000438120 0.509215167682188 0.201487913706147 -0.0498509891912711 ENSG00000142949 PTPRF
ENST00000436724 0.209389625774631 0.0354779563291603 -0.111062156811137 ENSG00000142949 PTPRF
ENST00000372405 0.221382102613092 0.0396572578867174 -0.106845552931069 ENSG00000142949 PTPRF
ENST00000372413 0.562320168992221 0.247670823360968 -0.0408446746055969 ENSG00000142949 PTPRF
ENST00000372414 0.562320168992221 0.247670823360968 -0.0408446746055969 ENSG00000142949 PTPRF
ENST00000437607 0.215622817333201 0.0375150495261031 -0.106347615958213 ENSG00000142949 PTPRF
ENST00000467464 0.78873289860585 0.525190996037465 -0.0372111622926514 ENSG00000142949 PTPRF
ENST00000412568 0.779197429101884 0.510122220123045 -0.0259750858448759 ENSG00000142949 PTPRF
ENST00000429895 0.789656767952673 0.526339161223807 -0.02215635148639 ENSG00000142949 PTPRF
ENST00000414879 0.81092360118908 0.560152799486082 -0.0215086260361823 ENSG00000142949 PTPRF
ENST00000422171 0.81092360118908 0.560152799486082 -0.0215086260361823 ENSG00000142949 PTPRF
ENST00000496447 0.958519285921906 0.875640281887838 -0.00596483462879014 ENSG00000142949 PTPRF
ENST00000372407 0.987378072194368 0.957319300396705 -0.00202294014326244 ENSG00000142949 PTPRF
ENST00000463041 0.618271717115359 0.3042513760142 0.0677870082939787 ENSG00000142949 PTPRF
ENST00000477970 0.992861420913761 0.974068840047683 0.00124657434619658 ENSG00000142949 PTPRF
ENST00000372396 0.365585491906419 0.102463565161342 -0.065284337658595 ENSG00000066135 KDM4A
ENST00000463151 0.664676536377887 0.353234050009584 -0.0540660948333364 ENSG00000066135 KDM4A
ENST00000485249 0.708483806674838 0.406000421972406 -0.0532014175363908 ENSG00000066135 KDM4A
ENST00000398804 0.372909599695654 0.105945132394145 -0.0920742742064616 ENSG00000236200 KDM4A-AS1
ENST00000439057 0.348213771148865 0.0937573911011027 -0.0951131850800635 ENSG00000236200 KDM4A-AS1
ENST00000453015 0.471370813077337 0.172780946980093 -0.0886731826722569 ENSG00000236200 KDM4A-AS1
ENST00000418149 0.450909738029138 0.157445216433024 -0.0868831488026547 ENSG00000236200 KDM4A-AS1
ENST00000532911 0.144215635609062 0.0177723777127327 -0.155177827322757 ENSG00000126091 ST3GAL3
ENST00000489897 0.0841669330246575 0.00678942371241558 -0.148016946629486 ENSG00000126091 ST3GAL3
ENST00000372374 0.10069503684174 0.00946747814269055 -0.133481223175891 ENSG00000126091 ST3GAL3
ENST00000372375 0.10069503684174 0.00946747814269055 -0.133481223175891 ENSG00000126091 ST3GAL3
ENST00000545417 0.10069503684174 0.00946747814269055 -0.133481223175891 ENSG00000126091 ST3GAL3
ENST00000372377 0.10069503684174 0.00946747814269055 -0.133481223175891 ENSG00000126091 ST3GAL3
ENST00000361392 0.10069503684174 0.00946747814269055 -0.133481223175891 ENSG00000126091 ST3GAL3
ENST00000361400 0.10069503684174 0.00946747814269055 -0.133481223175891 ENSG00000126091 ST3GAL3
ENST00000353126 0.10069503684174 0.00946747814269055 -0.133481223175891 ENSG00000126091 ST3GAL3
ENST00000530154 0.0618877713480444 0.00398126275340614 -0.163299830571603 ENSG00000126091 ST3GAL3
ENST00000262915 0.10069503684174 0.00946747814269055 -0.133481223175891 ENSG00000126091 ST3GAL3
ENST00000330208 0.10069503684174 0.00946747814269055 -0.133481223175891 ENSG00000126091 ST3GAL3
ENST00000335430 0.10069503684174 0.00946747814269055 -0.133481223175891 ENSG00000126091 ST3GAL3
ENST00000351035 0.10069503684174 0.00946747814269055 -0.133481223175891 ENSG00000126091 ST3GAL3
ENST00000479383 0.15139515502737 0.0193599096533686 -0.153046151090216 ENSG00000126091 ST3GAL3
ENST00000347631 0.0826782686218449 0.00658757425345214 -0.148371472183479 ENSG00000126091 ST3GAL3
ENST00000484868 0.0990660944785647 0.00915378052060589 -0.173240385076587 ENSG00000126091 ST3GAL3
ENST00000461066 0.143807877029099 0.0176805117941349 -0.15580788451859 ENSG00000126091 ST3GAL3
ENST00000533997 0.0986084481422613 0.00909294536420059 -0.147054490224661 ENSG00000126091 ST3GAL3
ENST00000469715 0.0986084481422613 0.00909294536420059 -0.147054490224661 ENSG00000126091 ST3GAL3
ENST00000490541 0.0986084481422613 0.00909294536420059 -0.147054490224661 ENSG00000126091 ST3GAL3
ENST00000528371 0.0986084481422613 0.00909294536420059 -0.147054490224661 ENSG00000126091 ST3GAL3
ENST00000530581 0.0986084481422613 0.00909294536420059 -0.147054490224661 ENSG00000126091 ST3GAL3
ENST00000531816 0.0986084481422613 0.00909294536420059 -0.147054490224661 ENSG00000126091 ST3GAL3
ENST00000531993 0.0986084481422613 0.00909294536420059 -0.147054490224661 ENSG00000126091 ST3GAL3
ENST00000533212 0.0986084481422613 0.00909294536420059 -0.147054490224661 ENSG00000126091 ST3GAL3
ENST00000533933 0.0986084481422613 0.00909294536420059 -0.147054490224661 ENSG00000126091 ST3GAL3
ENST00000372369 0.0986084481422613 0.00909294536420059 -0.147054490224661 ENSG00000126091 ST3GAL3
ENST00000372372 0.0986084481422613 0.00909294536420059 -0.147054490224661 ENSG00000126091 ST3GAL3
ENST00000372368 0.0986084481422613 0.00909294536420059 -0.147054490224661 ENSG00000126091 ST3GAL3
ENST00000372367 0.0986084481422613 0.00909294536420059 -0.147054490224661 ENSG00000126091 ST3GAL3
ENST00000372366 0.0986084481422613 0.00909294536420059 -0.147054490224661 ENSG00000126091 ST3GAL3
ENST00000372365 0.0986084481422613 0.00909294536420059 -0.147054490224661 ENSG00000126091 ST3GAL3
ENST00000361746 0.0986084481422613 0.00909294536420059 -0.147054490224661 ENSG00000126091 ST3GAL3
ENST00000332628 0.0986084481422613 0.00909294536420059 -0.147054490224661 ENSG00000126091 ST3GAL3
ENST00000531451 0.0924864139510487 0.00814301176195351 -0.1492745792936 ENSG00000126091 ST3GAL3
ENST00000372362 0.0924864139510487 0.00814301176195351 -0.1492745792936 ENSG00000126091 ST3GAL3
ENST00000361812 0.0924864139510487 0.00814301176195351 -0.1492745792936 ENSG00000126091 ST3GAL3
ENST00000461375 0.187439481565037 0.0286615991604831 -0.129817602788424 ENSG00000126091 ST3GAL3
ENST00000490502 0.769819358553996 0.495922482129606 -0.0413113538192168 ENSG00000126091 ST3GAL3
ENST00000372343 0.962488330675166 0.887109685490502 0.00722652570791073 ENSG00000117408 IPO13
ENST00000489773 0.313020856096682 0.0760879246699791 0.117476839735219 ENSG00000117408 IPO13
ENST00000255108 0.797486437924615 0.538524591265255 -0.0377537679761761 ENSG00000132768 DPH2
ENST00000412950 0.854688113766883 0.64010094872922 -0.0298209021992768 ENSG00000132768 DPH2
ENST00000524776 0.854688113766883 0.64010094872922 -0.0298209021992768 ENSG00000132768 DPH2
ENST00000495421 0.797486437924615 0.538524591265255 -0.0377537679761761 ENSG00000132768 DPH2
ENST00000396758 0.797486437924615 0.538524591265255 -0.0377537679761761 ENSG00000132768 DPH2
ENST00000472505 0.841929232613026 0.61705097135632 -0.025142556355636 ENSG00000117410 ATP6V0B
ENST00000472174 0.766707341162048 0.490730361963961 -0.0305865985449151 ENSG00000117410 ATP6V0B
ENST00000532642 0.77360059668746 0.501644929117161 -0.0298426482946795 ENSG00000117410 ATP6V0B
ENST00000236067 0.772000700113015 0.499336620732059 -0.0300062987497146 ENSG00000117410 ATP6V0B
ENST00000471859 0.856304341979657 0.643272532740885 -0.0205517541902674 ENSG00000117410 ATP6V0B
ENST00000472277 0.901322022892809 0.731910241120699 -0.0159901623200587 ENSG00000117410 ATP6V0B
ENST00000461670 0.824170481125109 0.584504595590909 -0.0282788730873808 ENSG00000117410 ATP6V0B
ENST00000468183 0.772000700113015 0.499336620732059 -0.0300062987497146 ENSG00000117410 ATP6V0B
ENST00000473485 0.772000700113015 0.499336620732059 -0.0300062987497146 ENSG00000117410 ATP6V0B
ENST00000496131 0.86398334824762 0.658062454652806 -0.0214801519632635 ENSG00000117410 ATP6V0B
ENST00000498208 0.917870025444366 0.771288657941914 -0.0152697319237789 ENSG00000117410 ATP6V0B
ENST00000532072 0.747081316593346 0.458780709236736 0.0391315566527872 ENSG00000117410 ATP6V0B
ENST00000498664 0.841198586763008 0.615635844983114 0.0231686086361113 ENSG00000117410 ATP6V0B
ENST00000498543 0.708896920960382 0.406534618667435 0.0557725523276081 ENSG00000117411 B4GALT2
ENST00000372324 0.314725885423569 0.0767912908441378 0.0850441570458289 ENSG00000117411 B4GALT2
ENST00000497866 0.466227396705945 0.16879088570696 0.0873013826788545 ENSG00000117411 B4GALT2
ENST00000434555 0.41228609572597 0.129576141411966 0.074158793949996 ENSG00000117411 B4GALT2
ENST00000356836 0.382821766871388 0.111840987019623 0.0772345778638126 ENSG00000117411 B4GALT2
ENST00000309519 0.275630638996535 0.0596830147092133 0.0904159638419696 ENSG00000117411 B4GALT2
ENST00000485678 0.462267520150012 0.165589034359282 0.076433925707464 ENSG00000117411 B4GALT2
ENST00000481924 0.335774901950508 0.0872286178548825 0.109811655830298 ENSG00000117411 B4GALT2
ENST00000372307 0.812952974440847 0.563681614970896 -0.0392474777417881 ENSG00000196517 SLC6A9
ENST00000372306 0.851769398235183 0.634414414712266 -0.032740388767931 ENSG00000196517 SLC6A9
ENST00000361745 0.298280678187472 0.0688947572911595 0.0966357927694937 ENSG00000178028 DMAP1
ENST00000446292 0.227966659400783 0.0418218149459214 0.109943855618759 ENSG00000178028 DMAP1
ENST00000440641 0.326277960522807 0.0820651954475048 0.0964386684625614 ENSG00000178028 DMAP1
ENST00000437511 0.235563807071685 0.0442892132927635 0.110553618073781 ENSG00000178028 DMAP1
ENST00000471829 0.230430482370331 0.0426038995214737 0.116073603942753 ENSG00000178028 DMAP1
ENST00000487922 0.219727606456989 0.0391625861838349 0.119588188777498 ENSG00000178028 DMAP1
ENST00000315913 0.291804660227822 0.0661688157742188 0.0975975336579677 ENSG00000178028 DMAP1
ENST00000372289 0.291804660227822 0.0661688157742188 0.0975975336579677 ENSG00000178028 DMAP1
ENST00000372290 0.109146435515048 0.0109206447735062 0.158295577155167 ENSG00000178028 DMAP1
ENST00000488433 0.118092613426673 0.012542303674682 0.149071153659262 ENSG00000178028 DMAP1
ENST00000372257 0.046015790538925 0.00233035170283362 -0.156304382537259 ENSG00000117419 ERI3
ENST00000372259 0.0744167188400937 0.00546332061643148 -0.148003065738756 ENSG00000117419 ERI3
ENST00000456170 0.0847835873878701 0.00690909196910065 -0.144984964038346 ENSG00000117419 ERI3
ENST00000537474 0.0512839878536749 0.00282421081391201 -0.156305334013187 ENSG00000117419 ERI3
ENST00000489710 0.323765169417734 0.0808288608799279 -0.0998818689193931 ENSG00000117419 ERI3
ENST00000479101 0.314952525060942 0.0769243926239829 -0.102314245503879 ENSG00000117419 ERI3
ENST00000462341 0.217387632594568 0.0383208925787073 -0.119103911815791 ENSG00000117419 ERI3
ENST00000452396 0.0499709171854872 0.00270056394964398 -0.176925157938286 ENSG00000117419 ERI3
ENST00000495828 0.0411234177531173 0.00191955298170443 -0.186943647090792 ENSG00000117419 ERI3
ENST00000457571 0.0455858364550841 0.00229406672055189 -0.188888412997783 ENSG00000117419 ERI3
ENST00000355387 0.828726168023413 0.592716151544984 -0.0296392539271577 ENSG00000187147 RNF220
ENST00000361799 0.828726168023413 0.592716151544984 -0.0296392539271577 ENSG00000187147 RNF220
ENST00000372247 0.82858751512198 0.592499059458969 -0.0296448639029731 ENSG00000187147 RNF220
ENST00000443020 0.797907848809065 0.539158127957277 -0.0362649293949642 ENSG00000187147 RNF220
ENST00000453863 0.833742029501111 0.602868158674159 -0.0366854075269385 ENSG00000187147 RNF220
ENST00000335497 0.862708703813979 0.655872092395363 -0.0271625396339344 ENSG00000187147 RNF220
ENST00000440132 0.865133704690324 0.660406747479173 -0.0267109594548765 ENSG00000187147 RNF220
ENST00000474064 0.876637674928912 0.682525119088691 -0.022832654788254 ENSG00000187147 RNF220
ENST00000471494 0.844669723227625 0.622074075526994 -0.0309472294800773 ENSG00000187147 RNF220
ENST00000488865 0.880798580681877 0.689592695944491 -0.0281934326516881 ENSG00000187147 RNF220
ENST00000497469 0.678357605105327 0.36926281198153 -0.0581245122748659 ENSG00000187147 RNF220
ENST00000475378 0.688442837315762 0.379434484839025 -0.0536418916318368 ENSG00000187147 RNF220
ENST00000484745 0.767001070740257 0.49157262548595 -0.0393328236211492 ENSG00000187147 RNF220
ENST00000372242 0.934346293550741 0.813652788969771 -0.013176150357802 ENSG00000126106 TMEM53
ENST00000372243 0.934346293550741 0.813652788969771 -0.013176150357802 ENSG00000126106 TMEM53
ENST00000372244 0.934346293550741 0.813652788969771 -0.013176150357802 ENSG00000126106 TMEM53
ENST00000495630 0.967812328077308 0.899741143235547 -0.00694732122122242 ENSG00000126106 TMEM53
ENST00000474394 0.960532250624691 0.879867110234806 -0.00999564041935045 ENSG00000187147 RNF220
ENST00000480686 0.941749290348097 0.83357639094428 -0.0131081278839691 ENSG00000187147 RNF220
ENST00000474956 0.924857421791603 0.790528813157153 -0.0183346483313424 ENSG00000187147 RNF220
ENST00000372224 0.538986025280461 0.226297537022661 0.08525046105801 ENSG00000142945 KIF2C
ENST00000372218 0.540349150087451 0.227579625256765 0.0850926152123957 ENSG00000142945 KIF2C
ENST00000372217 0.512043025325398 0.204061846122454 0.0914737206362341 ENSG00000142945 KIF2C
ENST00000497035 0.766117571188966 0.488434614091937 0.0225857041710552 ENSG00000142937 RPS8
ENST00000396651 0.76271596953643 0.483738411458073 0.0227826883101101 ENSG00000142937 RPS8
ENST00000372209 0.763187468886784 0.484424416236527 0.0227583739662151 ENSG00000142937 RPS8
ENST00000470475 0.986500051835942 0.954083950178929 0.0021864270431537 ENSG00000142937 RPS8
ENST00000485390 0.764619979188433 0.486291456735808 0.0226711536260423 ENSG00000142937 RPS8
ENST00000464658 0.647619260263568 0.334932504045617 0.033909271231356 ENSG00000142937 RPS8
ENST00000484599 0.652387360084355 0.34031527239497 0.0336811441263628 ENSG00000142937 RPS8
ENST00000474582 0.677600273617346 0.368281905861332 0.0496974521503042 ENSG00000142937 RPS8
ENST00000372201 0.544782845220316 0.231646218782403 0.0586350196445828 ENSG00000173846 PLK3
ENST00000465443 0.546617394592593 0.233464247349664 0.0583017087621407 ENSG00000173846 PLK3
ENST00000476731 0.836614780370456 0.607257501697012 -0.0334825570305869 ENSG00000173846 PLK3
ENST00000492398 0.10992510303271 0.0110621757667627 0.142676681449465 ENSG00000173846 PLK3
ENST00000461358 0.19539019570284 0.030941444582781 0.141207902348299 ENSG00000173846 PLK3
ENST00000493100 0.118795636328637 0.012676728850786 0.166061955898513 ENSG00000173846 PLK3
ENST00000450269 0.985724255609416 0.950295689644984 0.00357378191765252 ENSG00000222009 BTBD19
ENST00000453418 0.985724255609416 0.950295689644984 0.00357378191765252 ENSG00000222009 BTBD19
ENST00000409335 0.961797422111544 0.885106470396993 0.00838407750458816 ENSG00000222009 BTBD19
ENST00000439563 0.873363291248813 0.675431054051222 0.0245278062894464 ENSG00000222009 BTBD19
ENST00000485668 0.980145722928697 0.935376194812696 -0.004566172638562 ENSG00000222009 BTBD19
ENST00000482715 0.955933377006479 0.869730773481842 0.00949469218759899 ENSG00000222009 BTBD19
ENST00000475105 0.887297882837593 0.702692369217357 -0.0243822069954435 ENSG00000222009 BTBD19
ENST00000495433 0.800811473760325 0.54410177319451 -0.0424100726656098 ENSG00000222009 BTBD19
ENST00000439363 0.799500190521134 0.541761096806427 -0.0390645935424311 ENSG00000070785 EIF2B3
ENST00000360403 0.547896480561183 0.234634971280955 -0.0671817231339935 ENSG00000070785 EIF2B3
ENST00000372183 0.691449004867217 0.383842639783766 -0.0519387826966577 ENSG00000070785 EIF2B3
ENST00000480675 0.472446139378166 0.173564756899115 -0.0882107204857526 ENSG00000070785 EIF2B3
ENST00000477953 0.439174147480063 0.147933414650652 -0.0936634538779128 ENSG00000070785 EIF2B3
ENST00000372182 0.728856874959696 0.434421449705366 -0.0527706955653998 ENSG00000070785 EIF2B3
ENST00000372168 0.993270976098304 0.97581443898138 0.00183492643620371 ENSG00000126107 HECTD3
ENST00000372172 0.940070046939741 0.829116935914223 -0.0113148705585169 ENSG00000126107 HECTD3
ENST00000486132 0.849706091071818 0.630345400064419 -0.0317463086618108 ENSG00000126107 HECTD3
ENST00000486296 0.925436479938149 0.792426208609937 0.0179520351103862 ENSG00000126107 HECTD3
ENST00000466423 0.921981081751262 0.782255753627597 0.018641700827462 ENSG00000126107 HECTD3
ENST00000246337 0.858081800898437 0.646803398454212 -0.0202579916960728 ENSG00000126088 UROD
ENST00000491773 0.960642183140567 0.880090035501958 -0.0071772535607549 ENSG00000126088 UROD
ENST00000463092 0.912350890916531 0.756641213304328 -0.0148284374369175 ENSG00000126088 UROD
ENST00000461035 0.855512188490771 0.641535112291971 -0.0230739979000862 ENSG00000126088 UROD
ENST00000491300 0.964513674703476 0.892808742699967 -0.0059626240889679 ENSG00000126088 UROD
ENST00000434478 0.990475960760975 0.967311720409592 0.00184931098604093 ENSG00000126088 UROD
ENST00000494399 0.858025897391869 0.646685249583937 -0.0202577747493006 ENSG00000126088 UROD
ENST00000460334 0.971218955039165 0.90896538180283 0.00537684834771375 ENSG00000126088 UROD
ENST00000462688 0.963311666933768 0.889360528984724 -0.00615332040250685 ENSG00000126088 UROD
ENST00000460906 0.976490425425783 0.924727092478936 0.00442619103915077 ENSG00000126088 UROD
ENST00000490385 0.968557713103864 0.901821519247506 0.00578105404097913 ENSG00000126088 UROD
ENST00000469548 0.961396812962257 0.882076523009002 -0.00647804592511643 ENSG00000126088 UROD
ENST00000486699 0.956786416614662 0.871299726566689 -0.00707726401005718 ENSG00000126088 UROD
ENST00000478467 0.966839586996035 0.897655743622861 -0.00563925744777308 ENSG00000126088 UROD
ENST00000428106 0.969821796381204 0.905692765106431 -0.00520707089954349 ENSG00000126088 UROD
ENST00000496439 0.95845958468276 0.875333491720603 0.00734945505237065 ENSG00000126088 UROD
ENST00000473012 0.979549108599347 0.933475350077537 0.0039406617410701 ENSG00000126088 UROD
ENST00000472254 0.877331864306183 0.683459344703204 -0.0278234041844005 ENSG00000126088 UROD
ENST00000262746 0.707200411154979 0.403996114029543 0.024519312243838 ENSG00000117450 PRDX1
ENST00000319248 0.705615382496806 0.402171772368499 0.0246139025758313 ENSG00000117450 PRDX1
ENST00000372079 0.706424076307996 0.403127998906508 0.0245592040207477 ENSG00000117450 PRDX1
ENST00000447184 0.668560827621161 0.357741905960051 0.0273040761308925 ENSG00000117450 PRDX1
ENST00000424390 0.66825384832302 0.35745856752306 0.0273179948018779 ENSG00000117450 PRDX1
ENST00000483583 0.698227544002274 0.39300088006826 0.0271873686391954 ENSG00000117450 PRDX1
ENST00000372070 0.800811473760325 0.544191186779358 -0.0302855172210449 ENSG00000117448 AKR1A1
ENST00000434299 0.998110014652736 0.99328455086956 -0.000477459139487875 ENSG00000117448 AKR1A1
ENST00000496999 0.985199712143397 0.948744320872564 0.00375490103661416 ENSG00000117448 AKR1A1
ENST00000476957 0.866121736769263 0.661810145807501 -0.0225252353711624 ENSG00000117448 AKR1A1
ENST00000481885 0.897987784554223 0.724203396627195 0.0204551088596228 ENSG00000117448 AKR1A1
ENST00000351829 0.922019382626414 0.782609012767271 -0.0139916808702561 ENSG00000117448 AKR1A1
ENST00000471651 0.894024491640745 0.716035297004155 0.0217323241861029 ENSG00000117448 AKR1A1
ENST00000497973 0.780003386035195 0.511655482461661 -0.0349315970741547 ENSG00000117448 AKR1A1
ENST00000473038 0.713940693706785 0.413616760072313 -0.0489633339604474 ENSG00000117448 AKR1A1
ENST00000495913 0.652854464451313 0.340984020188955 -0.0582577277443404 ENSG00000117448 AKR1A1
ENST00000487654 0.609465385928326 0.294871908665718 -0.0679742195932546 ENSG00000117448 AKR1A1
ENST00000437901 0.609538196900163 0.295015492162047 0.0533539703491012 ENSG00000132780 NASP
ENST00000437362 0.600518888216154 0.285826901664984 0.0544066656237121 ENSG00000132780 NASP
ENST00000464190 0.700501981158937 0.395644105176618 0.0538165680542758 ENSG00000132780 NASP
ENST00000528084 0.759608313597143 0.47917356823554 0.0463369387359511 ENSG00000132780 NASP
ENST00000527359 0.460071662224246 0.164029883781407 0.0693831301659579 ENSG00000132780 NASP
ENST00000525515 0.644746282934469 0.331581154338074 0.0506692895061162 ENSG00000132780 NASP
ENST00000453748 0.513225294709022 0.204997279721026 0.0648848350790002 ENSG00000132780 NASP
ENST00000402363 0.4837791698006 0.181936827024866 0.0637726796674845 ENSG00000132780 NASP
ENST00000537798 0.4837791698006 0.181936827024866 0.0637726796674845 ENSG00000132780 NASP
ENST00000527470 0.715294143211928 0.415730048971767 0.0502385549806642 ENSG00000132780 NASP
ENST00000529333 0.742483614401954 0.452793391830639 0.0461363692629786 ENSG00000132780 NASP
ENST00000531532 0.758059154881248 0.476818242299995 0.0485566065030363 ENSG00000132780 NASP
ENST00000528238 0.514111660387692 0.205692994357694 0.0621872305232251 ENSG00000132780 NASP
ENST00000534101 0.70608963295117 0.402748973309129 0.0506560277074464 ENSG00000132780 NASP
ENST00000350030 0.50597436036442 0.199228502555229 0.0607690145765803 ENSG00000132780 NASP
ENST00000470768 0.841057455755408 0.615447371077646 0.0301246933883457 ENSG00000132780 NASP
ENST00000372052 0.483681269722473 0.181862040429469 0.0637735325377593 ENSG00000132780 NASP
ENST00000351223 0.483681269722473 0.181862040429469 0.0637735325377593 ENSG00000132780 NASP
ENST00000530073 0.184166208811054 0.0278306500292662 0.121369033190544 ENSG00000132780 NASP
ENST00000481782 0.256449355514274 0.052164096536342 0.108642623327014 ENSG00000132780 NASP
ENST00000531612 0.306078079937436 0.0724194137148726 0.102863881352195 ENSG00000132780 NASP
ENST00000527932 0.533410654005377 0.222105588257347 0.079573199955448 ENSG00000132780 NASP
ENST00000534450 0.471026222943832 0.172585855453804 0.0854116901547526 ENSG00000132780 NASP
ENST00000479235 0.158347514987983 0.0210240978985108 0.130375770488746 ENSG00000159592 GPBP1L1
ENST00000290795 0.945707220166002 0.846120638324037 -0.00757518411068402 ENSG00000159592 GPBP1L1
ENST00000355105 0.938057620253382 0.823278127190581 -0.00870276118829085 ENSG00000159592 GPBP1L1
ENST00000498128 0.894618377389556 0.717500042217548 -0.0222527184020757 ENSG00000159592 GPBP1L1
ENST00000488278 0.54416619717522 0.230950962141792 -0.0650770208993668 ENSG00000159592 GPBP1L1
ENST00000480941 0.51253507295018 0.204491984496827 -0.0687253205918837 ENSG00000159592 GPBP1L1
ENST00000480083 0.518566119310992 0.20907526831044 -0.0679347185459288 ENSG00000159592 GPBP1L1
ENST00000493083 0.515460040479179 0.206635385934761 -0.0718163860805452 ENSG00000159592 GPBP1L1
ENST00000460859 0.413033652909671 0.130014282889366 -0.0886070110744427 ENSG00000159592 GPBP1L1
ENST00000372025 0.718823074624834 0.420735907226366 0.0524698433676857 ENSG00000159596 TMEM69
ENST00000496366 0.521374612658187 0.211652808830678 0.0825499948617855 ENSG00000159596 TMEM69
ENST00000359942 0.945929141265838 0.846710985115122 0.010823668226457 ENSG00000197429 IPP
ENST00000495072 0.912203703945347 0.756212202433462 0.0202238201139663 ENSG00000197429 IPP
ENST00000396478 0.878239549327667 0.685091193931077 0.0238703549096414 ENSG00000197429 IPP
ENST00000470809 0.14020888736614 0.016876920563707 -0.146400062040781 ENSG00000086015 MAST2
ENST00000372009 0.0243065236006944 0.00073926832689923 -0.106822454814469 ENSG00000086015 MAST2
ENST00000361297 0.0238270076032372 0.0007139965960514 -0.107090113073243 ENSG00000086015 MAST2
ENST00000372008 0.113178287328926 0.0116548482306976 -0.0951613900886311 ENSG00000086015 MAST2
ENST00000482881 0.361685298071776 0.10057920105975 -0.0766119281601759 ENSG00000086015 MAST2
ENST00000262741 0.0375431715020292 0.00163020977077193 -0.195748964767363 ENSG00000117461 PIK3R3
ENST00000372006 0.0398320170707742 0.00180970791761533 -0.193703850657217 ENSG00000117461 PIK3R3
ENST00000340332 0.0395673316632165 0.00179138472008051 -0.193775698429317 ENSG00000117461 PIK3R3
ENST00000354242 0.0395673316632165 0.00179138472008051 -0.193775698429317 ENSG00000117461 PIK3R3
ENST00000420542 0.0395673316632165 0.00179138472008051 -0.193775698429317 ENSG00000117461 PIK3R3
ENST00000396420 0.834725652756144 0.604340309743014 0.0192472346348102 ENSG00000085998 POMGNT1
ENST00000371984 0.799966080962423 0.54280923498544 0.023242509932713 ENSG00000085998 POMGNT1
ENST00000371992 0.832499200682467 0.600872686792995 0.0194398061418244 ENSG00000085998 POMGNT1
ENST00000475642 0.646138447534756 0.333135046025931 0.0630718650035669 ENSG00000085998 POMGNT1
ENST00000535522 0.700965580473822 0.396093425371053 0.0372075174155797 ENSG00000085998 POMGNT1
ENST00000371986 0.799966080962423 0.54280923498544 0.023242509932713 ENSG00000085998 POMGNT1
ENST00000485714 0.791318390274781 0.529118032344284 0.0355400384038385 ENSG00000085998 POMGNT1
ENST00000477114 0.851521124674015 0.633651368206645 0.0305775791983541 ENSG00000085998 POMGNT1
ENST00000497439 0.832892311908889 0.601865702173049 -0.0280589238868742 ENSG00000085998 POMGNT1
ENST00000489985 0.735885840408623 0.443957056890808 -0.0457453458122991 ENSG00000085998 POMGNT1
ENST00000496156 0.0221484373139808 0.000641904733474702 0.179862293705727 ENSG00000132128 LRRC41
ENST00000343304 0.985750616800637 0.951065565159693 0.00238794983359215 ENSG00000132128 LRRC41
ENST00000472710 0.785516512303871 0.519998928614631 0.0273999602549913 ENSG00000132128 LRRC41
ENST00000498402 0.282305109770724 0.0622948865024838 -0.0757743168492546 ENSG00000132128 LRRC41
ENST00000469150 0.887774945064784 0.70356213995755 -0.0235709959990308 ENSG00000132128 LRRC41
ENST00000311672 0.968186325682068 0.900998872734855 0.00446623094055278 ENSG00000173660 UQCRH
ENST00000489056 0.968186325682068 0.900998872734855 0.00446623094055278 ENSG00000173660 UQCRH
ENST00000486951 0.837199371219359 0.60875994329867 0.0194180380082396 ENSG00000173660 UQCRH
ENST00000496387 0.968186325682068 0.900998872734855 0.00446623094055278 ENSG00000173660 UQCRH
ENST00000460947 0.977958364898489 0.929839453311674 -0.00344076276428942 ENSG00000173660 UQCRH
ENST00000474844 0.986529769060118 0.95412873751475 0.00354811715736259 ENSG00000117481 NSUN4
ENST00000307089 0.871360745507853 0.671264438185888 -0.0248906264903904 ENSG00000117481 NSUN4
ENST00000486270 0.918186215862217 0.772006059982891 0.0185339046658816 ENSG00000117481 NSUN4
ENST00000536062 0.970577162796761 0.907530172635824 0.00726338668608175 ENSG00000117481 NSUN4
ENST00000471871 0.971345067767879 0.909235436193866 0.00710393933207957 ENSG00000117481 NSUN4
ENST00000537428 0.953790979006294 0.864831946556436 0.0106650799076488 ENSG00000117481 NSUN4
ENST00000498008 0.999310206652108 0.997773240269465 0.000175267888128605 ENSG00000117481 NSUN4
ENST00000495427 0.941304474539292 0.832616986015974 -0.0133831825166561 ENSG00000117481 NSUN4
ENST00000342571 0.799135085840315 0.541224620368787 0.0370858118827604 ENSG00000079277 MKNK1
ENST00000371946 0.915522933468845 0.764666712170905 0.0160307434775073 ENSG00000079277 MKNK1
ENST00000341183 0.920051657544453 0.776689608179156 0.015191452884603 ENSG00000079277 MKNK1
ENST00000371944 0.799135085840315 0.541224620368787 0.0370858118827604 ENSG00000079277 MKNK1
ENST00000371945 0.915522933468845 0.764666712170905 0.0160307434775073 ENSG00000079277 MKNK1
ENST00000528077 0.907343921794539 0.744462477574579 0.0174340854134167 ENSG00000079277 MKNK1
ENST00000428112 0.984939831216005 0.948277301994049 0.00352607006841828 ENSG00000079277 MKNK1
ENST00000531355 0.924137487585259 0.788986375373835 0.0145713711695621 ENSG00000079277 MKNK1
ENST00000496619 0.98671748415981 0.955116860077274 0.00321951571765827 ENSG00000079277 MKNK1
ENST00000526513 0.911366607199553 0.754681131506724 0.0181724071574666 ENSG00000079277 MKNK1
ENST00000484301 0.796506429676904 0.537159332955847 0.0367817062634881 ENSG00000079277 MKNK1
ENST00000545730 0.813321561951351 0.564389524100371 -0.0317325603279516 ENSG00000079277 MKNK1
ENST00000486716 0.89999403449102 0.728152367643823 0.021191317978642 ENSG00000079277 MKNK1
ENST00000529170 0.969244389579522 0.904034504776145 0.0074350526761679 ENSG00000079277 MKNK1
ENST00000531769 0.751205020283463 0.465721122711251 -0.0406229135581193 ENSG00000079277 MKNK1
ENST00000465783 0.916287371089728 0.766090959415831 0.0193882920871086 ENSG00000079277 MKNK1
ENST00000474868 0.912924617289883 0.758405031677013 0.0200604550722537 ENSG00000079277 MKNK1
ENST00000532110 0.953405865688827 0.864222335180361 0.0111879977339901 ENSG00000079277 MKNK1
ENST00000525888 0.934725386378716 0.814715219557455 0.0155049439332499 ENSG00000079277 MKNK1
ENST00000319928 0.42603497708937 0.138891955136086 -0.100712331327282 ENSG00000142961 MOB3C
ENST00000371940 0.482140509878923 0.180802691204596 -0.0911160305493471 ENSG00000142961 MOB3C
ENST00000576409 0.927376944631529 0.796775025976322 -0.0133277493004998 ENSG00000123472 ATPAF1
ENST00000371937 0.927353573708295 0.796728110112245 -0.0133389817808344 ENSG00000123472 ATPAF1
ENST00000574428 0.927353573708295 0.796728110112245 -0.0133389817808344 ENSG00000123472 ATPAF1
ENST00000492233 0.496876393460195 0.191979545297019 0.0824276311317931 ENSG00000123472 ATPAF1
ENST00000526821 0.972081838863998 0.91135071387628 0.00662607630168818 ENSG00000123472 ATPAF1
ENST00000542495 0.925863976415093 0.793491432909006 0.0156032354376544 ENSG00000123472 ATPAF1
ENST00000529214 0.925863976415093 0.793491432909006 0.0156032354376544 ENSG00000123472 ATPAF1
ENST00000329231 0.831046559824246 0.597933355341987 -0.0284564531615035 ENSG00000123472 ATPAF1
ENST00000534216 0.693968217328531 0.387427365966181 0.0540434933646943 ENSG00000123472 ATPAF1
ENST00000532925 0.947639066475839 0.850531194201063 0.0118175628275215 ENSG00000123472 ATPAF1
ENST00000544071 0.3030617888953 0.0710865647034048 0.0637541083646609 ENSG00000159658 EFCAB14
ENST00000442839 0.151980977022564 0.0195191774137316 0.111302334705487 ENSG00000228237 EFCAB14-AS1
ENST00000418985 0.154525302233211 0.0201652925807577 0.110826964971282 ENSG00000228237 EFCAB14-AS1
ENST00000371933 0.181747869950664 0.0269629139744785 0.0831161119676386 ENSG00000159658 EFCAB14
ENST00000479745 0.399955697061655 0.122258891394712 0.0874762547168284 ENSG00000159658 EFCAB14
ENST00000487741 0.347159567434593 0.0930989614369827 0.0966232725728117 ENSG00000159658 EFCAB14
ENST00000481623 0.426018120446919 0.138842032232141 0.0911044749553368 ENSG00000159658 EFCAB14
ENST00000484461 0.333113286601437 0.0859357369461204 0.0941257603386079 ENSG00000159658 EFCAB14
ENST00000337817 0.942352215455154 0.834978513406537 0.0141370905533458 ENSG00000123473 STIL
ENST00000360380 0.942352215455154 0.834978513406537 0.0141370905533458 ENSG00000123473 STIL
ENST00000371877 0.942352215455154 0.834978513406537 0.0141370905533458 ENSG00000123473 STIL
ENST00000243182 0.987884000411744 0.958810090572099 -0.00350909284443992 ENSG00000123473 STIL
ENST00000396221 0.987884000411744 0.958810090572099 -0.00350909284443992 ENSG00000123473 STIL
ENST00000371873 0.257376422726885 0.0525395980838434 0.0988829331044171 ENSG00000162368 CMPK1
ENST00000371871 0.330727654452617 0.0845252558610448 0.0826078906928281 ENSG00000162368 CMPK1
ENST00000471289 0.139451103626389 0.0167070138040644 -0.160546138508664 ENSG00000162368 CMPK1
ENST00000450808 0.338287590305986 0.0884067195277603 0.0818508517798847 ENSG00000162368 CMPK1
ENST00000371870 0.830992057214928 0.597801584393619 0.0269528359574378 ENSG00000162368 CMPK1
ENST00000396153 0.00641959129100614 8.12759344199325e-05 -0.225279086437111 ENSG00000185104 FAF1
ENST00000371778 0.00671496532063586 8.75417258058355e-05 -0.22467157831447 ENSG00000185104 FAF1
ENST00000545823 0.148692858545805 0.0187651798853529 -0.136405744111497 ENSG00000185104 FAF1
ENST00000494400 0.0246792457232289 0.000767015499453001 -0.196382339951052 ENSG00000185104 FAF1
ENST00000487898 0.00841055253266449 0.00013452345294804 -0.255970669172064 ENSG00000185104 FAF1
ENST00000242719 0.178658839065896 0.0260522598116984 0.109445642248389 ENSG00000123091 RNF11
ENST00000494873 0.559515758413648 0.245059353038273 0.0531912001556589 ENSG00000123091 RNF11
ENST00000486691 0.331410969729783 0.0850778407273208 0.0891521513326706 ENSG00000123091 RNF11
ENST00000371730 0.923026458244477 0.786802403579658 -0.0127294975850677 ENSG00000085832 EPS15
ENST00000371733 0.923026458244477 0.786802403579658 -0.0127294975850677 ENSG00000085832 EPS15
ENST00000396122 0.841564816866384 0.616317884605787 -0.025759362952411 ENSG00000085832 EPS15
ENST00000493793 0.612072988635961 0.29813672140064 0.0655210910760005 ENSG00000085832 EPS15
ENST00000371727 0.610255402972532 0.295873915424291 -0.0683533757009173 ENSG00000085832 EPS15
ENST00000471391 0.680712404845956 0.371726572393958 -0.0581970225100646 ENSG00000085832 EPS15
ENST00000465467 0.734272974866736 0.441704928087259 -0.0511074707276377 ENSG00000085832 EPS15
ENST00000371714 0.735684889054305 0.443654861760697 0.0360312778656091 ENSG00000117859 OSBPL9
ENST00000337809 0.724500995909954 0.428210245337803 0.0371180896058046 ENSG00000117859 OSBPL9
ENST00000371710 0.724500995909954 0.428210245337803 0.0371180896058046 ENSG00000117859 OSBPL9
ENST00000447887 0.732578212774963 0.439500227659445 0.0362921648091368 ENSG00000117859 OSBPL9
ENST00000495776 0.732578212774963 0.439500227659445 0.0362921648091368 ENSG00000117859 OSBPL9
ENST00000435686 0.732578212774963 0.439500227659445 0.0362921648091368 ENSG00000117859 OSBPL9
ENST00000435274 0.767952289352168 0.493248670626559 0.0318951295562488 ENSG00000117859 OSBPL9
ENST00000428468 0.732578212774963 0.439500227659445 0.0362921648091368 ENSG00000117859 OSBPL9
ENST00000453295 0.732578212774963 0.439500227659445 0.0362921648091368 ENSG00000117859 OSBPL9
ENST00000489990 0.866344900558343 0.662340493784315 0.021710111502916 ENSG00000117859 OSBPL9
ENST00000530544 0.545019730346712 0.231904665040887 0.0558791905017809 ENSG00000117859 OSBPL9
ENST00000484890 0.94518216486236 0.842406323200411 -0.01198913011936 ENSG00000117859 OSBPL9
ENST00000534040 0.230617613651307 0.0426752034521728 0.115586377023111 ENSG00000117859 OSBPL9
ENST00000532975 0.266335968650393 0.056021037971275 0.104986862452149 ENSG00000117859 OSBPL9
ENST00000527631 0.197006915242967 0.0314934080506031 0.117918536767616 ENSG00000117859 OSBPL9
ENST00000531828 0.355622411405397 0.0973701078108626 0.0769196627440953 ENSG00000117859 OSBPL9
ENST00000361556 0.328673639305791 0.0834667068447729 0.081374906145628 ENSG00000117859 OSBPL9
ENST00000473207 0.218906983822417 0.0388642882784619 0.117304855413318 ENSG00000117859 OSBPL9
ENST00000533884 0.216423430071297 0.0379004047654953 0.118097087781598 ENSG00000117859 OSBPL9
ENST00000481937 0.994695578596322 0.980768395948389 0.00144697559693701 ENSG00000117859 OSBPL9
ENST00000526917 0.247723403118761 0.0487439309962385 0.108753438536131 ENSG00000117859 OSBPL9
ENST00000462759 0.328603760224385 0.0834166061417714 0.0813773408383965 ENSG00000117859 OSBPL9
ENST00000486942 0.302818238707058 0.0709768585602447 0.0851877223660894 ENSG00000117859 OSBPL9
ENST00000524620 0.0929239072454674 0.00822052275869296 0.171855217994634 ENSG00000117859 OSBPL9
ENST00000528603 0.0418123961549576 0.00197388036320829 0.165514211167946 ENSG00000117859 OSBPL9
ENST00000475697 0.431638972544222 0.142703421745325 0.0760939893438688 ENSG00000117859 OSBPL9
ENST00000531061 0.380767758514756 0.110532072703421 0.101957989324414 ENSG00000117859 OSBPL9
ENST00000531819 0.593734493241283 0.279118440870027 0.0589040658303388 ENSG00000117859 OSBPL9
ENST00000533825 0.898160606825929 0.724576470615895 0.0231028906741971 ENSG00000117859 OSBPL9
ENST00000440943 0.565143138976585 0.250852183041797 0.0508745808377046 ENSG00000078618 NRD1
ENST00000352171 0.429047572932668 0.140788608619711 0.0439749892451341 ENSG00000078618 NRD1
ENST00000354831 0.429047572932668 0.140788608619711 0.0439749892451341 ENSG00000078618 NRD1
ENST00000485608 0.237744127584652 0.0449537020962529 0.0693007624011505 ENSG00000078618 NRD1
ENST00000539524 0.378565696924641 0.109284430128028 0.0530874419813536 ENSG00000078618 NRD1
ENST00000588291 0.890345891749924 0.709666687967763 -0.0223095426383802 ENSG00000266993 RP4-657D16.3
ENST00000586761 0.968423631807584 0.901668651747228 -0.00734632253536252 ENSG00000266993 RP4-657D16.3
ENST00000475310 0.812219448695057 0.562343740885208 0.0388211846914549 ENSG00000078618 NRD1
ENST00000497358 0.791037022094578 0.528662860813669 0.0344711730937391 ENSG00000078618 NRD1
ENST00000544028 0.54536368044178 0.232145707184233 0.0371187685228242 ENSG00000078618 NRD1
ENST00000483007 0.373710403924824 0.106501478191724 0.0991688315667221 ENSG00000078618 NRD1
ENST00000473805 0.102502846224229 0.00974717462618089 0.124417391157278 ENSG00000078618 NRD1
ENST00000475715 0.0817679709560361 0.00642783958903654 0.126524295963177 ENSG00000078618 NRD1
ENST00000491410 0.43413372017678 0.144432755932757 -0.0622757124735665 ENSG00000078618 NRD1
ENST00000468722 0.194947263524542 0.0308222703514971 -0.117923427696662 ENSG00000078618 NRD1
ENST00000371655 0.0705407520999579 0.00498190489350467 0.133639303548737 ENSG00000169213 RAB3B
ENST00000469458 0.676601820035612 0.367024572189129 0.043901398921574 ENSG00000117862 TXNDC12
ENST00000371626 0.764799234964496 0.486675332134847 0.0268290330169571 ENSG00000117862 TXNDC12
ENST00000472624 0.943572574004178 0.837654122373139 -0.0086609156634354 ENSG00000117862 TXNDC12
ENST00000471493 0.943572574004178 0.837653349178677 0.0138288813490181 ENSG00000117862 TXNDC12
ENST00000610127 0.477703879937715 0.177657806550265 -0.0745655146619402 ENSG00000117862 TXNDC12
ENST00000313334 0.960818557800034 0.880531732070581 -0.0074267225526293 ENSG00000134717 BTF3L4
ENST00000477828 0.520450577247001 0.210941333971556 -0.068032534736436 ENSG00000134717 BTF3L4
ENST00000489308 0.887089333716283 0.702424525228956 -0.0201896964881955 ENSG00000134717 BTF3L4
ENST00000526132 0.574957276170887 0.260933762056457 -0.0601946681015556 ENSG00000134717 BTF3L4
ENST00000472944 0.974089671615884 0.91680395710608 -0.0052337991861388 ENSG00000134717 BTF3L4
ENST00000524414 0.858081800898437 0.646972832939662 0.0312075490624083 ENSG00000134717 BTF3L4
ENST00000484036 0.499452225800203 0.194144928721608 -0.0708729747035417 ENSG00000134717 BTF3L4
ENST00000533836 0.401392183164602 0.123069858093971 -0.0870803772265094 ENSG00000134717 BTF3L4
ENST00000361625 0.484467345870626 0.182768797153675 -0.0803639798610638 ENSG00000157077 ZFYVE9
ENST00000357206 0.084149233166918 0.00678556077727795 -0.127993750225726 ENSG00000157077 ZFYVE9
ENST00000287727 0.094049206221053 0.00839900018515365 -0.124774211506641 ENSG00000157077 ZFYVE9
ENST00000371591 0.198814864808156 0.0320340678680263 -0.10518218307204 ENSG00000157077 ZFYVE9
ENST00000470844 0.871940921841941 0.672640500173676 -0.0267836582873062 ENSG00000154222 CC2D1B
ENST00000371586 0.882027192524081 0.691894637913829 -0.0191443201402971 ENSG00000154222 CC2D1B
ENST00000284376 0.878236511956584 0.684961771827712 -0.020095220435109 ENSG00000154222 CC2D1B
ENST00000491136 0.883366625224703 0.69427508957049 -0.0194554764170263 ENSG00000154222 CC2D1B
ENST00000438021 0.823414444931876 0.582856708102604 -0.031271351226179 ENSG00000154222 CC2D1B
ENST00000460261 0.987265586441775 0.956896612618763 0.00291560097654788 ENSG00000154222 CC2D1B
ENST00000450942 0.928944901809613 0.799995453955 -0.0141506074176907 ENSG00000154222 CC2D1B
ENST00000438831 0.915522933468845 0.764428096085308 -0.0148715829554546 ENSG00000154222 CC2D1B
ENST00000257181 0.926261518889171 0.794724663344043 -0.0125899171288941 ENSG00000134748 PRPF38A
ENST00000487160 0.398521488413096 0.121502000844316 0.0976337714556056 ENSG00000134748 PRPF38A
ENST00000474048 0.851862196289636 0.634607261230585 0.024688274154134 ENSG00000134748 PRPF38A
ENST00000528457 0.813526195983977 0.564745021731759 -0.0296025044585927 ENSG00000134744 ZCCHC11
ENST00000527941 0.719662338693762 0.42170720744158 -0.0423925243682119 ENSG00000134744 ZCCHC11
ENST00000257177 0.881042739451058 0.689949576695366 0.0183874254850226 ENSG00000134744 ZCCHC11
ENST00000371544 0.88384001188341 0.695273323389069 0.0180305448479805 ENSG00000134744 ZCCHC11
ENST00000531722 0.839045142627804 0.611826007174887 0.0325160787845241 ENSG00000134744 ZCCHC11
ENST00000474453 0.94868717167539 0.852640694360123 0.0120264978251517 ENSG00000134744 ZCCHC11
ENST00000469810 0.873800326100493 0.676193198924682 0.0263996653716542 ENSG00000134744 ZCCHC11
ENST00000528642 0.871987811153309 0.67279681827884 0.0195302477579857 ENSG00000134744 ZCCHC11
ENST00000484723 0.820350739189428 0.576550737446632 0.0257859261642581 ENSG00000134744 ZCCHC11
ENST00000371541 0.53719789047449 0.224825549877821 0.0599163852785736 ENSG00000134744 ZCCHC11
ENST00000473856 0.848897748292619 0.629043770434511 -0.0268153131212579 ENSG00000134744 ZCCHC11
ENST00000355809 0.424783896204762 0.137909029793659 -0.0975408486195049 ENSG00000134744 ZCCHC11
ENST00000361314 0.887876568724794 0.703980833481494 0.0257180052777931 ENSG00000116157 GPX7
ENST00000371538 0.876062695293216 0.680991957680829 -0.0256949469595956 ENSG00000162377 COA7
ENST00000486918 0.878850255422171 0.686157320760521 -0.0272507138768634 ENSG00000162377 COA7
ENST00000443756 0.702531851635322 0.398297556077648 -0.0454339095936986 ENSG00000162378 ZYG11B
ENST00000545132 0.566956895846046 0.252781134804376 -0.0654563922669003 ENSG00000162378 ZYG11B
ENST00000294353 0.609642220446121 0.295223779284217 0.048913182944248 ENSG00000162378 ZYG11B
ENST00000371522 0.80098181880189 0.544446066014463 -0.034313867554978 ENSG00000121310 ECHDC2
ENST00000460612 0.808033901402141 0.554593872577197 -0.0334407350595767 ENSG00000121310 ECHDC2
ENST00000371520 0.807556007159403 0.554125600872792 -0.0334387723015343 ENSG00000121310 ECHDC2
ENST00000358358 0.807919939081662 0.554480532331887 -0.0334391952349455 ENSG00000121310 ECHDC2
ENST00000476477 0.82819779937529 0.591992651526536 -0.0305235613128643 ENSG00000121310 ECHDC2
ENST00000536120 0.82819779937529 0.591992651526536 -0.0305235613128643 ENSG00000121310 ECHDC2
ENST00000479593 0.688439069978922 0.3794025248489 -0.0560375896614091 ENSG00000121310 ECHDC2
ENST00000467988 0.784245796761333 0.517995570946263 -0.0365350493639535 ENSG00000121310 ECHDC2
ENST00000487851 0.756797640224956 0.474761524620807 -0.0461904343993899 ENSG00000121310 ECHDC2
ENST00000541281 0.708144675790793 0.40571968306849 -0.0476447362163541 ENSG00000121310 ECHDC2
ENST00000488268 0.729678479276489 0.435563338941835 -0.0453707013122743 ENSG00000121310 ECHDC2
ENST00000544365 0.743303529290271 0.454233171782205 -0.0445093942642324 ENSG00000121310 ECHDC2
ENST00000495920 0.728031765768676 0.433498715489532 -0.045984748369814 ENSG00000121310 ECHDC2
ENST00000480312 0.874649757662884 0.678392628448374 -0.0253782860144575 ENSG00000121310 ECHDC2
ENST00000544531 0.863508399741415 0.657092057736667 -0.0272736642105415 ENSG00000121310 ECHDC2
ENST00000542552 0.954653247725206 0.86676028246193 0.0109344146631445 ENSG00000121310 ECHDC2
ENST00000474789 0.961946524350154 0.885449561480776 0.00939262449486749 ENSG00000121310 ECHDC2
ENST00000371514 0.871706380149662 0.671833537551408 0.0212909966280521 ENSG00000116171 SCP2
ENST00000478631 0.867863471753235 0.665099965004776 0.0216442361643925 ENSG00000116171 SCP2
ENST00000528311 0.974788281969508 0.919710318069014 0.0048502424806961 ENSG00000116171 SCP2
ENST00000371509 0.93710622739664 0.820527073129716 0.011086554418918 ENSG00000116171 SCP2
ENST00000407246 0.844638332298202 0.622020789153175 0.0247671428099584 ENSG00000116171 SCP2
ENST00000371513 0.931409577348914 0.804484941982088 0.0162333666818478 ENSG00000116171 SCP2
ENST00000430330 0.992427480862124 0.972408015632903 -0.00187665300525419 ENSG00000116171 SCP2
ENST00000408941 0.998356029365122 0.993811802576568 -0.000422991693808236 ENSG00000116171 SCP2
ENST00000478274 0.579832220215349 0.26540108658614 -0.0752596287209793 ENSG00000116171 SCP2
ENST00000484100 0.922435707620598 0.783854130582968 -0.0149476600459597 ENSG00000116171 SCP2
ENST00000533119 0.92212933510388 0.783179796617486 -0.0150241115035023 ENSG00000116171 SCP2
ENST00000435345 0.99157764695318 0.970300449788699 0.00202472080387299 ENSG00000116171 SCP2
ENST00000488965 0.998258808347661 0.993607816677792 0.000437163581499629 ENSG00000116171 SCP2
ENST00000371486 0.616157433662635 0.302265910853368 0.066613378163109 ENSG00000157184 CPT2
ENST00000294360 0.90131984219149 0.731885483617699 0.019663488943859 ENSG00000162384 C1orf123
ENST00000483739 0.831119291733094 0.598301988110674 0.0316988041064021 ENSG00000162384 C1orf123
ENST00000470385 0.890317212817759 0.709333690086865 0.0218682794093603 ENSG00000162384 C1orf123
ENST00000489755 0.804505625938488 0.549667142151322 0.0394813422911016 ENSG00000162384 C1orf123
ENST00000371470 0.692026968080603 0.384503929481062 -0.0460595115569027 ENSG00000162385 MAGOH
ENST00000371466 0.691903897695802 0.384255344967014 -0.0460690728084244 ENSG00000162385 MAGOH
ENST00000495868 0.356880700709626 0.0979470009703119 -0.0962779341008981 ENSG00000162385 MAGOH
ENST00000462941 0.70307447118861 0.398957037093421 -0.0446594825462096 ENSG00000162385 MAGOH
ENST00000306052 0.355626861837948 0.0973764720080641 -0.0728327280911685 ENSG00000157193 LRP8
ENST00000529670 0.919165271205361 0.774850790972559 -0.0186414105840234 ENSG00000157193 LRP8
ENST00000371454 0.369725618041606 0.104377192580301 -0.0733864919393265 ENSG00000157193 LRP8
ENST00000465675 0.363502067398488 0.101452589681234 -0.0760468045125818 ENSG00000157193 LRP8
ENST00000354412 0.353785899122885 0.0964167931759974 -0.0751396722856107 ENSG00000157193 LRP8
ENST00000480045 0.419394331439367 0.134009536216174 -0.069437677490791 ENSG00000157193 LRP8
ENST00000347547 0.395820234044966 0.119681066685181 -0.0720323697206968 ENSG00000157193 LRP8
ENST00000459674 0.291618256319833 0.0660858480507181 -0.117813651821809 ENSG00000157193 LRP8
ENST00000496580 0.470395162651149 0.172021752240496 -0.0914050675010168 ENSG00000157193 LRP8
ENST00000312233 0.00121814153700221 3.91516381847112e-06 -0.283271436115223 ENSG00000174332 GLIS1
ENST00000371429 0.687153674895563 0.378117465219908 0.0577389030189742 ENSG00000058804 NDC1
ENST00000540001 0.687153674895563 0.378117465219908 0.0577389030189742 ENSG00000058804 NDC1
ENST00000537333 0.727886584470931 0.433365108882957 0.0537927281720622 ENSG00000058804 NDC1
ENST00000234725 0.825471048706024 0.587320405689624 0.0379086450135055 ENSG00000058804 NDC1
ENST00000464950 0.658085482233819 0.346226064504993 -0.0581446753978756 ENSG00000058799 YIPF1
ENST00000371399 0.658031903018501 0.346134203579518 -0.0581447998403877 ENSG00000058799 YIPF1
ENST00000072644 0.658031903018501 0.346134203579518 -0.0581447998403877 ENSG00000058799 YIPF1
ENST00000539954 0.571014689842252 0.256863842203946 -0.0721990607566024 ENSG00000058799 YIPF1
ENST00000371378 0.915940452441237 0.765466035595858 -0.019328553522028 ENSG00000081870 HSPB11
ENST00000194214 0.852224777970349 0.635319190902726 -0.030911984450052 ENSG00000081870 HSPB11
ENST00000371377 0.855710811993612 0.641993580073286 -0.0307094086262946 ENSG00000081870 HSPB11
ENST00000371376 0.806924730014432 0.553146089282173 -0.0402628759953167 ENSG00000081870 HSPB11
ENST00000488884 0.871943377197447 0.672655010687856 -0.0297874698620241 ENSG00000081870 HSPB11
ENST00000371370 0.549564513508868 0.235738244088311 0.0661600468314895 ENSG00000116212 LRRC42
ENST00000371368 0.880798580681877 0.689591317115102 0.024368954614271 ENSG00000116212 LRRC42
ENST00000319223 0.526123283799232 0.215688317511917 0.06898651712862 ENSG00000116212 LRRC42
ENST00000444987 0.818714615908075 0.573948419098655 0.0336053922124939 ENSG00000116212 LRRC42
ENST00000371348 0.0640387343681426 0.00422826016650725 0.125593852566624 ENSG00000116209 TMEM59
ENST00000371344 0.0959323564666988 0.00863281867429811 0.123171298100265 ENSG00000116209 TMEM59
ENST00000234831 0.37646186910629 0.108084074210217 0.0645725294523919 ENSG00000116209 TMEM59
ENST00000371341 0.324710854854515 0.0812810769328498 0.0699711473252157 ENSG00000116209 TMEM59
ENST00000470395 0.391727077124262 0.117072618040306 0.0983840689113558 ENSG00000116209 TMEM59
ENST00000420738 0.414742157056757 0.131090234210565 0.0597825226286922 ENSG00000116209 TMEM59
ENST00000440019 0.414742157056757 0.13109745165062 0.0597828838908145 ENSG00000116209 TMEM59
ENST00000452421 0.415426698088695 0.131524980026738 0.0597116894233478 ENSG00000116209 TMEM59
ENST00000371337 0.488621097392952 0.186078946637639 0.0530905220085927 ENSG00000116209 TMEM59
ENST00000498272 0.694432762761307 0.388041134174657 -0.056150966795301 ENSG00000116205 TCEANC2
ENST00000487096 0.726450870440128 0.430844060777729 -0.0330082449649891 ENSG00000116221 MRPL37
ENST00000360840 0.655257051776941 0.34345962759003 -0.0394198136687076 ENSG00000116221 MRPL37
ENST00000605337 0.716078233721051 0.416675087506771 -0.0338631136711384 ENSG00000116221 MRPL37
ENST00000490670 0.755689979366681 0.472933423477273 -0.0306771027563181 ENSG00000116221 MRPL37
ENST00000336230 0.655257051776941 0.34345962759003 -0.0394198136687076 ENSG00000116221 MRPL37
ENST00000398219 0.850691211065145 0.632159283622482 -0.0307304645560134 ENSG00000116221 MRPL37
ENST00000326956 0.0889690549937778 0.00760671086853029 -0.103847420972111 ENSG00000157216 SSBP3
ENST00000528930 0.594106742227755 0.279388447594906 0.0694729002477316 ENSG00000157216 SSBP3
ENST00000417664 0.0172551356486516 0.000429311701336919 -0.142836841706116 ENSG00000157216 SSBP3
ENST00000371320 0.00233333148171884 1.21204132703013e-05 -0.173176278526834 ENSG00000157216 SSBP3
ENST00000371319 0.00759944486078221 0.000114582389226503 -0.156804541441741 ENSG00000157216 SSBP3
ENST00000533946 0.0160829261978338 0.000384433876589035 -0.144127772732827 ENSG00000157216 SSBP3
ENST00000357475 0.00264182249764701 1.53459778335997e-05 -0.18069978545912 ENSG00000157216 SSBP3
ENST00000426150 0.0770644173594702 0.00582064270483324 -0.127347765897729 ENSG00000157216 SSBP3
ENST00000444533 0.948925064826415 0.853256975057506 0.0124998017230934 ENSG00000157216 SSBP3
ENST00000420121 0.731318900991751 0.437522112053589 -0.0486381055406605 ENSG00000157216 SSBP3
ENST00000533209 0.00476684501795475 4.64454472165136e-05 -0.212981007289702 ENSG00000157216 SSBP3
ENST00000525990 0.000442208651173205 4.67085767097522e-07 -0.239529963616075 ENSG00000157216 SSBP3
ENST00000528787 0.00428042074349708 3.50116729321472e-05 -0.221712147038815 ENSG00000157216 SSBP3
ENST00000606515 0.97339326544633 0.915061825806183 0.00534575056848823 ENSG00000271723 MROH7-TTC4
ENST00000425300 0.972940833887596 0.913714313907605 -0.00529603341476029 ENSG00000271723 MROH7-TTC4
ENST00000414150 0.958028238222901 0.87426177987789 -0.00773587351953017 ENSG00000271723 MROH7-TTC4
ENST00000460155 0.876621816474004 0.682389490270317 -0.0200434140844376 ENSG00000271723 MROH7-TTC4
ENST00000371281 0.883881491755711 0.695433844733191 -0.0192286671707754 ENSG00000243725 TTC4
ENST00000371284 0.875060440599701 0.679605121385417 -0.0202793076068318 ENSG00000243725 TTC4
ENST00000371269 0.907765558789587 0.745208317624473 0.0147164829567084 ENSG00000116133 DHCR24
ENST00000436604 0.419367875802458 0.133992380968137 0.0721044821308931 ENSG00000116133 DHCR24
ENST00000537443 0.772000700113015 0.49935269843369 0.0342262214062852 ENSG00000116133 DHCR24
ENST00000535035 0.972194045416337 0.911807911359123 -0.00551241771374937 ENSG00000116133 DHCR24
ENST00000415336 0.423450379803704 0.136883680622678 -0.10659215275541 ENSG00000242396 RP11-67L3.5
ENST00000294383 0.795226136105638 0.535367025898278 0.0260933293079173 ENSG00000162402 USP24
ENST00000407756 0.804178824345201 0.549108735091943 0.0252251009373879 ENSG00000162402 USP24
ENST00000371250 0.961721445287563 0.884715191523211 0.00852283780505395 ENSG00000162407 PPAP2B
ENST00000461655 0.472886603998456 0.173883945876443 -0.0971921222864937 ENSG00000162407 PPAP2B
ENST00000485760 0.679303763913564 0.370072722755956 -0.0539575825959893 ENSG00000173406 DAB1
ENST00000358603 0.957997273020769 0.87421825464281 0.0106522563889651 ENSG00000162600 OMA1
ENST00000371226 0.886377430933256 0.700565470356786 0.0259173975802361 ENSG00000162600 OMA1
ENST00000472487 0.257896729236083 0.0527984033717245 0.112277248837683 ENSG00000162601 MYSM1
ENST00000493821 0.125388219596648 0.0138937230245273 0.142320041499671 ENSG00000162601 MYSM1
ENST00000401044 0.279593611725294 0.0612490925095634 0.113386058575294 ENSG00000162601 MYSM1
ENST00000466774 0.955813124341638 0.869348492246142 0.0108423088008604 ENSG00000162601 MYSM1
ENST00000371222 0.320436483452542 0.0792884637041603 0.0779354206801104 ENSG00000177606 JUN
ENST00000474476 0.0762366301717659 0.00568862573497796 -0.1868698709096 ENSG00000172456 FGGY
ENST00000371218 0.0793654193386835 0.00608745352347438 -0.174326704109334 ENSG00000172456 FGGY
ENST00000495718 0.0765340898513835 0.00574404335078028 -0.188944659606995 ENSG00000172456 FGGY
ENST00000303721 0.0793654193386835 0.00608745352347438 -0.174326704109334 ENSG00000172456 FGGY
ENST00000430447 0.0568918785157998 0.00340633454824603 -0.191482783183472 ENSG00000172456 FGGY
ENST00000371212 0.0911007307610006 0.00794661283449447 -0.169203318098173 ENSG00000172456 FGGY
ENST00000371210 0.325629458504909 0.0817748709603427 -0.119267862976449 ENSG00000172456 FGGY
ENST00000371191 0.0606652035359523 0.00381754093038111 -0.207105219467596 ENSG00000162599 NFIA
ENST00000407417 0.0716575590539745 0.00511363159059773 -0.201286750856315 ENSG00000162599 NFIA
ENST00000403491 0.0626227616087521 0.00406227601540157 -0.195426805310634 ENSG00000162599 NFIA
ENST00000371187 0.0478683441436008 0.00251490273158662 -0.214001553827972 ENSG00000162599 NFIA
ENST00000606498 0.694852624746195 0.388647746587987 0.0485629509692561 ENSG00000162604 TM2D1
ENST00000294613 0.702919114009046 0.398783938262251 0.0474492408817753 ENSG00000162604 TM2D1
ENST00000371180 0.702919114009046 0.398783938262251 0.0474492408817753 ENSG00000162604 TM2D1
ENST00000488206 0.669274511899907 0.358775417560143 0.0519738926506037 ENSG00000162604 TM2D1
ENST00000472989 0.346809865461941 0.0929048189773465 0.104358845529185 ENSG00000162604 TM2D1
ENST00000488410 0.200320031787567 0.0326543216535295 0.145182935457626 ENSG00000162604 TM2D1
ENST00000468586 0.644716542802816 0.331509856989783 0.0575271502686268 ENSG00000162604 TM2D1
ENST00000371178 0.922055454225298 0.78275372221752 -0.0164720679729657 ENSG00000162604 TM2D1
ENST00000494926 0.952232768087176 0.861454925222607 -0.0104242454199382 ENSG00000162604 TM2D1
ENST00000496465 0.945626540573546 0.844995756838229 -0.0116844817925302 ENSG00000162604 TM2D1
ENST00000371177 0.986005120777239 0.952248925539913 0.00382107946433867 ENSG00000162604 TM2D1
ENST00000371146 0.0734445335376831 0.00532841438237634 0.168840841675454 ENSG00000162607 USP1
ENST00000339950 0.0726679401023056 0.0052386257518529 0.170272783299894 ENSG00000162607 USP1
ENST00000251157 0.154879481787416 0.0202339223442902 0.0953791388899069 ENSG00000116641 DOCK7
ENST00000454575 0.0824261794752619 0.00655239943912908 0.117962559748761 ENSG00000116641 DOCK7
ENST00000340370 0.157176058604324 0.0207227145213943 0.0949195680541337 ENSG00000116641 DOCK7
ENST00000489185 0.670303131505926 0.360087168124501 0.0594334736148647 ENSG00000116641 DOCK7
ENST00000404627 0.870392657382241 0.669620002213997 0.0234638587464868 ENSG00000116641 DOCK7
ENST00000478138 0.604974695240197 0.290512504132881 -0.0653165363265164 ENSG00000142856 ITGB3BP
ENST00000371084 0.641894080779805 0.32783854125717 -0.0399101862073908 ENSG00000079739 PGM1
ENST00000540265 0.641831445497871 0.327787977490058 -0.0394650266993418 ENSG00000079739 PGM1
ENST00000371083 0.961713972974472 0.883410694818526 -0.00622413064601173 ENSG00000079739 PGM1
ENST00000483707 0.769922877148056 0.496118552652384 0.041449404322992 ENSG00000079739 PGM1
ENST00000371080 0.0569721109301445 0.00341196271472202 -0.203626593743781 ENSG00000185483 ROR1
ENST00000371079 0.287570091389124 0.0644481470641521 -0.11821728721451 ENSG00000185483 ROR1
ENST00000482426 0.0624291686423984 0.00403596373269817 -0.205247811675518 ENSG00000185483 ROR1
ENST00000371073 0.611050215519977 0.296975426685677 -0.0613798486113742 ENSG00000158966 CACHD1
ENST00000290039 0.613321053211729 0.299348098259897 -0.0611953959311817 ENSG00000158966 CACHD1
ENST00000495994 0.869329945773239 0.667796198086706 -0.025280481688327 ENSG00000158966 CACHD1
ENST00000470527 0.969243934358563 0.903961052739755 -0.00720549061990223 ENSG00000158966 CACHD1
ENST00000342505 0.470849616644305 0.172416887021309 0.0418131905182681 ENSG00000162434 JAK1
ENST00000481702 0.391618888969087 0.116950525051214 0.0951547034893161 ENSG00000162434 JAK1
ENST00000465376 0.918321444256544 0.772239983912337 0.0152138096835128 ENSG00000162434 JAK1
ENST00000471473 0.964661072835216 0.893084762187296 -0.00785622254064021 ENSG00000162434 JAK1
ENST00000494904 0.952821786803568 0.862727184806887 -0.0109949722452444 ENSG00000162434 JAK1
ENST00000344610 0.528834406637838 0.217904396728654 0.0511202772513139 ENSG00000116678 LEPR
ENST00000371065 0.288397533168859 0.0647342130461933 0.0819564750270631 ENSG00000213625 LEPROT
ENST00000475108 0.851769398235183 0.634349699734598 0.0245692160630488 ENSG00000213625 LEPROT
ENST00000371059 0.531719479730171 0.220229050053191 0.0506631666880928 ENSG00000116678 LEPR
ENST00000371060 0.480943120443082 0.18007531438398 0.0550861125216317 ENSG00000116678 LEPR
ENST00000349533 0.487183825550364 0.184646561038116 0.0547043797184658 ENSG00000116678 LEPR
ENST00000497874 0.912257246329595 0.756302862642476 -0.0169644940247554 ENSG00000213625 LEPROT
ENST00000488747 0.782577983108742 0.515868268238049 0.0331079315378749 ENSG00000213625 LEPROT
ENST00000484243 0.966719107689826 0.897479645414296 0.00663795549114655 ENSG00000213625 LEPROT
ENST00000406510 0.479542962443919 0.17914862465765 0.0555654687158956 ENSG00000116678 LEPR
ENST00000329654 0.31818398714048 0.0782891350463575 -0.119008003747197 ENSG00000184588 PDE4B
ENST00000341517 0.310898198430428 0.0747464578484682 -0.121002671688859 ENSG00000184588 PDE4B
ENST00000371049 0.175419280580595 0.0251987162338497 -0.149900474348408 ENSG00000184588 PDE4B
ENST00000423207 0.252433310008412 0.0505734329205216 -0.131800049907454 ENSG00000184588 PDE4B
ENST00000532040 0.201476068489097 0.0330242018639007 -0.155926093643431 ENSG00000184588 PDE4B
ENST00000526666 0.198454653479842 0.0318816200897413 -0.156925752283606 ENSG00000184588 PDE4B
ENST00000237247 0.102333532508739 0.0097029696511426 -0.154277779855696 ENSG00000118473 SGIP1
ENST00000371039 0.106548686866848 0.0104556834461594 -0.152367944264383 ENSG00000118473 SGIP1
ENST00000424320 0.10792594565558 0.0107204482134153 -0.164381713153477 ENSG00000118473 SGIP1
ENST00000371035 0.120698535115804 0.0130230492006967 -0.149258139144147 ENSG00000118473 SGIP1
ENST00000468286 0.144438514985198 0.017822833311057 -0.152581401068165 ENSG00000118473 SGIP1
ENST00000371036 0.140416727234404 0.0169100651228722 -0.142998553904714 ENSG00000118473 SGIP1
ENST00000371037 0.133761424496233 0.0154950509971763 -0.144082153323779 ENSG00000118473 SGIP1
ENST00000371018 0.814214527978747 0.565822076481122 0.0320050058328383 ENSG00000198160 MIER1
ENST00000355977 0.814214527978747 0.565822076481122 0.0320050058328383 ENSG00000198160 MIER1
ENST00000357692 0.812299140401313 0.562502178655206 0.0323402897693374 ENSG00000198160 MIER1
ENST00000401041 0.762698886602768 0.48370084860013 0.0379197270202389 ENSG00000198160 MIER1
ENST00000371014 0.822329045434967 0.58081406796115 0.0299114219419903 ENSG00000198160 MIER1
ENST00000371016 0.822329045434967 0.58081406796115 0.0299114219419903 ENSG00000198160 MIER1
ENST00000371012 0.459523585742201 0.163683584675379 -0.0939484334045053 ENSG00000198160 MIER1
ENST00000401042 0.765375129408603 0.487433556183675 0.0383979208667299 ENSG00000198160 MIER1
ENST00000355356 0.763786336894261 0.485403192516775 0.0398738812342509 ENSG00000198160 MIER1
ENST00000479067 0.919517110512185 0.775688701104586 0.0180845795141401 ENSG00000198160 MIER1
ENST00000235345 0.986702261445144 0.955021911894461 0.00272126155632989 ENSG00000116704 SLC35D1
ENST00000506472 0.384737065022175 0.113043622148749 -0.0987624409936537 ENSG00000116704 SLC35D1
ENST00000370994 0.569167283747522 0.255080491775016 0.0365101655756932 ENSG00000142864 SERBP1
ENST00000370995 0.643353037005674 0.329625061779847 0.0303762646569496 ENSG00000142864 SERBP1
ENST00000361219 0.78230343014718 0.515097080600759 0.0197787320170635 ENSG00000142864 SERBP1
ENST00000370990 0.947083198801207 0.848800447079133 0.00568629974941498 ENSG00000142864 SERBP1
ENST00000493607 0.625281589550264 0.311385416190883 0.0418586892281334 ENSG00000142864 SERBP1
ENST00000462814 0.483395672140739 0.181651073636519 0.0599760410107693 ENSG00000142864 SERBP1
ENST00000484880 0.882267522042361 0.692356399374117 0.0168380807215108 ENSG00000142864 SERBP1
ENST00000490406 0.98063122957082 0.936358283157417 0.00329341076710016 ENSG00000142864 SERBP1
ENST00000370986 0.931552216709624 0.804806455437839 0.0123074543011478 ENSG00000116717 GADD45A
ENST00000370985 0.948207461813461 0.851743075541751 -0.00991694509864424 ENSG00000116717 GADD45A
ENST00000460575 0.743687893592778 0.454819079153923 -0.0432937679004804 ENSG00000116717 GADD45A
ENST00000484245 0.98309435797229 0.944133027863393 -0.00412335694913581 ENSG00000116717 GADD45A
ENST00000370982 0.46821213781705 0.170281029427528 0.0660737708270598 ENSG00000172380 GNG12
ENST00000494936 0.149666689830862 0.0189682043093605 -0.151169265822773 ENSG00000172380 GNG12
ENST00000420587 0.828876115120831 0.593068210976159 -0.0193123934416549 ENSG00000232284 GNG12-AS1
ENST00000413628 0.828925722097385 0.59322065943594 -0.0193123176795196 ENSG00000232284 GNG12-AS1
ENST00000370981 0.566243601724563 0.252061644968402 0.0702093605081171 ENSG00000162595 DIRAS3
ENST00000395201 0.57687147300069 0.262578043822495 0.0684297585564341 ENSG00000162595 DIRAS3
ENST00000540432 0.320052952013219 0.079128730047602 -0.0607736188290625 ENSG00000116729 WLS
ENST00000354777 0.320005396261501 0.0791030818053519 -0.060774154948334 ENSG00000116729 WLS
ENST00000262348 0.328389126024171 0.0833041752149521 -0.060822423637844 ENSG00000116729 WLS
ENST00000370976 0.326824911706326 0.0823588184725861 -0.0608841985465074 ENSG00000116729 WLS
ENST00000498615 0.306084243645599 0.0724288361005343 -0.09451732135559 ENSG00000116729 WLS
ENST00000491811 0.962424233967388 0.886868881306057 -0.00620139119875121 ENSG00000116729 WLS
ENST00000497187 0.853847773764911 0.638212248579295 -0.0195384361394232 ENSG00000116729 WLS
ENST00000534713 0.744364285304071 0.455717409998059 -0.0305229792187419 ENSG00000116729 WLS
ENST00000533537 0.692865555441966 0.385649782713844 -0.035724331193189 ENSG00000116729 WLS
ENST00000530486 0.300427984981308 0.0699082534194137 -0.0712464031208721 ENSG00000116729 WLS
ENST00000370973 0.26375469113226 0.0550430303015481 -0.0775012333542463 ENSG00000116729 WLS
ENST00000471243 0.220006275463903 0.0392627287690897 -0.0931648345192126 ENSG00000116729 WLS
ENST00000491076 0.252550016126124 0.050637170535545 -0.0888139203749028 ENSG00000116729 WLS
ENST00000527864 0.598551948348376 0.284111249357109 -0.053521126494551 ENSG00000116729 WLS
ENST00000370971 0.27837159130426 0.0607702917006881 -0.103356116560494 ENSG00000116729 WLS
ENST00000456315 0.383392426937138 0.112281156845956 0.115866819821078 ENSG00000024526 DEPDC1
ENST00000370966 0.383392426937138 0.112281156845956 0.115866819821078 ENSG00000024526 DEPDC1
ENST00000370952 0.64720371297867 0.334536843610862 0.0628705892844828 ENSG00000066557 LRRC40
ENST00000370951 0.209839161760188 0.0356512825180595 0.0915981193506326 ENSG00000116754 SRSF11
ENST00000463877 0.457247508779284 0.161960571462508 0.0695078018379347 ENSG00000116754 SRSF11
ENST00000405432 0.283767350695884 0.0629188980504648 0.0796433407493049 ENSG00000116754 SRSF11
ENST00000370950 0.257040766205084 0.0523394046480046 0.0851246827831211 ENSG00000116754 SRSF11
ENST00000454435 0.450435984278641 0.157108433532842 0.076443818733074 ENSG00000116754 SRSF11
ENST00000475204 0.277192278208752 0.0601947862943465 0.0932395878287897 ENSG00000116754 SRSF11
ENST00000395136 0.2246628224211 0.040732522860749 0.0901745324175905 ENSG00000116754 SRSF11
ENST00000436161 0.243349848879201 0.0469749151217938 0.0959772234007628 ENSG00000116754 SRSF11
ENST00000473950 0.336690003944121 0.087653064049791 0.0877518260894059 ENSG00000116754 SRSF11
ENST00000469170 0.460358295629688 0.164233594658804 0.0750298242354441 ENSG00000116754 SRSF11
ENST00000486667 0.256671712297825 0.052231609007938 0.0982177970473241 ENSG00000116754 SRSF11
ENST00000481648 0.290688426613751 0.065748950758568 0.0994048103181842 ENSG00000116754 SRSF11
ENST00000463116 0.643822718550281 0.330317293270886 0.0692727839973435 ENSG00000116754 SRSF11
ENST00000484162 0.172872386785327 0.0245906417769208 0.0988410005300834 ENSG00000116754 SRSF11
ENST00000370949 0.19657121548784 0.0313489570324963 0.0922390045068385 ENSG00000116754 SRSF11
ENST00000463859 0.301625668363314 0.0704999648100782 0.0855927404425048 ENSG00000116754 SRSF11
ENST00000460795 0.490197773558457 0.187093947084804 0.0684484236449785 ENSG00000116754 SRSF11
ENST00000461935 0.391618888969087 0.11694913524789 0.0826163161408031 ENSG00000116754 SRSF11
ENST00000489188 0.382552864997376 0.111684933977487 0.085852644560198 ENSG00000116754 SRSF11
ENST00000370944 0.713940693706785 0.41361444999939 -0.0444193895232042 ENSG00000118454 ANKRD13C
ENST00000262346 0.518845978771113 0.209521825754181 -0.0677586313146374 ENSG00000118454 ANKRD13C
ENST00000450461 0.0418123961549576 0.00197530781117514 0.182331731553923 ENSG00000235079 ZRANB2-AS1
ENST00000426999 0.0310595598678368 0.00115998292529667 0.192710274183441 ENSG00000235079 ZRANB2-AS1
ENST00000370920 0.167594813913264 0.023325826412659 0.10782906075945 ENSG00000132485 ZRANB2
ENST00000477096 0.0310450413337256 0.00114878271900335 0.192282837014563 ENSG00000132485 ZRANB2
ENST00000254821 0.169497575369666 0.0237451603879081 0.107374678977306 ENSG00000132485 ZRANB2
ENST00000487510 0.124661066890332 0.0137577831136434 0.144702280755533 ENSG00000132485 ZRANB2
ENST00000479947 0.029392527541885 0.00104620930884705 0.201791561488653 ENSG00000132485 ZRANB2
ENST00000473260 0.0580786182723055 0.00352214303031706 0.18244105873146 ENSG00000132485 ZRANB2
ENST00000583678 0.730266308397951 0.436441566405879 -0.0560775955161807 ENSG00000229956 ZRANB2-AS2
ENST00000599146 0.733092450521673 0.440161428034724 -0.0555581774985012 ENSG00000229956 ZRANB2-AS2
ENST00000594152 0.733092450521673 0.440161428034724 -0.0555581774985012 ENSG00000229956 ZRANB2-AS2
ENST00000600103 0.794400323141986 0.533604094820298 -0.045127867326917 ENSG00000229956 ZRANB2-AS2
ENST00000357731 0.193773615974955 0.0304677391059816 -0.158362866610332 ENSG00000172260 NEGR1
ENST00000608579 0.900297610311607 0.729114445345974 -0.0251719226771264 ENSG00000229956 ZRANB2-AS2
ENST00000430605 0.901796087062449 0.733236832879462 -0.0247740505649727 ENSG00000229956 ZRANB2-AS2
ENST00000306821 0.299864487838655 0.0696467293492604 -0.132044653898451 ENSG00000172260 NEGR1
ENST00000434200 0.0864994023275948 0.00718533783948839 -0.200905883676144 ENSG00000172260 NEGR1
ENST00000467479 0.0478319779831828 0.00250814747382588 -0.227617537783366 ENSG00000172260 NEGR1
ENST00000370898 0.976528613053093 0.924969507412528 -0.00655338984561077 ENSG00000254685 FPGT
ENST00000557284 0.973537062619262 0.915490642883778 -0.00729560448232068 ENSG00000259030 FPGT-TNNI3K
ENST00000524915 0.991067805777832 0.968654346748564 0.00269038287727042 ENSG00000254685 FPGT
ENST00000370894 0.929135862105073 0.800370043039754 -0.0180813391601961 ENSG00000254685 FPGT
ENST00000370899 0.983689948283474 0.945217411962572 -0.00472447069760024 ENSG00000259030 FPGT-TNNI3K
ENST00000609362 0.958486866068177 0.875566490847931 -0.0108809026973974 ENSG00000254685 FPGT
ENST00000370895 0.972422813929442 0.912340890694934 -0.00754145618147201 ENSG00000259030 FPGT-TNNI3K
ENST00000534632 0.978896217614596 0.932114132913708 -0.00581097767752915 ENSG00000259030 FPGT-TNNI3K
ENST00000533006 0.999325423798491 0.997956408507852 0.000175460777367364 ENSG00000259030 FPGT-TNNI3K
ENST00000370891 0.973537062619262 0.915490642883778 -0.00729560448232068 ENSG00000116783 TNNI3K
ENST00000370893 0.991297384013603 0.969338898796906 0.00263524650837017 ENSG00000259030 FPGT-TNNI3K
ENST00000534056 0.933199114656992 0.810337979915356 -0.0171584313891344 ENSG00000254685 FPGT
ENST00000370872 0.605241548598066 0.290915823854406 0.0559376585763374 ENSG00000116791 CRYZ
ENST00000340866 0.605241548598066 0.290935386220395 0.0559388813764076 ENSG00000116791 CRYZ
ENST00000492102 0.517836038590441 0.208371161380419 0.0779365310587723 ENSG00000116791 CRYZ
ENST00000417775 0.631196950588137 0.31765181868716 0.050592692892422 ENSG00000116791 CRYZ
ENST00000370871 0.556925592967804 0.242788679108215 0.0626189239001835 ENSG00000116791 CRYZ
ENST00000370870 0.632800549419776 0.319366870641304 0.0536025696733166 ENSG00000116791 CRYZ
ENST00000441120 0.621939399149586 0.308216003311629 0.0573204001240301 ENSG00000116791 CRYZ
ENST00000457880 0.640499897572014 0.326337197239256 0.0507952812314042 ENSG00000162623 TYW3
ENST00000370867 0.640499897572014 0.326337197239256 0.0507952812314042 ENSG00000162623 TYW3
ENST00000421739 0.572282515539201 0.258515317698679 0.0605988987862345 ENSG00000162623 TYW3
ENST00000479111 0.541810494234815 0.228660522710015 0.0650238702261616 ENSG00000162623 TYW3
ENST00000483990 0.79878191660262 0.540708044976565 0.0401850971059355 ENSG00000162623 TYW3
ENST00000467646 0.679722825510806 0.370544431370711 0.0586404406145429 ENSG00000162623 TYW3
ENST00000370841 0.45582556525396 0.161100753225102 0.0744038355953023 ENSG00000117054 ACADM
ENST00000525881 0.845484672843118 0.623495700881224 0.0335958071455072 ENSG00000117054 ACADM
ENST00000526129 0.565990492589625 0.251826132178652 0.062482499216985 ENSG00000117054 ACADM
ENST00000526196 0.560579714265021 0.246031622796321 0.0634549906050864 ENSG00000117054 ACADM
ENST00000370834 0.473681850961133 0.174519055605732 0.0727087761128786 ENSG00000117054 ACADM
ENST00000534146 0.834634001208641 0.604225647969556 0.0358024811649601 ENSG00000117054 ACADM
ENST00000532509 0.488621097392952 0.186039697926051 0.0762039613797505 ENSG00000117054 ACADM
ENST00000473018 0.828305617008728 0.592225572387853 0.0369711475865677 ENSG00000117054 ACADM
ENST00000541113 0.572636892277328 0.258965423856373 0.0617098856328575 ENSG00000117054 ACADM
ENST00000530953 0.536968236109496 0.224625082100961 0.0698492543896091 ENSG00000117054 ACADM
ENST00000534334 0.586354840360053 0.271271409678093 0.0601998219270488 ENSG00000117054 ACADM
ENST00000525808 0.502248752936605 0.196344438112646 0.0696659603258325 ENSG00000117054 ACADM
ENST00000543667 0.502248752936605 0.196344438112646 0.0696659603258325 ENSG00000117054 ACADM
ENST00000420607 0.539945913906058 0.227070102309649 0.0656976741170727 ENSG00000117054 ACADM
ENST00000529059 0.504007036542562 0.197628484064699 0.0707391342484255 ENSG00000117054 ACADM
ENST00000526930 0.331639891798093 0.0852364621174659 0.106983284491553 ENSG00000117054 ACADM
ENST00000532207 0.577711325008132 0.26327482566647 0.0728959755026138 ENSG00000117054 ACADM
ENST00000528016 0.158925327051297 0.0211580034465648 0.124518394236066 ENSG00000117054 ACADM
ENST00000481374 0.501550842915639 0.195861148562481 0.0884838337868659 ENSG00000117054 ACADM
ENST00000535300 0.0594899957500272 0.00369539020653746 0.131530350433723 ENSG00000137955 RABGGTB
ENST00000496055 0.0645294415688479 0.00430432812872423 0.129476222100074 ENSG00000137955 RABGGTB
ENST00000319942 0.065015710353468 0.00437214711862801 0.129467448409332 ENSG00000137955 RABGGTB
ENST00000473406 0.0249278497278587 0.000784495791730708 0.15626295363036 ENSG00000137955 RABGGTB
ENST00000485459 0.0241921377842856 0.000732288925869971 0.154406453056327 ENSG00000137955 RABGGTB
ENST00000370826 0.0362908915922887 0.00155167821297623 0.166623956382207 ENSG00000137955 RABGGTB
ENST00000497648 0.192393316130877 0.0300265773098798 0.126684184586648 ENSG00000137955 RABGGTB
ENST00000462042 0.0471000763276634 0.00242568256951062 0.166028811588038 ENSG00000137955 RABGGTB
ENST00000470201 0.0206756157804873 0.00057528662382621 0.158976102092862 ENSG00000137955 RABGGTB
ENST00000471759 0.0581935802769046 0.00354112697730311 0.132952053125019 ENSG00000137955 RABGGTB
ENST00000491266 0.0243065236006944 0.000738891373733973 0.156538073284436 ENSG00000137955 RABGGTB
ENST00000461653 0.0233000135273375 0.000690083253404242 0.158169164052465 ENSG00000137955 RABGGTB
ENST00000489450 0.0303384167679766 0.00109699767772852 0.157319371043146 ENSG00000137955 RABGGTB
ENST00000467748 0.169962868088473 0.0238841210625543 0.130378269493482 ENSG00000137955 RABGGTB
ENST00000459697 0.761447353219728 0.481099426263598 -0.0495046687747892 ENSG00000137955 RABGGTB
ENST00000328299 0.0932069970931406 0.00827253906947165 -0.186413574108921 ENSG00000184005 ST6GALNAC3
ENST00000477717 0.0251852598114175 0.000803529023674263 -0.203720683197813 ENSG00000117069 ST6GALNAC5
ENST00000480428 0.96309320723572 0.888707843717727 0.0082903944632703 ENSG00000117069 ST6GALNAC5
ENST00000318803 0.0238366448127457 0.000714630282035089 -0.206196818369606 ENSG00000117069 ST6GALNAC5
ENST00000496845 0.726726939861089 0.431279092800618 -0.0540029103699845 ENSG00000117069 ST6GALNAC5
ENST00000488940 0.0129937871772706 0.000275247488533455 -0.252145836456643 ENSG00000117069 ST6GALNAC5
ENST00000370812 0.401839686916302 0.123298662998255 0.0814219246241553 ENSG00000142892 PIGK
ENST00000445065 0.401839686916302 0.123298662998255 0.0814219246241553 ENSG00000142892 PIGK
ENST00000370813 0.608908117509194 0.294380393570635 0.0556140144716467 ENSG00000142892 PIGK
ENST00000487906 0.278362534283045 0.060745800180242 0.104289215191717 ENSG00000142892 PIGK
ENST00000359130 0.964323676313227 0.891852134811268 -0.008762459102634 ENSG00000142892 PIGK
ENST00000478391 0.967037898404976 0.897943773762023 -0.00831603917156146 ENSG00000142892 PIGK
ENST00000354567 0.560979954164164 0.246358122885122 -0.0735033261688553 ENSG00000154027 AK5
ENST00000344720 0.464504585774473 0.167558520506948 -0.087952062104833 ENSG00000154027 AK5
ENST00000481346 0.99559567722835 0.984042434186083 0.00108156419310556 ENSG00000036549 ZZZ3
ENST00000370801 0.891490448251165 0.711578821107031 -0.0170985227011012 ENSG00000036549 ZZZ3
ENST00000476275 0.762400751281985 0.483262705639559 -0.0338803429590889 ENSG00000036549 ZZZ3
ENST00000370798 0.892840896937708 0.713877403690832 -0.0170372488301187 ENSG00000036549 ZZZ3
ENST00000433749 0.920051657544453 0.776665129579325 -0.0183051836867728 ENSG00000036549 ZZZ3
ENST00000414381 0.898420495199892 0.725014733295577 -0.0230790831944354 ENSG00000036549 ZZZ3
ENST00000463166 0.866666921212104 0.663046521975915 -0.0289221128558241 ENSG00000036549 ZZZ3
ENST00000469944 0.736672257231781 0.444975113589506 -0.05279163043244 ENSG00000036549 ZZZ3
ENST00000370794 0.82544309397828 0.587217948017427 0.0272475688371993 ENSG00000077254 USP33
ENST00000481579 0.829291049160003 0.59420960130344 0.0291708473229764 ENSG00000077254 USP33
ENST00000357428 0.724083557635679 0.427267140653189 0.0401227929666596 ENSG00000077254 USP33
ENST00000370793 0.82544309397828 0.587217948017427 0.0272475688371993 ENSG00000077254 USP33
ENST00000370792 0.997555116002053 0.992046635594756 -0.000535259489558182 ENSG00000077254 USP33
ENST00000527390 0.902104263754148 0.733631932866968 -0.0237284096369473 ENSG00000077254 USP33
ENST00000524536 0.932718884079251 0.808903738353292 0.0159950189425852 ENSG00000077254 USP33
ENST00000525113 0.917619947590428 0.770461462542464 0.0197280240593341 ENSG00000077254 USP33
ENST00000528150 0.859343846335698 0.649205177360143 0.0307678212256607 ENSG00000077254 USP33
ENST00000370791 0.493019125816176 0.189039385983788 0.0688061307937564 ENSG00000180488 FAM73A
ENST00000443751 0.923814228154964 0.788383992071575 0.0147140551528953 ENSG00000180488 FAM73A
ENST00000476203 0.836650818133196 0.607392611254413 0.0316373560040016 ENSG00000180488 FAM73A
ENST00000401035 0.947239687436587 0.849544287331714 -0.0106022468174502 ENSG00000162614 NEXN
ENST00000457030 0.954387360610046 0.86611840573941 -0.0090484362859456 ENSG00000162614 NEXN
ENST00000330010 0.975223466704116 0.921089606287846 -0.00528457696575775 ENSG00000162614 NEXN
ENST00000294624 0.487340412435458 0.184887617871597 -0.0722974045822486 ENSG00000162614 NEXN
ENST00000334785 0.980094279153793 0.93493660765453 -0.00433810865788497 ENSG00000162614 NEXN
ENST00000440324 0.99171152511951 0.970574948598775 -0.00202680102093256 ENSG00000162614 NEXN
ENST00000342754 0.919644750973898 0.77594754401101 0.0156466755472994 ENSG00000162614 NEXN
ENST00000464998 0.74448080840721 0.455833811591409 0.0458294504927469 ENSG00000162614 NEXN
ENST00000480732 0.85993821451377 0.650699953952475 0.0252866033913708 ENSG00000162614 NEXN
ENST00000470735 0.923523101385429 0.787619770767992 -0.0161024445718137 ENSG00000162614 NEXN
ENST00000492724 0.648078292674025 0.335591878953265 0.0612117187387042 ENSG00000162613 FUBP1
ENST00000488814 0.530309952202309 0.219184856242895 0.0816056171637841 ENSG00000162613 FUBP1
ENST00000492405 0.641142701873886 0.327018772192331 0.0629516195969174 ENSG00000162613 FUBP1
ENST00000489495 0.696943161955862 0.391044163848729 0.0612420286854017 ENSG00000162613 FUBP1
ENST00000474632 0.786831932868786 0.522258670802318 0.0466491075707356 ENSG00000162613 FUBP1
ENST00000294623 0.403382397986253 0.124221373659298 0.069425658399633 ENSG00000162613 FUBP1
ENST00000370768 0.455919187517911 0.161160229063876 0.0615968599150305 ENSG00000162613 FUBP1
ENST00000370767 0.455919187517911 0.161160229063876 0.0615968599150305 ENSG00000162613 FUBP1
ENST00000436586 0.511017608111968 0.203040622739244 0.0564108163693199 ENSG00000162613 FUBP1
ENST00000470287 0.895159774961523 0.718697557487339 0.0220757999824366 ENSG00000162613 FUBP1
ENST00000421641 0.544436031070472 0.231155242709123 0.0584091053555622 ENSG00000162613 FUBP1
ENST00000487931 0.566753428526159 0.252575610582905 -0.0673394973088687 ENSG00000162616 DNAJB4
ENST00000477671 0.457394183516496 0.162112481553178 -0.0779022853994669 ENSG00000162616 DNAJB4
ENST00000484662 0.495404867451183 0.191105305291798 -0.0750824163280467 ENSG00000162616 DNAJB4
ENST00000476882 0.65365849637705 0.341779028479652 -0.0587777251474155 ENSG00000137960 GIPC2
ENST00000426517 0.436740026629894 0.146171917409076 -0.0796724714801369 ENSG00000162616 DNAJB4
ENST00000370763 0.72984983707805 0.435812863016851 -0.0496427349504568 ENSG00000162616 DNAJB4
ENST00000476396 0.670576220771238 0.360444304679735 -0.0559279858810606 ENSG00000162616 DNAJB4
ENST00000370758 0.142099986138097 0.0173183844085136 0.15395780261562 ENSG00000122420 PTGFR
ENST00000497923 0.42262606199398 0.136206213887471 0.0973546255571419 ENSG00000122420 PTGFR
ENST00000370757 0.104924551377428 0.0101873964238938 0.16602088613179 ENSG00000122420 PTGFR
ENST00000370756 0.104924551377428 0.0101873964238938 0.16602088613179 ENSG00000122420 PTGFR
ENST00000401034 0.204517643222306 0.0339245031528608 0.14338765275103 ENSG00000162618 ELTD1
ENST00000370742 0.21403555934801 0.0369526608134689 0.120714172897964 ENSG00000162618 ELTD1
ENST00000370723 0.111042151174585 0.0112933072210819 0.119601956435049 ENSG00000117114 LPHN2
ENST00000370730 0.118245538136465 0.0125735973458282 0.114598200501997 ENSG00000117114 LPHN2
ENST00000370728 0.118245538136465 0.0125735973458282 0.114598200501997 ENSG00000117114 LPHN2
ENST00000370727 0.111042151174585 0.0112933072210819 0.119601956435049 ENSG00000117114 LPHN2
ENST00000370725 0.111042151174585 0.0112933072210819 0.119601956435049 ENSG00000117114 LPHN2
ENST00000370721 0.111042151174585 0.0112933072210819 0.119601956435049 ENSG00000117114 LPHN2
ENST00000469377 0.118515463486259 0.0126091590898029 0.114584907143627 ENSG00000117114 LPHN2
ENST00000359929 0.108433180368216 0.0107997384451387 0.119621844973135 ENSG00000117114 LPHN2
ENST00000370713 0.0991419374283579 0.00918517515559926 0.119214982327226 ENSG00000117114 LPHN2
ENST00000394879 0.102257144613388 0.00969276759987133 0.118454867796167 ENSG00000117114 LPHN2
ENST00000370717 0.102257144613388 0.00969276759987133 0.118454867796167 ENSG00000117114 LPHN2
ENST00000335786 0.102257144613388 0.00969276759987133 0.118454867796167 ENSG00000117114 LPHN2
ENST00000271029 0.102257144613388 0.00969276759987133 0.118454867796167 ENSG00000117114 LPHN2
ENST00000370715 0.0991419374283579 0.00918517515559926 0.119214982327226 ENSG00000117114 LPHN2
ENST00000319517 0.0991419374283579 0.00918517515559926 0.119214982327226 ENSG00000117114 LPHN2
ENST00000449420 0.026942683580739 0.000901377122500195 0.166399030420283 ENSG00000117114 LPHN2
ENST00000402328 0.375125707223776 0.107264067400108 0.0977976403589336 ENSG00000117114 LPHN2
ENST00000472688 0.873393929623389 0.675467437469183 -0.0233874639169776 ENSG00000137941 TTLL7
ENST00000260505 0.409770594199964 0.128006068612539 -0.0817464610665469 ENSG00000137941 TTLL7
ENST00000474957 0.409770594199964 0.128006068612539 -0.0817464610665469 ENSG00000137941 TTLL7
ENST00000488014 0.409770594199964 0.128008842585618 -0.0817459819798071 ENSG00000137941 TTLL7
ENST00000477524 0.409770594199964 0.128008842585618 -0.0817459819798071 ENSG00000137941 TTLL7
ENST00000480174 0.785808643004059 0.520351495356534 -0.0347050945030113 ENSG00000137941 TTLL7
ENST00000485638 0.694701564873078 0.388531797423759 -0.0471638987159664 ENSG00000137941 TTLL7
ENST00000482783 0.188470739134871 0.0289300974685664 -0.123752682111505 ENSG00000137941 TTLL7
ENST00000370689 0.564929001184761 0.250274860491304 -0.0632055912769156 ENSG00000142875 PRKACB
ENST00000370688 0.0156421112208084 0.000371860006016151 -0.210021277665702 ENSG00000142875 PRKACB
ENST00000370685 0.826672743743524 0.589537007500058 0.0317024543584211 ENSG00000142875 PRKACB
ENST00000370682 0.742813179079279 0.453485167891375 0.0442080852281925 ENSG00000142875 PRKACB
ENST00000394838 0.742813179079279 0.453485167891375 0.0442080852281925 ENSG00000142875 PRKACB
ENST00000394839 0.724898923154722 0.42882735166081 0.0465910530134603 ENSG00000142875 PRKACB
ENST00000370656 0.815530496092454 0.568791761350718 -0.0331005602172364 ENSG00000117133 RPF1
ENST00000370654 0.867541543777393 0.664690065778744 0.0210009584560649 ENSG00000117133 RPF1
ENST00000487806 0.470849616644305 0.172389368541985 -0.068656212607016 ENSG00000174021 GNG5
ENST00000370645 0.565076816946186 0.250512047031112 -0.0529879410916422 ENSG00000174021 GNG5
ENST00000370641 0.565076816946186 0.250512047031112 -0.0529879410916422 ENSG00000174021 GNG5
ENST00000263717 0.34356661475631 0.0913210572631812 0.101107859913126 ENSG00000122432 SPATA1
ENST00000460286 0.0401111748869435 0.00183515937887075 0.196563821823431 ENSG00000122432 SPATA1
ENST00000370630 0.021940787702812 0.000632244409210351 0.196843160331066 ENSG00000117151 CTBS
ENST00000477677 0.00991075717854517 0.000177100722240758 0.218622407583602 ENSG00000117151 CTBS
ENST00000465118 0.0113086831230127 0.00022367996627443 0.21692123776822 ENSG00000117151 CTBS
ENST00000370625 0.00863757646860269 0.000140474655420556 0.225041778302682 ENSG00000117151 CTBS
ENST00000437941 0.281477421082089 0.0619427899241448 0.120403706946437 ENSG00000117155 SSX2IP
ENST00000342203 0.281477421082089 0.0619427899241448 0.120403706946437 ENSG00000117155 SSX2IP
ENST00000481102 0.382470370410922 0.11156677085722 0.0993699701920365 ENSG00000117155 SSX2IP
ENST00000476905 0.395676861941467 0.119569846938991 0.0970351610413037 ENSG00000117155 SSX2IP
ENST00000605755 0.435229599655674 0.145200383135503 0.0908269290166124 ENSG00000117155 SSX2IP
ENST00000603677 0.520009779883442 0.210463744817563 0.0777241896646343 ENSG00000117155 SSX2IP
ENST00000370612 0.531390480452104 0.219890531971169 0.0762777265355482 ENSG00000117155 SSX2IP
ENST00000460500 0.615863505461818 0.301961319974522 0.0734329677133013 ENSG00000117155 SSX2IP
ENST00000341460 0.66448645167365 0.353035399771706 0.059951915887558 ENSG00000097096 SYDE2
ENST00000294661 0.478471811906559 0.178259284614106 0.0707565660540508 ENSG00000162642 C1orf52
ENST00000471115 0.422842880904959 0.13637527224464 0.0786903256266952 ENSG00000162642 C1orf52
ENST00000344356 0.834559623772884 0.604075199375485 0.03209777783346 ENSG00000162642 C1orf52
ENST00000493514 0.834559623772884 0.604075199375485 0.03209777783346 ENSG00000162642 C1orf52
ENST00000370580 0.757062859483248 0.475523772290794 0.0441930445337852 ENSG00000142867 BCL10
ENST00000427819 0.639042810302759 0.325025439390915 0.0441921558501344 ENSG00000223653 RP11-131L23.1
ENST00000426125 0.719662338693762 0.421721416427297 -0.0400943565601448 ENSG00000223653 RP11-131L23.1
ENST00000535924 0.184908726030489 0.0280313842628789 -0.116533969907542 ENSG00000153904 DDAH1
ENST00000284031 0.526322234557071 0.215830802893592 -0.0640939405825323 ENSG00000153904 DDAH1
ENST00000483110 0.184908726030489 0.0280313842628789 -0.116533969907542 ENSG00000153904 DDAH1
ENST00000539042 0.526960650965259 0.216391598068607 -0.0640127363216827 ENSG00000153904 DDAH1
ENST00000426972 0.0785243150020783 0.00597095686735907 -0.167109348529288 ENSG00000153904 DDAH1
ENST00000542148 0.18706345553291 0.0285607938242745 -0.113281036463862 ENSG00000153904 DDAH1
ENST00000488557 0.998829163097944 0.995965609792936 0.000269411044773535 ENSG00000153904 DDAH1
ENST00000498304 0.0358112578760942 0.00151349539175963 -0.181669164373948 ENSG00000153904 DDAH1
ENST00000467530 0.00466006927202737 4.39748367313356e-05 -0.252329128811682 ENSG00000153904 DDAH1
ENST00000472448 0.0395673316632165 0.0017908726305402 -0.20683054975795 ENSG00000153904 DDAH1
ENST00000467666 0.00494070756082939 5.15431495450571e-05 -0.25810394333415 ENSG00000153904 DDAH1
ENST00000451137 0.759350203006972 0.478812977440109 0.0266663843684993 ENSG00000142871 CYR61
ENST00000480413 0.626571524947123 0.312841526961315 0.0426661047914852 ENSG00000142871 CYR61
ENST00000431532 0.318479239977016 0.078403255425526 -0.0809972484125965 ENSG00000117174 ZNHIT6
ENST00000370574 0.246572320379948 0.0482676947913577 -0.0898646959382925 ENSG00000117174 ZNHIT6
ENST00000359242 0.5884311854741 0.273679419288683 0.0653428672015658 ENSG00000122417 ODF2L
ENST00000460698 0.556602772192695 0.242465194264538 0.0727502898395231 ENSG00000122417 ODF2L
ENST00000394731 0.588129322181891 0.273419885428061 0.0653778641538264 ENSG00000122417 ODF2L
ENST00000370566 0.588129322181891 0.273419885428061 0.0653778641538264 ENSG00000122417 ODF2L
ENST00000370567 0.588129322181891 0.273419885428061 0.0653778641538264 ENSG00000122417 ODF2L
ENST00000317336 0.588129322181891 0.273419885428061 0.0653778641538264 ENSG00000122417 ODF2L
ENST00000462648 0.187787895715372 0.0287661628737837 0.153626432914976 ENSG00000122417 ODF2L
ENST00000294678 0.578328219428276 0.263726262482145 0.0663452070668608 ENSG00000122417 ODF2L
ENST00000524695 0.667078456009438 0.356074748531434 0.0612579614312672 ENSG00000122417 ODF2L
ENST00000534092 0.555009895428753 0.240578412149513 0.083885726549524 ENSG00000122417 ODF2L
ENST00000496592 0.938933817849512 0.826089701221654 0.0145948759246839 ENSG00000122417 ODF2L
ENST00000488879 0.847503759689912 0.626712794398546 0.0300150462511564 ENSG00000122417 ODF2L
ENST00000479890 0.849876094452078 0.630728918457692 0.0296646437168424 ENSG00000122417 ODF2L
ENST00000486557 0.518793157867023 0.209419843698218 0.0899318916725907 ENSG00000122417 ODF2L
ENST00000472368 0.837167184837877 0.608538516945485 -0.0371227296486912 ENSG00000122417 ODF2L
ENST00000394733 0.808193235927028 0.554820119205896 0.0394585819937181 ENSG00000122417 ODF2L
ENST00000478286 0.815054970639831 0.567769955855222 0.0379723772603863 ENSG00000122417 ODF2L
ENST00000370558 0.306138797970448 0.072446174916175 0.070673984376352 ENSG00000097033 SH3GLB1
ENST00000535010 0.454761017683888 0.160413393106483 0.057905754572213 ENSG00000097033 SH3GLB1
ENST00000482504 0.460964492801237 0.164697827016161 0.0599325996015451 ENSG00000097033 SH3GLB1
ENST00000602603 0.58472574630436 0.269536300870533 0.0640449179266323 ENSG00000097033 SH3GLB1
ENST00000331835 0.326033077587799 0.0819752979112627 0.0741589789616947 ENSG00000183291 SEP15
ENST00000370554 0.334328806637481 0.0864992098547981 0.0743537336206981 ENSG00000183291 SEP15
ENST00000469566 0.362832965660499 0.101108347112738 0.0703986744898538 ENSG00000183291 SEP15
ENST00000401030 0.366500676622003 0.102872824195367 0.071934816455781 ENSG00000183291 SEP15
ENST00000497861 0.55226508999324 0.23789622633101 0.0546004799281559 ENSG00000183291 SEP15
ENST00000467557 0.907730433419097 0.745100073291736 -0.0201938037912143 ENSG00000183291 SEP15
ENST00000370551 0.189558211476963 0.0292680818768185 -0.1289287945777 ENSG00000153936 HS2ST1
ENST00000370550 0.812416663713989 0.562633099539047 0.0287296765438364 ENSG00000153936 HS2ST1
ENST00000591456 0.409460818684562 0.12783368271994 -0.10168044641817 ENSG00000153936 HS2ST1
ENST00000370548 0.243597717154423 0.0470877297493252 0.104449989512664 ENSG00000267561 RP5-1052I5.2
ENST00000356813 0.230505860132517 0.0426266802479721 0.106941637009766 ENSG00000153936 HS2ST1
ENST00000370544 0.00563679308540049 6.36985675381668e-05 0.162083451672505 ENSG00000143013 LMO4
ENST00000495705 0.0494897001657422 0.00265598260012862 0.147465519602826 ENSG00000143013 LMO4
ENST00000370542 0.00834411690447907 0.000132806583443208 0.168430439781585 ENSG00000143013 LMO4
ENST00000489303 0.00746821161019047 0.000108589528152012 0.174163713125486 ENSG00000143013 LMO4
ENST00000316005 0.458975101460486 0.163376063071962 -0.074970798829305 ENSG00000065243 PKN2
ENST00000370521 0.900757748407662 0.730289136016821 -0.01662468707552 ENSG00000065243 PKN2
ENST00000370505 0.794848046778721 0.534502629991391 -0.0289296751983109 ENSG00000065243 PKN2
ENST00000370513 0.763229934244952 0.484594466150636 -0.0330789588939599 ENSG00000065243 PKN2
ENST00000436111 0.193324984418126 0.0303364025931036 -0.136636861466058 ENSG00000065243 PKN2
ENST00000544045 0.915103297068734 0.763382817839683 -0.0147265557612744 ENSG00000065243 PKN2
ENST00000370500 0.489896675092927 0.186896299915078 0.0817070883183775 ENSG00000137947 GTF2B
ENST00000448623 0.545178131370501 0.232003617631349 0.0748394939039838 ENSG00000137947 GTF2B
ENST00000494819 0.564154248091315 0.249556136020484 0.0749435733318023 ENSG00000137947 GTF2B
ENST00000418217 0.711010029455082 0.410266943000336 0.054281419273279 ENSG00000137947 GTF2B
ENST00000486078 0.940193545928774 0.829747321645757 0.0146222065529224 ENSG00000137947 GTF2B
ENST00000446900 0.855078577127464 0.640635378938186 0.0226655125073443 ENSG00000137944 CCBL2
ENST00000370491 0.856498319953052 0.643670089198358 0.0223369818348173 ENSG00000137944 CCBL2
ENST00000260508 0.8552809688785 0.641234104529399 0.0225117946447034 ENSG00000137944 CCBL2
ENST00000370485 0.851898757689246 0.634754899811135 0.022921408346916 ENSG00000137944 CCBL2
ENST00000370486 0.518643594025081 0.209172946589607 0.0694261697713581 ENSG00000137944 CCBL2
ENST00000321792 0.664842015450291 0.353562022857261 0.0594499195315889 ENSG00000213516 RBMXL1
ENST00000399794 0.663532031853743 0.351850936210441 0.0597499295770327 ENSG00000213516 RBMXL1
ENST00000370481 0.18283369480418 0.0274437961085021 0.112998812378874 ENSG00000117226 GBP3
ENST00000370482 0.18283369480418 0.0274437961085021 0.112998812378874 ENSG00000117226 GBP3
ENST00000489444 0.182820507236839 0.0273226758070851 0.11301580754924 ENSG00000117226 GBP3
ENST00000493594 0.185637004743897 0.0282099627771353 0.11127490113205 ENSG00000117226 GBP3
ENST00000235878 0.158990068594942 0.0211702221243331 0.119753498660617 ENSG00000117226 GBP3
ENST00000461384 0.733743580294839 0.441140913789134 0.0519573870398387 ENSG00000117226 GBP3
ENST00000445969 0.39265397215546 0.117855278365448 0.101689057640983 ENSG00000117226 GBP3
ENST00000564665 0.344492445840336 0.0918703013844662 0.10657092612121 ENSG00000117226 GBP3
ENST00000370473 0.434068869888238 0.144237369187642 0.0675125826823874 ENSG00000117228 GBP1
ENST00000484970 0.378565696924641 0.109039496905631 -0.106284187231154 ENSG00000117228 GBP1
ENST00000479889 0.216612206651138 0.0379962684127772 -0.137113788389689 ENSG00000117228 GBP1
ENST00000468959 0.182693922179654 0.0272739280488099 -0.145939489662182 ENSG00000117228 GBP1
ENST00000370454 0.965145945153637 0.89379899189241 -0.00665928353701274 ENSG00000171488 LRRC8C
ENST00000479252 0.948674678802102 0.852589625918508 -0.00924740740372267 ENSG00000171488 LRRC8C
ENST00000370453 0.488621097392952 0.186068879178094 -0.0568643046071225 ENSG00000271949 RP11-302M6.4
ENST00000482063 0.21897968939509 0.0388952673553862 -0.131028064168756 ENSG00000171488 LRRC8C
ENST00000525774 0.196397177145169 0.0312475888396846 -0.137077398238375 ENSG00000171492 LRRC8D
ENST00000337338 0.818819096775145 0.574144031775401 -0.0277509482521799 ENSG00000171492 LRRC8D
ENST00000394593 0.804814601193758 0.549938788363457 -0.0293814673802842 ENSG00000171492 LRRC8D
ENST00000532201 0.438179181854385 0.147188297048776 -0.0918087548609434 ENSG00000171492 LRRC8D
ENST00000414841 0.399955697061655 0.122263340835479 -0.0971381020205427 ENSG00000171492 LRRC8D
ENST00000527156 0.449690879597595 0.15655764923599 -0.0889837552906062 ENSG00000171492 LRRC8D
ENST00000441269 0.445479024102129 0.153202828585203 -0.0864918578993081 ENSG00000171492 LRRC8D
ENST00000394583 0.35828593801364 0.0986903779657029 0.100543677915428 ENSG00000162664 ZNF326
ENST00000340281 0.360279720605536 0.0999120431347045 0.100177031704652 ENSG00000162664 ZNF326
ENST00000370447 0.449709889040447 0.156622576785745 0.0851421778982933 ENSG00000162664 ZNF326
ENST00000455342 0.427001496704687 0.139662704494291 0.090192574287025 ENSG00000162664 ZNF326
ENST00000370440 0.813138571021285 0.564074292604373 -0.0293259950241847 ENSG00000122482 ZNF644
ENST00000347275 0.817991958384122 0.572672486781105 -0.0287130529492556 ENSG00000122482 ZNF644
ENST00000337393 0.73645116672642 0.444628449224832 -0.0377272737639656 ENSG00000122482 ZNF644
ENST00000361321 0.737868926620294 0.446712168149267 -0.0376007994265786 ENSG00000122482 ZNF644
ENST00000467231 0.769437067583882 0.495347281473198 -0.0336966627644123 ENSG00000122482 ZNF644
ENST00000479798 0.582803118986184 0.267950125966345 0.0791111323860757 ENSG00000122482 ZNF644
ENST00000498303 0.0399883752842239 0.00182433365075758 -0.194350977631437 ENSG00000122482 ZNF644
ENST00000370425 0.421191863136301 0.135300389997237 -0.110625211555184 ENSG00000162669 HFM1
ENST00000294696 0.421191863136301 0.135300389997237 -0.110625211555184 ENSG00000162669 HFM1
ENST00000370424 0.421191863136301 0.135300389997237 -0.110625211555184 ENSG00000162669 HFM1
ENST00000481900 0.418381839145329 0.133422584564617 -0.11112192915298 ENSG00000162669 HFM1
ENST00000488023 0.418381839145329 0.133422584564617 -0.11112192915298 ENSG00000162669 HFM1
ENST00000448819 0.415620799090433 0.131752825474588 -0.111590792615068 ENSG00000162669 HFM1
ENST00000427444 0.423718506637964 0.137062318184951 -0.110152047247519 ENSG00000162669 HFM1
ENST00000212355 0.573177844019891 0.259498890896683 -0.070229688703774 ENSG00000069702 TGFBR3
ENST00000533089 0.677502807211714 0.368140705261441 -0.0580635490942449 ENSG00000069702 TGFBR3
ENST00000370399 0.625641499959898 0.311742747717726 -0.0659500171984596 ENSG00000069702 TGFBR3
ENST00000525962 0.679708485666916 0.370515889816327 -0.0596258224892322 ENSG00000069702 TGFBR3
ENST00000532540 0.641631532965941 0.327568809078199 -0.0636843035283098 ENSG00000069702 TGFBR3
ENST00000465892 0.554193010259446 0.239729051897158 -0.0773321420270828 ENSG00000069702 TGFBR3
ENST00000370360 0.900514284370665 0.729563532159655 0.019997561068068 ENSG00000174842 GLMN
ENST00000534881 0.900514284370665 0.729563532159655 0.019997561068068 ENSG00000174842 GLMN
ENST00000495106 0.905508364909012 0.741106254425388 0.0191041529727823 ENSG00000174842 GLMN
ENST00000495852 0.946006373961768 0.847055684105164 -0.0119983353192803 ENSG00000174842 GLMN
ENST00000463560 0.949743848092329 0.85529116123784 -0.0116281152720943 ENSG00000174842 GLMN
ENST00000610020 0.826786373944222 0.589823408104901 -0.0268039447606157 ENSG00000122484 RPAP2
ENST00000484158 0.762400751281985 0.483260917100816 -0.0458159074222322 ENSG00000122484 RPAP2
ENST00000477322 0.336557246076256 0.0875564952043957 -0.115411901514137 ENSG00000122484 RPAP2
ENST00000370331 0.00328570209667979 2.19911654081304e-05 -0.22355296626213 ENSG00000067208 EVI5
ENST00000540033 0.00325865317496236 2.17362992484322e-05 -0.223676546282639 ENSG00000067208 EVI5
ENST00000543509 0.00203460150005013 9.12614980054898e-06 -0.249050823431654 ENSG00000067208 EVI5
ENST00000491940 0.00678901117418243 8.88017435678451e-05 -0.228670967091895 ENSG00000067208 EVI5
ENST00000468580 0.0369970060474004 0.00159953487194167 -0.195075073142986 ENSG00000067208 EVI5
ENST00000492613 0.0176135828711265 0.000447016789500463 -0.22632796287661 ENSG00000067208 EVI5
ENST00000474806 0.00457493880713133 4.18058391871824e-05 -0.25066958913449 ENSG00000067208 EVI5
ENST00000370321 0.334287940574561 0.0864469218917397 0.0513671403825935 ENSG00000122406 RPL5
ENST00000470843 0.540236084246561 0.227369312603428 0.0421509203945197 ENSG00000122406 RPL5
ENST00000315741 0.442972159351248 0.151359930881464 0.0501137143586895 ENSG00000122406 RPL5
ENST00000461952 0.555009895428753 0.240755335235666 0.0426046771255794 ENSG00000122406 RPL5
ENST00000497519 0.330100810242256 0.0842535859842221 0.0639032864932663 ENSG00000122406 RPL5
ENST00000540243 0.933240021075094 0.810495030457363 0.0126586934268935 ENSG00000143033 MTF2
ENST00000545708 0.933240021075094 0.810495030457363 0.0126586934268935 ENSG00000143033 MTF2
ENST00000370298 0.933240021075094 0.810495030457363 0.0126586934268935 ENSG00000143033 MTF2
ENST00000474314 0.672546496042256 0.362615708059695 -0.0609484362237528 ENSG00000143033 MTF2
ENST00000473430 0.686784488998575 0.377635399238334 -0.0579997128201165 ENSG00000143033 MTF2
ENST00000494963 0.729199443855698 0.434853423662505 -0.051498899243081 ENSG00000143033 MTF2
ENST00000471953 0.982821309848842 0.942699971461369 -0.00382152884643034 ENSG00000143033 MTF2
ENST00000370303 0.981316140004185 0.93854897636122 -0.00410795155157522 ENSG00000143033 MTF2
ENST00000467953 0.685642400013317 0.376452519257225 0.0556072445917681 ENSG00000143033 MTF2
ENST00000497976 0.764124089895689 0.485792398741706 0.045795853019974 ENSG00000143033 MTF2
ENST00000476037 0.787320002398039 0.523311710703767 0.0443809666218507 ENSG00000143033 MTF2
ENST00000487263 0.861266881389074 0.652854868928386 0.0321635764985702 ENSG00000143033 MTF2
ENST00000370282 0.301570839689312 0.0704713883443232 0.0993044668319071 ENSG00000117500 TMED5
ENST00000370290 0.403125424876549 0.124098749979581 0.0861659422452959 ENSG00000117500 TMED5
ENST00000483033 0.216205945482594 0.0377778738876253 0.128118629969093 ENSG00000117500 TMED5
ENST00000479918 0.397652797802796 0.120938475778242 0.0814160443721616 ENSG00000117500 TMED5
ENST00000370280 0.810205090340466 0.55854586076617 0.0286640797604351 ENSG00000117500 TMED5
ENST00000343253 0.551481072628772 0.237335072681988 -0.0533784245227367 ENSG00000122483 CCDC18
ENST00000528942 0.78434513951017 0.518122655967087 -0.0432793729196672 ENSG00000122483 CCDC18
ENST00000334652 0.691191532265222 0.383589698171556 -0.0462593873160237 ENSG00000122483 CCDC18
ENST00000557479 0.691191532265222 0.383589698171556 -0.0462593873160237 ENSG00000122483 CCDC18
ENST00000338949 0.691191532265222 0.383589698171556 -0.0462593873160237 ENSG00000122483 CCDC18
ENST00000401026 0.682388739571846 0.373589864845178 -0.0472628526570771 ENSG00000122483 CCDC18
ENST00000370276 0.720822829856028 0.423424992153855 -0.0445511294994914 ENSG00000122483 CCDC18
ENST00000455267 0.397565979938994 0.120814196136096 -0.109577215105693 ENSG00000122483 CCDC18
ENST00000413606 0.535084681645517 0.223271965060965 -0.0638164555327589 ENSG00000223745 RP4-717I23.3
ENST00000457025 0.469282377035884 0.17126233617926 -0.078783977956358 ENSG00000223745 RP4-717I23.3
ENST00000446528 0.207809746845127 0.0349123198959278 -0.130570858846561 ENSG00000223745 RP4-717I23.3
ENST00000451302 0.373977551490471 0.10667602514879 -0.0804385738628102 ENSG00000223745 RP4-717I23.3
ENST00000415150 0.171037051724699 0.0241513859790099 -0.147723900452821 ENSG00000223745 RP4-717I23.3
ENST00000455474 0.385009245548039 0.113283024686518 -0.0947899262818435 ENSG00000223745 RP4-717I23.3
ENST00000447577 0.60565772959447 0.29139886117434 -0.056648137259043 ENSG00000223745 RP4-717I23.3
ENST00000442860 0.537321912965049 0.224912976330679 -0.0820441025681169 ENSG00000223745 RP4-717I23.3
ENST00000414430 0.410133856655219 0.128211337727689 -0.10101561641174 ENSG00000223745 RP4-717I23.3
ENST00000429859 0.348208767550699 0.0937430884513299 -0.100624792101727 ENSG00000223745 RP4-717I23.3
ENST00000427669 0.403805749589918 0.124597141017551 -0.102211064009002 ENSG00000223745 RP4-717I23.3
ENST00000424517 0.180852475969196 0.0266573702497135 -0.14569661822813 ENSG00000223745 RP4-717I23.3
ENST00000450843 0.741236207338836 0.451238811661762 -0.0436626921092717 ENSG00000223745 RP4-717I23.3
ENST00000440778 0.663527600873184 0.351829385079273 -0.0584610326206826 ENSG00000223745 RP4-717I23.3
ENST00000421202 0.666281920242604 0.355266162791703 -0.0522080400804821 ENSG00000223745 RP4-717I23.3
ENST00000436200 0.463460552799094 0.166783086148762 -0.0947209549989801 ENSG00000223745 RP4-717I23.3
ENST00000432741 0.573177844019891 0.259502470473758 -0.0758967681513578 ENSG00000223745 RP4-717I23.3
ENST00000411670 0.934957353331423 0.815263280741158 0.0133373171996104 ENSG00000223745 RP4-717I23.3
ENST00000452347 0.861541842360251 0.653521417459028 -0.0305754184980307 ENSG00000223745 RP4-717I23.3
ENST00000370272 0.358187367079853 0.0986292905451417 0.0807970853615365 ENSG00000117505 DR1
ENST00000370267 0.825404409970431 0.58697441748505 0.0249354438969586 ENSG00000117505 DR1
ENST00000370256 0.935312634706713 0.815951720765204 -0.0119425816517193 ENSG00000137942 FNBP1L
ENST00000271234 0.935312634706713 0.815951720765204 -0.0119425816517193 ENSG00000137942 FNBP1L
ENST00000260506 0.935312634706713 0.815951720765204 -0.0119425816517193 ENSG00000137942 FNBP1L
ENST00000604705 0.5246459857523 0.214399475859507 -0.0684672875869495 ENSG00000137942 FNBP1L
ENST00000370253 0.928903404985699 0.799941311994065 -0.0130217184964621 ENSG00000137942 FNBP1L
ENST00000424449 0.901373876624692 0.732111951476595 0.0205458899991147 ENSG00000137942 FNBP1L
ENST00000370247 0.751403884650925 0.466049398324167 -0.0318736845997932 ENSG00000137936 BCAR3
ENST00000260502 0.178934733941917 0.0261146323337707 -0.10195518257082 ENSG00000137936 BCAR3
ENST00000370244 0.12733519662356 0.0142579781361611 -0.110610459133108 ENSG00000137936 BCAR3
ENST00000539242 0.749614853555729 0.463024675734671 0.0349652345227183 ENSG00000137936 BCAR3
ENST00000370243 0.167558447665457 0.0233183405146193 -0.105753701327519 ENSG00000137936 BCAR3
ENST00000538653 0.812952974440847 0.563710199376768 0.0359201975023232 ENSG00000137936 BCAR3
ENST00000466632 0.367758687723298 0.103465388414339 0.108292556170493 ENSG00000137936 BCAR3
ENST00000417401 0.49939358177421 0.194021545668181 -0.0898016248817766 ENSG00000224093 RP5-1033H22.2
ENST00000479503 0.114513002619644 0.011881456286518 -0.153559112365881 ENSG00000137936 BCAR3
ENST00000436063 0.740617631053314 0.450278154089999 0.0358434402739362 ENSG00000067334 DNTTIP2
ENST00000359208 0.715195184298653 0.415475915244916 0.0386591215329994 ENSG00000067334 DNTTIP2
ENST00000460191 0.685557060568244 0.376371486880821 0.0417508424513063 ENSG00000067334 DNTTIP2
ENST00000496672 0.791527476884053 0.529395272767225 -0.0325056917748023 ENSG00000067334 DNTTIP2
ENST00000528680 0.143144773254057 0.0175351373042127 -0.135708630780097 ENSG00000067334 DNTTIP2
ENST00000370238 0.732520501776715 0.439012026617541 -0.0494185946004075 ENSG00000023909 GCLM
ENST00000552844 0.238771143669952 0.0452619046362431 0.114319495266935 ENSG00000137962 ARHGAP29
ENST00000260526 0.293584900520636 0.0670115436640964 0.10370550026213 ENSG00000137962 ARHGAP29
ENST00000482481 0.263600523555818 0.0549917865005756 0.126156623222916 ENSG00000137962 ARHGAP29
ENST00000370217 0.949935802905204 0.855838388466481 -0.0108938683781308 ENSG00000137962 ARHGAP29
ENST00000394233 0.993054773374854 0.975069236772026 0.00145789814720128 ENSG00000117528 ABCD3
ENST00000454898 0.972907640730713 0.91347344610221 -0.00513091591015798 ENSG00000117528 ABCD3
ENST00000536817 0.993341660888557 0.976381608222616 0.00140825479304367 ENSG00000117528 ABCD3
ENST00000370214 0.992796613100607 0.973678486900843 0.00153988566781593 ENSG00000117528 ABCD3
ENST00000315713 0.782185672031311 0.514714494920414 -0.0354818165355089 ENSG00000117528 ABCD3
ENST00000468860 0.757062859483248 0.475230506835157 -0.0415634125037842 ENSG00000117528 ABCD3
ENST00000484213 0.790966658173015 0.528451497720022 0.0360152445447347 ENSG00000117528 ABCD3
ENST00000464165 0.799576421240746 0.541857929907593 0.0430436018917844 ENSG00000117528 ABCD3
ENST00000334047 0.284557469576419 0.0632464302894341 0.107932449999033 ENSG00000117525 F3
ENST00000370207 0.286581079130874 0.0640279868363831 0.107567244304357 ENSG00000117525 F3
ENST00000478217 0.393893417551104 0.118597756190255 0.0983847412083802 ENSG00000117525 F3
ENST00000480356 0.568094606543572 0.253855563923561 0.0688503873451672 ENSG00000117525 F3
ENST00000370206 0.00830674170911053 0.000131129980388928 0.1252565658473 ENSG00000117519 CNN3
ENST00000538964 0.0095586729023367 0.000164861935692577 0.125324007754754 ENSG00000117519 CNN3
ENST00000394202 0.0139331206967726 0.000310467152926117 0.119642547578081 ENSG00000117519 CNN3
ENST00000545882 0.0136513112465712 0.000299238579085674 0.123757868980207 ENSG00000117519 CNN3
ENST00000461018 0.00949125719510657 0.000162875203052963 0.162178136727284 ENSG00000117519 CNN3
ENST00000487539 0.00965460950092611 0.000168612016257926 0.157490256452898 ENSG00000117519 CNN3
ENST00000415017 0.0552097828122275 0.00321455269759815 0.108334870395229 ENSG00000117519 CNN3
ENST00000474409 0.384843901993712 0.113191913455074 0.0637129398547753 ENSG00000117519 CNN3
ENST00000604534 0.392329337013129 0.117632951174703 0.103287949059429 ENSG00000271092 TMEM56-RWDD3
ENST00000604203 0.275019503939006 0.0594422337987232 0.120938187140023 ENSG00000271092 TMEM56-RWDD3
ENST00000370202 0.318439823948606 0.0783751216194842 0.1138048134676 ENSG00000122481 RWDD3
ENST00000429514 0.453690457534203 0.15970282224349 0.0939740505003078 ENSG00000122481 RWDD3
ENST00000263893 0.318846654089034 0.0785692904600213 0.113772994492078 ENSG00000122481 RWDD3
ENST00000495272 0.311563437875672 0.0750597760248573 0.115189094103658 ENSG00000122481 RWDD3
ENST00000497058 0.318846654089034 0.0785692904600213 0.113772994492078 ENSG00000122481 RWDD3
ENST00000473397 0.311867313460396 0.0752814984982567 0.115150237628658 ENSG00000122481 RWDD3
ENST00000468715 0.925369187811925 0.792286606159087 0.0168125450730245 ENSG00000137970 RPL7P9
ENST00000482253 0.462896639996461 0.166171802846281 -0.0839765581099937 ENSG00000117569 PTBP2
ENST00000609116 0.470025067020887 0.171752395661094 -0.0825122681750194 ENSG00000117569 PTBP2
ENST00000370197 0.524451116694625 0.214187394782697 -0.0740390840228652 ENSG00000117569 PTBP2
ENST00000370198 0.524451116694625 0.214187394782697 -0.0740390840228652 ENSG00000117569 PTBP2
ENST00000476419 0.465518091990482 0.168338756728588 -0.0833829106071352 ENSG00000117569 PTBP2
ENST00000426398 0.52458135622587 0.214297161568541 -0.0740412996519541 ENSG00000117569 PTBP2
ENST00000394184 0.469153380783823 0.171146762303533 -0.0827011978382351 ENSG00000117569 PTBP2
ENST00000541987 0.476088626199985 0.1764903469901 -0.0825315271919768 ENSG00000117569 PTBP2
ENST00000459735 0.996028744293824 0.985604415832482 -0.0010931629978044 ENSG00000117569 PTBP2
ENST00000476783 0.976248415777703 0.923700330105895 -0.0058150778087494 ENSG00000117569 PTBP2
ENST00000492905 0.976248415777703 0.923700330105895 -0.0058150778087494 ENSG00000117569 PTBP2
ENST00000370192 0.4192612356605 0.133932931120694 -0.0968459365516829 ENSG00000188641 DPYD
ENST00000422980 0.193015623906858 0.0302375876843319 -0.151912093788915 ENSG00000232878 DPYD-AS1
ENST00000423006 0.417919595624362 0.133070069182048 -0.103070359913925 ENSG00000188641 DPYD
ENST00000306031 0.508408313120043 0.200826874467201 -0.0893601679350546 ENSG00000188641 DPYD
ENST00000424528 0.854582368567392 0.639614869451977 -0.0299353376034897 ENSG00000225206 MIR137HG
ENST00000413670 0.0717111554479986 0.00512112209875049 0.176440349180337 ENSG00000225206 MIR137HG
ENST00000538428 0.0638993105686091 0.00420565802891653 0.17983459676672 ENSG00000225206 MIR137HG
ENST00000602852 0.371719611020169 0.105283045347094 0.0998327613850578 ENSG00000225206 MIR137HG
ENST00000602984 0.570520475160582 0.256299176182405 0.0718689206721009 ENSG00000225206 MIR137HG
ENST00000418344 0.463111342673836 0.166500883880169 -0.102628146645189 ENSG00000226053 RP5-1070A16.1
ENST00000370189 0.409085740104877 0.127460808402351 0.0790751149894938 ENSG00000162627 SNX7
ENST00000529992 0.408849905185694 0.127247966497052 0.079086325584681 ENSG00000162627 SNX7
ENST00000306121 0.409085740104877 0.127463535386029 0.0790726941958069 ENSG00000162627 SNX7
ENST00000528824 0.42447664534658 0.137608508493317 0.0782560977741422 ENSG00000162627 SNX7
ENST00000361915 0.920707237105719 0.779534436555753 0.0170450184032239 ENSG00000162688 AGL
ENST00000294724 0.862028366283036 0.654291903144305 0.0275595830563649 ENSG00000162688 AGL
ENST00000370163 0.862028366283036 0.654291903144305 0.0275595830563649 ENSG00000162688 AGL
ENST00000370165 0.862028366283036 0.654291903144305 0.0275595830563649 ENSG00000162688 AGL
ENST00000361302 0.873800326100493 0.676236750067211 0.0257110036668398 ENSG00000162688 AGL
ENST00000370161 0.858186270643969 0.647199535774892 0.0281953693211928 ENSG00000162688 AGL
ENST00000361522 0.857240495792662 0.645014183675917 0.0283634715317107 ENSG00000162688 AGL
ENST00000370155 0.906302469944428 0.742343970961398 0.0192744210980595 ENSG00000117620 SLC35A3
ENST00000465289 0.586141831406479 0.271045647498548 0.061181684873856 ENSG00000117620 SLC35A3
ENST00000427993 0.90149723659478 0.732334948802633 0.0196918542269623 ENSG00000117620 SLC35A3
ENST00000533028 0.57592899480674 0.26181586185059 0.0627031683977522 ENSG00000117620 SLC35A3
ENST00000370153 0.900466895778337 0.729412799339899 0.0204340093303496 ENSG00000117620 SLC35A3
ENST00000422078 0.977617078115182 0.928245755226551 -0.00543554327304762 ENSG00000117620 SLC35A3
ENST00000370156 0.888694235552908 0.705392355848561 0.0229810331903742 ENSG00000117620 SLC35A3
ENST00000370152 0.626056777580804 0.312197104326683 0.0454361928208345 ENSG00000156875 HIAT1
ENST00000432294 0.301625668363314 0.0705053054810936 0.0886012331060539 ENSG00000241073 RP4-714D9.2
ENST00000370141 0.653996925992423 0.342213257316638 0.0580036474034436 ENSG00000122435 TRMT13
ENST00000482437 0.930817779455613 0.803300376748619 0.0168759187139281 ENSG00000122435 TRMT13
ENST00000370139 0.905285475188122 0.740476153379797 -0.0234697091761378 ENSG00000122435 TRMT13
ENST00000370132 0.781735709791056 0.514080134771005 -0.03438310868284 ENSG00000137992 DBT
ENST00000370131 0.710236704755241 0.408849104037131 -0.0544822254352804 ENSG00000137992 DBT
ENST00000370128 0.785028939243517 0.519247952594979 0.0284663522421498 ENSG00000137996 RTCA
ENST00000498617 0.996060534065018 0.986296875348744 0.000929110268887861 ENSG00000137996 RTCA
ENST00000483474 0.959335943161121 0.877155436054214 -0.00853675061710448 ENSG00000137996 RTCA
ENST00000260563 0.708144675790793 0.405693900286133 0.0363450031614685 ENSG00000137996 RTCA
ENST00000370126 0.255662260831177 0.0518075878326412 -0.119803812384264 ENSG00000137996 RTCA
ENST00000370113 0.305910392061609 0.0723002926610212 0.0827780332886843 ENSG00000162694 EXTL2
ENST00000370114 0.326078673142677 0.0819941239350001 0.0798400054508555 ENSG00000162694 EXTL2
ENST00000535414 0.339157385991178 0.088891898510305 0.0825476042920953 ENSG00000162694 EXTL2
ENST00000450240 0.295910758081448 0.0680086112478942 0.0933580794773073 ENSG00000162694 EXTL2
ENST00000416479 0.407981701332297 0.126831050860552 0.0817121421584462 ENSG00000162694 EXTL2
ENST00000494907 0.661057905128968 0.349007598235714 0.0570944860403389 ENSG00000162694 EXTL2
ENST00000480774 0.968835562737945 0.902959533220752 0.00809671500116076 ENSG00000162694 EXTL2
ENST00000370112 0.939708043039539 0.828077602112426 0.0108775372850404 ENSG00000162695 SLC30A7
ENST00000357650 0.321787758596193 0.0799487441089135 -0.0867772562209104 ENSG00000162695 SLC30A7
ENST00000370105 0.770821904675084 0.497414842478411 0.035439594636868 ENSG00000117543 DPH5
ENST00000488789 0.820754986778447 0.577647055676155 0.0285815517315999 ENSG00000117543 DPH5
ENST00000370109 0.781690599817098 0.514027848852409 0.0340281402532819 ENSG00000117543 DPH5
ENST00000492067 0.755531152603921 0.472545861825111 0.0426454911477389 ENSG00000117543 DPH5
ENST00000481871 0.747360329015244 0.459807566054039 0.0417153201730078 ENSG00000117543 DPH5
ENST00000464270 0.760596109379125 0.480139148554859 0.036826123030278 ENSG00000117543 DPH5
ENST00000342173 0.767947584823013 0.493223425673167 0.0357358707492196 ENSG00000117543 DPH5
ENST00000466807 0.76646092297579 0.489784621068615 0.0361577608642366 ENSG00000117543 DPH5
ENST00000477293 0.793913967972162 0.532835747086571 0.0326345159393503 ENSG00000117543 DPH5
ENST00000498372 0.793913967972162 0.532835747086571 0.0326345159393503 ENSG00000117543 DPH5
ENST00000488176 0.80560731387876 0.551069448919256 0.0312845869055813 ENSG00000117543 DPH5
ENST00000490732 0.810435944174741 0.559326508641724 0.0307310182544006 ENSG00000117543 DPH5
ENST00000476507 0.894572260840388 0.717449231303696 -0.0231461194612193 ENSG00000117543 DPH5
ENST00000453011 0.443562226119572 0.151720449496455 -0.0995396213833981 ENSG00000233184 RP11-421L21.3
ENST00000446527 0.499797233017957 0.194444787524356 -0.0851555486663293 ENSG00000233184 RP11-421L21.3
ENST00000416329 0.593177640605709 0.278281610159725 -0.0736417140884634 ENSG00000233184 RP11-421L21.3
ENST00000449473 0.985633833334003 0.95004154960869 -0.00413056746640681 ENSG00000233184 RP11-421L21.3
ENST00000305352 0.787432417199006 0.523600720780734 0.0375586545705492 ENSG00000170989 S1PR1
ENST00000475821 0.977053750188362 0.926575343726466 0.00640285402398576 ENSG00000170989 S1PR1
ENST00000358392 0.986969654342015 0.956042797176402 0.00219346213476999 ENSG00000060718 COL11A1
ENST00000353414 0.986969654342015 0.956042797176402 0.00219346213476999 ENSG00000060718 COL11A1
ENST00000370096 0.986969654342015 0.956051878823285 0.0021927238023452 ENSG00000060718 COL11A1
ENST00000470170 0.263037810327669 0.0547449916621309 0.110249688305438 ENSG00000060718 COL11A1
ENST00000512756 0.984961797585934 0.94832073985944 -0.00263272655350731 ENSG00000060718 COL11A1
ENST00000465209 0.542535912124995 0.229289038923038 -0.086121954522262 ENSG00000060718 COL11A1
ENST00000461720 0.958110142315082 0.874535939037668 -0.0091904308354923 ENSG00000060718 COL11A1
ENST00000475980 0.924137487585259 0.788854806308186 0.0184173356300457 ENSG00000060718 COL11A1
ENST00000427239 0.279512815800578 0.061223304282746 0.0761714252297955 ENSG00000060718 COL11A1
ENST00000447608 0.851230975863683 0.633226493396562 0.022757379572196 ENSG00000060718 COL11A1
ENST00000524631 0.479092740640789 0.178718751491739 0.0870885732931422 ENSG00000185946 RNPC3
ENST00000533099 0.434087298686809 0.144285412452734 0.091044826391728 ENSG00000185946 RNPC3
ENST00000423855 0.442023628599024 0.150332292369199 0.0907827511950555 ENSG00000185946 RNPC3
ENST00000361318 0.35471644406142 0.096875692812526 0.108263797173111 ENSG00000198890 PRMT6
ENST00000370078 0.354801367052305 0.0969091533430715 0.108255077637682 ENSG00000198890 PRMT6
ENST00000565488 0.451788420114163 0.158073755519898 0.0652908103250726 ENSG00000085491 SLC25A24
ENST00000264128 0.458634857487208 0.163048215581461 0.0647252811942587 ENSG00000085491 SLC25A24
ENST00000370041 0.424517248295429 0.137627813770509 0.0719984624130112 ENSG00000085491 SLC25A24
ENST00000405454 0.633308835009585 0.31985248417076 0.0697291893833508 ENSG00000162636 FAM102B
ENST00000370035 0.648740856111999 0.336305401036533 0.0673787893241522 ENSG00000162636 FAM102B
ENST00000370025 0.834759462956643 0.604449336789591 -0.0235720499965643 ENSG00000134186 PRPF38B
ENST00000370022 0.987406671935901 0.957546735248408 -0.0033190828153067 ENSG00000134186 PRPF38B
ENST00000467302 0.987406671935901 0.957546735248408 -0.0033190828153067 ENSG00000134186 PRPF38B
ENST00000370021 0.834759462956643 0.604449336789591 -0.0235720499965643 ENSG00000134186 PRPF38B
ENST00000485810 0.657184778110557 0.345404269592659 -0.0596651353860452 ENSG00000134186 PRPF38B
ENST00000483586 0.183033204972865 0.0274935594317056 0.132293963963636 ENSG00000116266 STXBP3
ENST00000469338 0.160335327244867 0.0214849152913346 0.139695980559454 ENSG00000116266 STXBP3
ENST00000370008 0.0474404160530389 0.00246427673385823 0.144849728526857 ENSG00000116266 STXBP3
ENST00000357393 0.65192494060139 0.339748892244787 0.042045891578473 ENSG00000162641 AKNAD1
ENST00000406462 0.542434317293607 0.229136948387491 0.0691420581182142 ENSG00000121957 GPSM2
ENST00000264126 0.830041008502668 0.596156609272709 0.0344308883174891 ENSG00000121957 GPSM2
ENST00000369968 0.343208073449665 0.0910998546810374 0.0797366364329127 ENSG00000121940 CLCC1
ENST00000369969 0.343208073449665 0.0910998546810374 0.0797366364329127 ENSG00000121940 CLCC1
ENST00000356970 0.556441526772609 0.242168163633872 0.0525925729643925 ENSG00000121940 CLCC1
ENST00000369971 0.556441526772609 0.242168163633872 0.0525925729643925 ENSG00000121940 CLCC1
ENST00000415331 0.556441526772609 0.242168163633872 0.0525925729643925 ENSG00000121940 CLCC1
ENST00000369976 0.618788632787159 0.304683459885541 0.0461377890491207 ENSG00000121940 CLCC1
ENST00000473062 0.533729335280718 0.222326589289561 0.0618121882553435 ENSG00000121940 CLCC1
ENST00000482889 0.454572735461132 0.160234410384477 0.070372578595243 ENSG00000121940 CLCC1
ENST00000369970 0.343782791006993 0.0914637883155689 0.0810721940643245 ENSG00000121940 CLCC1
ENST00000302500 0.52654315326265 0.216028602836855 0.0605528509301774 ENSG00000121940 CLCC1
ENST00000348264 0.52654315326265 0.216028602836855 0.0605528509301774 ENSG00000121940 CLCC1
ENST00000400794 0.340623984907671 0.0895917177574322 0.0762835651491299 ENSG00000085433 WDR47
ENST00000361054 0.343666599296041 0.0913865140910788 0.0757534606962899 ENSG00000085433 WDR47
ENST00000369962 0.343666599296041 0.0913865140910788 0.0757534606962899 ENSG00000085433 WDR47
ENST00000369965 0.353455167837256 0.0962425636324738 0.0746145235576919 ENSG00000085433 WDR47
ENST00000357672 0.358388498865537 0.0987872469316681 0.0740515438908834 ENSG00000085433 WDR47
ENST00000461096 0.607734425571408 0.293306253109942 0.0595390394608831 ENSG00000197780 TAF13
ENST00000338366 0.76646092297579 0.489794051513842 0.0394499261250707 ENSG00000197780 TAF13
ENST00000338272 0.23957242048499 0.0454955153277147 0.105043083181154 ENSG00000215717 TMEM167B
ENST00000479160 0.962287474036993 0.886626660662803 0.00774581998493317 ENSG00000215717 TMEM167B
ENST00000473828 0.87791247735569 0.684302043324958 -0.0274725306663101 ENSG00000215717 TMEM167B
ENST00000234677 0.972723984636221 0.91305228686082 0.00407140535903212 ENSG00000031698 SARS
ENST00000482384 0.196692844275066 0.0313808946197049 -0.142247895371556 ENSG00000031698 SARS
ENST00000477544 0.936431165500248 0.818988876945326 -0.00855312945408552 ENSG00000031698 SARS
ENST00000369923 0.972723984636221 0.913081278500135 0.004068270666354 ENSG00000031698 SARS
ENST00000471705 0.116907622759752 0.0123416775039812 0.11676188507502 ENSG00000031698 SARS
ENST00000468588 0.565143138976585 0.250727864462661 0.0665101687235853 ENSG00000031698 SARS
ENST00000256637 0.134526186287526 0.0156644685435683 0.127010335776674 ENSG00000134243 SORT1
ENST00000538502 0.247121876484246 0.0484968458553627 0.105095606239571 ENSG00000134243 SORT1
ENST00000493736 0.431348537361413 0.142537057284517 0.0969976359297641 ENSG00000134243 SORT1
ENST00000482236 0.630067644715488 0.316350992299963 0.068915857013795 ENSG00000134243 SORT1
ENST00000271308 0.996918798907007 0.989334426865042 -0.000463332040638364 ENSG00000143106 PSMA5
ENST00000538610 0.993762798435345 0.978132804195572 -0.000938724965574613 ENSG00000143106 PSMA5
ENST00000490870 0.991916442344969 0.970994890917793 0.00122961903228173 ENSG00000143106 PSMA5
ENST00000477897 0.543450222164363 0.230291839095144 0.065670638518962 ENSG00000143106 PSMA5
ENST00000484563 0.8037704444898 0.548538283158359 0.021428876429845 ENSG00000143106 PSMA5
ENST00000491287 0.601282378318281 0.286518973126227 0.048297913788242 ENSG00000143106 PSMA5
ENST00000496961 0.478471811906559 0.17826384252781 0.0889089300720202 ENSG00000174151 CYB561D1
ENST00000310611 0.524699539023187 0.214456176485741 0.0764286417731681 ENSG00000174151 CYB561D1
ENST00000420578 0.478597601249985 0.178339593368076 0.0889106470999235 ENSG00000174151 CYB561D1
ENST00000528785 0.528713106653158 0.21769355631784 0.0760344091636012 ENSG00000174151 CYB561D1
ENST00000430195 0.5246459857523 0.21439243098934 0.076429071181178 ENSG00000174151 CYB561D1
ENST00000369851 0.139185136706123 0.0166409130773627 0.0933652133989931 ENSG00000065135 GNAI3
ENST00000531734 0.916626536191122 0.76694995711102 -0.0155224449898497 ENSG00000116337 AMPD2
ENST00000526301 0.498165093489254 0.192917157109422 0.0641615898986547 ENSG00000116337 AMPD2
ENST00000342115 0.593699003878986 0.278958183787773 0.0559680998158479 ENSG00000116337 AMPD2
ENST00000469039 0.903663730517119 0.736284546581775 0.0222602451385029 ENSG00000116337 AMPD2
ENST00000474459 0.89704184828692 0.722541590576278 0.0198154310501959 ENSG00000116337 AMPD2
ENST00000528667 0.45248761066604 0.158661531624138 0.0734060275834461 ENSG00000116337 AMPD2
ENST00000531203 0.91491918001171 0.76286509820805 0.0178279511552294 ENSG00000116337 AMPD2
ENST00000256578 0.568674895720049 0.254625023846176 0.0596727005221339 ENSG00000116337 AMPD2
ENST00000358729 0.532116138828493 0.220608920677347 0.0650933467971972 ENSG00000116337 AMPD2
ENST00000369840 0.565349268013766 0.251028584494732 0.0610348686460052 ENSG00000116337 AMPD2
ENST00000486282 0.999971326031047 0.999860722360654 1.08068642494561e-05 ENSG00000116337 AMPD2
ENST00000528270 0.999216146557967 0.997354559606754 0.000207707211249138 ENSG00000116337 AMPD2
ENST00000527846 0.988903365235488 0.96260935986028 0.00293655414102402 ENSG00000116337 AMPD2
ENST00000528454 0.496258973369221 0.191676366406962 0.0709132121457684 ENSG00000116337 AMPD2
ENST00000459643 0.811632855958757 0.561397399094983 -0.0398502963561755 ENSG00000116337 AMPD2
ENST00000393688 0.501110560892922 0.195565951620614 0.0717202339328922 ENSG00000116337 AMPD2
ENST00000529299 0.615618678664805 0.30170766675911 0.069846102313755 ENSG00000116337 AMPD2
ENST00000532851 0.560001515308503 0.24557191116528 0.0741915933029688 ENSG00000116337 AMPD2
ENST00000369843 0.501550842915639 0.195856375933333 0.0781734941234838 ENSG00000228703 RP5-1160K1.6
ENST00000533132 0.586757094251642 0.271754656642852 0.0726129666108223 ENSG00000116337 AMPD2
ENST00000479919 0.245716010787822 0.0478873002921858 0.124378876230191 ENSG00000116337 AMPD2
ENST00000476688 0.432174709062548 0.142951701373693 0.0926319057413994 ENSG00000116337 AMPD2
ENST00000528958 0.643153127825511 0.329319159536278 0.0664979678640402 ENSG00000116337 AMPD2
ENST00000369831 0.265338000801209 0.0556272093279624 0.0954813357957554 ENSG00000213366 GSTM2
ENST00000442650 0.360635406542888 0.100072874201854 0.105389389782827 ENSG00000213366 GSTM2
ENST00000369827 0.398800291190447 0.121702409733443 0.100202610704902 ENSG00000213366 GSTM2
ENST00000460717 0.261932082957125 0.0543232858527531 0.0961395448953572 ENSG00000213366 GSTM2
ENST00000464206 0.822329045434967 0.580996679723778 0.0392089265277855 ENSG00000213366 GSTM2
ENST00000476040 0.82465669857563 0.585810287888797 0.038716354841801 ENSG00000213366 GSTM2
ENST00000241337 0.398216964988153 0.121340183901909 0.100254699521422 ENSG00000213366 GSTM2
ENST00000467579 0.35032618148643 0.0947003610550936 0.110621572094199 ENSG00000213366 GSTM2
ENST00000414179 0.35055925901858 0.0948577483346809 0.106861489798736 ENSG00000213366 GSTM2
ENST00000369829 0.311147466142196 0.0748857893354757 0.117609021822818 ENSG00000213366 GSTM2
ENST00000490021 0.498530523804363 0.193289499882245 0.0744794909933724 ENSG00000134184 GSTM1
ENST00000309851 0.525646250181286 0.215261446557875 0.071720610877864 ENSG00000134184 GSTM1
ENST00000369823 0.525859696914788 0.215382429108793 0.0717239843263892 ENSG00000134184 GSTM1
ENST00000349334 0.525893152135608 0.215415359858202 0.0717152474067294 ENSG00000134184 GSTM1
ENST00000483399 0.498690656400757 0.193495900017981 0.0744907409795173 ENSG00000134184 GSTM1
ENST00000476065 0.645269864235965 0.33242893911426 0.0576410994547674 ENSG00000134184 GSTM1
ENST00000369819 0.531032319785472 0.219668544441631 0.0710717014855184 ENSG00000134184 GSTM1
ENST00000429410 0.926520410485812 0.795368813429111 0.0148877553411189 ENSG00000134201 GSTM5
ENST00000431955 0.938187003014739 0.823951783446507 0.0127691219084539 ENSG00000241720 RP4-735C1.4
ENST00000256594 0.940957452013316 0.831885177272348 0.0121656407243446 ENSG00000134202 GSTM3
ENST00000540225 0.945994617903386 0.846974179441824 0.0110528253202181 ENSG00000134202 GSTM3
ENST00000361066 0.960304975924834 0.879047545967542 0.00876464087285346 ENSG00000134202 GSTM3
ENST00000486823 0.981316140004185 0.938540410549929 0.00445698031193955 ENSG00000134202 GSTM3
ENST00000488824 0.956137407231387 0.870117413511398 0.00946018664564647 ENSG00000134202 GSTM3
ENST00000344188 0.78172420113091 0.514061255541694 0.0423657502807247 ENSG00000184371 CSF1
ENST00000329608 0.914406868870623 0.761644082263663 0.0183452697424778 ENSG00000184371 CSF1
ENST00000488198 0.851521124674015 0.633585229530198 0.0341954014297059 ENSG00000184371 CSF1
ENST00000369802 0.677600273617346 0.368281372081823 0.0630459893682206 ENSG00000184371 CSF1
ENST00000420111 0.625641499959898 0.311738990323142 0.069658964788304 ENSG00000184371 CSF1
ENST00000369801 0.63524924009283 0.321839171260385 0.0685475590436773 ENSG00000184371 CSF1
ENST00000369799 0.57156117188678 0.25744732146133 0.039041647447817 ENSG00000168710 AHCYL1
ENST00000475081 0.623727315017687 0.309932803955793 0.0442591390267558 ENSG00000168710 AHCYL1
ENST00000359172 0.524192517771691 0.213783790383839 0.0444148933450842 ENSG00000168710 AHCYL1
ENST00000393614 0.862053643944692 0.654552711520294 0.0165819455157486 ENSG00000168710 AHCYL1
ENST00000481423 0.882909814732836 0.693315177615548 -0.018672684070127 ENSG00000168710 AHCYL1
ENST00000469401 0.904688585262111 0.738548993110843 -0.0218905291698914 ENSG00000168710 AHCYL1
ENST00000369796 0.808493743846826 0.555335738423489 0.0284942029845549 ENSG00000143093 STRIP1
ENST00000369795 0.818297966741091 0.573310454266765 0.0272398012996915 ENSG00000143093 STRIP1
ENST00000485775 0.818297966741091 0.573310454266765 0.0272398012996915 ENSG00000143093 STRIP1
ENST00000473429 0.981315209201404 0.938391898091671 0.00352820854601017 ENSG00000143093 STRIP1
ENST00000469655 0.462226782009024 0.165563490980342 0.0902268078254519 ENSG00000116396 KCNC4
ENST00000369787 0.464757524603802 0.167736785845531 0.0911325592970627 ENSG00000116396 KCNC4
ENST00000413138 0.465443507341599 0.168248873557121 0.0910819271924557 ENSG00000116396 KCNC4
ENST00000438661 0.470849616644305 0.172396033994033 0.0902185879539337 ENSG00000116396 KCNC4
ENST00000412512 0.663275781394481 0.3512930397638 0.0606617352492858 ENSG00000116396 KCNC4
ENST00000459877 0.555009895428753 0.240710922647152 0.0818747097101837 ENSG00000116396 KCNC4
ENST00000369784 0.928595489418762 0.799238887234216 0.0160909123172828 ENSG00000162775 RBM15
ENST00000487146 0.928859959192806 0.799796378510312 0.0160115011634622 ENSG00000162775 RBM15
ENST00000369779 0.907775354135762 0.745342682982404 0.0202546305232304 ENSG00000168679 SLC16A4
ENST00000472422 0.907730433419097 0.745115974335843 0.0202706084886886 ENSG00000168679 SLC16A4
ENST00000369781 0.907765558789587 0.745274323172983 0.0202556478457133 ENSG00000168679 SLC16A4
ENST00000461647 0.907765558789587 0.745274323172983 0.0202556478457133 ENSG00000168679 SLC16A4
ENST00000437429 0.873925322315793 0.676669240394341 0.0266920832971167 ENSG00000168679 SLC16A4
ENST00000528649 0.873944735878983 0.67681074031386 0.0266780133087214 ENSG00000168679 SLC16A4
ENST00000492412 0.890196314132446 0.70896784237872 0.023961522429544 ENSG00000168679 SLC16A4
ENST00000541986 0.890196314132446 0.70896784237872 0.023961522429544 ENSG00000168679 SLC16A4
ENST00000590413 0.253029428794292 0.0507950484178468 -0.0782366773439779 ENSG00000224699 LAMTOR5-AS1
ENST00000474861 0.391576551720693 0.116868988487422 -0.0644603936997033 ENSG00000134248 LAMTOR5
ENST00000464240 0.398216964988153 0.121314604506572 -0.0637154995955106 ENSG00000134248 LAMTOR5
ENST00000483260 0.391618888969087 0.116929188620435 -0.064458368803509 ENSG00000134248 LAMTOR5
ENST00000602318 0.398216964988153 0.121314604506572 -0.0637154995955106 ENSG00000134248 LAMTOR5
ENST00000256644 0.389923997785352 0.11593560769933 -0.0645768914359988 ENSG00000134248 LAMTOR5
ENST00000602858 0.426250176628305 0.13908914272819 -0.0609485475665855 ENSG00000134248 LAMTOR5
ENST00000531779 0.378981127524213 0.109460943173254 -0.0670356336076186 ENSG00000134248 LAMTOR5
ENST00000457535 0.199259448002144 0.0322293495286618 -0.162385210657591 ENSG00000224699 LAMTOR5-AS1
ENST00000440689 0.680318772840966 0.37117692973021 0.0599584578075644 ENSG00000232811 RP11-96K19.2
ENST00000369763 0.654275345154816 0.342483492905223 0.0593588845515607 ENSG00000121931 LRIF1
ENST00000494675 0.604160191246704 0.289633032417171 0.0718884936446482 ENSG00000121931 LRIF1
ENST00000485275 0.644443579646875 0.3310818246095 0.0607116666434878 ENSG00000121931 LRIF1
ENST00000484310 0.438962455056635 0.147699497712868 0.0848858959534734 ENSG00000156171 DRAM2
ENST00000286692 0.434106774015251 0.144310729439177 0.0858496547006005 ENSG00000156171 DRAM2
ENST00000539140 0.43790338618697 0.146992138212633 0.0849297930699771 ENSG00000156171 DRAM2
ENST00000461449 0.274814652917669 0.0593361767382522 0.123833331827875 ENSG00000156171 DRAM2
ENST00000496430 0.451319490932075 0.157731089133632 0.0827078956267553 ENSG00000156171 DRAM2
ENST00000480600 0.427217366465926 0.139754176461241 0.0897474665555191 ENSG00000156171 DRAM2
ENST00000462092 0.516491701489803 0.207330554381752 0.0754565780040637 ENSG00000156171 DRAM2
ENST00000490780 0.786353316688052 0.52142929712753 0.0409242297352796 ENSG00000156171 DRAM2
ENST00000463682 0.792576287618114 0.530981141273619 0.0400949118253661 ENSG00000156171 DRAM2
ENST00000498239 0.678335618680656 0.369232066423729 0.0527461702923162 ENSG00000134255 CEPT1
ENST00000545121 0.691879859021562 0.384230731579624 0.0509319401552166 ENSG00000134255 CEPT1
ENST00000480324 0.971777788179047 0.910152176447855 -0.00772741067978886 ENSG00000134255 CEPT1
ENST00000476865 0.870932992219803 0.670249928481228 0.02917782143768 ENSG00000134255 CEPT1
ENST00000357172 0.613635677735814 0.299607004836215 0.0621527870645395 ENSG00000134255 CEPT1
ENST00000460443 0.737381936595643 0.445807990272999 0.0489463191294379 ENSG00000134255 CEPT1
ENST00000478042 0.561561165847029 0.246808374994263 0.0697848219777289 ENSG00000134255 CEPT1
ENST00000473474 0.654741764954501 0.342964483373117 0.0654467466029782 ENSG00000134255 CEPT1
ENST00000445680 0.724881292584775 0.42874969893537 0.0488345935374549 ENSG00000243960 RP11-552M11.4
ENST00000416099 0.823583358364048 0.58354178280467 0.0334466644457064 ENSG00000243960 RP11-552M11.4
ENST00000235090 0.0842824469260671 0.00680727831261296 0.135329920844661 ENSG00000116455 WDR77
ENST00000411751 0.0233999583394951 0.000695443836516421 0.18389755331123 ENSG00000116455 WDR77
ENST00000449340 0.0124501827378788 0.000258868396144401 0.211399817905578 ENSG00000116455 WDR77
ENST00000497278 0.0386170512357262 0.00171148321470988 0.19012709446576 ENSG00000116455 WDR77
ENST00000459665 0.0146127863667057 0.000335428102383553 0.228909878267607 ENSG00000116455 WDR77
ENST00000493119 0.335597401218335 0.0871217171472993 0.0747574044416797 ENSG00000116459 ATP5F1
ENST00000369722 0.42775265183952 0.140050431050656 0.0601344299023149 ENSG00000116459 ATP5F1
ENST00000369721 0.398660356911104 0.121587069819598 0.0643090115517131 ENSG00000116459 ATP5F1
ENST00000483994 0.364638232441582 0.102045129858972 0.06764991566403 ENSG00000116459 ATP5F1
ENST00000468818 0.398216964988153 0.12130996662694 0.0643073067775981 ENSG00000116459 ATP5F1
ENST00000464154 0.246431269524328 0.0482162804301187 0.0852929828012529 ENSG00000116459 ATP5F1
ENST00000356415 0.704126076193194 0.400034404165383 0.0423604215433958 ENSG00000116473 RAP1A
ENST00000433097 0.939465046852794 0.827696364032228 -0.0108446150999798 ENSG00000116473 RAP1A
ENST00000369709 0.68234074370114 0.373529641807237 0.045214222387719 ENSG00000116473 RAP1A
ENST00000436150 0.74779763422587 0.460372927147852 0.0376875536791561 ENSG00000116473 RAP1A
ENST00000545460 0.941423256953261 0.832953327454692 0.0104910803740654 ENSG00000116473 RAP1A
ENST00000494982 0.70557902327178 0.401998653027952 0.0433123428502658 ENSG00000116473 RAP1A
ENST00000527570 0.198718193033842 0.0320060225800063 0.0980363467635708 ENSG00000197852 FAM212B
ENST00000533164 0.3005188170164 0.0700146713162216 0.122108652938239 ENSG00000064703 DDX20
ENST00000369702 0.407803572291711 0.126734566423266 0.0938601404088839 ENSG00000064703 DDX20
ENST00000475700 0.436749340641571 0.146233214918313 0.0958228749216289 ENSG00000064703 DDX20
ENST00000271277 0.906696071215608 0.743112419867254 -0.0124057277023085 ENSG00000143079 CTTNBP2NL
ENST00000441739 0.418381839145329 0.133389516524409 -0.0770903059605347 ENSG00000143079 CTTNBP2NL
ENST00000607039 0.567831652930783 0.253595844189533 0.0605680670973434 ENSG00000143079 CTTNBP2NL
ENST00000369686 0.176726683821234 0.0255837193426723 -0.142300890351807 ENSG00000134245 WNT2B
ENST00000360743 0.0766876328499842 0.00577037929139959 -0.158954532898632 ENSG00000007341 ST7L
ENST00000358039 0.0665444597538712 0.00453117009494325 -0.158865095246196 ENSG00000007341 ST7L
ENST00000490715 0.0789500197909508 0.00602246360021259 -0.153057986385227 ENSG00000007341 ST7L
ENST00000361846 0.0743297007091722 0.00545276627207291 -0.159939182609443 ENSG00000007341 ST7L
ENST00000480988 0.0878820749087892 0.00744261176700346 -0.157906807861976 ENSG00000007341 ST7L
ENST00000544629 0.102289995734147 0.00969736155877608 -0.152164857095172 ENSG00000007341 ST7L
ENST00000369669 0.0980180828812818 0.00893586198956919 -0.157374865239381 ENSG00000007341 ST7L
ENST00000490067 0.101862510640288 0.00962735732582421 -0.153307344204407 ENSG00000007341 ST7L
ENST00000369668 0.167913857018706 0.0234032289582424 -0.135317589358783 ENSG00000007341 ST7L
ENST00000497457 0.203941102286011 0.0337628879584551 -0.130377546375029 ENSG00000007341 ST7L
ENST00000343210 0.214873021171232 0.0372094267534568 -0.127961075758876 ENSG00000007341 ST7L
ENST00000369666 0.214873021171232 0.0372094267534568 -0.127961075758876 ENSG00000007341 ST7L
ENST00000538187 0.141148890723962 0.0170833074234269 -0.151315661310667 ENSG00000007341 ST7L
ENST00000463235 0.160938573410902 0.02162196347208 -0.13216627052838 ENSG00000007341 ST7L
ENST00000418497 0.198130447145051 0.0318157729832124 -0.139592727344337 ENSG00000007341 ST7L
ENST00000543570 0.199329306754475 0.0322476701415353 -0.129371235850312 ENSG00000007341 ST7L
ENST00000497235 0.482300055403156 0.180921493397785 -0.088718805222739 ENSG00000007341 ST7L
ENST00000470519 0.814299412159205 0.566177131200895 -0.0400475754232559 ENSG00000007341 ST7L
ENST00000459630 0.785275370989285 0.519623412230611 -0.044867906192876 ENSG00000007341 ST7L
ENST00000263168 0.0658693235375685 0.00445660604325834 0.128197022776764 ENSG00000116489 CAPZA1
ENST00000485542 0.873800326100493 0.676112108819472 -0.02473877043113 ENSG00000116489 CAPZA1
ENST00000476936 0.371532127413506 0.105193608479388 0.0714575677636457 ENSG00000116489 CAPZA1
ENST00000498626 0.414514297292441 0.13092418965732 0.0652354453808765 ENSG00000116489 CAPZA1
ENST00000466066 0.270125766464494 0.0576476845777032 0.093527389031868 ENSG00000116489 CAPZA1
ENST00000476820 0.414708162226339 0.131057428104894 0.0841382220600831 ENSG00000116489 CAPZA1
ENST00000413052 0.720312393896384 0.422753086601822 -0.0390008064854507 ENSG00000155363 MOV10
ENST00000369645 0.71753368058904 0.418918991324062 -0.0393330078458298 ENSG00000155363 MOV10
ENST00000369644 0.72830475340734 0.433850947704888 -0.0382210427186897 ENSG00000155363 MOV10
ENST00000496577 0.725168120189043 0.4292753520832 -0.038607762958499 ENSG00000155363 MOV10
ENST00000468624 0.724500995909954 0.428213217109925 -0.0386358460422072 ENSG00000155363 MOV10
ENST00000357443 0.724378609255531 0.427974589500744 -0.0386541232082076 ENSG00000155363 MOV10
ENST00000339083 0.90259523614193 0.734385999498468 -0.0142778914163884 ENSG00000155366 RHOC
ENST00000369633 0.900622272882324 0.729976992998136 -0.014488172252983 ENSG00000155366 RHOC
ENST00000369642 0.903491227790719 0.73596533574245 -0.0141945198606573 ENSG00000155366 RHOC
ENST00000285735 0.900947705842566 0.730644707388936 -0.0144676412768409 ENSG00000155366 RHOC
ENST00000468093 0.899634168491283 0.727535787000033 -0.0146290824580553 ENSG00000155366 RHOC
ENST00000369638 0.905666504618845 0.741478383060685 -0.0138759674482826 ENSG00000155366 RHOC
ENST00000369637 0.902525505291221 0.734237659426228 -0.0142588675742986 ENSG00000155366 RHOC
ENST00000369636 0.90214727376511 0.73369301737058 -0.0142930498917346 ENSG00000155366 RHOC
ENST00000473074 0.987884000411744 0.958806683620164 -0.00223943525237058 ENSG00000155366 RHOC
ENST00000484280 0.900723272617613 0.730201752719166 -0.014442522983782 ENSG00000155366 RHOC
ENST00000369632 0.852401173603788 0.635699463043849 -0.0194508024212917 ENSG00000155366 RHOC
ENST00000425265 0.83663182984201 0.607358243771604 -0.0207286384404572 ENSG00000155366 RHOC
ENST00000534717 0.90087485835749 0.730499927915174 -0.0139948836788882 ENSG00000155366 RHOC
ENST00000436685 0.960495507835598 0.879640706126111 -0.00636605280657764 ENSG00000155366 RHOC
ENST00000471038 0.976523547695609 0.924879932016314 -0.00403429427534296 ENSG00000271810 RP11-426L16.10
ENST00000607158 0.998829163097944 0.995967602525346 0.000217151241015279 ENSG00000271810 RP11-426L16.10
ENST00000605933 0.998739299337501 0.995834360125789 0.000224287243681535 ENSG00000271810 RP11-426L16.10
ENST00000606505 0.998739299337501 0.995834360125789 0.000224287243681535 ENSG00000271810 RP11-426L16.10
ENST00000606954 0.998739299337501 0.995834360125789 0.000224287243681535 ENSG00000271810 RP11-426L16.10
ENST00000528831 0.995594992621205 0.983990132162086 0.000860572621695973 ENSG00000155366 RHOC
ENST00000484054 0.986820738721765 0.95543678234378 -0.00242218118049591 ENSG00000155366 RHOC
ENST00000414971 0.950866386151287 0.858296183782299 0.00797770668068271 ENSG00000155366 RHOC
ENST00000478447 0.973537062619262 0.915479654521045 0.00449857662424786 ENSG00000155366 RHOC
ENST00000527563 0.663379643660451 0.351377625847142 -0.0477686030174556 ENSG00000155366 RHOC
ENST00000369626 0.518092516372735 0.208664496737082 0.0579115641987222 ENSG00000155380 SLC16A1
ENST00000538576 0.516264990961661 0.207140899626851 0.0583895459756577 ENSG00000155380 SLC16A1
ENST00000458229 0.569808065604259 0.255708452724714 0.0500612631325697 ENSG00000155380 SLC16A1
ENST00000433570 0.568551301848271 0.254405100994483 0.0506618185660382 ENSG00000155380 SLC16A1
ENST00000443580 0.602447061532883 0.287703514091515 0.0555286431841111 ENSG00000155380 SLC16A1
ENST00000429288 0.943829297688665 0.838794741865064 0.00962215078972193 ENSG00000155380 SLC16A1
ENST00000478835 0.966719107689826 0.897488532396959 -0.00707434962550718 ENSG00000155380 SLC16A1
ENST00000435800 0.00841055253266449 0.000134715847517936 -0.206526055043229 ENSG00000226419 SLC16A1-AS1
ENST00000361127 0.458818627569002 0.16315439563514 -0.0704659837149568 ENSG00000198799 LRIG2
ENST00000492207 0.957667498582053 0.873584697312842 -0.00954688804999383 ENSG00000198799 LRIG2
ENST00000466161 0.77092446061803 0.497578241329848 -0.044330281066125 ENSG00000198799 LRIG2
ENST00000369617 0.252012808377256 0.0504375675059932 -0.119486155661881 ENSG00000081026 MAGI3
ENST00000307546 0.377629345646981 0.108621463189092 -0.0918127088236256 ENSG00000081026 MAGI3
ENST00000369615 0.37646186910629 0.108091954462857 -0.0919787553242969 ENSG00000081026 MAGI3
ENST00000369611 0.24355764099107 0.0470557444221828 -0.121769636879997 ENSG00000081026 MAGI3
ENST00000486456 0.145237873105806 0.0180055286602985 -0.164671011011253 ENSG00000081026 MAGI3
ENST00000474926 0.692125978897501 0.384682076782821 0.0491886271120811 ENSG00000116793 PHTF1
ENST00000369596 0.909275995614786 0.748681062573512 -0.0168403439320171 ENSG00000116793 PHTF1
ENST00000393357 0.909275995614786 0.748681062573512 -0.0168403439320171 ENSG00000116793 PHTF1
ENST00000369604 0.879586873727755 0.687259779197958 -0.0207635639588279 ENSG00000116793 PHTF1
ENST00000369600 0.879586873727755 0.687081214059784 -0.0207696510301628 ENSG00000116793 PHTF1
ENST00000369598 0.885057222400649 0.697960104910994 -0.0199949356787807 ENSG00000116793 PHTF1
ENST00000357783 0.724175507335723 0.427611918124789 -0.0423414914133919 ENSG00000116793 PHTF1
ENST00000412670 0.986529769060118 0.954143226885842 0.00355935769761485 ENSG00000116793 PHTF1
ENST00000447664 0.476088626199985 0.176494193365404 -0.0789884067737835 ENSG00000116793 PHTF1
ENST00000261441 0.472218863787289 0.173408573866903 0.087814133197026 ENSG00000081019 RSBN1
ENST00000476412 0.57592899480674 0.261847824520665 0.0758961747247568 ENSG00000081019 RSBN1
ENST00000419536 0.999320003532809 0.997887863351047 -0.000154592643949833 ENSG00000226167 AP4B1-AS1
ENST00000256658 0.876073663167023 0.681120487676091 0.0230392854490153 ENSG00000134262 AP4B1
ENST00000369569 0.889573580980978 0.707635240791632 0.0210376169212133 ENSG00000134262 AP4B1
ENST00000369567 0.8966688679431 0.721545451914434 0.0199724190585732 ENSG00000134262 AP4B1
ENST00000479285 0.95688222209331 0.871564264838688 0.0103827518519768 ENSG00000134262 AP4B1
ENST00000484201 0.872607657519745 0.674063910927286 0.0250134416315677 ENSG00000134262 AP4B1
ENST00000369566 0.959351817204511 0.877387693928341 0.00975241955065621 ENSG00000134262 AP4B1
ENST00000369564 0.915694094445065 0.764950406478705 0.018924191677016 ENSG00000134262 AP4B1
ENST00000489499 0.897486575757339 0.723591409419127 0.0224879709436804 ENSG00000134262 AP4B1
ENST00000432415 0.861039949658368 0.652569908599891 0.0290099435704476 ENSG00000134262 AP4B1
ENST00000489092 0.878845674215662 0.686080246091987 0.0263337000680189 ENSG00000134262 AP4B1
ENST00000369571 0.909275995614786 0.748695724635549 0.0213100843856139 ENSG00000134262 AP4B1
ENST00000426820 0.859813947431058 0.650320092568928 0.0235295569427015 ENSG00000163349 HIPK1
ENST00000369559 0.884683249065522 0.697249663233843 0.0204135100256504 ENSG00000163349 HIPK1
ENST00000369554 0.231972349779197 0.0431489305350383 0.0939982815374531 ENSG00000163349 HIPK1
ENST00000369558 0.225198443500464 0.040943552863463 0.0951350810405689 ENSG00000163349 HIPK1
ENST00000369561 0.851769398235183 0.634370886816954 0.0247470025659976 ENSG00000163349 HIPK1
ENST00000369555 0.73697309244121 0.445391424428239 0.0390769061071461 ENSG00000163349 HIPK1
ENST00000340480 0.127703648257611 0.0143222818217956 0.128647686937722 ENSG00000163349 HIPK1
ENST00000369553 0.477336188110046 0.177396787870137 0.0791876417136897 ENSG00000163349 HIPK1
ENST00000406344 0.0901412181436154 0.00776697178558325 0.140018012802908 ENSG00000163349 HIPK1
ENST00000361587 0.0877105894613638 0.0074208378662733 0.145419856959053 ENSG00000163349 HIPK1
ENST00000369551 0.0377385847977447 0.00164463804297568 0.133979578988206 ENSG00000116774 OLFML3
ENST00000320334 0.0377385847977447 0.00164463804297568 0.133979578988206 ENSG00000116774 OLFML3
ENST00000491700 0.0382876797689824 0.00168834713481067 0.133813546628529 ENSG00000116774 OLFML3
ENST00000393300 0.0315581998724284 0.00119387371872804 0.13677756029011 ENSG00000116774 OLFML3
ENST00000358465 0.824641435012587 0.585752840140008 0.0271317473997424 ENSG00000197323 TRIM33
ENST00000369543 0.933618130049213 0.811758625808964 -0.0117010222715183 ENSG00000197323 TRIM33
ENST00000448034 0.697689859640039 0.392035723277071 0.0440155458385222 ENSG00000197323 TRIM33
ENST00000450349 0.670576220771238 0.360463344105398 0.0470440460676305 ENSG00000197323 TRIM33
ENST00000369541 0.231331670234197 0.0429435131402391 0.0998293471215278 ENSG00000116752 BCAS2
ENST00000485021 0.203137134728837 0.0335426696018852 0.105905402670485 ENSG00000116752 BCAS2
ENST00000369535 0.771621558132022 0.498437407019334 0.0331435265541016 ENSG00000213281 NRAS
ENST00000339438 0.232508561061315 0.0432942567469914 0.0547549368384125 ENSG00000009307 CSDE1
ENST00000438362 0.216531010381615 0.0379583857087856 0.0560424568184197 ENSG00000009307 CSDE1
ENST00000358528 0.232474314288812 0.0432845160937093 0.0547548088001755 ENSG00000009307 CSDE1
ENST00000261443 0.217450622124076 0.038358719586173 0.0562729621007494 ENSG00000009307 CSDE1
ENST00000530886 0.216067494496114 0.037722398260651 0.056597847996506 ENSG00000009307 CSDE1
ENST00000369530 0.21581195593046 0.0375954530690185 0.056627321461416 ENSG00000009307 CSDE1
ENST00000483407 0.76915140300782 0.495024403867013 0.0322360508792551 ENSG00000009307 CSDE1
ENST00000534699 0.245864787902993 0.0479619902550664 0.0537377828304489 ENSG00000009307 CSDE1
ENST00000483030 0.649998127712187 0.337657364260578 0.0306431888667976 ENSG00000009307 CSDE1
ENST00000530784 0.741673120961991 0.452003367887072 0.0288899417032571 ENSG00000009307 CSDE1
ENST00000529046 0.258802168498692 0.0531909705701186 0.0530474803260925 ENSG00000009307 CSDE1
ENST00000525132 0.579832220215349 0.265391330797788 0.0321572793695835 ENSG00000009307 CSDE1
ENST00000534389 0.00833150146579702 0.000132123590787613 0.14914398754202 ENSG00000009307 CSDE1
ENST00000525878 0.992796613100607 0.973586498811346 0.00112325963872417 ENSG00000009307 CSDE1
ENST00000525970 0.895234319558853 0.718951707930244 -0.0131264418656687 ENSG00000009307 CSDE1
ENST00000533818 0.826537831421183 0.589134112987826 -0.0205422164048196 ENSG00000009307 CSDE1
ENST00000524652 0.881592779951228 0.690865648798608 -0.0152677014360201 ENSG00000009307 CSDE1
ENST00000369528 0.420188103839815 0.134622255817882 0.0838415655787591 ENSG00000052723 SIKE1
ENST00000060969 0.744064792037213 0.455404860272805 0.043295243689713 ENSG00000052723 SIKE1
ENST00000510745 0.938933817849512 0.826075236558627 -0.0140186180180263 ENSG00000052723 SIKE1
ENST00000506320 0.921300312791279 0.780783085723145 -0.0179636374445333 ENSG00000052723 SIKE1
ENST00000425449 0.758358670365077 0.477334264453694 -0.0468510211598037 ENSG00000228035 RP4-663N10.1
ENST00000369512 0.754295227105667 0.470860686585406 -0.0474167472173175 ENSG00000134259 NGF
ENST00000355485 0.503882380668946 0.197522593139876 0.0743182500278317 ENSG00000173218 VANGL1
ENST00000369510 0.503882380668946 0.197522593139876 0.0743182500278317 ENSG00000173218 VANGL1
ENST00000310260 0.736654030240218 0.444900465243669 0.0484666006732567 ENSG00000173218 VANGL1
ENST00000369509 0.674690513792958 0.365099411467514 0.0599166282551125 ENSG00000173218 VANGL1
ENST00000369503 0.325199364580257 0.0815398163677983 -0.109717349484976 ENSG00000163393 SLC22A15
ENST00000418797 0.976180159898325 0.923212866235593 0.00441783217703968 ENSG00000163399 ATP1A1
ENST00000295598 0.782388104511266 0.515335561025029 0.0256693733560994 ENSG00000163399 ATP1A1
ENST00000598661 0.16965916040965 0.0237905534840448 -0.138677749022116 ENSG00000269279 AL136376.1
ENST00000488733 0.641911964304791 0.327949723915641 -0.0472837572644789 ENSG00000163399 ATP1A1
ENST00000537345 0.717131852790193 0.418097454407075 0.0323780233583661 ENSG00000163399 ATP1A1
ENST00000369494 0.445388258917608 0.153152158426568 0.072676223747124 ENSG00000163399 ATP1A1
ENST00000369496 0.692125978897501 0.384625142666776 0.0351897628193221 ENSG00000163399 ATP1A1
ENST00000463382 0.245259356842986 0.0477409730236238 0.101407179653116 ENSG00000163399 ATP1A1
ENST00000491156 0.999283110715566 0.997663714541238 0.000162390188630456 ENSG00000163399 ATP1A1
ENST00000608511 0.632553423855432 0.319040792463721 0.0407154290534353 ENSG00000203865 ATP1A1OS
ENST00000493908 0.73912488404266 0.448257145136152 0.0342211813156493 ENSG00000203865 ATP1A1OS
ENST00000440951 0.995010441901524 0.981678753204904 -0.00126837594890955 ENSG00000163399 ATP1A1
ENST00000479960 0.884065651746451 0.695818936112152 -0.0223446269523865 ENSG00000163399 ATP1A1
ENST00000369489 0.38280779573196 0.11182598792885 -0.09692599103564 ENSG00000116815 CD58
ENST00000464088 0.37940831164936 0.109668940875959 -0.097531684222385 ENSG00000116815 CD58
ENST00000457047 0.622958197317876 0.309313264634773 -0.0674130518017042 ENSG00000116815 CD58
ENST00000526981 0.731444204458441 0.437657891349837 -0.0538077908740235 ENSG00000116815 CD58
ENST00000369487 0.684013726016882 0.374994155357299 -0.0615016810660604 ENSG00000116815 CD58
ENST00000393203 0.810928151192011 0.560228661793075 0.033169581969127 ENSG00000134247 PTGFRN
ENST00000497385 0.93283403990864 0.809512250048592 0.015304562625653 ENSG00000134247 PTGFRN
ENST00000369466 0.960122078413509 0.878713243860144 -0.00944562972736853 ENSG00000116830 TTF2
ENST00000356554 0.412611791813574 0.129819658060442 0.061288733345252 ENSG00000198162 MAN1A2
ENST00000482811 0.951257834232184 0.859104860041776 -0.0103318954889913 ENSG00000198162 MAN1A2
ENST00000449370 0.564709241279608 0.24999761319915 -0.0590690838591114 ENSG00000198162 MAN1A2
ENST00000421535 0.596375963865153 0.281975974958774 0.0636972434818825 ENSG00000198162 MAN1A2
ENST00000422329 0.254886818125479 0.0515143401374102 0.125017608639801 ENSG00000198162 MAN1A2
ENST00000369443 0.861985753800542 0.654147308938112 0.0236753609339984 ENSG00000196505 GDAP2
ENST00000369442 0.985793882943412 0.951573809188153 0.00367245275999726 ENSG00000196505 GDAP2
ENST00000369441 0.809036645878844 0.556332201569733 0.0372179218944358 ENSG00000065183 WDR3
ENST00000487202 0.837194246557493 0.608700939415627 0.0335733595690593 ENSG00000065183 WDR3
ENST00000349139 0.616602333265729 0.302680442736039 0.0568172663064028 ENSG00000065183 WDR3
ENST00000471680 0.816190382295686 0.56987333900631 0.0375976261730526 ENSG00000065183 WDR3
ENST00000466857 0.683288910174096 0.374519691287049 0.0607884354787309 ENSG00000155761 SPAG17
ENST00000336338 0.723227385784034 0.426169627359283 0.0535466982792838 ENSG00000155761 SPAG17
ENST00000478697 0.651287587584459 0.339131378140807 0.0651757663195605 ENSG00000155761 SPAG17
ENST00000469128 0.63924792115036 0.325173629991348 0.0668559854306642 ENSG00000155761 SPAG17
ENST00000369426 0.945626540573546 0.845664528093383 0.0134844368342429 ENSG00000116874 WARS2
ENST00000235521 0.955841061773296 0.869387732725592 0.0113366517442008 ENSG00000116874 WARS2
ENST00000440150 0.933516008227952 0.811423590147554 -0.0133776824994443 ENSG00000231365 RP11-418J17.1
ENST00000413531 0.774830684472498 0.503429173740495 -0.0379226254911008 ENSG00000231365 RP11-418J17.1
ENST00000418015 0.615620819271097 0.301719856643788 -0.0574349625630724 ENSG00000231365 RP11-418J17.1
ENST00000421812 0.688006047028884 0.378874552394758 -0.0412631972154565 ENSG00000143067 ZNF697
ENST00000493622 0.0465571084348889 0.00237528018783161 -0.165255443263361 ENSG00000092621 PHGDH
ENST00000496756 0.0696085990484658 0.00487477745390923 -0.169179647276531 ENSG00000092621 PHGDH
ENST00000369409 0.135339069019163 0.0158795073312362 -0.135732921800183 ENSG00000092621 PHGDH
ENST00000462324 0.0280801831255256 0.000982026314017758 -0.183775917917776 ENSG00000092621 PHGDH
ENST00000369407 0.178192105129071 0.0259455254357252 -0.127262125768926 ENSG00000092621 PHGDH
ENST00000469443 0.0783002920721502 0.00594503845769595 -0.17659629729403 ENSG00000092621 PHGDH
ENST00000482968 0.57820833865389 0.263645667554116 -0.0783381661289368 ENSG00000092621 PHGDH
ENST00000256646 0.863923172192744 0.657905146366424 0.017602954898934 ENSG00000134250 NOTCH2
ENST00000493703 0.780965366572074 0.51306504664658 -0.0419433918931573 ENSG00000134250 NOTCH2
ENST00000478864 0.999821009109804 0.99952624250385 -4.06497459664763e-05 ENSG00000134250 NOTCH2
ENST00000479412 0.737594255626207 0.446054399972419 -0.0271945541072496 ENSG00000134250 NOTCH2
ENST00000602566 0.0444221540349796 0.0021860132230722 -0.134877140291143 ENSG00000134250 NOTCH2
ENST00000489731 0.0555948282008895 0.00326169038605983 -0.155531013715324 ENSG00000134250 NOTCH2
ENST00000430394 0.585605731214488 0.270492703981365 0.0764728765828468 ENSG00000223345 HIST2H2BA
ENST00000426275 0.612290805936226 0.298417460029505 0.0705127019076332 ENSG00000234998 RP11-439A17.10
ENST00000437515 0.83310214617806 0.602079999061748 0.0277304849017273 ENSG00000230806 RP11-343N15.1
ENST00000367123 0.976925269523512 0.925928209183688 -0.00586352553165339 ENSG00000171943 SRGAP2C
ENST00000304465 0.909275995614786 0.748768487826836 -0.0203476744047973 ENSG00000171943 SRGAP2C
ENST00000467933 0.209703866516751 0.0355767136663518 -0.130725325341649 ENSG00000196369 SRGAP2B
ENST00000491897 0.267627474449823 0.0565366524911364 -0.123591820207145 ENSG00000196369 SRGAP2B
ENST00000429694 0.0842824469260671 0.00680389890747889 0.119971080273152 ENSG00000225241 RP11-640M9.2
ENST00000421407 0.0824123418460972 0.00655010698229847 0.120371409997461 ENSG00000225241 RP11-640M9.2
ENST00000447534 0.533410654005377 0.222059436705679 0.0596047254547086 ENSG00000225241 RP11-640M9.2
ENST00000439352 0.873134789410653 0.675102785937855 0.0247335032197345 ENSG00000225241 RP11-640M9.2
ENST00000428365 0.440972553252525 0.149338254074454 0.0731137246698153 ENSG00000225241 RP11-640M9.2
ENST00000449960 0.0587781220814913 0.00361452452318466 0.133706527215937 ENSG00000225241 RP11-640M9.2
ENST00000419820 0.393880073170072 0.118581843550937 0.0810023821606581 ENSG00000225241 RP11-640M9.2
ENST00000423405 0.0279047328308786 0.0009706415343997 0.164404271111338 ENSG00000225241 RP11-640M9.2
ENST00000448227 0.288371252702702 0.0647241415662158 0.116383351486999 ENSG00000225241 RP11-640M9.2
ENST00000437451 0.132474172041278 0.0152156866631185 0.146351968559787 ENSG00000225241 RP11-640M9.2
ENST00000437133 0.0486102243778235 0.00257709026103058 0.156135935094915 ENSG00000225241 RP11-640M9.2
ENST00000446541 0.139268011226101 0.0166608970485212 0.137602079421901 ENSG00000225241 RP11-640M9.2
ENST00000338347 0.908848285370536 0.747709184087071 0.0179783936558472 ENSG00000168614 NBPF9
ENST00000440491 0.908848285370536 0.747709184087071 0.0179783936558472 ENSG00000168614 NBPF9
ENST00000491652 0.908848285370536 0.747705961582768 0.0179763543760647 ENSG00000168614 NBPF9
ENST00000375552 0.908900313138077 0.747799074048752 0.017970328814097 ENSG00000168614 NBPF9
ENST00000496755 0.908848285370536 0.747705961582768 0.0179763543760647 ENSG00000168614 NBPF9
ENST00000468645 0.908848285370536 0.747705961582768 0.0179763543760647 ENSG00000168614 NBPF9
ENST00000281815 0.913264743483337 0.75895780356485 0.0171529364951653 ENSG00000168614 NBPF9
ENST00000473761 0.911661728669663 0.755096833172785 0.0200587236206605 ENSG00000168614 NBPF9
ENST00000531417 0.868482285008476 0.666288988279421 -0.0214682166109018 ENSG00000178104 PDE4DIP
ENST00000525630 0.995888359064569 0.985311584328584 0.000881060206614445 ENSG00000178104 PDE4DIP
ENST00000460027 0.938068348901101 0.823405075008005 -0.011153650954494 ENSG00000178104 PDE4DIP
ENST00000524688 0.255364365672994 0.051669974672577 -0.114943428262501 ENSG00000178104 PDE4DIP
ENST00000313382 0.412016713460923 0.129324553841703 0.0431346705130727 ENSG00000178104 PDE4DIP
ENST00000524974 0.049214411461346 0.00263689324055684 0.0985580680881637 ENSG00000178104 PDE4DIP
ENST00000369354 0.166961302940796 0.0231563879571993 0.0633236711462232 ENSG00000178104 PDE4DIP
ENST00000369356 0.166961302940796 0.0231430387484232 0.0633823479976726 ENSG00000178104 PDE4DIP
ENST00000369359 0.497001953537252 0.192172461227745 0.0378517512742055 ENSG00000178104 PDE4DIP
ENST00000530740 0.497001953537252 0.192172461227745 0.0378517512742055 ENSG00000178104 PDE4DIP
ENST00000464924 0.493622207196253 0.189665148050939 0.0754424691459913 ENSG00000178104 PDE4DIP
ENST00000530062 0.0456700442028083 0.00230028683687313 0.0981848655293489 ENSG00000178104 PDE4DIP
ENST00000530130 0.283641381837476 0.0628786550979854 0.108420667056749 ENSG00000178104 PDE4DIP
ENST00000526664 0.312427132381555 0.0758103225205271 0.105524698728178 ENSG00000178104 PDE4DIP
ENST00000532137 0.211856936818105 0.0362973714807084 0.133245940174929 ENSG00000255148 RP4-791M13.4
ENST00000481227 0.418915135208337 0.133720436361719 0.0962616193398402 ENSG00000178104 PDE4DIP
ENST00000479369 0.965275215201968 0.894231852527493 -0.00731808490539685 ENSG00000178104 PDE4DIP
ENST00000525886 0.16765207794918 0.0233423762781022 0.0703308842893988 ENSG00000178104 PDE4DIP
ENST00000530592 0.365032866753714 0.102217864774346 0.100529649948733 ENSG00000178104 PDE4DIP
ENST00000467859 0.111190088894239 0.0113216681180636 0.0907551088036988 ENSG00000178104 PDE4DIP
ENST00000369349 0.198884129526232 0.032080684627249 0.0644899077390621 ENSG00000178104 PDE4DIP
ENST00000491426 0.0402783400070178 0.00185228230515863 0.14556029839211 ENSG00000178104 PDE4DIP
ENST00000369351 0.19888994948704 0.0320845011985041 0.0644762238222287 ENSG00000178104 PDE4DIP
ENST00000313431 0.0507560771745399 0.00277824748164262 0.0906023682323696 ENSG00000178104 PDE4DIP
ENST00000533963 0.0670166396198617 0.00458950334704256 0.112876871236019 ENSG00000178104 PDE4DIP
ENST00000529945 0.0347067462009989 0.00142920765841016 0.0959878692792944 ENSG00000178104 PDE4DIP
ENST00000479408 0.182556601343031 0.0272099914317913 0.0702409378694216 ENSG00000178104 PDE4DIP
ENST00000496263 0.702828268912777 0.398641554615517 0.0412724864318862 ENSG00000178104 PDE4DIP
ENST00000532801 0.920507275637535 0.778987985819454 -0.00956376405274242 ENSG00000178104 PDE4DIP
ENST00000496572 0.141681207718723 0.0172170692242134 -0.104480907325597 ENSG00000178104 PDE4DIP
ENST00000530078 0.0881014272182072 0.00748923319983458 -0.114115089416818 ENSG00000178104 PDE4DIP
ENST00000497529 0.0746996091542506 0.00550548579896748 -0.117813992577506 ENSG00000178104 PDE4DIP
ENST00000533845 0.255364755282183 0.0516928534744617 -0.0933680362411917 ENSG00000178104 PDE4DIP
ENST00000534536 0.272960107308181 0.0586220509068982 -0.0906236133460892 ENSG00000178104 PDE4DIP
ENST00000369347 0.401009829956672 0.122852487696386 -0.076473667997916 ENSG00000178104 PDE4DIP
ENST00000369348 0.0598835159617736 0.00373708768872453 -0.128642109868415 ENSG00000178104 PDE4DIP
ENST00000527063 0.0624117239892946 0.00403381060676261 -0.127987534864816 ENSG00000178104 PDE4DIP
ENST00000528129 0.443953072037619 0.151939200325642 -0.0709715392131329 ENSG00000178104 PDE4DIP
ENST00000526445 0.436720000902574 0.146139938952336 -0.0720031714541793 ENSG00000178104 PDE4DIP
ENST00000530472 0.458241416616076 0.162650772528779 -0.0703590059268115 ENSG00000178104 PDE4DIP
ENST00000464103 0.469633416229397 0.171495731835472 -0.0689517514453276 ENSG00000178104 PDE4DIP
ENST00000532803 0.101340663190303 0.00956190624875516 -0.114403636224149 ENSG00000178104 PDE4DIP
ENST00000533163 0.101340663190303 0.00956190624875516 -0.114403636224149 ENSG00000178104 PDE4DIP
ENST00000528552 0.0690709455686327 0.00481114035142085 -0.126025522039146 ENSG00000178104 PDE4DIP
ENST00000533259 0.0843714038933316 0.00683521661070094 -0.119641761828904 ENSG00000178104 PDE4DIP
ENST00000530822 0.0672570454794783 0.00462341191308088 -0.130901906083467 ENSG00000178104 PDE4DIP
ENST00000531369 0.0568906657378773 0.00340375831940614 -0.146034001395987 ENSG00000178104 PDE4DIP
ENST00000533396 0.0479077565558383 0.00251855344879203 -0.147798456054458 ENSG00000178104 PDE4DIP
ENST00000493130 0.171906839970495 0.0243438511805654 -0.130754465797027 ENSG00000178104 PDE4DIP
ENST00000478649 0.150217495478647 0.0190983251571955 -0.138759323587553 ENSG00000178104 PDE4DIP
ENST00000485062 0.129115483679079 0.0146176058131057 -0.143998300881913 ENSG00000178104 PDE4DIP
ENST00000530940 0.1242146589461 0.0136774157104384 -0.145727283937136 ENSG00000178104 PDE4DIP
ENST00000526359 0.0430998081750858 0.00207479253673039 -0.17443760842519 ENSG00000178104 PDE4DIP
ENST00000528661 0.0736552629843833 0.00537344941496789 -0.159348759993214 ENSG00000178104 PDE4DIP
ENST00000453618 0.0471000763276634 0.002431318183834 0.0934096307485553 ENSG00000223380 SEC22B
ENST00000500203 0.89026163357054 0.709072470898653 0.017680262149928 ENSG00000223380 SEC22B
ENST00000362074 0.203821106646993 0.0337341270413383 -0.10653936993165 ENSG00000213240 NOTCH2NL
ENST00000344859 0.685463798440533 0.376205685534319 -0.0411921677437005 ENSG00000213240 NOTCH2NL
ENST00000468030 0.622936171905375 0.309250782180713 -0.0442446469361708 ENSG00000255168 RP11-458D21.5
ENST00000369340 0.678327543976088 0.369103755756037 -0.0461414870706324 ENSG00000213240 NOTCH2NL
ENST00000369339 0.964019980679285 0.890972396859536 0.00544835591300907 ENSG00000163386 NBPF10
ENST00000479995 0.642892317450661 0.328925630116233 0.0602626653485648 ENSG00000213240 NOTCH2NL
ENST00000464433 0.391375684989991 0.11673264886455 -0.0709901209582663 ENSG00000163386 NBPF10
ENST00000448873 0.524192517771691 0.213812175540919 -0.0525536729213842 ENSG00000163386 NBPF10
ENST00000369338 0.951321324099659 0.859231076908393 -0.00672222435671269 ENSG00000163386 NBPF10
ENST00000490598 0.27516165670795 0.0595126196877201 -0.0847762816187963 ENSG00000163386 NBPF10
ENST00000342960 0.690337779236829 0.381857318011991 -0.0364091404454542 ENSG00000163386 NBPF10
ENST00000605176 0.968186325682068 0.900921254773956 0.00601426596844341 ENSG00000163386 NBPF10
ENST00000369317 0.0613340468074571 0.00388733137035511 0.134726218157602 ENSG00000117289 TXNIP
ENST00000475171 0.0611303818762873 0.00386797025039073 0.134732649651329 ENSG00000117289 TXNIP
ENST00000425134 0.571371565218044 0.257201229610363 0.0640530311244579 ENSG00000117289 TXNIP
ENST00000488537 0.462279808741055 0.165633856490525 0.0770074665879142 ENSG00000117289 TXNIP
ENST00000446572 0.556538194356299 0.242403874426333 0.0740191000350898 ENSG00000121851 POLR3GL
ENST00000369314 0.556538194356299 0.242403874426333 0.0740191000350898 ENSG00000121851 POLR3GL
ENST00000369313 0.465147000010861 0.167955541773886 0.0877283937314269 ENSG00000121851 POLR3GL
ENST00000471706 0.463763402472575 0.167033201388288 0.0880847605931204 ENSG00000121851 POLR3GL
ENST00000600340 0.917898786179707 0.771338416310491 0.0143351391133814 ENSG00000234222 RP11-315I20.1
ENST00000369308 0.863313819921878 0.656854003744242 0.0228085307327586 ENSG00000152022 LIX1L
ENST00000598103 0.860817960359037 0.65224369527505 0.0227964737393823 ENSG00000234222 RP11-315I20.1
ENST00000598354 0.848551209638094 0.628383651309145 0.0246024377625943 ENSG00000234222 RP11-315I20.1
ENST00000599469 0.850498707474348 0.631909642939441 0.0243609350924171 ENSG00000234222 RP11-315I20.1
ENST00000597144 0.847907374887056 0.627342512262338 0.0247787874447057 ENSG00000234222 RP11-315I20.1
ENST00000595518 0.819601805601577 0.57525794744391 0.0302918508279286 ENSG00000234222 RP11-315I20.1
ENST00000595494 0.757262547217788 0.475876166724349 0.0386346697447363 ENSG00000234222 RP11-315I20.1
ENST00000437797 0.809134947634592 0.55691377581786 0.0318189030556388 ENSG00000234222 RP11-315I20.1
ENST00000599626 0.762140204835525 0.48266285904954 0.0383431599401947 ENSG00000234222 RP11-315I20.1
ENST00000599147 0.762140204835525 0.48266285904954 0.0383431599401947 ENSG00000234222 RP11-315I20.1
ENST00000448561 0.710714348414768 0.409902317553008 0.0476603688012913 ENSG00000234222 RP11-315I20.1
ENST00000421764 0.710980907724206 0.410199283804662 0.0476351237738963 ENSG00000234222 RP11-315I20.1
ENST00000412239 0.85945376053198 0.649692737888263 0.0230873767308882 ENSG00000234222 RP11-315I20.1
ENST00000601726 0.762140204835525 0.48266285904954 0.0383431599401947 ENSG00000234222 RP11-315I20.1
ENST00000447686 0.467515722066529 0.169648705746263 -0.086847427861348 ENSG00000234222 RP11-315I20.1
ENST00000484825 0.853847773764911 0.638259369448011 -0.0195812240439996 ENSG00000131795 RBM8A
ENST00000498663 0.914538265832659 0.761793225861216 -0.0126979006349484 ENSG00000131795 RBM8A
ENST00000330165 0.662378321539017 0.350232825037624 0.0340409077578455 ENSG00000131795 RBM8A
ENST00000596355 0.607103814046386 0.292747159782814 -0.0601066991579693 ENSG00000234222 RP11-315I20.1
ENST00000369307 0.971411878298564 0.909432952726623 0.00476803947515561 ENSG00000131795 RBM8A
ENST00000361928 0.175720430151721 0.0252963666771474 0.13969350318174 ENSG00000211451 GNRHR2
ENST00000312753 0.278123284221677 0.0605734490112003 0.117500410397592 ENSG00000211451 GNRHR2
ENST00000581100 0.254180486331827 0.0512325032984886 0.123591399625444 ENSG00000211451 GNRHR2
ENST00000369306 0.379989754787471 0.109973646900631 0.0889378024539624 ENSG00000131779 PEX11B
ENST00000537888 0.358546899964784 0.0988998584127016 0.0918846158076615 ENSG00000131779 PEX11B
ENST00000428634 0.340002712192185 0.0892413647292257 0.110676211343488 ENSG00000131779 PEX11B
ENST00000393046 0.844766790687055 0.6222931195837 -0.0285771373747138 ENSG00000131788 PIAS3
ENST00000369299 0.871200871146461 0.670767273044949 -0.0241945581178113 ENSG00000131788 PIAS3
ENST00000463514 0.47818952439396 0.17805488512493 -0.0915792437245572 ENSG00000131788 PIAS3
ENST00000393045 0.617870428306845 0.303857218967662 0.0438598660623797 ENSG00000131788 PIAS3
ENST00000369298 0.617870428306845 0.303857218967662 0.0438598660623797 ENSG00000131788 PIAS3
ENST00000484423 0.702963452672035 0.398819264082511 -0.0516089000408036 ENSG00000131788 PIAS3
ENST00000475261 0.354485984144654 0.0967409443649775 0.0808745050860761 ENSG00000131788 PIAS3
ENST00000472114 0.533040499856188 0.221676294374582 0.0656524196017651 ENSG00000131788 PIAS3
ENST00000334163 0.910388710029288 0.752319799231412 -0.0172463566141406 ENSG00000186141 POLR3C
ENST00000369294 0.90630421218784 0.74239446286608 -0.0178659194409321 ENSG00000186141 POLR3C
ENST00000471254 0.588633932266478 0.27384259069293 -0.0654068622473609 ENSG00000186141 POLR3C
ENST00000466003 0.873188215628642 0.675196403067378 -0.026597850520753 ENSG00000186141 POLR3C
ENST00000369291 0.711670706260184 0.411109839066996 -0.0429459214200825 ENSG00000121848 RNF115
ENST00000539368 0.504868473158772 0.198257597349747 -0.076127295026242 ENSG00000121848 RNF115
ENST00000542738 0.559233171146055 0.244862758884865 -0.0755516475335489 ENSG00000121848 RNF115
ENST00000254101 0.0920111777253843 0.0080625958663496 0.133891605621623 ENSG00000131791 PRKAB2
ENST00000425272 0.225952778255201 0.0411908069978771 0.120394288635735 ENSG00000131791 PRKAB2
ENST00000474939 0.240172025338475 0.0457426644356464 0.125047794031797 ENSG00000131791 PRKAB2
ENST00000606856 0.904316616299014 0.737747127274149 0.0197653575038115 ENSG00000273071 RP11-337C18.10
ENST00000607149 0.594332183735885 0.279599177372095 0.069786249529449 ENSG00000237188 RP11-337C18.8
ENST00000606757 0.644688208071393 0.331448394044345 0.0628682691525713 ENSG00000237188 RP11-337C18.8
ENST00000527849 0.901437288085168 0.732176498533697 0.0222382411675483 ENSG00000131781 FMO5
ENST00000369259 0.787432417199006 0.523671269234007 0.0285599726398265 ENSG00000131778 CHD1L
ENST00000431239 0.787432417199006 0.523671269234007 0.0285599726398265 ENSG00000131778 CHD1L
ENST00000467213 0.787432417199006 0.523637182853093 0.0285623358204865 ENSG00000131778 CHD1L
ENST00000488864 0.928862256736754 0.799857927384697 0.0128214567862218 ENSG00000131778 CHD1L
ENST00000369258 0.787432417199006 0.523637182853093 0.0285623358204865 ENSG00000131778 CHD1L
ENST00000361293 0.787432417199006 0.523671269234007 0.0285599726398265 ENSG00000131778 CHD1L
ENST00000469625 0.931923754849275 0.805864904882155 0.0165932766378692 ENSG00000131778 CHD1L
ENST00000234739 0.707241238516669 0.404076263636167 -0.0482467397671376 ENSG00000116128 BCL9
ENST00000310701 0.852831600261335 0.636437944256413 -0.0283588806905045 ENSG00000122497 NBPF14
ENST00000369219 0.842234649721681 0.617795542997462 -0.0299438988055549 ENSG00000122497 NBPF14
ENST00000458135 0.545852920382634 0.232661988202217 -0.0774974520269554 ENSG00000122497 NBPF14
ENST00000448574 0.545852920382634 0.232661988202217 -0.0774974520269554 ENSG00000122497 NBPF14
ENST00000436356 0.545852920382634 0.232661988202217 -0.0774974520269554 ENSG00000122497 NBPF14
ENST00000431121 0.545852920382634 0.232661988202217 -0.0774974520269554 ENSG00000122497 NBPF14
ENST00000392972 0.545852920382634 0.232661988202217 -0.0774974520269554 ENSG00000122497 NBPF14
ENST00000444640 0.545852920382634 0.232661988202217 -0.0774974520269554 ENSG00000122497 NBPF14
ENST00000369202 0.299406447672784 0.0693989893368507 -0.126943035850757 ENSG00000203832 NBPF20
ENST00000464336 0.744092787744076 0.455446277529704 -0.0311893314843404 ENSG00000243452 NBPF15
ENST00000478419 0.492693399772278 0.188859149594386 -0.053192274896055 ENSG00000243452 NBPF15
ENST00000488031 0.615618678664805 0.301705884521873 -0.0380546215639451 ENSG00000243452 NBPF15
ENST00000442702 0.950935766300139 0.858431698166735 -0.00830308697044466 ENSG00000243452 NBPF15
ENST00000492711 0.994413712248816 0.979775036053827 0.0014210892267269 ENSG00000243452 NBPF15
ENST00000369187 0.970167847075319 0.906479174743731 -0.00552885876497758 ENSG00000243452 NBPF15
ENST00000420597 0.687613713928894 0.378553714255413 -0.0613054202440802 ENSG00000232527 RP11-14N7.2
ENST00000452399 0.612909243763945 0.298996341496432 -0.0481982407108453 ENSG00000232527 RP11-14N7.2
ENST00000294715 0.578975080207494 0.264347127213038 -0.075607240942298 ENSG00000232527 RP11-14N7.2
ENST00000539543 0.611976932047228 0.297903980855205 -0.0483170262469821 ENSG00000232527 RP11-14N7.2
ENST00000457390 0.512149623437428 0.204173039467396 -0.0871219096092737 ENSG00000232527 RP11-14N7.2
ENST00000369146 0.827332141208682 0.590760018293905 -0.0351118416903553 ENSG00000159164 SV2A
ENST00000271628 0.591561909262677 0.27621401221071 0.0482617610388685 ENSG00000143368 SF3B4
ENST00000457312 0.831046559824246 0.598153158924685 0.0258855887431493 ENSG00000143368 SF3B4
ENST00000466496 0.0254655758546141 0.000817441654738633 0.210037172667348 ENSG00000014914 MTMR11
ENST00000482025 0.024827034749616 0.000776408187097633 0.210851417944078 ENSG00000014914 MTMR11
ENST00000369140 0.0523383853000492 0.00292998629363773 0.193011723262525 ENSG00000014914 MTMR11
ENST00000482343 0.0247235310855669 0.000769837928234459 0.210924314363477 ENSG00000014914 MTMR11
ENST00000492824 0.0247235310855669 0.000769837928234459 0.210924314363477 ENSG00000014914 MTMR11
ENST00000439741 0.0248092629335015 0.000774302294067061 0.210867436813862 ENSG00000014914 MTMR11
ENST00000361405 0.0248092629335015 0.000774302294067061 0.210867436813862 ENSG00000014914 MTMR11
ENST00000406732 0.0248092629335015 0.000774302294067061 0.210867436813862 ENSG00000014914 MTMR11
ENST00000369135 0.432174709062548 0.142955579694972 -0.0586791627924228 ENSG00000163113 OTUD7B
ENST00000417191 0.392190221886633 0.117393929206757 -0.0869028511488324 ENSG00000163113 OTUD7B
ENST00000369130 0.942545622139103 0.835365016102652 0.0100054891654068 ENSG00000136631 VPS45
ENST00000462852 0.662133116791971 0.349978625367674 0.056548953158881 ENSG00000136631 VPS45
ENST00000369128 0.944735922780831 0.841633211083618 0.00961757439711998 ENSG00000136631 VPS45
ENST00000460366 0.938057620253382 0.823267777133266 0.0143560765566652 ENSG00000136631 VPS45
ENST00000535106 0.997353345974001 0.991699294820779 0.000519739886665775 ENSG00000136631 VPS45
ENST00000497638 0.942093531828967 0.834132819187379 0.0134608769977879 ENSG00000136631 VPS45
ENST00000419023 0.698127219852683 0.392893538259204 0.0475231585356072 ENSG00000136631 VPS45
ENST00000491789 0.831327896320951 0.5985724443906 -0.0325102189614304 ENSG00000136631 VPS45
ENST00000484306 0.626823471223472 0.313061082167059 -0.0662428916277436 ENSG00000136631 VPS45
ENST00000369126 0.854385171015494 0.639254801289213 -0.0216211882151115 ENSG00000023902 PLEKHO1
ENST00000025469 0.860569068610933 0.651870796420798 -0.0208336869241027 ENSG00000023902 PLEKHO1
ENST00000369124 0.842261512889767 0.617900556003834 -0.0229382906666701 ENSG00000023902 PLEKHO1
ENST00000479194 0.993052501451871 0.974711376388195 -0.00183292626021238 ENSG00000023902 PLEKHO1
ENST00000466659 0.943877618259689 0.839236017508651 -0.0120519561154157 ENSG00000023902 PLEKHO1
ENST00000477309 0.900289360706733 0.729070199848098 0.0230021521067522 ENSG00000023902 PLEKHO1
ENST00000441340 0.961388008508443 0.881847311774862 -0.00996114734594494 ENSG00000023902 PLEKHO1
ENST00000314136 0.624136331238705 0.310262103443744 0.0527315928063711 ENSG00000143401 ANP32E
ENST00000369119 0.645338403317989 0.332492329340013 0.0540513435212019 ENSG00000143401 ANP32E
ENST00000369116 0.62270114962156 0.308930404645828 0.0528692398722205 ENSG00000143401 ANP32E
ENST00000436748 0.733348454110836 0.440548112017793 0.0398019476978921 ENSG00000143401 ANP32E
ENST00000534437 0.850472515178998 0.63173844646001 0.0292959871764865 ENSG00000143401 ANP32E
ENST00000369114 0.762519416804597 0.48341136482344 0.0361029060330561 ENSG00000143401 ANP32E
ENST00000369115 0.784688938835028 0.518712120236366 0.0334656569661005 ENSG00000143401 ANP32E
ENST00000533654 0.818583005769413 0.573754250105101 0.0299268762373551 ENSG00000143401 ANP32E
ENST00000534220 0.826537831421183 0.589272730661137 0.0295064114350961 ENSG00000143401 ANP32E
ENST00000532744 0.707740944139086 0.404939810077727 0.0432159372474945 ENSG00000143401 ANP32E
ENST00000369109 0.829015269836902 0.593423240985314 -0.0225505645555949 ENSG00000117362 APH1A
ENST00000360244 0.829015269836902 0.593492854218606 -0.0225880967936918 ENSG00000117362 APH1A
ENST00000414276 0.826739088202938 0.589753633082023 -0.0227805024307556 ENSG00000117362 APH1A
ENST00000461320 0.673620644869428 0.363933031817319 -0.0415622645032417 ENSG00000117362 APH1A
ENST00000236017 0.57881575450894 0.264199136581224 -0.0526922819026473 ENSG00000117362 APH1A
ENST00000486308 0.699106892813976 0.393981005633157 -0.0447253439282479 ENSG00000117362 APH1A
ENST00000486720 0.465443507341599 0.168271397304574 -0.0749396235200822 ENSG00000117362 APH1A
ENST00000476538 0.884458517564411 0.696719681288947 -0.0211750724360541 ENSG00000117362 APH1A
ENST00000369102 0.992861420913761 0.97410465117997 0.00197427228779009 ENSG00000118292 C1orf54
ENST00000309092 0.360043573823072 0.099788076209012 -0.114818665364625 ENSG00000187145 MRPS21
ENST00000369084 0.36509320720532 0.102266457319826 -0.113934820348097 ENSG00000187145 MRPS21
ENST00000324862 0.798582335134309 0.540435966407061 0.025245885798605 ENSG00000117360 PRPF3
ENST00000496202 0.986005120777239 0.952554045447415 0.00297896938103715 ENSG00000117360 PRPF3
ENST00000543398 0.70608963295117 0.40273886245652 0.0371581574651142 ENSG00000117360 PRPF3
ENST00000414970 0.794181803736759 0.533204506817765 0.0257536969755692 ENSG00000117360 PRPF3
ENST00000467329 0.641527049343738 0.327409382137255 0.0438751166692825 ENSG00000117360 PRPF3
ENST00000476970 0.986866375622366 0.955694809208666 0.00330386480135956 ENSG00000117360 PRPF3
ENST00000492220 0.149530233905437 0.0189422560169306 -0.116564894921861 ENSG00000163125 RPRD2
ENST00000401000 0.323155084868768 0.080512897996807 -0.0839569381709685 ENSG00000163125 RPRD2
ENST00000539519 0.201029686005061 0.0328855867121929 -0.115215420840947 ENSG00000163125 RPRD2
ENST00000369067 0.068338046401451 0.00473833658924287 -0.199118856775613 ENSG00000163125 RPRD2
ENST00000369068 0.135867396640836 0.015978848823601 -0.120131197859891 ENSG00000163125 RPRD2
ENST00000438568 0.917810776586912 0.771119350522277 -0.0184557090390726 ENSG00000143374 TARS2
ENST00000369054 0.823414444931876 0.583020417914329 -0.031257582662173 ENSG00000143374 TARS2
ENST00000369064 0.773901407783472 0.502216334100733 -0.0381163127485031 ENSG00000143374 TARS2
ENST00000606933 0.83037331128603 0.596854394049017 -0.0300648898590028 ENSG00000143374 TARS2
ENST00000369051 0.773901407783472 0.502216334100733 -0.0381163127485031 ENSG00000143374 TARS2
ENST00000467982 0.810640944564958 0.559779730605741 -0.0333373747585883 ENSG00000143374 TARS2
ENST00000470432 0.246603098781756 0.0483060780708896 0.102098936559911 ENSG00000143369 ECM1
ENST00000369049 0.246603098781756 0.0483214079649827 0.102095141411572 ENSG00000143369 ECM1
ENST00000498579 0.217705057038772 0.038496549109718 0.129061127629981 ENSG00000143369 ECM1
ENST00000369047 0.245639904849129 0.0478541451396092 0.102353878701397 ENSG00000143369 ECM1
ENST00000346569 0.248856744297748 0.0491685791669428 0.101728154903003 ENSG00000143369 ECM1
ENST00000369026 0.222516062597681 0.0400813529239282 0.0717964171557029 ENSG00000143384 MCL1
ENST00000464132 0.315560558861718 0.0772418389608706 0.0788166860397018 ENSG00000143384 MCL1
ENST00000307940 0.5356903895212 0.223762118432644 0.0453732354914188 ENSG00000143384 MCL1
ENST00000369016 0.457213818209146 0.161942022455459 -0.0477144872733505 ENSG00000143420 ENSA
ENST00000369014 0.627440201511257 0.313556685956068 -0.0375989088425679 ENSG00000143420 ENSA
ENST00000369009 0.667103086496804 0.356167334017907 -0.0345961359625897 ENSG00000143420 ENSA
ENST00000361532 0.878431168265058 0.685357491994887 -0.0159377257850389 ENSG00000143420 ENSA
ENST00000361631 0.940089807927976 0.829192689158359 0.00915378267451394 ENSG00000143420 ENSA
ENST00000509582 0.997847206809005 0.992663922469897 -0.000389078909077544 ENSG00000143420 ENSA
ENST00000339643 0.983069566276609 0.944094994399107 -0.00296797171339448 ENSG00000143420 ENSA
ENST00000271690 0.971411878298564 0.909563919336988 0.00488068017656921 ENSG00000143420 ENSA
ENST00000356527 0.967803460821965 0.899614504929056 0.00544979957435339 ENSG00000143420 ENSA
ENST00000513281 0.915356172982879 0.763936768184868 0.0145167193548241 ENSG00000143420 ENSA
ENST00000505321 0.866276648929224 0.662161293368441 -0.0207951496198399 ENSG00000143420 ENSA
ENST00000503345 0.758586463229804 0.477589413611877 -0.0366737068613948 ENSG00000143420 ENSA
ENST00000354702 0.76875997205551 0.49438800803572 -0.0374375611904549 ENSG00000143420 ENSA
ENST00000503241 0.747981760008173 0.460668940733161 -0.0384526979756828 ENSG00000143420 ENSA
ENST00000362052 0.638145749161492 0.324307624694446 -0.0540688189204352 ENSG00000143420 ENSA
ENST00000271732 0.674519308442373 0.364947224983302 -0.0519738147507899 ENSG00000143457 GOLPH3L
ENST00000540514 0.273697298847933 0.0588956606402575 -0.121216367103919 ENSG00000143457 GOLPH3L
ENST00000427665 0.241256558043659 0.0461100514411202 -0.131142350038163 ENSG00000143457 GOLPH3L
ENST00000358595 0.820578409815738 0.577089879956379 0.023696675909141 ENSG00000143437 ARNT
ENST00000471844 0.820476422388416 0.576845003307099 0.0238670910706113 ENSG00000143437 ARNT
ENST00000354396 0.914307390899626 0.761402471001231 0.012762015040996 ENSG00000143437 ARNT
ENST00000515192 0.946247275552264 0.847490451866674 -0.00834941364568791 ENSG00000143437 ARNT
ENST00000505755 0.867937355023749 0.665418709028021 -0.0190365187860109 ENSG00000143437 ARNT
ENST00000497108 0.736654030240218 0.444928225484214 -0.0430998158435497 ENSG00000143437 ARNT
ENST00000505979 0.78331534897507 0.516709516382185 -0.0368268737396085 ENSG00000143437 ARNT
ENST00000504358 0.758944124005509 0.478095704462725 -0.0412678810521646 ENSG00000143437 ARNT
ENST00000271640 0.829634760758099 0.595301747546034 -0.026345825920944 ENSG00000143379 SETDB1
ENST00000368962 0.5499200645104 0.235978125792321 -0.0761720449617764 ENSG00000143379 SETDB1
ENST00000534805 0.3005188170164 0.0700061157005652 -0.111140061196087 ENSG00000143379 SETDB1
ENST00000368969 0.829598169678811 0.59518891014504 -0.0263502069973914 ENSG00000143379 SETDB1
ENST00000459773 0.749751707290372 0.463322700989714 -0.0401977176567113 ENSG00000143379 SETDB1
ENST00000368963 0.585729912237821 0.270584369828613 -0.0710546079020705 ENSG00000143379 SETDB1
ENST00000498193 0.724299683294944 0.42782853876533 -0.0398972774810118 ENSG00000143379 SETDB1
ENST00000482825 0.105930741289381 0.0103705202506649 0.114482355323907 ENSG00000143418 CERS2
ENST00000561294 0.233592769443706 0.0436570985144527 0.081374387490766 ENSG00000143418 CERS2
ENST00000560793 0.143728226159549 0.0176624005205037 0.113085985686051 ENSG00000143418 CERS2
ENST00000345896 0.268385956921871 0.0568595584415305 0.0768169885300814 ENSG00000143418 CERS2
ENST00000271688 0.269836541893621 0.0575256650852859 0.0766686936731135 ENSG00000143418 CERS2
ENST00000368954 0.272330836057001 0.0583380314247006 0.0763398140644942 ENSG00000143418 CERS2
ENST00000560481 0.206782253311591 0.0345873777098332 0.122195391136324 ENSG00000259357 RP11-316M1.12
ENST00000561111 0.409210795270048 0.127638573816941 0.0812970743134019 ENSG00000259357 RP11-316M1.12
ENST00000460664 0.240185110677778 0.0457732100465478 0.105230060334908 ENSG00000143418 CERS2
ENST00000368949 0.396033511457859 0.119855262843682 0.0711107179800192 ENSG00000143418 CERS2
ENST00000361419 0.463460552799094 0.166802479590866 0.0625916437621486 ENSG00000143418 CERS2
ENST00000559660 0.167313031437462 0.0232357691245624 0.128663406589422 ENSG00000143418 CERS2
ENST00000558062 0.484099607569549 0.182291769383659 0.0626852199775128 ENSG00000143418 CERS2
ENST00000559020 0.787185899826036 0.522828464061181 0.0359476921181499 ENSG00000143418 CERS2
ENST00000421609 0.81217005418726 0.562249080875673 0.0288105650722134 ENSG00000143418 CERS2
ENST00000457392 0.954796247344959 0.866931562006466 -0.00956637435937763 ENSG00000143418 CERS2
ENST00000465135 0.260096000579185 0.0537038469287172 0.111043907893709 ENSG00000143443 C1orf56
ENST00000439374 0.253746924089688 0.0510710110268485 0.070913531933934 ENSG00000197622 CDC42SE1
ENST00000357235 0.412254375877421 0.129512344576883 0.0631620597570933 ENSG00000197622 CDC42SE1
ENST00000540998 0.412254375877421 0.129512344576883 0.0631620597570933 ENSG00000197622 CDC42SE1
ENST00000483763 0.525933975547503 0.215496560938103 0.0520637477420985 ENSG00000197622 CDC42SE1
ENST00000492796 0.749005343487699 0.462188456855972 0.0326831051087284 ENSG00000197622 CDC42SE1
ENST00000470278 0.879885065573765 0.687869346758614 0.0188178712284328 ENSG00000197622 CDC42SE1
ENST00000491825 0.841726513601005 0.616594631960847 -0.0272855658585371 ENSG00000197622 CDC42SE1
ENST00000368921 0.499503057377483 0.194194172483441 0.0559192916764935 ENSG00000213190 MLLT11
ENST00000368917 0.487882389253956 0.185354305531601 -0.0882799156353778 ENSG00000143458 GABPB2
ENST00000368918 0.996060534065018 0.986143752564029 0.00100501062029214 ENSG00000143458 GABPB2
ENST00000602841 0.871360745507853 0.671161155456057 -0.0217278937188724 ENSG00000163156 SCNM1
ENST00000461862 0.999216146557967 0.997218980865967 -0.000193606602666337 ENSG00000163156 SCNM1
ENST00000368905 0.958519285921906 0.875717866264433 -0.00865356034134905 ENSG00000163156 SCNM1
ENST00000471039 0.867067341356154 0.663767679345077 -0.0264245147422214 ENSG00000163156 SCNM1
ENST00000368902 0.939798106739223 0.828213065780014 -0.0120385876312516 ENSG00000163156 SCNM1
ENST00000497147 0.842005025685714 0.617212880632364 -0.0306019397305265 ENSG00000163156 SCNM1
ENST00000491094 0.669196319052652 0.358640503261245 -0.0466496511395049 ENSG00000163159 VPS72
ENST00000368892 0.511502636224644 0.203526935706458 -0.0660676719860261 ENSG00000163159 VPS72
ENST00000354473 0.489622266715581 0.186731326428336 -0.06867559729662 ENSG00000163159 VPS72
ENST00000496809 0.50896745135558 0.201261307415451 -0.0674981438805024 ENSG00000163159 VPS72
ENST00000471423 0.43883874416044 0.147568289928942 -0.0888808992656418 ENSG00000163159 VPS72
ENST00000463470 0.445192520484199 0.1529624608088 -0.0880358381541986 ENSG00000163159 VPS72
ENST00000447555 0.20996874507943 0.0357002505642645 -0.0868950580745501 ENSG00000143398 PIP5K1A
ENST00000349792 0.978320321339292 0.930713884013942 0.00269934041232591 ENSG00000143398 PIP5K1A
ENST00000409426 0.978320321339292 0.930713884013942 0.00269934041232591 ENSG00000143398 PIP5K1A
ENST00000441902 0.778790536945842 0.509574124193019 -0.0219604168805407 ENSG00000143398 PIP5K1A
ENST00000368890 0.978320321339292 0.930713884013942 0.00269934041232591 ENSG00000143398 PIP5K1A
ENST00000424999 0.342684080909151 0.0907115522230861 -0.0767118350978148 ENSG00000143398 PIP5K1A
ENST00000368888 0.77613930479969 0.505356831328311 -0.0223589778424061 ENSG00000143398 PIP5K1A
ENST00000454769 0.195274090257617 0.0309050237185701 -0.0917850895621749 ENSG00000143398 PIP5K1A
ENST00000418435 0.175756714606218 0.0253137275319814 -0.119709271377879 ENSG00000143398 PIP5K1A
ENST00000481713 0.453583749106173 0.159572956544241 0.0914563726728624 ENSG00000143398 PIP5K1A
ENST00000486048 0.18037774029951 0.026488217477424 0.144974457870379 ENSG00000143398 PIP5K1A
ENST00000464105 0.151640314578677 0.0194136112888085 0.152688172463436 ENSG00000143398 PIP5K1A
ENST00000414290 0.392329337013129 0.117559358384183 0.07324584903769 ENSG00000143398 PIP5K1A
ENST00000486866 0.967966425962915 0.900254363186507 0.00810970505373711 ENSG00000143398 PIP5K1A
ENST00000489625 0.596380694278595 0.282039721501095 0.0601454016200776 ENSG00000143398 PIP5K1A
ENST00000368884 0.611656736363374 0.297653476653576 -0.0456193234793804 ENSG00000159352 PSMD4
ENST00000368881 0.610675157119744 0.296463469068515 -0.0457373975889124 ENSG00000159352 PSMD4
ENST00000461434 0.188108196560444 0.0288482286049333 -0.113513561578512 ENSG00000159352 PSMD4
ENST00000462970 0.444208602533702 0.152141140745248 -0.0625963521517961 ENSG00000159352 PSMD4
ENST00000476855 0.61301968761121 0.299067959358536 -0.0452729522014671 ENSG00000159352 PSMD4
ENST00000437736 0.438179181854385 0.147192497481355 -0.0644341517805005 ENSG00000159352 PSMD4
ENST00000469786 0.920413320941225 0.778286758823434 0.0146748105478978 ENSG00000159352 PSMD4
ENST00000445776 0.741674096043385 0.452020699725712 0.0346624255242891 ENSG00000159352 PSMD4
ENST00000491857 0.73215411641613 0.438601758419097 0.0361480294350746 ENSG00000159352 PSMD4
ENST00000427779 0.347814059729067 0.0934608154662735 0.0965699173513957 ENSG00000159352 PSMD4
ENST00000470396 0.65365849637705 0.341766448845199 0.0596796773410369 ENSG00000159352 PSMD4
ENST00000336715 0.83930235335583 0.6123836120607 0.0306464446821822 ENSG00000143373 ZNF687
ENST00000449313 0.824023471914213 0.584227377118056 0.0339221462814495 ENSG00000143373 ZNF687
ENST00000324048 0.823535364997486 0.583387839662932 0.0339421212744685 ENSG00000143373 ZNF687
ENST00000368879 0.823535364997486 0.583387839662932 0.0339421212744685 ENSG00000143373 ZNF687
ENST00000368874 0.814464438152333 0.566558240400497 0.0255261981951706 ENSG00000143393 PI4KB
ENST00000271657 0.782392824546284 0.515395013562943 0.0296880651505216 ENSG00000143393 PI4KB
ENST00000368875 0.810321332255148 0.55914753531762 0.0261043638425602 ENSG00000143393 PI4KB
ENST00000368873 0.822329045434967 0.581045099155517 0.0250031385186259 ENSG00000143393 PI4KB
ENST00000529142 0.797870064102715 0.539121051677461 0.0274197256533868 ENSG00000143393 PI4KB
ENST00000368872 0.768885211735557 0.494660018077874 0.0305765786590934 ENSG00000143393 PI4KB
ENST00000455060 0.418381839145329 0.13340181690063 0.0890952778950983 ENSG00000143393 PI4KB
ENST00000446339 0.803730024377924 0.548366692149536 -0.041676004972224 ENSG00000143393 PI4KB
ENST00000489889 0.182693922179654 0.027278384101404 0.139736973909347 ENSG00000143393 PI4KB
ENST00000430800 0.933618130049213 0.811672265030241 0.0114431539401807 ENSG00000143393 PI4KB
ENST00000489223 0.9268988767482 0.795975349215848 0.0129641818607814 ENSG00000143393 PI4KB
ENST00000438243 0.976446599210263 0.92461990251347 0.00524818772359203 ENSG00000143393 PI4KB
ENST00000290524 0.93059595461527 0.802840727288073 -0.0146603919352142 ENSG00000143390 RFX5
ENST00000368870 0.905287059721059 0.740503647125693 -0.0208108765547406 ENSG00000143390 RFX5
ENST00000452671 0.975158342621061 0.920722220099768 -0.00633968625744873 ENSG00000143390 RFX5
ENST00000452513 0.977848139351994 0.92896922487009 -0.00572068765783308 ENSG00000143390 RFX5
ENST00000392746 0.996060534065018 0.985735552363617 0.00115423480772085 ENSG00000143390 RFX5
ENST00000290541 0.998739299337501 0.995466688115827 -0.000214192758484433 ENSG00000159377 PSMB4
ENST00000495288 0.949743848092329 0.855212736168641 0.00681712300504882 ENSG00000159377 PSMB4
ENST00000495805 0.950492196746142 0.857357384320444 0.00670025250744134 ENSG00000159377 PSMB4
ENST00000476467 0.999969260083261 0.99977742093044 -1.05158735736504e-05 ENSG00000159377 PSMB4
ENST00000493673 0.998739299337501 0.99549084085443 -0.000213119091433064 ENSG00000159377 PSMB4
ENST00000474100 0.874649757662884 0.678477229011845 0.0226533879213266 ENSG00000159377 PSMB4
ENST00000466425 0.995690383227776 0.984366551748191 0.001381645898276 ENSG00000159377 PSMB4
ENST00000392723 0.576533159114345 0.262239500953793 0.0442205846047195 ENSG00000143442 POGZ
ENST00000358476 0.770687122869532 0.497291240947546 0.0256759058391715 ENSG00000143442 POGZ
ENST00000361398 0.791552994403436 0.529437393258697 0.0238015674617494 ENSG00000143442 POGZ
ENST00000271715 0.791552994403436 0.529437393258697 0.0238015674617494 ENSG00000143442 POGZ
ENST00000368863 0.770687122869532 0.497291240947546 0.0256759058391715 ENSG00000143442 POGZ
ENST00000409503 0.792040984100504 0.530311733103755 0.0238934937775686 ENSG00000143442 POGZ
ENST00000531094 0.857355393303951 0.64518747323685 0.0178908928362348 ENSG00000143442 POGZ
ENST00000540984 0.822013676511581 0.579960193314927 0.0217525326359181 ENSG00000143442 POGZ
ENST00000491586 0.781874711452906 0.514321174318551 0.025704387958275 ENSG00000143442 POGZ
ENST00000529669 0.575529408826497 0.261418460117105 0.0714488357369634 ENSG00000143442 POGZ
ENST00000485040 0.950318542631352 0.856710614446775 -0.00873897449229111 ENSG00000143442 POGZ
ENST00000467287 0.855710811993612 0.642000138183366 -0.023491648011798 ENSG00000143442 POGZ
ENST00000533461 0.763553086225282 0.485036149372485 -0.0376236644456835 ENSG00000143442 POGZ
ENST00000533351 0.803626226700532 0.548080249385484 -0.0305219744486549 ENSG00000143442 POGZ
ENST00000450842 0.775104050023926 0.503853521116086 -0.0360369996374837 ENSG00000143442 POGZ
ENST00000476128 0.888769268345531 0.705748024175291 -0.0204860430381896 ENSG00000143442 POGZ
ENST00000353024 0.57553045276742 0.26146696891989 0.0563572446973319 ENSG00000143367 TUFT1
ENST00000368849 0.57553045276742 0.26146696891989 0.0563572446973319 ENSG00000143367 TUFT1
ENST00000392712 0.57553045276742 0.26146696891989 0.0563572446973319 ENSG00000143367 TUFT1
ENST00000368848 0.57553045276742 0.26146696891989 0.0563572446973319 ENSG00000143367 TUFT1
ENST00000538902 0.655411715475178 0.343713714198436 0.0526143359827918 ENSG00000143367 TUFT1
ENST00000498606 0.922746965139734 0.78516864253393 -0.0158020754652474 ENSG00000143367 TUFT1
ENST00000368841 0.111542615836976 0.0113874587109771 -0.131774430821479 ENSG00000143376 SNX27
ENST00000458013 0.111632810325815 0.0114000511404342 -0.131771626512018 ENSG00000143376 SNX27
ENST00000368843 0.111542615836976 0.0113879600842937 -0.131774082466349 ENSG00000143376 SNX27
ENST00000368830 0.920286144583442 0.777951561541414 0.013228567707297 ENSG00000143436 MRPL9
ENST00000467306 0.921311159820274 0.780825580871052 0.013052299173604 ENSG00000143436 MRPL9
ENST00000468006 0.81092360118908 0.560168474126779 0.0361181555441082 ENSG00000143436 MRPL9
ENST00000368829 0.919957004909941 0.776423372777404 0.0133310125230111 ENSG00000143436 MRPL9
ENST00000495867 0.728871599418017 0.434441727434104 0.050922737886433 ENSG00000143436 MRPL9
ENST00000478926 0.890728016877741 0.710138814243019 0.019310580945189 ENSG00000143436 MRPL9
ENST00000486707 0.995817566409554 0.984942650320704 0.00101770935978451 ENSG00000143436 MRPL9
ENST00000492684 0.954498966608641 0.866523529386494 -0.00964557848288029 ENSG00000143436 MRPL9
ENST00000481777 0.911120367763625 0.754187029734654 -0.0176084655347646 ENSG00000143436 MRPL9
ENST00000461182 0.916697852331697 0.767801950645575 -0.0174266913185001 ENSG00000143436 MRPL9
ENST00000462783 0.988610355258617 0.961017037523724 0.00316832368408949 ENSG00000143436 MRPL9
ENST00000368814 0.900873005373292 0.730479847510118 0.0205954811987312 ENSG00000159445 THEM4
ENST00000471464 0.932098969957343 0.806603550133392 0.0147391445691574 ENSG00000159445 THEM4
ENST00000368811 0.997217233732529 0.990417081775628 0.000533793841874113 ENSG00000197747 S100A10
ENST00000368809 0.987265586441775 0.956846352579752 0.00241336422198581 ENSG00000197747 S100A10
ENST00000478574 0.87116711098924 0.6706948090276 0.0189471553358692 ENSG00000197747 S100A10
ENST00000478348 0.869170219636743 0.667489778608452 0.0188182448300314 ENSG00000197747 S100A10
ENST00000432386 0.518092516372735 0.20868531471791 -0.0488121034075862 ENSG00000229021 NBPF18P
ENST00000271638 0.530525820554229 0.219314920752507 -0.0480951811920418 ENSG00000163191 S100A11
ENST00000478109 0.532614375087965 0.221098562380972 -0.0479238688148704 ENSG00000163191 S100A11
ENST00000593011 0.661366605991865 0.349318015329975 0.0579155404883025 ENSG00000237975 FLG-AS1
ENST00000420707 0.652854464451313 0.340980532751922 0.0592573009331672 ENSG00000237975 FLG-AS1
ENST00000420695 0.620097286240957 0.306103225200037 -0.0495650949563856 ENSG00000238279 BX470102.3
ENST00000496817 0.628413433187525 0.314464827710261 -0.051143372830002 ENSG00000197956 S100A6
ENST00000368719 0.628413433187525 0.314439144836315 -0.0511439399157819 ENSG00000197956 S100A6
ENST00000368720 0.629032308930283 0.315207878846996 -0.051063446077043 ENSG00000197956 S100A6
ENST00000462776 0.628862261342658 0.315047100674896 -0.0511037555601205 ENSG00000197956 S100A6
ENST00000462951 0.690225071874327 0.381595233407312 -0.0434126463565404 ENSG00000197956 S100A6
ENST00000368714 0.823152162415773 0.582504097917827 0.0374986400040779 ENSG00000196154 S100A4
ENST00000368704 0.443095321125269 0.151424411221381 0.0479753872556327 ENSG00000188643 S100A16
ENST00000368706 0.418381839145329 0.133396357845636 0.0485719806354088 ENSG00000188643 S100A16
ENST00000368703 0.453990019734693 0.159885698197916 0.047157385520155 ENSG00000188643 S100A16
ENST00000368705 0.460071662224246 0.16403266912935 0.0480271873246997 ENSG00000188643 S100A16
ENST00000474991 0.474779582590797 0.175404894266402 0.0465597479653862 ENSG00000188643 S100A16
ENST00000476133 0.588633932266478 0.273849728204526 0.0564492715059004 ENSG00000189171 S100A13
ENST00000339556 0.582074704116851 0.267261497073447 0.0570859766633453 ENSG00000189171 S100A13
ENST00000392622 0.62880382633419 0.31498136306526 0.0529612110226245 ENSG00000189171 S100A13
ENST00000392623 0.610673268926853 0.296395790920325 0.0549307756393896 ENSG00000189171 S100A13
ENST00000440685 0.5884311854741 0.273678214370698 0.0564494699896829 ENSG00000189171 S100A13
ENST00000368699 0.667733026997897 0.356746944685633 0.0453955586142029 ENSG00000189171 S100A13
ENST00000491177 0.663383635162961 0.35147536556241 0.0474408732962648 ENSG00000189171 S100A13
ENST00000497086 0.72724963028762 0.432392933961444 0.0390927172455871 ENSG00000271853 RP1-178F15.5
ENST00000368694 0.903663730517119 0.736484934993076 -0.0133570173687942 ENSG00000160679 CHTOP
ENST00000495554 0.979237003410571 0.932876552618243 -0.00339098183448674 ENSG00000160679 CHTOP
ENST00000403433 0.894148359508363 0.716362773570856 -0.0143836462374429 ENSG00000160679 CHTOP
ENST00000368690 0.984565954836495 0.947436159384562 0.00295523001750219 ENSG00000160679 CHTOP
ENST00000368687 0.996521826128182 0.987673367480305 0.000713457816787213 ENSG00000160679 CHTOP
ENST00000368686 0.864279386725043 0.658584394647498 -0.0232662036681385 ENSG00000160679 CHTOP
ENST00000368685 0.736940464320228 0.445337147433109 -0.0513062866019486 ENSG00000143553 SNAPIN
ENST00000462880 0.729993348573731 0.436029277440563 -0.052357710412626 ENSG00000143553 SNAPIN
ENST00000478558 0.709713772765824 0.407669142065827 -0.0560588909872937 ENSG00000143553 SNAPIN
ENST00000361891 0.375093806119433 0.107237417154117 0.0595119816022329 ENSG00000143621 ILF2
ENST00000480213 0.189963783172339 0.029371932326942 0.102820519163664 ENSG00000143621 ILF2
ENST00000368684 0.809471261820312 0.557487311837519 0.0251806770553163 ENSG00000143621 ILF2
ENST00000368681 0.740690836064492 0.450440018572329 0.0323303257843378 ENSG00000143621 ILF2
ENST00000318967 0.753574320727096 0.469850106410063 0.0259818248788491 ENSG00000143624 INTS3
ENST00000456435 0.753574320727096 0.469850106410063 0.0259818248788491 ENSG00000143624 INTS3
ENST00000435409 0.76365677170823 0.485163814274872 0.0251151299870675 ENSG00000143624 INTS3
ENST00000481797 0.715624783361291 0.416181081688279 0.0311026705353393 ENSG00000143624 INTS3
ENST00000453778 0.643953324504413 0.330480895613622 -0.0530847760815128 ENSG00000243613 RP11-216N14.8
ENST00000512605 0.47329000653844 0.174210417381922 0.0618618035191864 ENSG00000143624 INTS3
ENST00000476843 0.424198595620046 0.137395612382144 0.067569281166469 ENSG00000143624 INTS3
ENST00000480659 0.967859587537711 0.899941554050298 0.00834582821340321 ENSG00000143624 INTS3
ENST00000503133 0.45071447870528 0.157311822191932 0.0731300340322139 ENSG00000143624 INTS3
ENST00000368670 0.659171580549256 0.347206037769009 0.0576573806581636 ENSG00000143624 INTS3
ENST00000368669 0.622391139992242 0.308656006657225 0.0626505663898524 ENSG00000143624 INTS3
ENST00000368655 0.154563968418503 0.0201748113077803 -0.120071437658355 ENSG00000143614 GATAD2B
ENST00000480340 0.532323387614849 0.220779569142725 0.0796533572670343 ENSG00000198837 DENND4B
ENST00000361217 0.774888987132723 0.503531503205809 0.0336463861517397 ENSG00000198837 DENND4B
ENST00000368646 0.936006776068852 0.817990179144093 0.013035756595864 ENSG00000198837 DENND4B
ENST00000303569 0.259777011084418 0.0536152807921655 0.115496378344848 ENSG00000160741 CRTC2
ENST00000368633 0.259777011084418 0.0536152807921655 0.115496378344848 ENSG00000160741 CRTC2
ENST00000461638 0.0914740947443078 0.00799432127930922 0.178558486063183 ENSG00000160741 CRTC2
ENST00000368630 0.263598081279221 0.0549827277851644 0.114833797289162 ENSG00000160741 CRTC2
ENST00000487235 0.263598081279221 0.0549827277851644 0.114833797289162 ENSG00000160741 CRTC2
ENST00000356205 0.65234008776616 0.340205663030381 0.0436489311382224 ENSG00000143570 SLC39A1
ENST00000368623 0.661057905128968 0.349018143017868 0.0428791891036982 ENSG00000143570 SLC39A1
ENST00000368621 0.661057905128968 0.349018143017868 0.0428791891036982 ENSG00000143570 SLC39A1
ENST00000310483 0.630394713842287 0.316693258256225 0.0447972378869024 ENSG00000143570 SLC39A1
ENST00000537590 0.764799234964496 0.486661508470121 0.0312965430374032 ENSG00000143570 SLC39A1
ENST00000429040 0.806770776651034 0.552938077582537 0.0284619200835875 ENSG00000143570 SLC39A1
ENST00000413622 0.713114348983766 0.412677640316461 0.0411646527469186 ENSG00000143570 SLC39A1
ENST00000417348 0.871292824662689 0.671017405941807 0.0219777675606507 ENSG00000143570 SLC39A1
ENST00000461071 0.725134452259193 0.429234437462721 0.0479656251190799 ENSG00000143570 SLC39A1
ENST00000271843 0.972422813929442 0.912323190514292 0.00546235027564571 ENSG00000143543 JTB
ENST00000368589 0.980189665281782 0.93554244463337 0.00402866957746495 ENSG00000143543 JTB
ENST00000356648 0.982419484059048 0.941118915473709 0.00367995063767597 ENSG00000143543 JTB
ENST00000428469 0.820820252905833 0.577788003293435 0.0292629801912938 ENSG00000143543 JTB
ENST00000461365 0.889001323813998 0.70636348764259 0.0195023601218294 ENSG00000143543 JTB
ENST00000471173 0.89583453387902 0.720003775377255 0.0186355038476244 ENSG00000143543 JTB
ENST00000368575 0.777116295354519 0.507076041596174 -0.0313912026082659 ENSG00000143545 RAB13
ENST00000462680 0.765575652354045 0.487646920680679 -0.0329497982598462 ENSG00000143545 RAB13
ENST00000495720 0.995257797461677 0.98287323753262 -0.00093369047699397 ENSG00000143545 RAB13
ENST00000484297 0.998356029365122 0.993821617300003 -0.000384828729274047 ENSG00000143545 RAB13
ENST00000368567 0.376001928714665 0.107759436885799 -0.0997286601648796 ENSG00000177954 RPS27
ENST00000392558 0.374833149408815 0.107093635956512 -0.0998770232558923 ENSG00000177954 RPS27
ENST00000493224 0.376001928714665 0.107759436885799 -0.0997286601648796 ENSG00000177954 RPS27
ENST00000477151 0.376001928714665 0.107759436885799 -0.0997286601648796 ENSG00000177954 RPS27
ENST00000368533 0.780002183729374 0.51160838914568 0.0194662427846351 ENSG00000143549 TPM3
ENST00000368545 0.160445402427921 0.0215319299759605 0.0806042668758372 ENSG00000143549 TPM3
ENST00000469717 0.775686697616952 0.504876743410658 0.0197511776976243 ENSG00000143549 TPM3
ENST00000330188 0.775344544318045 0.504173535457875 0.0197805639797753 ENSG00000143549 TPM3
ENST00000341485 0.775344544318045 0.504173535457875 0.0197805639797753 ENSG00000143549 TPM3
ENST00000341372 0.776006298931988 0.505197628474508 0.0197330925662773 ENSG00000143549 TPM3
ENST00000328159 0.731516901690203 0.437786065673233 0.0228482142145921 ENSG00000143549 TPM3
ENST00000509409 0.97043113811603 0.907062175760468 0.003475548584277 ENSG00000143549 TPM3
ENST00000271850 0.997306996144264 0.990914372586967 -0.000357616079673176 ENSG00000143549 TPM3
ENST00000312970 0.850083759922855 0.631105177891876 -0.0157209007325983 ENSG00000143549 TPM3
ENST00000513769 0.603541132647843 0.288837292544383 0.0408501140319928 ENSG00000143549 TPM3
ENST00000302206 0.943715787010173 0.8378768540616 0.00751683756104628 ENSG00000143549 TPM3
ENST00000368531 0.690411230926254 0.382302169603785 -0.0308368576891792 ENSG00000143549 TPM3
ENST00000323144 0.687786859346227 0.378684824225064 -0.031074668767082 ENSG00000143549 TPM3
ENST00000368530 0.713245338512479 0.412815817598068 -0.0298412149463475 ENSG00000143549 TPM3
ENST00000504663 0.46884478412898 0.170891237156774 0.0797577713796734 ENSG00000143549 TPM3
ENST00000509601 0.679577352172748 0.370369263614694 -0.0326029450755129 ENSG00000143549 TPM3
ENST00000505010 0.837373347963427 0.609068191179152 -0.0221774309474431 ENSG00000143549 TPM3
ENST00000368527 0.374271150264283 0.106873497373331 -0.058974756365771 ENSG00000143549 TPM3
ENST00000473036 0.416735537647391 0.13245788800064 -0.0546781458132584 ENSG00000143549 TPM3
ENST00000368521 0.141892747232441 0.0172643840646718 0.0803404284486629 ENSG00000143612 C1orf43
ENST00000362076 0.141030646629824 0.017056740997217 0.0804996140030053 ENSG00000143612 C1orf43
ENST00000350592 0.141148890723962 0.0170859902749871 0.0804999426438527 ENSG00000143612 C1orf43
ENST00000368519 0.113732252487635 0.0117530348892622 0.0888374839350019 ENSG00000143612 C1orf43
ENST00000483282 0.236884733718488 0.0447024764079406 0.117020712485032 ENSG00000143612 C1orf43
ENST00000493814 0.218296531927041 0.0386462295913274 0.114769636242455 ENSG00000143612 C1orf43
ENST00000368518 0.119561005288988 0.012832844328535 0.090525075201641 ENSG00000143612 C1orf43
ENST00000368516 0.120015721243149 0.012926800395503 0.0904955758334882 ENSG00000143612 C1orf43
ENST00000470180 0.0563839918334053 0.00335308204704387 0.147386810559796 ENSG00000143612 C1orf43
ENST00000343815 0.953048648025942 0.863318272424142 0.00522572573009565 ENSG00000143569 UBAP2L
ENST00000428931 0.771700654527654 0.498623848557502 0.0203999867999044 ENSG00000143569 UBAP2L
ENST00000441890 0.873951663972304 0.676855278952486 -0.0162103708382039 ENSG00000143569 UBAP2L
ENST00000271877 0.767398253369378 0.492341184468086 0.0206398185563679 ENSG00000143569 UBAP2L
ENST00000412596 0.940104208154685 0.829350394162237 0.00729393974254829 ENSG00000143569 UBAP2L
ENST00000368504 0.902525505291221 0.734274054188806 0.0111214617546736 ENSG00000143569 UBAP2L
ENST00000437652 0.993052501451871 0.97487777273266 0.00107652581644642 ENSG00000143569 UBAP2L
ENST00000456325 0.905666504618845 0.741495449377138 0.0125197555732512 ENSG00000143569 UBAP2L
ENST00000361546 0.775355954767253 0.504198458346473 0.0206628718993234 ENSG00000143569 UBAP2L
ENST00000466173 0.955400554092464 0.868102335272377 -0.00870364967236105 ENSG00000143569 UBAP2L
ENST00000495676 0.748137238529284 0.460874275529348 -0.0421952160548597 ENSG00000143569 UBAP2L
ENST00000489076 0.455479684584896 0.160890275860115 -0.0932003972377199 ENSG00000143569 UBAP2L
ENST00000433615 0.460705373189481 0.164465258816571 0.0697062004492285 ENSG00000143569 UBAP2L
ENST00000428595 0.284601258624619 0.0632767528074126 0.0971977551218828 ENSG00000143569 UBAP2L
ENST00000465855 0.455479684584896 0.160843218260516 0.0848631805641585 ENSG00000143569 UBAP2L
ENST00000484696 0.477592975962553 0.177590894334727 0.0918420632613907 ENSG00000143569 UBAP2L
ENST00000475373 0.325026352979502 0.0814729213308384 0.106929958437851 ENSG00000143569 UBAP2L
ENST00000493867 0.127620959618851 0.0143017758456998 0.14694399207129 ENSG00000143569 UBAP2L
ENST00000328703 0.622569088712947 0.308807311757271 -0.0521223015893015 ENSG00000143575 HAX1
ENST00000457918 0.620865287149157 0.306934450484232 -0.0522991429397731 ENSG00000143575 HAX1
ENST00000483970 0.615584137080421 0.301566039604292 -0.0529461492673195 ENSG00000143575 HAX1
ENST00000447768 0.599517717620378 0.284899299684658 -0.0549170589572719 ENSG00000143575 HAX1
ENST00000531435 0.611642088172723 0.297613629671768 -0.0533798799697196 ENSG00000143575 HAX1
ENST00000477780 0.71869278492522 0.420384114536217 -0.0406732947778078 ENSG00000143575 HAX1
ENST00000435087 0.613321053211729 0.29933956019563 -0.053068622650815 ENSG00000143575 HAX1
ENST00000532105 0.603684883471247 0.288984701423237 -0.054243807153447 ENSG00000143575 HAX1
ENST00000471326 0.664110103548691 0.352455354903091 -0.0480712265427577 ENSG00000143575 HAX1
ENST00000492550 0.852895696586103 0.636500193060849 -0.0310271903059344 ENSG00000143575 HAX1
ENST00000459914 0.741092277033887 0.451073934410211 -0.0501166397481422 ENSG00000143575 HAX1
ENST00000368487 0.477444320284523 0.177494167743232 0.0590347572931476 ENSG00000143515 ATP8B2
ENST00000368490 0.78828978665441 0.524766126061988 -0.0402502375393318 ENSG00000143515 ATP8B2
ENST00000368489 0.803897636316968 0.548822734123758 0.0206740123660173 ENSG00000143515 ATP8B2
ENST00000341822 0.742909410800592 0.453764424985933 0.0311875044199836 ENSG00000143515 ATP8B2
ENST00000426445 0.742909410800592 0.453764424985933 0.0311875044199836 ENSG00000143515 ATP8B2
ENST00000505882 0.544153718888646 0.230898040923727 0.0713329702766504 ENSG00000143515 ATP8B2
ENST00000292211 0.199008698595766 0.032144256555835 0.0977926617424614 ENSG00000160714 UBE2Q1
ENST00000467683 0.27405213582957 0.0590160599830926 0.106294342626487 ENSG00000160714 UBE2Q1
ENST00000483639 0.280557282770794 0.0616144582401771 0.117024662901896 ENSG00000160714 UBE2Q1
ENST00000497453 0.30873711659357 0.0736000107838964 0.0926435364258955 ENSG00000160714 UBE2Q1
ENST00000292205 0.0182867061105967 0.000474948452779852 0.0979326146516801 ENSG00000160710 ADAR
ENST00000368474 0.0111033107330937 0.000216725983605501 0.105727353474734 ENSG00000160710 ADAR
ENST00000368471 0.0182867061105967 0.000474948452779852 0.0979326146516801 ENSG00000160710 ADAR
ENST00000492630 0.660486592337409 0.348496090747216 0.0571655818161098 ENSG00000160710 ADAR
ENST00000529168 0.150217495478647 0.0190997127430738 0.0853180341390214 ENSG00000160710 ADAR
ENST00000530954 0.777065274985131 0.506938214181703 0.0414124305509432 ENSG00000160710 ADAR
ENST00000534279 0.384843901993712 0.113171099877872 0.0973452829464649 ENSG00000160710 ADAR
ENST00000463920 0.460848471026941 0.164587686913441 0.0564408299705412 ENSG00000160710 ADAR
ENST00000494866 0.901295133598473 0.731795066399462 -0.0175703089784066 ENSG00000160710 ADAR
ENST00000471068 0.875523325717892 0.680255983684445 -0.0211485310439779 ENSG00000160710 ADAR
ENST00000526905 0.982945801190086 0.943254518606497 0.00404929975045337 ENSG00000160710 ADAR
ENST00000368467 0.856652585501001 0.644007261330278 -0.0299305770400696 ENSG00000163344 PMVK
ENST00000368465 0.684973907249527 0.375823022896072 -0.0506163670257639 ENSG00000163346 PBXIP1
ENST00000368463 0.684965299911628 0.375793339459851 -0.0506184497533822 ENSG00000163346 PBXIP1
[truncated: 6,104,174 more chars]
