# Supplementary material for: High-throughput allele-specific expression across 250 environmental conditions
Source: Genome Res. 2016 Dec;26(12):1627–38. doi: 10.1101/gr.209759.116 (PMC5131815; doi:10.1101/gr.209759.116)
Supplement: Supplemental Material [file supp_gr.209759.116_Supplemental_Table_S6.tar.gz › DEG_results/DP10_DEG_stats_T25C1.txt]

t.id padj pval logFC ensg g.id
ENST00000440200 0.538058735302732 0.204725416211197 -0.0771094145095866 ENSG00000230021 RP5-857K21.4
ENST00000416931 0.391883208052752 0.103977962774577 -0.114557937828969 ENSG00000225972 MTND1P23
ENST00000414273 0.669277475731243 0.344913413779368 -0.067362973311537 ENSG00000237973 hsa-mir-6723
ENST00000429505 0.590102024627626 0.255284684664072 -0.0822005729745004 ENSG00000237491 RP11-206L10.9
ENST00000445118 0.957844575042213 0.87569919661723 -0.00981194668149405 ENSG00000228794 LINC01128
ENST00000342066 0.422739992076527 0.120799457453399 0.0981487172148602 ENSG00000187634 SAMD11
ENST00000341065 0.381383011051915 0.0985905324032513 0.10828339311937 ENSG00000187634 SAMD11
ENST00000483767 0.738750529014834 0.4345471879853 0.0412083388996195 ENSG00000188976 NOC2L
ENST00000327044 0.64051352416307 0.311605563350978 0.0388094424260206 ENSG00000188976 NOC2L
ENST00000477976 0.55571851536176 0.221123092551922 0.0473391122536131 ENSG00000188976 NOC2L
ENST00000487214 0.747678366561706 0.446557562965484 0.0330738086490433 ENSG00000188976 NOC2L
ENST00000469563 0.892704240833818 0.713575870829392 0.0199683355342519 ENSG00000188976 NOC2L
ENST00000379389 0.640159828391772 0.311158543798242 0.075427379070343 ENSG00000187608 ISG15
ENST00000379370 0.860271197407234 0.644241069836887 0.0243764851646809 ENSG00000188157 AGRN
ENST00000477585 0.566371393797417 0.23091158847564 -0.0831187615154485 ENSG00000188157 AGRN
ENST00000469403 0.662215406892153 0.336173435213766 -0.0612505011524219 ENSG00000188157 AGRN
ENST00000479707 0.911689621620166 0.762013162077618 0.020709202881579 ENSG00000188157 AGRN
ENST00000466223 0.90324937094512 0.740575089776091 0.0224950441749814 ENSG00000188157 AGRN
ENST00000492947 0.352162966037879 0.0837808700022398 0.1164430290294 ENSG00000188157 AGRN
ENST00000419249 0.917560431731081 0.775134704372393 0.0184940722206103 ENSG00000188157 AGRN
ENST00000461111 0.629408070408739 0.298502551276005 0.0595854748408142 ENSG00000188157 AGRN
ENST00000418300 0.365644252086206 0.090374281217341 0.099484623682105 ENSG00000242590 RP11-54O7.14
ENST00000379339 0.302565083419705 0.0620663034874191 -0.112996227220727 ENSG00000131591 C1orf159
ENST00000294576 0.302440249760157 0.0619741697115312 -0.11300557285881 ENSG00000131591 C1orf159
ENST00000448924 0.302440249760157 0.0619741697115312 -0.11300557285881 ENSG00000131591 C1orf159
ENST00000379325 0.302433431959743 0.0619596446799109 -0.113008875955174 ENSG00000131591 C1orf159
ENST00000421241 0.302433431959743 0.0619596446799109 -0.113008875955174 ENSG00000131591 C1orf159
ENST00000467751 0.302565083419705 0.0620663034874191 -0.112996227220727 ENSG00000131591 C1orf159
ENST00000477196 0.302565083419705 0.0620663034874191 -0.112996227220727 ENSG00000131591 C1orf159
ENST00000434641 0.320954382500963 0.0698988855297975 -0.112476443544271 ENSG00000131591 C1orf159
ENST00000482816 0.438984237672306 0.130251690549906 -0.0945050750214412 ENSG00000131591 C1orf159
ENST00000437760 0.452102189683655 0.139768511140744 -0.0947175808222333 ENSG00000131591 C1orf159
ENST00000462097 0.337311976962729 0.0767677369443702 -0.11462717919116 ENSG00000131591 C1orf159
ENST00000475119 0.332418351418516 0.0745767238503313 -0.115445597585534 ENSG00000131591 C1orf159
ENST00000472741 0.403831753333273 0.109786937339085 -0.105180330199262 ENSG00000131591 C1orf159
ENST00000480643 0.417527040062271 0.117841799448065 -0.102959950605465 ENSG00000131591 C1orf159
ENST00000360001 0.610886422935717 0.277132731161188 0.0507150840102933 ENSG00000078808 SDF4
ENST00000465727 0.612050142797221 0.278163906891972 0.0505782491614525 ENSG00000078808 SDF4
ENST00000263741 0.612050142797221 0.278163906891972 0.0505782491614525 ENSG00000078808 SDF4
ENST00000494748 0.702024646509737 0.385091863951173 0.0432309638229877 ENSG00000078808 SDF4
ENST00000478938 0.675687125175154 0.352625929372865 0.0466085209519968 ENSG00000078808 SDF4
ENST00000403997 0.526938876238499 0.194483691039062 0.0607921292580331 ENSG00000078808 SDF4
ENST00000545427 0.507544721608617 0.178872942241884 0.0634265069383502 ENSG00000078808 SDF4
ENST00000459994 0.721191404919233 0.411296536340048 0.0406066562399476 ENSG00000078808 SDF4
ENST00000379198 0.488419221048946 0.16555314087702 0.0879535710822058 ENSG00000176022 B3GALT6
ENST00000450390 0.708179583420744 0.393524052595771 -0.0416591271379622 ENSG00000160087 UBE2J2
ENST00000347370 0.708179583420744 0.393524052595771 -0.0416591271379622 ENSG00000160087 UBE2J2
ENST00000349431 0.711809511118855 0.398566445871465 -0.0418457833625972 ENSG00000160087 UBE2J2
ENST00000348298 0.761877544316102 0.470101330854192 -0.0362306116737618 ENSG00000160087 UBE2J2
ENST00000339385 0.979366273641313 0.935422894567322 -0.00405493166528029 ENSG00000160087 UBE2J2
ENST00000400929 0.651457809485669 0.323505319939211 -0.0507523181443211 ENSG00000160087 UBE2J2
ENST00000464036 0.654220042771915 0.326267349366094 -0.0497925677014338 ENSG00000160087 UBE2J2
ENST00000360466 0.678106883105557 0.355478243646752 -0.0470208851118127 ENSG00000160087 UBE2J2
ENST00000400930 0.681282014560026 0.359053315286214 -0.046661731240068 ENSG00000160087 UBE2J2
ENST00000467339 0.566060199462748 0.230619241756462 0.0824581835963184 ENSG00000160087 UBE2J2
ENST00000473215 0.725339422630745 0.416488737812225 -0.0423302366437749 ENSG00000160087 UBE2J2
ENST00000435198 0.743379275083084 0.440808679411028 -0.0403691780748877 ENSG00000160087 UBE2J2
ENST00000509720 0.747918024449439 0.447246004029156 -0.0399861614436568 ENSG00000160087 UBE2J2
ENST00000491779 0.561163871799315 0.226009902354641 -0.0678290763166245 ENSG00000160087 UBE2J2
ENST00000466752 0.53550231468127 0.201735418813542 -0.0760647966787788 ENSG00000160087 UBE2J2
ENST00000503294 0.540229165651688 0.206819160262155 -0.075690927358121 ENSG00000160087 UBE2J2
ENST00000477894 0.470749778296097 0.152938162734958 -0.0855299204154806 ENSG00000160087 UBE2J2
ENST00000471154 0.574941812998339 0.238946256724611 -0.0768878866532107 ENSG00000160087 UBE2J2
ENST00000422076 0.405148525012712 0.110548606732647 -0.0969253200257965 ENSG00000160087 UBE2J2
ENST00000502382 0.309204750661707 0.0651722653502877 -0.113665981939068 ENSG00000160087 UBE2J2
ENST00000461142 0.511562138589473 0.181807257540398 -0.087380934473022 ENSG00000160087 UBE2J2
ENST00000354700 0.444922883307966 0.13468972920143 0.0713370224261605 ENSG00000131584 ACAP3
ENST00000353662 0.461783425377236 0.146540213177045 0.0695751762636149 ENSG00000131584 ACAP3
ENST00000492936 0.355421614381015 0.0851938080772645 0.0905513530253181 ENSG00000131584 ACAP3
ENST00000467278 0.285330499711343 0.0551116570298461 0.110355166583397 ENSG00000131584 ACAP3
ENST00000476572 0.914291156661358 0.767897680280779 -0.0196903849811798 ENSG00000131584 ACAP3
ENST00000472541 0.781171640308132 0.500971429429117 0.033412852331143 ENSG00000131584 ACAP3
ENST00000354980 0.810393512102751 0.549663681692792 0.0313192403769273 ENSG00000131584 ACAP3
ENST00000478065 0.887440487889633 0.702270125894926 0.0249713212378701 ENSG00000131584 ACAP3
ENST00000479108 0.891990344849857 0.712061571300374 -0.0196509211546549 ENSG00000131584 ACAP3
ENST00000438966 0.751010763579026 0.4517541169801 -0.0399635789738845 ENSG00000131584 ACAP3
ENST00000470030 0.785723633430455 0.508712165799934 0.0356530482832626 ENSG00000127054 CPSF3L
ENST00000435064 0.777890262979936 0.495681058157388 0.0301877756477789 ENSG00000127054 CPSF3L
ENST00000323275 0.780379886160459 0.499723631057298 0.0299014541980801 ENSG00000127054 CPSF3L
ENST00000411962 0.780379886160459 0.499723631057298 0.0299014541980801 ENSG00000127054 CPSF3L
ENST00000462432 0.782435364174421 0.503069216295792 0.0331563512604203 ENSG00000127054 CPSF3L
ENST00000478641 0.728183297135381 0.420061226694504 0.0456284462517211 ENSG00000127054 CPSF3L
ENST00000458452 0.78210742176998 0.50235867378317 0.029753763414972 ENSG00000127054 CPSF3L
ENST00000419704 0.78210742176998 0.50235867378317 0.029753763414972 ENSG00000127054 CPSF3L
ENST00000540437 0.781941946524447 0.501973873443832 0.0297635495114164 ENSG00000127054 CPSF3L
ENST00000421495 0.78210742176998 0.50235867378317 0.029753763414972 ENSG00000127054 CPSF3L
ENST00000532772 0.788702726107948 0.513617658206106 0.0291388675657864 ENSG00000127054 CPSF3L
ENST00000450926 0.806822953167697 0.544043090358194 0.0272716015320912 ENSG00000127054 CPSF3L
ENST00000545578 0.80207254317861 0.537145980132091 0.0276921212736699 ENSG00000127054 CPSF3L
ENST00000527098 0.80207254317861 0.537145980132091 0.0276921212736699 ENSG00000127054 CPSF3L
ENST00000485710 0.720304097782257 0.409889166525041 0.0512994142140446 ENSG00000127054 CPSF3L
ENST00000461514 0.795752956754651 0.525270881195161 0.0407487522427842 ENSG00000127054 CPSF3L
ENST00000525164 0.837403162866931 0.598172811442508 0.0338518249792232 ENSG00000127054 CPSF3L
ENST00000528879 0.808172601307907 0.546187722275288 0.0273722126973796 ENSG00000127054 CPSF3L
ENST00000525769 0.721862222953553 0.412319613284444 0.0531863324854691 ENSG00000127054 CPSF3L
ENST00000531377 0.536159181304014 0.202291282479344 0.0614828262883136 ENSG00000127054 CPSF3L
ENST00000527383 0.970914538929949 0.912791613954383 0.00673259656450902 ENSG00000127054 CPSF3L
ENST00000467408 0.967252937442842 0.902915893898671 -0.00791933481112247 ENSG00000127054 CPSF3L
ENST00000434694 0.799836596604377 0.532186680964988 0.0304136982851351 ENSG00000127054 CPSF3L
ENST00000488042 0.991826281337554 0.970951965321606 0.00182681669786095 ENSG00000127054 CPSF3L
ENST00000526797 0.977641533951094 0.93027495799101 0.00444516716833093 ENSG00000127054 CPSF3L
ENST00000526332 0.977641533951094 0.93027495799101 0.00444516716833093 ENSG00000127054 CPSF3L
ENST00000430786 0.962927120127337 0.889209461981718 0.00708050663398378 ENSG00000127054 CPSF3L
ENST00000527719 0.954160086824515 0.865522220801955 0.00868144668379249 ENSG00000127054 CPSF3L
ENST00000530031 0.954359309524055 0.865965996035884 0.00865719124871154 ENSG00000127054 CPSF3L
ENST00000526113 0.924205493597969 0.789412012918169 0.0135816798341521 ENSG00000127054 CPSF3L
ENST00000526904 0.901614029682071 0.736655971918512 0.0170273624722309 ENSG00000127054 CPSF3L
ENST00000525603 0.862620832061354 0.650023589433431 0.0248826327637688 ENSG00000127054 CPSF3L
ENST00000429572 0.738224599806176 0.433970787141528 -0.0476042192887198 ENSG00000127054 CPSF3L
ENST00000498173 0.738278859783932 0.434024048978776 -0.0476053432969642 ENSG00000127054 CPSF3L
ENST00000496353 0.734317400313929 0.429305609745926 -0.0481338253485098 ENSG00000127054 CPSF3L
ENST00000493534 0.70709936849909 0.392170698819363 -0.054356238849438 ENSG00000127054 CPSF3L
ENST00000534345 0.787747825199515 0.512083958541767 -0.0415677375803917 ENSG00000127054 CPSF3L
ENST00000532952 0.737829956893697 0.43334317696855 -0.0501550739255513 ENSG00000127054 CPSF3L
ENST00000490853 0.792658658258032 0.519916825476071 -0.0416467428813442 ENSG00000127054 CPSF3L
ENST00000531019 0.792658658258032 0.519916825476071 -0.0416467428813442 ENSG00000127054 CPSF3L
ENST00000498476 0.834392782540251 0.593250283178157 -0.03453258545016 ENSG00000127054 CPSF3L
ENST00000470679 0.709307082165183 0.394984830278024 -0.0556601076975701 ENSG00000127054 CPSF3L
ENST00000525285 0.85775013143829 0.638643862486298 -0.031094161305335 ENSG00000127054 CPSF3L
ENST00000343938 0.601613768457772 0.268043537035912 0.0753436910726943 ENSG00000224051 GLTPD1
ENST00000378891 0.61372269195224 0.279825444710677 0.0601285088131285 ENSG00000107404 DVL1
ENST00000378888 0.619609215442443 0.286670083090929 0.0608691346683587 ENSG00000107404 DVL1
ENST00000474033 0.3275619161347 0.0725392858901722 0.0717949879096054 ENSG00000162576 MXRA8
ENST00000309212 0.313925321489103 0.0671574528043811 0.0811792223713556 ENSG00000162576 MXRA8
ENST00000477278 0.323321414830282 0.0708676663954579 0.0801623503754305 ENSG00000162576 MXRA8
ENST00000342753 0.313134457611975 0.0668238471238455 0.0812724690869617 ENSG00000162576 MXRA8
ENST00000445648 0.314401045191715 0.0673765279902751 0.0810986687559189 ENSG00000162576 MXRA8
ENST00000473097 0.36506501092973 0.0901094458480477 0.0677040566175259 ENSG00000162576 MXRA8
ENST00000478517 0.45057455346025 0.138708533965451 0.061034240749386 ENSG00000162576 MXRA8
ENST00000476718 0.584240048441844 0.248347669625022 0.0530169290921472 ENSG00000162576 MXRA8
ENST00000464351 0.815286554769347 0.558167881488981 -0.0402171924081964 ENSG00000162576 MXRA8
ENST00000460473 0.715774956987187 0.403520887391134 -0.0574591537688817 ENSG00000162576 MXRA8
ENST00000338370 0.859728416384549 0.643034947123464 0.025878643673005 ENSG00000175756 AURKAIP1
ENST00000338338 0.842063525904312 0.605498477233543 0.0285240951611306 ENSG00000175756 AURKAIP1
ENST00000321751 0.844623863610079 0.611242102567724 0.0283341687282798 ENSG00000175756 AURKAIP1
ENST00000378853 0.832635271234509 0.589803036729286 0.0300623934677876 ENSG00000175756 AURKAIP1
ENST00000489799 0.669356018177823 0.345041056598031 0.0527596455667632 ENSG00000175756 AURKAIP1
ENST00000496905 0.596931585724641 0.263434589450487 0.0675467873434313 ENSG00000175756 AURKAIP1
ENST00000480479 0.673958188612319 0.350544202648167 0.0392899551132156 ENSG00000221978 CCNL2
ENST00000482621 0.140391944669871 0.0147497671930769 0.104847717467144 ENSG00000221978 CCNL2
ENST00000408952 0.140391944669871 0.0147497671930769 0.104847717467144 ENSG00000221978 CCNL2
ENST00000463260 0.93462400319689 0.815612243472922 -0.0114301847873881 ENSG00000221978 CCNL2
ENST00000400809 0.124736019405002 0.0119244918787328 0.106121709469429 ENSG00000221978 CCNL2
ENST00000496007 0.123508957667468 0.0117172667858901 0.106325644341918 ENSG00000221978 CCNL2
ENST00000482365 0.491492645532127 0.167874976710722 0.060444899678689 ENSG00000221978 CCNL2
ENST00000481223 0.121115590454353 0.0113937547909754 0.107021232328289 ENSG00000221978 CCNL2
ENST00000418865 0.375608978044518 0.0956851151683125 0.0767965161007018 ENSG00000221978 CCNL2
ENST00000505849 0.67776023316488 0.354920689414527 0.040705081519705 ENSG00000221978 CCNL2
ENST00000488340 0.168426048948625 0.0201442545521665 0.10181864977172 ENSG00000221978 CCNL2
ENST00000492998 0.3888453509451 0.102275613294507 -0.0867777003085218 ENSG00000221978 CCNL2
ENST00000469113 0.22472161194347 0.0348814997909999 0.107888087903537 ENSG00000221978 CCNL2
ENST00000480646 0.704215673919722 0.388433350293635 0.0504425195144385 ENSG00000221978 CCNL2
ENST00000471930 0.0788253509832266 0.00535828551853957 0.14854025569549 ENSG00000221978 CCNL2
ENST00000408918 0.0474373861476742 0.0020639573467134 0.156688871683813 ENSG00000221978 CCNL2
ENST00000473872 0.0519293269632378 0.00242620379621911 0.170281408467701 ENSG00000221978 CCNL2
ENST00000425598 0.141492063577795 0.0149247184784426 0.134584495643352 ENSG00000221978 CCNL2
ENST00000463895 0.069794983375456 0.00429300952553918 0.184139689810678 ENSG00000221978 CCNL2
ENST00000497013 0.137264546103259 0.0141709476855937 0.164075555443685 ENSG00000221978 CCNL2
ENST00000444362 0.938123383417915 0.824542753768387 -0.0139931783072312 ENSG00000224870 RP4-758J18.2
ENST00000418833 0.937988283114842 0.823956312476879 -0.0140667962426955 ENSG00000224870 RP4-758J18.2
ENST00000447725 0.883009832135215 0.692967305236332 -0.0248363132721239 ENSG00000224870 RP4-758J18.2
ENST00000572242 0.976751183151946 0.927837306475118 -0.00584683470419686 ENSG00000224870 RP4-758J18.2
ENST00000453521 0.986390790507966 0.955434059048715 -0.00371938225269357 ENSG00000224870 RP4-758J18.2
ENST00000344843 0.808989542415143 0.547311931348302 -0.0245604255462776 ENSG00000242485 MRPL20
ENST00000493287 0.820746803307862 0.567285089539911 -0.0316827058752161 ENSG00000242485 MRPL20
ENST00000487659 0.810393512102751 0.549808895539185 -0.0244458755296311 ENSG00000242485 MRPL20
ENST00000492508 0.953269507454149 0.861655662267923 0.00745921368245345 ENSG00000242485 MRPL20
ENST00000482352 0.954025107475761 0.864877373478905 -0.00715534723619754 ENSG00000242485 MRPL20
ENST00000477686 0.966747193290463 0.90122682268373 -0.00549553548913203 ENSG00000242485 MRPL20
ENST00000378741 0.85998628254471 0.643533837457529 -0.025186911352545 ENSG00000160072 ATAD3B
ENST00000308647 0.908116167733822 0.753706910730038 -0.0145481094931764 ENSG00000160072 ATAD3B
ENST00000472194 0.84326271174934 0.608015046992443 0.0266279217288855 ENSG00000160072 ATAD3B
ENST00000485748 0.989005242690656 0.962043186936816 0.00272566701252407 ENSG00000160072 ATAD3B
ENST00000474481 0.930659508863028 0.805830048752479 -0.0149048233584003 ENSG00000160072 ATAD3B
ENST00000378756 0.440463871183436 0.131315922304548 0.0717925811085995 ENSG00000197785 ATAD3A
ENST00000378755 0.440463871183436 0.131315922304548 0.0717925811085995 ENSG00000197785 ATAD3A
ENST00000339113 0.523669408688343 0.192128510989841 0.0620345495858158 ENSG00000197785 ATAD3A
ENST00000536055 0.523669408688343 0.192128510989841 0.0620345495858158 ENSG00000197785 ATAD3A
ENST00000400830 0.980338099639813 0.937597341049179 0.00493339460217494 ENSG00000197785 ATAD3A
ENST00000291386 0.84126704283315 0.604109880610696 0.019489532215131 ENSG00000160075 SSU72
ENST00000378726 0.636557426842461 0.306756353469559 0.0492156477966928 ENSG00000160075 SSU72
ENST00000378725 0.805004299459373 0.541239361948412 -0.0284708420857213 ENSG00000160075 SSU72
ENST00000359060 0.702721623469128 0.386147546649586 0.0476357153192192 ENSG00000160075 SSU72
ENST00000520777 0.816905517130267 0.56091050907493 0.0349450410468818 ENSG00000197530 MIB2
ENST00000378710 0.816554539984028 0.560518633168619 0.0349647129308337 ENSG00000197530 MIB2
ENST00000360522 0.816554539984028 0.560518633168619 0.0349647129308337 ENSG00000197530 MIB2
ENST00000357210 0.816554539984028 0.560518633168619 0.0349647129308337 ENSG00000197530 MIB2
ENST00000355826 0.816759180535612 0.560717548251931 0.0349527109597382 ENSG00000197530 MIB2
ENST00000518681 0.816177653428439 0.559769949827931 0.0350864826577677 ENSG00000197530 MIB2
ENST00000505820 0.81440873721991 0.556859869285567 0.0352998953895783 ENSG00000197530 MIB2
ENST00000479659 0.813034951504708 0.554147538108397 0.0355275958064097 ENSG00000197530 MIB2
ENST00000489635 0.81653060871523 0.560141982431384 0.0349807691310897 ENSG00000197530 MIB2
ENST00000511502 0.819839411897307 0.565389310826621 0.0345375212917265 ENSG00000197530 MIB2
ENST00000514363 0.532870294288452 0.199656735018513 0.0807979343717692 ENSG00000197530 MIB2
ENST00000487053 0.826597339415466 0.577800918416992 0.0335133497702486 ENSG00000197530 MIB2
ENST00000502470 0.581025241669527 0.244803710096292 0.0749852150111272 ENSG00000197530 MIB2
ENST00000378712 0.826597339415466 0.577999995964143 0.0335006719581636 ENSG00000197530 MIB2
ENST00000510793 0.622836507822338 0.290254405234133 0.0676140545408107 ENSG00000197530 MIB2
ENST00000504599 0.843540822772696 0.608554039018471 0.0305364947429884 ENSG00000197530 MIB2
ENST00000507229 0.863106917452316 0.650989325819494 0.026969669933014 ENSG00000197530 MIB2
ENST00000503789 0.846937134224293 0.615247510431906 0.0333812151049068 ENSG00000197530 MIB2
ENST00000378708 0.948191494883446 0.848339982848463 0.0116568681825037 ENSG00000197530 MIB2
ENST00000506488 0.927279228095044 0.798166946407947 0.0156142180075324 ENSG00000197530 MIB2
ENST00000514234 0.989176856854663 0.962779969905267 0.00315459700041798 ENSG00000197530 MIB2
ENST00000513088 0.988013641723171 0.959508958712966 0.00314535334124437 ENSG00000248333 CDK11B
ENST00000341832 0.813369249402531 0.554861346861317 -0.0355407939787064 ENSG00000248333 CDK11B
ENST00000317673 0.844718919152946 0.611470764390914 -0.0300473170312504 ENSG00000248333 CDK11B
ENST00000340677 0.844718919152946 0.611470764390914 -0.0300473170312504 ENSG00000248333 CDK11B
ENST00000407249 0.844718919152946 0.611470764390914 -0.0300473170312504 ENSG00000248333 CDK11B
ENST00000378662 0.89595434768285 0.722861651041726 0.0166763720667337 ENSG00000189339 SLC35E2B
ENST00000234800 0.898211908798356 0.72799716505585 0.0163772784989723 ENSG00000189339 SLC35E2B
ENST00000480991 0.911534113349723 0.761713782968123 0.0178715283507597 ENSG00000189339 SLC35E2B
ENST00000481276 0.701783499251125 0.38469753928155 -0.0565925124755489 ENSG00000189339 SLC35E2B
ENST00000356200 0.586818039513218 0.251121225045882 -0.0626133062065286 ENSG00000008128 CDK11A
ENST00000598846 0.353794283110181 0.0844143720550578 -0.0777545736569654 ENSG00000268575 RP1-283E3.8
ENST00000358779 0.618827478500606 0.285831980995774 -0.0580602497242325 ENSG00000008128 CDK11A
ENST00000460465 0.618827478500606 0.285831980995774 -0.0580602497242325 ENSG00000008128 CDK11A
ENST00000404249 0.618827478500606 0.285831980995774 -0.0580602497242325 ENSG00000008128 CDK11A
ENST00000378633 0.618827478500606 0.285831980995774 -0.0580602497242325 ENSG00000008128 CDK11A
ENST00000357760 0.618827478500606 0.285831980995774 -0.0580602497242325 ENSG00000008128 CDK11A
ENST00000509982 0.586818039513218 0.251121225045882 -0.0626133062065286 ENSG00000008128 CDK11A
ENST00000378638 0.586818039513218 0.251121225045882 -0.0626133062065286 ENSG00000008128 CDK11A
ENST00000356937 0.228674981914534 0.0361549151260138 -0.129051253461291 ENSG00000008128 CDK11A
ENST00000378635 0.655099927898505 0.327186865040837 -0.0551917780408681 ENSG00000008128 CDK11A
ENST00000479362 0.831498111861792 0.58796320069866 0.0346163023584425 ENSG00000008128 CDK11A
ENST00000577672 0.601150220498523 0.26762404376579 -0.068423462495281 ENSG00000227775 RP1-283E3.4
ENST00000417099 0.819358317262893 0.564789403722443 -0.0395422484295508 ENSG00000227775 RP1-283E3.4
ENST00000355439 0.472939206420578 0.154427220752316 -0.0812537879975343 ENSG00000215790 SLC35E2
ENST00000400924 0.520024092879338 0.18914755247715 -0.0750348202647667 ENSG00000215790 SLC35E2
ENST00000341426 0.89287625202966 0.713996106966535 0.0165933956829234 ENSG00000008130 NADK
ENST00000341991 0.889659067058877 0.70686651652878 0.0170246136638818 ENSG00000008130 NADK
ENST00000378625 0.891764540851977 0.711590871581317 0.0168085339958698 ENSG00000008130 NADK
ENST00000344463 0.89287625202966 0.713996106966535 0.0165933956829234 ENSG00000008130 NADK
ENST00000342348 0.78021991211916 0.49947795810203 0.0381648416561492 ENSG00000008130 NADK
ENST00000469045 0.701212942558239 0.383716440264513 0.056489041813196 ENSG00000008130 NADK
ENST00000477235 0.763511409325537 0.472593140168905 0.0481639488938757 ENSG00000008130 NADK
ENST00000489538 0.707503540466514 0.392673064087489 0.0570861510464542 ENSG00000008130 NADK
ENST00000497186 0.692972375958506 0.37366822793701 0.0600424073187284 ENSG00000008130 NADK
ENST00000400922 0.813633914867068 0.555588397735871 0.0405267597733021 ENSG00000008130 NADK
ENST00000492845 0.787580017158334 0.511872311765223 -0.0368039573453837 ENSG00000008130 NADK
ENST00000492768 0.740242122705867 0.436645598685468 -0.0462697806645573 ENSG00000008130 NADK
ENST00000460602 0.742443591973168 0.439690381403492 -0.0465064334503036 ENSG00000008130 NADK
ENST00000464373 0.569401921371097 0.233544789128524 -0.0785200653144307 ENSG00000008130 NADK
ENST00000378609 0.871969153418396 0.668867685535209 -0.00992669694639083 ENSG00000078369 GNB1
ENST00000461893 0.150208902147439 0.0165092432676228 0.107405649148181 ENSG00000078369 GNB1
ENST00000471354 0.719323146690963 0.407982561805402 0.039064924872187 ENSG00000078369 GNB1
ENST00000439272 0.0306065803218289 0.000996600583176258 -0.130783796331835 ENSG00000078369 GNB1
ENST00000434686 0.0206268904193064 0.000474545024984042 -0.141792540294776 ENSG00000078369 GNB1
ENST00000437146 0.569375878125416 0.233395338396994 -0.0727973658772377 ENSG00000078369 GNB1
ENST00000472614 0.00049542226195606 5.14076746060553e-07 -0.235895217909263 ENSG00000078369 GNB1
ENST00000607589 0.855332517899427 0.632619790403231 -0.0336362775336372 ENSG00000078369 GNB1
ENST00000469733 0.611503246752714 0.277544186887069 0.0598861530108947 ENSG00000162585 C1orf86
ENST00000414253 0.590102024627626 0.255267035741138 0.0630597205878387 ENSG00000162585 C1orf86
ENST00000428120 0.590102024627626 0.255267035741138 0.0630597205878387 ENSG00000162585 C1orf86
ENST00000400919 0.590102024627626 0.255267035741138 0.0630597205878387 ENSG00000162585 C1orf86
ENST00000400918 0.544491802893228 0.21038472485908 0.0711509272705388 ENSG00000162585 C1orf86
ENST00000497675 0.837125802626888 0.597635732955282 0.0340569825779263 ENSG00000162585 C1orf86
ENST00000378543 0.75303653902151 0.454500132425689 0.0482759220513794 ENSG00000162585 C1orf86
ENST00000378546 0.75303653902151 0.454500132425689 0.0482759220513794 ENSG00000162585 C1orf86
ENST00000401813 0.692452276250753 0.373108170218505 0.0573702615577865 ENSG00000162585 C1orf86
ENST00000487186 0.786054238480868 0.509458957985205 0.0405940617949411 ENSG00000162585 C1orf86
ENST00000378545 0.694536190390778 0.375283566953515 0.0572819442064479 ENSG00000162585 C1orf86
ENST00000476803 0.793953871585375 0.522310260526401 0.041426544999257 ENSG00000162585 C1orf86
ENST00000440825 0.750888133430602 0.451624315607106 0.0488884083632899 ENSG00000162585 C1orf86
ENST00000420515 0.724755781637729 0.415674461965682 0.0542174734779946 ENSG00000162585 C1orf86
ENST00000378536 0.158070950014125 0.0180663623417289 -0.102225078138785 ENSG00000157933 SKI
ENST00000508416 0.00753916842583944 7.47240764512677e-05 -0.231260095813233 ENSG00000157933 SKI
ENST00000478223 0.050458664903763 0.00231368661129797 -0.182505594363019 ENSG00000157933 SKI
ENST00000378531 0.938023204479603 0.82410359973788 -0.0150631289673711 ENSG00000116151 MORN1
ENST00000606372 0.943902313165451 0.839681359470499 -0.0137014554885838 ENSG00000116151 MORN1
ENST00000378529 0.960334985079222 0.882742352297298 -0.0100145222024282 ENSG00000116151 MORN1
ENST00000378518 0.1072973712967 0.00918622736952445 0.0893975580007738 ENSG00000157916 RER1
ENST00000605895 0.204815880307523 0.0289804157530858 0.0696808022301398 ENSG00000157916 RER1
ENST00000378513 0.0996022109106281 0.00807259107902332 0.0832683411393092 ENSG00000157916 RER1
ENST00000306256 0.0997255539704985 0.00809209553574713 0.0892716455959681 ENSG00000157916 RER1
ENST00000493207 0.425295747660459 0.122574425439246 0.0608705691318528 ENSG00000157916 RER1
ENST00000378512 0.100371781125127 0.00818810195021796 0.083136551497387 ENSG00000157916 RER1
ENST00000443438 0.0734261083762187 0.00471396504148835 0.0970761592699313 ENSG00000157916 RER1
ENST00000488353 0.0247659045478115 0.000656845454279119 0.115614898233385 ENSG00000157916 RER1
ENST00000462129 0.130102954795604 0.0128600750248555 0.124752856836888 ENSG00000157916 RER1
ENST00000288774 0.924982607295688 0.791572683845008 -0.0149967494836181 ENSG00000157911 PEX10
ENST00000447513 0.886529149129464 0.700313388365596 -0.0220187056423361 ENSG00000157911 PEX10
ENST00000507596 0.904016358539462 0.742629713215062 -0.0188405762303676 ENSG00000157911 PEX10
ENST00000378466 0.916248750131547 0.772378923814445 -0.017795573610161 ENSG00000157881 PANK4
ENST00000435556 0.916248750131547 0.772378923814445 -0.017795573610161 ENSG00000157881 PANK4
ENST00000505228 0.395400451141486 0.105658287007769 -0.103248135544244 ENSG00000157881 PANK4
ENST00000493183 0.192002010005435 0.0256115657228861 0.141928344037928 ENSG00000157870 FAM213B
ENST00000474659 0.206933125759961 0.0294806047608602 0.138457735217451 ENSG00000157870 FAM213B
ENST00000419916 0.349294107921033 0.0823907938900433 0.102132131151023 ENSG00000157870 FAM213B
ENST00000378424 0.349294107921033 0.0823907938900433 0.102132131151023 ENSG00000157870 FAM213B
ENST00000537325 0.223049505875347 0.0342520026313095 0.131733578685094 ENSG00000157870 FAM213B
ENST00000378427 0.349294107921033 0.0823907938900433 0.102132131151023 ENSG00000157870 FAM213B
ENST00000378425 0.349294107921033 0.0823907938900433 0.102132131151023 ENSG00000157870 FAM213B
ENST00000464043 0.279381162560285 0.0527951070823927 0.121634278913396 ENSG00000157870 FAM213B
ENST00000444521 0.349294107921033 0.0823907938900433 0.102132131151023 ENSG00000157870 FAM213B
ENST00000465233 0.212347135651352 0.0310367639332726 0.141851759546516 ENSG00000157870 FAM213B
ENST00000498083 0.205995701953079 0.0292880927880434 0.144171735492053 ENSG00000157870 FAM213B
ENST00000481683 0.148822013097184 0.0162423974219608 0.154556698093756 ENSG00000157870 FAM213B
ENST00000484099 0.297151027962923 0.0595902460400385 0.110438902150626 ENSG00000157870 FAM213B
ENST00000476686 0.594043129184433 0.259416826049244 0.0755293467317978 ENSG00000157870 FAM213B
ENST00000378344 0.358711907239404 0.0866468425086035 0.0747246236905824 ENSG00000158109 TPRG1L
ENST00000344579 0.358640965808555 0.0866245173376868 0.074722529363302 ENSG00000158109 TPRG1L
ENST00000418088 0.812074828807821 0.552796509956198 0.0390066604551102 ENSG00000227372 TP73-AS1
ENST00000452079 0.830071054277521 0.585279949697518 0.0353976122480043 ENSG00000227372 TP73-AS1
ENST00000423764 0.890444044836212 0.708675544654633 0.0244264527890844 ENSG00000227372 TP73-AS1
ENST00000378251 0.627894925215838 0.29640624364954 0.0568329570190461 ENSG00000130764 LRRC47
ENST00000378230 0.327593750889652 0.0725605558892637 0.079954307246478 ENSG00000116198 CEP104
ENST00000438539 0.223665933505978 0.0344502237262868 0.143723755528143 ENSG00000116198 CEP104
ENST00000494653 0.513094587186954 0.182692319734584 0.072983789237201 ENSG00000116198 CEP104
ENST00000428079 0.908343747973581 0.754430571451048 0.0199141219665065 ENSG00000116198 CEP104
ENST00000378223 0.642629022594591 0.313722146362956 -0.0673925803628057 ENSG00000116198 CEP104
ENST00000486765 0.830975847214882 0.586836412996538 0.0347819767667414 ENSG00000198912 C1orf174
ENST00000361605 0.830975847214882 0.586836412996538 0.0347819767667414 ENSG00000198912 C1orf174
ENST00000474140 0.830975847214882 0.586836412996538 0.0347819767667414 ENSG00000198912 C1orf174
ENST00000478423 0.994093155120101 0.979170746939535 0.00156432977428337 ENSG00000131697 NPHP4
ENST00000489180 0.994093155120101 0.979093327903351 0.00156872181775729 ENSG00000131697 NPHP4
ENST00000378156 0.994093155120101 0.979093327903351 0.00156872181775729 ENSG00000131697 NPHP4
ENST00000378169 0.999893604200896 0.999719991467211 2.11651667086401e-05 ENSG00000131697 NPHP4
ENST00000484532 0.879321835755397 0.684441459579546 0.0148953170479515 ENSG00000116251 RPL22
ENST00000234875 0.883786141058724 0.694323016479403 0.0141529014042334 ENSG00000116251 RPL22
ENST00000480661 0.971452626964647 0.914275686092711 -0.00403958853469449 ENSG00000116251 RPL22
ENST00000497965 0.96641643184498 0.900638811527253 -0.00470617284656371 ENSG00000116251 RPL22
ENST00000471204 0.94156669224906 0.832811598222179 -0.00787044323568977 ENSG00000116251 RPL22
ENST00000465387 0.958913498755255 0.878965111981002 -0.00577200361094827 ENSG00000116251 RPL22
ENST00000462296 0.952891630851123 0.860528561557805 -0.00679657093481121 ENSG00000116251 RPL22
ENST00000465335 0.940733618331306 0.830469215841233 -0.0081450268964707 ENSG00000116251 RPL22
ENST00000377948 0.725339422630745 0.416472726775978 -0.0503612263010447 ENSG00000158286 RNF207
ENST00000377939 0.717233915335181 0.405277294451036 -0.0515154200158625 ENSG00000158286 RNF207
ENST00000496676 0.77037506757089 0.482551691659434 -0.0467037361542532 ENSG00000158286 RNF207
ENST00000343813 0.607285508795007 0.273301325096237 0.0385684446711027 ENSG00000116237 ICMT
ENST00000495791 0.554630351021806 0.219827067191911 0.0618311148141099 ENSG00000116237 ICMT
ENST00000489498 0.800329637899024 0.533174805940313 0.0251971926835448 ENSG00000116237 ICMT
ENST00000474756 0.790824871876752 0.517182094536899 -0.0307427442785989 ENSG00000116237 ICMT
ENST00000377893 0.559183860382902 0.224063529424466 0.0795055802791226 ENSG00000158292 GPR153
ENST00000608083 0.228229617443152 0.0360480741985393 -0.115159431028148 ENSG00000097021 ACOT7
ENST00000377845 0.332002101108097 0.0744112823556606 -0.102242997949111 ENSG00000097021 ACOT7
ENST00000377855 0.292418276889826 0.0579361538582647 -0.106152935135168 ENSG00000097021 ACOT7
ENST00000377860 0.228229617443152 0.0360480741985393 -0.115159431028148 ENSG00000097021 ACOT7
ENST00000418124 0.228229617443152 0.0360480741985393 -0.115159431028148 ENSG00000097021 ACOT7
ENST00000545482 0.228229617443152 0.0360480741985393 -0.115159431028148 ENSG00000097021 ACOT7
ENST00000361521 0.238733230702751 0.0390935282914699 -0.113363310849125 ENSG00000097021 ACOT7
ENST00000377842 0.331357357701877 0.0740174627879612 -0.102649150777826 ENSG00000097021 ACOT7
ENST00000473466 0.251274299642354 0.0430618822341133 -0.128629884598509 ENSG00000097021 ACOT7
ENST00000541130 0.197545299257173 0.0271092355237517 -0.152486885145099 ENSG00000097021 ACOT7
ENST00000377748 0.736850460677905 0.432206754683535 0.03866823394582 ENSG00000171680 PLEKHG5
ENST00000400913 0.686462707155883 0.365341348747073 0.0449434007386887 ENSG00000171680 PLEKHG5
ENST00000489097 0.440463871183436 0.131217409478467 0.0806477562204002 ENSG00000171680 PLEKHG5
ENST00000340850 0.717714939479546 0.405900655812269 0.0411712822448669 ENSG00000171680 PLEKHG5
ENST00000487949 0.500578607520937 0.174027697113462 0.0854771986145918 ENSG00000171680 PLEKHG5
ENST00000377725 0.720992905341984 0.410799297569517 0.0415273607188904 ENSG00000171680 PLEKHG5
ENST00000377728 0.747918024449439 0.447209728459384 0.0383239801209345 ENSG00000171680 PLEKHG5
ENST00000377732 0.727257906084803 0.418853074629579 0.040442579735927 ENSG00000171680 PLEKHG5
ENST00000400915 0.729707548749721 0.422196083919654 0.0404968019267633 ENSG00000171680 PLEKHG5
ENST00000377740 0.745917310416502 0.444086285027389 0.0383771191231064 ENSG00000171680 PLEKHG5
ENST00000377737 0.749775349933226 0.450020714186295 0.0379036589099357 ENSG00000171680 PLEKHG5
ENST00000535355 0.690992328519458 0.371065127687714 0.0455152600096121 ENSG00000171680 PLEKHG5
ENST00000537245 0.805584290673806 0.542222823362652 0.0311950690393866 ENSG00000171680 PLEKHG5
ENST00000544978 0.805034090680089 0.541346835666368 0.0313054041777496 ENSG00000171680 PLEKHG5
ENST00000377705 0.901081504790508 0.735026378103398 -0.0166250201462612 ENSG00000162408 NOL9
ENST00000377674 0.874209273705655 0.673547907648264 0.0260019231669389 ENSG00000204859 ZBTB48
ENST00000488936 0.811626269718649 0.551989432994231 0.0364995737956021 ENSG00000204859 ZBTB48
ENST00000377658 0.935893495587393 0.818803571071545 -0.0110057598747857 ENSG00000162413 KLHL21
ENST00000377663 0.925602630791776 0.793616590432776 -0.0125832427566977 ENSG00000162413 KLHL21
ENST00000467612 0.497360915640406 0.171754346918975 -0.0703459876910144 ENSG00000162413 KLHL21
ENST00000496707 0.292566906503481 0.0579808786134135 -0.118037648791255 ENSG00000162413 KLHL21
ENST00000463043 0.696967295290428 0.378032176063786 -0.0488755689780722 ENSG00000162413 KLHL21
ENST00000377648 0.424701113247992 0.122099555476305 0.0801315326074304 ENSG00000116273 PHF13
ENST00000495385 0.349960379209273 0.0827459187808202 0.100351529372959 ENSG00000116273 PHF13
ENST00000377627 0.226972311952572 0.0356554889437076 0.127784212256215 ENSG00000041988 THAP3
ENST00000465508 0.913525681843466 0.76577520122514 0.0163604199018314 ENSG00000007923 DNAJC11
ENST00000349363 0.851354708729242 0.624275870022291 -0.019182974584444 ENSG00000007923 DNAJC11
ENST00000451196 0.851354708729242 0.624275870022291 -0.019182974584444 ENSG00000007923 DNAJC11
ENST00000377577 0.697477165574882 0.378752141799186 -0.0326944491685617 ENSG00000007923 DNAJC11
ENST00000294401 0.697837902569631 0.379190366262009 -0.0335784569279964 ENSG00000007923 DNAJC11
ENST00000542246 0.720268792211706 0.409491859352679 -0.0331589438903153 ENSG00000007923 DNAJC11
ENST00000377573 0.503386760308566 0.175716173522118 -0.0512799483464214 ENSG00000007923 DNAJC11
ENST00000472414 0.731651426579409 0.425342791658576 -0.0505691242202832 ENSG00000007923 DNAJC11
ENST00000426784 0.490249779223951 0.167037473776661 -0.0612248595642443 ENSG00000007923 DNAJC11
ENST00000473993 0.446987666960286 0.136317100329908 -0.0672153306188123 ENSG00000007923 DNAJC11
ENST00000469318 0.89301171862483 0.714220725011395 0.0220760688722094 ENSG00000007923 DNAJC11
ENST00000485073 0.251844083238077 0.0432870683063016 -0.112369476117086 ENSG00000007923 DNAJC11
ENST00000460594 0.167837031871188 0.0200325222234262 -0.137866734917724 ENSG00000007923 DNAJC11
ENST00000465911 0.0963448323305443 0.00753199341766887 -0.188895784614459 ENSG00000007923 DNAJC11
ENST00000303635 0.130102954795604 0.0128612019209915 -0.159130692593892 ENSG00000171735 CAMTA1
ENST00000490738 0.423190422888434 0.121030971722013 -0.108602171997049 ENSG00000171735 CAMTA1
ENST00000476163 0.589752659512923 0.254748965513566 -0.0749974380406245 ENSG00000171735 CAMTA1
ENST00000473578 0.423190422888434 0.121030971722013 -0.108602171997049 ENSG00000171735 CAMTA1
ENST00000557126 0.567588192602379 0.232045593037737 -0.0790502610834453 ENSG00000171735 CAMTA1
ENST00000467404 0.432537664570076 0.12647754100349 -0.107128182087575 ENSG00000171735 CAMTA1
ENST00000439411 0.132205737253511 0.0131903530443614 -0.158160609166475 ENSG00000171735 CAMTA1
ENST00000461311 0.549744103924009 0.215263408180125 -0.0826628700660091 ENSG00000171735 CAMTA1
ENST00000486138 0.461568849565036 0.146443095240577 -0.103563275553252 ENSG00000171735 CAMTA1
ENST00000482934 0.898501508799701 0.728583291600812 -0.0237802707030415 ENSG00000171735 CAMTA1
ENST00000054666 0.0215156994032164 0.000509688588140736 0.124484230692316 ENSG00000049245 VAMP3
ENST00000470357 0.170300303965264 0.0205626634347069 0.100515500674748 ENSG00000049245 VAMP3
ENST00000487194 0.463935229247861 0.147871666619506 0.0700501183010148 ENSG00000049245 VAMP3
ENST00000493373 0.564337222958732 0.229190548298496 -0.0453205984314383 ENSG00000116288 PARK7
ENST00000460192 0.564262233247454 0.229132872770153 -0.0455163367581609 ENSG00000116288 PARK7
ENST00000338639 0.573751963019942 0.237538559409214 -0.0446845266745008 ENSG00000116288 PARK7
ENST00000493678 0.571822270552006 0.235680596375071 -0.0448364343321679 ENSG00000116288 PARK7
ENST00000377493 0.57379374704542 0.237566003328509 -0.0446842431352922 ENSG00000116288 PARK7
ENST00000465354 0.563729640061528 0.228487016399519 -0.0452346173047623 ENSG00000116288 PARK7
ENST00000377491 0.57554147850738 0.239587595839915 -0.0444730681061404 ENSG00000116288 PARK7
ENST00000377488 0.571064872429757 0.234950218009888 -0.0449060040887555 ENSG00000116288 PARK7
ENST00000497113 0.563889685253748 0.228648156918164 -0.0452908740835622 ENSG00000116288 PARK7
ENST00000469225 0.632895386660294 0.302402527490523 -0.0447363268864579 ENSG00000116288 PARK7
ENST00000474874 0.96936047933902 0.908213117098089 0.00817003982007883 ENSG00000116285 ERRFI1
ENST00000377482 0.960831659111684 0.884312133533627 0.0103355984390766 ENSG00000116285 ERRFI1
ENST00000467067 0.917184166651908 0.774396009559211 0.0194068231919847 ENSG00000116285 ERRFI1
ENST00000469499 0.863811072828721 0.652607815671357 -0.0307273259693132 ENSG00000116285 ERRFI1
ENST00000487559 0.779462992288846 0.498381959789141 -0.0476693680263467 ENSG00000116285 ERRFI1
ENST00000337907 0.0193493325663293 0.000417435663514078 -0.154969142335797 ENSG00000142599 RERE
ENST00000377464 0.227939491496325 0.0359659705227374 -0.0794793315371892 ENSG00000142599 RERE
ENST00000467350 0.0310662037414194 0.0010185787949713 0.18118348960826 ENSG00000142599 RERE
ENST00000400907 0.0349843652706855 0.00125328902092812 -0.145946661974718 ENSG00000142599 RERE
ENST00000476556 0.589524697757445 0.254412234311909 -0.0479770204922449 ENSG00000142599 RERE
ENST00000400908 0.00966446745397246 0.000121239340238947 -0.186681105188532 ENSG00000142599 RERE
ENST00000505225 0.905258553655707 0.746112653856586 0.0196446582787357 ENSG00000142599 RERE
ENST00000488215 0.10807627710591 0.00930608179559653 -0.151214869332673 ENSG00000142599 RERE
ENST00000460659 0.0592773182571934 0.00316236501816759 -0.192309089157304 ENSG00000142599 RERE
ENST00000492766 0.0563591201022832 0.00287699640758269 -0.193859176713195 ENSG00000142599 RERE
ENST00000465125 0.053380772871474 0.0025612143020287 -0.193059285284824 ENSG00000142599 RERE
ENST00000464972 0.0067543329429942 6.09854670319766e-05 -0.250663681624584 ENSG00000142599 RERE
ENST00000480342 0.00983875843965141 0.000124422312713499 -0.228870205405573 ENSG00000142599 RERE
ENST00000469251 0.0526836272198071 0.00248308828547118 -0.21012550900653 ENSG00000142599 RERE
ENST00000514428 0.0479596854880312 0.00211170936070781 -0.201742222787069 ENSG00000142599 RERE
ENST00000468247 0.063411615834816 0.00362420249084852 -0.196482093593686 ENSG00000142599 RERE
ENST00000234590 0.516623372056326 0.186451174078349 0.0479870071460528 ENSG00000074800 ENO1
ENST00000464920 0.577680736859615 0.241655975566448 0.0433264789155819 ENSG00000074800 ENO1
ENST00000497492 0.301600600390354 0.0614047914059326 0.0705956333535863 ENSG00000074800 ENO1
ENST00000486051 0.301937777821576 0.0615884005260058 0.0723853505223535 ENSG00000074800 ENO1
ENST00000492343 0.309567042253617 0.0653762888979669 0.071967355905723 ENSG00000074800 ENO1
ENST00000489867 0.408823772121819 0.112705743289689 0.0685667656703801 ENSG00000074800 ENO1
ENST00000377403 0.905240832988795 0.745778711000665 -0.0136452006959908 ENSG00000049239 H6PD
ENST00000602477 0.694536190390778 0.375279944148174 -0.0394481881677281 ENSG00000049239 H6PD
ENST00000495451 0.451459945373611 0.139314247236124 0.0669686807970933 ENSG00000049239 H6PD
ENST00000328089 0.0631544906545323 0.00359397227318376 -0.162810990385252 ENSG00000171621 SPSB1
ENST00000450402 0.0748713135865819 0.0048768340885808 -0.17320189262158 ENSG00000171621 SPSB1
ENST00000357898 0.678083122740266 0.355400783611689 -0.0593696385075466 ENSG00000171621 SPSB1
ENST00000377399 0.800472942421736 0.533615667036832 -0.0417050526933973 ENSG00000171621 SPSB1
ENST00000302692 0.99364583955705 0.977643065104717 0.00185122086723286 ENSG00000171612 SLC25A33
ENST00000377376 0.821298805525914 0.568327563554152 -0.0378486074317643 ENSG00000188807 TMEM201
ENST00000340381 0.832188885290746 0.589053713804018 -0.035879000662528 ENSG00000188807 TMEM201
ENST00000536656 0.164618660151821 0.0193415897844928 -0.149351168906582 ENSG00000171608 PIK3CD
ENST00000377346 0.134817767014957 0.0137390635331126 -0.171567093222675 ENSG00000171608 PIK3CD
ENST00000377298 0.952363990845216 0.858949308967399 0.00737870624083511 ENSG00000171603 CLSTN1
ENST00000377288 0.952363990845216 0.858949308967399 0.00737870624083511 ENSG00000171603 CLSTN1
ENST00000477264 0.994657949281051 0.980939979906076 0.00121859736554465 ENSG00000171603 CLSTN1
ENST00000435891 0.827895247005948 0.581052817034392 0.0234406797657671 ENSG00000171603 CLSTN1
ENST00000361311 0.951638473444839 0.85647738000264 0.00750607094207385 ENSG00000171603 CLSTN1
ENST00000464286 0.613910958008769 0.280067117071688 0.0595819571738446 ENSG00000171603 CLSTN1
ENST00000377263 0.981444550532397 0.941568750412375 -0.00394768813060707 ENSG00000178585 CTNNBIP1
ENST00000537447 0.54621517104405 0.211524812446796 0.0797087468490226 ENSG00000178585 CTNNBIP1
ENST00000400904 0.67195131106303 0.34805076889303 -0.0533352579242867 ENSG00000178585 CTNNBIP1
ENST00000377258 0.511675792058476 0.181891000973675 -0.0788732756938113 ENSG00000178585 CTNNBIP1
ENST00000488540 0.302433431959743 0.0618780538930892 0.097285340842184 ENSG00000162441 LZIC
ENST00000377223 0.216880591761445 0.0323852255321524 0.112212840158419 ENSG00000162441 LZIC
ENST00000400903 0.374720696928361 0.0951818991570428 0.0924523048042978 ENSG00000162441 LZIC
ENST00000541052 0.661401013283846 0.334971318051276 0.0530747227013571 ENSG00000162441 LZIC
ENST00000377213 0.688050639566629 0.36756823202331 0.0506410541003764 ENSG00000162441 LZIC
ENST00000377205 0.864347954868072 0.653646687254346 -0.0253449395444068 ENSG00000173614 NMNAT1
ENST00000462686 0.626850251365819 0.295294068088277 -0.0650939220923389 ENSG00000173614 NMNAT1
ENST00000253251 0.196989637964469 0.0269067916191774 -0.0802585138673875 ENSG00000130939 UBE4B
ENST00000377157 0.171906615643212 0.0209013093420811 -0.0811679093041621 ENSG00000130939 UBE4B
ENST00000377153 0.0536217600992256 0.00258131143434026 -0.203749550375024 ENSG00000130939 UBE4B
ENST00000343090 0.228060408607123 0.0359982491824156 -0.0758604605554544 ENSG00000130939 UBE4B
ENST00000475795 0.936391261308187 0.820002434232279 -0.0129640432197176 ENSG00000130939 UBE4B
ENST00000470736 0.556408185168918 0.221873513899908 -0.0684033419562863 ENSG00000130939 UBE4B
ENST00000466379 0.98865437294788 0.960931080686435 0.00291648101276961 ENSG00000130939 UBE4B
ENST00000377093 0.540545467318919 0.207098092017953 0.0480290338602733 ENSG00000054523 KIF1B
ENST00000263934 0.878446176986743 0.682641347775017 0.0151053523028708 ENSG00000054523 KIF1B
ENST00000377086 0.952022155647175 0.857439846542773 0.00666173463258776 ENSG00000054523 KIF1B
ENST00000377083 0.67195131106303 0.348071811502727 0.0347510853088089 ENSG00000054523 KIF1B
ENST00000377081 0.959225422199596 0.879599941137565 0.00559599767115833 ENSG00000054523 KIF1B
ENST00000497835 0.569549550251487 0.233763203820374 -0.080667580600027 ENSG00000054523 KIF1B
ENST00000491493 0.696964109531264 0.378019730955253 -0.039137002041106 ENSG00000142657 PGD
ENST00000487775 0.908343747973581 0.754435673672925 -0.0193135140451764 ENSG00000142657 PGD
ENST00000541529 0.682735066965379 0.361203915217648 -0.033318997559042 ENSG00000142657 PGD
ENST00000477958 0.863631835924357 0.652015976040644 -0.0212576042672442 ENSG00000142657 PGD
ENST00000270776 0.685507215455419 0.364000639210508 -0.0333531873530779 ENSG00000142657 PGD
ENST00000483936 0.633867333119015 0.303479385772293 -0.0406677255599707 ENSG00000142657 PGD
ENST00000538557 0.705685009970146 0.390111724315884 -0.0317989548340646 ENSG00000142657 PGD
ENST00000465632 0.839785219340751 0.601480941736192 -0.0245892845444674 ENSG00000142657 PGD
ENST00000460189 0.627977189425485 0.296611755486059 -0.04343410047969 ENSG00000142657 PGD
ENST00000493288 0.5390870117509 0.205519513045675 -0.0712047759346913 ENSG00000142657 PGD
ENST00000498356 0.903482850198417 0.741210992640932 -0.0149550380295891 ENSG00000142657 PGD
ENST00000496718 0.801096393905223 0.534873008791923 0.0314854280235754 ENSG00000142657 PGD
ENST00000377038 0.942063612763478 0.834022284963019 -0.00818103962733364 ENSG00000160049 DFFA
ENST00000476658 0.502913705083027 0.175421644409604 -0.0675284917851264 ENSG00000160049 DFFA
ENST00000377036 0.470518998337824 0.152650436693059 -0.0728606557174794 ENSG00000160049 DFFA
ENST00000472851 0.0843885590324642 0.00604537208834544 -0.176358493733443 ENSG00000142655 PEX14
ENST00000356607 0.199014080972464 0.0275173422527617 -0.118880066066046 ENSG00000142655 PEX14
ENST00000538836 0.205847795951971 0.0292574791589913 -0.118190700194788 ENSG00000142655 PEX14
ENST00000491661 0.164367081912244 0.0193044276519516 -0.139384469778515 ENSG00000142655 PEX14
ENST00000473118 0.529551991010553 0.196819683891192 0.0567420035477956 ENSG00000120948 TARDBP
ENST00000240185 0.237878313292912 0.0387777511894643 0.0839219710437819 ENSG00000120948 TARDBP
ENST00000476201 0.456582871451758 0.143009165098915 0.0658001112050074 ENSG00000120948 TARDBP
ENST00000472476 0.616747870213239 0.28352702756741 0.0447807457155413 ENSG00000120948 TARDBP
ENST00000439080 0.358594859811806 0.086597815289082 0.0717279383282819 ENSG00000120948 TARDBP
ENST00000473869 0.214603521353399 0.0317564274349059 0.0876613775261987 ENSG00000120948 TARDBP
ENST00000315091 0.248262311951426 0.0420621101763339 0.0828824435717814 ENSG00000120948 TARDBP
ENST00000477447 0.274002406711804 0.0509452906332717 0.0892465076083286 ENSG00000120948 TARDBP
ENST00000496840 0.167914938440839 0.0200515393412467 0.116217725293114 ENSG00000120948 TARDBP
ENST00000475189 0.742606721321399 0.440041131224118 -0.0526168968172946 ENSG00000116649 SRM
ENST00000376957 0.540545207334069 0.207038765034412 0.052930249012202 ENSG00000116649 SRM
ENST00000490101 0.908198429394169 0.754083915369361 -0.0204003063314876 ENSG00000116649 SRM
ENST00000465788 0.588630793338367 0.253527855609628 0.0518233523597723 ENSG00000116649 SRM
ENST00000459997 0.394832519940853 0.105397979517143 0.0697651337236492 ENSG00000116649 SRM
ENST00000487300 0.759195267727666 0.465654117938647 0.0360325727777352 ENSG00000116649 SRM
ENST00000304457 0.6401431905105 0.31105001481253 0.0420449930984164 ENSG00000171824 EXOSC10
ENST00000376936 0.6401431905105 0.31105001481253 0.0420449930984164 ENSG00000171824 EXOSC10
ENST00000474216 0.691337440155643 0.371444612300704 0.0501327901732171 ENSG00000171824 EXOSC10
ENST00000544779 0.640159828391772 0.311223355554192 0.0420456674812258 ENSG00000171824 EXOSC10
ENST00000470611 0.636319699844834 0.306476918680485 0.068590771080103 ENSG00000171824 EXOSC10
ENST00000376838 0.897745789270288 0.726814014165997 -0.0189786087145442 ENSG00000198793 MTOR
ENST00000361445 0.392365283094243 0.104148933880714 -0.066004322072662 ENSG00000198793 MTOR
ENST00000376810 0.814253626553947 0.556529959450295 0.0391232495677299 ENSG00000120942 UBIAD1
ENST00000376804 0.887338024965463 0.701720032480141 0.0256558256544514 ENSG00000120942 UBIAD1
ENST00000235310 0.759332856020464 0.466030262456184 -0.0484851623209982 ENSG00000116670 MAD2L2
ENST00000376692 0.755522227223224 0.459139338926902 -0.0493537286561808 ENSG00000116670 MAD2L2
ENST00000376672 0.759332856020464 0.465964925773512 -0.0484981977492001 ENSG00000116670 MAD2L2
ENST00000376669 0.820745407074306 0.567261052490427 -0.0382157142437013 ENSG00000116670 MAD2L2
ENST00000376667 0.770731228373643 0.483271491596071 -0.0467862023951349 ENSG00000116670 MAD2L2
ENST00000376637 0.511826246241772 0.181974107573979 -0.0867362779913595 ENSG00000177674 AGTRAP
ENST00000491346 0.460766048510925 0.145804824638907 -0.0946600449096682 ENSG00000177674 AGTRAP
ENST00000376629 0.518544916256867 0.188181864866282 -0.0855146920446815 ENSG00000177674 AGTRAP
ENST00000376627 0.515145410834755 0.184907718017642 -0.0862067624957878 ENSG00000177674 AGTRAP
ENST00000314340 0.511562138589473 0.181807360460363 -0.0867489300749179 ENSG00000177674 AGTRAP
ENST00000452018 0.496809098701253 0.17115015287409 -0.0893054005483659 ENSG00000177674 AGTRAP
ENST00000510878 0.505920895514692 0.177418494163581 -0.0877267937791671 ENSG00000177674 AGTRAP
ENST00000376592 0.643696615560282 0.314974709819099 -0.0609809721184838 ENSG00000177000 MTHFR
ENST00000376583 0.719845568772628 0.40862789717575 -0.0496771174474024 ENSG00000177000 MTHFR
ENST00000376590 0.706000151062809 0.390729887046758 -0.0523589525452659 ENSG00000177000 MTHFR
ENST00000376585 0.702505044706057 0.385869212672967 -0.0539002204220063 ENSG00000177000 MTHFR
ENST00000312413 0.974098513312586 0.92051125570733 -0.00470917825850621 ENSG00000011021 CLCN6
ENST00000346436 0.974149433261168 0.920573469668367 -0.00470345924447472 ENSG00000011021 CLCN6
ENST00000376487 0.775357571000383 0.491257437204297 -0.0359867672600316 ENSG00000011021 CLCN6
ENST00000376496 0.925660525266066 0.794001146817093 -0.0138893629418015 ENSG00000011021 CLCN6
ENST00000376491 0.875827957506605 0.677013349795142 -0.026440868675411 ENSG00000011021 CLCN6
ENST00000376492 0.939156119634271 0.827122246147214 -0.0133581790868853 ENSG00000011021 CLCN6
ENST00000376490 0.875827957506605 0.677013349795142 -0.026440868675411 ENSG00000011021 CLCN6
ENST00000376572 0.139581488944713 0.0145935529392308 0.128656001559339 ENSG00000116685 KIAA2013
ENST00000376576 0.300628318815221 0.0610199973425731 0.112985346582206 ENSG00000116685 KIAA2013
ENST00000485046 0.980312548762784 0.937447279021478 -0.00425972211080955 ENSG00000083444 PLOD1
ENST00000449038 0.433288135103131 0.12694561146229 -0.0858270755075991 ENSG00000083444 PLOD1
ENST00000358133 0.539682914506546 0.206191661274746 -0.0689255647269648 ENSG00000083444 PLOD1
ENST00000376369 0.99653131926143 0.988162131089854 -0.000796062966293158 ENSG00000083444 PLOD1
ENST00000429000 0.999137630518206 0.99668048442161 0.000225467470025031 ENSG00000083444 PLOD1
ENST00000196061 0.999137630518206 0.996612260011594 0.000228544412972998 ENSG00000083444 PLOD1
ENST00000465920 0.225265596744177 0.0350176450649666 0.123064556703977 ENSG00000083444 PLOD1
ENST00000491536 0.960769862563616 0.884110750070935 0.00818436292688173 ENSG00000083444 PLOD1
ENST00000470133 0.653370732086371 0.325498817512905 0.0561126979896257 ENSG00000083444 PLOD1
ENST00000481933 0.979236028673625 0.9351085623054 -0.00480256662519445 ENSG00000083444 PLOD1
ENST00000444836 0.678982449169785 0.356359682525981 0.0361420119092498 ENSG00000116688 MFN2
ENST00000490079 0.948133724723571 0.848219702308335 -0.0120032141890405 ENSG00000116688 MFN2
ENST00000235329 0.679187387343144 0.356536034448565 0.0361384393592193 ENSG00000116688 MFN2
ENST00000484391 0.987177574491714 0.956938905010308 -0.00327780975386269 ENSG00000116688 MFN2
ENST00000497302 0.996996906492256 0.98940015274906 0.000783613992677329 ENSG00000116688 MFN2
ENST00000412236 0.912085436781461 0.763022972832413 0.0178436838224012 ENSG00000116688 MFN2
ENST00000235332 0.873392007792621 0.67196540731504 -0.0282421869572897 ENSG00000116691 MIIP
ENST00000436478 0.873392007792621 0.67196540731504 -0.0282421869572897 ENSG00000116691 MIIP
ENST00000356315 0.741689381193383 0.438497339326914 -0.0309553030320798 ENSG00000048707 VPS13D
ENST00000358136 0.741689381193383 0.438497339326914 -0.0309553030320798 ENSG00000048707 VPS13D
ENST00000011700 0.810393512102751 0.549932232725191 -0.0255392679278038 ENSG00000048707 VPS13D
ENST00000460333 0.995601088711734 0.984508762656808 -0.00105557808489261 ENSG00000048707 VPS13D
ENST00000487188 0.959539835765197 0.88033263256789 0.0100030945509121 ENSG00000048707 VPS13D
ENST00000496628 0.41023735228191 0.1137916720724 -0.0776078943008397 ENSG00000048707 VPS13D
ENST00000543766 0.580064967287246 0.24387874398752 -0.0652378100959175 ENSG00000048707 VPS13D
ENST00000471923 0.984957301491333 0.951849420021901 -0.00378573317293187 ENSG00000048707 VPS13D
ENST00000376223 0.253386817408294 0.0437664587326983 -0.126939669592233 ENSG00000162496 DHRS3
ENST00000464917 0.51572866239326 0.185368904134028 -0.0881958266489777 ENSG00000162496 DHRS3
ENST00000482265 0.659082161115205 0.332110410688513 -0.0661987961046368 ENSG00000162496 DHRS3
ENST00000376048 0.914864803802751 0.769147215430663 -0.0116715331781382 ENSG00000116731 PRDM2
ENST00000311066 0.938694519676204 0.825864712774729 -0.00889882120346854 ENSG00000116731 PRDM2
ENST00000235372 0.891937922733935 0.711946959748754 -0.0146674339632777 ENSG00000116731 PRDM2
ENST00000491134 0.88361522175424 0.694026091115786 -0.0160449140801866 ENSG00000116731 PRDM2
ENST00000502727 0.401390110998581 0.108437822121404 -0.101818063061139 ENSG00000116731 PRDM2
ENST00000502724 0.439454790117961 0.130592697063356 -0.0956338783065272 ENSG00000116731 PRDM2
ENST00000413440 0.953434819090774 0.862957879467782 -0.0070396208342912 ENSG00000116731 PRDM2
ENST00000343137 0.94329753949456 0.838169691025312 -0.00834976268340354 ENSG00000116731 PRDM2
ENST00000491815 0.394993889621901 0.105475347739498 -0.103532457666494 ENSG00000116731 PRDM2
ENST00000503842 0.870847159899323 0.6664154069137 -0.0172857793479722 ENSG00000116731 PRDM2
ENST00000407521 0.383300739801101 0.0995077826355967 -0.104308869272086 ENSG00000116731 PRDM2
ENST00000505823 0.867747591330166 0.660758488303245 -0.017613497126913 ENSG00000116731 PRDM2
ENST00000491547 0.441159485209089 0.131846121758793 -0.0963672256432038 ENSG00000189337 KAZN
ENST00000376030 0.48312055725267 0.161771847666705 -0.084882217332872 ENSG00000189337 KAZN
ENST00000503743 0.317268636919803 0.0684039385573822 -0.116744995076451 ENSG00000189337 KAZN
ENST00000422387 0.476244351480969 0.156462704417498 -0.0861263605788721 ENSG00000189337 KAZN
ENST00000361144 0.536651329733224 0.202968067888308 -0.077301193489811 ENSG00000189337 KAZN
ENST00000376028 0.331522746936107 0.0742015133078661 -0.12185306192589 ENSG00000189337 KAZN
ENST00000400798 0.586571796384009 0.250820783150594 -0.0705628033683573 ENSG00000189337 KAZN
ENST00000400797 0.435531973829275 0.128198097922343 -0.0996293494351739 ENSG00000189337 KAZN
ENST00000375980 0.626720035941337 0.295200829418148 -0.0478694516707077 ENSG00000142634 EFHD2
ENST00000445566 0.433877313031986 0.127246487698885 -0.0800371324287725 ENSG00000142634 EFHD2
ENST00000375849 0.908343747973581 0.754418142434035 0.0136656766611788 ENSG00000116138 DNAJC16
ENST00000375847 0.900361054206172 0.733429633682242 0.0148033785117595 ENSG00000116138 DNAJC16
ENST00000475133 0.900361054206172 0.733429633682242 0.0148033785117595 ENSG00000116138 DNAJC16
ENST00000375838 0.692379116763086 0.373038383953442 -0.0471836197067056 ENSG00000116138 DNAJC16
ENST00000483270 0.593735858474738 0.25903698103077 0.0572998369135934 ENSG00000116138 DNAJC16
ENST00000495523 0.465033308379976 0.148621446847221 0.0924813298160708 ENSG00000116138 DNAJC16
ENST00000480945 0.519564364350455 0.188829981823052 0.0595973706053946 ENSG00000197312 DDI2
ENST00000320153 0.656354561508705 0.328804080746533 0.0532380507025464 ENSG00000197312 DDI2
ENST00000345034 0.280058420950817 0.0530357190271486 0.122264902111659 ENSG00000215695 RSC1A1
ENST00000375799 0.846610030533098 0.614752177908286 0.024331439341488 ENSG00000116786 PLEKHM2
ENST00000375793 0.846610030533098 0.614752177908286 0.024331439341488 ENSG00000116786 PLEKHM2
ENST00000462455 0.277663612999565 0.0521536623085959 -0.124849190125561 ENSG00000116786 PLEKHM2
ENST00000453804 0.531222887255965 0.197960773087457 0.0707997691975803 ENSG00000237938 RP11-288I21.1
ENST00000477849 0.994831848818704 0.981930009843717 -0.00155099492469555 ENSG00000116786 PLEKHM2
ENST00000496928 0.974071356875958 0.920471499105972 -0.00612937796428225 ENSG00000162458 FBLIM1
ENST00000508310 0.962422313479667 0.888320843359751 -0.0087281059408443 ENSG00000162458 FBLIM1
ENST00000510393 0.98885840131011 0.96137262476021 0.00304231936363825 ENSG00000162458 FBLIM1
ENST00000430076 0.999137630518206 0.996741743442234 0.000249462984620078 ENSG00000162458 FBLIM1
ENST00000375771 0.971383477795909 0.914092263359358 -0.00415938705079959 ENSG00000162458 FBLIM1
ENST00000510929 0.99206129681782 0.972111322367247 0.00214168836527099 ENSG00000162458 FBLIM1
ENST00000502638 0.936667731316729 0.82068539382543 -0.0139939161240179 ENSG00000162458 FBLIM1
ENST00000375766 0.961173348688422 0.885431079933926 -0.00556208240904143 ENSG00000162458 FBLIM1
ENST00000400773 0.964100210327326 0.894310787088512 -0.00513029227477733 ENSG00000162458 FBLIM1
ENST00000483633 0.819378606468367 0.564862730342403 -0.0363576295281971 ENSG00000162458 FBLIM1
ENST00000502739 0.379366804646113 0.0975917701673116 -0.0978112048311575 ENSG00000162458 FBLIM1
ENST00000431771 0.855216084616462 0.632391162234117 -0.0303816619626044 ENSG00000162458 FBLIM1
ENST00000441801 0.599500744356181 0.265720950079044 -0.0605515472336969 ENSG00000162458 FBLIM1
ENST00000332305 0.668255973272385 0.343594108262446 -0.0420501430859806 ENSG00000162458 FBLIM1
ENST00000514156 0.984174279015359 0.949711478963621 -0.00363133147320925 ENSG00000162458 FBLIM1
ENST00000509138 0.709074490934238 0.394682647419006 0.0467970924467284 ENSG00000162458 FBLIM1
ENST00000375759 0.99791242432196 0.993535092308298 0.000265761350684199 ENSG00000065526 SPEN
ENST00000438066 0.888306300452234 0.704622482411282 -0.0234816097032349 ENSG00000065526 SPEN
ENST00000442985 0.526762044545739 0.194369246359564 -0.0783072209699461 ENSG00000065526 SPEN
ENST00000375743 0.275283463002326 0.0512989888877033 -0.117639061894704 ENSG00000116809 ZBTB17
ENST00000537142 0.275283463002326 0.0512989888877033 -0.117639061894704 ENSG00000116809 ZBTB17
ENST00000375733 0.275283463002326 0.0512989888877033 -0.117639061894704 ENSG00000116809 ZBTB17
ENST00000448462 0.220806625797727 0.0334745725225305 -0.135500277427714 ENSG00000116809 ZBTB17
ENST00000358432 0.739531055870323 0.435678029565822 0.0320764267783908 ENSG00000142627 EPHA2
ENST00000462805 0.397835743479609 0.106855899210151 0.105719262972793 ENSG00000142627 EPHA2
ENST00000480202 0.93727797963353 0.822098244116867 0.0118830761153691 ENSG00000142627 EPHA2
ENST00000461614 0.960932527637017 0.884507515617723 0.00798613638509366 ENSG00000142627 EPHA2
ENST00000270747 0.913011717248998 0.764603718181177 -0.0203501833216721 ENSG00000142632 ARHGEF19
ENST00000375592 0.00106138208220007 2.15677351487911e-06 -0.234614115776734 ENSG00000037637 FBXO42
ENST00000475078 0.748607357839163 0.44846745067513 -0.0504781602437506 ENSG00000055070 SZRD1
ENST00000401088 0.675343603314074 0.352133957764584 0.0345490769898611 ENSG00000055070 SZRD1
ENST00000471507 0.81780581554903 0.562519574886703 -0.0336155590411151 ENSG00000055070 SZRD1
ENST00000401089 0.675343603314074 0.352133957764584 0.0345490769898611 ENSG00000055070 SZRD1
ENST00000486763 0.892734618004744 0.713716168087905 -0.0212079189755487 ENSG00000055070 SZRD1
ENST00000476423 0.863287098940296 0.651528405434155 -0.0295670305560372 ENSG00000055070 SZRD1
ENST00000475554 0.909225855625675 0.75671029618204 -0.0179097575192287 ENSG00000055070 SZRD1
ENST00000375590 0.977505747910283 0.929707973325069 0.00376301813826324 ENSG00000055070 SZRD1
ENST00000472351 0.794467078413587 0.523187926096136 -0.0371695308103475 ENSG00000055070 SZRD1
ENST00000492354 0.675490714241134 0.352279080527162 0.0345438325870133 ENSG00000055070 SZRD1
ENST00000472461 0.800612243318841 0.533948341124008 -0.0360545136303666 ENSG00000055070 SZRD1
ENST00000491418 0.599148156605564 0.265419544459845 0.0424886603636801 ENSG00000187144 SPATA21
ENST00000466212 0.422575333719408 0.120647804379845 0.0642232408912534 ENSG00000187144 SPATA21
ENST00000337132 0.83287894093066 0.590397037147795 0.0228284138627171 ENSG00000157191 NECAP2
ENST00000504551 0.996854693412142 0.98897932209308 -0.000697540487131343 ENSG00000157191 NECAP2
ENST00000406746 0.83273885780972 0.590031389010953 0.0228391751648407 ENSG00000157191 NECAP2
ENST00000457722 0.989804029254701 0.964871410868952 -0.00217076069390264 ENSG00000157191 NECAP2
ENST00000486390 0.565930146285603 0.230435239128128 -0.0793568655046624 ENSG00000157191 NECAP2
ENST00000443980 0.83273885780972 0.590031389010953 0.0228391751648407 ENSG00000157191 NECAP2
ENST00000504858 0.875237262911815 0.676080315364946 -0.0227857362600686 ENSG00000157191 NECAP2
ENST00000508680 0.894861520206667 0.719870036482376 -0.0199688398646246 ENSG00000157191 NECAP2
ENST00000492095 0.83273885780972 0.590031389010953 0.0228391751648407 ENSG00000157191 NECAP2
ENST00000459640 0.978130911128875 0.931888931347844 -0.00436301505503896 ENSG00000157191 NECAP2
ENST00000496239 0.83273885780972 0.590031389010953 0.0228391751648407 ENSG00000157191 NECAP2
ENST00000513161 0.996854693412142 0.98897932209308 -0.000697540487131343 ENSG00000157191 NECAP2
ENST00000263511 0.72505126247576 0.416087073075979 -0.045405630316981 ENSG00000080947 CROCCP3
ENST00000591348 0.607710061726795 0.273712217870003 -0.0615814199094387 ENSG00000080947 CROCCP3
ENST00000430580 0.831151882064397 0.58727244677482 0.0198735618907711 ENSG00000219481 NBPF1
ENST00000392963 0.956981116101213 0.872414772202059 0.00677867014723711 ENSG00000219481 NBPF1
ENST00000420031 0.423190422888434 0.121081251044622 -0.0970953952148437 ENSG00000219481 NBPF1
ENST00000432949 0.8144545829398 0.556944890847047 -0.0329638735471832 ENSG00000219481 NBPF1
ENST00000420513 0.576282645010386 0.240404053395856 0.0569677581764609 ENSG00000219481 NBPF1
ENST00000599069 0.848004769445315 0.617267275386119 0.0232525379693188 ENSG00000219481 NBPF1
ENST00000599908 0.519260336863321 0.188614299927897 0.0869374358964263 ENSG00000219481 NBPF1
ENST00000449853 0.957475573811875 0.874767289582367 0.00852039758762248 ENSG00000219481 NBPF1
ENST00000540383 0.903845156580258 0.742117011527987 -0.0179573624859 ENSG00000215908 CROCCP2
ENST00000412962 0.899614363663705 0.731205045384874 -0.0185262566333853 ENSG00000215908 CROCCP2
ENST00000362058 0.730569089420506 0.423677561927968 -0.0562290980581402 ENSG00000215908 CROCCP2
ENST00000466256 0.464344974389029 0.148134593056623 -0.09233378015701 ENSG00000058453 CROCC
ENST00000375541 0.879978598915519 0.686123657457273 -0.0231764541322506 ENSG00000058453 CROCC
ENST00000445545 0.785191045199595 0.507990612397405 -0.0405783113304137 ENSG00000058453 CROCC
ENST00000467938 0.940733618331306 0.830381434661527 -0.0133341025840346 ENSG00000058453 CROCC
ENST00000375535 0.840520083429471 0.602892436853935 0.0308061682249976 ENSG00000117122 MFAP2
ENST00000375534 0.820301600330742 0.566479547386638 0.0342253970788129 ENSG00000117122 MFAP2
ENST00000490075 0.819228149294446 0.564624007919643 0.0342421686736141 ENSG00000117122 MFAP2
ENST00000438542 0.825501306146163 0.575122935192247 0.0333306017226152 ENSG00000117122 MFAP2
ENST00000476788 0.870933969923738 0.666732809209555 0.0259041901371748 ENSG00000117122 MFAP2
ENST00000478684 0.790729885868257 0.51686336863073 0.0406456357479176 ENSG00000117122 MFAP2
ENST00000492598 0.741090705231793 0.4375833275084 0.0490556962501724 ENSG00000117122 MFAP2
ENST00000446261 0.820101311340891 0.565873632013223 0.0322944827662142 ENSG00000226526 RP1-37C10.3
ENST00000326735 0.70709936849909 0.392159269212788 0.0467304773104897 ENSG00000159363 ATP13A2
ENST00000341676 0.631150386880815 0.300384282443675 0.0569524085137892 ENSG00000159363 ATP13A2
ENST00000452699 0.631150386880815 0.300443481481609 0.0569516638957421 ENSG00000159363 ATP13A2
ENST00000466561 0.615594367480412 0.282046470168238 0.0726599684149924 ENSG00000159363 ATP13A2
ENST00000503552 0.781954502431921 0.501998652038315 0.0464577486170533 ENSG00000159363 ATP13A2
ENST00000463860 0.792495974714918 0.519714255033381 -0.0447358213797136 ENSG00000159363 ATP13A2
ENST00000510069 0.773024250519192 0.487893821733522 0.0429829622262882 ENSG00000159363 ATP13A2
ENST00000375499 0.801657036235401 0.535965381287965 0.0289577666796142 ENSG00000117118 SDHB
ENST00000485515 0.789891770938154 0.515637763885371 0.0313280315162844 ENSG00000117118 SDHB
ENST00000491274 0.826887271516361 0.578673356365975 0.0292636746348436 ENSG00000117118 SDHB
ENST00000475506 0.867809625731328 0.660927587973061 0.0249196567295703 ENSG00000117118 SDHB
ENST00000463045 0.933200755544061 0.811648043723901 0.0135868900397594 ENSG00000117118 SDHB
ENST00000466613 0.761877544316102 0.470016672770571 -0.0450981698696923 ENSG00000117118 SDHB
ENST00000375436 0.747918024449439 0.447099985096029 -0.0321348129428236 ENSG00000179051 RCC2
ENST00000474892 0.798665518812772 0.530388621511857 -0.0360747775921779 ENSG00000179051 RCC2
ENST00000375433 0.536573391340643 0.202861019617733 -0.0584539676761284 ENSG00000179051 RCC2
ENST00000361221 0.194156039452175 0.0261210087218626 -0.131082034789075 ENSG00000074964 ARHGEF10L
ENST00000452522 0.194156039452175 0.0261210087218626 -0.131082034789075 ENSG00000074964 ARHGEF10L
ENST00000434513 0.354629025333371 0.0847780523868208 -0.105684530520179 ENSG00000074964 ARHGEF10L
ENST00000375415 0.339293583167098 0.0778325105268429 -0.108880726425539 ENSG00000074964 ARHGEF10L
ENST00000469726 0.417278115810534 0.11766114748001 -0.098472713623792 ENSG00000074964 ARHGEF10L
ENST00000375408 0.479747739935396 0.158909350649777 -0.0905725634262715 ENSG00000074964 ARHGEF10L
ENST00000167825 0.479747739935396 0.158909350649777 -0.0905725634262715 ENSG00000074964 ARHGEF10L
ENST00000475356 0.468228553535929 0.150877559428828 -0.092656810711094 ENSG00000074964 ARHGEF10L
ENST00000494072 0.879119953553276 0.684163128728625 0.019278903041572 ENSG00000255275 RP13-279N23.2
ENST00000538309 0.994326084391272 0.979622396779166 -0.00172738152670133 ENSG00000159423 ALDH4A1
ENST00000538839 0.994093155120101 0.979156018817572 -0.00178261039726056 ENSG00000159423 ALDH4A1
ENST00000290597 0.994093155120101 0.979184353867447 -0.0017813631134766 ENSG00000159423 ALDH4A1
ENST00000375341 0.999137630518206 0.996397004706857 0.000308527161088971 ENSG00000159423 ALDH4A1
ENST00000455833 0.813254958233791 0.554564759689231 0.0278632783250974 ENSG00000169991 IFFO2
ENST00000416166 0.622480008404506 0.289752820414106 0.0623945914488791 ENSG00000169991 IFFO2
ENST00000375254 0.794811741951516 0.52374864498142 -0.0269308028586556 ENSG00000127481 UBR4
ENST00000375226 0.795480799436068 0.524873563945782 -0.0268570235487067 ENSG00000127481 UBR4
ENST00000375267 0.795480799436068 0.524873563945782 -0.0268570235487067 ENSG00000127481 UBR4
ENST00000375217 0.795480799436068 0.524873563945782 -0.0268570235487067 ENSG00000127481 UBR4
ENST00000375225 0.251166545683097 0.0430179766357625 -0.13308150391999 ENSG00000127481 UBR4
ENST00000429347 0.436933435755114 0.128977298050123 -0.0742472487170378 ENSG00000127481 UBR4
ENST00000375224 0.600560099411524 0.266823518386802 -0.0509805390457305 ENSG00000127481 UBR4
ENST00000459947 0.17205182887755 0.0209314124493928 -0.161566106158067 ENSG00000127481 UBR4
ENST00000543981 0.501919573707178 0.174806171708701 -0.0636034709685387 ENSG00000127481 UBR4
ENST00000467272 0.756331043988764 0.461369378451243 -0.0400785058041004 ENSG00000127481 UBR4
ENST00000375218 0.880762185050074 0.688249087114845 -0.025121742944311 ENSG00000127481 UBR4
ENST00000425413 0.874553517681295 0.674467500187327 -0.0222832908912174 ENSG00000127481 UBR4
ENST00000417040 0.933234331331677 0.811916374713078 -0.011355243801323 ENSG00000127481 UBR4
ENST00000475973 0.4096119964907 0.113195675439517 0.107292276559212 ENSG00000127481 UBR4
ENST00000419533 0.988477884531431 0.960587910650828 -0.002250207926048 ENSG00000127481 UBR4
ENST00000437898 0.284234071781036 0.0546448968595125 0.0571109262053055 ENSG00000230424 RP1-43E13.2
ENST00000477853 0.669448144610202 0.345117605398728 0.0280679241188173 ENSG00000127463 EMC1
ENST00000480380 0.155268154720055 0.0175101284565359 0.0926506589299373 ENSG00000127463 EMC1
ENST00000375199 0.657935212905127 0.330748137807108 0.0301462013291484 ENSG00000127463 EMC1
ENST00000375208 0.81619207276471 0.559791648933905 0.0201635546409634 ENSG00000127463 EMC1
ENST00000461353 0.204630808554209 0.0289228720595195 0.109139739814382 ENSG00000127463 EMC1
ENST00000486405 0.374668436755579 0.09514105442339 0.0920009494771054 ENSG00000127463 EMC1
ENST00000486238 0.361081214775301 0.0879726530308849 0.100469539291539 ENSG00000127463 EMC1
ENST00000494770 0.523944183041652 0.192294307831513 0.0669879309176042 ENSG00000127463 EMC1
ENST00000462505 0.514072068251393 0.18380198274849 0.0804836129423627 ENSG00000127463 EMC1
ENST00000467423 0.79769191508642 0.528255058017063 0.0337769229356462 ENSG00000127463 EMC1
ENST00000475079 0.496929446423957 0.171244007919129 -0.0686597577656553 ENSG00000127463 EMC1
ENST00000488681 0.391523006777125 0.103677910403406 -0.0849610013138093 ENSG00000127463 EMC1
ENST00000356068 0.394324960239242 0.105154425756078 -0.0845787328451371 ENSG00000127463 EMC1
ENST00000330263 0.403943359667113 0.109846502801015 0.072480758451242 ENSG00000053372 MRTO4
ENST00000493700 0.784270618668625 0.506180912378931 0.0453599164984179 ENSG00000053372 MRTO4
ENST00000479559 0.614084413710496 0.280404172767282 0.0699712555150373 ENSG00000053372 MRTO4
ENST00000235835 0.796708285389434 0.526370196480596 -0.0346680599984689 ENSG00000053371 AKR7A2
ENST00000330072 0.791370965335461 0.518072341633448 -0.0353425400100444 ENSG00000053371 AKR7A2
ENST00000489286 0.906470962375928 0.748952208734187 -0.0184180862562754 ENSG00000053371 AKR7A2
ENST00000481966 0.66866088751462 0.344073202087661 -0.0603165107046902 ENSG00000053371 AKR7A2
ENST00000492217 0.904224533568739 0.743206311919381 0.0213862906720459 ENSG00000053371 AKR7A2
ENST00000401084 0.323371948529843 0.0709002074324678 -0.0724453852142541 ENSG00000077549 CAPZB
ENST00000264203 0.323380236201374 0.0709106053497882 -0.072445513741951 ENSG00000077549 CAPZB
ENST00000375144 0.655459061100471 0.32791294633609 -0.0410147723317263 ENSG00000077549 CAPZB
ENST00000375142 0.323791257745987 0.0710858426001253 -0.07240657386188 ENSG00000077549 CAPZB
ENST00000433834 0.326793047591757 0.0722177077189042 -0.0706351702772843 ENSG00000077549 CAPZB
ENST00000264202 0.225757755865497 0.0352885321885485 -0.0840516202128024 ENSG00000077549 CAPZB
ENST00000413711 0.302565083419705 0.0620353999564237 -0.0835436161354681 ENSG00000077549 CAPZB
ENST00000459967 0.208961161699383 0.0299898521482268 -0.111428113996356 ENSG00000077549 CAPZB
ENST00000457768 0.671113041916826 0.347073190534078 -0.0590155607464246 ENSG00000077549 CAPZB
ENST00000489607 0.471175098821799 0.153231443470291 -0.0854459954666437 ENSG00000077549 CAPZB
ENST00000482808 0.0928397262266122 0.00705853238961598 -0.149402246596874 ENSG00000077549 CAPZB
ENST00000602662 0.217275941388361 0.0324904617665307 -0.110742513009817 ENSG00000270136 MINOS1-NBL1
ENST00000486890 0.085014794538881 0.00612713698920833 -0.169789428868303 ENSG00000173436 MINOS1
ENST00000322753 0.132488633480943 0.0132631569236546 -0.154081186022079 ENSG00000173436 MINOS1
ENST00000498067 0.0345044826967775 0.00122523041945053 -0.243958246599111 ENSG00000173436 MINOS1
ENST00000462646 0.0835148648501056 0.00594290579541642 -0.170152790623191 ENSG00000173436 MINOS1
ENST00000467029 0.133866350998131 0.0135475473628351 -0.155596529700765 ENSG00000173436 MINOS1
ENST00000481464 0.133866350998131 0.0135486730545992 -0.15559214083532 ENSG00000173436 MINOS1
ENST00000498642 0.132503949392994 0.0132711010779359 -0.156165253989916 ENSG00000173436 MINOS1
ENST00000479642 0.0212711525844008 0.000502293682974622 -0.258808943922957 ENSG00000173436 MINOS1
ENST00000602293 0.170925197325755 0.0206879932665991 -0.135771380083049 ENSG00000270136 MINOS1-NBL1
ENST00000602384 0.165642313462382 0.0195404818506019 -0.138014478079277 ENSG00000270136 MINOS1-NBL1
ENST00000602450 0.171906615643212 0.0208986661663146 -0.135564527405795 ENSG00000270136 MINOS1-NBL1
ENST00000485362 0.132585373659977 0.0133003587739411 -0.156006353867417 ENSG00000173436 MINOS1
ENST00000428975 0.957844575042213 0.876063788503101 -0.0106731282117818 ENSG00000158747 NBL1
ENST00000289749 0.920940524768814 0.781441628679248 -0.0187755416409366 ENSG00000158747 NBL1
ENST00000451758 0.965302238167936 0.897631076229002 -0.00877285587472725 ENSG00000158747 NBL1
ENST00000375136 0.98894402790615 0.961603410436913 -0.00251183954269951 ENSG00000158747 NBL1
ENST00000548815 0.989895101933745 0.965273326789105 -0.00227285493148196 ENSG00000158747 NBL1
ENST00000425400 0.968754092971602 0.905985242000326 -0.00814043212057237 ENSG00000158747 NBL1
ENST00000427894 0.99562823011105 0.984553771445913 0.0013354594883636 ENSG00000158747 NBL1
ENST00000375120 0.993192423545306 0.975228965253958 -0.00163542161522016 ENSG00000169914 OTUD3
ENST00000375078 0.659111239587334 0.332161748508274 0.0624181200152933 ENSG00000162545 CAMK2N1
ENST00000264198 0.00325571082474929 1.79480527872074e-05 0.242828540777854 ENSG00000090432 MUL1
ENST00000321556 0.722466985838319 0.412863664858265 -0.0347279440710563 ENSG00000158828 PINK1
ENST00000492302 0.704017489068036 0.388201679349961 -0.0374802550370118 ENSG00000158828 PINK1
ENST00000451424 0.999137630518206 0.996496959800042 -0.000159791602355131 ENSG00000117242 PINK1-AS
ENST00000400490 0.612161838273737 0.278431759337214 -0.0482398893930185 ENSG00000158828 PINK1
ENST00000602624 0.887331211657602 0.701653124162055 0.014723364799157 ENSG00000244038 DDOST
ENST00000375048 0.886088525090874 0.699503759700674 0.0148310086493683 ENSG00000244038 DDOST
ENST00000415136 0.882194119384089 0.691152480245956 0.0152360069671557 ENSG00000244038 DDOST
ENST00000475210 0.771262488417947 0.484317417517128 0.0370613212639163 ENSG00000244038 DDOST
ENST00000464364 0.923713356147475 0.78842996484608 0.0113723605433507 ENSG00000244038 DDOST
ENST00000477229 0.987156192304187 0.95688961093637 0.00242573645108868 ENSG00000244038 DDOST
ENST00000312239 0.776595184156066 0.493799562561325 0.0276473875795563 ENSG00000127483 HP1BP3
ENST00000375003 0.499056446874139 0.172971381647516 0.0549690267909307 ENSG00000127483 HP1BP3
ENST00000413451 0.931138536450111 0.806649011088393 0.0165977615144903 ENSG00000203394 RP5-930J4.4
ENST00000488722 0.376066097622689 0.0958883663084127 0.0805346369738987 ENSG00000127483 HP1BP3
ENST00000491748 0.709709419359116 0.395694424357055 0.0515575080259659 ENSG00000127483 HP1BP3
ENST00000419948 0.712945161314344 0.399798915845276 0.0383379399772853 ENSG00000127483 HP1BP3
ENST00000438032 0.909821407243799 0.757890500006262 0.0127226974257385 ENSG00000127483 HP1BP3
ENST00000424732 0.922873422795288 0.786389320839179 0.0110762049286741 ENSG00000127483 HP1BP3
ENST00000417710 0.89794345583409 0.727265802472097 -0.0166584524335821 ENSG00000127483 HP1BP3
ENST00000487117 0.896014431461485 0.722923091687751 0.0174712604028491 ENSG00000127483 HP1BP3
ENST00000375000 0.938979047384265 0.82649833941556 -0.010589277259022 ENSG00000127483 HP1BP3
ENST00000437575 0.575844501345863 0.239813005523449 -0.0570906194580506 ENSG00000127483 HP1BP3
ENST00000419490 0.548806175795008 0.213774902456555 -0.0611691698996452 ENSG00000127483 HP1BP3
ENST00000414993 0.540545467318919 0.207116213446545 -0.0618699075681042 ENSG00000127483 HP1BP3
ENST00000443615 0.59839436958047 0.264745491749088 -0.055466543730368 ENSG00000127483 HP1BP3
ENST00000264211 0.102376728383139 0.00844742941940317 -0.0796869349167661 ENSG00000075151 EIF4G3
ENST00000400422 0.0150359660283698 0.000268033194625415 -0.131642603611252 ENSG00000075151 EIF4G3
ENST00000602326 0.0150359660283698 0.000268033194625415 -0.131642603611252 ENSG00000075151 EIF4G3
ENST00000374935 0.102733378668299 0.00850859271179167 -0.0795043463958431 ENSG00000075151 EIF4G3
ENST00000537738 0.596503100662294 0.262942281538326 -0.0347721889940305 ENSG00000075151 EIF4G3
ENST00000374937 0.069676152457923 0.00427158609162258 -0.087491903033843 ENSG00000075151 EIF4G3
ENST00000536266 0.24537834051577 0.0411630147126206 -0.0597606716161465 ENSG00000075151 EIF4G3
ENST00000435383 0.0975991426236659 0.00771195910793841 -0.152969286217957 ENSG00000075151 EIF4G3
ENST00000496705 0.970629497227718 0.911962028892467 -0.00545927962805582 ENSG00000075151 EIF4G3
ENST00000374933 0.777013977420897 0.494324438002691 -0.0315719121229153 ENSG00000075151 EIF4G3
ENST00000544689 0.826890611645709 0.578790934152145 -0.0253692964161336 ENSG00000075151 EIF4G3
ENST00000356916 0.00506138333011534 3.64732263922411e-05 -0.225365780551145 ENSG00000075151 EIF4G3
ENST00000374927 0.0299416354513689 0.000940549985023178 -0.167898464095887 ENSG00000075151 EIF4G3
ENST00000438975 0.00315540043539595 1.64078266645129e-05 -0.253623550663214 ENSG00000075151 EIF4G3
ENST00000411888 0.00234722229482426 9.30879581101869e-06 -0.258111404467896 ENSG00000075151 EIF4G3
ENST00000415912 0.589103133820123 0.254013348660992 0.0428174714877006 ENSG00000117298 ECE1
ENST00000357071 0.408969494936725 0.112821494351892 0.0623637684978534 ENSG00000117298 ECE1
ENST00000531334 0.882138388863916 0.690974912286401 0.0224628515414388 ENSG00000117298 ECE1
ENST00000374893 0.737799634053556 0.433223155724797 0.0326367283231004 ENSG00000117298 ECE1
ENST00000436918 0.736183927003386 0.431311832797403 0.0327085969039032 ENSG00000117298 ECE1
ENST00000264205 0.716557182073214 0.404389151795159 0.0347270167212567 ENSG00000117298 ECE1
ENST00000526194 0.835446885211577 0.594725218134245 0.0248042058075755 ENSG00000117298 ECE1
ENST00000470394 0.985544957080113 0.953130508775645 -0.00326609470706243 ENSG00000117298 ECE1
ENST00000528294 0.747148762762057 0.445822257025473 0.0426100248135564 ENSG00000117298 ECE1
ENST00000473505 0.737922486816755 0.433589573490801 0.0490835750514485 ENSG00000117298 ECE1
ENST00000481130 0.887413603384977 0.701928235681226 0.0257662270845024 ENSG00000117298 ECE1
ENST00000527991 0.99364583955705 0.977281023403917 -0.0019267517473009 ENSG00000117298 ECE1
ENST00000463334 0.602538636505055 0.268716994213232 -0.0675808338627864 ENSG00000117298 ECE1
ENST00000454000 0.323465184114524 0.0709580920297532 -0.0928858116088327 ENSG00000142794 NBPF3
ENST00000318220 0.35650168205631 0.0856641890541317 -0.087235828602696 ENSG00000142794 NBPF3
ENST00000478653 0.220494810022683 0.0333519128551615 -0.138496325001949 ENSG00000142794 NBPF3
ENST00000318249 0.35650168205631 0.0856641890541317 -0.087235828602696 ENSG00000142794 NBPF3
ENST00000342104 0.35650168205631 0.0856641890541317 -0.087235828602696 ENSG00000142794 NBPF3
ENST00000486229 0.216411026258568 0.0322806642797137 -0.117067708185441 ENSG00000142794 NBPF3
ENST00000434838 0.540156717787265 0.206747181758893 -0.0681931304686856 ENSG00000142794 NBPF3
ENST00000400301 0.632395273142839 0.301690537780715 0.0393109909219082 ENSG00000090686 USP48
ENST00000308271 0.637149633011504 0.307443156090526 0.0389588762598008 ENSG00000090686 USP48
ENST00000374732 0.749014941723279 0.449114179665075 0.0340290369933159 ENSG00000090686 USP48
ENST00000529637 0.528159072850776 0.195646774013221 0.0507033582839948 ENSG00000090686 USP48
ENST00000464577 0.44334306016623 0.133753402995696 0.0879396525674628 ENSG00000090686 USP48
ENST00000487880 0.487944880910769 0.165248632943353 0.0817406871495346 ENSG00000090686 USP48
ENST00000526044 0.45438015141715 0.141313331614773 0.0871178238253345 ENSG00000090686 USP48
ENST00000534705 0.461568849565036 0.146444975165413 0.0857610480464256 ENSG00000090686 USP48
ENST00000421625 0.694425978868582 0.374995253463282 0.04247344032443 ENSG00000090686 USP48
ENST00000374730 0.986404448379538 0.955475833383033 -0.00350781636613814 ENSG00000090686 USP48
ENST00000527823 0.604246557199916 0.270429885703649 0.0697487336060833 ENSG00000090686 USP48
ENST00000532737 0.49615969369825 0.170675144084706 0.0836489172728669 ENSG00000090686 USP48
ENST00000344642 0.870066657334809 0.664446812528561 0.0226250443626962 ENSG00000187942 LDLRAD2
ENST00000543870 0.981449531887942 0.941745872651826 0.00422918150678177 ENSG00000187942 LDLRAD2
ENST00000484271 0.90710057114819 0.751177266148722 -0.022467386045753 ENSG00000187942 LDLRAD2
ENST00000486901 0.896445743929452 0.723854774651681 0.0185663974226452 ENSG00000142798 HSPG2
ENST00000374695 0.926134891645459 0.795145069822413 0.0122885280237104 ENSG00000142798 HSPG2
ENST00000481644 0.764488633425109 0.473900654491239 0.04607667590196 ENSG00000142798 HSPG2
ENST00000469378 0.246463206071509 0.0415236007531053 0.125039616060011 ENSG00000142798 HSPG2
ENST00000426143 0.750335035381258 0.450679509665729 0.0462109845689239 ENSG00000142798 HSPG2
ENST00000471322 0.703237845183482 0.387130846421038 0.0488281608095039 ENSG00000142798 HSPG2
ENST00000374676 0.691707941297732 0.371885448025031 0.0467754629802021 ENSG00000142798 HSPG2
ENST00000453796 0.891019222331552 0.710267840558656 -0.022668773985858 ENSG00000142798 HSPG2
ENST00000430507 0.976769912297671 0.927869230845102 0.00441584457103581 ENSG00000142798 HSPG2
ENST00000493940 0.92831221486782 0.800257259353677 0.0134576818288772 ENSG00000142798 HSPG2
ENST00000427897 0.710982873479907 0.397272161358791 0.0550481004403123 ENSG00000142798 HSPG2
ENST00000498495 0.664034865207854 0.338056441425459 0.0654525109920495 ENSG00000142798 HSPG2
ENST00000480900 0.495861956020349 0.170544025561461 0.0854725587417745 ENSG00000142798 HSPG2
ENST00000412328 0.976247110802508 0.926071815621663 -0.0049635351699536 ENSG00000142798 HSPG2
ENST00000374673 0.944751033571843 0.841762344387183 0.0115308755283117 ENSG00000142798 HSPG2
ENST00000439717 0.755040830347178 0.458184468713235 -0.0390025642549092 ENSG00000142798 HSPG2
ENST00000400259 0.574676835645688 0.23859321930676 0.0442096289669853 ENSG00000070831 CDC42
ENST00000344548 0.57449393429515 0.238415459511571 0.0442130307125106 ENSG00000070831 CDC42
ENST00000315554 0.920238913022961 0.779928961699154 0.00933560621249212 ENSG00000070831 CDC42
ENST00000498236 0.979454483622944 0.935634694536214 0.00267540274085127 ENSG00000070831 CDC42
ENST00000421089 0.963701342140505 0.892420052797684 0.00449929354027905 ENSG00000070831 CDC42
ENST00000411827 0.941030382705718 0.831275072816194 0.00735096317431893 ENSG00000070831 CDC42
ENST00000404138 0.883902588766806 0.694563211464604 -0.0186568298790472 ENSG00000184677 ZBTB40
ENST00000400239 0.797740601962841 0.528333470787174 -0.0433113346931233 ENSG00000184677 ZBTB40
ENST00000375647 0.883902588766806 0.694563211464604 -0.0186568298790472 ENSG00000184677 ZBTB40
ENST00000374651 0.622555184493452 0.289834977960127 -0.0549386357127865 ENSG00000184677 ZBTB40
ENST00000544305 0.105366114083299 0.00889739324270944 -0.150272741232107 ENSG00000133216 EPHB2
ENST00000374630 0.165431958066536 0.0194961263742464 -0.125568973254018 ENSG00000133216 EPHB2
ENST00000400191 0.170155944768153 0.0205234974474378 -0.109107224208393 ENSG00000133216 EPHB2
ENST00000374632 0.227786530170956 0.0359011378631108 -0.104816784934295 ENSG00000133216 EPHB2
ENST00000374627 0.391880661559139 0.103950532435353 -0.0905387850867579 ENSG00000133216 EPHB2
ENST00000465676 0.516869337781446 0.186737383227433 -0.0851005673639005 ENSG00000133216 EPHB2
ENST00000356634 0.657935212905127 0.330543255421685 0.0335316305352738 ENSG00000004487 KDM1A
ENST00000400181 0.660468457567256 0.333645897370147 0.0333197379180049 ENSG00000004487 KDM1A
ENST00000542151 0.657895536524305 0.330489889412126 0.0335320971620666 ENSG00000004487 KDM1A
ENST00000427154 0.258139069758548 0.0454596975638281 0.0603241918197653 ENSG00000240553 RP1-184J9.2
ENST00000465864 0.919932658269563 0.779491918186741 -0.0157884150564444 ENSG00000004487 KDM1A
ENST00000494920 0.667951049602289 0.343263361337025 0.0458968073409594 ENSG00000004487 KDM1A
ENST00000602503 0.676039508264996 0.353148634269364 0.0518984311781062 ENSG00000004487 KDM1A
ENST00000374623 0.0361875038803343 0.0013231540442413 0.0976052729091657 ENSG00000169641 LUZP1
ENST00000418342 0.548959167454426 0.213850382934592 0.0361572930701512 ENSG00000169641 LUZP1
ENST00000302291 0.562756290784831 0.227872653050317 0.0350541616211344 ENSG00000169641 LUZP1
ENST00000314174 0.953434819090774 0.86305093246676 0.00590892161941338 ENSG00000169641 LUZP1
ENST00000471849 0.543889825323457 0.209669769637545 -0.0580527310798024 ENSG00000169641 LUZP1
ENST00000475164 0.549208908739966 0.214468155905741 -0.0740073180545866 ENSG00000169641 LUZP1
ENST00000478691 0.809707303179141 0.548654256972438 0.0193862371114527 ENSG00000125944 HNRNPR
ENST00000374616 0.777678871257271 0.49540812568507 0.022133185442305 ENSG00000125944 HNRNPR
ENST00000476660 0.778388203594134 0.496606538098682 0.0315296664495686 ENSG00000125944 HNRNPR
ENST00000374612 0.777678871257271 0.49542795162401 0.0221336817545854 ENSG00000125944 HNRNPR
ENST00000302271 0.78044197894282 0.50001722400754 0.0219108280596668 ENSG00000125944 HNRNPR
ENST00000427764 0.772609228720374 0.48713303346029 0.0222487271174018 ENSG00000125944 HNRNPR
ENST00000606561 0.84326271174934 0.608035930539853 0.0166114273198782 ENSG00000125944 HNRNPR
ENST00000426846 0.879519061457865 0.68514535115918 0.0132891992063279 ENSG00000125944 HNRNPR
ENST00000463552 0.851373267010398 0.624444316380533 0.0169912961209195 ENSG00000125944 HNRNPR
ENST00000470941 0.711260477965324 0.397804469777631 0.0352133550457452 ENSG00000125944 HNRNPR
ENST00000476451 0.595353441314202 0.261664675442467 0.0437626052179118 ENSG00000125944 HNRNPR
ENST00000490652 0.725891261392474 0.417121448662033 -0.0470708352440255 ENSG00000125944 HNRNPR
ENST00000336689 0.861241585950799 0.646631662009487 -0.0295250120230606 ENSG00000088280 ASAP3
ENST00000492982 0.708179583420744 0.393520321531169 -0.0557777380456516 ENSG00000088280 ASAP3
ENST00000437606 0.715962609062782 0.403739014396976 -0.0549293710515093 ENSG00000088280 ASAP3
ENST00000374561 0.743972123033124 0.441504697506664 -0.038313388006393 ENSG00000117318 ID3
ENST00000463312 0.980620504429514 0.938875112952969 -0.00547368849541223 ENSG00000117318 ID3
ENST00000486541 0.715240489312861 0.403027230345998 -0.0415940150885615 ENSG00000117318 ID3
ENST00000374550 0.55453444477059 0.21970514768359 -0.0589931406132386 ENSG00000142676 RPL11
ENST00000467075 0.994740931014937 0.98145603288832 -0.000898041241832195 ENSG00000142676 RPL11
ENST00000482370 0.554556787274912 0.21972260651432 -0.0590165369771257 ENSG00000142676 RPL11
ENST00000443624 0.560994233360175 0.225860408369702 -0.0581276982813679 ENSG00000142676 RPL11
ENST00000458455 0.549166579871594 0.214161616806042 -0.0598299981659493 ENSG00000142676 RPL11
ENST00000418390 0.313087486373308 0.0667640222146277 0.0701198521176737 ENSG00000011007 TCEB3
ENST00000609199 0.519604866712244 0.188852220264858 0.0532897880202271 ENSG00000011007 TCEB3
ENST00000487554 0.908952859393448 0.756103220634586 0.0174901964779052 ENSG00000011007 TCEB3
ENST00000427796 0.652575789436938 0.324682704820849 0.0559067050476323 ENSG00000236810 RP5-886K2.3
ENST00000246151 0.253089119931863 0.0436841664496354 0.10716056225949 ENSG00000057757 PITHD1
ENST00000374524 0.213167127649297 0.0313002085221824 0.131049744155517 ENSG00000057757 PITHD1
ENST00000374514 0.804726656663406 0.540803033410567 -0.0285519999543494 ENSG00000011009 LYPLA2
ENST00000400061 0.810978142195768 0.550941178627814 -0.0278313151979354 ENSG00000011009 LYPLA2
ENST00000420982 0.868186898561556 0.6617046367988 -0.0216455297406787 ENSG00000011009 LYPLA2
ENST00000374505 0.814708638657347 0.557315198424308 -0.0281689259639043 ENSG00000011009 LYPLA2
ENST00000495365 0.788438598844353 0.51327453176301 -0.0312029830329 ENSG00000011009 LYPLA2
ENST00000374503 0.727794595847893 0.419583399076332 -0.0383511261056961 ENSG00000011009 LYPLA2
ENST00000374502 0.778920381150641 0.497654751560905 -0.032377366623328 ENSG00000011009 LYPLA2
ENST00000492577 0.860749341211025 0.645264955668031 -0.0221526514645687 ENSG00000011009 LYPLA2
ENST00000421070 0.800547388871031 0.533834706466316 -0.0333825398785572 ENSG00000011009 LYPLA2
ENST00000374501 0.979444762100781 0.935568828052555 -0.00512028765224939 ENSG00000011009 LYPLA2
ENST00000472213 0.872989662026335 0.671265238340184 -0.028492932999988 ENSG00000011009 LYPLA2
ENST00000481736 0.895906097226834 0.722420662793159 0.0213197506879617 ENSG00000117308 GALE
ENST00000374497 0.935897440367434 0.818869635070882 0.0136425471934689 ENSG00000117308 GALE
ENST00000459934 0.890992804291091 0.710149708235633 0.0222981199771723 ENSG00000117308 GALE
ENST00000429356 0.935897116993615 0.818855810387298 0.0138395788347979 ENSG00000117308 GALE
ENST00000418277 0.936788395601489 0.821060094168157 -0.0135811069835762 ENSG00000117308 GALE
ENST00000470949 0.983442917058046 0.947632782077015 0.00421572900605461 ENSG00000117308 GALE
ENST00000425913 0.994711278411028 0.981340419838799 0.00147134189223918 ENSG00000117308 GALE
ENST00000445705 0.976888914077294 0.928392186096637 0.00578136430384846 ENSG00000117308 GALE
ENST00000467493 0.96009780978427 0.881996927783614 0.0096375453968066 ENSG00000117308 GALE
ENST00000374490 0.82929034273693 0.583222263987853 0.0272068581048274 ENSG00000117305 HMGCL
ENST00000374487 0.825582968951562 0.575788932261174 0.0277586048383263 ENSG00000117305 HMGCL
ENST00000374483 0.825582968951562 0.575788932261174 0.0277586048383263 ENSG00000117305 HMGCL
ENST00000436439 0.82929034273693 0.583222263987853 0.0272068581048274 ENSG00000117305 HMGCL
ENST00000235958 0.829312990125707 0.583290510775995 0.0272031648929449 ENSG00000117305 HMGCL
ENST00000509389 0.856813397113678 0.636740586622626 0.0249589583471581 ENSG00000117305 HMGCL
ENST00000513148 0.688608124738654 0.368434516415026 0.0517631106115146 ENSG00000117305 HMGCL
ENST00000471915 0.583217539138434 0.246942569276074 0.0630700960989986 ENSG00000189266 PNRC2
ENST00000334351 0.540019728056998 0.206492379809039 0.0663848116760771 ENSG00000189266 PNRC2
ENST00000374468 0.587951943534324 0.252230975429002 0.0601795536124733 ENSG00000189266 PNRC2
ENST00000579103 0.985424676719917 0.952834702197253 0.0039297400849998 ENSG00000189266 PNRC2
ENST00000344989 0.395055045624224 0.105508826717964 0.0656663310659805 ENSG00000188529 SRSF10
ENST00000453840 0.39188047377174 0.103929523147387 0.0659552266485721 ENSG00000188529 SRSF10
ENST00000341154 0.399144580004607 0.107448420319535 0.0652926938421323 ENSG00000188529 SRSF10
ENST00000484146 0.387194710050033 0.101350625103329 0.0666882578602494 ENSG00000188529 SRSF10
ENST00000473858 0.383098460915822 0.0994386400389068 0.0670614749048545 ENSG00000188529 SRSF10
ENST00000374452 0.386309676014566 0.100976448333186 0.0667841517883856 ENSG00000188529 SRSF10
ENST00000374453 0.383422754229177 0.0995655260765425 0.0670433044861701 ENSG00000188529 SRSF10
ENST00000343255 0.378242657913859 0.096924954735132 0.068240517399581 ENSG00000188529 SRSF10
ENST00000492112 0.381195185274351 0.0984868218002491 0.0679291592827753 ENSG00000188529 SRSF10
ENST00000485841 0.581203716306572 0.245013417990826 0.0525836052441481 ENSG00000188529 SRSF10
ENST00000338597 0.710189897489793 0.396270590011849 0.0381452616843526 ENSG00000188529 SRSF10
ENST00000495785 0.481303729669609 0.159987812505237 0.0577034431057987 ENSG00000188529 SRSF10
ENST00000473754 0.69320941524375 0.373947120892428 0.0403826873863632 ENSG00000188529 SRSF10
ENST00000485292 0.419679656047038 0.119050521715508 0.0904995347886529 ENSG00000188529 SRSF10
ENST00000469303 0.566765493021322 0.231261016669311 0.0736402764684585 ENSG00000188529 SRSF10
ENST00000468303 0.85805133979308 0.639548379671464 0.030984881625793 ENSG00000001460 STPG1
ENST00000374399 0.682064184439649 0.36023473545718 0.048432057853375 ENSG00000001461 NIPAL3
ENST00000003912 0.665911782685099 0.340660789525264 0.0451617198264933 ENSG00000001461 NIPAL3
ENST00000488155 0.62071455692058 0.288020557885937 0.0705311676787713 ENSG00000001461 NIPAL3
ENST00000358028 0.425882785496261 0.12309904780966 0.0903464578058852 ENSG00000001461 NIPAL3
ENST00000339255 0.584686497680033 0.248842004901616 0.0643835103300821 ENSG00000001461 NIPAL3
ENST00000475663 0.489588293735095 0.16649166776599 0.0910797727299682 ENSG00000001461 NIPAL3
ENST00000428131 0.449308431552159 0.137776557767841 0.0968027711667962 ENSG00000001461 NIPAL3
ENST00000374395 0.697281399199185 0.378536654456095 0.0601628626395266 ENSG00000117602 RCAN3
ENST00000478890 0.460766048510925 0.145870973637825 0.0778514646060814 ENSG00000133226 SRRM1
ENST00000593639 0.451101601447544 0.139040489553704 0.0805060821103449 ENSG00000133226 SRRM1
ENST00000323848 0.610271832133956 0.276458981509745 0.04586500678376 ENSG00000133226 SRRM1
ENST00000466910 0.387664222998805 0.101650235113791 0.0972880495545652 ENSG00000133226 SRRM1
ENST00000468822 0.538487567329723 0.205105080986575 0.0636661889953221 ENSG00000133226 SRRM1
ENST00000447431 0.561450305499851 0.22634460602843 0.0528355935015022 ENSG00000133226 SRRM1
ENST00000600523 0.231145433206877 0.0368098763719039 0.121119911743053 ENSG00000133226 SRRM1
ENST00000462710 0.458364667113103 0.144230472504177 0.0772843858334562 ENSG00000133226 SRRM1
ENST00000374389 0.578895437858007 0.24280100898603 0.0512032604699377 ENSG00000133226 SRRM1
ENST00000490543 0.458364667113103 0.144230472504177 0.0772843858334562 ENSG00000133226 SRRM1
ENST00000479034 0.591966389224299 0.257268616339423 0.0480269088335131 ENSG00000133226 SRRM1
ENST00000596378 0.72826776893407 0.420203927274336 0.0345839527203993 ENSG00000133226 SRRM1
ENST00000494934 0.875010212854327 0.675441144710957 0.0251745908347886 ENSG00000133226 SRRM1
ENST00000495561 0.819075047388946 0.564364419444693 0.0360611401992 ENSG00000133226 SRRM1
ENST00000537199 0.957060455961038 0.872669066643965 -0.00817102635858747 ENSG00000133226 SRRM1
ENST00000496882 0.871833756630396 0.668463029109584 -0.027223722384199 ENSG00000133226 SRRM1
ENST00000461768 0.908116512789371 0.753862084221222 0.0197989577375719 ENSG00000133226 SRRM1
ENST00000485541 0.977331383232103 0.929364198778993 0.00602069092545849 ENSG00000133226 SRRM1
ENST00000374379 0.0499633368518387 0.00227868442176461 0.140545538314959 ENSG00000169504 CLIC4
ENST00000497755 0.0261585577824117 0.000735683478129367 -0.148398179419755 ENSG00000169504 CLIC4
ENST00000488683 0.0497421620979825 0.00226139994952919 0.140640214558233 ENSG00000169504 CLIC4
ENST00000489758 0.0633638671832342 0.00361688933959166 -0.15175055267768 ENSG00000169504 CLIC4
ENST00000236273 0.587601159930983 0.251808420443279 0.0494990128641815 ENSG00000117614 SYF2
ENST00000354361 0.595568008416926 0.261892397033783 0.0485437068439817 ENSG00000117614 SYF2
ENST00000474160 0.852995608626419 0.627392142801637 0.0246234481358587 ENSG00000117614 SYF2
ENST00000476231 0.779989022947833 0.499151975012062 0.0384490031856873 ENSG00000117614 SYF2
ENST00000243189 0.86543896524798 0.655941426635312 0.0211453982862832 ENSG00000117616 C1orf63
ENST00000569495 0.792765981488333 0.520188403358115 0.0452340536029264 ENSG00000117616 C1orf63
ENST00000498238 0.865495861344104 0.656055048308578 0.021143642142427 ENSG00000117616 C1orf63
ENST00000566395 0.588630793338367 0.253470304945453 0.070345079999237 ENSG00000117616 C1orf63
ENST00000565733 0.58109771215483 0.244884666016891 0.0719806203075384 ENSG00000117616 C1orf63
ENST00000568254 0.865498392944428 0.656099176767443 0.0211448252508847 ENSG00000117616 C1orf63
ENST00000473314 0.954452413285135 0.866177441851541 -0.00760707432429873 ENSG00000117616 C1orf63
ENST00000417642 0.865498392944428 0.656099176767443 0.0211448252508847 ENSG00000117616 C1orf63
ENST00000570063 0.596831321840889 0.263261981974679 0.0693213176551778 ENSG00000117616 C1orf63
ENST00000475766 0.675343603314074 0.352112931981698 0.0578023638878195 ENSG00000117616 C1orf63
ENST00000491378 0.577035311838394 0.241110481673867 0.0807817755041794 ENSG00000117616 C1orf63
ENST00000431849 0.9695344605016 0.908884043284812 -0.00566747537108547 ENSG00000117616 C1orf63
ENST00000568212 0.930689481737759 0.805909866941745 -0.0124951050122713 ENSG00000117616 C1orf63
ENST00000568701 0.944026764086882 0.839914198542798 -0.0107973877833955 ENSG00000117616 C1orf63
ENST00000561867 0.571919998399754 0.235820098238346 -0.0629553857745749 ENSG00000117616 C1orf63
ENST00000568996 0.519838603375322 0.188967259413679 -0.0699267823564113 ENSG00000117616 C1orf63
ENST00000374358 0.837085518721785 0.597412983641529 0.0191903900508722 ENSG00000183726 TMEM50A
ENST00000498135 0.76370483015958 0.472816084771278 0.0276208819501019 ENSG00000183726 TMEM50A
ENST00000491936 0.763578880618901 0.472662751645984 0.0269814692603013 ENSG00000183726 TMEM50A
ENST00000480937 0.756210899857505 0.461071679795958 0.0275500705164797 ENSG00000183726 TMEM50A
ENST00000468704 0.831151882064397 0.587315853650719 0.0223226941450827 ENSG00000183726 TMEM50A
ENST00000487234 0.656155201957673 0.328476352548495 0.0541147011057522 ENSG00000183726 TMEM50A
ENST00000399763 0.358871983346629 0.0867062793425456 -0.0824031439424091 ENSG00000204178 TMEM57
ENST00000399766 0.358871983346629 0.0867062793425456 -0.0824031439424091 ENSG00000204178 TMEM57
ENST00000374343 0.358872168828936 0.0867115167738511 -0.0824041347851667 ENSG00000204178 TMEM57
ENST00000470035 0.681154221949266 0.358873227793743 0.0620286803791037 ENSG00000204178 TMEM57
ENST00000374338 0.973413671235502 0.919059825887886 -0.00526803381005015 ENSG00000157978 LDLRAP1
ENST00000488127 0.810414124879448 0.550050245778842 0.0337542904364654 ENSG00000157978 LDLRAP1
ENST00000354177 0.149081776755364 0.0162904499660914 0.0943203792067981 ENSG00000162430 SEPN1
ENST00000361547 0.149081776755364 0.0162904499660914 0.0943203792067981 ENSG00000162430 SEPN1
ENST00000374315 0.149045004276184 0.016278663138086 0.0943218188454591 ENSG00000162430 SEPN1
ENST00000559265 0.196405873804766 0.0267446417174535 0.0849646619547261 ENSG00000255054 RP1-317E23.6
ENST00000494537 0.285868103703833 0.055289014549154 0.104805430400139 ENSG00000162430 SEPN1
ENST00000527604 0.281812743466062 0.0537430830953046 0.074034990023698 ENSG00000255054 RP1-317E23.6
ENST00000442055 0.594505144829688 0.259887636817468 0.0570771766785473 ENSG00000228172 RP1-317E23.3
ENST00000453649 0.590031522806377 0.255146459234162 0.0576875145407835 ENSG00000228172 RP1-317E23.3
ENST00000424294 0.589752659512923 0.25484699669366 0.0605594468471039 ENSG00000117640 MTFR1L
ENST00000374303 0.28754892724012 0.0559104422423418 0.0912774136453149 ENSG00000117640 MTFR1L
ENST00000533762 0.57596015867801 0.239981012998332 0.0636891411510072 ENSG00000117640 MTFR1L
ENST00000529116 0.568106603260812 0.232480480284499 0.0648295078508008 ENSG00000117640 MTFR1L
ENST00000474295 0.28754892724012 0.0559104422423418 0.0912774136453149 ENSG00000117640 MTFR1L
ENST00000488327 0.545141440206275 0.21087237039117 0.0666946066071505 ENSG00000117640 MTFR1L
ENST00000472643 0.215885654063807 0.0320929680786484 0.106826823423263 ENSG00000117640 MTFR1L
ENST00000494293 0.479966718760968 0.15906906424633 0.0806028922637027 ENSG00000117640 MTFR1L
ENST00000469815 0.218267268866801 0.0327723036380194 0.103926530449684 ENSG00000117640 MTFR1L
ENST00000526894 0.216122980524245 0.0321876640603087 0.106811486080883 ENSG00000117640 MTFR1L
ENST00000478284 0.488323900468423 0.165499634226645 0.0723545191970062 ENSG00000117640 MTFR1L
ENST00000524618 0.234804044220374 0.0378407142685283 0.101225655462599 ENSG00000117640 MTFR1L
ENST00000374307 0.287808455073594 0.0560592755931259 0.0912625353684598 ENSG00000117640 MTFR1L
ENST00000528624 0.705911050944945 0.390522675104599 0.0475389951120474 ENSG00000117640 MTFR1L
ENST00000525713 0.614685560674457 0.280989711170102 0.0587309118445237 ENSG00000117640 MTFR1L
ENST00000374301 0.309204750661707 0.0651711212600906 0.0884288400750098 ENSG00000117640 MTFR1L
ENST00000464008 0.476862119516536 0.156884701233856 0.0732790102084167 ENSG00000117640 MTFR1L
ENST00000526158 0.573125947534188 0.236874539221749 0.0628977082344634 ENSG00000117640 MTFR1L
ENST00000530599 0.712969571169126 0.400153493567292 0.046378360318315 ENSG00000117640 MTFR1L
ENST00000374300 0.371966114195526 0.0937181089606247 0.0815336379954156 ENSG00000117640 MTFR1L
ENST00000466284 0.358927715079245 0.0867353248283724 0.0852844166083722 ENSG00000117640 MTFR1L
ENST00000531361 0.383557103634684 0.0996520336969613 0.0890874284103537 ENSG00000117640 MTFR1L
ENST00000497956 0.28478858258508 0.054895068213631 0.112216950684945 ENSG00000117640 MTFR1L
ENST00000538789 0.197125121563915 0.0269424108446108 0.145003921018637 ENSG00000127423 AUNIP
ENST00000455431 0.541646223432792 0.207882365964736 -0.0783614876408402 ENSG00000236528 RP1-125I3.2
ENST00000374296 0.41127183477366 0.114414912494829 -0.0922495819038354 ENSG00000182749 PAQR7
ENST00000426559 0.885947255352416 0.699225590207965 -0.0218288598763805 ENSG00000117632 STMN1
ENST00000455785 0.91104591507793 0.760597844861695 -0.0174049873851772 ENSG00000117632 STMN1
ENST00000399728 0.914135963861397 0.767262543649418 -0.0169167286882812 ENSG00000117632 STMN1
ENST00000465604 0.920940524768814 0.781539879887259 -0.0158672560520791 ENSG00000117632 STMN1
ENST00000357865 0.910133590042611 0.758484039192073 -0.0176253529628384 ENSG00000117632 STMN1
ENST00000374291 0.922997646740343 0.786575303855568 -0.0156713090917899 ENSG00000117632 STMN1
ENST00000485226 0.985674124862541 0.953437091100331 0.0034002115591539 ENSG00000117632 STMN1
ENST00000446334 0.916819352618639 0.773430355303341 0.0175032641597906 ENSG00000117632 STMN1
ENST00000580971 0.974996852455441 0.92284146173418 -0.00677761691906388 ENSG00000264021 MIR3917
ENST00000374282 0.935620201772983 0.818170352316031 0.0150358744483353 ENSG00000158006 PAFAH2
ENST00000270792 0.911534113349723 0.761691461567304 0.0152131544299023 ENSG00000142669 SH3BGRL3
ENST00000319041 0.913186491338515 0.765118826394916 0.0149728227029531 ENSG00000142669 SH3BGRL3
ENST00000314675 0.741907479485588 0.438975118598253 0.0379547618671747 ENSG00000158062 UBXN11
ENST00000434391 0.801288700312944 0.535413707900969 -0.0247034760082915 ENSG00000117682 DHDDS
ENST00000427245 0.783631513763437 0.504810706379434 -0.0323650484947959 ENSG00000117682 DHDDS
ENST00000527611 0.593371575864971 0.258756419113958 -0.0594696265635205 ENSG00000117682 DHDDS
ENST00000374186 0.607985182882109 0.273941697461351 -0.0525395416952561 ENSG00000117682 DHDDS
ENST00000525682 0.738585759605871 0.43429353361183 -0.0335420872590064 ENSG00000117682 DHDDS
ENST00000236342 0.756210899857505 0.461081980793995 -0.0318138208740202 ENSG00000117682 DHDDS
ENST00000526219 0.747049629024498 0.445711466252947 -0.0327001233437919 ENSG00000117682 DHDDS
ENST00000374185 0.757661720772625 0.463380012084348 -0.0356707770476424 ENSG00000117682 DHDDS
ENST00000487944 0.868588144672124 0.662312284929915 -0.0226851672012843 ENSG00000117682 DHDDS
ENST00000360009 0.801338691411732 0.535470301058812 -0.0247037658673774 ENSG00000117682 DHDDS
ENST00000533087 0.77200136910295 0.485807409500308 -0.0343447439322781 ENSG00000117682 DHDDS
ENST00000531312 0.699532115442346 0.381374128145663 -0.0429504952336962 ENSG00000117682 DHDDS
ENST00000525165 0.697181208407666 0.378297762531631 -0.0430878276740087 ENSG00000117682 DHDDS
ENST00000525546 0.649616097706822 0.321809618260049 -0.049448441028233 ENSG00000117682 DHDDS
ENST00000528557 0.623821151920617 0.29182720313036 -0.0504009931120277 ENSG00000117682 DHDDS
ENST00000525326 0.677126882603002 0.354170906343557 -0.0467041721472706 ENSG00000117682 DHDDS
ENST00000526278 0.747868350495335 0.447030753375865 -0.0375099859372994 ENSG00000117682 DHDDS
ENST00000436153 0.756210899857505 0.460577942807252 -0.0363140223228956 ENSG00000117682 DHDDS
ENST00000529688 0.699760161460229 0.381683534029376 -0.0429595768469478 ENSG00000117682 DHDDS
ENST00000530781 0.757165759984149 0.462564069293162 -0.0385469774081207 ENSG00000117682 DHDDS
ENST00000531955 0.848952410322985 0.619099454223267 -0.0250101232371105 ENSG00000117682 DHDDS
ENST00000525410 0.900995188083353 0.734682228009432 -0.0173334383940173 ENSG00000117682 DHDDS
ENST00000430232 0.980427823133551 0.938025653273813 -0.00377125511840014 ENSG00000117682 DHDDS
ENST00000431933 0.98013672213497 0.936967139686497 -0.0037095990496267 ENSG00000117682 DHDDS
ENST00000416052 0.89499381438035 0.72029950456306 -0.0233027589521342 ENSG00000117682 DHDDS
ENST00000468388 0.373848854021553 0.0947867613337663 0.0662589477488028 ENSG00000198830 HMGN2
ENST00000479815 0.216017400375784 0.0321348358093005 0.0791636472539163 ENSG00000198830 HMGN2
ENST00000460563 0.187790875127816 0.0244929877804047 0.0879843803146124 ENSG00000198830 HMGN2
ENST00000464888 0.222361059596095 0.0340155339674757 0.0801178477729255 ENSG00000198830 HMGN2
ENST00000463817 0.194729154086548 0.0262861519697209 0.0867259872792547 ENSG00000198830 HMGN2
ENST00000467700 0.194216166301216 0.0261388847700334 0.0872667336388209 ENSG00000198830 HMGN2
ENST00000361427 0.214601784732934 0.0317499601935156 0.0833687007864809 ENSG00000198830 HMGN2
ENST00000466194 0.306776798364035 0.0640435184453684 0.0754107199563108 ENSG00000198830 HMGN2
ENST00000493418 0.299866715140954 0.0605940850490672 0.0762428815484859 ENSG00000198830 HMGN2
ENST00000324856 0.438533205831647 0.129963495801652 -0.0530645431966134 ENSG00000117713 ARID1A
ENST00000457599 0.348213754647979 0.0819642931627724 -0.0631991867719569 ENSG00000117713 ARID1A
ENST00000374152 0.850786364767848 0.622962544788068 -0.0201463677024486 ENSG00000117713 ARID1A
ENST00000430799 0.542747811626203 0.20890199295446 0.0654528698981762 ENSG00000117713 ARID1A
ENST00000466382 0.665984044415904 0.34079534623097 0.0515449133749473 ENSG00000117713 ARID1A
ENST00000540690 0.669613906153685 0.34529799353923 0.0512828114399038 ENSG00000117713 ARID1A
ENST00000532781 0.839785219340751 0.601383107054023 0.0295069651563074 ENSG00000117713 ARID1A
ENST00000472757 0.818497027245954 0.563538200303767 0.0377456372319638 ENSG00000060642 PIGV
ENST00000078527 0.861288884398628 0.647245097458302 0.0294126296549624 ENSG00000060642 PIGV
ENST00000449950 0.863949102386591 0.652885688163502 0.0291197589049384 ENSG00000060642 PIGV
ENST00000374145 0.874615164653841 0.674780399791554 0.0270676836804362 ENSG00000060642 PIGV
ENST00000374142 0.963701342140505 0.892285587359403 -0.00649035659093274 ENSG00000204160 ZDHHC18
ENST00000374141 0.748205836107779 0.447753222394897 -0.0483606665459641 ENSG00000204160 ZDHHC18
ENST00000488397 0.892898341291009 0.714058352846355 0.0189445845487852 ENSG00000204160 ZDHHC18
ENST00000374135 0.657935212905127 0.33061719697414 -0.0465112060346743 ENSG00000142751 GPN2
ENST00000374133 0.776595184156066 0.493730868373881 -0.0437047093204883 ENSG00000142751 GPN2
ENST00000477418 0.784849135708913 0.507442419605928 -0.0424726239631524 ENSG00000142751 GPN2
ENST00000431781 0.97541676539797 0.923892859378653 -0.00623603456406099 ENSG00000142751 GPN2
ENST00000435827 0.32086246507364 0.0698644995797449 -0.0893409709842974 ENSG00000090273 NUDC
ENST00000321265 0.837871300054235 0.598833142464459 -0.0211207389039651 ENSG00000090273 NUDC
ENST00000452707 0.238794824662051 0.0391593751851275 -0.103665063565416 ENSG00000090273 NUDC
ENST00000484772 0.44052278442924 0.131416178020781 0.07690687661808 ENSG00000090273 NUDC
ENST00000522111 0.346560388803517 0.0809486681973489 0.0951368185944473 ENSG00000253368 TRNP1
ENST00000531285 0.499956804076583 0.173587270960494 0.0874442655630741 ENSG00000253368 TRNP1
ENST00000374089 0.658957128270999 0.332001735262163 0.0540905726290511 ENSG00000090020 SLC9A1
ENST00000263980 0.850688632225592 0.622705423823468 -0.0243749976645975 ENSG00000090020 SLC9A1
ENST00000545949 0.82737143165153 0.579620403643468 -0.0289871654980508 ENSG00000090020 SLC9A1
ENST00000447808 0.957069388135353 0.873297723202554 -0.0108410970243152 ENSG00000090020 SLC9A1
ENST00000374086 0.634694238941876 0.304297279883943 -0.0575075091134969 ENSG00000090020 SLC9A1
ENST00000374084 0.424091155976298 0.121626329788649 -0.0933076484890854 ENSG00000090020 SLC9A1
ENST00000319394 0.89392868230329 0.717152966059525 0.0177864869256047 ENSG00000142784 WDTC1
ENST00000361771 0.89566777840046 0.721852865738303 0.0174690665247849 ENSG00000142784 WDTC1
ENST00000447062 0.677033229962157 0.354112125197824 0.0482690856378527 ENSG00000142784 WDTC1
ENST00000491239 0.678005872285936 0.355229086634358 0.0499803808305686 ENSG00000142784 WDTC1
ENST00000374076 0.970629497227718 0.912050731847801 -0.00595197693104095 ENSG00000186501 TMEM222
ENST00000464720 0.970629497227718 0.912045670280347 -0.00595397293204113 ENSG00000186501 TMEM222
ENST00000608611 0.970629497227718 0.912045670280347 -0.00595397293204113 ENSG00000186501 TMEM222
ENST00000466759 0.883902588766806 0.694622788214459 0.02549023111462 ENSG00000186501 TMEM222
ENST00000486082 0.996307706206725 0.986860695152025 0.00093310279721244 ENSG00000186501 TMEM222
ENST00000464813 0.912860834865268 0.76433206868776 0.0181625981646691 ENSG00000186501 TMEM222
ENST00000478104 0.978427354317868 0.932601342159319 0.00458810215632034 ENSG00000186501 TMEM222
ENST00000498220 0.9048752100597 0.744880200988489 0.0191420434527039 ENSG00000186501 TMEM222
ENST00000471456 0.952891368600273 0.860457032396038 -0.0112634153062299 ENSG00000186501 TMEM222
ENST00000470223 0.97281005745989 0.91723658519548 -0.00668862931134587 ENSG00000186501 TMEM222
ENST00000472410 0.794110472052579 0.522563848803545 0.0393227720711608 ENSG00000142733 MAP3K6
ENST00000374040 0.678067713865351 0.355337754879914 0.0551711598169308 ENSG00000142733 MAP3K6
ENST00000493901 0.678006552117739 0.355239253078126 0.055186038585227 ENSG00000142733 MAP3K6
ENST00000357582 0.676786074510469 0.35385694773775 0.0554017337038521 ENSG00000142733 MAP3K6
ENST00000430629 0.289267448610986 0.0566342369011045 0.0601043408190323 ENSG00000158195 WASF2
ENST00000536657 0.935618015108806 0.818103085062656 -0.00988072598613572 ENSG00000158195 WASF2
ENST00000247087 0.273253807817566 0.0505439112052835 -0.0997477011549079 ENSG00000126705 AHDC1
ENST00000374011 0.273574060044322 0.0508085641286313 -0.0996245139268533 ENSG00000126705 AHDC1
ENST00000490295 0.0285226505344228 0.000863172650194403 -0.188631976730793 ENSG00000126705 AHDC1
ENST00000480033 0.0486200783361032 0.00215832851509383 -0.188173972594425 ENSG00000126705 AHDC1
ENST00000373943 0.5372643613374 0.203880061029028 0.0575054901818929 ENSG00000117758 STX12
ENST00000440806 0.93515547642771 0.81702200130621 -0.010638412440917 ENSG00000117758 STX12
ENST00000468761 0.562392268471092 0.227528228610327 -0.068622673602498 ENSG00000117758 STX12
ENST00000472285 0.280964191832414 0.0534399063871911 0.122117908212766 ENSG00000117758 STX12
ENST00000311772 0.766968594528232 0.477402216228875 0.0312500221769089 ENSG00000117751 PPP1R8
ENST00000236412 0.77037506757089 0.482371410020255 0.0309092207990737 ENSG00000117751 PPP1R8
ENST00000373931 0.766682233536354 0.477068663231145 0.0312473781224481 ENSG00000117751 PPP1R8
ENST00000431586 0.947568619862564 0.846935442653012 -0.0098089669936259 ENSG00000117751 PPP1R8
ENST00000486634 0.434862416533589 0.127852172934927 0.0839152695802498 ENSG00000117751 PPP1R8
ENST00000373912 0.202178411463365 0.0282766599896528 0.127613535138492 ENSG00000117748 RPA2
ENST00000373909 0.151888441209729 0.016835777278317 0.140065358994023 ENSG00000117748 RPA2
ENST00000313433 0.261833056753277 0.0466330462955215 0.12216088087998 ENSG00000117748 RPA2
ENST00000444045 0.417248801181888 0.117594226030513 0.108137023595309 ENSG00000117748 RPA2
ENST00000373871 0.612804648830284 0.279065874415955 -0.044257440482327 ENSG00000158161 EYA3
ENST00000436342 0.612804648830284 0.279065874415955 -0.044257440482327 ENSG00000158161 EYA3
ENST00000373864 0.409315417065442 0.113018956242908 -0.0810207655725268 ENSG00000158161 EYA3
ENST00000540618 0.280964191832414 0.053434054753659 -0.101866288808728 ENSG00000158161 EYA3
ENST00000545175 0.279882490177971 0.052978104186078 -0.101336589059477 ENSG00000158161 EYA3
ENST00000373863 0.345131948762988 0.0804552151076585 -0.0921333896085905 ENSG00000158161 EYA3
ENST00000471498 0.417904117686595 0.11801786115432 -0.0856351109901533 ENSG00000158161 EYA3
ENST00000603289 0.485003131427439 0.163077176491732 0.0617412217485977 ENSG00000126698 DNAJC8
ENST00000263697 0.349694726797563 0.082596607249731 0.0703480806543307 ENSG00000126698 DNAJC8
ENST00000596102 0.0717293691433843 0.00453010590409287 0.195874341841921 ENSG00000269804 AL353354.2
ENST00000489277 0.349694726797563 0.082596607249731 0.0703480806543307 ENSG00000126698 DNAJC8
ENST00000470967 0.971169712307669 0.913347571176366 0.00641077750898388 ENSG00000126698 DNAJC8
ENST00000482674 0.487944880910769 0.165251155842653 0.0795685732411244 ENSG00000126698 DNAJC8
ENST00000488868 0.521796875813507 0.190689196940243 0.0750118631163289 ENSG00000126698 DNAJC8
ENST00000497986 0.408591616666085 0.112605675591965 -0.0783726547213889 ENSG00000130770 ATPIF1
ENST00000335514 0.408591616666085 0.112605675591965 -0.0783726547213889 ENSG00000130770 ATPIF1
ENST00000468425 0.404635915262535 0.110198424052036 -0.0783559870383564 ENSG00000130770 ATPIF1
ENST00000465645 0.408591616666085 0.112605675591965 -0.0783726547213889 ENSG00000130770 ATPIF1
ENST00000253063 0.96960905654625 0.909043032553478 -0.00736554756284394 ENSG00000130766 SESN2
ENST00000373842 0.664352734642649 0.338717779963146 0.0620979975085451 ENSG00000130772 MED18
ENST00000398997 0.664352734642649 0.338717779963146 0.0620979975085451 ENSG00000130772 MED18
ENST00000373839 0.439949218718891 0.130890748988852 -0.0708151523430135 ENSG00000204138 PHACTR4
ENST00000463428 0.455899847915925 0.14254456264636 -0.0898190001291002 ENSG00000204138 PHACTR4
ENST00000493669 0.43411811919359 0.127405049942175 -0.0770172031965349 ENSG00000204138 PHACTR4
ENST00000373836 0.80732610834432 0.544669441685534 -0.0302632352977919 ENSG00000204138 PHACTR4
ENST00000398958 0.975588529313722 0.924302444219921 -0.00384986119828554 ENSG00000180198 RCC1
ENST00000413987 0.744510152996075 0.442308750605768 0.0374223955583488 ENSG00000242125 SNHG3
ENST00000427469 0.927229766323625 0.798004449736322 -0.0105475681126318 ENSG00000180198 RCC1
ENST00000447507 0.55440177607072 0.219555247892408 0.0721494910702197 ENSG00000242125 SNHG3
ENST00000434290 0.930293540919462 0.805230494144912 -0.0101190087516852 ENSG00000180198 RCC1
ENST00000373833 0.976710044112771 0.92771392014388 -0.00367313868207647 ENSG00000180198 RCC1
ENST00000437681 0.736571824074593 0.431692880608767 0.0431923683635268 ENSG00000242125 SNHG3
ENST00000419074 0.309995831234062 0.0655430274917067 -0.102313576470806 ENSG00000180198 RCC1
ENST00000373832 0.84390235169122 0.609675783361994 -0.0305486088155044 ENSG00000180198 RCC1
ENST00000373831 0.799005571763596 0.531156220283331 -0.0407619271641673 ENSG00000180198 RCC1
ENST00000411533 0.894491593797803 0.71900598214962 -0.0234159122464164 ENSG00000180198 RCC1
ENST00000430407 0.806499980890314 0.543633639740655 -0.0400138799211447 ENSG00000180198 RCC1
ENST00000373830 0.919509651420847 0.778813179552351 -0.016987687777243 ENSG00000180098 TRNAU1AP
ENST00000480930 0.89064804384424 0.709383359034431 -0.0228331350707007 ENSG00000180098 TRNAU1AP
ENST00000491577 0.875889887943718 0.677156971332342 -0.0254686736698046 ENSG00000180098 TRNAU1AP
ENST00000484775 0.968911932463925 0.906679612921626 -0.00729801126935593 ENSG00000180098 TRNAU1AP
ENST00000531126 0.631131005465345 0.300309671766826 0.0706231971060307 ENSG00000197989 SNHG12
ENST00000461448 0.631131005465345 0.300309671766826 0.0706231971060307 ENSG00000197989 SNHG12
ENST00000470977 0.631131005465345 0.300309671766826 0.0706231971060307 ENSG00000197989 SNHG12
ENST00000474814 0.631131005465345 0.300309671766826 0.0706231971060307 ENSG00000197989 SNHG12
ENST00000481220 0.631131005465345 0.300310788416841 0.0706292596185569 ENSG00000197989 SNHG12
ENST00000488745 0.662896325027883 0.336944163125138 0.0652736523003733 ENSG00000197989 SNHG12
ENST00000483436 0.631409626871902 0.30066690039869 0.0706350681413315 ENSG00000197989 SNHG12
ENST00000471683 0.850846894550701 0.623201672184989 -0.0301573052851995 ENSG00000120656 TAF12
ENST00000373824 0.648257961259875 0.320011976933582 -0.048507558459021 ENSG00000120656 TAF12
ENST00000263974 0.633151164000431 0.302760442005531 -0.0503380645171104 ENSG00000120656 TAF12
ENST00000495422 0.588034456604739 0.252385491466987 -0.0600414604430243 ENSG00000120656 TAF12
ENST00000373816 0.692165260797688 0.372772056357455 -0.0519677533636169 ENSG00000162419 GMEB1
ENST00000361872 0.721279111672606 0.411477584132289 -0.0523444289788283 ENSG00000162419 GMEB1
ENST00000294409 0.721490256760435 0.411919240526294 -0.0522119659897555 ENSG00000162419 GMEB1
ENST00000480454 0.739885811001038 0.436071431003376 -0.0519709873454939 ENSG00000162419 GMEB1
ENST00000474884 0.957064260903482 0.872779599224759 0.00835254505991891 ENSG00000198492 YTHDF2
ENST00000542507 0.213378034724645 0.0313651385398726 0.0764826329636232 ENSG00000198492 YTHDF2
ENST00000373812 0.215161741807239 0.0318879629283626 0.0762535475242938 ENSG00000198492 YTHDF2
ENST00000541996 0.20724466370513 0.0295549746133487 0.0772607369856631 ENSG00000198492 YTHDF2
ENST00000478283 0.379449911968193 0.09762413017575 0.0631304173001019 ENSG00000198492 YTHDF2
ENST00000496288 0.986671026845361 0.956126351437077 0.00282258317632486 ENSG00000198492 YTHDF2
ENST00000475796 0.892585038043893 0.713272463263805 -0.0239855256990626 ENSG00000198492 YTHDF2
ENST00000476976 0.92519334528434 0.792308473564278 -0.0150378645779643 ENSG00000198492 YTHDF2
ENST00000468863 0.981036229320694 0.939984649635611 0.00460434995484009 ENSG00000198492 YTHDF2
ENST00000343067 0.326773505138931 0.0722086608762842 -0.107382201956068 ENSG00000159023 EPB41
ENST00000356093 0.326773505138931 0.0722086608762842 -0.107382201956068 ENSG00000159023 EPB41
ENST00000398863 0.326773505138931 0.0722086608762842 -0.107382201956068 ENSG00000159023 EPB41
ENST00000373800 0.225680838257817 0.0352003190480611 -0.135199747072766 ENSG00000159023 EPB41
ENST00000349460 0.225680838257817 0.0352003190480611 -0.135199747072766 ENSG00000159023 EPB41
ENST00000347529 0.225680838257817 0.0352003190480611 -0.135199747072766 ENSG00000159023 EPB41
ENST00000373798 0.350742250750412 0.0831637525038633 -0.103826726114008 ENSG00000159023 EPB41
ENST00000373795 0.969566850471809 0.908933850012566 0.00419737643732978 ENSG00000116350 SRSF4
ENST00000546138 0.990796767991922 0.967624968069144 0.00151536916213691 ENSG00000116350 SRSF4
ENST00000466448 0.94233758707869 0.835412431420178 -0.00790893592954667 ENSG00000116350 SRSF4
ENST00000497015 0.69394555474039 0.374504880494083 0.0532598281425427 ENSG00000116350 SRSF4
ENST00000605204 0.953866742384806 0.864182952420451 0.00746204593723002 ENSG00000116350 SRSF4
ENST00000472353 0.412037568027216 0.114724489546645 0.0876820674161686 ENSG00000116350 SRSF4
ENST00000373791 0.726741218173038 0.418138680597071 -0.0486167677223519 ENSG00000116353 MECR
ENST00000263702 0.739701363558715 0.435893431714703 -0.047488063721707 ENSG00000116353 MECR
ENST00000473030 0.966086072252131 0.89958879152951 -0.00819007314513666 ENSG00000116353 MECR
ENST00000478505 0.900448735910328 0.733548235890939 -0.0221667241086701 ENSG00000116353 MECR
ENST00000490529 0.773925988091291 0.489110042957372 -0.0433238459654723 ENSG00000116353 MECR
ENST00000345512 0.829831390153847 0.584923546870944 -0.0320642275221739 ENSG00000060656 PTPRU
ENST00000373779 0.852674803065963 0.62693162981402 -0.0274436860450557 ENSG00000060656 PTPRU
ENST00000323874 0.852674803065963 0.62693162981402 -0.0274436860450557 ENSG00000060656 PTPRU
ENST00000356870 0.852674803065963 0.62693162981402 -0.0274436860450557 ENSG00000060656 PTPRU
ENST00000428026 0.852674803065963 0.62693162981402 -0.0274436860450557 ENSG00000060656 PTPRU
ENST00000460170 0.849243770562682 0.619690085756193 -0.0280272979872316 ENSG00000060656 PTPRU
ENST00000336798 0.472642065554114 0.154143989916834 0.0618146202998522 ENSG00000162512 SDC3
ENST00000339394 0.856899404075575 0.636933951944183 0.024626248762222 ENSG00000162512 SDC3
ENST00000471567 0.676763382263992 0.353791291401984 0.0623376919800382 ENSG00000162512 SDC3
ENST00000424085 0.389693672174534 0.102650383463616 -0.0553480143340927 ENSG00000134644 PUM1
ENST00000257075 0.389693672174534 0.102633071890194 -0.0553469598812887 ENSG00000134644 PUM1
ENST00000373747 0.391009155975317 0.103282902622348 -0.0552207178532305 ENSG00000134644 PUM1
ENST00000525843 0.370392965281431 0.0926332212089482 -0.0575514235455323 ENSG00000134644 PUM1
ENST00000426105 0.135244304836075 0.0138153723513325 -0.089158876633092 ENSG00000134644 PUM1
ENST00000440538 0.138572220736751 0.0143803231456762 -0.0887407251568132 ENSG00000134644 PUM1
ENST00000498419 0.534457800734351 0.200766847010885 -0.0553857446342147 ENSG00000134644 PUM1
ENST00000373741 0.134786792880293 0.0137298735657666 -0.0891485973918553 ENSG00000134644 PUM1
ENST00000423018 0.133330539413002 0.0134542935912653 -0.0894786363017394 ENSG00000134644 PUM1
ENST00000373742 0.103968318585347 0.00867255117265487 -0.0950028235501646 ENSG00000134644 PUM1
ENST00000530669 0.388551912889571 0.102082167149474 -0.10029926917448 ENSG00000134644 PUM1
ENST00000529846 0.887440487889633 0.702140732762585 -0.0213138531460884 ENSG00000134644 PUM1
ENST00000525997 0.90209666707412 0.73793666406797 -0.0187315723213266 ENSG00000134644 PUM1
ENST00000527498 0.776462535243278 0.493303483581682 -0.038878437590207 ENSG00000134644 PUM1
ENST00000532678 0.656348715011649 0.328791655029782 -0.0529534593474358 ENSG00000134644 PUM1
ENST00000526215 0.135873045981644 0.0139160777314867 -0.0973104646511729 ENSG00000134644 PUM1
ENST00000525948 0.188774349886138 0.0247276043164604 -0.093669612291388 ENSG00000134644 PUM1
ENST00000480602 0.0990669421930606 0.00797263257389485 -0.113436386438635 ENSG00000134644 PUM1
ENST00000524516 0.250500987486457 0.0427759148939893 -0.103429388120048 ENSG00000134644 PUM1
ENST00000531867 0.58549006304221 0.249446621516927 -0.0700462444680462 ENSG00000134644 PUM1
ENST00000263694 0.979444762100781 0.93557054410736 -0.00399745607176375 ENSG00000060688 SNRNP40
ENST00000489853 0.926676011533245 0.796684387766926 0.0169606490124464 ENSG00000060688 SNRNP40
ENST00000446633 0.984957301491333 0.951892981139917 -0.0029908138796927 ENSG00000060688 SNRNP40
ENST00000344147 0.751954906964365 0.452873172256511 -0.0408053790034648 ENSG00000121766 ZCCHC17
ENST00000479629 0.728394687457237 0.420401648658296 -0.0510129024160481 ENSG00000121766 ZCCHC17
ENST00000373714 0.751954906964365 0.452873172256511 -0.0408053790034648 ENSG00000121766 ZCCHC17
ENST00000546109 0.767241949867925 0.477705584337983 -0.039884957084031 ENSG00000121766 ZCCHC17
ENST00000422613 0.764718102308427 0.474301036501288 -0.0389401732073937 ENSG00000121766 ZCCHC17
ENST00000490049 0.704067727152331 0.388239684595661 -0.0575317748866434 ENSG00000121766 ZCCHC17
ENST00000373710 0.902180163237746 0.738118925079799 0.0233644492482388 ENSG00000168528 SERINC2
ENST00000536859 0.906470962375928 0.748820728085414 0.0223542838005325 ENSG00000168528 SERINC2
ENST00000373709 0.902543995062978 0.73914733148437 0.0233009225163058 ENSG00000168528 SERINC2
ENST00000536384 0.854162488841367 0.629722856998931 0.0339643126647418 ENSG00000168528 SERINC2
ENST00000491976 0.854162488841367 0.629722856998931 0.0339643126647418 ENSG00000168528 SERINC2
ENST00000457433 0.993653985216401 0.977775514051178 -0.00202494536866877 ENSG00000142910 TINAGL1
ENST00000271064 0.99364583955705 0.97767149644879 -0.00203398542912423 ENSG00000142910 TINAGL1
ENST00000478398 0.996553483426675 0.988357656045393 0.00109964375475641 ENSG00000142910 TINAGL1
ENST00000481165 0.994779799758465 0.981635365363858 -0.00166890948774213 ENSG00000142910 TINAGL1
ENST00000373705 0.407634432616237 0.112006277858872 0.0895071366936266 ENSG00000121764 HCRTR1
ENST00000373703 0.467710493210614 0.150523371231512 0.0697212142621434 ENSG00000162517 PEF1
ENST00000461006 0.425025962615605 0.122282906595797 0.0864991607685965 ENSG00000162517 PEF1
ENST00000478502 0.524723858746095 0.192793046407317 0.0681433972861785 ENSG00000162517 PEF1
ENST00000489164 0.590238610285735 0.255499994576996 0.0657391702371317 ENSG00000162517 PEF1
ENST00000492061 0.583122036019675 0.246824700983496 0.0723178625518315 ENSG00000162517 PEF1
ENST00000496805 0.702967017208839 0.386654985175865 0.0550933731506313 ENSG00000162517 PEF1
ENST00000472443 0.783322187346028 0.504360339726183 0.0424163328510976 ENSG00000162517 PEF1
ENST00000440872 0.756210899857505 0.460647257021619 0.047639740542427 ENSG00000162517 PEF1
ENST00000609625 0.860246947319372 0.644107778124151 -0.0334593122462274 ENSG00000235790 RP11-73M7.6
ENST00000609549 0.860246947319372 0.644107778124151 -0.0334593122462274 ENSG00000235790 RP11-73M7.6
ENST00000610043 0.861087658140291 0.645865801168072 -0.0333260302130953 ENSG00000235790 RP11-73M7.6
ENST00000608332 0.849243770562682 0.61967475504647 -0.0359817543135887 ENSG00000235790 RP11-73M7.6
ENST00000585660 0.839961882561657 0.601742432630943 -0.0378135580773406 ENSG00000235790 RP11-73M7.6
ENST00000591592 0.839760190110118 0.601338867469466 -0.0378606717182274 ENSG00000235790 RP11-73M7.6
ENST00000608246 0.838376464248956 0.599474593561971 -0.0380000250561872 ENSG00000235790 RP11-73M7.6
ENST00000608888 0.838140693891889 0.599196862259873 -0.0380278940486287 ENSG00000235790 RP11-73M7.6
ENST00000607926 0.838140693891889 0.599196862259873 -0.0380278940486287 ENSG00000235790 RP11-73M7.6
ENST00000610216 0.838140693891889 0.599196862259873 -0.0380278940486287 ENSG00000235790 RP11-73M7.6
ENST00000585413 0.840337730506726 0.602551852273972 -0.0376677646293713 ENSG00000235790 RP11-73M7.6
ENST00000609033 0.843564060494975 0.608662139034713 -0.0370650555985745 ENSG00000235790 RP11-73M7.6
ENST00000589462 0.840236599758184 0.602373000466182 -0.0376839223208333 ENSG00000235790 RP11-73M7.6
ENST00000593188 0.840268682702345 0.602444633299339 -0.0376794805683391 ENSG00000235790 RP11-73M7.6
ENST00000609373 0.842805352744648 0.606895425803607 -0.0372310927650197 ENSG00000235790 RP11-73M7.6
ENST00000587445 0.840232367867884 0.602310892097911 -0.0376979732493544 ENSG00000235790 RP11-73M7.6
ENST00000591929 0.841585956166446 0.604667673333156 -0.0374688479101601 ENSG00000235790 RP11-73M7.6
ENST00000609338 0.841828312826648 0.605000151490143 -0.0374397241326877 ENSG00000235790 RP11-73M7.6
ENST00000373672 0.600077452638302 0.266307802836628 -0.081144623599718 ENSG00000084636 COL16A1
ENST00000271069 0.599772202187379 0.265930399703174 -0.0811901273001339 ENSG00000084636 COL16A1
ENST00000488128 0.487593304604826 0.164970234492884 -0.100332176672749 ENSG00000084636 COL16A1
ENST00000488897 0.599148156605564 0.26542142658793 -0.0799330361530909 ENSG00000084636 COL16A1
ENST00000461217 0.933200755544061 0.811760150079547 -0.0176389227918557 ENSG00000084636 COL16A1
ENST00000445166 0.699992806660161 0.382032478794053 -0.0651865352786737 ENSG00000235790 RP11-73M7.6
ENST00000440437 0.342210721863888 0.0790988577870647 -0.128092041538721 ENSG00000084636 COL16A1
ENST00000470799 0.288344642791662 0.0563113156001716 -0.141946691993147 ENSG00000084636 COL16A1
ENST00000482910 0.293741649621459 0.058483115794526 -0.140922758617507 ENSG00000084636 COL16A1
ENST00000468459 0.421238989476126 0.119950658395145 -0.115011494313883 ENSG00000084636 COL16A1
ENST00000479100 0.437175033731879 0.129213080420782 -0.11336603300406 ENSG00000084636 COL16A1
ENST00000458715 0.56061404806667 0.225358540968113 -0.0900924748912896 ENSG00000084636 COL16A1
ENST00000373668 0.790377356247833 0.516368809792147 -0.048211537356211 ENSG00000084636 COL16A1
ENST00000474000 0.733799691542788 0.428343572113536 -0.0594275231851242 ENSG00000084636 COL16A1
ENST00000482478 0.746067162338841 0.444333378295573 -0.057468260164284 ENSG00000084636 COL16A1
ENST00000529928 0.597646533768265 0.264189999611562 -0.0838348629631574 ENSG00000084636 COL16A1
ENST00000373667 0.785832391258799 0.508826245931695 -0.0497329950605977 ENSG00000084636 COL16A1
ENST00000532877 0.65227010168818 0.324428112320465 -0.0717667879649466 ENSG00000084636 COL16A1
ENST00000398556 0.803452655859817 0.539049061810596 0.0402299265141918 ENSG00000121753 BAI2
ENST00000398547 0.880095753659855 0.686825583196393 0.0265241481891276 ENSG00000121753 BAI2
ENST00000373655 0.872657069637371 0.670652704114668 0.0279639069706017 ENSG00000121753 BAI2
ENST00000373658 0.872657069637371 0.670652704114668 0.0279639069706017 ENSG00000121753 BAI2
ENST00000398542 0.87790027967634 0.681521958186239 0.0270685590180647 ENSG00000121753 BAI2
ENST00000257070 0.872657069637371 0.670652704114668 0.0279639069706017 ENSG00000121753 BAI2
ENST00000527361 0.894491593797803 0.71907643296528 0.0235733500356863 ENSG00000121753 BAI2
ENST00000440175 0.809040102977877 0.547444608022983 0.0408184308511075 ENSG00000121753 BAI2
ENST00000398538 0.877448797455464 0.680406238471369 0.0270201153207285 ENSG00000121753 BAI2
ENST00000527035 0.709321779722346 0.395133894154008 -0.052061632026115 ENSG00000254545 RP11-84A19.3
ENST00000257100 0.864772171831182 0.654812357457125 -0.0188008189819279 ENSG00000134668 SPOCD1
ENST00000373648 0.864772171831182 0.654836616910565 -0.0188030954310376 ENSG00000134668 SPOCD1
ENST00000360482 0.864772171831182 0.654836616910565 -0.0188030954310376 ENSG00000134668 SPOCD1
ENST00000473361 0.871155542458465 0.667395372420926 -0.0180148529956149 ENSG00000134668 SPOCD1
ENST00000452755 0.87707631139403 0.67953068186364 -0.0173656540484683 ENSG00000134668 SPOCD1
ENST00000533231 0.863286945281198 0.651308161050485 -0.0190446028326828 ENSG00000134668 SPOCD1
ENST00000528579 0.915386868850058 0.770780645327359 -0.0131872830266636 ENSG00000134668 SPOCD1
ENST00000532604 0.99653131926143 0.988062180680612 -0.000705297044711272 ENSG00000134668 SPOCD1
ENST00000531039 0.980620504429514 0.938624935750226 0.00373825880040081 ENSG00000134668 SPOCD1
ENST00000468720 0.946561336526648 0.844961201821107 0.00988743075081771 ENSG00000134668 SPOCD1
ENST00000485944 0.958913498755255 0.878809137090964 0.00775840652022518 ENSG00000134668 SPOCD1
ENST00000460061 0.958152910770923 0.876801351719599 0.00778047523277005 ENSG00000134668 SPOCD1
ENST00000602889 0.300265959907071 0.0608058712982046 0.0682867607198221 ENSG00000269967 RP11-84A19.4
ENST00000602725 0.243073735775787 0.0404871849629845 0.0752678831296661 ENSG00000184007 PTP4A2
ENST00000344035 0.762944251496852 0.47181730103275 0.0236659112359629 ENSG00000184007 PTP4A2
ENST00000356536 0.789678901004171 0.515346838873202 0.0224060227264062 ENSG00000184007 PTP4A2
ENST00000457805 0.115863670317761 0.0105729332667756 0.104898185436775 ENSG00000184007 PTP4A2
ENST00000489313 0.220730419200144 0.033450160081513 0.0922371837509625 ENSG00000184007 PTP4A2
ENST00000602683 0.120100361543128 0.0112485478682235 0.0921854841256643 ENSG00000184007 PTP4A2
ENST00000470404 0.148822013097184 0.0162426849865734 0.0877250414056398 ENSG00000184007 PTP4A2
ENST00000532001 0.179512367420212 0.022660334706376 0.0922607833038899 ENSG00000184007 PTP4A2
ENST00000528253 0.298703873124956 0.0601323501966014 0.0786945549294691 ENSG00000184007 PTP4A2
ENST00000484483 0.124922453383479 0.0119598757640135 0.116249073409013 ENSG00000184007 PTP4A2
ENST00000468531 0.992271217711406 0.972702108830809 -0.00134951432634682 ENSG00000184007 PTP4A2
ENST00000534796 0.788587732606748 0.513474310612285 0.0329409357542439 ENSG00000184007 PTP4A2
ENST00000532289 0.938694519676204 0.825899597496976 0.0115109185740149 ENSG00000184007 PTP4A2
ENST00000526960 0.67555724104039 0.35239681942318 -0.0394131621872319 ENSG00000184007 PTP4A2
ENST00000524384 0.944165959602183 0.840491085949482 -0.0107576665128626 ENSG00000184007 PTP4A2
ENST00000528840 0.940847822442235 0.830865336658133 -0.0114040610263679 ENSG00000184007 PTP4A2
ENST00000494444 0.93271004572678 0.810468290994638 -0.0127122892105541 ENSG00000184007 PTP4A2
ENST00000529477 0.610406137909907 0.276604633450956 -0.0464687487194808 ENSG00000184007 PTP4A2
ENST00000533408 0.11261777548538 0.0100035620693544 -0.112765067442444 ENSG00000184007 PTP4A2
ENST00000475464 0.169969892867303 0.020483841267678 -0.115960093523253 ENSG00000184007 PTP4A2
ENST00000327300 0.404635915262535 0.110198767176054 0.0629490537622942 ENSG00000121774 KHDRBS1
ENST00000307714 0.381819814793625 0.0987586961634859 0.0649156289051259 ENSG00000121774 KHDRBS1
ENST00000492989 0.581837398737379 0.245537542607152 0.0433557082125447 ENSG00000121774 KHDRBS1
ENST00000484270 0.467710493210614 0.150527903988941 0.0551241172885752 ENSG00000121774 KHDRBS1
ENST00000487305 0.195859164382085 0.0266418567594047 -0.137969993471115 ENSG00000121775 TMEM39B
ENST00000336294 0.215627364899496 0.0320028044389787 -0.133494124482929 ENSG00000121775 TMEM39B
ENST00000441402 0.215472671160733 0.031962985078421 -0.133524530208599 ENSG00000121775 TMEM39B
ENST00000456834 0.312151678808894 0.0663984679187588 -0.117877699133064 ENSG00000121775 TMEM39B
ENST00000468135 0.214854187293196 0.0318339344525166 -0.133568237470493 ENSG00000121775 TMEM39B
ENST00000373634 0.208331531014559 0.0297912217102126 -0.135475783324647 ENSG00000121775 TMEM39B
ENST00000427288 0.260365379040801 0.0461908194296107 -0.127493492818864 ENSG00000121775 TMEM39B
ENST00000476968 0.191091799427573 0.0254016720879314 -0.138893457834845 ENSG00000121775 TMEM39B
ENST00000373625 0.833888977375855 0.592204313081646 -0.0172536845535928 ENSG00000025800 KPNA6
ENST00000471599 0.657442954130234 0.329873213778691 -0.0354153529315314 ENSG00000025800 KPNA6
ENST00000537234 0.405179649833804 0.110575362764021 -0.063635800010341 ENSG00000025800 KPNA6
ENST00000469790 0.99959596691439 0.997985265771289 0.0001487429927262 ENSG00000025800 KPNA6
ENST00000545542 0.83575273421709 0.59526461890607 -0.0233303459059046 ENSG00000025800 KPNA6
ENST00000446515 0.993653985216401 0.977758544852021 0.00144112550695051 ENSG00000025800 KPNA6
ENST00000515055 0.789923017352455 0.515726739046439 0.0225748582950205 ENSG00000250135 RP4-622L5.2
ENST00000373610 0.956650775298669 0.871729885924069 -0.00651713187868975 ENSG00000084652 TXLNA
ENST00000373609 0.956003685130082 0.870102786810575 -0.0065864833317811 ENSG00000084652 TXLNA
ENST00000466796 0.700603474182184 0.382749105885066 0.0555505460795023 ENSG00000160055 TMEM234
ENST00000491434 0.859333650961673 0.642356530332809 0.0274022215656042 ENSG00000160055 TMEM234
ENST00000489170 0.859333650961673 0.642463482425041 0.0274012287220439 ENSG00000160055 TMEM234
ENST00000461402 0.859333650961673 0.642463482425041 0.0274012287220439 ENSG00000160055 TMEM234
ENST00000483001 0.523669408688343 0.192132845180436 0.0795464425509615 ENSG00000160055 TMEM234
ENST00000545122 0.535323254905804 0.201590505732412 0.0782997275713605 ENSG00000160055 TMEM234
ENST00000309777 0.625920793050856 0.294267250904547 0.0647431573901459 ENSG00000160055 TMEM234
ENST00000373593 0.626194941649792 0.294597812254497 0.0647224556774469 ENSG00000160055 TMEM234
ENST00000344461 0.652575789436938 0.32468156109125 0.0606969292247387 ENSG00000160055 TMEM234
ENST00000484490 0.735185095544169 0.43016761032234 0.0489515650727105 ENSG00000160055 TMEM234
ENST00000487174 0.880762185050074 0.688199230139399 0.0254724389108179 ENSG00000160055 TMEM234
ENST00000355082 0.733889856996434 0.428442367621225 -0.03475566306944 ENSG00000084623 EIF3I
ENST00000373586 0.997708130007813 0.992295683727548 -0.000381672722583879 ENSG00000084623 EIF3I
ENST00000489353 0.925863024717463 0.794470760977136 -0.0115900192166478 ENSG00000084623 EIF3I
ENST00000471486 0.981194681415127 0.940383483609748 -0.00301619524668647 ENSG00000084623 EIF3I
ENST00000483517 0.990320050085243 0.966651269358853 -0.00166212952637458 ENSG00000084623 EIF3I
ENST00000474371 0.994831848818704 0.981913281091153 -0.000899576162116977 ENSG00000084623 EIF3I
ENST00000373548 0.996628677809101 0.988481102815436 -0.000603113252627634 ENSG00000116478 HDAC1
ENST00000481281 0.992922059118642 0.974274087975027 0.00173772863570514 ENSG00000116478 HDAC1
ENST00000463172 0.981449531887942 0.941942167725416 0.00407139806637521 ENSG00000116478 HDAC1
ENST00000428704 0.917761439640244 0.775458654993953 0.0142508541613926 ENSG00000116478 HDAC1
ENST00000472928 0.961113764131462 0.885004528884083 0.00779989683132149 ENSG00000116478 HDAC1
ENST00000373541 0.994413024474526 0.980136948224614 0.00102931103380502 ENSG00000116478 HDAC1
ENST00000490081 0.904222060375831 0.743180961102034 0.0162908650593506 ENSG00000116478 HDAC1
ENST00000482310 0.953025053831943 0.860827960564198 0.00879319448120785 ENSG00000116478 HDAC1
ENST00000476391 0.92349638191988 0.787570096456509 -0.0134116956926293 ENSG00000116478 HDAC1
ENST00000484305 0.937795956750817 0.823448378183597 0.0141269579328516 ENSG00000116478 HDAC1
ENST00000471488 0.753805762086788 0.455498845877249 -0.0510323602024272 ENSG00000116478 HDAC1
ENST00000329421 0.640017372806683 0.310423745749456 -0.0550130602027378 ENSG00000175130 MARCKSL1
ENST00000455895 0.664635396776692 0.339102548800345 -0.0437808494160901 ENSG00000160058 BSDC1
ENST00000413080 0.664587337093095 0.339028404716338 -0.0437839898823035 ENSG00000160058 BSDC1
ENST00000444377 0.663851078778011 0.337813673306284 -0.0439103502624366 ENSG00000160058 BSDC1
ENST00000341071 0.666750740993545 0.341643187735913 -0.0436059803433913 ENSG00000160058 BSDC1
ENST00000526031 0.466461562783591 0.14966699205241 -0.0691000268986029 ENSG00000160058 BSDC1
ENST00000419121 0.463025680399082 0.147341778646516 -0.0695269848509398 ENSG00000160058 BSDC1
ENST00000446293 0.464656332630435 0.148302799271006 -0.0700240616758372 ENSG00000160058 BSDC1
ENST00000373520 0.545941724998273 0.211309035372348 -0.0619246821598054 ENSG00000160058 BSDC1
ENST00000449308 0.562632931748307 0.227765716003793 -0.0596959543014336 ENSG00000160058 BSDC1
ENST00000527513 0.382393446259827 0.0990561219446529 -0.0864852359510168 ENSG00000160058 BSDC1
ENST00000527163 0.393974997280585 0.104901144518424 -0.0877261364282309 ENSG00000160058 BSDC1
ENST00000530485 0.442005995308386 0.132617743838217 -0.0849995083839003 ENSG00000160058 BSDC1
ENST00000474414 0.390557520101713 0.103019209275585 -0.0935427087042654 ENSG00000160058 BSDC1
ENST00000530876 0.210490358973379 0.0303923161384186 -0.122743018082799 ENSG00000160058 BSDC1
ENST00000530753 0.21790863459182 0.0326422494543321 -0.122769333280339 ENSG00000160058 BSDC1
ENST00000533084 0.291579544504635 0.0575675541550717 -0.11346535012744 ENSG00000160058 BSDC1
ENST00000531222 0.310437587264032 0.0657690003576798 -0.115063757646367 ENSG00000160058 BSDC1
ENST00000373510 0.729924277020179 0.422467436896451 0.0523661251868555 ENSG00000160062 ZBTB8A
ENST00000341885 0.428629979075961 0.124460967995375 -0.0763590019636741 ENSG00000176261 ZBTB8OS
ENST00000468695 0.27815019584359 0.0523805532889271 -0.101413452138336 ENSG00000176261 ZBTB8OS
ENST00000492007 0.296010485561097 0.0592356585749912 -0.0983316829944734 ENSG00000176261 ZBTB8OS
ENST00000373506 0.254875663619724 0.044412947345936 -0.104299319779648 ENSG00000176261 ZBTB8OS
ENST00000498691 0.635405039374237 0.305603419215182 -0.0584605353543092 ENSG00000176261 ZBTB8OS
ENST00000478041 0.253122379105728 0.0436935696077575 -0.104930671818689 ENSG00000176261 ZBTB8OS
ENST00000473294 0.250165832331515 0.0426800747919449 -0.105570927878393 ENSG00000176261 ZBTB8OS
ENST00000436661 0.250211996036878 0.0427132933389728 -0.10555751373422 ENSG00000176261 ZBTB8OS
ENST00000373501 0.249747859160928 0.0425726289034451 -0.105575173569963 ENSG00000176261 ZBTB8OS
ENST00000476493 0.246631398008466 0.0415810430836128 -0.106068974687111 ENSG00000176261 ZBTB8OS
ENST00000465588 0.252160488102477 0.0434180722366517 -0.104870691207939 ENSG00000176261 ZBTB8OS
ENST00000483138 0.515123746543283 0.184757023151996 -0.0734722653993429 ENSG00000176261 ZBTB8OS
ENST00000479075 0.425104690009027 0.12242231821605 -0.0862252079369908 ENSG00000176261 ZBTB8OS
ENST00000473383 0.9131066005799 0.764710278645165 0.0189495039658441 ENSG00000176261 ZBTB8OS
ENST00000466361 0.354757103221877 0.0848702677490236 -0.105733233848053 ENSG00000176261 ZBTB8OS
ENST00000414241 0.679704949428024 0.357142110393698 0.0365636559531369 ENSG00000162521 RBBP4
ENST00000373493 0.537954296835852 0.204612868979686 0.0475224318788221 ENSG00000162521 RBBP4
ENST00000527118 0.938697364826196 0.825986116372307 -0.0101547500555937 ENSG00000162521 RBBP4
ENST00000401893 0.948995840170637 0.849991655209683 0.00935415409128595 ENSG00000162521 RBBP4
ENST00000524393 0.929421596966881 0.803109526779143 -0.0115089239821408 ENSG00000162521 RBBP4
ENST00000526193 0.980301472389148 0.937343694777074 0.00356796621949144 ENSG00000162521 RBBP4
ENST00000492348 0.74253252000613 0.439855327136401 0.0300022329296203 ENSG00000162521 RBBP4
ENST00000544435 0.74253252000613 0.439855327136401 0.0300022329296203 ENSG00000162521 RBBP4
ENST00000525506 0.78096419375692 0.500684065004186 0.0376555790897289 ENSG00000162521 RBBP4
ENST00000465780 0.670786856387878 0.346510562759009 0.0559656037727653 ENSG00000162521 RBBP4
ENST00000373485 0.67555724104039 0.352426274809028 0.0360987217985486 ENSG00000162521 RBBP4
ENST00000477563 0.982994319712893 0.946540238780144 0.00334776875062602 ENSG00000162521 RBBP4
ENST00000458695 0.697674982719632 0.378917769766337 0.0352573738215918 ENSG00000162521 RBBP4
ENST00000490500 0.754093702001426 0.456196574844884 0.0437664426489753 ENSG00000162521 RBBP4
ENST00000445722 0.996307706206725 0.986397427011833 -0.000917430736966741 ENSG00000162521 RBBP4
ENST00000475321 0.719507975625517 0.408217556404539 0.0508614542184577 ENSG00000162521 RBBP4
ENST00000463378 0.713380748421163 0.400539915064341 0.0510024891761017 ENSG00000162521 RBBP4
ENST00000460669 0.61021654302666 0.276412766176534 0.0598339304791213 ENSG00000162521 RBBP4
ENST00000482190 0.564473265217843 0.229307148712116 0.066404437276368 ENSG00000162521 RBBP4
ENST00000373484 0.562015466300828 0.227166436000554 0.0578860418906857 ENSG00000162520 SYNC
ENST00000409190 0.51055359877103 0.181085779121922 0.0639047037417818 ENSG00000162520 SYNC
ENST00000417633 0.682529320907416 0.360696906378192 0.0613318738441188 ENSG00000162520 SYNC
ENST00000426909 0.699760161460229 0.381677814551715 0.0605989496371757 ENSG00000162520 SYNC
ENST00000469100 0.668035648991513 0.343345501328677 0.0468366641008959 ENSG00000134684 YARS
ENST00000373477 0.992749038018544 0.973925476597987 -0.00122842179751738 ENSG00000134684 YARS
ENST00000490826 0.610518617830258 0.276699772344848 0.0569138866194866 ENSG00000134684 YARS
ENST00000487404 0.712173668194875 0.398933490428527 0.0389126224586607 ENSG00000134684 YARS
ENST00000478828 0.900002561717814 0.732273817751274 0.015933562994262 ENSG00000134684 YARS
ENST00000481895 0.822828725650355 0.570694852106053 -0.0227778302392729 ENSG00000134684 YARS
ENST00000466052 0.763078055546634 0.472030778047698 -0.0394533739378831 ENSG00000134684 YARS
ENST00000470377 0.557026155589745 0.22225595072553 -0.0673711222687226 ENSG00000134684 YARS
ENST00000472692 0.835489720389355 0.594885070534751 0.029753450961377 ENSG00000134684 YARS
ENST00000530710 0.748201203175934 0.44768440147781 -0.0486759266295064 ENSG00000116497 S100PBP
ENST00000373476 0.594689055974044 0.260440874536001 -0.0558964044979789 ENSG00000116497 S100PBP
ENST00000373475 0.764794223178683 0.474449618723799 -0.0344713749642184 ENSG00000116497 S100PBP
ENST00000531123 0.564814945457603 0.229654253708533 -0.0668402859332635 ENSG00000116497 S100PBP
ENST00000398243 0.907082374515499 0.750910173242783 -0.0186612208780869 ENSG00000116497 S100PBP
ENST00000356689 0.809983844561374 0.549126488398189 -0.034984050760264 ENSG00000116497 S100PBP
ENST00000526230 0.999925010596624 0.999794796956513 -1.70108926310875e-05 ENSG00000116497 S100PBP
ENST00000531256 0.98894402790615 0.961839268442349 0.00311138771981864 ENSG00000116497 S100PBP
ENST00000482212 0.977706894299962 0.930495442494936 -0.00567858517939856 ENSG00000116497 S100PBP
ENST00000373456 0.241240831711298 0.0398658921601855 -0.137535895787515 ENSG00000116514 RNF19B
ENST00000356990 0.241240831711298 0.0398658921601855 -0.137535895787515 ENSG00000116514 RNF19B
ENST00000235150 0.260563443825837 0.0462565564645736 -0.133526363873966 ENSG00000116514 RNF19B
ENST00000427524 0.818348204227983 0.563267884056135 0.0207768020184729 ENSG00000236065 RP1-117O3.2
ENST00000373449 0.694936931673462 0.375685323514812 0.0329156751625171 ENSG00000004455 AK2
ENST00000548033 0.849522112343024 0.620386182592579 0.0194736634843983 ENSG00000004455 AK2
ENST00000482191 0.725660744826708 0.416809737634359 0.0472254968493476 ENSG00000004455 AK2
ENST00000491241 0.199728868342279 0.0276970927507872 0.117043074306891 ENSG00000004455 AK2
ENST00000467905 0.98217005906271 0.94472333337643 -0.00290379525542133 ENSG00000004455 AK2
ENST00000354858 0.994413024474526 0.98013394773253 0.00112399114997607 ENSG00000004455 AK2
ENST00000480134 0.994413024474526 0.98013394773253 0.00112399114997607 ENSG00000004455 AK2
ENST00000550338 0.990805849896367 0.967963576297714 -0.0018329447217902 ENSG00000004455 AK2
ENST00000469238 0.968911932463925 0.906637041927821 0.0059289432633115 ENSG00000004455 AK2
ENST00000466029 0.975851241165529 0.925188136717821 0.00470277600125859 ENSG00000004455 AK2
ENST00000487289 0.915386868850058 0.770789775564361 -0.0133930061595128 ENSG00000004455 AK2
ENST00000548559 0.906867246663692 0.750234204663813 -0.0143736941916872 ENSG00000004455 AK2
ENST00000551979 0.928597181383783 0.800955877272634 -0.0132201261134122 ENSG00000004455 AK2
ENST00000294517 0.21256767866842 0.0311076152050642 -0.141464591888205 ENSG00000142920 ADC
ENST00000481886 0.218320250742769 0.0328244838156632 -0.14005773880921 ENSG00000142920 ADC
ENST00000475935 0.218320250742769 0.0328244838156632 -0.14005773880921 ENSG00000142920 ADC
ENST00000471119 0.218320250742769 0.0328244838156632 -0.14005773880921 ENSG00000142920 ADC
ENST00000398167 0.218320250742769 0.0328244838156632 -0.14005773880921 ENSG00000142920 ADC
ENST00000373443 0.218320250742769 0.0328244838156632 -0.14005773880921 ENSG00000142920 ADC
ENST00000539719 0.86684065916966 0.658734683117122 -0.0249036085859453 ENSG00000160094 ZNF362
ENST00000373428 0.859820137442447 0.643235336355291 0.0285872231726577 ENSG00000160094 ZNF362
ENST00000588828 0.497287484034662 0.171639896767591 0.062416615594732 ENSG00000225313 RP11-415J8.3
ENST00000457957 0.494277157411541 0.169598456286279 0.0625330777882537 ENSG00000225313 RP11-415J8.3
ENST00000587696 0.465447059051026 0.149047064489112 0.0659840290878357 ENSG00000225313 RP11-415J8.3
ENST00000431992 0.926372542371589 0.79583464319389 0.00782793587334117 ENSG00000134686 PHC2
ENST00000485928 0.769304496627528 0.48048866845259 0.0214670983882523 ENSG00000134686 PHC2
ENST00000373418 0.770128196859466 0.481678977368792 0.0214076985215466 ENSG00000134686 PHC2
ENST00000373422 0.802024948886406 0.53654374784301 0.0185564726145583 ENSG00000134686 PHC2
ENST00000257118 0.926372542371589 0.795800871762472 0.00782806216487512 ENSG00000134686 PHC2
ENST00000419414 0.615678384945254 0.282200773791755 -0.0402907505755672 ENSG00000134686 PHC2
ENST00000467894 0.80424544423999 0.540170582187986 0.020593242945589 ENSG00000134686 PHC2
ENST00000373416 0.974166093245906 0.920624171912371 -0.00346106660568779 ENSG00000134686 PHC2
ENST00000486897 0.877365864861215 0.680240370742033 0.01572327938503 ENSG00000134686 PHC2
ENST00000493483 0.886453288111277 0.70017650400374 0.0145875353179399 ENSG00000134686 PHC2
ENST00000473158 0.925973051372178 0.794630971522059 0.0138553741909455 ENSG00000134686 PHC2
ENST00000484692 0.0818399067145479 0.00572957302861449 -0.198115837301429 ENSG00000134686 PHC2
ENST00000361328 0.625049703350299 0.293063131153743 -0.0679171484065451 ENSG00000121903 ZSCAN20
ENST00000241312 0.128303641492614 0.0125264064909564 -0.129477630248899 ENSG00000121904 CSMD2
ENST00000373381 0.128303641492614 0.0125259549202938 -0.129479822026183 ENSG00000121904 CSMD2
ENST00000373380 0.582181541049691 0.245897403703865 -0.07799236239349 ENSG00000121904 CSMD2
ENST00000373388 0.487388873937171 0.164844237300055 -0.0926652989565955 ENSG00000121904 CSMD2
ENST00000338325 0.804417810358467 0.540414384404208 -0.0433045079890087 ENSG00000121904 CSMD2
ENST00000426886 0.347233690056719 0.0814048013456229 -0.089437963167954 ENSG00000163866 SMIM12
ENST00000521580 0.44542474811725 0.13510874637908 -0.0856938763367916 ENSG00000163866 SMIM12
ENST00000446026 0.476770853787155 0.156789764339499 -0.0841450341526992 ENSG00000163866 SMIM12
ENST00000456842 0.446987666960286 0.13621488507218 -0.0868867836152357 ENSG00000163866 SMIM12
ENST00000423898 0.491263787710339 0.167667630889439 -0.0814420678847692 ENSG00000163866 SMIM12
ENST00000417239 0.1489242253073 0.0162602493881265 -0.151353165837364 ENSG00000163866 SMIM12
ENST00000417456 0.499405380356981 0.173171807215173 0.0836976260414172 ENSG00000241014 RP11-244H3.1
ENST00000487874 0.790291485297504 0.516161699196146 0.0339647989358271 ENSG00000271741 RP11-244H3.4
ENST00000373340 0.931778333199204 0.808025680686826 0.0125928636324184 ENSG00000163867 ZMYM6
ENST00000493328 0.976344126528281 0.926735193231183 0.00528653350971628 ENSG00000163867 ZMYM6
ENST00000357182 0.989641322200816 0.964167136644108 -0.00258577427963629 ENSG00000163867 ZMYM6
ENST00000415531 0.899725994385832 0.73148952278252 -0.022569717825628 ENSG00000163867 ZMYM6
ENST00000317538 0.951066003608641 0.854965595657202 -0.0125968517278616 ENSG00000163867 ZMYM6
ENST00000460607 0.958344354227678 0.877080796008869 -0.0106837365773984 ENSG00000163867 ZMYM6
ENST00000417119 0.62688035960551 0.295391998228705 -0.069329367286485 ENSG00000197056 ZMYM1
ENST00000359858 0.952850885081149 0.860330038589666 0.011050709271336 ENSG00000197056 ZMYM1
ENST00000488455 0.970288662780573 0.910930223345508 0.0072218476981006 ENSG00000197056 ZMYM1
ENST00000475654 0.619726801031497 0.286972223365592 -0.0713841488942701 ENSG00000197056 ZMYM1
ENST00000373329 0.952850885081149 0.860330038589666 0.011050709271336 ENSG00000197056 ZMYM1
ENST00000373330 0.952613334917206 0.859711756647991 0.0110992860108019 ENSG00000197056 ZMYM1
ENST00000468598 0.408969494936725 0.112840596407981 0.0839086381562354 ENSG00000116560 SFPQ
ENST00000460428 0.358487220348453 0.0865374883781724 0.0788662525703999 ENSG00000116560 SFPQ
ENST00000470472 0.238733230702751 0.0391227396684703 0.0873133781058748 ENSG00000116560 SFPQ
ENST00000466745 0.311670152118119 0.0661564002137516 0.110535069458153 ENSG00000116560 SFPQ
ENST00000466213 0.295060146098971 0.0589096850418877 0.111756035778703 ENSG00000116560 SFPQ
ENST00000490668 0.660440177152363 0.333481234310746 0.0514959388266964 ENSG00000116560 SFPQ
ENST00000485365 0.658318291335577 0.331162965342836 0.0519784337164859 ENSG00000116560 SFPQ
ENST00000357214 0.135294622938103 0.0138305433362903 0.0966574393863477 ENSG00000116560 SFPQ
ENST00000373297 0.928618102986683 0.801146752960136 0.0102659899130771 ENSG00000146463 ZMYM4
ENST00000314607 0.928618102986683 0.801146752960136 0.0102659899130771 ENSG00000146463 ZMYM4
ENST00000441447 0.230161303325361 0.0365905283162581 -0.130253648314535 ENSG00000146463 ZMYM4
ENST00000432683 0.739642114675885 0.43581007920233 -0.0547157485434156 ENSG00000227409 ZMYM4-AS1
ENST00000457946 0.339402933830116 0.0778821496644839 0.0696094909713481 ENSG00000146463 ZMYM4
ENST00000325722 0.412693812171288 0.115063943083096 -0.0549166352678912 ENSG00000142687 KIAA0319L
ENST00000373266 0.470998986953332 0.15315372487849 -0.0634915497888914 ENSG00000142687 KIAA0319L
ENST00000426982 0.337509767423367 0.0768714731017944 -0.0637748647244199 ENSG00000142687 KIAA0319L
ENST00000461312 0.465159505507676 0.148737699852618 -0.0833938978745015 ENSG00000142687 KIAA0319L
ENST00000485551 0.8307890444522 0.58635741563759 -0.0236485532077278 ENSG00000142687 KIAA0319L
ENST00000473844 0.191291780550649 0.025452233330148 -0.144439406494244 ENSG00000142687 KIAA0319L
ENST00000440579 0.699370987576061 0.381167608658013 -0.040412810503065 ENSG00000142687 KIAA0319L
ENST00000431916 0.906996185467135 0.750707587644353 0.0186536958141283 ENSG00000142687 KIAA0319L
ENST00000482929 0.60970317305012 0.275420693817879 -0.0540316494024151 ENSG00000142687 KIAA0319L
ENST00000478463 0.391404416116643 0.103616379171057 -0.0928373777834166 ENSG00000142687 KIAA0319L
ENST00000470388 0.391407376524035 0.10362747396857 -0.0928400604616204 ENSG00000142687 KIAA0319L
ENST00000492888 0.22472161194347 0.034865729359879 -0.125537711623714 ENSG00000142687 KIAA0319L
ENST00000469892 0.159955928266727 0.0184623283913601 -0.142142252632798 ENSG00000142687 KIAA0319L
ENST00000494948 0.270925971414985 0.0496134773985696 -0.124240407184723 ENSG00000142687 KIAA0319L
ENST00000373253 0.660785668132931 0.33415034025318 0.0502728656294997 ENSG00000020129 NCDN
ENST00000356090 0.643689294179313 0.314961813596218 0.052673899072304 ENSG00000020129 NCDN
ENST00000373243 0.650824456117223 0.322942089328967 0.0518214282120974 ENSG00000020129 NCDN
ENST00000459931 0.382393446259827 0.0990564571766072 0.106557043433402 ENSG00000020129 NCDN
ENST00000423723 0.975684513908651 0.924805627470454 -0.00598229043095607 ENSG00000020129 NCDN
ENST00000373237 0.993382050816859 0.976075321349457 -0.00138915364318253 ENSG00000126067 PSMB2
ENST00000270815 0.516585784522298 0.186409492999791 0.0716849142592119 ENSG00000142686 C1orf216
ENST00000251195 0.743626456159422 0.441065994753557 -0.0519133026770932 ENSG00000092853 CLSPN
ENST00000318121 0.805592980490721 0.542322881848468 -0.041710722563664 ENSG00000092853 CLSPN
ENST00000373220 0.805592980490721 0.542322881848468 -0.041710722563664 ENSG00000092853 CLSPN
ENST00000520551 0.805592980490721 0.542322881848468 -0.041710722563664 ENSG00000092853 CLSPN
ENST00000373210 0.504314053841743 0.176259536766855 -0.0725925449807495 ENSG00000134698 AGO4
ENST00000373206 0.39912610460366 0.107432968834648 -0.08211140694715 ENSG00000092847 AGO1
ENST00000373204 0.69005863085574 0.370010891628834 -0.0343033423307447 ENSG00000092847 AGO1
ENST00000324350 0.48720891214127 0.164681223549149 -0.0917641791286483 ENSG00000126070 AGO3
ENST00000373191 0.245222555650711 0.0411142191350451 -0.111702944568236 ENSG00000126070 AGO3
ENST00000397828 0.664352734642649 0.338560525269611 -0.0634512729775302 ENSG00000126070 AGO3
ENST00000246314 0.335762626169245 0.0760508761149057 -0.10229872907839 ENSG00000126070 AGO3
ENST00000373178 0.102605516446532 0.00848323879196677 0.153127345203085 ENSG00000116863 ADPRHL2
ENST00000373166 0.969765590261934 0.909400797327178 0.0050344030579882 ENSG00000054116 TRAPPC3
ENST00000462715 0.77107201866763 0.483772048290414 -0.0326497243984643 ENSG00000054116 TRAPPC3
ENST00000373163 0.943591297002438 0.838757787028351 0.00903845961030326 ENSG00000054116 TRAPPC3
ENST00000373162 0.889965045917564 0.707696641094003 0.0170556313701996 ENSG00000054116 TRAPPC3
ENST00000469757 0.911230384285115 0.760936438943264 0.0150354044266059 ENSG00000054116 TRAPPC3
ENST00000373159 0.800547388871031 0.533748956024115 0.0333154814019471 ENSG00000054116 TRAPPC3
ENST00000497251 0.697880305612552 0.37930428752929 0.0489675531888308 ENSG00000054116 TRAPPC3
ENST00000429533 0.764133444010863 0.473293499504761 -0.0364327482443624 ENSG00000116871 MAP7D1
ENST00000316156 0.878912233469447 0.683402478181204 -0.0186446532146279 ENSG00000116871 MAP7D1
ENST00000527764 0.488765836344234 0.165878137745273 -0.0761410203359762 ENSG00000116871 MAP7D1
ENST00000373150 0.880507200313704 0.687606408556125 -0.0184074919439784 ENSG00000116871 MAP7D1
ENST00000373151 0.880762185050074 0.688204595797118 -0.0183611570829061 ENSG00000116871 MAP7D1
ENST00000530729 0.288329107603175 0.0562999378849527 -0.104202057475166 ENSG00000116871 MAP7D1
ENST00000462118 0.947037330415118 0.846122500674254 -0.0124726091308868 ENSG00000116871 MAP7D1
ENST00000474796 0.689833491465927 0.369710506480755 0.051307185161105 ENSG00000116871 MAP7D1
ENST00000530975 0.94223983538067 0.834928875065689 -0.0120815949310862 ENSG00000116871 MAP7D1
ENST00000487131 0.890962673439706 0.709938435952638 -0.0203809536263382 ENSG00000116871 MAP7D1
ENST00000373148 0.863767310156922 0.652447840119442 -0.0215023300029182 ENSG00000116871 MAP7D1
ENST00000532131 0.692259922099037 0.37289993903216 -0.0476188742722066 ENSG00000116871 MAP7D1
ENST00000487114 0.785985288288597 0.509393165622328 -0.0312907960285949 ENSG00000116871 MAP7D1
ENST00000354618 0.973410165335976 0.918973449729083 0.00312427040406415 ENSG00000054118 THRAP3
ENST00000469141 0.989895101933745 0.965326847635817 -0.00137013872114973 ENSG00000054118 THRAP3
ENST00000478853 0.00937148924500119 0.000113767210854208 -0.229636764712012 ENSG00000054118 THRAP3
ENST00000466743 0.142927419713855 0.0151774559161938 0.145618053352923 ENSG00000054118 THRAP3
ENST00000480549 0.497223913347642 0.171537743029373 0.0747318280305314 ENSG00000214193 SH3D21
ENST00000474766 0.505920895514692 0.177416819190818 0.0803895644169528 ENSG00000214193 SH3D21
ENST00000270824 0.505818908184136 0.177301356814929 0.0806034207575705 ENSG00000142694 EVA1B
ENST00000490466 0.392559091411318 0.104223098279695 0.0978754278324419 ENSG00000142694 EVA1B
ENST00000359297 0.5811556603681 0.24491752176006 0.0543397278757648 ENSG00000196182 STK40
ENST00000373129 0.379222941679199 0.0974907674450001 -0.0671371344419491 ENSG00000196182 STK40
ENST00000373130 0.379222941679199 0.097509375228987 -0.0671355203416351 ENSG00000196182 STK40
ENST00000373132 0.379222941679199 0.097509375228987 -0.0671355203416351 ENSG00000196182 STK40
ENST00000460417 0.924006968433562 0.789055072897854 -0.0179514465113019 ENSG00000196182 STK40
ENST00000482458 0.0295758177999418 0.000920580925776955 -0.179882875822101 ENSG00000196182 STK40
ENST00000460017 0.0137815345725949 0.00023098735510469 -0.235391937921465 ENSG00000196182 STK40
ENST00000476041 0.967859705030685 0.904042471036229 -0.00801313446546797 ENSG00000181817 LSM10
ENST00000315732 0.964835707928278 0.896096837743842 -0.00881511286640866 ENSG00000181817 LSM10
ENST00000373116 0.937871621098004 0.823760167175877 -0.0114722882542356 ENSG00000116898 MRPS15
ENST00000488606 0.798476671593886 0.529872945813375 -0.0421852015816372 ENSG00000116898 MRPS15
ENST00000462067 0.937798903043404 0.823505000966563 -0.0114930659704911 ENSG00000116898 MRPS15
ENST00000373075 0.0297272144689054 0.000930756727737521 0.165139852416203 ENSG00000163875 MEAF6
ENST00000296214 0.020891863028568 0.000485477659796855 0.173556910009779 ENSG00000163875 MEAF6
ENST00000373074 0.023926109998299 0.000615377346637921 0.169840995336529 ENSG00000163875 MEAF6
ENST00000475828 0.023926109998299 0.000617235669276967 0.169778856003368 ENSG00000163875 MEAF6
ENST00000487788 0.023926109998299 0.000614445190697217 0.170152242130951 ENSG00000163875 MEAF6
ENST00000373073 0.0544747263335291 0.00269407685937751 0.154436789671362 ENSG00000163875 MEAF6
ENST00000487792 0.0778662180649115 0.00523430514811941 0.145063526293881 ENSG00000163875 MEAF6
ENST00000448519 0.0954840864773704 0.00742739971209549 0.143625173227298 ENSG00000163875 MEAF6
ENST00000485039 0.441504448231523 0.132154697444285 0.0878006594313988 ENSG00000163875 MEAF6
ENST00000296215 0.922390169256081 0.785062957744083 -0.0169239013965175 ENSG00000163877 SNIP1
ENST00000373062 0.378650147634589 0.0971499076550603 0.0668880149335724 ENSG00000134697 GNL2
ENST00000462812 0.564473265217843 0.229323165951253 0.0658009976085571 ENSG00000134697 GNL2
ENST00000538069 0.208354107062608 0.0298013068818138 0.138307211877425 ENSG00000134697 GNL2
ENST00000463351 0.987729842494634 0.958579064318798 -0.00334265517434594 ENSG00000134697 GNL2
ENST00000488496 0.778772596381025 0.49723109307697 -0.0468169982873879 ENSG00000134697 GNL2
ENST00000358011 0.952062703780783 0.857727054465312 0.0111597445622904 ENSG00000116922 C1orf109
ENST00000494120 0.902832092610104 0.739646436582448 -0.0202577217435125 ENSG00000116922 C1orf109
ENST00000373055 0.498826479615663 0.172870022764133 -0.0938441082365216 ENSG00000134690 CDCA8
ENST00000327331 0.498447993541768 0.172623462284729 -0.0938616947918684 ENSG00000134690 CDCA8
ENST00000373044 0.576517914252686 0.240606590344887 0.063015917477702 ENSG00000196449 YRDC
ENST00000373043 0.961373563552478 0.885966681444377 0.00804461829697198 ENSG00000197982 C1orf122
ENST00000419397 0.972499363542598 0.916523520444837 0.00633105157828127 ENSG00000197982 C1orf122
ENST00000468084 0.960334985079222 0.882947212206319 -0.00824057598059082 ENSG00000197982 C1orf122
ENST00000373042 0.976948903870473 0.928505740692384 -0.00510704374268765 ENSG00000197982 C1orf122
ENST00000446260 0.937650693322239 0.822920732260399 -0.0128694070912794 ENSG00000197982 C1orf122
ENST00000373036 0.443450564555933 0.133893564999028 -0.0753558510942366 ENSG00000188786 MTF1
ENST00000373027 0.0171876728471061 0.000340460761194702 -0.177325939085776 ENSG00000204084 INPP5B
ENST00000373023 0.0192835683679137 0.000414189199015958 -0.170794358571722 ENSG00000204084 INPP5B
ENST00000373026 0.016912933785513 0.000327187644276404 -0.183396419336194 ENSG00000204084 INPP5B
ENST00000373024 0.0182099013561508 0.000372829760663175 -0.181354379593578 ENSG00000204084 INPP5B
ENST00000373019 0.622907060888756 0.290723610314095 0.0401593147763727 ENSG00000183431 SF3A3
ENST00000448721 0.661586024811163 0.335206010979461 0.0381447131148027 ENSG00000183431 SF3A3
ENST00000460925 0.42385478489809 0.121466964267416 0.089725272950921 ENSG00000183431 SF3A3
ENST00000489537 0.476244351480969 0.156428696587348 0.0640566743287291 ENSG00000183431 SF3A3
ENST00000461869 0.540229165651688 0.206822599461425 0.0572993783783701 ENSG00000183431 SF3A3
ENST00000470585 0.533468090995276 0.200099457157125 0.0570933693814875 ENSG00000183431 SF3A3
ENST00000462258 0.7354796830406 0.43056933637896 0.0353145183050084 ENSG00000183431 SF3A3
ENST00000485803 0.901212938332837 0.73555416462378 0.0191457146558464 ENSG00000183386 FHL3
ENST00000373016 0.901212938332837 0.73555416462378 0.0191457146558464 ENSG00000183386 FHL3
ENST00000475084 0.903599195093297 0.741415346971262 0.0191221643077187 ENSG00000183386 FHL3
ENST00000477194 0.991302823525647 0.969240518431911 0.00228199195251231 ENSG00000183386 FHL3
ENST00000483182 0.580599793031946 0.244317014004629 0.0675534242714711 ENSG00000183520 UTP11L
ENST00000486563 0.687604543598405 0.366742865609977 0.0586806728098102 ENSG00000183520 UTP11L
ENST00000373014 0.442352152156724 0.13288241862333 0.0814702886280819 ENSG00000183520 UTP11L
ENST00000537711 0.508724018817826 0.179928954682008 0.0733827236236293 ENSG00000183520 UTP11L
ENST00000488453 0.45246954364205 0.140134895601636 0.0815960952640797 ENSG00000183520 UTP11L
ENST00000373001 0.657695616674829 0.330219011137576 0.0519458582209323 ENSG00000116954 RRAGC
ENST00000493015 0.807911813577679 0.545734041321733 0.0388760099375411 ENSG00000116954 RRAGC
ENST00000433671 0.501897493340104 0.174776695396115 -0.0733868227264283 ENSG00000228436 RP5-864K19.4
ENST00000456813 0.899507225620215 0.730934219684444 -0.0194123971427328 ENSG00000228436 RP5-864K19.4
ENST00000397572 0.91837941923949 0.776911410735549 -0.0166940211939525 ENSG00000214114 MYCBP
ENST00000494695 0.730382079778143 0.423104192412283 -0.0496606485972385 ENSG00000214114 MYCBP
ENST00000495043 0.683126632024824 0.361549455177162 -0.0576712842859074 ENSG00000214114 MYCBP
ENST00000489803 0.555614124547395 0.220970241901937 -0.0786276081589947 ENSG00000214114 MYCBP
ENST00000454994 0.549736350057987 0.215209739992433 -0.0796680268901201 ENSG00000131233 GJA9
ENST00000489575 0.549736350057987 0.215209739992433 -0.0796680268901201 ENSG00000214114 MYCBP
ENST00000465771 0.826737614543558 0.57840091683524 -0.0367821012263517 ENSG00000214114 MYCBP
ENST00000432648 0.234410687597678 0.0376826727612579 0.0872810659784937 ENSG00000174574 AKIRIN1
ENST00000446189 0.0794767764053459 0.00544593416609781 0.110224167694716 ENSG00000174574 AKIRIN1
ENST00000372984 0.0946095541910837 0.00732241152575684 0.106976702645158 ENSG00000174574 AKIRIN1
ENST00000531822 0.153817972222166 0.0171888975551631 0.115674621958343 ENSG00000174574 AKIRIN1
ENST00000372967 0.737922486816755 0.433654167540097 -0.0323235566092827 ENSG00000168653 NDUFS5
ENST00000372969 0.737922486816755 0.433654167540097 -0.0323235566092827 ENSG00000168653 NDUFS5
ENST00000545844 0.895906097226834 0.722736909958409 -0.0124917606235018 ENSG00000127603 MACF1
ENST00000567887 0.896102201633802 0.723044515695953 -0.0124788254339253 ENSG00000127603 MACF1
ENST00000372915 0.896114010531147 0.723086562307317 -0.0124754414079973 ENSG00000127603 MACF1
ENST00000539005 0.895906097226834 0.722540523091373 -0.0125013441459669 ENSG00000127603 MACF1
ENST00000317713 0.895906097226834 0.722540523091373 -0.0125013441459669 ENSG00000127603 MACF1
ENST00000361689 0.896102201633802 0.723045770258551 -0.0124770793383139 ENSG00000127603 MACF1
ENST00000524432 0.2051692125388 0.0290719715590993 -0.102404721872959 ENSG00000127603 MACF1
ENST00000467673 0.0137578030621615 0.000229124194417003 -0.240791015530793 ENSG00000127603 MACF1
ENST00000564288 0.957313898072081 0.874200101830641 0.00544950571225526 ENSG00000127603 MACF1
ENST00000494012 0.0909075097916597 0.00682016781846503 -0.174720186808134 ENSG00000127603 MACF1
ENST00000536367 0.0718714097710984 0.00455179357984777 -0.166426769717443 ENSG00000127603 MACF1
ENST00000480624 0.116400779998931 0.0106547092002191 -0.17014580011362 ENSG00000127603 MACF1
ENST00000469366 0.218265502331008 0.0327688802550431 -0.146739585671608 ENSG00000127603 MACF1
ENST00000496804 0.995118462097876 0.982577251013155 -0.00091963891854619 ENSG00000127603 MACF1
ENST00000530262 0.96980000452451 0.909461134003394 0.00459918736892124 ENSG00000127603 MACF1
ENST00000485063 0.97679207273705 0.928187084628723 0.00537704198950749 ENSG00000127603 MACF1
ENST00000472385 0.939129399032293 0.827064921751657 0.010907608640338 ENSG00000127603 MACF1
ENST00000484393 0.687362581487641 0.366346806020294 -0.0526480015066475 ENSG00000127603 MACF1
ENST00000476350 0.856562354792293 0.636177636183135 0.0192145677166574 ENSG00000127603 MACF1
ENST00000372925 0.878847959565128 0.683335061974061 0.0136915342406655 ENSG00000127603 MACF1
ENST00000289893 0.871833756630396 0.668510971063812 0.0142297992838065 ENSG00000127603 MACF1
ENST00000530275 0.808713221115143 0.546869029818501 0.0261328110279962 ENSG00000255103 KIAA0754
ENST00000482035 0.994513691466819 0.980613063125041 0.00113575913664117 ENSG00000127603 MACF1
ENST00000473843 0.793281371344158 0.521096115817905 -0.0339188678215645 ENSG00000127603 MACF1
ENST00000469490 0.645833160312318 0.317122845936434 0.0436085887021408 ENSG00000127603 MACF1
ENST00000487656 0.923660736165708 0.788116008966486 0.0160417266227465 ENSG00000127603 MACF1
ENST00000360115 0.73092473863566 0.424391537098793 0.0266179675152248 ENSG00000127603 MACF1
ENST00000497964 0.927394072191322 0.798587848974449 -0.0105727610866903 ENSG00000127603 MACF1
ENST00000446276 0.731508306211731 0.425121992114165 0.0274372376102921 ENSG00000127603 MACF1
ENST00000442046 0.704292645518175 0.388542986621703 0.0308598805592304 ENSG00000127603 MACF1
ENST00000422234 0.986620130576751 0.955827509589743 -0.00233135046817379 ENSG00000127603 MACF1
ENST00000462496 0.964891427448836 0.89674555748951 -0.00541025799350034 ENSG00000127603 MACF1
ENST00000462103 0.620669121602397 0.287940866558629 -0.0611796899587533 ENSG00000127603 MACF1
ENST00000496360 0.805034090680089 0.541408928771183 0.0279414624728988 ENSG00000127603 MACF1
ENST00000497807 0.713683067962996 0.401142094832888 0.035451914872172 ENSG00000127603 MACF1
ENST00000482028 0.175567143808037 0.021812899286085 0.138545498273955 ENSG00000090621 PABPC4
ENST00000372856 0.0161023655914558 0.000302521606726523 0.0964028604022732 ENSG00000090621 PABPC4
ENST00000372857 0.0160897331418276 0.000301500351355047 0.0964397683874522 ENSG00000090621 PABPC4
ENST00000372858 0.0142608518714319 0.000243838640412813 0.0985251514066737 ENSG00000090621 PABPC4
ENST00000372862 0.0174252162438033 0.000347939553427025 0.095354817378661 ENSG00000090621 PABPC4
ENST00000468476 0.223753483211293 0.034479896345067 0.101165244859055 ENSG00000090621 PABPC4
ENST00000437136 0.218754090265906 0.0329223316221397 0.103723978421342 ENSG00000090621 PABPC4
ENST00000492468 0.286200908683602 0.055388801623769 0.0953455431742254 ENSG00000090621 PABPC4
ENST00000530186 0.69320941524375 0.373923705357492 0.0538878365095607 ENSG00000090621 PABPC4
ENST00000421687 0.0224326552563384 0.000544055732990478 0.108466206403701 ENSG00000090621 PABPC4
ENST00000484555 0.632836130856325 0.30230059846876 0.0644984243562532 ENSG00000090621 PABPC4
ENST00000525045 0.208716495540701 0.0299219099116979 0.105826377581616 ENSG00000090621 PABPC4
ENST00000527718 0.0450704666753015 0.00189119622291895 0.110860267612198 ENSG00000090621 PABPC4
ENST00000477556 0.518386379070598 0.188034323083123 0.0804981213862317 ENSG00000090621 PABPC4
ENST00000461578 0.509903876396695 0.180633994180754 0.0855843422303249 ENSG00000090621 PABPC4
ENST00000483770 0.100105065321037 0.00815041096425328 0.147845479686135 ENSG00000090621 PABPC4
ENST00000525669 0.0447411855466916 0.00186992821015304 0.116830329573467 ENSG00000090621 PABPC4
ENST00000470443 0.0268136987624476 0.000776725097268494 0.111364097385384 ENSG00000090621 PABPC4
ENST00000415255 0.0940266269651077 0.00723896328795949 0.0861452508467189 ENSG00000228060 RP11-69E11.8
ENST00000513632 0.354236298354333 0.084602157955733 0.0731314757710895 ENSG00000090621 PABPC4
ENST00000525751 0.25540745452998 0.0446199159914624 0.0989296862128118 ENSG00000090621 PABPC4
ENST00000474378 0.13505559539422 0.0137709338572617 0.119252428488257 ENSG00000090621 PABPC4
ENST00000529216 0.218730536644692 0.0329114893299015 0.108916531083505 ENSG00000090621 PABPC4
ENST00000492519 0.0818535460168535 0.00573230644058298 0.145421927747802 ENSG00000090621 PABPC4
ENST00000451091 0.488822150029828 0.165918013626513 0.0555275788024624 ENSG00000090621 PABPC4
ENST00000531243 0.72112793166116 0.411148932445543 0.042717862835731 ENSG00000090621 PABPC4
ENST00000470018 0.97651478544953 0.927172165758544 0.0053576974012068 ENSG00000084072 PPIE
ENST00000485507 0.996307706206725 0.98638498035581 -0.00105896737748767 ENSG00000084072 PPIE
ENST00000324379 0.961113764131462 0.885294583764772 -0.00767550709780153 ENSG00000084072 PPIE
ENST00000356511 0.953899908730872 0.864547624339369 -0.0090062220029115 ENSG00000084072 PPIE
ENST00000456578 0.96936047933902 0.908375710208246 0.00723933674570834 ENSG00000084072 PPIE
ENST00000495526 0.961113764131462 0.885308822467488 -0.00767441686283728 ENSG00000084072 PPIE
ENST00000482751 0.961113764131462 0.885308822467488 -0.00767441686283728 ENSG00000084072 PPIE
ENST00000372830 0.953899908730872 0.864547624339369 -0.0090062220029115 ENSG00000084072 PPIE
ENST00000497370 0.996068816731672 0.985807197946035 -0.000967180169467494 ENSG00000084072 PPIE
ENST00000372835 0.968911932463925 0.906604818263191 -0.0062239828763224 ENSG00000084072 PPIE
ENST00000470213 0.997271181929169 0.990842830743592 -0.000624307289295211 ENSG00000084072 PPIE
ENST00000474804 0.995864093188305 0.98538417609576 0.00102198993881103 ENSG00000084072 PPIE
ENST00000475350 0.961113764131462 0.885308822467488 -0.00767441686283728 ENSG00000084072 PPIE
ENST00000480169 0.975204865499874 0.923475773056846 0.00555151799573048 ENSG00000084072 PPIE
ENST00000441669 0.902987935959166 0.739967914471779 -0.0180206603109962 ENSG00000043514 TRIT1
ENST00000462797 0.906058238138406 0.747859882431494 -0.0174471898994228 ENSG00000043514 TRIT1
ENST00000316891 0.90607124307201 0.747896837069234 -0.0174440972979092 ENSG00000043514 TRIT1
ENST00000372818 0.90607124307201 0.747896837069234 -0.0174440972979092 ENSG00000043514 TRIT1
ENST00000495175 0.859441781834816 0.642666270477244 -0.025588194426854 ENSG00000043514 TRIT1
ENST00000491865 0.863280202527284 0.651207461490876 -0.0249845167957437 ENSG00000043514 TRIT1
ENST00000537223 0.829703244889819 0.584583942501897 -0.0307522439359271 ENSG00000043514 TRIT1
ENST00000537440 0.829703244889819 0.584583942501897 -0.0307522439359271 ENSG00000043514 TRIT1
ENST00000541099 0.829703244889819 0.584583942501897 -0.0307522439359271 ENSG00000043514 TRIT1
ENST00000545233 0.829703244889819 0.584583942501897 -0.0307522439359271 ENSG00000043514 TRIT1
ENST00000492612 0.765568468434583 0.475677757430227 -0.0433187077295083 ENSG00000043514 TRIT1
ENST00000489945 0.63143398172141 0.300728106874287 -0.0647905251959511 ENSG00000043514 TRIT1
ENST00000486825 0.669895737189109 0.345648830711941 -0.0593172708275622 ENSG00000043514 TRIT1
ENST00000544981 0.724193428861804 0.415079883935075 -0.0553348988927511 ENSG00000043514 TRIT1
ENST00000372811 0.764467549327697 0.47387652333528 0.0463871121471418 ENSG00000168389 MFSD2A
ENST00000420632 0.714357606823239 0.401841658184788 0.0541265112212157 ENSG00000168389 MFSD2A
ENST00000434861 0.75257306439167 0.453567048430175 0.0511207551005088 ENSG00000168389 MFSD2A
ENST00000372809 0.764467549327697 0.47387652333528 0.0463871121471418 ENSG00000168389 MFSD2A
ENST00000483824 0.757243343816082 0.462813387585243 0.0475471773864612 ENSG00000168389 MFSD2A
ENST00000372797 0.291882008770243 0.0577108555726395 0.051931461511178 ENSG00000131236 CAP1
ENST00000372802 0.293188687121793 0.0581990913101036 0.0518586195709058 ENSG00000131236 CAP1
ENST00000449311 0.734165877933534 0.428876357729489 0.0261454741802875 ENSG00000131236 CAP1
ENST00000421589 0.736647697463801 0.431818036916179 0.0255849547592215 ENSG00000131236 CAP1
ENST00000414893 0.646399340455963 0.317668280979514 0.0306340105064397 ENSG00000131236 CAP1
ENST00000414281 0.742443591973168 0.43970300204896 0.0251705981060362 ENSG00000131236 CAP1
ENST00000420216 0.72949261868393 0.421872362798364 0.0264012790482337 ENSG00000131236 CAP1
ENST00000372792 0.562643176827842 0.227794817029015 0.0335036767461424 ENSG00000131236 CAP1
ENST00000372798 0.457116682402868 0.143438850798567 0.0405603083305351 ENSG00000131236 CAP1
ENST00000340450 0.292910195882565 0.058126856935545 0.0519023770584406 ENSG00000131236 CAP1
ENST00000372805 0.268054064975861 0.0487511802779767 0.0538687423270114 ENSG00000131236 CAP1
ENST00000435719 0.720992905341984 0.410867833367302 0.0264587406447913 ENSG00000131236 CAP1
ENST00000427843 0.733675405385006 0.428111638912707 0.0257147086560649 ENSG00000131236 CAP1
ENST00000417287 0.727332445261501 0.418979262694798 0.0264509625304348 ENSG00000131236 CAP1
ENST00000424977 0.743380628920899 0.440820238382122 0.025035839206321 ENSG00000131236 CAP1
ENST00000446031 0.732138262237776 0.426346170014202 0.0266273390601086 ENSG00000131236 CAP1
ENST00000479759 0.437151734105749 0.129128385212679 0.0483538557561488 ENSG00000131236 CAP1
ENST00000461993 0.248518989453883 0.0421696077624104 0.0634541267260019 ENSG00000131236 CAP1
ENST00000494114 0.507730090980588 0.179027712438459 0.053512775860516 ENSG00000131236 CAP1
ENST00000433473 0.91447817695725 0.768378210462916 -0.0133799536052668 ENSG00000131238 PPT1
ENST00000529905 0.884091524604051 0.695338386784616 -0.0177744503945516 ENSG00000131238 PPT1
ENST00000530704 0.61624244410373 0.282905143340131 -0.05330805808507 ENSG00000131238 PPT1
ENST00000372775 0.384707125919748 0.100161413547027 -0.094009154780239 ENSG00000131238 PPT1
ENST00000449045 0.638159082095327 0.308606160720603 -0.0514469003454586 ENSG00000131238 PPT1
ENST00000439754 0.681282014560026 0.359086589203781 -0.0495267726907678 ENSG00000131238 PPT1
ENST00000530076 0.560715463463603 0.225577622485226 -0.0708154070036751 ENSG00000131238 PPT1
ENST00000527311 0.628654450949188 0.297572081669634 -0.0549609135701259 ENSG00000131238 PPT1
ENST00000372779 0.870226958577903 0.664884018994495 -0.0237154310880923 ENSG00000131238 PPT1
ENST00000526547 0.894406581747022 0.718117811461201 -0.0243667845195912 ENSG00000131238 PPT1
ENST00000372771 0.71112178858194 0.397582636003416 -0.0507915327515334 ENSG00000117000 RLF
ENST00000372759 0.524245906196759 0.192480776415888 0.0594241191194468 ENSG00000084073 ZMPSTE24
ENST00000479131 0.984457483718324 0.950356441699258 -0.00298845650712959 ENSG00000084073 ZMPSTE24
ENST00000472583 0.89851042577869 0.728883506635507 0.0163240673783444 ENSG00000084073 ZMPSTE24
ENST00000474142 0.690350038678249 0.370267115961546 0.0546439085302418 ENSG00000084073 ZMPSTE24
ENST00000435168 0.762672915152864 0.471472937073026 -0.0396110323734617 ENSG00000084070 SMAP2
ENST00000372718 0.980301472389148 0.937341739480756 -0.0034634969453348 ENSG00000084070 SMAP2
ENST00000372708 0.933282938587794 0.812360393224839 -0.0118117592178665 ENSG00000084070 SMAP2
ENST00000539317 0.879550312597871 0.685304841184808 0.0225564759256481 ENSG00000084070 SMAP2
ENST00000467203 0.234748269217154 0.0378023673376471 -0.116086460856592 ENSG00000066136 NFYC
ENST00000424419 0.282789312426279 0.054154366100848 -0.10338025260364 ENSG00000066136 NFYC
ENST00000427410 0.410639110559482 0.114014265142463 -0.0802836066567333 ENSG00000066136 NFYC
ENST00000447388 0.395665741731657 0.105786427475946 -0.0805820914612524 ENSG00000066136 NFYC
ENST00000425457 0.426256818241736 0.12327672934218 -0.0782910645945641 ENSG00000066136 NFYC
ENST00000453631 0.200637871692053 0.0279200547226588 -0.126242660962802 ENSG00000066136 NFYC
ENST00000456393 0.395793394217273 0.10587399807377 -0.0805902449159682 ENSG00000066136 NFYC
ENST00000372654 0.400815162669034 0.108122298915965 -0.0820319594485917 ENSG00000066136 NFYC
ENST00000534399 0.211874054723342 0.0308397533906308 -0.132959884463477 ENSG00000066136 NFYC
ENST00000372653 0.376613549307551 0.0960924454698567 -0.0857535283904978 ENSG00000066136 NFYC
ENST00000372669 0.25832702949287 0.0455301763261467 -0.109415648357964 ENSG00000066136 NFYC
ENST00000372652 0.481104929006353 0.159788206684973 -0.0748611986298484 ENSG00000066136 NFYC
ENST00000372651 0.433051477979649 0.126766183166545 -0.0836580157199137 ENSG00000066136 NFYC
ENST00000440226 0.642629022594591 0.313727921669888 -0.0604079835297675 ENSG00000066136 NFYC
ENST00000308733 0.629372309164815 0.298430951841072 -0.0616958179006887 ENSG00000066136 NFYC
ENST00000372621 0.415134709559325 0.116331663387479 -0.0650891559924948 ENSG00000171793 CTPS1
ENST00000541520 0.398984091774988 0.107343300764905 -0.0682030316586082 ENSG00000171793 CTPS1
ENST00000470271 0.469417183500649 0.151662798248572 -0.0764285035499283 ENSG00000171793 CTPS1
ENST00000475060 0.636529982869356 0.306698296961794 -0.0555108409042033 ENSG00000171793 CTPS1
ENST00000479480 0.343607275424485 0.0797480421953414 -0.0845298360235213 ENSG00000171793 CTPS1
ENST00000543104 0.499956804076583 0.17358131691491 -0.0654315270334672 ENSG00000171793 CTPS1
ENST00000372616 0.437767002417937 0.129498564807015 -0.0643848309697122 ENSG00000171793 CTPS1
ENST00000480420 0.78311694599135 0.503962425420592 -0.0306871281959904 ENSG00000171793 CTPS1
ENST00000463285 0.966300230895547 0.900278849799807 0.00586887090436878 ENSG00000171793 CTPS1
ENST00000486889 0.770875655740009 0.483507265992775 0.0382684642358472 ENSG00000171793 CTPS1
ENST00000497210 0.826597339415466 0.577711596425796 0.0336719067105496 ENSG00000171793 CTPS1
ENST00000464283 0.623959216279532 0.291957061958101 -0.0488230227988283 ENSG00000171793 CTPS1
ENST00000463423 0.564337222958732 0.229189656861224 -0.0568881243474877 ENSG00000171793 CTPS1
ENST00000498694 0.384018605501938 0.0998997353327837 -0.0760049418553829 ENSG00000171793 CTPS1
ENST00000302946 0.322754278735798 0.0706112991870936 -0.123576883249107 ENSG00000171790 SLFNL1
ENST00000372613 0.336182641630155 0.0762822112808788 -0.121106354474287 ENSG00000171790 SLFNL1
ENST00000397197 0.336182641630155 0.0762822112808788 -0.121106354474287 ENSG00000171790 SLFNL1
ENST00000439569 0.336182641630155 0.0762822112808788 -0.121106354474287 ENSG00000171790 SLFNL1
ENST00000372611 0.335929188522955 0.0761177667014334 -0.121031029610914 ENSG00000171790 SLFNL1
ENST00000359345 0.267844344315791 0.048657294693553 -0.130888007162624 ENSG00000171790 SLFNL1
ENST00000456518 0.0170889235644501 0.000336681655909698 -0.188506430242382 ENSG00000010803 SCMH1
ENST00000397174 0.016322653326953 0.000309627828910108 -0.187829562681853 ENSG00000010803 SCMH1
ENST00000402904 0.016322653326953 0.000309627828910108 -0.187829562681853 ENSG00000010803 SCMH1
ENST00000361191 0.0162344500396037 0.000306310378105731 -0.188090887221406 ENSG00000010803 SCMH1
ENST00000361705 0.0162344500396037 0.000306310378105731 -0.188090887221406 ENSG00000010803 SCMH1
ENST00000397171 0.0162344500396037 0.000306310378105731 -0.188090887221406 ENSG00000010803 SCMH1
ENST00000372597 0.0188572412798426 0.000396997425369993 -0.181110527070849 ENSG00000010803 SCMH1
ENST00000372596 0.0188572412798426 0.000396997425369993 -0.181110527070849 ENSG00000010803 SCMH1
ENST00000337495 0.0188572412798426 0.000396997425369993 -0.181110527070849 ENSG00000010803 SCMH1
ENST00000326197 0.017618457434771 0.00035358259726281 -0.187475438473338 ENSG00000010803 SCMH1
ENST00000372595 0.0125225002383906 0.000191176176193264 -0.196466242243316 ENSG00000010803 SCMH1
ENST00000472037 0.175531963780181 0.0217738674251575 -0.135615604191349 ENSG00000010803 SCMH1
ENST00000460215 0.0089567561672535 0.000104974136119275 -0.22494951104179 ENSG00000010803 SCMH1
ENST00000498793 0.00662717937890461 5.92443176495245e-05 -0.229192666204789 ENSG00000010803 SCMH1
ENST00000489421 0.0729436382367894 0.00465871656408711 -0.184855061373687 ENSG00000010803 SCMH1
ENST00000482530 0.119588819004599 0.0111573779508863 -0.174834522395322 ENSG00000010803 SCMH1
ENST00000488592 0.0798148895843202 0.00549005402293963 -0.197298451152296 ENSG00000010803 SCMH1
ENST00000372583 0.284921025065764 0.0549459923323952 -0.105111423126041 ENSG00000127124 HIVEP3
ENST00000372584 0.277616815559845 0.0521273253229221 -0.106039750661993 ENSG00000127124 HIVEP3
ENST00000247584 0.60613056668272 0.272307290625822 -0.0580581187746565 ENSG00000127124 HIVEP3
ENST00000460604 0.54505070044256 0.210758405466879 -0.0700869440642968 ENSG00000127124 HIVEP3
ENST00000429157 0.601150220498523 0.267598355884956 -0.0590035503099879 ENSG00000127124 HIVEP3
ENST00000491442 0.298300588817792 0.0599668936103886 -0.122527314109987 ENSG00000127124 HIVEP3
ENST00000489103 0.0504173878459225 0.00230960542192659 -0.186669459800079 ENSG00000127124 HIVEP3
ENST00000372571 0.176935077688369 0.0220989638645388 0.119897508254798 ENSG00000198815 FOXJ3
ENST00000372572 0.727721852057765 0.419494145380966 -0.0338269243822813 ENSG00000198815 FOXJ3
ENST00000372573 0.717434276226446 0.405565455172633 -0.034923980275684 ENSG00000198815 FOXJ3
ENST00000361346 0.709031112110324 0.394608355947035 -0.03567445527256 ENSG00000198815 FOXJ3
ENST00000361776 0.709031112110324 0.394608355947035 -0.03567445527256 ENSG00000198815 FOXJ3
ENST00000545068 0.829604446695353 0.583673905306354 -0.0238954020271868 ENSG00000198815 FOXJ3
ENST00000445886 0.0179866844986749 0.000364616057741688 -0.189992469977024 ENSG00000198815 FOXJ3
ENST00000372562 0.553800366124629 0.218852885063841 0.075928005417489 ENSG00000127125 PPCS
ENST00000455780 0.644766841317599 0.316144133551096 0.0615165717666624 ENSG00000127125 PPCS
ENST00000472013 0.636106172420974 0.306235094167818 0.062795652851642 ENSG00000127125 PPCS
ENST00000372561 0.64505939410172 0.316449632797554 0.0614998619068141 ENSG00000127125 PPCS
ENST00000372556 0.64505939410172 0.316449632797554 0.0614998619068141 ENSG00000127125 PPCS
ENST00000471420 0.443721468010496 0.134082057210487 0.0939576274349234 ENSG00000127125 PPCS
ENST00000304979 0.540545207334069 0.207064175436296 -0.070862884288272 ENSG00000171960 PPIH
ENST00000372550 0.515123746543283 0.184792146560567 -0.0826376503480706 ENSG00000171960 PPIH
ENST00000440068 0.536478940951358 0.202757570088982 -0.0805261039297748 ENSG00000171960 PPIH
ENST00000455203 0.647372718137701 0.318885035144526 -0.0627552416669182 ENSG00000171960 PPIH
ENST00000461351 0.655459061100471 0.327872593718494 -0.0641618488518536 ENSG00000171960 PPIH
ENST00000321358 0.58598848522118 0.2500423666864 0.0286972587398248 ENSG00000065978 YBX1
ENST00000332220 0.860536323375481 0.644642711397714 0.0124293895394135 ENSG00000065978 YBX1
ENST00000436427 0.867689737840798 0.660431759611845 0.012328923589517 ENSG00000065978 YBX1
ENST00000467957 0.764467549327697 0.473872896019861 -0.0221511479689744 ENSG00000065978 YBX1
ENST00000397054 0.855332517899427 0.632739665760611 0.02344176159129 ENSG00000117385 LEPRE1
ENST00000460031 0.855332517899427 0.63278023800381 0.0234385266920969 ENSG00000117385 LEPRE1
ENST00000236040 0.855332517899427 0.632786659917203 0.0234391256064539 ENSG00000117385 LEPRE1
ENST00000495874 0.855332517899427 0.632786659917203 0.0234391256064539 ENSG00000117385 LEPRE1
ENST00000296388 0.855332517899427 0.632786659917203 0.0234391256064539 ENSG00000117385 LEPRE1
ENST00000462474 0.905462781343598 0.746464397352599 0.0200960415671318 ENSG00000117385 LEPRE1
ENST00000472802 0.896743012475418 0.724522992730856 0.0235742596825245 ENSG00000117385 LEPRE1
ENST00000431412 0.911740407587492 0.762259564644867 0.0146346507576869 ENSG00000117385 LEPRE1
ENST00000460831 0.733286812065042 0.427651612557784 0.0486292440972258 ENSG00000117385 LEPRE1
ENST00000481465 0.99653131926143 0.988065580711175 0.000797581351167755 ENSG00000117385 LEPRE1
ENST00000447502 0.991319181517557 0.969432227442261 0.00203106916536397 ENSG00000117385 LEPRE1
ENST00000463465 0.67377215579127 0.350222695402327 0.0455502246896387 ENSG00000117385 LEPRE1
ENST00000372526 0.922473767102533 0.785612104721355 0.016069745544754 ENSG00000117385 LEPRE1
ENST00000492956 0.891751514343027 0.711269479393059 0.0224928836683879 ENSG00000117385 LEPRE1
ENST00000464081 0.513839481586081 0.183634120785024 0.0868904165885407 ENSG00000164008 C1orf50
ENST00000603943 0.503569681257264 0.17582532669318 0.0883967565619888 ENSG00000164008 C1orf50
ENST00000536543 0.497720725502533 0.172090890478057 0.0890233239971785 ENSG00000164008 C1orf50
ENST00000487556 0.677910998811406 0.355051863988547 -0.0505338272570238 ENSG00000164010 ERMAP
ENST00000372517 0.677910998811406 0.355051863988547 -0.0505338272570238 ENSG00000164010 ERMAP
ENST00000372514 0.94112664993198 0.831608979019288 -0.0129683041254726 ENSG00000164010 ERMAP
ENST00000328249 0.919630348302311 0.778967763436658 0.0178040253105691 ENSG00000164010 ERMAP
ENST00000414798 0.850591143547577 0.622193131473751 0.0324383242218188 ENSG00000228192 RP11-342M1.3
ENST00000416809 0.896839124074954 0.724639575856488 0.023698569738688 ENSG00000228192 RP11-342M1.3
ENST00000426263 0.51507627215456 0.184635078804796 0.0625897640001626 ENSG00000117394 SLC2A1
ENST00000475162 0.472734836027299 0.154210656300432 0.0784861045489389 ENSG00000117394 SLC2A1
ENST00000439722 0.792919247381838 0.520620002426396 0.0421974243946022 ENSG00000117394 SLC2A1
ENST00000415851 0.56428195239046 0.22915177213495 0.0723388542623993 ENSG00000117394 SLC2A1
ENST00000372500 0.624121701092256 0.292141977522791 0.0691036898406535 ENSG00000117394 SLC2A1
ENST00000431635 0.791633175767414 0.518332336928855 -0.0261669994888424 ENSG00000117395 EBNA1BP2
ENST00000236051 0.795044475762403 0.524187126828262 -0.0257616509251518 ENSG00000117395 EBNA1BP2
ENST00000463906 0.805228264875664 0.541716173390931 -0.0315021974000715 ENSG00000117395 EBNA1BP2
ENST00000491223 0.876556375189981 0.678441879922721 -0.0201703641237267 ENSG00000117395 EBNA1BP2
ENST00000472982 0.887440487889633 0.702156406120294 -0.018959272662396 ENSG00000117395 EBNA1BP2
ENST00000483082 0.894491593797803 0.718658761529544 -0.0183530682116828 ENSG00000117395 EBNA1BP2
ENST00000461557 0.846630674674234 0.614844135848999 -0.026320559987758 ENSG00000117395 EBNA1BP2
ENST00000310955 0.833165132507145 0.590962321458397 -0.03725044626284 ENSG00000117399 CDC20
ENST00000372462 0.829689635168296 0.584073595376876 -0.0379543019710774 ENSG00000117399 CDC20
ENST00000372458 0.826007994258103 0.576626963958736 0.0212933267453055 ENSG00000066322 ELOVL1
ENST00000413844 0.830881229063596 0.586637348845167 0.0207446039531101 ENSG00000066322 ELOVL1
ENST00000468865 0.324307935459693 0.0712400569614738 0.0839412560483937 ENSG00000066322 ELOVL1
ENST00000464204 0.84197662707165 0.605276402038922 0.0191604509734227 ENSG00000066322 ELOVL1
ENST00000470968 0.843855753168159 0.609606661307676 0.0187591126712115 ENSG00000066322 ELOVL1
ENST00000487209 0.938062713824481 0.824266010029128 0.00824548540763207 ENSG00000066322 ELOVL1
ENST00000470769 0.913110470493637 0.764807063896392 0.0113701070995674 ENSG00000066322 ELOVL1
ENST00000497569 0.935773529059256 0.818409179165089 0.00875312011141388 ENSG00000066322 ELOVL1
ENST00000482302 0.972312791103286 0.916192931690868 0.00402405480212822 ENSG00000066322 ELOVL1
ENST00000497050 0.905947279297597 0.747576939637588 0.0120112317525727 ENSG00000066322 ELOVL1
ENST00000478481 0.245015576061339 0.041025006455924 0.105791364837209 ENSG00000066322 ELOVL1
ENST00000479439 0.654205268694495 0.326223452968138 -0.0395060145456243 ENSG00000066322 ELOVL1
ENST00000465321 0.591699528616116 0.257109407638494 -0.0438153087909913 ENSG00000066322 ELOVL1
ENST00000479686 0.52853989131731 0.195956958314711 -0.0510491425505375 ENSG00000066322 ELOVL1
ENST00000496932 0.525604924797122 0.193542651510041 -0.0512966663272269 ENSG00000066322 ELOVL1
ENST00000290663 0.800829663613546 0.53424951485366 0.0242476960023283 ENSG00000159479 MED8
ENST00000372457 0.804187600491718 0.540078280255605 0.02383127016226 ENSG00000159479 MED8
ENST00000372455 0.864347954868072 0.65358102360579 0.0179894907626766 ENSG00000159479 MED8
ENST00000436713 0.87191179815786 0.668631639484946 0.0189515216925951 ENSG00000229431 RP1-92O14.6
ENST00000460803 0.381038458548843 0.0984297893343051 0.0978253911153274 ENSG00000159479 MED8
ENST00000473560 0.901102364507455 0.735222235957937 0.0153858968783574 ENSG00000159479 MED8
ENST00000357658 0.89851042577869 0.728912097527261 0.0229948792866324 ENSG00000198198 SZT2
ENST00000406439 0.987316760066761 0.957359542132683 0.003471450207921 ENSG00000198198 SZT2
ENST00000562955 0.942121274535462 0.83435694280447 -0.00714867314012373 ENSG00000198198 SZT2
ENST00000470139 0.927141399450208 0.79775840800773 0.0162688006868545 ENSG00000198198 SZT2
ENST00000372442 0.860008077745356 0.64365787725373 -0.0162656985990633 ENSG00000198198 SZT2
ENST00000460536 0.726922009299208 0.41838615126033 -0.0345403374129249 ENSG00000198198 SZT2
ENST00000583037 0.737922486816755 0.433563681472869 -0.0381652744661987 ENSG00000178922 HYI
ENST00000372425 0.737922486816755 0.433563681472869 -0.0381652744661987 ENSG00000178922 HYI
ENST00000372433 0.628551956641273 0.297438965399849 -0.051384040528681 ENSG00000178922 HYI
ENST00000372434 0.701123385356649 0.383262972948951 -0.04262754059879 ENSG00000178922 HYI
ENST00000470662 0.724321919869859 0.41520230205296 -0.0418685842630098 ENSG00000178922 HYI
ENST00000487366 0.712969571169126 0.400103615324455 -0.0430411959154834 ENSG00000178922 HYI
ENST00000372430 0.635029022007064 0.304873747546847 -0.0510069213334471 ENSG00000178922 HYI
ENST00000372432 0.732072573115415 0.426108628558261 -0.0386443393589115 ENSG00000178922 HYI
ENST00000372427 0.714836226446715 0.402566977485232 -0.0406055235015517 ENSG00000178922 HYI
ENST00000372426 0.695821082387944 0.376534753202826 -0.0450183914124032 ENSG00000178922 HYI
ENST00000486909 0.659508552725793 0.332569344991414 -0.0470449103350742 ENSG00000178922 HYI
ENST00000496142 0.813254958233791 0.554558597789722 -0.040512399160723 ENSG00000178922 HYI
ENST00000469587 0.839785219340751 0.601458667787946 -0.0332219468197786 ENSG00000178922 HYI
ENST00000496043 0.678160069393657 0.355525750003921 -0.0549098613616811 ENSG00000142949 PTPRF
ENST00000481019 0.697816736713955 0.379102350862111 -0.0517587691271488 ENSG00000142949 PTPRF
ENST00000359947 0.811752913866102 0.55237770265958 -0.021630554504342 ENSG00000142949 PTPRF
ENST00000438120 0.804522972471261 0.54053159659293 -0.0238675139435719 ENSG00000142949 PTPRF
ENST00000436724 0.309292388758048 0.0652041628690351 -0.0972899654705656 ENSG00000142949 PTPRF
ENST00000372405 0.30819011875264 0.0646939171016592 -0.0958598460027965 ENSG00000142949 PTPRF
ENST00000372413 0.855186401403368 0.632035117069123 -0.0169041568538829 ENSG00000142949 PTPRF
ENST00000372414 0.855186401403368 0.632035117069123 -0.0169041568538829 ENSG00000142949 PTPRF
ENST00000437607 0.429567176703291 0.124951860275769 -0.0783855104609003 ENSG00000142949 PTPRF
ENST00000467464 0.826830984207402 0.578549594358227 -0.0324068860775272 ENSG00000142949 PTPRF
ENST00000412568 0.976300746855582 0.926400248642307 0.0036380798732166 ENSG00000142949 PTPRF
ENST00000429895 0.92285616185667 0.786212286168376 0.00947105952529954 ENSG00000142949 PTPRF
ENST00000414879 0.923682239926764 0.788242919421985 0.00990074404481575 ENSG00000142949 PTPRF
ENST00000422171 0.923682239926764 0.788242919421985 0.00990074404481575 ENSG00000142949 PTPRF
ENST00000496447 0.786628697489085 0.510499792277366 0.0250465494445182 ENSG00000142949 PTPRF
ENST00000372407 0.692452276250753 0.373117877757524 0.0336152503782585 ENSG00000142949 PTPRF
ENST00000463041 0.941039919744981 0.831318468244334 0.0138926295347036 ENSG00000142949 PTPRF
ENST00000477970 0.293835904194277 0.0585061331985393 0.0725099580939469 ENSG00000142949 PTPRF
ENST00000372396 0.712969571169126 0.400082898673082 -0.0339133448241364 ENSG00000066135 KDM4A
ENST00000463151 0.962278266829737 0.88805965668666 -0.00828278069020599 ENSG00000066135 KDM4A
ENST00000485249 0.800389510078844 0.533445917264031 0.0401793781491837 ENSG00000066135 KDM4A
ENST00000398804 0.846095501977869 0.613912971863317 0.0287837768772667 ENSG00000236200 KDM4A-AS1
ENST00000439057 0.780379886160459 0.49982108738248 0.0383816056646479 ENSG00000236200 KDM4A-AS1
ENST00000453015 0.844138194096532 0.610311818100934 -0.0333251098571888 ENSG00000236200 KDM4A-AS1
ENST00000418149 0.438427720712071 0.129857306715953 0.0934405284970678 ENSG00000236200 KDM4A-AS1
ENST00000532911 0.0421130207502899 0.00170372737032369 -0.205459810677352 ENSG00000126091 ST3GAL3
ENST00000489897 0.011703090923883 0.000172721853547295 -0.205482924666969 ENSG00000126091 ST3GAL3
ENST00000372374 0.02099529396072 0.000493653094776162 -0.179381460529919 ENSG00000126091 ST3GAL3
ENST00000372375 0.02099529396072 0.000493653094776162 -0.179381460529919 ENSG00000126091 ST3GAL3
ENST00000545417 0.02099529396072 0.000493653094776162 -0.179381460529919 ENSG00000126091 ST3GAL3
ENST00000372377 0.02099529396072 0.000493653094776162 -0.179381460529919 ENSG00000126091 ST3GAL3
ENST00000361392 0.02099529396072 0.000493653094776162 -0.179381460529919 ENSG00000126091 ST3GAL3
ENST00000361400 0.02099529396072 0.000493653094776162 -0.179381460529919 ENSG00000126091 ST3GAL3
ENST00000353126 0.02099529396072 0.000493653094776162 -0.179381460529919 ENSG00000126091 ST3GAL3
ENST00000530154 0.00885758171348443 0.000103555475525168 -0.220377899879628 ENSG00000126091 ST3GAL3
ENST00000262915 0.02099529396072 0.000493653094776162 -0.179381460529919 ENSG00000126091 ST3GAL3
ENST00000330208 0.02099529396072 0.000493653094776162 -0.179381460529919 ENSG00000126091 ST3GAL3
ENST00000335430 0.02099529396072 0.000493653094776162 -0.179381460529919 ENSG00000126091 ST3GAL3
ENST00000351035 0.02099529396072 0.000493653094776162 -0.179381460529919 ENSG00000126091 ST3GAL3
ENST00000479383 0.038703479977535 0.00147506896430182 -0.208190652721266 ENSG00000126091 ST3GAL3
ENST00000347631 0.0119001754754599 0.000176663676898684 -0.204909757343646 ENSG00000126091 ST3GAL3
ENST00000484868 0.0559523317799884 0.00283224709168173 -0.198637199969386 ENSG00000126091 ST3GAL3
ENST00000461066 0.0388038801150091 0.0014839485927765 -0.208820051856344 ENSG00000126091 ST3GAL3
ENST00000533997 0.0129665656003609 0.000207504073880067 -0.209079482845323 ENSG00000126091 ST3GAL3
ENST00000469715 0.0129665656003609 0.000207504073880067 -0.209079482845323 ENSG00000126091 ST3GAL3
ENST00000490541 0.0129665656003609 0.000207504073880067 -0.209079482845323 ENSG00000126091 ST3GAL3
ENST00000528371 0.0129665656003609 0.000207504073880067 -0.209079482845323 ENSG00000126091 ST3GAL3
ENST00000530581 0.0129665656003609 0.000207504073880067 -0.209079482845323 ENSG00000126091 ST3GAL3
ENST00000531816 0.0129665656003609 0.000207504073880067 -0.209079482845323 ENSG00000126091 ST3GAL3
ENST00000531993 0.0129665656003609 0.000207504073880067 -0.209079482845323 ENSG00000126091 ST3GAL3
ENST00000533212 0.0129665656003609 0.000207504073880067 -0.209079482845323 ENSG00000126091 ST3GAL3
ENST00000533933 0.0129665656003609 0.000207504073880067 -0.209079482845323 ENSG00000126091 ST3GAL3
ENST00000372369 0.0129665656003609 0.000207504073880067 -0.209079482845323 ENSG00000126091 ST3GAL3
ENST00000372372 0.0129665656003609 0.000207504073880067 -0.209079482845323 ENSG00000126091 ST3GAL3
ENST00000372368 0.0129665656003609 0.000207504073880067 -0.209079482845323 ENSG00000126091 ST3GAL3
ENST00000372367 0.0129665656003609 0.000207504073880067 -0.209079482845323 ENSG00000126091 ST3GAL3
ENST00000372366 0.0129665656003609 0.000207504073880067 -0.209079482845323 ENSG00000126091 ST3GAL3
ENST00000372365 0.0129665656003609 0.000207504073880067 -0.209079482845323 ENSG00000126091 ST3GAL3
ENST00000361746 0.0129665656003609 0.000207504073880067 -0.209079482845323 ENSG00000126091 ST3GAL3
ENST00000332628 0.0129665656003609 0.000207504073880067 -0.209079482845323 ENSG00000126091 ST3GAL3
ENST00000531451 0.012874597734942 0.000200630017370826 -0.209699178265425 ENSG00000126091 ST3GAL3
ENST00000372362 0.012874597734942 0.000200630017370826 -0.209699178265425 ENSG00000126091 ST3GAL3
ENST00000361812 0.012874597734942 0.000200630017370826 -0.209699178265425 ENSG00000126091 ST3GAL3
ENST00000461375 0.0260113738060017 0.000727003305648012 -0.200686818649908 ENSG00000126091 ST3GAL3
ENST00000490502 0.0166429579877617 0.000319882030363756 -0.216729529812792 ENSG00000126091 ST3GAL3
ENST00000372343 0.488755487306123 0.165858062909343 0.0703979201223575 ENSG00000117408 IPO13
ENST00000489773 0.299857747175932 0.0605598801233022 0.123979061948778 ENSG00000117408 IPO13
ENST00000255108 0.594994155782903 0.260852368533206 -0.0679499883116373 ENSG00000132768 DPH2
ENST00000412950 0.346754524411088 0.0811808823449877 -0.109674557862467 ENSG00000132768 DPH2
ENST00000524776 0.346754524411088 0.0811808823449877 -0.109674557862467 ENSG00000132768 DPH2
ENST00000495421 0.594994155782903 0.260852368533206 -0.0679499883116373 ENSG00000132768 DPH2
ENST00000396758 0.594994155782903 0.260852368533206 -0.0679499883116373 ENSG00000132768 DPH2
ENST00000472505 0.998443034366572 0.995206964802703 0.000300784238457403 ENSG00000117410 ATP6V0B
ENST00000472174 0.96009780978427 0.88193641027844 0.00655954726454157 ENSG00000117410 ATP6V0B
ENST00000532642 0.958913498755255 0.878569942756312 0.0067523310840696 ENSG00000117410 ATP6V0B
ENST00000236067 0.958863784663541 0.87844833782193 0.00675997003838761 ENSG00000117410 ATP6V0B
ENST00000471859 0.996984858285118 0.989231895435801 -0.000595516267994598 ENSG00000117410 ATP6V0B
ENST00000472277 0.98988534873538 0.965121027518175 0.00203061283876955 ENSG00000117410 ATP6V0B
ENST00000461670 0.904222060375831 0.743191195705358 -0.0168699154330335 ENSG00000117410 ATP6V0B
ENST00000468183 0.958863784663541 0.87844833782193 0.00675997003838761 ENSG00000117410 ATP6V0B
ENST00000473485 0.958863784663541 0.87844833782193 0.00675997003838761 ENSG00000117410 ATP6V0B
ENST00000496131 0.986671026845361 0.956133792697568 0.00265801130123039 ENSG00000117410 ATP6V0B
ENST00000498208 0.923955916382981 0.788956106745937 -0.0139823239516035 ENSG00000117410 ATP6V0B
ENST00000532072 0.610946721904177 0.277176676486073 0.0567682854920148 ENSG00000117410 ATP6V0B
ENST00000498664 0.422624789489566 0.120732282611585 0.0709942703402478 ENSG00000117410 ATP6V0B
ENST00000498543 0.53944813250201 0.205873187037397 0.0844606065146315 ENSG00000117411 B4GALT2
ENST00000372324 0.729871385722613 0.422354241364806 0.0382775866398975 ENSG00000117411 B4GALT2
ENST00000497866 0.703059757015679 0.386920908931753 0.0544300846546162 ENSG00000117411 B4GALT2
ENST00000434555 0.809203177822829 0.547645274862646 0.0292117263119875 ENSG00000117411 B4GALT2
ENST00000356836 0.794610427054517 0.523432027753269 0.0307902846045667 ENSG00000117411 B4GALT2
ENST00000309519 0.648679918246726 0.320583836232188 0.0472890826910536 ENSG00000117411 B4GALT2
ENST00000485678 0.549146286089486 0.214129865491167 0.0678684897538592 ENSG00000117411 B4GALT2
ENST00000481924 0.537607130619266 0.204242590540568 0.0803139517148064 ENSG00000117411 B4GALT2
ENST00000372307 0.80086905525965 0.534322145763724 -0.0422659312703342 ENSG00000196517 SLC6A9
ENST00000372306 0.632895386660294 0.302427511061121 -0.0709429842561468 ENSG00000196517 SLC6A9
ENST00000361745 0.829739012894342 0.584803969407245 0.028921901338384 ENSG00000178028 DMAP1
ENST00000446292 0.928194794941279 0.800021293743811 0.0136154105923403 ENSG00000178028 DMAP1
ENST00000440641 0.949683399417966 0.851505087816283 0.0103061220666454 ENSG00000178028 DMAP1
ENST00000437511 0.993843590336606 0.978327720249232 0.00148342062734556 ENSG00000178028 DMAP1
ENST00000471829 0.721779324772692 0.412188713828692 0.0465577232446324 ENSG00000178028 DMAP1
ENST00000487922 0.859400374363427 0.642622872246897 0.0266293912881199 ENSG00000178028 DMAP1
ENST00000315913 0.829739012894342 0.584801849313817 0.0289181078304231 ENSG00000178028 DMAP1
ENST00000372289 0.829739012894342 0.584801849313817 0.0289181078304231 ENSG00000178028 DMAP1
ENST00000372290 0.487388746550427 0.164796095538256 0.0860747615149533 ENSG00000178028 DMAP1
ENST00000488433 0.813425020170719 0.555070058188251 0.0351353860193046 ENSG00000178028 DMAP1
ENST00000372257 0.193275186287527 0.0258893484753355 -0.114562385322269 ENSG00000117419 ERI3
ENST00000372259 0.192383609543841 0.0256958719136936 -0.119038453712723 ENSG00000117419 ERI3
ENST00000456170 0.194976699003723 0.0263779392245169 -0.119387054267151 ENSG00000117419 ERI3
ENST00000537474 0.225486065753913 0.0351055546141448 -0.110485344208497 ENSG00000117419 ERI3
ENST00000489710 0.324148702808184 0.0711913029362974 -0.103271550538048 ENSG00000117419 ERI3
ENST00000479101 0.359830902725258 0.0871631425460298 -0.0989355197631061 ENSG00000117419 ERI3
ENST00000462341 0.295160748596664 0.0589578384994928 -0.108501702288377 ENSG00000117419 ERI3
ENST00000452396 0.305904729464224 0.0635914638299066 -0.109615524342981 ENSG00000117419 ERI3
ENST00000495828 0.479227172989157 0.158589024676395 -0.0852303809507899 ENSG00000117419 ERI3
ENST00000457571 0.616462325769726 0.283147652291101 -0.066691526251172 ENSG00000117419 ERI3
ENST00000355387 0.84832451775789 0.618162852164676 -0.0276173915812818 ENSG00000187147 RNF220
ENST00000361799 0.84832451775789 0.618162852164676 -0.0276173915812818 ENSG00000187147 RNF220
ENST00000372247 0.848301506557083 0.617986518291122 -0.0276203830823443 ENSG00000187147 RNF220
ENST00000443020 0.88053734183681 0.687745811831664 -0.0237525595555558 ENSG00000187147 RNF220
ENST00000453863 0.711144972678772 0.397645398810074 -0.059591911190517 ENSG00000187147 RNF220
ENST00000335497 0.940733618331306 0.830543763805157 -0.0130205587257222 ENSG00000187147 RNF220
ENST00000440132 0.955703361440479 0.869537275781724 -0.0099739925951672 ENSG00000187147 RNF220
ENST00000474064 0.888575994228302 0.70506177588211 -0.0211131084904774 ENSG00000187147 RNF220
ENST00000471494 0.717218038514087 0.40524604126599 -0.0522315832155719 ENSG00000187147 RNF220
ENST00000488865 0.715841644205885 0.403598297084826 -0.0588479119936566 ENSG00000187147 RNF220
ENST00000497469 0.715675096497612 0.403390487673117 -0.0541420670541078 ENSG00000187147 RNF220
ENST00000475378 0.940465241057933 0.829707156662882 -0.013139430120065 ENSG00000187147 RNF220
ENST00000484745 0.920587500480877 0.780556503123855 -0.0159264455700559 ENSG00000187147 RNF220
ENST00000372242 0.869264786362249 0.663268451846667 -0.0242869222295151 ENSG00000126106 TMEM53
ENST00000372243 0.869264786362249 0.663268451846667 -0.0242869222295151 ENSG00000126106 TMEM53
ENST00000372244 0.869264786362249 0.663268451846667 -0.0242869222295151 ENSG00000126106 TMEM53
ENST00000495630 0.8203466099914 0.566589423626125 -0.0315194238724093 ENSG00000126106 TMEM53
ENST00000474394 0.872657069637371 0.670592822935384 0.0280986924304231 ENSG00000187147 RNF220
ENST00000480686 0.864113984368126 0.653247162129421 0.0279161481176604 ENSG00000187147 RNF220
ENST00000474956 0.957844575042213 0.875990250468546 0.0107480427261509 ENSG00000187147 RNF220
ENST00000372224 0.953866742384806 0.864164201674101 -0.0120421424808594 ENSG00000142945 KIF2C
ENST00000372218 0.953717976083856 0.86379978051489 -0.0120853216044443 ENSG00000142945 KIF2C
ENST00000372217 0.883902588766806 0.694590004908386 -0.0282334076683616 ENSG00000142945 KIF2C
ENST00000497035 0.624090669703261 0.292095964659356 0.034344011554902 ENSG00000142937 RPS8
ENST00000396651 0.644341569890279 0.315728488024284 0.0326352008006072 ENSG00000142937 RPS8
ENST00000372209 0.645810429043968 0.317102339819526 0.0325590487851716 ENSG00000142937 RPS8
ENST00000470475 0.843318121586323 0.608194020347076 0.0194516151658209 ENSG00000142937 RPS8
ENST00000485390 0.646569091945637 0.317998755705582 0.0325130924893736 ENSG00000142937 RPS8
ENST00000464658 0.523629679658459 0.192065232945681 0.0459118898722375 ENSG00000142937 RPS8
ENST00000484599 0.535705374061758 0.201930667066549 0.0451128584380625 ENSG00000142937 RPS8
ENST00000474582 0.922473767102533 0.785513491767228 0.0150378581049583 ENSG00000142937 RPS8
ENST00000372201 0.943591297002438 0.838823932371623 -0.00990094366876993 ENSG00000173846 PLK3
ENST00000465443 0.944165959602183 0.840236381500743 -0.00979514860324608 ENSG00000173846 PLK3
ENST00000476731 0.798430223349335 0.529813340739858 0.0409111745907231 ENSG00000173846 PLK3
ENST00000492398 0.866511149409184 0.658201312942713 -0.0245913086875232 ENSG00000173846 PLK3
ENST00000461358 0.5911675109478 0.256524590162966 -0.073710624212553 ENSG00000173846 PLK3
ENST00000493100 0.940963155426456 0.831116953059564 0.014062821104733 ENSG00000173846 PLK3
ENST00000450269 0.278409522796955 0.0524737012957683 -0.111080816701098 ENSG00000222009 BTBD19
ENST00000453418 0.278409522796955 0.0524737012957683 -0.111080816701098 ENSG00000222009 BTBD19
ENST00000409335 0.297343095426651 0.0596562009663437 -0.109115402737575 ENSG00000222009 BTBD19
ENST00000439563 0.211315754322518 0.0306369929724451 -0.126315674900093 ENSG00000222009 BTBD19
ENST00000485668 0.214464647747943 0.0317079489913255 -0.120776355594279 ENSG00000222009 BTBD19
ENST00000482715 0.285095542205354 0.0550250236930955 -0.110939320627561 ENSG00000222009 BTBD19
ENST00000475105 0.359830902725258 0.0871938326362285 -0.109456846128192 ENSG00000222009 BTBD19
ENST00000495433 0.536478940951358 0.202770518626725 -0.0890002389842408 ENSG00000222009 BTBD19
ENST00000439363 0.378236887390118 0.0969180032236312 -0.106767305510886 ENSG00000070785 EIF2B3
ENST00000360403 0.196089280126268 0.0266816701919699 -0.125648559196511 ENSG00000070785 EIF2B3
ENST00000372183 0.354590686990071 0.0847637565077406 -0.102851490127402 ENSG00000070785 EIF2B3
ENST00000480675 0.204566711167056 0.0288948407572173 -0.141518771543125 ENSG00000070785 EIF2B3
ENST00000477953 0.256888879926971 0.0450690021020119 -0.129458007962997 ENSG00000070785 EIF2B3
ENST00000372182 0.470749778296097 0.15293875597082 -0.0960945521365975 ENSG00000070785 EIF2B3
ENST00000372168 0.657935212905127 0.330612626470693 0.059144326235933 ENSG00000126107 HECTD3
ENST00000372172 0.732377914194258 0.426750650864061 0.0420172584323116 ENSG00000126107 HECTD3
ENST00000486132 0.707408403293761 0.39252217253266 0.0568550956915459 ENSG00000126107 HECTD3
ENST00000486296 0.983681020995488 0.948468494100574 0.00442090014582049 ENSG00000126107 HECTD3
ENST00000466423 0.953745739966545 0.863907726782406 0.0116007410417782 ENSG00000126107 HECTD3
ENST00000246337 0.866804395236885 0.658669499141328 -0.0194409896714736 ENSG00000126088 UROD
ENST00000491773 0.824459756154855 0.573323531091595 -0.02668996107805 ENSG00000126088 UROD
ENST00000463092 0.794261264308732 0.522891730304187 -0.0304266566125848 ENSG00000126088 UROD
ENST00000461035 0.83575273421709 0.595263837823369 -0.0262050745498409 ENSG00000126088 UROD
ENST00000491300 0.932267488714658 0.809178288076256 -0.0106399951938049 ENSG00000126088 UROD
ENST00000434478 0.9484135490093 0.8487170500865 -0.00857133710000063 ENSG00000126088 UROD
ENST00000494399 0.866733683441483 0.658590684482138 -0.0194385340813094 ENSG00000126088 UROD
ENST00000460334 0.868213390484439 0.661812967899948 -0.020482649739574 ENSG00000126088 UROD
ENST00000462688 0.913229527016327 0.765328836931397 -0.0131437012604175 ENSG00000126088 UROD
ENST00000460906 0.876858969963652 0.679035363937589 -0.0193000904807584 ENSG00000126088 UROD
ENST00000490385 0.878961774306361 0.683544859630603 -0.0190225940334466 ENSG00000126088 UROD
ENST00000469548 0.901763363689318 0.736982001262642 -0.01458421745238 ENSG00000126088 UROD
ENST00000486699 0.902368920027258 0.738638941772515 -0.0144939035490688 ENSG00000126088 UROD
ENST00000478467 0.895312145285895 0.720978598083957 -0.0155666758341451 ENSG00000126088 UROD
ENST00000428106 0.899716218211307 0.73143350006917 -0.0149948652642947 ENSG00000126088 UROD
ENST00000496439 0.856074939281376 0.634693255597361 -0.0221465255849353 ENSG00000126088 UROD
ENST00000473012 0.812822190683756 0.553865244198608 -0.0278222678936516 ENSG00000126088 UROD
ENST00000472254 0.943591297002438 0.838834088094909 0.0138450533747433 ENSG00000126088 UROD
ENST00000262746 0.225640808789319 0.0351690414440118 0.0619090235465345 ENSG00000117450 PRDX1
ENST00000319248 0.226339233481887 0.035484222635378 0.0618007628537952 ENSG00000117450 PRDX1
ENST00000372079 0.226539804647994 0.0355255006767994 0.0617752670758621 ENSG00000117450 PRDX1
ENST00000447184 0.20302604149337 0.0285312756233429 0.0650346019907008 ENSG00000117450 PRDX1
ENST00000424390 0.202766301655979 0.0284700266423103 0.0650546471174703 ENSG00000117450 PRDX1
ENST00000483583 0.170890152061462 0.0206738708384345 0.0736701820013483 ENSG00000117450 PRDX1
ENST00000372070 0.998629283875377 0.995566003863489 0.000278035665821716 ENSG00000117448 AKR1A1
ENST00000434299 0.939156119634271 0.827156723812426 0.0123664362084447 ENSG00000117448 AKR1A1
ENST00000496999 0.954348788830198 0.865890079181421 -0.00985495774277036 ENSG00000117448 AKR1A1
ENST00000476957 0.988100665864146 0.959749531178294 -0.00260049058952629 ENSG00000117448 AKR1A1
ENST00000481885 0.981747823821629 0.943593384398768 0.00408951539008817 ENSG00000117448 AKR1A1
ENST00000351829 0.983694234710229 0.948537897753778 -0.00327585303886152 ENSG00000117448 AKR1A1
ENST00000471651 0.917888201905811 0.775699072265964 -0.016954627935623 ENSG00000117448 AKR1A1
ENST00000497973 0.850796114348105 0.623007876306671 0.0263915356043701 ENSG00000117448 AKR1A1
ENST00000473038 0.922390169256081 0.785176757256402 0.0164827819668866 ENSG00000117448 AKR1A1
ENST00000495913 0.989005242690656 0.962029908360633 0.00294046756630534 ENSG00000117448 AKR1A1
ENST00000487654 0.9931125135954 0.974981885991666 0.00205093836343565 ENSG00000117448 AKR1A1
ENST00000437901 0.85593023938751 0.634162092148338 -0.0242725182280075 ENSG00000132780 NASP
ENST00000437362 0.862512707484002 0.649338009623774 -0.0232034779065736 ENSG00000132780 NASP
ENST00000464190 0.857340950362808 0.637789789402221 -0.0298437384700347 ENSG00000132780 NASP
ENST00000528084 0.863286945281198 0.651251254081076 -0.0294659781953763 ENSG00000132780 NASP
ENST00000527359 0.934341551682254 0.81508924654527 0.0116760872168642 ENSG00000132780 NASP
ENST00000525515 0.815814392006176 0.559162511962742 -0.0305266506105811 ENSG00000132780 NASP
ENST00000453748 0.97281560090624 0.917398024941779 -0.00531544611549595 ENSG00000132780 NASP
ENST00000402363 0.902349125493435 0.738542879280542 0.0159602585494604 ENSG00000132780 NASP
ENST00000537798 0.902349125493435 0.738542879280542 0.0159602585494604 ENSG00000132780 NASP
ENST00000527470 0.748393108917562 0.448051843834069 -0.0467266020441818 ENSG00000132780 NASP
ENST00000529333 0.785985288288597 0.509350635566898 -0.0404623137418009 ENSG00000132780 NASP
ENST00000531532 0.811406301334378 0.551705295620344 -0.0404526118493178 ENSG00000132780 NASP
ENST00000528238 0.879519061457865 0.685170892595483 0.0199472934014245 ENSG00000132780 NASP
ENST00000534101 0.763506946081576 0.472565515783954 -0.0434053112761075 ENSG00000132780 NASP
ENST00000350030 0.933170392495133 0.811511499938712 0.0112974064509004 ENSG00000132780 NASP
ENST00000470768 0.68199795483157 0.360070977660356 -0.0548372953748435 ENSG00000132780 NASP
ENST00000372052 0.902349125493435 0.738566439031742 0.0159562746077067 ENSG00000132780 NASP
ENST00000351223 0.902349125493435 0.738566439031742 0.0159562746077067 ENSG00000132780 NASP
ENST00000530073 0.329979674654763 0.073385050345001 0.0987710987671085 ENSG00000132780 NASP
ENST00000481782 0.333316070548007 0.0751002798117828 0.0996673063866735 ENSG00000132780 NASP
ENST00000531612 0.367919252148347 0.0914048726615801 0.0965614369916242 ENSG00000132780 NASP
ENST00000527932 0.191296417562887 0.025456550994413 0.145843921578747 ENSG00000132780 NASP
ENST00000534450 0.276262518197937 0.0516696891210344 0.121900082468911 ENSG00000132780 NASP
ENST00000479235 0.209761989760178 0.0302023029300777 0.122711097265504 ENSG00000159592 GPBP1L1
ENST00000290795 0.818919854818398 0.564031455957917 0.0227017089770521 ENSG00000159592 GPBP1L1
ENST00000355105 0.811107064391642 0.551120446777611 0.0234217978098526 ENSG00000159592 GPBP1L1
ENST00000498128 0.623079779765231 0.290891492681361 -0.0652760808683987 ENSG00000159592 GPBP1L1
ENST00000488278 0.9766537405443 0.927617560435365 -0.00497283578038718 ENSG00000159592 GPBP1L1
ENST00000480941 0.98809987000798 0.959720163995046 -0.00275717327090216 ENSG00000159592 GPBP1L1
ENST00000480083 0.992522318673411 0.97315513111499 -0.00183518337021443 ENSG00000159592 GPBP1L1
ENST00000493083 0.948419106265596 0.848749469027388 -0.010922733115387 ENSG00000159592 GPBP1L1
ENST00000460859 0.956518284514638 0.871346146986294 -0.00954085592747481 ENSG00000159592 GPBP1L1
ENST00000372025 0.757165759984149 0.462608463554175 0.0477215694316041 ENSG00000159596 TMEM69
ENST00000496366 0.470148464990055 0.152312538070485 0.0944166994577745 ENSG00000159596 TMEM69
ENST00000359942 0.788756563446379 0.513773829253431 0.0366069904952049 ENSG00000197429 IPP
ENST00000495072 0.893691810240305 0.716491253569787 0.0237799204973965 ENSG00000197429 IPP
ENST00000396478 0.798280276549178 0.529349270661713 0.0371781523362654 ENSG00000197429 IPP
ENST00000470809 0.341387452561422 0.0787080053986819 -0.10956089886002 ENSG00000086015 MAST2
ENST00000372009 0.363247005780175 0.0890729804127848 -0.053859775639058 ENSG00000086015 MAST2
ENST00000361297 0.367565279983046 0.0912600846169654 -0.0534772841406369 ENSG00000086015 MAST2
ENST00000372008 0.13306403984321 0.0133772564653117 -0.0931389411166796 ENSG00000086015 MAST2
ENST00000482881 0.66255585140732 0.336577631197691 -0.044492349674833 ENSG00000086015 MAST2
ENST00000262741 0.36111210458834 0.0880753873020601 -0.106550004091427 ENSG00000117461 PIK3R3
ENST00000372006 0.360789886653246 0.0877966013757989 -0.106581776787465 ENSG00000117461 PIK3R3
ENST00000340332 0.360475012706846 0.0875742896466957 -0.106595869942395 ENSG00000117461 PIK3R3
ENST00000354242 0.360475012706846 0.0875742896466957 -0.106595869942395 ENSG00000117461 PIK3R3
ENST00000420542 0.360475012706846 0.0875742896466957 -0.106595869942395 ENSG00000117461 PIK3R3
ENST00000396420 0.908928843701224 0.755984673378683 0.0114753942276314 ENSG00000085998 POMGNT1
ENST00000371984 0.899551963401898 0.731087716059747 0.0130588679784895 ENSG00000085998 POMGNT1
ENST00000371992 0.911973010652442 0.762810160316535 0.0111485807627195 ENSG00000085998 POMGNT1
ENST00000475642 0.969299545669076 0.907733739569295 -0.00748356249411429 ENSG00000085998 POMGNT1
ENST00000535522 0.938783887206105 0.82616296451792 0.0095851553795633 ENSG00000085998 POMGNT1
ENST00000371986 0.899551963401898 0.731087716059747 0.0130588679784895 ENSG00000085998 POMGNT1
ENST00000485714 0.923557023282709 0.78796269633184 0.0151680548140396 ENSG00000085998 POMGNT1
ENST00000477114 0.990126340840378 0.96617259558796 0.00270394019744158 ENSG00000085998 POMGNT1
ENST00000497439 0.942075202635651 0.83422563956045 0.0112254379912065 ENSG00000085998 POMGNT1
ENST00000489985 0.90316830959386 0.740404082021347 0.0197149170901121 ENSG00000085998 POMGNT1
ENST00000496156 0.903478919488311 0.741181622558004 0.0173520754716412 ENSG00000132128 LRRC41
ENST00000343304 0.658206968881035 0.331067058489007 0.0378517015537367 ENSG00000132128 LRRC41
ENST00000472710 0.293914014993684 0.0585344441250878 0.0806862364961088 ENSG00000132128 LRRC41
ENST00000498402 0.792780519836964 0.520333909600714 0.0262319119208256 ENSG00000132128 LRRC41
ENST00000469150 0.853399505169446 0.628269574357874 0.030154245338244 ENSG00000132128 LRRC41
ENST00000311672 0.743174093156265 0.440643997993944 -0.027554166609282 ENSG00000173660 UQCRH
ENST00000489056 0.743174093156265 0.440643997993944 -0.027554166609282 ENSG00000173660 UQCRH
ENST00000486951 0.884263991982702 0.695683615523722 -0.0147437225174812 ENSG00000173660 UQCRH
ENST00000496387 0.743174093156265 0.440643997993944 -0.027554166609282 ENSG00000173660 UQCRH
ENST00000460947 0.647372718137701 0.318901740969159 -0.0387934413378305 ENSG00000173660 UQCRH
ENST00000474844 0.105847587292256 0.00896255470590177 -0.160868720396832 ENSG00000117481 NSUN4
ENST00000307089 0.271919609815446 0.0499275830879864 -0.114594297743466 ENSG00000117481 NSUN4
ENST00000486270 0.255623740153802 0.0446912497435813 -0.128606418116869 ENSG00000117481 NSUN4
ENST00000536062 0.180570047561536 0.0228638801685815 -0.142123898116288 ENSG00000117481 NSUN4
ENST00000471871 0.17512468483702 0.0216676001279279 -0.142992357552162 ENSG00000117481 NSUN4
ENST00000537428 0.191991783467191 0.0255970597668052 -0.139729679393962 ENSG00000117481 NSUN4
ENST00000498008 0.195406812788879 0.0265209501093831 -0.139160133721686 ENSG00000117481 NSUN4
ENST00000495427 0.168127161606776 0.0200894992286118 -0.146934315892674 ENSG00000117481 NSUN4
ENST00000342571 0.745409734273567 0.443495397482711 0.0467360906480805 ENSG00000079277 MKNK1
ENST00000371946 0.99653131926143 0.98823293956276 -0.000793224368009662 ENSG00000079277 MKNK1
ENST00000341183 0.99653131926143 0.988244134026021 -0.000792665492170525 ENSG00000079277 MKNK1
ENST00000371944 0.745409734273567 0.443495397482711 0.0467360906480805 ENSG00000079277 MKNK1
ENST00000371945 0.99653131926143 0.98823293956276 -0.000793224368009662 ENSG00000079277 MKNK1
ENST00000528077 0.99607488780452 0.985827618947751 -0.000954565517291733 ENSG00000079277 MKNK1
ENST00000428112 0.925501819060521 0.793170710098638 -0.0143174451153178 ENSG00000079277 MKNK1
ENST00000531355 0.971873966268775 0.915286053617778 -0.00582218180689146 ENSG00000079277 MKNK1
ENST00000496619 0.861238192629459 0.646349938044274 -0.026370733715734 ENSG00000079277 MKNK1
ENST00000526513 0.854475097480121 0.630369888522508 -0.0280664407389878 ENSG00000079277 MKNK1
ENST00000484301 0.72505126247576 0.416011906239883 -0.0486181529981667 ENSG00000079277 MKNK1
ENST00000545730 0.863767310156922 0.652523754221886 -0.0248648484527932 ENSG00000079277 MKNK1
ENST00000486716 0.648257961259875 0.319965047579192 -0.0607757711872875 ENSG00000079277 MKNK1
ENST00000529170 0.613152845800875 0.279332767849571 -0.0669090975386172 ENSG00000079277 MKNK1
ENST00000531769 0.876311694405974 0.677990256562997 -0.0232028337485863 ENSG00000079277 MKNK1
ENST00000465783 0.540545207334069 0.207080184662313 -0.0823731137101843 ENSG00000079277 MKNK1
ENST00000474868 0.549624279239548 0.21507183600924 -0.0809963291891068 ENSG00000079277 MKNK1
ENST00000532110 0.491617802467035 0.167953292250972 -0.0904444403071301 ENSG00000079277 MKNK1
ENST00000525888 0.517008579521725 0.187000348060354 -0.0873610714415214 ENSG00000079277 MKNK1
ENST00000319928 0.822709270715106 0.570433090634358 0.0387891898633487 ENSG00000142961 MOB3C
ENST00000371940 0.927784995749145 0.799139266870455 0.0173977553024964 ENSG00000142961 MOB3C
ENST00000576409 0.211935438398859 0.0308832301208894 0.111905500570959 ENSG00000123472 ATPAF1
ENST00000371937 0.22134831500235 0.0336288532747522 0.110216638552331 ENSG00000123472 ATPAF1
ENST00000574428 0.22134831500235 0.0336288532747522 0.110216638552331 ENSG00000123472 ATPAF1
ENST00000492233 0.238794524553416 0.0391541201562581 0.130221160522347 ENSG00000123472 ATPAF1
ENST00000526821 0.231862077214515 0.0370948458699052 0.124315777687903 ENSG00000123472 ATPAF1
ENST00000542495 0.301937777821576 0.0616075430115394 0.111782742060637 ENSG00000123472 ATPAF1
ENST00000529214 0.301937777821576 0.0616075430115394 0.111782742060637 ENSG00000123472 ATPAF1
ENST00000329231 0.130444014674607 0.0129137913590065 0.134669579079951 ENSG00000123472 ATPAF1
ENST00000534216 0.169279329066565 0.0203222391663574 0.145808948126437 ENSG00000123472 ATPAF1
ENST00000532925 0.266017849892502 0.0480327113787552 0.12444587900918 ENSG00000123472 ATPAF1
ENST00000544071 0.329370136878266 0.0731713086872879 0.0633094168237234 ENSG00000159658 EFCAB14
ENST00000442839 0.307505319004845 0.0643824801192284 0.0881912129420208 ENSG00000228237 EFCAB14-AS1
ENST00000418985 0.312221451000877 0.0664405729811018 0.0876039066640051 ENSG00000228237 EFCAB14-AS1
ENST00000371933 0.386723611918773 0.101112623963599 0.0616209115379331 ENSG00000159658 EFCAB14
ENST00000479745 0.529285841973116 0.196628863188155 0.0730999228018528 ENSG00000159658 EFCAB14
ENST00000487741 0.532959266018364 0.199713205685606 0.0737155604412446 ENSG00000159658 EFCAB14
ENST00000481623 0.3969429160274 0.106510258729149 0.0994469387153779 ENSG00000159658 EFCAB14
ENST00000484461 0.463226683258661 0.147462817721579 0.07962805789735 ENSG00000159658 EFCAB14
ENST00000337817 0.870515818926608 0.66538422406288 -0.029363244997174 ENSG00000123473 STIL
ENST00000360380 0.870515818926608 0.66538422406288 -0.029363244997174 ENSG00000123473 STIL
ENST00000371877 0.870515818926608 0.66538422406288 -0.029363244997174 ENSG00000123473 STIL
ENST00000243182 0.906867246663692 0.750182860725201 -0.0216691304086762 ENSG00000123473 STIL
ENST00000396221 0.906867246663692 0.750182860725201 -0.0216691304086762 ENSG00000123473 STIL
ENST00000371873 0.476732906109881 0.156756500916585 0.0722643459717418 ENSG00000162368 CMPK1
ENST00000371871 0.523069270393447 0.19144246823765 0.0625435478767877 ENSG00000162368 CMPK1
ENST00000471289 0.196377998738185 0.0267323216247372 -0.148588724018652 ENSG00000162368 CMPK1
ENST00000450808 0.530702238778046 0.19757585906011 0.0618834475443026 ENSG00000162368 CMPK1
ENST00000371870 0.926851962212194 0.79709963734452 0.0130978963546161 ENSG00000162368 CMPK1
ENST00000396153 0.10435025304777 0.00874281195884265 -0.150111755988496 ENSG00000185104 FAF1
ENST00000371778 0.101620138459589 0.00834581412629686 -0.151290258509694 ENSG00000185104 FAF1
ENST00000545823 0.260218462107836 0.0461383990431389 -0.115957028346681 ENSG00000185104 FAF1
ENST00000494400 0.351172857709162 0.0833949897988877 -0.101240372287075 ENSG00000185104 FAF1
ENST00000487898 0.0555588537002425 0.00280406763946222 -0.200705527244866 ENSG00000185104 FAF1
ENST00000242719 0.0473704546742965 0.0020555618932778 0.151922895743387 ENSG00000123091 RNF11
ENST00000494873 0.482267622131167 0.160715307665548 0.0643440276109354 ENSG00000123091 RNF11
ENST00000486691 0.353833609605928 0.0844547867817366 0.0893724837087676 ENSG00000123091 RNF11
ENST00000371730 0.666770629526926 0.341697037872638 -0.0448523717783811 ENSG00000085832 EPS15
ENST00000371733 0.666770629526926 0.341697037872638 -0.0448523717783811 ENSG00000085832 EPS15
ENST00000396122 0.66866088751462 0.344061314871385 -0.0489573540647815 ENSG00000085832 EPS15
ENST00000493793 0.887176358042131 0.701485687857078 -0.0242290521229991 ENSG00000085832 EPS15
ENST00000371727 0.873164353484484 0.671514189933329 0.0278883535730762 ENSG00000085832 EPS15
ENST00000471391 0.851373267010398 0.624317307898472 0.0320965856353025 ENSG00000085832 EPS15
ENST00000465467 0.891838502319924 0.711788173789917 0.0246551938576903 ENSG00000085832 EPS15
ENST00000371714 0.759332856020464 0.465978909944728 0.034364422838312 ENSG00000117859 OSBPL9
ENST00000337809 0.761882337613533 0.470321486935178 0.0338945434872538 ENSG00000117859 OSBPL9
ENST00000371710 0.761882337613533 0.470321486935178 0.0338945434872538 ENSG00000117859 OSBPL9
ENST00000447887 0.757661720772625 0.463507604385151 0.0344913364023511 ENSG00000117859 OSBPL9
ENST00000495776 0.757661720772625 0.463507604385151 0.0344913364023511 ENSG00000117859 OSBPL9
ENST00000435686 0.757661720772625 0.463507604385151 0.0344913364023511 ENSG00000117859 OSBPL9
ENST00000435274 0.766099127775038 0.476288588249308 0.0332450055062964 ENSG00000117859 OSBPL9
ENST00000428468 0.757661720772625 0.463507604385151 0.0344913364023511 ENSG00000117859 OSBPL9
ENST00000453295 0.757661720772625 0.463507604385151 0.0344913364023511 ENSG00000117859 OSBPL9
ENST00000489990 0.954088289191196 0.865129136865289 0.00848798778288269 ENSG00000117859 OSBPL9
ENST00000530544 0.743972123033124 0.441496873722328 0.0360504363577247 ENSG00000117859 OSBPL9
ENST00000484890 0.802022842293146 0.536507698299814 0.037511266414282 ENSG00000117859 OSBPL9
ENST00000534040 0.87722792640227 0.679851325584045 0.0236044280441133 ENSG00000117859 OSBPL9
ENST00000532975 0.874102779237635 0.67317820629804 0.0232781084371596 ENSG00000117859 OSBPL9
ENST00000527631 0.84115484051112 0.603979008413876 0.0285745626879837 ENSG00000117859 OSBPL9
ENST00000531828 0.732072573115415 0.426115346324131 0.036997238513139 ENSG00000117859 OSBPL9
ENST00000361556 0.653277725359877 0.325308036861745 0.0462980053285531 ENSG00000117859 OSBPL9
ENST00000473207 0.878272291858131 0.68238472819956 0.0233166733722046 ENSG00000117859 OSBPL9
ENST00000533884 0.896363357775237 0.723554795166757 0.020189759786382 ENSG00000117859 OSBPL9
ENST00000481937 0.901968954586105 0.737659006411562 0.0202369189672034 ENSG00000117859 OSBPL9
ENST00000526917 0.86724671913732 0.659758518811247 0.0243814718042467 ENSG00000117859 OSBPL9
ENST00000462759 0.653277725359877 0.325258260647128 0.0462966868218038 ENSG00000117859 OSBPL9
ENST00000486942 0.644920889792463 0.316329627894934 0.0473183929050725 ENSG00000117859 OSBPL9
ENST00000524620 0.223615720340176 0.0344293672813605 0.138702483391464 ENSG00000117859 OSBPL9
ENST00000528603 0.653880711862305 0.325899626704609 0.052837865345229 ENSG00000117859 OSBPL9
ENST00000475697 0.745345926226366 0.443261647165266 0.0397833219323033 ENSG00000117859 OSBPL9
ENST00000531061 0.894392640720069 0.718029883055219 0.0231355069038755 ENSG00000117859 OSBPL9
ENST00000531819 0.643755270280943 0.31509655751626 0.0546911099984612 ENSG00000117859 OSBPL9
ENST00000533825 0.838698458754624 0.599971810985482 0.0345168242684082 ENSG00000117859 OSBPL9
ENST00000440943 0.587126751099047 0.251415612701538 0.0511843926674879 ENSG00000078618 NRD1
ENST00000352171 0.33946577624631 0.0779211291001775 0.0527883691288886 ENSG00000078618 NRD1
ENST00000354831 0.33946577624631 0.0779211291001775 0.0527883691288886 ENSG00000078618 NRD1
ENST00000485608 0.187422942474384 0.0243938653983491 0.0780119259204731 ENSG00000078618 NRD1
ENST00000539524 0.30904151962218 0.0651008320474748 0.0613393730318124 ENSG00000078618 NRD1
ENST00000588291 0.727285837884256 0.418889057722127 -0.0489185536264455 ENSG00000266993 RP4-657D16.3
ENST00000586761 0.849955308460305 0.621246787089762 -0.0296876093459276 ENSG00000266993 RP4-657D16.3
ENST00000475310 0.51592776764827 0.185679351845055 -0.0889325497980928 ENSG00000078618 NRD1
ENST00000497358 0.761335911874899 0.46898300984272 -0.0399926064032486 ENSG00000078618 NRD1
ENST00000544028 0.22421383946893 0.0346242910557124 0.0657965106063623 ENSG00000078618 NRD1
ENST00000483007 0.290769838972046 0.0572561456559002 0.117570875950058 ENSG00000078618 NRD1
ENST00000473805 0.0566792314075054 0.00290481881070413 0.142883849172489 ENSG00000078618 NRD1
ENST00000475715 0.0285330780894312 0.000864100770360856 0.154282616378348 ENSG00000078618 NRD1
ENST00000491410 0.628030903088087 0.296763968528213 -0.0444891760490853 ENSG00000078618 NRD1
ENST00000468722 0.369037614319502 0.091969076273524 -0.0918288625435545 ENSG00000078618 NRD1
ENST00000371655 0.778609175595047 0.49686017581995 0.0322536619681418 ENSG00000169213 RAB3B
ENST00000469458 0.615113773173582 0.281474919336388 0.0524580706201065 ENSG00000117862 TXNDC12
ENST00000371626 0.724193428861804 0.415093662962763 0.0313545268944681 ENSG00000117862 TXNDC12
ENST00000472624 0.960060313363502 0.881643533803701 0.0062868146022844 ENSG00000117862 TXNDC12
ENST00000471493 0.873924873588618 0.672957053008344 0.0283947799172763 ENSG00000117862 TXNDC12
ENST00000610127 0.823285788835748 0.571327840582697 -0.0311480005203651 ENSG00000117862 TXNDC12
ENST00000313334 0.909605856460373 0.757539846714697 0.0153705952981896 ENSG00000134717 BTF3L4
ENST00000477828 0.816478523503591 0.560082624157624 -0.0319177327155176 ENSG00000134717 BTF3L4
ENST00000489308 0.826029506389906 0.576674060276169 -0.0297208537547697 ENSG00000134717 BTF3L4
ENST00000526132 0.726741218173038 0.418145395020414 -0.0436914780893775 ENSG00000134717 BTF3L4
ENST00000472944 0.976774824473194 0.927999652386096 0.00456199923786497 ENSG00000134717 BTF3L4
ENST00000524414 0.747853200029368 0.446974154772485 -0.0517060453171606 ENSG00000134717 BTF3L4
ENST00000484036 0.850331646935559 0.621789167130177 -0.0271404623875934 ENSG00000134717 BTF3L4
ENST00000533836 0.734603357437415 0.429673661897356 -0.0448824120389606 ENSG00000134717 BTF3L4
ENST00000361625 0.821022872566187 0.567788435572658 -0.0348862999295705 ENSG00000157077 ZFYVE9
ENST00000357206 0.800156686852772 0.532886555048858 -0.0296720121703282 ENSG00000157077 ZFYVE9
ENST00000287727 0.816554539984028 0.560505785911088 -0.0277314870591948 ENSG00000157077 ZFYVE9
ENST00000371591 0.870156658766469 0.664672517227332 0.0213928989404003 ENSG00000157077 ZFYVE9
ENST00000470844 0.893691810240305 0.716323427804829 -0.0229605555725962 ENSG00000154222 CC2D1B
ENST00000371586 0.719845568772628 0.408572341817738 -0.0396510822576194 ENSG00000154222 CC2D1B
ENST00000284376 0.755993347143502 0.460090259883229 -0.0363435794586447 ENSG00000154222 CC2D1B
ENST00000491136 0.755884863391519 0.459653506681262 -0.036351060402484 ENSG00000154222 CC2D1B
ENST00000438021 0.935363476062497 0.817373853647969 0.0130892134042475 ENSG00000154222 CC2D1B
ENST00000460261 0.957212126558332 0.87400037669778 -0.00849462545090613 ENSG00000154222 CC2D1B
ENST00000450942 0.85593023938751 0.634322666784992 -0.0264090482005973 ENSG00000154222 CC2D1B
ENST00000438831 0.772609228720374 0.487148682193283 -0.0342415233006463 ENSG00000154222 CC2D1B
ENST00000257181 0.559619570247204 0.224595269095208 0.0592293626580388 ENSG00000134748 PRPF38A
ENST00000487160 0.347714624327219 0.0816761085097823 0.1105939062219 ENSG00000134748 PRPF38A
ENST00000474048 0.338430307306211 0.0774860886423808 0.0927634855034056 ENSG00000134748 PRPF38A
ENST00000528457 0.694153197006482 0.374673914398963 0.0457835889089103 ENSG00000134744 ZCCHC11
ENST00000527941 0.705144342346572 0.389588372036137 0.0455528457142391 ENSG00000134744 ZCCHC11
ENST00000257177 0.823218178939474 0.571221365164102 -0.0262152684058754 ENSG00000134744 ZCCHC11
ENST00000371544 0.819378606468367 0.564878592565682 -0.0266132416857885 ENSG00000134744 ZCCHC11
ENST00000531722 0.443230304720357 0.133559299634625 -0.096480298113662 ENSG00000134744 ZCCHC11
ENST00000474453 0.523663609595031 0.192097037071086 -0.0847161965031957 ENSG00000134744 ZCCHC11
ENST00000469810 0.565987508781963 0.230466785393883 -0.0761859807081589 ENSG00000134744 ZCCHC11
ENST00000528642 0.930306467280026 0.805301717069332 0.0114908314150903 ENSG00000134744 ZCCHC11
ENST00000484723 0.963208455457588 0.890011748546151 0.00643411967825036 ENSG00000134744 ZCCHC11
ENST00000371541 0.825225699392672 0.574405421561869 0.0279897390305335 ENSG00000134744 ZCCHC11
ENST00000473856 0.992606140264554 0.97351174055085 0.00185346130371386 ENSG00000134744 ZCCHC11
ENST00000355809 0.815985254589068 0.559378246786678 -0.0386903732597748 ENSG00000134744 ZCCHC11
ENST00000361314 0.703050932301941 0.38690587971947 0.0587302849327654 ENSG00000116157 GPX7
ENST00000371538 0.875345828031295 0.676249660877545 0.0260804245908728 ENSG00000162377 COA7
ENST00000486918 0.871722823418312 0.668161968156854 -0.0289125642602407 ENSG00000162377 COA7
ENST00000443756 0.778818501131954 0.497355293032147 -0.0362434367118542 ENSG00000162378 ZYG11B
ENST00000545132 0.558935934644259 0.223886898375219 -0.068858106841533 ENSG00000162378 ZYG11B
ENST00000294353 0.436146647784385 0.128613075465331 0.0707033396169524 ENSG00000162378 ZYG11B
ENST00000371522 0.767355070350924 0.477946857042883 -0.0403261077772589 ENSG00000121310 ECHDC2
ENST00000460612 0.760138424106539 0.467585438477273 -0.0412699760778725 ENSG00000121310 ECHDC2
ENST00000371520 0.759865349117611 0.466959658165681 -0.041278169183289 ENSG00000121310 ECHDC2
ENST00000358358 0.759991181142409 0.467427343098819 -0.0412712926145001 ENSG00000121310 ECHDC2
ENST00000476477 0.748030073136514 0.447462980510911 -0.0434361273370097 ENSG00000121310 ECHDC2
ENST00000536120 0.748030073136514 0.447462980510911 -0.0434361273370097 ENSG00000121310 ECHDC2
ENST00000479593 0.963483300534312 0.890544525381002 -0.00884859883537952 ENSG00000121310 ECHDC2
ENST00000467988 0.77037506757089 0.48199664270892 -0.0399219852551925 ENSG00000121310 ECHDC2
ENST00000487851 0.539029054661979 0.205466220280345 0.0826258448417811 ENSG00000121310 ECHDC2
ENST00000541281 0.998410060541319 0.994997360593642 0.000361777529593868 ENSG00000121310 ECHDC2
ENST00000488268 0.815106981304663 0.557938794486915 0.034324051107696 ENSG00000121310 ECHDC2
ENST00000544365 0.96960905654625 0.909021541926933 -0.00683058341048319 ENSG00000121310 ECHDC2
ENST00000495920 0.970406792784946 0.911270853671435 0.00657919178884517 ENSG00000121310 ECHDC2
ENST00000480312 0.7226345757613 0.413237575085419 0.0504110756078829 ENSG00000121310 ECHDC2
ENST00000544531 0.952022155647175 0.85753899837226 0.0110819287196307 ENSG00000121310 ECHDC2
ENST00000542552 0.925669168918466 0.794030035393114 -0.0170070229933188 ENSG00000121310 ECHDC2
ENST00000474789 0.809983844561374 0.549134637066257 -0.039067500768317 ENSG00000121310 ECHDC2
ENST00000371514 0.997130781816248 0.989873622665108 0.000637437816010295 ENSG00000116171 SCP2
ENST00000478631 0.989160144271576 0.962560559309303 0.00234545015856439 ENSG00000116171 SCP2
ENST00000528311 0.994261257020247 0.979489049146309 -0.00123537059461631 ENSG00000116171 SCP2
ENST00000371509 0.992309291569561 0.972829796839221 0.0016622596054068 ENSG00000116171 SCP2
ENST00000407246 0.971550813255703 0.91472987930531 0.00537526062884996 ENSG00000116171 SCP2
ENST00000371513 0.922802949064841 0.786128985257865 0.0179018709614859 ENSG00000116171 SCP2
ENST00000430330 0.994413024474526 0.980248391640233 0.0013422568512189 ENSG00000116171 SCP2
ENST00000408941 0.980620504429514 0.938596004459809 -0.00419887064938519 ENSG00000116171 SCP2
ENST00000478274 0.752813544874047 0.454006085055422 -0.0504681627297972 ENSG00000116171 SCP2
ENST00000484100 0.997513681921421 0.991475775299235 -0.000581314889929196 ENSG00000116171 SCP2
ENST00000533119 0.986671026845361 0.956102411036368 -0.00300144680955866 ENSG00000116171 SCP2
ENST00000435345 0.997061959984984 0.989723050680204 0.000699673113227628 ENSG00000116171 SCP2
ENST00000488965 0.970629497227718 0.91171674497033 -0.00604553129399961 ENSG00000116171 SCP2
ENST00000371486 0.9931125135954 0.974768483718618 0.00204313159104576 ENSG00000157184 CPT2
ENST00000294360 0.595533413933636 0.261857270011825 0.0645861382260753 ENSG00000162384 C1orf123
ENST00000483739 0.586711005779773 0.250977025333853 0.0693629611591089 ENSG00000162384 C1orf123
ENST00000470385 0.628178442356993 0.296901389333128 0.0613244596224156 ENSG00000162384 C1orf123
ENST00000489755 0.738943634025753 0.43485323155836 0.0517261895425474 ENSG00000162384 C1orf123
ENST00000371470 0.8203466099914 0.566555770111023 -0.0302459934906031 ENSG00000162385 MAGOH
ENST00000371466 0.823952317149603 0.572448579801211 -0.0297790999783366 ENSG00000162385 MAGOH
ENST00000495868 0.567135128872285 0.231598777956976 -0.069216103703587 ENSG00000162385 MAGOH
ENST00000462941 0.876549849205277 0.678377442187213 -0.0218775453050018 ENSG00000162385 MAGOH
ENST00000306052 0.957742351408296 0.875468414316169 0.00690155774403279 ENSG00000157193 LRP8
ENST00000529670 0.651875070657221 0.323890757774313 0.0643909598930578 ENSG00000157193 LRP8
ENST00000371454 0.999381174208681 0.997403043266006 -0.000147444278099521 ENSG00000157193 LRP8
ENST00000465675 0.985674124862541 0.953513354640799 -0.00271348500447616 ENSG00000157193 LRP8
ENST00000354412 0.998344104587581 0.994370724704179 0.000319704169601071 ENSG00000157193 LRP8
ENST00000480045 0.99791242432196 0.993302121906903 -0.000389629197491206 ENSG00000157193 LRP8
ENST00000347547 0.996307706206725 0.986342891300905 -0.000793764336814333 ENSG00000157193 LRP8
ENST00000459674 0.854357120317328 0.630186035414063 0.0312478153859616 ENSG00000157193 LRP8
ENST00000496580 0.687617655969669 0.366911157495796 -0.0602754646388015 ENSG00000157193 LRP8
ENST00000312233 0.0052037934124427 3.8626189095348e-05 -0.253010537423641 ENSG00000174332 GLIS1
ENST00000371429 0.974871714525789 0.922624010121178 -0.00639972862393834 ENSG00000058804 NDC1
ENST00000540001 0.974871714525789 0.922624010121178 -0.00639972862393834 ENSG00000058804 NDC1
ENST00000537333 0.820239866657783 0.566353956398962 -0.0395991767974606 ENSG00000058804 NDC1
ENST00000234725 0.759969536569017 0.467284110057339 -0.0510019451294497 ENSG00000058804 NDC1
ENST00000464950 0.835446885211577 0.594766143138628 0.0327914315236073 ENSG00000058799 YIPF1
ENST00000371399 0.829966166061847 0.585066582422258 0.0336501584728528 ENSG00000058799 YIPF1
ENST00000072644 0.829966166061847 0.585066582422258 0.0336501584728528 ENSG00000058799 YIPF1
ENST00000539954 0.898053687466577 0.727555515871717 0.0221123601997881 ENSG00000058799 YIPF1
ENST00000371378 0.467469377585777 0.150344852448627 -0.0929966293694 ENSG00000081870 HSPB11
ENST00000194214 0.443287691020678 0.133638779724692 -0.0975249773818169 ENSG00000081870 HSPB11
ENST00000371377 0.48983359851438 0.166663344557612 -0.0911677463933255 ENSG00000081870 HSPB11
ENST00000371376 0.667721317820238 0.342917788412989 -0.0641990443870571 ENSG00000081870 HSPB11
ENST00000488884 0.573744924653474 0.23744223996355 -0.0829590481277578 ENSG00000081870 HSPB11
ENST00000371370 0.741090705231793 0.437576376423668 0.0432975161677945 ENSG00000116212 LRRC42
ENST00000371368 0.946476671856962 0.844725913148358 0.0119258599218339 ENSG00000116212 LRRC42
ENST00000319223 0.766856494915563 0.477243672630126 0.039562157506034 ENSG00000116212 LRRC42
ENST00000444987 0.991896756388144 0.971399379109235 -0.00213439442247321 ENSG00000116212 LRRC42
ENST00000371348 0.382971994105512 0.0993836484877063 0.0723088702298991 ENSG00000116209 TMEM59
ENST00000371344 0.632235723868894 0.301471933674317 0.0484489843672826 ENSG00000116209 TMEM59
ENST00000234831 0.650975516014033 0.323167543589548 0.0396852319920571 ENSG00000116209 TMEM59
ENST00000371341 0.630460884192446 0.29941236168776 0.0416283744444666 ENSG00000116209 TMEM59
ENST00000470395 0.491952529330954 0.168174419174284 0.0864806900371564 ENSG00000116209 TMEM59
ENST00000420738 0.754420162754301 0.457230584626518 0.0294049270701067 ENSG00000116209 TMEM59
ENST00000440019 0.754093702001426 0.456149035528753 0.0294763448186474 ENSG00000116209 TMEM59
ENST00000452421 0.755104246370438 0.458495138734055 0.0293206550856348 ENSG00000116209 TMEM59
ENST00000371337 0.769673109379029 0.480930284570258 0.0282572541148587 ENSG00000116209 TMEM59
ENST00000498272 0.904051179313352 0.742699458695474 -0.021527936276177 ENSG00000116205 TCEANC2
ENST00000487096 0.765103098839032 0.475189336360785 0.0298883234141733 ENSG00000116221 MRPL37
ENST00000360840 0.84326271174934 0.60805985123645 0.0212672481541747 ENSG00000116221 MRPL37
ENST00000605337 0.7996728290509 0.531950437590955 0.0259808475908397 ENSG00000116221 MRPL37
ENST00000490670 0.770701682389175 0.4830713360837 0.0299144308969754 ENSG00000116221 MRPL37
ENST00000336230 0.84326271174934 0.60805985123645 0.0212672481541747 ENSG00000116221 MRPL37
ENST00000398219 0.996307706206725 0.98681645697176 -0.00105542146253986 ENSG00000116221 MRPL37
ENST00000326956 0.0741587785321259 0.00480070574072131 -0.110212467611619 ENSG00000157216 SSBP3
ENST00000528930 0.6337216776287 0.303272660736229 0.0662583747400284 ENSG00000157216 SSBP3
ENST00000417664 0.00262278852825111 1.19541958907151e-05 -0.178147132288712 ENSG00000157216 SSBP3
ENST00000371320 0.000576048507557236 7.09625695333832e-07 -0.196710137064449 ENSG00000157216 SSBP3
ENST00000371319 0.0016259367270494 4.69614766215163e-06 -0.186577115334049 ENSG00000157216 SSBP3
ENST00000533946 0.00561688212336768 4.52383956070852e-05 -0.166304421629482 ENSG00000157216 SSBP3
ENST00000357475 0.000579011141968485 7.37252293280858e-07 -0.207210827388835 ENSG00000157216 SSBP3
ENST00000426150 0.0664665042548708 0.00393921173498019 -0.133839475245633 ENSG00000157216 SSBP3
ENST00000444533 0.939005694918531 0.826684244520749 -0.014796372587151 ENSG00000157216 SSBP3
ENST00000420121 0.91591830468858 0.771769048407504 0.0182282193842308 ENSG00000157216 SSBP3
ENST00000533209 0.0134461428579921 0.000220299277227893 -0.193255474926133 ENSG00000157216 SSBP3
ENST00000525990 0.000282852670089323 1.5961416445022e-07 -0.248948275674644 ENSG00000157216 SSBP3
ENST00000528787 0.0105408016155426 0.000144281721384178 -0.20367799919017 ENSG00000157216 SSBP3
ENST00000606515 0.0559523317799884 0.00283312740617573 0.149821720144021 ENSG00000271723 MROH7-TTC4
ENST00000425300 0.043400364531781 0.00177659967207544 0.153039242259168 ENSG00000271723 MROH7-TTC4
ENST00000414150 0.0437014210364801 0.00180339814787651 0.152887063792802 ENSG00000271723 MROH7-TTC4
ENST00000460155 0.0391677539233261 0.00151033198584419 0.155887411057108 ENSG00000271723 MROH7-TTC4
ENST00000371281 0.0385415687757529 0.00146164850910476 0.156752833607191 ENSG00000243725 TTC4
ENST00000371284 0.0377316298828997 0.00141348195993502 0.157144879581955 ENSG00000243725 TTC4
ENST00000371269 0.68857408993731 0.368376000330288 0.0407225035389444 ENSG00000116133 DHCR24
ENST00000436604 0.278838284866012 0.0526383606822864 0.0929527452381145 ENSG00000116133 DHCR24
ENST00000537443 0.671076889196189 0.346959431233388 0.0475968205250989 ENSG00000116133 DHCR24
ENST00000535035 0.902601304468086 0.739269463100309 0.0165556136898385 ENSG00000116133 DHCR24
ENST00000415336 0.871155542458465 0.667381536571418 -0.030780404499762 ENSG00000242396 RP11-67L3.5
ENST00000294383 0.685656969948483 0.364178377891957 0.0383114490198664 ENSG00000162402 USP24
ENST00000407756 0.69320941524375 0.373944728147974 0.0375471750870643 ENSG00000162402 USP24
ENST00000371250 0.242256550597094 0.0401736864903558 -0.119827952217175 ENSG00000162407 PPAP2B
ENST00000461655 0.131933221884188 0.0131452159667572 -0.176227395453672 ENSG00000162407 PPAP2B
ENST00000485760 0.589707043303784 0.25457951360128 -0.0688428317717714 ENSG00000173406 DAB1
ENST00000358603 0.85593023938751 0.634399555474407 -0.0320334538892166 ENSG00000162600 OMA1
ENST00000371226 0.870756942573741 0.66596423819357 -0.0291030826870364 ENSG00000162600 OMA1
ENST00000472487 0.870156658766469 0.664621594531612 0.0251360563418617 ENSG00000162601 MYSM1
ENST00000493821 0.802296121323741 0.537479893756355 0.0356429236859684 ENSG00000162601 MYSM1
ENST00000401044 0.938447682779033 0.825197612611155 0.0133846387485155 ENSG00000162601 MYSM1
ENST00000466774 0.655459061100471 0.327793243193539 -0.0648138204342704 ENSG00000162601 MYSM1
ENST00000371222 0.0741465757222041 0.00479884293907598 0.125022825536442 ENSG00000177606 JUN
ENST00000474476 0.560670676686283 0.225397529821908 -0.0826238592292266 ENSG00000172456 FGGY
ENST00000371218 0.292198132529968 0.0578502582389101 -0.121601866534373 ENSG00000172456 FGGY
ENST00000495718 0.519564364350455 0.188825897588596 -0.0906728030589311 ENSG00000172456 FGGY
ENST00000303721 0.292198132529968 0.0578502582389101 -0.121601866534373 ENSG00000172456 FGGY
ENST00000430447 0.400728429763972 0.108090916015453 -0.106089314158333 ENSG00000172456 FGGY
ENST00000371212 0.256338410448337 0.0449015047587621 -0.12892696050766 ENSG00000172456 FGGY
ENST00000371210 0.50708453140953 0.178428172758559 -0.0930705086481872 ENSG00000172456 FGGY
ENST00000371191 0.0513638796092803 0.00238346828540927 -0.217930517580116 ENSG00000162599 NFIA
ENST00000407417 0.0779275214386484 0.0052433801889509 -0.201184845529035 ENSG00000162599 NFIA
ENST00000403491 0.0843350344427945 0.0060403174628405 -0.187601656890905 ENSG00000162599 NFIA
ENST00000371187 0.0802759666514568 0.00554168070514672 -0.197091549993026 ENSG00000162599 NFIA
ENST00000606498 0.856122637884123 0.635034104733305 -0.0267935757368131 ENSG00000162604 TM2D1
ENST00000294613 0.85775013143829 0.639093912666141 -0.0264347998505535 ENSG00000162604 TM2D1
ENST00000371180 0.85775013143829 0.639093912666141 -0.0264347998505535 ENSG00000162604 TM2D1
ENST00000488206 0.85775013143829 0.638886706161454 -0.0266179629541668 ENSG00000162604 TM2D1
ENST00000472989 0.858596611517463 0.640891335729871 0.0290635827228021 ENSG00000162604 TM2D1
ENST00000488410 0.64105145564205 0.312084982007935 0.0689032619510603 ENSG00000162604 TM2D1
ENST00000468586 0.783895105852885 0.505630088825151 -0.0395420355647309 ENSG00000162604 TM2D1
ENST00000371178 0.953434819090774 0.862549443667369 -0.0104164140295134 ENSG00000162604 TM2D1
ENST00000494926 0.899644084125041 0.731338673908203 -0.0206561656089165 ENSG00000162604 TM2D1
ENST00000496465 0.907582978367255 0.752414549261058 -0.018988984164675 ENSG00000162604 TM2D1
ENST00000371177 0.629372309164815 0.298425485125344 -0.0665524865795229 ENSG00000162604 TM2D1
ENST00000371146 0.264309199307075 0.0474926496144079 0.119821769736547 ENSG00000162607 USP1
ENST00000339950 0.254176391585773 0.0440741098038532 0.122524049216057 ENSG00000162607 USP1
ENST00000251157 0.680564804947249 0.358192715479107 0.0377410113421239 ENSG00000116641 DOCK7
ENST00000454575 0.597734694547409 0.264238562288558 0.0484407251541362 ENSG00000116641 DOCK7
ENST00000340370 0.679251066987554 0.356643437294548 0.0378273644238834 ENSG00000116641 DOCK7
ENST00000489185 0.759485416143822 0.466358071378052 0.0471156172260204 ENSG00000116641 DOCK7
ENST00000404627 0.920285001687669 0.780135684018339 0.0153212399363201 ENSG00000116641 DOCK7
ENST00000478138 0.599200705405832 0.265457911768083 0.0693540355441275 ENSG00000142856 ITGB3BP
ENST00000371084 0.85506160168597 0.631515389680854 0.019582275586017 ENSG00000079739 PGM1
ENST00000540265 0.86025324549593 0.644156813688793 0.0186328348678203 ENSG00000079739 PGM1
ENST00000371083 0.690368493066169 0.370416779428749 0.0380226898018763 ENSG00000079739 PGM1
ENST00000483707 0.476234042602312 0.156380965352599 0.0863919720083621 ENSG00000079739 PGM1
ENST00000371080 0.338123444833758 0.0772957708094851 -0.123343532016021 ENSG00000185483 ROR1
ENST00000371079 0.619726801031497 0.286973362158522 -0.0684910937889767 ENSG00000185483 ROR1
ENST00000482426 0.325458842196145 0.0716668478415175 -0.128937221726757 ENSG00000185483 ROR1
ENST00000371073 0.154351802306542 0.0173358066299203 -0.140546507573204 ENSG00000158966 CACHD1
ENST00000290039 0.165320088695276 0.0194737649332712 -0.138254606756965 ENSG00000158966 CACHD1
ENST00000495994 0.15883177597314 0.0182245627889078 -0.139481580398732 ENSG00000158966 CACHD1
ENST00000470527 0.300257343599452 0.0607969855644566 -0.112159941269108 ENSG00000158966 CACHD1
ENST00000342505 0.908952859393448 0.756097092690935 0.00950705252908985 ENSG00000162434 JAK1
ENST00000481702 0.640096888470733 0.310553689780684 -0.0619955998592343 ENSG00000162434 JAK1
ENST00000465376 0.939629267269196 0.828198524785426 0.0113515365751923 ENSG00000162434 JAK1
ENST00000471473 0.974023137738048 0.920312519505704 -0.00581735500002562 ENSG00000162434 JAK1
ENST00000494904 0.952891368600273 0.860460677985876 -0.0111569998757501 ENSG00000162434 JAK1
ENST00000344610 0.562047867893072 0.227255262869135 0.0501420499135614 ENSG00000116678 LEPR
ENST00000371065 0.297168614514228 0.0596168948987119 0.0835684456236406 ENSG00000213625 LEPROT
ENST00000475108 0.804822046348227 0.541072205742349 0.0315116503911194 ENSG00000213625 LEPROT
ENST00000371059 0.55090197645669 0.216310128508775 0.0511475938843921 ENSG00000116678 LEPR
ENST00000371060 0.53944813250201 0.205765955294788 0.0520427022840251 ENSG00000116678 LEPR
ENST00000349533 0.536291609015624 0.202356758488636 0.0526244265680501 ENSG00000116678 LEPR
ENST00000497874 0.754373973607837 0.456732408483956 -0.0404264575567564 ENSG00000213625 LEPROT
ENST00000488747 0.700816565505327 0.382923474755157 0.0443713449426763 ENSG00000213625 LEPROT
ENST00000484243 0.91864632120373 0.777284421302097 0.0144884208141582 ENSG00000213625 LEPROT
ENST00000406510 0.531222887255965 0.198029611933663 0.0532886908181435 ENSG00000116678 LEPR
ENST00000329654 0.086878876733091 0.00634570797761088 -0.184369234032932 ENSG00000184588 PDE4B
ENST00000341517 0.0751532734731691 0.00491619327138844 -0.190827152306051 ENSG00000184588 PDE4B
ENST00000371049 0.0349401913953157 0.00125024732782463 -0.215874868425548 ENSG00000184588 PDE4B
ENST00000423207 0.182523145797356 0.0232696411277419 -0.153042157047531 ENSG00000184588 PDE4B
ENST00000532040 0.0863542519959393 0.00627365290067733 -0.199792100283154 ENSG00000184588 PDE4B
ENST00000526666 0.0857680690760406 0.00622176737856769 -0.199950529473957 ENSG00000184588 PDE4B
ENST00000237247 0.249658245477021 0.0425320665332568 -0.121100292892495 ENSG00000118473 SGIP1
ENST00000371039 0.254431914526739 0.044219410199504 -0.119835651200526 ENSG00000118473 SGIP1
ENST00000424320 0.150726742526572 0.0166054146544351 -0.153983341012611 ENSG00000118473 SGIP1
ENST00000371035 0.224162410455587 0.0345785892155779 -0.126994594642203 ENSG00000118473 SGIP1
ENST00000468286 0.118852248325503 0.0110495121567259 -0.163204989742497 ENSG00000118473 SGIP1
ENST00000371036 0.255803255883625 0.0447411412941495 -0.120228199758338 ENSG00000118473 SGIP1
ENST00000371037 0.235447179628419 0.0380056826012073 -0.123572569071245 ENSG00000118473 SGIP1
ENST00000371018 0.806155247229196 0.543097990377812 0.0340122503865106 ENSG00000198160 MIER1
ENST00000355977 0.806155247229196 0.543097990377812 0.0340122503865106 ENSG00000198160 MIER1
ENST00000357692 0.789659195835089 0.51526835896741 0.0364607173416488 ENSG00000198160 MIER1
ENST00000401041 0.96513333168541 0.897334362977621 0.00700499560015009 ENSG00000198160 MIER1
ENST00000371014 0.856141323379733 0.635231571528937 0.0257780235888608 ENSG00000198160 MIER1
ENST00000371016 0.856141323379733 0.635231571528937 0.0257780235888608 ENSG00000198160 MIER1
ENST00000371012 0.130707346470412 0.0129568820272715 -0.168535393029326 ENSG00000198160 MIER1
ENST00000401042 0.753047961949048 0.454557082654457 0.0414671243256326 ENSG00000198160 MIER1
ENST00000355356 0.692713893915885 0.373308961958808 0.051042064961181 ENSG00000198160 MIER1
ENST00000479067 0.427755559907971 0.123983069911058 -0.0979262197306947 ENSG00000198160 MIER1
ENST00000235345 0.370080286119293 0.0924371003917405 0.0817234975576345 ENSG00000116704 SLC35D1
ENST00000506472 0.916977672366814 0.773855810001077 -0.0181760478606425 ENSG00000116704 SLC35D1
ENST00000370994 0.424614615661014 0.122047825849433 0.0496635243992943 ENSG00000142864 SERBP1
ENST00000370995 0.427719898493193 0.123914155541991 0.0480065384717392 ENSG00000142864 SERBP1
ENST00000361219 0.695762691741206 0.376411723639942 0.026914883491891 ENSG00000142864 SERBP1
ENST00000370990 0.665984044415904 0.340807062432823 0.0284486396864752 ENSG00000142864 SERBP1
ENST00000493607 0.720314746358985 0.409914037711235 0.0341277490959417 ENSG00000142864 SERBP1
ENST00000462814 0.793281371344158 0.521142928770113 0.0287510906884594 ENSG00000142864 SERBP1
ENST00000484880 0.785532128289137 0.508393138185045 0.0281757187760653 ENSG00000142864 SERBP1
ENST00000490406 0.967031812539955 0.902262627861105 0.00506813125336329 ENSG00000142864 SERBP1
ENST00000370986 0.362123387726444 0.0885188174593493 0.0847693330076205 ENSG00000116717 GADD45A
ENST00000370985 0.325463127012259 0.0717024767318071 0.0954239921493034 ENSG00000116717 GADD45A
ENST00000460575 0.432903137419506 0.126665298834314 0.0883584408566796 ENSG00000116717 GADD45A
ENST00000484245 0.446987666960286 0.136307181604637 0.0873917562221828 ENSG00000116717 GADD45A
ENST00000370982 0.474872388498995 0.155677504720189 0.0684309791428894 ENSG00000172380 GNG12
ENST00000494936 0.289313531512363 0.0566763500281555 -0.122920565832366 ENSG00000172380 GNG12
ENST00000420587 0.704587731121227 0.388859749504756 -0.0311434939365925 ENSG00000232284 GNG12-AS1
ENST00000413628 0.706223971717967 0.391022781886788 -0.0310145033711035 ENSG00000232284 GNG12-AS1
ENST00000370981 0.672455107531504 0.348777302325515 0.0573903164495748 ENSG00000162595 DIRAS3
ENST00000395201 0.675794328792929 0.352889340414782 0.0567053816584867 ENSG00000162595 DIRAS3
ENST00000540432 0.248262311951426 0.0420679467424347 -0.0703232502735194 ENSG00000116729 WLS
ENST00000354777 0.248304127670819 0.042089403514059 -0.0703114288069877 ENSG00000116729 WLS
ENST00000262348 0.424574449038926 0.121968704584136 -0.0542681865729916 ENSG00000116729 WLS
ENST00000370976 0.414472624692689 0.115961094449934 -0.0550438146172375 ENSG00000116729 WLS
ENST00000498615 0.882001942965978 0.690573115201051 0.0211756963932205 ENSG00000116729 WLS
ENST00000491811 0.804647190224755 0.540664356062512 0.0266115897001503 ENSG00000116729 WLS
ENST00000497187 0.997225895370681 0.990398531069608 0.000500320143771389 ENSG00000116729 WLS
ENST00000534713 0.573994634744759 0.237771912230983 -0.0481054080341664 ENSG00000116729 WLS
ENST00000533537 0.595353441314202 0.261657468339596 -0.0459903991179039 ENSG00000116729 WLS
ENST00000530486 0.318260999426226 0.0689276918539725 -0.0712087559439571 ENSG00000116729 WLS
ENST00000370973 0.268167469004013 0.0487870944974528 -0.0792766024997333 ENSG00000116729 WLS
ENST00000471243 0.145337617816748 0.0155788254998481 -0.109029953533194 ENSG00000116729 WLS
ENST00000491076 0.1104560214837 0.00969494422977839 -0.117238660143495 ENSG00000116729 WLS
ENST00000527864 0.202757710265033 0.0284632958819214 -0.109000241420022 ENSG00000116729 WLS
ENST00000370971 0.220663928069478 0.0333968519725938 -0.116520628727317 ENSG00000116729 WLS
ENST00000456315 0.736850460677905 0.432214099221866 -0.0573500109286798 ENSG00000024526 DEPDC1
ENST00000370966 0.736850460677905 0.432214099221866 -0.0573500109286798 ENSG00000024526 DEPDC1
ENST00000370952 0.260534243238825 0.046234218389463 0.130022582650953 ENSG00000066557 LRRC40
ENST00000370951 0.208981245343448 0.0300007480367055 0.0945820298066477 ENSG00000116754 SRSF11
ENST00000463877 0.338455548118766 0.0775031471311435 0.0877453889883772 ENSG00000116754 SRSF11
ENST00000405432 0.171672112448965 0.0208504414847872 0.0989453014615229 ENSG00000116754 SRSF11
ENST00000370950 0.197164083139201 0.0269562944435454 0.0970239719788 ENSG00000116754 SRSF11
ENST00000454435 0.346754524411088 0.0811205123217201 0.0942272840913291 ENSG00000116754 SRSF11
ENST00000475204 0.194785930244216 0.0263144063032093 0.110213290149737 ENSG00000116754 SRSF11
ENST00000395136 0.168647739026484 0.0201909345040106 0.102352090915252 ENSG00000116754 SRSF11
ENST00000436161 0.197335947641023 0.0270254766816512 0.106832427118408 ENSG00000116754 SRSF11
ENST00000473950 0.210816934495808 0.0305006153493399 0.111144853612804 ENSG00000116754 SRSF11
ENST00000469170 0.296553411922408 0.0593819115000898 0.101697646897554 ENSG00000116754 SRSF11
ENST00000486667 0.186985966151699 0.0242877216423169 0.113956679872593 ENSG00000116754 SRSF11
ENST00000481648 0.208386518839365 0.0298112847517769 0.117328771136441 ENSG00000116754 SRSF11
ENST00000463116 0.773939528802475 0.489176994395742 0.0491634198436747 ENSG00000116754 SRSF11
ENST00000484162 0.28824205918918 0.0562486008701103 0.0838452136699035 ENSG00000116754 SRSF11
ENST00000370949 0.263487496592007 0.0471992813705509 0.084918756727547 ENSG00000116754 SRSF11
ENST00000463859 0.298301844461901 0.0599866743015902 0.0888726489550597 ENSG00000116754 SRSF11
ENST00000460795 0.301806647179262 0.0614818813756921 0.0968777579022497 ENSG00000116754 SRSF11
ENST00000461935 0.370982895581766 0.0930516913836947 0.0884001755079985 ENSG00000116754 SRSF11
ENST00000489188 0.331484550701428 0.074146597830961 0.0961751573474494 ENSG00000116754 SRSF11
ENST00000370944 0.960528092327467 0.883643594602679 -0.00797257814397126 ENSG00000118454 ANKRD13C
ENST00000262346 0.975189066880971 0.923445759742055 -0.00521035168953842 ENSG00000118454 ANKRD13C
ENST00000450461 0.0247851675978933 0.000658387577955388 0.201063918073688 ENSG00000235079 ZRANB2-AS1
ENST00000426999 0.0321429844910955 0.00108814270181544 0.194017819093074 ENSG00000235079 ZRANB2-AS1
ENST00000370920 0.0302030349533112 0.000956190538225559 0.157165879720806 ENSG00000132485 ZRANB2
ENST00000477096 0.0244804513105586 0.000643995219082931 0.202141624864003 ENSG00000132485 ZRANB2
ENST00000254821 0.0295284186302982 0.000916602255049729 0.15754223969641 ENSG00000132485 ZRANB2
ENST00000487510 0.0109545456380999 0.000152840053100387 0.223381903036643 ENSG00000132485 ZRANB2
ENST00000479947 0.0774869313147301 0.00518321106997334 0.172869467928221 ENSG00000132485 ZRANB2
ENST00000473260 0.106676421665505 0.00907915537588024 0.163702137162637 ENSG00000132485 ZRANB2
ENST00000583678 0.974023137738048 0.920348544941436 0.00720683034076067 ENSG00000229956 ZRANB2-AS2
ENST00000599146 0.919891386235173 0.779345559262723 0.0201720996438685 ENSG00000229956 ZRANB2-AS2
ENST00000594152 0.919891386235173 0.779345559262723 0.0201720996438685 ENSG00000229956 ZRANB2-AS2
ENST00000600103 0.887414980727133 0.702018823103169 0.0277453327878289 ENSG00000229956 ZRANB2-AS2
ENST00000357731 0.470318415177908 0.152473588188068 -0.104704953906114 ENSG00000172260 NEGR1
ENST00000608579 0.865614136203295 0.656456523002826 0.0323384845107538 ENSG00000229956 ZRANB2-AS2
ENST00000430605 0.867689737840798 0.660530923327708 0.0319296427081797 ENSG00000229956 ZRANB2-AS2
ENST00000306821 0.698061470725483 0.379550836067898 -0.0639514045340572 ENSG00000172260 NEGR1
ENST00000434200 0.259949599148455 0.0460681602380234 -0.149057722594498 ENSG00000172260 NEGR1
ENST00000467479 0.334080007621176 0.0753849069940243 -0.133845796460744 ENSG00000172260 NEGR1
ENST00000370898 0.446728745498121 0.1360279644536 0.103279379418744 ENSG00000254685 FPGT
ENST00000557284 0.622004235395478 0.289258249299842 0.0725433890139902 ENSG00000259030 FPGT-TNNI3K
ENST00000524915 0.51692180819405 0.186942118213944 0.0899415258753385 ENSG00000254685 FPGT
ENST00000370894 0.377024080466568 0.0963071987000347 0.118463411483584 ENSG00000254685 FPGT
ENST00000370899 0.625920793050856 0.293986200704234 0.0718312783126584 ENSG00000259030 FPGT-TNNI3K
ENST00000609362 0.441484257140949 0.132096494869454 0.104208733210358 ENSG00000254685 FPGT
ENST00000370895 0.614574178608051 0.280912118043586 0.0735103241702121 ENSG00000259030 FPGT-TNNI3K
ENST00000534632 0.636399461695822 0.306624980828354 0.0693742697341596 ENSG00000259030 FPGT-TNNI3K
ENST00000533006 0.565378960251127 0.230039014386238 0.0818389131430672 ENSG00000259030 FPGT-TNNI3K
ENST00000370891 0.622004235395478 0.289258249299842 0.0725433890139902 ENSG00000116783 TNNI3K
ENST00000370893 0.537573122729419 0.204175016469192 0.0866632868548002 ENSG00000259030 FPGT-TNNI3K
ENST00000534056 0.376785064475597 0.0961807227034158 0.118495971027452 ENSG00000254685 FPGT
ENST00000370872 0.198957314337478 0.0274963126864241 0.117035135382886 ENSG00000116791 CRYZ
ENST00000340866 0.198967222158794 0.0275051053435744 0.117035732653859 ENSG00000116791 CRYZ
ENST00000492102 0.235989475309944 0.0381660366607795 0.128267530127446 ENSG00000116791 CRYZ
ENST00000417775 0.347541453931482 0.0815695752546429 0.0883262353634851 ENSG00000116791 CRYZ
ENST00000370871 0.220716599225674 0.0334303379501919 0.114299474895785 ENSG00000116791 CRYZ
ENST00000370870 0.0968976489780594 0.00760667768254977 0.144108863717509 ENSG00000116791 CRYZ
ENST00000441120 0.168647739026484 0.020191647384745 0.131181741312454 ENSG00000116791 CRYZ
ENST00000457880 0.467040933750538 0.150028587947038 0.0741845574842301 ENSG00000162623 TYW3
ENST00000370867 0.467040933750538 0.150028587947038 0.0741845574842301 ENSG00000162623 TYW3
ENST00000421739 0.815650098183383 0.558829838509685 0.0311546320794689 ENSG00000162623 TYW3
ENST00000479111 0.829703244889819 0.58462982610054 0.0292893047811181 ENSG00000162623 TYW3
ENST00000483990 0.910767270725837 0.760233433859573 0.0198507655858533 ENSG00000162623 TYW3
ENST00000467646 0.204158930821489 0.0287820892181024 0.142992382307757 ENSG00000162623 TYW3
ENST00000370841 0.175535002052669 0.0217844037591987 0.122638266801871 ENSG00000117054 ACADM
ENST00000525881 0.331364478342538 0.074036064782403 0.122588720890056 ENSG00000117054 ACADM
ENST00000526129 0.350881114392798 0.0832271401238733 0.0949460649860022 ENSG00000117054 ACADM
ENST00000526196 0.237375402687781 0.0386110600649566 0.113781050038142 ENSG00000117054 ACADM
ENST00000370834 0.182580143428444 0.0232918151206553 0.122281731580477 ENSG00000117054 ACADM
ENST00000534146 0.350395938220017 0.0830100308065737 0.120034564597037 ENSG00000117054 ACADM
ENST00000532509 0.277663612999565 0.0521563407796092 0.112641890304843 ENSG00000117054 ACADM
ENST00000473018 0.357571335083411 0.0861488641693754 0.118726082438078 ENSG00000117054 ACADM
ENST00000541113 0.257814155064347 0.0453522393752105 0.110052157193001 ENSG00000117054 ACADM
ENST00000530953 0.301510862990338 0.061348211292551 0.108346181369234 ENSG00000117054 ACADM
ENST00000534334 0.36387023257686 0.0893406930286597 0.0934667910263225 ENSG00000117054 ACADM
ENST00000525808 0.209726382049174 0.030191106826705 0.117614267848579 ENSG00000117054 ACADM
ENST00000543667 0.209726382049174 0.030191106826705 0.117614267848579 ENSG00000117054 ACADM
ENST00000420607 0.257605441352276 0.0452874480904931 0.109455964386474 ENSG00000117054 ACADM
ENST00000529059 0.311007839274727 0.0659334681392427 0.10151833907152 ENSG00000117054 ACADM
ENST00000526930 0.834653591122059 0.593732991381147 0.0336538443417369 ENSG00000117054 ACADM
ENST00000532207 0.996854693412142 0.988948603348339 0.000905908481811587 ENSG00000117054 ACADM
ENST00000528016 0.0549803448187732 0.00274735268011413 0.16205296722298 ENSG00000117054 ACADM
ENST00000481374 0.302745356379934 0.0623082814728005 0.128065357318945 ENSG00000117054 ACADM
ENST00000535300 0.0197542642159008 0.000433889528298087 0.159471572302971 ENSG00000137955 RABGGTB
ENST00000496055 0.0224024316070994 0.000542945840691797 0.156911113448713 ENSG00000137955 RABGGTB
ENST00000319942 0.0226685857487853 0.000553004334593878 0.156948193325619 ENSG00000137955 RABGGTB
ENST00000473406 0.0135649514275269 0.000224342219609667 0.171669883658018 ENSG00000137955 RABGGTB
ENST00000485459 0.0100450777653103 0.000130178272876641 0.174929108680042 ENSG00000137955 RABGGTB
ENST00000370826 0.0122042303720975 0.000183826308272854 0.197068221320056 ENSG00000137955 RABGGTB
ENST00000497648 0.0233882229279185 0.00059289510605558 0.200799002408525 ENSG00000137955 RABGGTB
ENST00000462042 0.0171865438441449 0.000340189720725638 0.196325360383797 ENSG00000137955 RABGGTB
ENST00000470201 0.0129354532892708 0.000202327019992212 0.171567781624132 ENSG00000137955 RABGGTB
ENST00000471759 0.0252571106200201 0.00068229866777951 0.15492193265817 ENSG00000137955 RABGGTB
ENST00000491266 0.014793092179375 0.000257981578792478 0.169535407123791 ENSG00000137955 RABGGTB
ENST00000461653 0.0132166476262602 0.000214649042836385 0.17246738494551 ENSG00000137955 RABGGTB
ENST00000489450 0.0286212654068202 0.000867599708115644 0.160369811831038 ENSG00000137955 RABGGTB
ENST00000467748 0.183538611287519 0.0235265736398329 0.130601989770869 ENSG00000137955 RABGGTB
ENST00000459697 0.540156717787265 0.206608460116049 0.0889405439048443 ENSG00000137955 RABGGTB
ENST00000328299 0.108969306103889 0.00948665131186768 -0.184319658169173 ENSG00000184005 ST6GALNAC3
ENST00000477717 0.282740748186794 0.054128701806625 -0.117184248421095 ENSG00000117069 ST6GALNAC5
ENST00000480428 0.632530471206009 0.301995115949564 0.0615891839475557 ENSG00000117069 ST6GALNAC5
ENST00000318803 0.273606020527245 0.0508320017300878 -0.119131743746069 ENSG00000117069 ST6GALNAC5
ENST00000496845 0.890500488034321 0.70899195324189 -0.0256626277318216 ENSG00000117069 ST6GALNAC5
ENST00000488940 0.0578310822178549 0.0030201587195832 -0.20603271729048 ENSG00000117069 ST6GALNAC5
ENST00000370812 0.0720218456657456 0.00457379153586869 0.150436289819963 ENSG00000142892 PIGK
ENST00000445065 0.0720218456657456 0.00457379153586869 0.150436289819963 ENSG00000142892 PIGK
ENST00000370813 0.0316076524489723 0.00105201244447304 0.174803548469499 ENSG00000142892 PIGK
ENST00000487906 0.043400364531781 0.00177841521521594 0.174532157216931 ENSG00000142892 PIGK
ENST00000359130 0.258491729256764 0.0455891261707186 0.129141740333982 ENSG00000142892 PIGK
ENST00000478391 0.231918576330032 0.0371091837340637 0.135549821661967 ENSG00000142892 PIGK
ENST00000354567 0.771144568351687 0.484074197727885 -0.0445273205688777 ENSG00000154027 AK5
ENST00000344720 0.762418842212213 0.471216588220493 -0.0461665291396106 ENSG00000154027 AK5
ENST00000481346 0.784246990080048 0.506049701563961 -0.036129033148823 ENSG00000036549 ZZZ3
ENST00000370801 0.849284603508897 0.619893923500869 -0.0230371203019323 ENSG00000036549 ZZZ3
ENST00000476275 0.967680984049756 0.903765243082409 0.00588373892132791 ENSG00000036549 ZZZ3
ENST00000370798 0.801690944992433 0.536076880019104 -0.0288765310866755 ENSG00000036549 ZZZ3
ENST00000433749 0.606786544171421 0.272960123539368 -0.0708681302773897 ENSG00000036549 ZZZ3
ENST00000414381 0.555897755378027 0.221250717056132 -0.0803475183496298 ENSG00000036549 ZZZ3
ENST00000463166 0.574722359894721 0.23870544299153 -0.0783066629188191 ENSG00000036549 ZZZ3
ENST00000469944 0.801860368575547 0.53630619396105 -0.0428704283367653 ENSG00000036549 ZZZ3
ENST00000370794 0.807871896952316 0.545594123817629 0.0304416019741436 ENSG00000077254 USP33
ENST00000481579 0.906867246663692 0.750139955811017 0.0175209831014602 ENSG00000077254 USP33
ENST00000357428 0.689432135330334 0.369260408192471 0.0455629454395054 ENSG00000077254 USP33
ENST00000370793 0.807871896952316 0.545594123817629 0.0304416019741436 ENSG00000077254 USP33
ENST00000370792 0.855332517899427 0.632643879634823 0.0257163115675356 ENSG00000077254 USP33
ENST00000527390 0.786455487700562 0.51024004652564 -0.0459228972168078 ENSG00000077254 USP33
ENST00000524536 0.879519061457865 0.685044544312974 0.0267721757202676 ENSG00000077254 USP33
ENST00000525113 0.936552473124967 0.820471594635375 0.0153228203858666 ENSG00000077254 USP33
ENST00000528150 0.954160086824515 0.865512299861132 0.0114317961641585 ENSG00000077254 USP33
ENST00000370791 0.938022219914658 0.824067558518612 0.0116329500017809 ENSG00000180488 FAM73A
ENST00000443751 0.719845568772628 0.408667969909174 -0.045252855605481 ENSG00000180488 FAM73A
ENST00000476203 0.531855133030234 0.198806943898355 -0.0790087672224439 ENSG00000180488 FAM73A
ENST00000401035 0.93493586459371 0.816323790557976 0.0129876725525122 ENSG00000162614 NEXN
ENST00000457030 0.963281827109398 0.890142861335277 0.0074166623928441 ENSG00000162614 NEXN
ENST00000330010 0.932626268334204 0.81013742938193 0.0128243761387217 ENSG00000162614 NEXN
ENST00000294624 0.630562411825586 0.299613349973763 -0.0566424039697191 ENSG00000162614 NEXN
ENST00000334785 0.951599403447315 0.856352314653812 0.00962433059402985 ENSG00000162614 NEXN
ENST00000440324 0.990740441061843 0.967531609396154 0.00223696706211595 ENSG00000162614 NEXN
ENST00000342754 0.788885492687283 0.514021045511557 0.0358951483071268 ENSG00000162614 NEXN
ENST00000464998 0.791397615120649 0.518109394804793 0.0397022124826896 ENSG00000162614 NEXN
ENST00000480732 0.83701963501648 0.597214549683395 0.0295161671319857 ENSG00000162614 NEXN
ENST00000470735 0.888465640668865 0.704864730410733 0.0226815195184168 ENSG00000162614 NEXN
ENST00000492724 0.435651543649776 0.128301438398886 0.0970238037118428 ENSG00000162613 FUBP1
ENST00000488814 0.423981445747821 0.121559097515527 0.103174084924737 ENSG00000162613 FUBP1
ENST00000492405 0.433288135103131 0.126957432956277 0.0983848236279282 ENSG00000162613 FUBP1
ENST00000489495 0.555614124547395 0.220996853074434 0.0874698480413061 ENSG00000162613 FUBP1
ENST00000474632 0.656601763176512 0.329060925300696 0.0712073575617849 ENSG00000162613 FUBP1
ENST00000294623 0.220982050287778 0.0335348382830509 0.0961885349479476 ENSG00000162613 FUBP1
ENST00000370768 0.289401016714869 0.0567640047660954 0.0839550168709251 ENSG00000162613 FUBP1
ENST00000370767 0.289401016714869 0.0567640047660954 0.0839550168709251 ENSG00000162613 FUBP1
ENST00000436586 0.325458842196145 0.0716706227316857 0.0800203767291145 ENSG00000162613 FUBP1
ENST00000470287 0.966942277901356 0.901800432116128 0.00761653490951877 ENSG00000162613 FUBP1
ENST00000421641 0.237878313292912 0.0387836097086546 0.101165362049847 ENSG00000162613 FUBP1
ENST00000487931 0.791091704608598 0.517762145232562 0.0381398276566122 ENSG00000162616 DNAJB4
ENST00000477671 0.906945202619615 0.75043441259549 0.0177734792086693 ENSG00000162616 DNAJB4
ENST00000484662 0.865495861344104 0.656059688391233 0.0256378765321891 ENSG00000162616 DNAJB4
ENST00000476882 0.661765776157959 0.33545986517418 0.0596340781725429 ENSG00000137960 GIPC2
ENST00000426517 0.952038237048236 0.857594809666555 -0.00987152189865856 ENSG00000162616 DNAJB4
ENST00000370763 0.455046733885251 0.141961781301364 0.0936904834441477 ENSG00000162616 DNAJB4
ENST00000476396 0.522836602348282 0.19128260635456 0.0800735850942805 ENSG00000162616 DNAJB4
ENST00000370758 0.153961278375558 0.0172178008654402 0.15459690799475 ENSG00000122420 PTGFR
ENST00000497923 0.17877318307647 0.0224733970159794 0.149489648770335 ENSG00000122420 PTGFR
ENST00000370757 0.139581488944713 0.0145912666402898 0.158257895621461 ENSG00000122420 PTGFR
ENST00000370756 0.139581488944713 0.0145912666402898 0.158257895621461 ENSG00000122420 PTGFR
ENST00000401034 0.320446909565016 0.0696746687989567 0.122889834850536 ENSG00000162618 ELTD1
ENST00000370742 0.447578024011474 0.136581498529951 0.086243801142473 ENSG00000162618 ELTD1
ENST00000370723 0.405097817955401 0.110495979960481 0.0757128021764666 ENSG00000117114 LPHN2
ENST00000370730 0.327250607855363 0.0724324653947721 0.0829365003731842 ENSG00000117114 LPHN2
ENST00000370728 0.327250607855363 0.0724324653947721 0.0829365003731842 ENSG00000117114 LPHN2
ENST00000370727 0.405097817955401 0.110495979960481 0.0757128021764666 ENSG00000117114 LPHN2
ENST00000370725 0.405097817955401 0.110495979960481 0.0757128021764666 ENSG00000117114 LPHN2
ENST00000370721 0.405097817955401 0.110495979960481 0.0757128021764666 ENSG00000117114 LPHN2
ENST00000469377 0.331395933643839 0.0740500550304115 0.0824916022496216 ENSG00000117114 LPHN2
ENST00000359929 0.43411811919359 0.12739772540619 0.0718779177103598 ENSG00000117114 LPHN2
ENST00000370713 0.318251392943952 0.0689125622457357 0.0836758656278601 ENSG00000117114 LPHN2
ENST00000394879 0.322124134542705 0.0703464410315878 0.0833090141808211 ENSG00000117114 LPHN2
ENST00000370717 0.322124134542705 0.0703464410315878 0.0833090141808211 ENSG00000117114 LPHN2
ENST00000335786 0.322124134542705 0.0703464410315878 0.0833090141808211 ENSG00000117114 LPHN2
ENST00000271029 0.322124134542705 0.0703464410315878 0.0833090141808211 ENSG00000117114 LPHN2
ENST00000370715 0.318251392943952 0.0689125622457357 0.0836758656278601 ENSG00000117114 LPHN2
ENST00000319517 0.318251392943952 0.0689125622457357 0.0836758656278601 ENSG00000117114 LPHN2
ENST00000449420 0.173788853970785 0.0213972260922294 0.115661357286824 ENSG00000117114 LPHN2
ENST00000402328 0.18937926733929 0.024903024454777 0.136747966934028 ENSG00000117114 LPHN2
ENST00000472688 0.94907883969992 0.850136354458024 -0.0106154713949361 ENSG00000137941 TTLL7
ENST00000260505 0.614803208513459 0.281229977011476 -0.0582716930312804 ENSG00000137941 TTLL7
ENST00000474957 0.614803208513459 0.281229977011476 -0.0582716930312804 ENSG00000137941 TTLL7
ENST00000488014 0.618249866892796 0.284863473034743 -0.0578346729907757 ENSG00000137941 TTLL7
ENST00000477524 0.618249866892796 0.284863473034743 -0.0578346729907757 ENSG00000137941 TTLL7
ENST00000480174 0.893691810240305 0.716488230527434 -0.0197286655024955 ENSG00000137941 TTLL7
ENST00000485638 0.670066156687346 0.345795361253841 -0.0519196296878364 ENSG00000137941 TTLL7
ENST00000482783 0.306410117255584 0.0638581573902884 -0.106015337904242 ENSG00000137941 TTLL7
ENST00000370689 0.903900461814548 0.742365843373298 -0.0181768648942143 ENSG00000142875 PRKACB
ENST00000370688 0.297145320078577 0.0595735263776011 -0.112174701722725 ENSG00000142875 PRKACB
ENST00000370685 0.856719487004901 0.636527505183104 0.0278926478903361 ENSG00000142875 PRKACB
ENST00000370682 0.843583205170256 0.608958879875334 0.0302907721922479 ENSG00000142875 PRKACB
ENST00000394838 0.843583205170256 0.608958879875334 0.0302907721922479 ENSG00000142875 PRKACB
ENST00000394839 0.834211044146083 0.592804043701807 0.0316200345316235 ENSG00000142875 PRKACB
ENST00000370656 0.983971664622883 0.949032941825701 0.00371935971116372 ENSG00000117133 RPF1
ENST00000370654 0.608032312280124 0.273980528258879 0.0530791055529534 ENSG00000117133 RPF1
ENST00000487806 0.677462450732497 0.354571879961452 -0.0465335261205084 ENSG00000174021 GNG5
ENST00000370645 0.682708091478503 0.361161426793117 -0.0420166349974318 ENSG00000174021 GNG5
ENST00000370641 0.682708091478503 0.361161426793117 -0.0420166349974318 ENSG00000174021 GNG5
ENST00000263717 0.875995274155194 0.677339846272419 0.0249827750451193 ENSG00000122432 SPATA1
ENST00000460286 0.388551912889571 0.10205494551909 0.103694404232127 ENSG00000122432 SPATA1
ENST00000370630 0.166276288659372 0.0196802297898145 0.134668947673007 ENSG00000117151 CTBS
ENST00000477677 0.135952145891468 0.0139322725194096 0.143764669595025 ENSG00000117151 CTBS
ENST00000465118 0.227054642469193 0.0356805426602306 0.123777901758053 ENSG00000117151 CTBS
ENST00000370625 0.242358302257065 0.0402714831450419 0.121172080531411 ENSG00000117151 CTBS
ENST00000437941 0.442352152156724 0.132836671614399 0.0971075453027875 ENSG00000117155 SSX2IP
ENST00000342203 0.442352152156724 0.132836671614399 0.0971075453027875 ENSG00000117155 SSX2IP
ENST00000481102 0.494875143720026 0.169939461440325 0.0859780381098601 ENSG00000117155 SSX2IP
ENST00000476905 0.506279960897477 0.177672294876242 0.084315779778858 ENSG00000117155 SSX2IP
ENST00000605755 0.497921474055475 0.172226994552545 0.0854274832012747 ENSG00000117155 SSX2IP
ENST00000603677 0.457792662200779 0.14391138122141 0.0909653322375413 ENSG00000117155 SSX2IP
ENST00000370612 0.466277730252711 0.149500061127877 0.0898766525966149 ENSG00000117155 SSX2IP
ENST00000460500 0.620669121602397 0.287922903226067 0.0754978461593383 ENSG00000117155 SSX2IP
ENST00000341460 0.917469370191624 0.774939056052256 0.0184643046349281 ENSG00000097096 SYDE2
ENST00000294661 0.721006015063724 0.410948954390215 0.0432865283533794 ENSG00000162642 C1orf52
ENST00000471115 0.71657552387032 0.404507596023332 0.0441182107451255 ENSG00000162642 C1orf52
ENST00000344356 0.989005242690656 0.962087791864444 -0.00294590205672891 ENSG00000162642 C1orf52
ENST00000493514 0.989005242690656 0.962087791864444 -0.00294590205672891 ENSG00000162642 C1orf52
ENST00000370580 0.555517328865176 0.220687370432882 0.075977098044196 ENSG00000142867 BCL10
ENST00000427819 0.855130065565617 0.63180788485324 0.0215357780563627 ENSG00000223653 RP11-131L23.1
ENST00000426125 0.721285106805365 0.411661046782183 -0.0409911370607898 ENSG00000223653 RP11-131L23.1
ENST00000535924 0.392593606904114 0.104249303650658 -0.0861987987915671 ENSG00000153904 DDAH1
ENST00000284031 0.595533413933636 0.261810562643458 -0.0581358601546487 ENSG00000153904 DDAH1
ENST00000483110 0.392593606904114 0.104249303650658 -0.0861987987915671 ENSG00000153904 DDAH1
ENST00000539042 0.595353441314202 0.261557073128958 -0.0581639902512349 ENSG00000153904 DDAH1
ENST00000426972 0.181940652697562 0.023119035941515 -0.138103541280784 ENSG00000153904 DDAH1
ENST00000542148 0.252397998102012 0.0435137479364724 -0.104583649409149 ENSG00000153904 DDAH1
ENST00000488557 0.855186401403368 0.63190048870502 0.0255522328815017 ENSG00000153904 DDAH1
ENST00000498304 0.125244319271715 0.0120166552999586 -0.143898757933314 ENSG00000153904 DDAH1
ENST00000467530 0.0287545906147466 0.000874137557610583 -0.205593856234962 ENSG00000153904 DDAH1
ENST00000472448 0.136282265054141 0.0140044658874654 -0.162720447804181 ENSG00000153904 DDAH1
ENST00000467666 0.0389268130928218 0.00148984701168474 -0.202549581090212 ENSG00000153904 DDAH1
ENST00000451137 0.218641213775284 0.032885394970397 0.0802809273109337 ENSG00000142871 CYR61
ENST00000480413 0.36085587373641 0.0878382677952834 0.0719401763575345 ENSG00000142871 CYR61
ENST00000431532 0.756608120672257 0.461721563701911 -0.0339485397891706 ENSG00000117174 ZNHIT6
ENST00000370574 0.694576619602704 0.375332382220061 -0.0404090623529065 ENSG00000117174 ZNHIT6
ENST00000359242 0.759865349117611 0.466915878631576 0.0433862582269928 ENSG00000122417 ODF2L
ENST00000460698 0.726073342539857 0.417393417917417 0.050299317617583 ENSG00000122417 ODF2L
ENST00000394731 0.755993347143502 0.460102329082504 0.044051989100365 ENSG00000122417 ODF2L
ENST00000370566 0.755993347143502 0.460102329082504 0.044051989100365 ENSG00000122417 ODF2L
ENST00000370567 0.755993347143502 0.460102329082504 0.044051989100365 ENSG00000122417 ODF2L
ENST00000317336 0.755993347143502 0.460102329082504 0.044051989100365 ENSG00000122417 ODF2L
ENST00000462648 0.417054045144352 0.117520614171235 0.108898743569081 ENSG00000122417 ODF2L
ENST00000294678 0.78210742176998 0.502372025916027 0.0397713305778618 ENSG00000122417 ODF2L
ENST00000524695 0.630649949880017 0.299754213359409 0.0689174126494554 ENSG00000122417 ODF2L
ENST00000534092 0.759331042931546 0.465913187385044 0.0521776725169307 ENSG00000122417 ODF2L
ENST00000496592 0.79769191508642 0.528245969930553 0.041860771049707 ENSG00000122417 ODF2L
ENST00000488879 0.854729944637092 0.630978970901222 0.0296856030676632 ENSG00000122417 ODF2L
ENST00000479890 0.854735782651748 0.630997140390596 0.029682614437499 ENSG00000122417 ODF2L
ENST00000486557 0.717710493735572 0.405867249610627 0.0596199818402548 ENSG00000122417 ODF2L
ENST00000472368 0.799214523477508 0.531425851175033 0.0452131959378005 ENSG00000122417 ODF2L
ENST00000394733 0.908382440502287 0.754665502223264 -0.0209948785970904 ENSG00000122417 ODF2L
ENST00000478286 0.888296931262488 0.704557975425584 0.0255270816926702 ENSG00000122417 ODF2L
ENST00000370558 0.500701283332415 0.174106569641229 0.0535421965646867 ENSG00000097033 SH3GLB1
ENST00000535010 0.624637325976039 0.292629998920668 0.0434943048359522 ENSG00000097033 SH3GLB1
ENST00000482504 0.582299148420587 0.24603708749131 0.0501286831170591 ENSG00000097033 SH3GLB1
ENST00000602603 0.746398662965478 0.444734758571182 0.0440504216349749 ENSG00000097033 SH3GLB1
ENST00000331835 0.802976622417329 0.538563177965229 0.0262200928881664 ENSG00000183291 SEP15
ENST00000370554 0.755993347143502 0.459954486846305 0.0320563432733386 ENSG00000183291 SEP15
ENST00000469566 0.84316563780695 0.607850082443394 0.0220333544835091 ENSG00000183291 SEP15
ENST00000401030 0.81361897893188 0.555506354202727 0.0260147819701702 ENSG00000183291 SEP15
ENST00000497861 0.855216084616462 0.632324728708872 0.0221483714409301 ENSG00000183291 SEP15
ENST00000467557 0.908116167733822 0.753634447989193 -0.0194708983906928 ENSG00000183291 SEP15
ENST00000370551 0.0715291791612373 0.0044845458575304 -0.16835056910611 ENSG00000153936 HS2ST1
ENST00000370550 0.92349638191988 0.787687628225499 0.0133951213140311 ENSG00000153936 HS2ST1
ENST00000591456 0.149952080781312 0.0164613180225807 -0.160704574779013 ENSG00000153936 HS2ST1
ENST00000370548 0.220449064710506 0.0333159603316767 0.112276858733691 ENSG00000267561 RP5-1052I5.2
ENST00000356813 0.206075211111965 0.0293047108289211 0.115293547226198 ENSG00000153936 HS2ST1
ENST00000370544 0.0436902037201063 0.00180040658922999 0.125753247273787 ENSG00000143013 LMO4
ENST00000495705 0.0580037519396097 0.00303396752028141 0.144164581974882 ENSG00000143013 LMO4
ENST00000370542 0.0227184358878917 0.000555206595303987 0.151464306338705 ENSG00000143013 LMO4
ENST00000489303 0.0231131876866453 0.000579419402186338 0.153978571957703 ENSG00000143013 LMO4
ENST00000316005 0.0865245592182474 0.00628978159382561 -0.146906935220455 ENSG00000065243 PKN2
ENST00000370521 0.911879068641921 0.762546781412118 -0.0145997097103113 ENSG00000065243 PKN2
ENST00000370505 0.680164722470331 0.357761670429644 -0.0429115436602121 ENSG00000065243 PKN2
ENST00000370513 0.549208908739966 0.214463752691049 -0.0588412620969338 ENSG00000065243 PKN2
ENST00000436111 0.304902137881453 0.0631799036667545 -0.118109552217391 ENSG00000065243 PKN2
ENST00000544045 0.718045022429585 0.4063095184431 0.0408269654345556 ENSG00000065243 PKN2
ENST00000370500 0.978826676882172 0.933617438804809 -0.00516302717784996 ENSG00000137947 GTF2B
ENST00000448623 0.965831787268755 0.898780321310376 -0.00797662705578586 ENSG00000137947 GTF2B
ENST00000494819 0.987426823239881 0.957551360148103 -0.00346901688724045 ENSG00000137947 GTF2B
ENST00000418217 0.986632308312195 0.95588213479523 -0.00365797045160168 ENSG00000137947 GTF2B
ENST00000486078 0.984957301491333 0.95186464786638 -0.00412879535026157 ENSG00000137947 GTF2B
ENST00000446900 0.308330453521591 0.0647927223502441 0.0897828524289132 ENSG00000137944 CCBL2
ENST00000370491 0.365586640156093 0.0903376020145359 0.0818595213009463 ENSG00000137944 CCBL2
ENST00000260508 0.378650147634589 0.0971490585863939 0.0802144854948183 ENSG00000137944 CCBL2
ENST00000370485 0.364272577133871 0.089504678934123 0.0820133267036303 ENSG00000137944 CCBL2
ENST00000370486 0.479831901170875 0.158972022245054 0.0776401135058789 ENSG00000137944 CCBL2
ENST00000321792 0.908909938071421 0.755934472166125 0.019724025536014 ENSG00000213516 RBMXL1
ENST00000399794 0.920694982464953 0.780922848016199 0.0176744037285154 ENSG00000213516 RBMXL1
ENST00000370481 0.636319699844834 0.306515978125958 0.0523461464854113 ENSG00000117226 GBP3
ENST00000370482 0.636319699844834 0.306515978125958 0.0523461464854113 ENSG00000117226 GBP3
ENST00000489444 0.635338569238524 0.305382828819853 0.0524405670140384 ENSG00000117226 GBP3
ENST00000493594 0.537546537205945 0.20408519718966 0.0643681112717938 ENSG00000117226 GBP3
ENST00000235878 0.560715463463603 0.225512586015998 0.0629823564079906 ENSG00000117226 GBP3
ENST00000461384 0.912230144631572 0.763289223344058 0.0203833600261183 ENSG00000117226 GBP3
ENST00000445969 0.861781610221623 0.648127700943864 0.0297532903655143 ENSG00000117226 GBP3
ENST00000564665 0.690992328519458 0.371071438833649 0.0563593229147546 ENSG00000117226 GBP3
ENST00000370473 0.966942277901356 0.90179891447278 0.00570302141895992 ENSG00000117228 GBP1
ENST00000484970 0.75115051451049 0.452003235291443 0.0503006919749083 ENSG00000117228 GBP1
ENST00000479889 0.966717788000222 0.901143459516817 0.00828710544636836 ENSG00000117228 GBP1
ENST00000468959 0.930524275432329 0.805574512795898 0.0163930020992932 ENSG00000117228 GBP1
ENST00000370454 0.816554539984028 0.560353267419105 -0.0290854227937198 ENSG00000171488 LRRC8C
ENST00000479252 0.776462535243278 0.493304149863196 -0.034130062386406 ENSG00000171488 LRRC8C
ENST00000370453 0.29124927687074 0.0574635882908073 -0.0819703997350201 ENSG00000271949 RP11-302M6.4
ENST00000482063 0.0853964704960898 0.0061793574046612 -0.172742790202563 ENSG00000171488 LRRC8C
ENST00000525774 0.113428870704223 0.0101608713180033 -0.164058979843474 ENSG00000171492 LRRC8D
ENST00000337338 0.901682116995876 0.736811227534178 0.0166434793623796 ENSG00000171492 LRRC8D
ENST00000394593 0.888135780286499 0.704101278181468 0.0187235681236627 ENSG00000171492 LRRC8D
ENST00000532201 0.231625370072573 0.0369271349604498 -0.132314053992238 ENSG00000171492 LRRC8D
ENST00000414841 0.201999363260689 0.0282352660437832 -0.13813409027784 ENSG00000171492 LRRC8D
ENST00000527156 0.247222476992539 0.0417694981325924 -0.127829228611777 ENSG00000171492 LRRC8D
ENST00000441269 0.439949218718891 0.130873735230273 -0.0915748563173668 ENSG00000171492 LRRC8D
ENST00000394583 0.558226804125224 0.223332722740804 0.0742455227316925 ENSG00000162664 ZNF326
ENST00000340281 0.531357531182556 0.198185781652195 0.0784569036648559 ENSG00000162664 ZNF326
ENST00000370447 0.650975516014033 0.3231434714649 0.059512734871192 ENSG00000162664 ZNF326
ENST00000455342 0.55945881557042 0.224489406664529 0.0742753201762949 ENSG00000162664 ZNF326
ENST00000370440 0.963062348328761 0.889472635087584 -0.00710794416330071 ENSG00000122482 ZNF644
ENST00000347275 0.961113764131462 0.885195916202531 -0.0073924176839816 ENSG00000122482 ZNF644
ENST00000337393 0.946476671856962 0.844702606886413 -0.00973435875605087 ENSG00000122482 ZNF644
ENST00000361321 0.855705858407313 0.633579658804167 -0.0237112363728758 ENSG00000122482 ZNF644
ENST00000467231 0.764331518690437 0.473615251879818 -0.035627866441689 ENSG00000122482 ZNF644
ENST00000479798 0.889325257952173 0.706334062202346 -0.0269846172111301 ENSG00000122482 ZNF644
ENST00000498303 0.228545561170373 0.0361181467921455 -0.131440725148869 ENSG00000122482 ZNF644
ENST00000370425 0.859333650961673 0.642426287380253 0.0343815170887332 ENSG00000162669 HFM1
ENST00000294696 0.859333650961673 0.642426287380253 0.0343815170887332 ENSG00000162669 HFM1
ENST00000370424 0.859333650961673 0.642426287380253 0.0343815170887332 ENSG00000162669 HFM1
ENST00000481900 0.852030867409113 0.62589936551072 0.0360874192281243 ENSG00000162669 HFM1
ENST00000488023 0.852030867409113 0.62589936551072 0.0360874192281243 ENSG00000162669 HFM1
ENST00000448819 0.852166390444095 0.626181678127596 0.0360542680372938 ENSG00000162669 HFM1
ENST00000427444 0.852094080997749 0.625989303948644 0.036097709877491 ENSG00000162669 HFM1
ENST00000212355 0.841300661066844 0.604184284445149 0.0323841717158162 ENSG00000069702 TGFBR3
ENST00000533089 0.893798786340723 0.716816602809153 0.0234685172335209 ENSG00000069702 TGFBR3
ENST00000370399 0.997708130007813 0.992375208864553 0.00062273187993503 ENSG00000069702 TGFBR3
ENST00000525962 0.99791242432196 0.993602350100791 -0.000534178269303366 ENSG00000069702 TGFBR3
ENST00000532540 0.995231390950392 0.98301490486724 0.00138508932180095 ENSG00000069702 TGFBR3
ENST00000465892 0.837236125824988 0.597887442489016 -0.0348022272965797 ENSG00000069702 TGFBR3
ENST00000370360 0.618585513368524 0.285368125979984 -0.0622211562646117 ENSG00000174842 GLMN
ENST00000534881 0.618585513368524 0.285368125979984 -0.0622211562646117 ENSG00000174842 GLMN
ENST00000495106 0.627909682790963 0.296519972179197 -0.0607812895603991 ENSG00000174842 GLMN
ENST00000495852 0.211867635704264 0.0308334975100343 -0.1350373305017 ENSG00000174842 GLMN
ENST00000463560 0.373784145024089 0.0947088073625474 -0.107392529559245 ENSG00000174842 GLMN
ENST00000610020 0.894387946535514 0.717999442129295 -0.0180810492150872 ENSG00000122484 RPAP2
ENST00000484158 0.975166048642253 0.923359822695934 -0.00632586346199511 ENSG00000122484 RPAP2
ENST00000477322 0.581848925725922 0.245569114148849 -0.0787135236346562 ENSG00000122484 RPAP2
ENST00000370331 0.035859372236258 0.00130476523035574 -0.169840459485938 ENSG00000067208 EVI5
ENST00000540033 0.0358436255667222 0.00130331969917196 -0.16984646604756 ENSG00000067208 EVI5
ENST00000543509 0.00795124674724161 8.26513659892737e-05 -0.22145828518692 ENSG00000067208 EVI5
ENST00000491940 0.00583229301388616 4.84392897032448e-05 -0.23801539872198 ENSG00000067208 EVI5
ENST00000468580 0.00760571687039797 7.63278267019361e-05 -0.245330613608998 ENSG00000067208 EVI5
ENST00000492613 0.00616994419361159 5.21825808382192e-05 -0.262074685788267 ENSG00000067208 EVI5
ENST00000474806 0.0609405611657206 0.0033558683836076 -0.18058837341028 ENSG00000067208 EVI5
ENST00000370321 0.0871560231583299 0.00638108399671763 0.0817382384864093 ENSG00000122406 RPL5
ENST00000470843 0.182025788434607 0.0231328138186202 0.0793027233781528 ENSG00000122406 RPL5
ENST00000315741 0.132307475674011 0.0132112207666737 0.0865455050941555 ENSG00000122406 RPL5
ENST00000461952 0.202540523993184 0.028368717692434 0.0796098399322241 ENSG00000122406 RPL5
ENST00000497519 0.208716495540701 0.0299207785134665 0.0804703291636042 ENSG00000122406 RPL5
ENST00000540243 0.65199506647744 0.324151800751878 -0.0521820691175166 ENSG00000143033 MTF2
ENST00000545708 0.65199506647744 0.324151800751878 -0.0521820691175166 ENSG00000143033 MTF2
ENST00000370298 0.65199506647744 0.324151800751878 -0.0521820691175166 ENSG00000143033 MTF2
ENST00000474314 0.766905084021842 0.477329394233759 -0.0477640256939646 ENSG00000143033 MTF2
ENST00000473430 0.656345927048115 0.328733817992833 -0.064464522860688 ENSG00000143033 MTF2
ENST00000494963 0.660716219647364 0.334038740460391 -0.063920827697428 ENSG00000143033 MTF2
ENST00000471953 0.596710969043944 0.263094349008957 -0.0597111478200318 ENSG00000143033 MTF2
ENST00000370303 0.556697702112466 0.222084621266102 -0.0652673970371571 ENSG00000143033 MTF2
ENST00000467953 0.830065342586275 0.585208557378115 -0.0343244566341489 ENSG00000143033 MTF2
ENST00000497976 0.910223092897396 0.75885728078561 0.0201817045653198 ENSG00000143033 MTF2
ENST00000476037 0.794462867654673 0.523160560027079 -0.0443069291549796 ENSG00000143033 MTF2
ENST00000487263 0.904051179313352 0.742710641553616 -0.0234447908579875 ENSG00000143033 MTF2
ENST00000370282 0.607442946058953 0.273424913313867 0.0602164448527074 ENSG00000117500 TMED5
ENST00000370290 0.576212392771936 0.240324722503343 0.0658974890424275 ENSG00000117500 TMED5
ENST00000483033 0.224673545356737 0.0348182275948689 0.130393010550036 ENSG00000117500 TMED5
ENST00000479918 0.606281716505648 0.272474021073003 0.0577903593688685 ENSG00000117500 TMED5
ENST00000370280 0.826088777769294 0.576973204047965 -0.0276073804147987 ENSG00000117500 TMED5
ENST00000343253 0.760420105060856 0.468011772034792 -0.0331726781369166 ENSG00000122483 CCDC18
ENST00000528942 0.633877143463165 0.303547834530283 -0.0688145883480977 ENSG00000122483 CCDC18
ENST00000334652 0.835405296053089 0.594571263912167 -0.028547277620662 ENSG00000122483 CCDC18
ENST00000557479 0.835405296053089 0.594571263912167 -0.028547277620662 ENSG00000122483 CCDC18
ENST00000338949 0.835405296053089 0.594571263912167 -0.028547277620662 ENSG00000122483 CCDC18
ENST00000401026 0.837102502382924 0.597492714519268 -0.028335540517068 ENSG00000122483 CCDC18
ENST00000370276 0.902349125493435 0.738391797276709 -0.0187649609444882 ENSG00000122483 CCDC18
ENST00000455267 0.90493512676701 0.745008086045685 0.0231095063312671 ENSG00000122483 CCDC18
ENST00000413606 0.138572220736751 0.01438214115269 -0.128569918735914 ENSG00000223745 RP4-717I23.3
ENST00000457025 0.117486314260587 0.0108528520754441 -0.147169238336809 ENSG00000223745 RP4-717I23.3
ENST00000446528 0.0667338664983968 0.0039680357481281 -0.17912892108895 ENSG00000223745 RP4-717I23.3
ENST00000451302 0.0662296025240353 0.00391750513830096 -0.144265411405955 ENSG00000223745 RP4-717I23.3
ENST00000415150 0.0342370429800286 0.00120923460345888 -0.212930459387275 ENSG00000223745 RP4-717I23.3
ENST00000455474 0.113518517335176 0.0101794219458756 -0.154340067158732 ENSG00000223745 RP4-717I23.3
ENST00000447577 0.142113772846282 0.0150417040220302 -0.13100503996955 ENSG00000223745 RP4-717I23.3
ENST00000442860 0.0734261083762187 0.00471396635700432 -0.191772997149191 ENSG00000223745 RP4-717I23.3
ENST00000414430 0.0695480048180071 0.00424863520577651 -0.190930210379489 ENSG00000223745 RP4-717I23.3
ENST00000429859 0.108426349378176 0.00938015312727337 -0.156537967143203 ENSG00000223745 RP4-717I23.3
ENST00000427669 0.0656767144724616 0.00386360817979336 -0.193324330248621 ENSG00000223745 RP4-717I23.3
ENST00000424517 0.0302525041339086 0.000967303863137719 -0.217728356930274 ENSG00000223745 RP4-717I23.3
ENST00000450843 0.332867464198525 0.0748171546020935 -0.103563819241722 ENSG00000223745 RP4-717I23.3
ENST00000440778 0.405374056759658 0.110675469918364 -0.100360421318428 ENSG00000223745 RP4-717I23.3
ENST00000421202 0.305507826134289 0.0634533510662419 -0.104953309331789 ENSG00000223745 RP4-717I23.3
ENST00000436200 0.436660549083616 0.128865154518889 -0.104247587310498 ENSG00000223745 RP4-717I23.3
ENST00000432741 0.492310032654874 0.168346495568536 -0.092921548522816 ENSG00000223745 RP4-717I23.3
ENST00000411670 0.628027098493348 0.296694713623709 -0.059524197078562 ENSG00000223745 RP4-717I23.3
ENST00000452347 0.578895437858007 0.242803480006171 -0.079481557373988 ENSG00000223745 RP4-717I23.3
ENST00000370272 0.26461784014175 0.047584652698253 0.0971572939918719 ENSG00000117505 DR1
ENST00000370267 0.612050142797221 0.278108136279991 0.0498725121205065 ENSG00000117505 DR1
ENST00000370256 0.99364583955705 0.977369755704278 -0.00146344364327536 ENSG00000137942 FNBP1L
ENST00000271234 0.99364583955705 0.977369755704278 -0.00146344364327536 ENSG00000137942 FNBP1L
ENST00000260506 0.99364583955705 0.977369755704278 -0.00146344364327536 ENSG00000137942 FNBP1L
ENST00000604705 0.456818667976035 0.143268095676302 -0.0810552777284323 ENSG00000137942 FNBP1L
ENST00000370253 0.999381174208681 0.997434533698156 -0.000166175880103851 ENSG00000137942 FNBP1L
ENST00000424449 0.569712890935866 0.233945651185899 0.0718776095582869 ENSG00000137942 FNBP1L
ENST00000370247 0.711013863407228 0.39737847968468 -0.0370589823996391 ENSG00000137936 BCAR3
ENST00000260502 0.361403369549014 0.0882277701561373 -0.0782834545563251 ENSG00000137936 BCAR3
ENST00000370244 0.300565677650949 0.0609028327426876 -0.0847519198634973 ENSG00000137936 BCAR3
ENST00000539242 0.283008658044122 0.0542236225923866 0.0920251416380593 ENSG00000137936 BCAR3
ENST00000370243 0.334569854274222 0.0756199455249629 -0.0830021719702177 ENSG00000137936 BCAR3
ENST00000538653 0.564692576434878 0.229506450102432 0.0747053273808339 ENSG00000137936 BCAR3
ENST00000466632 0.7847371280474 0.507163279334489 0.0442082809494905 ENSG00000137936 BCAR3
ENST00000417401 0.100446678493973 0.00820002546682187 -0.182197113326213 ENSG00000224093 RP5-1033H22.2
ENST00000479503 0.100913577124499 0.00825566276568351 -0.161340460954169 ENSG00000137936 BCAR3
ENST00000436063 0.0678491720625566 0.00407832161821072 0.136619786697165 ENSG00000067334 DNTTIP2
ENST00000359208 0.0763453536315907 0.00505382557102279 0.133328854677565 ENSG00000067334 DNTTIP2
ENST00000460191 0.113347976135145 0.0101372242228749 0.121436315476482 ENSG00000067334 DNTTIP2
ENST00000496672 0.316111550681286 0.0679910608993708 0.0943846226380941 ENSG00000067334 DNTTIP2
ENST00000528680 0.764163335435522 0.473331422507904 0.0409555827892352 ENSG00000067334 DNTTIP2
ENST00000370238 0.995545313092895 0.984333709447636 0.00125887978001346 ENSG00000023909 GCLM
ENST00000552844 0.398604467117083 0.107176357728439 0.0919715528266726 ENSG00000137962 ARHGAP29
ENST00000260526 0.344606881039301 0.0802181314700816 0.0990725160466595 ENSG00000137962 ARHGAP29
ENST00000482481 0.265549980475812 0.0478982818701741 0.129814991015854 ENSG00000137962 ARHGAP29
ENST00000370217 0.997513681921421 0.991689124011873 -0.000624394660288086 ENSG00000137962 ARHGAP29
ENST00000394233 0.293224406719238 0.0582851148866474 0.0887369136106805 ENSG00000117528 ABCD3
ENST00000454898 0.481514687763174 0.160196018285372 0.0666186569696923 ENSG00000117528 ABCD3
ENST00000536817 0.440724165787263 0.131564540535072 0.072030173787315 ENSG00000117528 ABCD3
ENST00000370214 0.287645391418231 0.0559960921276587 0.0895911772696775 ENSG00000117528 ABCD3
ENST00000315713 0.850410879352118 0.621934904313252 -0.0271178766944652 ENSG00000117528 ABCD3
ENST00000468860 0.867034311670807 0.659307258718319 -0.0259127157253245 ENSG00000117528 ABCD3
ENST00000484213 0.0552211798531812 0.00277402454003392 0.171142857565503 ENSG00000117528 ABCD3
ENST00000464165 0.343029058995505 0.0795083704139512 0.123856646814314 ENSG00000117528 ABCD3
ENST00000334047 0.589752659512923 0.254687002989511 0.0658092437170225 ENSG00000117525 F3
ENST00000370207 0.603674661532502 0.270071182200136 0.0636862760503198 ENSG00000117525 F3
ENST00000478217 0.873559124052439 0.672182460601758 0.026375323290499 ENSG00000117525 F3
ENST00000480356 0.702314865555286 0.385371253280619 0.0519176519904447 ENSG00000117525 F3
ENST00000370206 0.00315540043539595 1.65044904191995e-05 0.141080879320853 ENSG00000117519 CNN3
ENST00000538964 0.00334326515780535 1.85758453032361e-05 0.142409703432359 ENSG00000117519 CNN3
ENST00000394202 0.00369058227125362 2.17489628572021e-05 0.140914420977624 ENSG00000117519 CNN3
ENST00000545882 0.00356058645678038 2.02469973016942e-05 0.145915189472429 ENSG00000117519 CNN3
ENST00000461018 0.0195806760231805 0.000428093550628338 0.151083127348563 ENSG00000117519 CNN3
ENST00000487539 0.00966446745397246 0.00012109046902986 0.160433711847929 ENSG00000117519 CNN3
ENST00000415017 0.0444902972420274 0.00185489100484262 0.114194566228383 ENSG00000117519 CNN3
ENST00000474409 0.223157028607247 0.0342782008290099 0.0852161661288002 ENSG00000117519 CNN3
ENST00000604534 0.833868536233421 0.592112779483377 0.0350851043664482 ENSG00000271092 TMEM56-RWDD3
ENST00000604203 0.706018452888222 0.390800627309125 0.0546754550082926 ENSG00000271092 TMEM56-RWDD3
ENST00000370202 0.712094879514076 0.398867801102863 0.0541376732492914 ENSG00000122481 RWDD3
ENST00000429514 0.81325912075556 0.554589407889841 0.0391753568583622 ENSG00000122481 RWDD3
ENST00000263893 0.710280481720589 0.396444460909418 0.0544437714817928 ENSG00000122481 RWDD3
ENST00000495272 0.710760612996664 0.396897562469329 0.0544118416628515 ENSG00000122481 RWDD3
ENST00000497058 0.710280481720589 0.396444460909418 0.0544437714817928 ENSG00000122481 RWDD3
ENST00000473397 0.702789767997324 0.386437427654298 0.0556559676945383 ENSG00000122481 RWDD3
ENST00000468715 0.0631449041506844 0.00357403801230505 0.186749306336224 ENSG00000137970 RPL7P9
ENST00000482253 0.940130017153483 0.829115995420794 -0.0131602380689757 ENSG00000117569 PTBP2
ENST00000609116 0.976225843797315 0.925982248960137 -0.00563768185004979 ENSG00000117569 PTBP2
ENST00000370197 0.9931125135954 0.974938482447206 -0.00188267370018769 ENSG00000117569 PTBP2
ENST00000370198 0.9931125135954 0.974938482447206 -0.00188267370018769 ENSG00000117569 PTBP2
ENST00000476419 0.929802482880669 0.803661898329662 -0.0151302569012622 ENSG00000117569 PTBP2
ENST00000426398 0.991896756388144 0.971554148445216 -0.00213758036868398 ENSG00000117569 PTBP2
ENST00000394184 0.926139094745305 0.795162079002154 -0.0157739768920202 ENSG00000117569 PTBP2
ENST00000541987 0.911689621620166 0.762141957673889 -0.0185786133038643 ENSG00000117569 PTBP2
ENST00000459735 0.908124707116854 0.75391094358079 0.0191179697279076 ENSG00000117569 PTBP2
ENST00000476783 0.905947279297597 0.747616399193712 0.0196625303077003 ENSG00000117569 PTBP2
ENST00000492905 0.905947279297597 0.747616399193712 0.0196625303077003 ENSG00000117569 PTBP2
ENST00000370192 0.540545467318919 0.207165363400411 -0.0815495022071493 ENSG00000188641 DPYD
ENST00000422980 0.522457394761711 0.191090954172742 -0.091828219112041 ENSG00000232878 DPYD-AS1
ENST00000423006 0.549002238691234 0.213906879897522 -0.0852274731225761 ENSG00000188641 DPYD
ENST00000306031 0.489501296229852 0.166367102889742 -0.0965202501484745 ENSG00000188641 DPYD
ENST00000424528 0.903382783011951 0.740919757632053 0.0211379226571028 ENSG00000225206 MIR137HG
ENST00000413670 0.300153616413513 0.0607307501833592 0.117659862860349 ENSG00000225206 MIR137HG
ENST00000538428 0.27875675328824 0.052607714045875 0.121184002628386 ENSG00000225206 MIR137HG
ENST00000602852 0.993771144668672 0.97814101915856 -0.00167129273388731 ENSG00000225206 MIR137HG
ENST00000602984 0.953434819090774 0.862693523624193 -0.0108522852586493 ENSG00000225206 MIR137HG
ENST00000418344 0.261206382129311 0.0464345064654577 -0.147625129192595 ENSG00000226053 RP5-1070A16.1
ENST00000370189 0.800031155159386 0.532732865372006 -0.0323715473300481 ENSG00000162627 SNX7
ENST00000529992 0.799992038968944 0.532468512286282 -0.0323790934055198 ENSG00000162627 SNX7
ENST00000306121 0.799992038968944 0.532614544502262 -0.0323801722359106 ENSG00000162627 SNX7
ENST00000528824 0.89218032239856 0.712473091834323 -0.0194487908607545 ENSG00000162627 SNX7
ENST00000361915 0.133113023421141 0.0133913297686883 0.151737447373484 ENSG00000162688 AGL
ENST00000294724 0.157980357754233 0.0180440049759199 0.146502866139577 ENSG00000162688 AGL
ENST00000370163 0.157980357754233 0.0180440049759199 0.146502866139577 ENSG00000162688 AGL
ENST00000370165 0.157980357754233 0.0180440049759199 0.146502866139577 ENSG00000162688 AGL
ENST00000361302 0.162779435174938 0.0190378830668918 0.145342247486897 ENSG00000162688 AGL
ENST00000370161 0.153921516505358 0.0172090455787258 0.147719711335814 ENSG00000162688 AGL
ENST00000361522 0.165613839666342 0.019533427291406 0.144744034413667 ENSG00000162688 AGL
ENST00000370155 0.638930693000713 0.309325651705563 -0.0596822569043925 ENSG00000117620 SLC35A3
ENST00000465289 0.813425020170719 0.555057021396027 0.032896307423695 ENSG00000117620 SLC35A3
ENST00000427993 0.549387733805496 0.214836731203644 -0.0715442843420695 ENSG00000117620 SLC35A3
ENST00000533028 0.777013977420897 0.494322170935595 0.0382954063094577 ENSG00000117620 SLC35A3
ENST00000370153 0.687791915465931 0.367286010020546 -0.0533238735682109 ENSG00000117620 SLC35A3
ENST00000422078 0.802024948886406 0.536795738811715 -0.0374374428067749 ENSG00000117620 SLC35A3
ENST00000370156 0.915386868850058 0.770723564204249 -0.0177606982879174 ENSG00000117620 SLC35A3
ENST00000370152 0.0389821962930903 0.00149415207171542 0.144147249032227 ENSG00000156875 HIAT1
ENST00000432294 0.0304134031523503 0.000984898130679106 0.162317508086636 ENSG00000241073 RP4-714D9.2
ENST00000370141 0.354707963332153 0.0848398410749888 0.105396509535855 ENSG00000122435 TRMT13
ENST00000482437 0.942259405058508 0.835056810690308 -0.0140890611992122 ENSG00000122435 TRMT13
ENST00000370139 0.965950657197177 0.89917352861447 0.00897754945320693 ENSG00000122435 TRMT13
ENST00000370132 0.851781222543877 0.625339376901823 0.0257429277436116 ENSG00000137992 DBT
ENST00000370131 0.695464497095203 0.376182984810227 -0.0583919444890372 ENSG00000137992 DBT
ENST00000370128 0.576217541183064 0.240368557013366 0.0518708114131663 ENSG00000137996 RTCA
ENST00000498617 0.995675032269625 0.984808269018348 0.00103140955180402 ENSG00000137996 RTCA
ENST00000483474 0.973486346328728 0.919270740543636 0.00560726477444717 ENSG00000137996 RTCA
ENST00000260563 0.557176143702717 0.222364168242973 0.0533699470868809 ENSG00000137996 RTCA
ENST00000370126 0.320496364787052 0.0696900591795899 -0.112224965967707 ENSG00000137996 RTCA
ENST00000370113 0.578072580249678 0.24197881332653 0.0538895400154405 ENSG00000162694 EXTL2
ENST00000370114 0.587494068069056 0.251728525259419 0.0526223115449602 ENSG00000162694 EXTL2
ENST00000535414 0.653370732086371 0.325503641574051 0.0476553838749783 ENSG00000162694 EXTL2
ENST00000450240 0.906470962375928 0.748748561397574 0.0163456205421615 ENSG00000162694 EXTL2
ENST00000416479 0.926179175193954 0.795282899283109 0.0138612275219074 ENSG00000162694 EXTL2
ENST00000494907 0.68113404790925 0.358797843990838 0.0559898580298202 ENSG00000162694 EXTL2
ENST00000480774 0.789128732618171 0.514414964856618 0.0433466737962761 ENSG00000162694 EXTL2
ENST00000370112 0.743013912694744 0.440463016597749 -0.0386498279797594 ENSG00000162695 SLC30A7
ENST00000357650 0.0691831202734738 0.00420932718992298 -0.142061319156632 ENSG00000162695 SLC30A7
ENST00000370105 0.994857864152546 0.982190383534792 -0.0011708379891329 ENSG00000117543 DPH5
ENST00000488789 0.977029855137556 0.928683233611094 -0.00461961060471042 ENSG00000117543 DPH5
ENST00000370109 0.998629283875377 0.995562614380278 0.000291453252212209 ENSG00000117543 DPH5
ENST00000492067 0.957844575042213 0.875785849549602 -0.00930291694982644 ENSG00000117543 DPH5
ENST00000481871 0.972499363542598 0.916518174068452 0.00594710316531074 ENSG00000117543 DPH5
ENST00000464270 0.970361185441406 0.911134628613268 0.00585324135525899 ENSG00000117543 DPH5
ENST00000342173 0.971169712307669 0.91333164079942 0.00570908739202665 ENSG00000117543 DPH5
ENST00000466807 0.975684513908651 0.924740310874222 0.00497374829133491 ENSG00000117543 DPH5
ENST00000477293 0.9931125135954 0.974890883801922 0.00165662685337133 ENSG00000117543 DPH5
ENST00000498372 0.9931125135954 0.974890883801922 0.00165662685337133 ENSG00000117543 DPH5
ENST00000488176 0.983870663571422 0.948807672421168 0.00339086450453264 ENSG00000117543 DPH5
ENST00000490732 0.980543583887591 0.938278285004602 0.00410225490255851 ENSG00000117543 DPH5
ENST00000476507 0.974166093245906 0.920748413521922 -0.00639763846282686 ENSG00000117543 DPH5
ENST00000453011 0.334604290588049 0.0756384250471278 -0.123259242577027 ENSG00000233184 RP11-421L21.3
ENST00000446527 0.599834358500091 0.266121457120544 -0.0729890303309073 ENSG00000233184 RP11-421L21.3
ENST00000416329 0.86415238668274 0.65334081648551 0.0305213190038022 ENSG00000233184 RP11-421L21.3
ENST00000449473 0.968608774606162 0.905512977880891 0.00779387598962966 ENSG00000233184 RP11-421L21.3
ENST00000305352 0.456610519538083 0.143038924084808 0.085883761163031 ENSG00000170989 S1PR1
ENST00000475821 0.748607357839163 0.448499172681778 0.0523192373123707 ENSG00000170989 S1PR1
ENST00000358392 0.80207254317861 0.536986733707442 0.0245578509360387 ENSG00000060718 COL11A1
ENST00000353414 0.80207254317861 0.536986733707442 0.0245578509360387 ENSG00000060718 COL11A1
ENST00000370096 0.80207254317861 0.536938470022839 0.0245575724921499 ENSG00000060718 COL11A1
ENST00000470170 0.536756415183854 0.203097943261596 0.0729715828765101 ENSG00000060718 COL11A1
ENST00000512756 0.859129332839114 0.641960253016517 0.018875967555765 ENSG00000060718 COL11A1
ENST00000465209 0.68113404790925 0.358809574057068 -0.0654653733238725 ENSG00000060718 COL11A1
ENST00000461720 0.648843297864381 0.320835323261045 0.0575341599855607 ENSG00000060718 COL11A1
ENST00000475980 0.675592734568077 0.352521817817064 0.0636570510842302 ENSG00000060718 COL11A1
ENST00000427239 0.725914016265152 0.417159040026618 0.0329504423676487 ENSG00000060718 COL11A1
ENST00000447608 0.808989542415143 0.547293220460373 -0.028670263984479 ENSG00000060718 COL11A1
ENST00000524631 0.767355070350924 0.477939320742544 0.0459265666008091 ENSG00000185946 RNPC3
ENST00000533099 0.637377712077102 0.307697438118036 0.063547949115431 ENSG00000185946 RNPC3
ENST00000423855 0.681009814484911 0.358603184721174 0.0578793561291908 ENSG00000185946 RNPC3
ENST00000361318 0.808581325627466 0.54660434560301 0.0390429983133973 ENSG00000198890 PRMT6
ENST00000370078 0.811696217252225 0.552151207629339 0.0385127296667333 ENSG00000198890 PRMT6
ENST00000565488 0.640305259039624 0.311405876190575 0.0468750598565353 ENSG00000085491 SLC25A24
ENST00000264128 0.626851974411926 0.295320574850267 0.0486202374259183 ENSG00000085491 SLC25A24
ENST00000370041 0.586483659682486 0.250565792039657 0.0557835192968954 ENSG00000085491 SLC25A24
ENST00000405454 0.785723633430455 0.508708808233722 -0.0461052250012182 ENSG00000162636 FAM102B
ENST00000370035 0.791347467354682 0.518013123238984 -0.0450932554897322 ENSG00000162636 FAM102B
ENST00000370025 0.581203716306572 0.245040563058511 0.0529472341749221 ENSG00000134186 PRPF38B
ENST00000370022 0.562285691311882 0.227436485059416 0.0751112696322354 ENSG00000134186 PRPF38B
ENST00000467302 0.562285691311882 0.227436485059416 0.0751112696322354 ENSG00000134186 PRPF38B
ENST00000370021 0.581203716306572 0.245040563058511 0.0529472341749221 ENSG00000134186 PRPF38B
ENST00000485810 0.985522943014322 0.95298209112234 0.00371348675475846 ENSG00000134186 PRPF38B
ENST00000483586 0.899171319189252 0.730336005363593 0.0207388514517842 ENSG00000116266 STXBP3
ENST00000469338 0.955785362798432 0.869696638938317 0.0100048121742016 ENSG00000116266 STXBP3
ENST00000370008 0.516869337781446 0.186758610705496 0.0633542111508712 ENSG00000116266 STXBP3
ENST00000357393 0.754783370747122 0.45767314963971 -0.0328614870940962 ENSG00000162641 AKNAD1
ENST00000406462 0.560933924582391 0.225811778703138 -0.0698457430201049 ENSG00000121957 GPSM2
ENST00000264126 0.289518752667172 0.0568170917123634 -0.124367223827016 ENSG00000121957 GPSM2
ENST00000369968 0.759868372534765 0.467199426353163 0.0344674523623015 ENSG00000121940 CLCC1
ENST00000369969 0.759868372534765 0.467199426353163 0.0344674523623015 ENSG00000121940 CLCC1
ENST00000356970 0.999814362669464 0.999188900668325 4.59836563064571e-05 ENSG00000121940 CLCC1
ENST00000369971 0.999814362669464 0.999188900668325 4.59836563064571e-05 ENSG00000121940 CLCC1
ENST00000415331 0.999814362669464 0.999188900668325 4.59836563064571e-05 ENSG00000121940 CLCC1
ENST00000369976 0.995139735467255 0.982727846765253 -0.000978726335570688 ENSG00000121940 CLCC1
ENST00000473062 0.954539273202273 0.866325325726539 0.00856989273467207 ENSG00000121940 CLCC1
ENST00000482889 0.914864803802751 0.769189260588107 0.0147667421998866 ENSG00000121940 CLCC1
ENST00000369970 0.797407325735656 0.527692997515695 0.0304443476927695 ENSG00000121940 CLCC1
ENST00000302500 0.633151164000431 0.302700865777785 0.0506410279526279 ENSG00000121940 CLCC1
ENST00000348264 0.633151164000431 0.302700865777785 0.0506410279526279 ENSG00000121940 CLCC1
ENST00000400794 0.272123720264695 0.0499699347997344 0.0877788552074518 ENSG00000085433 WDR47
ENST00000361054 0.26494241266457 0.0476941541604164 0.0885366980439015 ENSG00000085433 WDR47
ENST00000369962 0.26494241266457 0.0476941541604164 0.0885366980439015 ENSG00000085433 WDR47
ENST00000369965 0.2647304341272 0.0476125607159552 0.0885476330357297 ENSG00000085433 WDR47
ENST00000357672 0.262419882444913 0.0468362838574777 0.0888648150846589 ENSG00000085433 WDR47
ENST00000461096 0.601907754583979 0.268233547479916 0.062727682878057 ENSG00000197780 TAF13
ENST00000338366 0.687662214416709 0.367045756129436 0.0515463483142869 ENSG00000197780 TAF13
ENST00000338272 0.573744924653474 0.237423023242824 0.0621057567203476 ENSG00000215717 TMEM167B
ENST00000479160 0.87411031729846 0.673224245487944 -0.022790153603058 ENSG00000215717 TMEM167B
ENST00000473828 0.620921729726094 0.288314608586643 -0.0712109660849438 ENSG00000215717 TMEM167B
ENST00000234677 0.516668490814504 0.186550460427092 0.0493249554193693 ENSG00000031698 SARS
ENST00000482384 0.814125973087374 0.556277792960775 -0.0389774911391483 ENSG00000031698 SARS
ENST00000477544 0.567651590408894 0.232121796454245 0.0447494770487727 ENSG00000031698 SARS
ENST00000369923 0.513544660371827 0.183060629889459 0.0496977097750588 ENSG00000031698 SARS
ENST00000471705 0.221437365564225 0.0336519945960334 0.0989022633204488 ENSG00000031698 SARS
ENST00000468588 0.583320343461226 0.247177236403163 0.0670329024395983 ENSG00000031698 SARS
ENST00000256637 0.29057948725605 0.0571808228192251 0.0999088196264112 ENSG00000134243 SORT1
ENST00000538502 0.4011168780154 0.108282752534051 0.085415967422827 ENSG00000134243 SORT1
ENST00000493736 0.903478919488311 0.74116765982776 0.0217812730744277 ENSG00000134243 SORT1
ENST00000482236 0.985801850790875 0.953782018127889 -0.00397093815251408 ENSG00000134243 SORT1
ENST00000271308 0.777410054340933 0.494790138619843 -0.0236435072133999 ENSG00000143106 PSMA5
ENST00000538610 0.725263665148994 0.416381587629529 -0.0278062460016915 ENSG00000143106 PSMA5
ENST00000490870 0.758699521647646 0.464878004445145 -0.0246861855941275 ENSG00000143106 PSMA5
ENST00000477897 0.989145776631449 0.962496825826625 0.00256489471941612 ENSG00000143106 PSMA5
ENST00000484563 0.747640544865261 0.446418601182931 -0.0271286240259311 ENSG00000143106 PSMA5
ENST00000491287 0.891069393923611 0.710333620627785 0.0168074857353591 ENSG00000143106 PSMA5
ENST00000496961 0.705742688833625 0.390194667829345 0.0564636549127832 ENSG00000174151 CYB561D1
ENST00000310611 0.689927803210163 0.369895460071567 0.0548939250514523 ENSG00000174151 CYB561D1
ENST00000420578 0.705796831689809 0.390418637508702 0.0564479523151812 ENSG00000174151 CYB561D1
ENST00000528785 0.736531714512364 0.431622253343172 0.048228862173952 ENSG00000174151 CYB561D1
ENST00000430195 0.689863377048911 0.36977643249764 0.0549001521947678 ENSG00000174151 CYB561D1
ENST00000369851 0.20264566479916 0.0284262858641231 0.0857299710190402 ENSG00000065135 GNAI3
ENST00000531734 0.989895101933745 0.965298555045675 -0.00224920460097578 ENSG00000116337 AMPD2
ENST00000526301 0.676039508264996 0.35317515517093 0.0454898070245211 ENSG00000116337 AMPD2
ENST00000342115 0.610675474879723 0.276875619984442 0.0559828034955201 ENSG00000116337 AMPD2
ENST00000469039 0.995851405409565 0.985330475753318 0.0012032985834513 ENSG00000116337 AMPD2
ENST00000474459 0.99653131926143 0.987853261540214 -0.000839699952913537 ENSG00000116337 AMPD2
ENST00000528667 0.617621305135173 0.284145836006453 0.0555383154505672 ENSG00000116337 AMPD2
ENST00000531203 0.809661676858694 0.548467158719777 -0.03486039087086 ENSG00000116337 AMPD2
ENST00000256578 0.63470968980627 0.304313871417707 0.053580703744876 ENSG00000116337 AMPD2
ENST00000358729 0.549146286089486 0.214111853690486 0.0657505667296936 ENSG00000116337 AMPD2
ENST00000369840 0.537640245939972 0.204304706915082 0.067235867831504 ENSG00000116337 AMPD2
ENST00000486282 0.97233622640614 0.916243152342572 -0.00643129951846245 ENSG00000116337 AMPD2
ENST00000528270 0.907472505871675 0.752257311811178 -0.0194922645228665 ENSG00000116337 AMPD2
ENST00000527846 0.939407678475827 0.827663400712924 -0.0134556958588271 ENSG00000116337 AMPD2
ENST00000528454 0.51500411507622 0.184557051135733 0.0718103675924588 ENSG00000116337 AMPD2
ENST00000459643 0.916725335948081 0.773191870554311 -0.0195708790435774 ENSG00000116337 AMPD2
ENST00000393688 0.4572744665766 0.143579073814339 0.0808028512681746 ENSG00000116337 AMPD2
ENST00000529299 0.901129501251859 0.735313205794365 0.0228155190047586 ENSG00000116337 AMPD2
ENST00000532851 0.26838887733406 0.0488647014048859 0.126485086027142 ENSG00000116337 AMPD2
ENST00000369843 0.338874016014191 0.0776590279627146 0.106566456767475 ENSG00000228703 RP5-1160K1.6
ENST00000533132 0.387848597309229 0.101741485773464 0.108578768151017 ENSG00000116337 AMPD2
ENST00000479919 0.0674428223262521 0.00403903579130046 0.18180545827631 ENSG00000116337 AMPD2
ENST00000476688 0.146544764945148 0.0157990659162852 0.152615190784703 ENSG00000116337 AMPD2
ENST00000528958 0.210856421840648 0.0305185320591504 0.147326967975657 ENSG00000116337 AMPD2
ENST00000369831 0.771987822342305 0.48578756791392 0.0347032418166441 ENSG00000213366 GSTM2
ENST00000442650 0.487388746550427 0.164821501684709 0.0888533709867071 ENSG00000213366 GSTM2
ENST00000369827 0.495464012427276 0.170249441010576 0.0886400438606035 ENSG00000213366 GSTM2
ENST00000460717 0.77037506757089 0.482568594589717 0.0350203128766449 ENSG00000213366 GSTM2
ENST00000464206 0.682707818677809 0.36114010798475 0.0647342717221958 ENSG00000213366 GSTM2
ENST00000476040 0.697321359978563 0.378596906332846 0.0624346147531702 ENSG00000213366 GSTM2
ENST00000241337 0.500052472858752 0.173650625299081 0.0879024820390976 ENSG00000213366 GSTM2
ENST00000467579 0.452760120248536 0.140371796287295 0.0973978488950339 ENSG00000213366 GSTM2
ENST00000414179 0.490249779223951 0.167026716573926 0.0882377809362924 ENSG00000213366 GSTM2
ENST00000369829 0.501207967196962 0.174391538187078 0.0894547526045627 ENSG00000213366 GSTM2
ENST00000490021 0.890962673439706 0.709981828547533 -0.0212993270535798 ENSG00000134184 GSTM1
ENST00000309851 0.929421596966881 0.803085298797151 -0.0144406674000073 ENSG00000134184 GSTM1
ENST00000369823 0.916367555204476 0.772558629059266 -0.0167456824945176 ENSG00000134184 GSTM1
ENST00000349334 0.929421596966881 0.803134165699464 -0.0144405888156753 ENSG00000134184 GSTM1
ENST00000483399 0.886673546346503 0.700511306389375 -0.0220398606209405 ENSG00000134184 GSTM1
ENST00000476065 0.928217043936895 0.800083133367568 -0.0150888367191644 ENSG00000134184 GSTM1
ENST00000369819 0.931375102966512 0.807019903129427 -0.0141544963052613 ENSG00000134184 GSTM1
ENST00000429410 0.857034683462802 0.637133710522562 -0.026809389572969 ENSG00000134201 GSTM5
ENST00000431955 0.892334908963123 0.712788531430405 -0.0209452831997587 ENSG00000241720 RP4-735C1.4
ENST00000256594 0.895036614099333 0.720472869409643 -0.0203241700526671 ENSG00000134202 GSTM3
ENST00000540225 0.895036614099333 0.720485660559294 -0.0203131023962551 ENSG00000134202 GSTM3
ENST00000361066 0.863832593391119 0.652686569543507 -0.0256661491914036 ENSG00000134202 GSTM3
ENST00000486823 0.82486768877577 0.573857844426841 -0.0321790439332895 ENSG00000134202 GSTM3
ENST00000488824 0.871983069967237 0.668928163890627 -0.0245195652402998 ENSG00000134202 GSTM3
ENST00000344188 0.770906541586868 0.483601300939036 -0.0454151844900977 ENSG00000184371 CSF1
ENST00000329608 0.955660973969751 0.869415986738966 -0.00991897876188361 ENSG00000184371 CSF1
ENST00000488198 0.973152088319897 0.918223041233849 -0.00739056217033742 ENSG00000184371 CSF1
ENST00000369802 0.91447817695725 0.768360509546883 0.0206446781067534 ENSG00000184371 CSF1
ENST00000420111 0.922974899080088 0.786529208839591 0.0186510836345349 ENSG00000184371 CSF1
ENST00000369801 0.952567711376996 0.859432069967397 0.0122735901763636 ENSG00000184371 CSF1
ENST00000369799 0.49117081720274 0.167608701135974 0.0477080986800517 ENSG00000168710 AHCYL1
ENST00000475081 0.816478523503591 0.560058631623126 -0.02551714592303 ENSG00000168710 AHCYL1
ENST00000359172 0.519977662218137 0.189121891720041 0.0470927244358566 ENSG00000168710 AHCYL1
ENST00000393614 0.709505567628526 0.395415283280923 0.031599833195347 ENSG00000168710 AHCYL1
ENST00000481423 0.543250634105214 0.209201174694327 0.0595172305201371 ENSG00000168710 AHCYL1
ENST00000469401 0.96936047933902 0.908069200144442 0.0075859946140348 ENSG00000168710 AHCYL1
ENST00000369796 0.496578960696694 0.170991811938012 0.0658359678181783 ENSG00000143093 STRIP1
ENST00000369795 0.51500411507622 0.184524698248289 0.063887014390402 ENSG00000143093 STRIP1
ENST00000485775 0.51500411507622 0.184524698248289 0.063887014390402 ENSG00000143093 STRIP1
ENST00000473429 0.972499363542598 0.916505968131265 -0.00479109965342552 ENSG00000143093 STRIP1
ENST00000469655 0.87803232527824 0.681760745911075 0.0262912637577669 ENSG00000116396 KCNC4
ENST00000369787 0.884088428402688 0.695205421905301 0.0255200642301538 ENSG00000116396 KCNC4
ENST00000413138 0.876587076053027 0.678545215586268 0.0270151999716999 ENSG00000116396 KCNC4
ENST00000438661 0.876884865447635 0.679117043835673 0.0269632608774271 ENSG00000116396 KCNC4
ENST00000412512 0.970291997451634 0.910961432843019 -0.00719449513999926 ENSG00000116396 KCNC4
ENST00000459877 0.957818958493389 0.875635453112764 0.010780915470307 ENSG00000116396 KCNC4
ENST00000369784 0.976382712710723 0.926942879472873 -0.00582485611583376 ENSG00000162775 RBM15
ENST00000487146 0.965741182808692 0.898611330912642 -0.00807386422350242 ENSG00000162775 RBM15
ENST00000369779 0.446135962988349 0.135654765272558 -0.0921835885355622 ENSG00000168679 SLC16A4
ENST00000472422 0.454682663600917 0.141519255364037 -0.0908222185551721 ENSG00000168679 SLC16A4
ENST00000369781 0.446040620311886 0.13551213833616 -0.0921956656734781 ENSG00000168679 SLC16A4
ENST00000461647 0.446040620311886 0.13551213833616 -0.0921956656734781 ENSG00000168679 SLC16A4
ENST00000437429 0.483699596572111 0.162219071123468 -0.0888670641347154 ENSG00000168679 SLC16A4
ENST00000528649 0.47414585420968 0.155226648011174 -0.0903545836446388 ENSG00000168679 SLC16A4
ENST00000492412 0.489161774310048 0.166158725166435 -0.0882040385005425 ENSG00000168679 SLC16A4
ENST00000541986 0.489161774310048 0.166158725166435 -0.0882040385005425 ENSG00000168679 SLC16A4
ENST00000590413 0.167830657748592 0.0200293330407221 -0.092554663104175 ENSG00000224699 LAMTOR5-AS1
ENST00000474861 0.257589623088187 0.0452753651734642 -0.0817983173450334 ENSG00000134248 LAMTOR5
ENST00000464240 0.257929005144782 0.0453965797340712 -0.0817902798694859 ENSG00000134248 LAMTOR5
ENST00000483260 0.257672089558051 0.045302893277866 -0.081798891104136 ENSG00000134248 LAMTOR5
ENST00000602318 0.257929005144782 0.0453965797340712 -0.0817902798694859 ENSG00000134248 LAMTOR5
ENST00000256644 0.250210282590043 0.0427093804797247 -0.0827291134821126 ENSG00000134248 LAMTOR5
ENST00000602858 0.169376621405309 0.020373391842477 -0.0949109137528913 ENSG00000134248 LAMTOR5
ENST00000531779 0.251747190334959 0.0432071100540327 -0.0840880703017007 ENSG00000134248 LAMTOR5
ENST00000457535 0.0536688932498051 0.00258981237944611 -0.228133789537668 ENSG00000224699 LAMTOR5-AS1
ENST00000440689 0.170155944768153 0.0205226970291882 0.155184477119731 ENSG00000232811 RP11-96K19.2
ENST00000369763 0.0548293281289595 0.00272829695907356 0.18743426422479 ENSG00000121931 LRIF1
ENST00000494675 0.14879078018303 0.016228511705922 0.163055522044861 ENSG00000121931 LRIF1
ENST00000485275 0.0544747263335291 0.00269410235355377 0.187478402243922 ENSG00000121931 LRIF1
ENST00000484310 0.871833756630396 0.668466932954457 -0.0250903714960669 ENSG00000156171 DRAM2
ENST00000286692 0.864425077760089 0.654184871543089 -0.0263234776461518 ENSG00000156171 DRAM2
ENST00000539140 0.870933969923738 0.666675641785708 -0.025202004252461 ENSG00000156171 DRAM2
ENST00000461449 0.715935474835647 0.40370531833504 0.0547396197641842 ENSG00000156171 DRAM2
ENST00000496430 0.876858969963652 0.679030301943982 -0.0242295441057661 ENSG00000156171 DRAM2
ENST00000480600 0.888575994228302 0.705093125643511 -0.0229466662504068 ENSG00000156171 DRAM2
ENST00000462092 0.866188953791294 0.657493512351481 -0.0265099413707224 ENSG00000156171 DRAM2
ENST00000490780 0.560537129154549 0.225287067897412 -0.077422785441933 ENSG00000156171 DRAM2
ENST00000463682 0.563982260139119 0.228926828255413 -0.0770215727555869 ENSG00000156171 DRAM2
ENST00000498239 0.653029794065903 0.325012527874824 0.0576336326117057 ENSG00000134255 CEPT1
ENST00000545121 0.641999639729289 0.313088216678452 0.0588610074768349 ENSG00000134255 CEPT1
ENST00000480324 0.747582010631791 0.446276791746079 0.0518080695827527 ENSG00000134255 CEPT1
ENST00000476865 0.702983587013614 0.386749786031679 0.0588690781842677 ENSG00000134255 CEPT1
ENST00000357172 0.594217525532758 0.259535973864623 0.0673627116692386 ENSG00000134255 CEPT1
ENST00000460443 0.866632138494669 0.658450827531472 0.0282355372256686 ENSG00000134255 CEPT1
ENST00000478042 0.539211415331311 0.20560795126372 0.0760319936393492 ENSG00000134255 CEPT1
ENST00000473474 0.610799917487583 0.277020031730088 0.075214576959835 ENSG00000134255 CEPT1
ENST00000445680 0.343687408274285 0.0797966095246058 0.108497517060278 ENSG00000243960 RP11-552M11.4
ENST00000416099 0.310107986601652 0.0656049437449757 0.112842020317537 ENSG00000243960 RP11-552M11.4
ENST00000235090 0.240006688891975 0.0395530365582754 0.102858186673729 ENSG00000116455 WDR77
ENST00000411751 0.40658228829484 0.111452446054893 0.0857814180980726 ENSG00000116455 WDR77
ENST00000449340 0.363899339108835 0.0893583702398431 0.0976980276879788 ENSG00000116455 WDR77
ENST00000497278 0.243949103028435 0.0407934914877247 0.123312986535352 ENSG00000116455 WDR77
ENST00000459665 0.17320556254234 0.0212138912001921 0.146283787654511 ENSG00000116455 WDR77
ENST00000493119 0.290834326687034 0.0573109256735547 0.0825424792528994 ENSG00000116459 ATP5F1
ENST00000369722 0.220509084439067 0.0333609646211205 0.0866818004005521 ENSG00000116459 ATP5F1
ENST00000369721 0.226111112699308 0.0354083395335186 0.0873403538577684 ENSG00000116459 ATP5F1
ENST00000483994 0.245617960895858 0.0412291336236989 0.084360893621313 ENSG00000116459 ATP5F1
ENST00000468818 0.223280901507087 0.0343158442232765 0.0878044439276614 ENSG00000116459 ATP5F1
ENST00000464154 0.536291609015624 0.202381951827996 0.0549281540438083 ENSG00000116459 ATP5F1
ENST00000356415 0.965042196534064 0.897111292835449 0.0065058699807965 ENSG00000116473 RAP1A
ENST00000433097 0.691707941297732 0.372048042521838 -0.0443682758308152 ENSG00000116473 RAP1A
ENST00000369709 0.980382288516999 0.937811863007109 0.00396106386951711 ENSG00000116473 RAP1A
ENST00000436150 0.992488569464694 0.973101783251339 0.00172050586799937 ENSG00000116473 RAP1A
ENST00000545460 0.827577238859771 0.580411698441067 -0.0274154645520942 ENSG00000116473 RAP1A
ENST00000494982 0.999814362669464 0.999204201591481 5.14842651524308e-05 ENSG00000116473 RAP1A
ENST00000527570 0.626720035941337 0.295193397867658 0.0477655502585475 ENSG00000197852 FAM212B
ENST00000533164 0.770128058391143 0.481653188967166 0.0474098710762098 ENSG00000064703 DDX20
ENST00000369702 0.558504820234808 0.223573248590928 0.0746555373492907 ENSG00000064703 DDX20
ENST00000475700 0.450992902437633 0.138970459784842 0.0975580995066988 ENSG00000064703 DDX20
ENST00000271277 0.950650552918595 0.853313838113229 -0.00703878236039592 ENSG00000143079 CTTNBP2NL
ENST00000441739 0.134177461594857 0.0136270344214362 -0.127045820854042 ENSG00000143079 CTTNBP2NL
ENST00000607039 0.184601728894852 0.0237403079988634 0.120666440087192 ENSG00000143079 CTTNBP2NL
ENST00000369686 0.210352402206796 0.030351504476972 -0.137927898174378 ENSG00000134245 WNT2B
ENST00000360743 0.730675651792792 0.423993175418135 -0.0463940006510592 ENSG00000007341 ST7L
ENST00000358039 0.709321779722346 0.395120475544793 -0.0479857463546854 ENSG00000007341 ST7L
ENST00000490715 0.732349647765281 0.426596424929602 -0.0446170570261686 ENSG00000007341 ST7L
ENST00000361846 0.74041030250995 0.4367876554525 -0.0451076679951185 ENSG00000007341 ST7L
ENST00000480988 0.825501306146163 0.574934813058286 -0.0333614166229664 ENSG00000007341 ST7L
ENST00000544629 0.824160110777642 0.572837828809172 -0.0334733532157253 ENSG00000007341 ST7L
ENST00000369669 0.830476188196164 0.585956200098603 -0.0330499517484794 ENSG00000007341 ST7L
ENST00000490067 0.816554539984028 0.560190016066997 -0.0348030567008654 ENSG00000007341 ST7L
ENST00000369668 0.974539878506171 0.921900749618422 0.00590806024965999 ENSG00000007341 ST7L
ENST00000497457 0.975718688083038 0.924922359808313 0.00584070635958369 ENSG00000007341 ST7L
ENST00000343210 0.984705658974158 0.950781243908504 0.00382518336038378 ENSG00000007341 ST7L
ENST00000369666 0.984705658974158 0.950781243908504 0.00382518336038378 ENSG00000007341 ST7L
ENST00000538187 0.971515240796478 0.914569873270339 -0.00685591512170637 ENSG00000007341 ST7L
ENST00000463235 0.92936160982436 0.802890867545189 -0.0144709578432432 ENSG00000007341 ST7L
ENST00000418497 0.909041658683628 0.756372852509001 -0.0203312958520827 ENSG00000007341 ST7L
ENST00000543570 0.843783392497987 0.609382248824214 0.0312166938004527 ENSG00000007341 ST7L
ENST00000497235 0.612050142797221 0.278137915959184 0.0727430959647542 ENSG00000007341 ST7L
ENST00000470519 0.771144568351687 0.484073201615157 0.0490523393208432 ENSG00000007341 ST7L
ENST00000459630 0.781181732489263 0.501043206014361 0.0470855230865364 ENSG00000007341 ST7L
ENST00000263168 0.139808062624806 0.0146601028742037 0.109982711435318 ENSG00000116489 CAPZA1
ENST00000485542 0.906393358947807 0.748509776256889 -0.0189611383811601 ENSG00000116489 CAPZA1
ENST00000476936 0.159004976135975 0.0182628414829172 0.104076387393743 ENSG00000116489 CAPZA1
ENST00000498626 0.688050639566629 0.367620064773662 0.0387954922217202 ENSG00000116489 CAPZA1
ENST00000466066 0.113153380871686 0.0100952619871342 0.126831207471284 ENSG00000116489 CAPZA1
ENST00000476820 0.603064480984779 0.269529505890822 0.0615910642912856 ENSG00000116489 CAPZA1
ENST00000413052 0.89595434768285 0.722840819954338 -0.0172850734118443 ENSG00000155363 MOV10
ENST00000369645 0.898312957729077 0.728224524579423 -0.0169413257254366 ENSG00000155363 MOV10
ENST00000369644 0.903900461814548 0.742372836097835 -0.016082670699744 ENSG00000155363 MOV10
ENST00000496577 0.90137225090166 0.736088500819522 -0.0164921966324483 ENSG00000155363 MOV10
ENST00000468624 0.896077467395139 0.722999881559717 -0.0173181762774534 ENSG00000155363 MOV10
ENST00000357443 0.884743534178673 0.696624159326902 -0.0190550704923095 ENSG00000155363 MOV10
ENST00000339083 0.946150806839915 0.844092463774201 -0.00825547259335524 ENSG00000155366 RHOC
ENST00000369633 0.950112487372399 0.852184705278774 -0.00780257324182165 ENSG00000155366 RHOC
ENST00000369642 0.944766882775407 0.841790135930472 -0.00838193104470463 ENSG00000155366 RHOC
ENST00000285735 0.950112487372399 0.852211370850605 -0.00781003731791586 ENSG00000155366 RHOC
ENST00000468093 0.950887563376579 0.854099297822015 -0.0077025741923862 ENSG00000155366 RHOC
ENST00000369638 0.95045137845032 0.852947323102294 -0.00777748114131862 ENSG00000155366 RHOC
ENST00000369637 0.950472946585864 0.853040213740507 -0.00776130283093245 ENSG00000155366 RHOC
ENST00000369636 0.949771857432453 0.851650387035594 -0.00783766831766837 ENSG00000155366 RHOC
ENST00000473074 0.93506792544096 0.816771309523256 0.0100144230466817 ENSG00000155366 RHOC
ENST00000484280 0.953097932803549 0.861128229801655 -0.00730844192408205 ENSG00000155366 RHOC
ENST00000369632 0.933511786163623 0.81325690376672 -0.00967422565116059 ENSG00000155366 RHOC
ENST00000425265 0.928597181383783 0.801021508440387 -0.0101388814652903 ENSG00000155366 RHOC
ENST00000534717 0.939156119634271 0.827177578718929 -0.00884299964529716 ENSG00000155366 RHOC
ENST00000436685 0.996307706206725 0.98657851693193 0.000704596631896742 ENSG00000155366 RHOC
ENST00000471038 0.99791242432196 0.993325932624969 0.000356477444000829 ENSG00000271810 RP11-426L16.10
ENST00000607158 0.9931125135954 0.974965277194326 -0.00134260077498851 ENSG00000271810 RP11-426L16.10
ENST00000605933 0.992522318673411 0.973262042119946 -0.0014337184170483 ENSG00000271810 RP11-426L16.10
ENST00000606505 0.992522318673411 0.973262042119946 -0.0014337184170483 ENSG00000271810 RP11-426L16.10
ENST00000606954 0.992522318673411 0.973262042119946 -0.0014337184170483 ENSG00000271810 RP11-426L16.10
ENST00000528831 0.989145776631449 0.962419686507144 -0.00201143845009484 ENSG00000155366 RHOC
ENST00000484054 0.991283325135215 0.969151854903076 -0.00166865989486458 ENSG00000155366 RHOC
ENST00000414971 0.962377315234616 0.888213326622803 -0.00625105927869739 ENSG00000155366 RHOC
ENST00000478447 0.951066003608641 0.855109709098389 -0.0076929697994856 ENSG00000155366 RHOC
ENST00000527563 0.717986100798046 0.406230618409335 -0.0423938709614111 ENSG00000155366 RHOC
ENST00000369626 0.676763382263992 0.353798485550967 0.0427350922547898 ENSG00000155380 SLC16A1
ENST00000538576 0.675877918685836 0.352973192202056 0.0430157700731546 ENSG00000155380 SLC16A1
ENST00000458229 0.951066003608641 0.855028926813127 -0.00804668159524405 ENSG00000155380 SLC16A1
ENST00000433570 0.915858318326161 0.771532977648852 -0.0129104327675268 ENSG00000155380 SLC16A1
ENST00000443580 0.900190879818765 0.73298062326919 -0.0177800108418065 ENSG00000155380 SLC16A1
ENST00000429288 0.378621656178202 0.0971152057395386 -0.0783846153626624 ENSG00000155380 SLC16A1
ENST00000478835 0.513658578600132 0.183205289421421 -0.0727126163557896 ENSG00000155380 SLC16A1
ENST00000435800 0.423316156183078 0.121147850635853 -0.0844552837538674 ENSG00000226419 SLC16A1-AS1
ENST00000361127 0.786232818935782 0.509790847930175 -0.033602327236123 ENSG00000198799 LRIG2
ENST00000492207 0.882083452572651 0.690751801954573 -0.0241390003933198 ENSG00000198799 LRIG2
ENST00000466161 0.942698476687705 0.83643030710165 0.0136611576285985 ENSG00000198799 LRIG2
ENST00000369617 0.678982449169785 0.35633899321343 -0.0564716086845486 ENSG00000081026 MAGI3
ENST00000307546 0.800357899510825 0.53322837543373 -0.0357338253669422 ENSG00000081026 MAGI3
ENST00000369615 0.795660762967123 0.525067272330713 -0.0364591022157284 ENSG00000081026 MAGI3
ENST00000369611 0.672215344781579 0.348469404705307 -0.0576287332617302 ENSG00000081026 MAGI3
ENST00000486456 0.371655279286398 0.0935545051820182 -0.116896621349312 ENSG00000081026 MAGI3
ENST00000474926 0.985544957080113 0.953106363816584 0.003304075949563 ENSG00000116793 PHTF1
ENST00000369596 0.907406471386662 0.752133646345529 -0.016616061963302 ENSG00000116793 PHTF1
ENST00000393357 0.907406471386662 0.752133646345529 -0.016616061963302 ENSG00000116793 PHTF1
ENST00000369604 0.91864632120373 0.777276085190655 -0.0146119685777819 ENSG00000116793 PHTF1
ENST00000369600 0.918535315557892 0.777101265827703 -0.0146192807889608 ENSG00000116793 PHTF1
ENST00000369598 0.915504169156973 0.770929963488215 -0.0150236463476835 ENSG00000116793 PHTF1
ENST00000357783 0.80207254317861 0.537116252908781 -0.0330076544308518 ENSG00000116793 PHTF1
ENST00000412670 0.995731548470553 0.985041179085133 -0.00115326702691731 ENSG00000116793 PHTF1
ENST00000447664 0.787914553637575 0.512427772277136 -0.0384073832076654 ENSG00000116793 PHTF1
ENST00000261441 0.784591731054975 0.506904553708617 0.042786814311324 ENSG00000081019 RSBN1
ENST00000476412 0.923432203292149 0.787386557182636 0.0182046052595261 ENSG00000081019 RSBN1
ENST00000419536 0.37103782453654 0.0931298926703808 0.0986234107258234 ENSG00000226167 AP4B1-AS1
ENST00000256658 0.25115472755509 0.0429941483635877 0.114063334811533 ENSG00000134262 AP4B1
ENST00000369569 0.254214958597417 0.0440887439221635 0.113522322537379 ENSG00000134262 AP4B1
ENST00000369567 0.253536499402867 0.0438714405075657 0.113515735699371 ENSG00000134262 AP4B1
ENST00000479285 0.149185011897713 0.0163057856935802 0.155530409350186 ENSG00000134262 AP4B1
ENST00000484201 0.474276643041268 0.155283190744557 0.084689967803301 ENSG00000134262 AP4B1
ENST00000369566 0.712969571169126 0.400139183466162 0.053173860710244 ENSG00000134262 AP4B1
ENST00000369564 0.691415443616627 0.371558753298266 0.0565547701019872 ENSG00000134262 AP4B1
ENST00000489499 0.75049888727335 0.451064167860558 0.0478691548387728 ENSG00000134262 AP4B1
ENST00000432415 0.737855256179574 0.43339067411381 0.0504702035282174 ENSG00000134262 AP4B1
ENST00000489092 0.775517212312547 0.491465731850514 0.0447956497777229 ENSG00000134262 AP4B1
ENST00000369571 0.653277725359877 0.325215548863909 0.0654581147156153 ENSG00000134262 AP4B1
ENST00000426820 0.998564467643719 0.995398957267243 0.000301899846528066 ENSG00000163349 HIPK1
ENST00000369559 0.984195881353343 0.949790608038294 -0.00333451336881072 ENSG00000163349 HIPK1
ENST00000369554 0.727613323483657 0.419310444607407 0.0376855181805109 ENSG00000163349 HIPK1
ENST00000369558 0.737162750347898 0.432576885833029 0.0366654180391107 ENSG00000163349 HIPK1
ENST00000369561 0.993346085247335 0.975834611163796 -0.00159144390781044 ENSG00000163349 HIPK1
ENST00000369555 0.985889201601527 0.954078041172493 0.00297002093756025 ENSG00000163349 HIPK1
ENST00000340480 0.737309404959741 0.432750010168812 0.0412657194022362 ENSG00000163349 HIPK1
ENST00000369553 0.993567360556278 0.976548225703727 -0.00173466818379946 ENSG00000163349 HIPK1
ENST00000406344 0.682707818677809 0.361124820955092 0.0481032213538179 ENSG00000163349 HIPK1
ENST00000361587 0.561295964151867 0.226237810019761 0.0657873097351487 ENSG00000163349 HIPK1
ENST00000369551 0.0142284510552445 0.000242109307225482 0.156240200333867 ENSG00000116774 OLFML3
ENST00000320334 0.0142284510552445 0.000242109307225482 0.156240200333867 ENSG00000116774 OLFML3
ENST00000491700 0.0143417986536579 0.000245698136444192 0.156268794899456 ENSG00000116774 OLFML3
ENST00000393300 0.0134912793234348 0.000222538176130276 0.155840317332325 ENSG00000116774 OLFML3
ENST00000358465 0.977748975312263 0.930567692283753 -0.00434986351400796 ENSG00000197323 TRIM33
ENST00000369543 0.750123777266301 0.450422304520367 -0.0372484146757582 ENSG00000197323 TRIM33
ENST00000448034 0.936552473124967 0.820435562520442 -0.011678756297155 ENSG00000197323 TRIM33
ENST00000450349 0.937997729095724 0.823980726212048 -0.0114490441725135 ENSG00000197323 TRIM33
ENST00000369541 0.649136497932416 0.321207078472838 0.0491597063244436 ENSG00000116752 BCAS2
ENST00000485021 0.675032170945318 0.351738524596656 0.0466682982252579 ENSG00000116752 BCAS2
ENST00000369535 0.382823722473789 0.0993076427166336 0.0809786916299675 ENSG00000213281 NRAS
ENST00000339438 0.0193811238181129 0.000420645990959159 0.0957068046112343 ENSG00000009307 CSDE1
ENST00000438362 0.0164048808004796 0.000313101770464384 0.0974853605701783 ENSG00000009307 CSDE1
ENST00000358528 0.0193811238181129 0.000420394103254181 0.0957064451045171 ENSG00000009307 CSDE1
ENST00000261443 0.0185862843967109 0.000388065869667406 0.0965542495141143 ENSG00000009307 CSDE1
ENST00000530886 0.0192835683679137 0.00041367332265493 0.0963291957468936 ENSG00000009307 CSDE1
ENST00000369530 0.019481166297033 0.000424226694018906 0.0961336704226567 ENSG00000009307 CSDE1
ENST00000483407 0.0244804513105586 0.000642642823006515 0.161859227427923 ENSG00000009307 CSDE1
ENST00000534699 0.0281869831662235 0.000845765170628231 0.0908130677082132 ENSG00000009307 CSDE1
ENST00000483030 0.0462057525051952 0.0019675820352875 0.0992055384926971 ENSG00000009307 CSDE1
ENST00000530784 0.0717293691433843 0.00451689153502784 0.109477655755245 ENSG00000009307 CSDE1
ENST00000529046 0.193443564364097 0.0259326111794386 0.0612687144489167 ENSG00000009307 CSDE1
ENST00000525132 0.21432264858516 0.0316373373779633 0.0622141902312877 ENSG00000009307 CSDE1
ENST00000534389 0.0105617271481773 0.000144720968997046 0.149041462374164 ENSG00000009307 CSDE1
ENST00000525878 0.686147953754661 0.364941272856146 0.0307746725089092 ENSG00000009307 CSDE1
ENST00000525970 0.653277725359877 0.325352903012625 0.0359076244158219 ENSG00000009307 CSDE1
ENST00000533818 0.77037506757089 0.482604457536577 0.0267316997016322 ENSG00000009307 CSDE1
ENST00000524652 0.75145307337548 0.452315775153663 0.0288887902264475 ENSG00000009307 CSDE1
ENST00000369528 0.0908040529549393 0.00680873058068349 0.152380005913797 ENSG00000052723 SIKE1
ENST00000060969 0.45886525120089 0.14456677326952 0.0851928438111673 ENSG00000052723 SIKE1
ENST00000510745 0.998410060541319 0.994933541373439 0.000406597588841455 ENSG00000052723 SIKE1
ENST00000506320 0.957468918569533 0.874660845010831 0.010243462213199 ENSG00000052723 SIKE1
ENST00000425449 0.761718541145054 0.469704615500662 -0.0473685478746759 ENSG00000228035 RP4-663N10.1
ENST00000369512 0.763733095943376 0.472857668355959 -0.0469040999807771 ENSG00000134259 NGF
ENST00000355485 0.86244625724588 0.649205696361843 -0.0261359488214007 ENSG00000173218 VANGL1
ENST00000369510 0.86244625724588 0.649205696361843 -0.0261359488214007 ENSG00000173218 VANGL1
ENST00000310260 0.821275767359216 0.568234269467034 -0.0359876697300256 ENSG00000173218 VANGL1
ENST00000369509 0.90744092728803 0.752214506941534 -0.0207495387192154 ENSG00000173218 VANGL1
ENST00000369503 0.954155155519881 0.865440332130368 -0.010632218640985 ENSG00000163393 SLC22A15
ENST00000418797 0.93271004572678 0.810465945583238 -0.010985895164701 ENSG00000163399 ATP1A1
ENST00000295598 0.695989206069215 0.376820417341205 0.0348515133356821 ENSG00000163399 ATP1A1
ENST00000598661 0.0883897231542048 0.00650849781704694 -0.1659902617528 ENSG00000269279 AL136376.1
ENST00000488733 0.456174791461298 0.142782340098547 -0.070880366545245 ENSG00000163399 ATP1A1
ENST00000537345 0.60970317305012 0.275427254349468 0.0435939679183496 ENSG00000163399 ATP1A1
ENST00000369494 0.690838748398245 0.370809037657444 0.0455586068806912 ENSG00000163399 ATP1A1
ENST00000369496 0.589752659512923 0.254863738304093 0.0460678505014952 ENSG00000163399 ATP1A1
ENST00000463382 0.527948590176667 0.195275127330124 0.0662224282898135 ENSG00000163399 ATP1A1
ENST00000491156 0.86985634713495 0.664185514739241 0.0239734830298728 ENSG00000163399 ATP1A1
ENST00000608511 0.456754385120416 0.143225058263948 0.0597593672680483 ENSG00000203865 ATP1A1OS
ENST00000493908 0.832352588390444 0.589302067694942 0.0242754689910694 ENSG00000203865 ATP1A1OS
ENST00000440951 0.816554539984028 0.560275359545629 -0.0320521872582491 ENSG00000163399 ATP1A1
ENST00000479960 0.80260795000596 0.537840571480219 -0.0350525405292283 ENSG00000163399 ATP1A1
ENST00000369489 0.624162293416895 0.292185476891377 -0.0643442631338681 ENSG00000116815 CD58
ENST00000464088 0.630649949880017 0.299715230736791 -0.0633637033070305 ENSG00000116815 CD58
ENST00000457047 0.601025247637366 0.267302247721821 -0.0736940363418654 ENSG00000116815 CD58
ENST00000526981 0.921524109538028 0.782968928623388 -0.0191195278711501 ENSG00000116815 CD58
ENST00000369487 0.734165877933534 0.42903624140284 -0.0549319021600993 ENSG00000116815 CD58
ENST00000393203 0.992675168110052 0.973685914622492 0.00187068627041239 ENSG00000134247 PTGFRN
ENST00000497385 0.968759866355158 0.906036245063358 -0.00745094558623341 ENSG00000134247 PTGFRN
ENST00000369466 0.706841273602537 0.391670301508769 0.0531415486180447 ENSG00000116830 TTF2
ENST00000356554 0.445342039267813 0.134942001572686 0.0606039860759187 ENSG00000198162 MAN1A2
ENST00000482811 0.964837478766674 0.896384539603482 0.00757585867872751 ENSG00000198162 MAN1A2
ENST00000449370 0.622480008404506 0.289656057832649 -0.0546463538924728 ENSG00000198162 MAN1A2
ENST00000421535 0.703303776670102 0.387289257039454 0.051202422836716 ENSG00000198162 MAN1A2
ENST00000422329 0.293363794268811 0.0583442144956708 0.121639210472524 ENSG00000198162 MAN1A2
ENST00000369443 0.926212703715353 0.795399499048065 -0.0138474279647122 ENSG00000196505 GDAP2
ENST00000369442 0.950750869182712 0.853601522565462 0.0112470798686875 ENSG00000196505 GDAP2
ENST00000369441 0.373848854021553 0.0947755096552568 0.105791474030336 ENSG00000065183 WDR3
ENST00000487202 0.908946399786549 0.756017404290572 0.0203827584426001 ENSG00000065183 WDR3
ENST00000349139 0.0549803448187732 0.00274488308837184 0.165285847419046 ENSG00000065183 WDR3
ENST00000471680 0.871907734067604 0.668603052760459 0.0283365637106363 ENSG00000065183 WDR3
ENST00000466857 0.147949729076905 0.0160768385427647 0.165153925892684 ENSG00000155761 SPAG17
ENST00000336338 0.134177461594857 0.0136082323858249 0.166626885074373 ENSG00000155761 SPAG17
ENST00000478697 0.146297996850461 0.0157338921669624 0.165131618959423 ENSG00000155761 SPAG17
ENST00000469128 0.15735465520475 0.0179275748796475 0.161292411170854 ENSG00000155761 SPAG17
ENST00000369426 0.957185501339922 0.8737289685313 -0.0111153990943806 ENSG00000116874 WARS2
ENST00000235521 0.987849708044384 0.958948328983356 -0.00358543817907708 ENSG00000116874 WARS2
ENST00000440150 0.510821663846577 0.181306508481255 -0.075224700392735 ENSG00000231365 RP11-418J17.1
ENST00000413531 0.282341031257206 0.0539704734914189 -0.109655401697946 ENSG00000231365 RP11-418J17.1
ENST00000418015 0.225486065753913 0.0350852232225998 -0.117707520130992 ENSG00000231365 RP11-418J17.1
ENST00000421812 0.767284629666387 0.477854280444794 -0.033464275906891 ENSG00000143067 ZNF697
ENST00000493622 0.71769792345225 0.40582773378289 -0.0452520507046829 ENSG00000092621 PHGDH
ENST00000496756 0.388541595804895 0.102009158511124 -0.098189407974114 ENSG00000092621 PHGDH
ENST00000369409 0.882744561655047 0.692208197694455 -0.0222972754201619 ENSG00000092621 PHGDH
ENST00000462324 0.6256634849587 0.29363055814671 -0.0586449110290551 ENSG00000092621 PHGDH
ENST00000369407 0.889568780850559 0.706743295215629 -0.0215298047441603 ENSG00000092621 PHGDH
ENST00000469443 0.93783040909313 0.823648192556271 0.0143654942237996 ENSG00000092621 PHGDH
ENST00000482968 0.925369854432364 0.792948453513044 0.0183998814888114 ENSG00000092621 PHGDH
ENST00000256646 0.642817972023812 0.31408901633974 -0.0400452235474047 ENSG00000134250 NOTCH2
ENST00000493703 0.849562350259852 0.620564534786551 0.0318159490602368 ENSG00000134250 NOTCH2
ENST00000478864 0.748519032060122 0.448274335667364 -0.0518742260524856 ENSG00000134250 NOTCH2
ENST00000479412 0.0356759086381351 0.00129464027758483 -0.115267881066492 ENSG00000134250 NOTCH2
ENST00000602566 0.07745388492365 0.00517763844697394 -0.124413407058685 ENSG00000134250 NOTCH2
ENST00000489731 0.0947964583247349 0.0073429009948559 -0.143719855953377 ENSG00000134250 NOTCH2
ENST00000430394 0.888465640668865 0.704840109504764 -0.0261240308673615 ENSG00000223345 HIST2H2BA
ENST00000426275 0.673069285238568 0.349330122992848 -0.0629757072201801 ENSG00000234998 RP11-439A17.10
ENST00000437515 0.524890766628867 0.192944516388166 0.0695756467032412 ENSG00000230806 RP11-343N15.1
ENST00000367123 0.753369293723049 0.455005942948511 -0.0471373926323382 ENSG00000171943 SRGAP2C
ENST00000304465 0.678901709668989 0.356219074802155 -0.0585454767233664 ENSG00000171943 SRGAP2C
ENST00000467933 0.305415514119108 0.0634190595428191 -0.116036521488604 ENSG00000196369 SRGAP2B
ENST00000491897 0.166932769781439 0.019861791959613 -0.151427566161073 ENSG00000196369 SRGAP2B
ENST00000429694 0.934948075849706 0.816355596174015 -0.0102435160759533 ENSG00000225241 RP11-640M9.2
ENST00000421407 0.937171272960462 0.821991090177065 -0.00991105370734194 ENSG00000225241 RP11-640M9.2
ENST00000447534 0.861695271405186 0.647945960447654 -0.0220889650524256 ENSG00000225241 RP11-640M9.2
ENST00000439352 0.710206856552725 0.396293394254845 -0.0495077838430362 ENSG00000225241 RP11-640M9.2
ENST00000428365 0.881159552266344 0.689001669759749 -0.0201032697907906 ENSG00000225241 RP11-640M9.2
ENST00000449960 0.907601294574257 0.752442866292702 -0.0144228303966331 ENSG00000225241 RP11-640M9.2
ENST00000419820 0.946137338027306 0.844032476809573 -0.0101478798425096 ENSG00000225241 RP11-640M9.2
ENST00000423405 0.968180259854988 0.904582807911615 -0.00595097213192351 ENSG00000225241 RP11-640M9.2
ENST00000448227 0.849293802594138 0.619938270535784 0.0312712898205034 ENSG00000225241 RP11-640M9.2
ENST00000437451 0.622868465507584 0.290342042579272 0.063702019589665 ENSG00000225241 RP11-640M9.2
ENST00000437133 0.963436081167336 0.890438796012225 0.00711352484916208 ENSG00000225241 RP11-640M9.2
ENST00000446541 0.965841544683218 0.898868112118184 0.00729222422058603 ENSG00000225241 RP11-640M9.2
ENST00000338347 0.364442635554532 0.0897607151060489 0.0941118270146698 ENSG00000168614 NBPF9
ENST00000440491 0.364442635554532 0.0897607151060489 0.0941118270146698 ENSG00000168614 NBPF9
ENST00000491652 0.364309244638956 0.0897015050356105 0.0941170359014958 ENSG00000168614 NBPF9
ENST00000375552 0.371067322990496 0.0931587730236152 0.0931132073186842 ENSG00000168614 NBPF9
ENST00000496755 0.364309244638956 0.0897015050356105 0.0941170359014958 ENSG00000168614 NBPF9
ENST00000468645 0.364309244638956 0.0897015050356105 0.0941170359014958 ENSG00000168614 NBPF9
ENST00000281815 0.362356824486536 0.0886009304153971 0.0944576524931839 ENSG00000168614 NBPF9
ENST00000473761 0.110742783869847 0.00974559572138575 0.16561278995506 ENSG00000168614 NBPF9
ENST00000531417 0.950568787718711 0.853162719964574 -0.00919923613279826 ENSG00000178104 PDE4DIP
ENST00000525630 0.820914316823356 0.567460941253603 0.0273129841037676 ENSG00000178104 PDE4DIP
ENST00000460027 0.905932280029236 0.747410649174264 0.0160806274978388 ENSG00000178104 PDE4DIP
ENST00000524688 0.921000260634691 0.78164819839576 -0.0163607088028681 ENSG00000178104 PDE4DIP
ENST00000313382 0.975028389413959 0.922970067314505 0.00274974448924227 ENSG00000178104 PDE4DIP
ENST00000524974 0.657935212905127 0.330526925519 0.0318897259488444 ENSG00000178104 PDE4DIP
ENST00000369354 0.848072691561934 0.617524059005967 0.0139156911344794 ENSG00000178104 PDE4DIP
ENST00000369356 0.841573912536759 0.604623571531499 0.0144403701530402 ENSG00000178104 PDE4DIP
ENST00000369359 0.996996906492256 0.989511781387324 0.000381586767157514 ENSG00000178104 PDE4DIP
ENST00000530740 0.996996906492256 0.989511781387324 0.000381586767157514 ENSG00000178104 PDE4DIP
ENST00000464924 0.812600202321359 0.55355390562116 0.0340116128797523 ENSG00000178104 PDE4DIP
ENST00000530062 0.586571796384009 0.250718678420914 0.0370187482475979 ENSG00000178104 PDE4DIP
ENST00000530130 0.980354633737893 0.937742854021655 -0.00453694435635201 ENSG00000178104 PDE4DIP
ENST00000526664 0.801027661242543 0.534485496892431 -0.036758462874848 ENSG00000178104 PDE4DIP
ENST00000532137 0.875827957506605 0.676964767961737 -0.0264181507442474 ENSG00000255148 RP4-791M13.4
ENST00000481227 0.785985288288597 0.509365699605993 -0.0421003133188619 ENSG00000178104 PDE4DIP
ENST00000479369 0.679704949428024 0.357135192201925 0.0506451810291039 ENSG00000178104 PDE4DIP
ENST00000525886 0.571451199160278 0.235321623444081 0.0367868941286248 ENSG00000178104 PDE4DIP
ENST00000530592 0.638930693000713 0.309329662870394 -0.0626216319704438 ENSG00000178104 PDE4DIP
ENST00000467859 0.372575454100838 0.0939833808302188 0.0599643762882795 ENSG00000178104 PDE4DIP
ENST00000369349 0.804128369753568 0.539905786862988 0.0184214894132267 ENSG00000178104 PDE4DIP
ENST00000491426 0.341356507083754 0.0786742331485374 0.0823701859238388 ENSG00000178104 PDE4DIP
ENST00000369351 0.805034090680089 0.541385267902321 0.0183506923057308 ENSG00000178104 PDE4DIP
ENST00000313431 0.292066835776722 0.0577778321310671 0.0573271166102242 ENSG00000178104 PDE4DIP
ENST00000533963 0.346273178997884 0.0808123918241008 0.0695931088995229 ENSG00000178104 PDE4DIP
ENST00000529945 0.221653668107894 0.0337173225578056 0.0637504418126688 ENSG00000178104 PDE4DIP
ENST00000479408 0.40655858490251 0.111428300660136 0.0504410495271596 ENSG00000178104 PDE4DIP
ENST00000496263 0.816554539984028 0.56051284878648 0.0281993654578077 ENSG00000178104 PDE4DIP
ENST00000532801 0.559267484114014 0.224121313809783 -0.0414173038485714 ENSG00000178104 PDE4DIP
ENST00000496572 0.00229655522070135 9.00518672314598e-06 -0.19647525633198 ENSG00000178104 PDE4DIP
ENST00000530078 0.0100209823432621 0.000128996843950966 -0.164377495455425 ENSG00000178104 PDE4DIP
ENST00000497529 0.00861365853832941 9.87095954733895e-05 -0.166321666799982 ENSG00000178104 PDE4DIP
ENST00000533845 0.000785341677606587 1.2726916872893e-06 -0.233441046400578 ENSG00000178104 PDE4DIP
ENST00000534536 0.00091721254755774 1.49966746547668e-06 -0.231551160806171 ENSG00000178104 PDE4DIP
ENST00000369347 0.000928796768705558 1.62612005170408e-06 -0.238697865055678 ENSG00000178104 PDE4DIP
ENST00000369348 0.0100753637361158 0.000131350600854271 -0.170714166521626 ENSG00000178104 PDE4DIP
ENST00000527063 0.0100450777653103 0.000130315009285308 -0.171344012246717 ENSG00000178104 PDE4DIP
ENST00000528129 0.00151163444759968 4.17759838366043e-06 -0.228885455910982 ENSG00000178104 PDE4DIP
ENST00000526445 0.00110654113649076 2.2895500422239e-06 -0.235055636712419 ENSG00000178104 PDE4DIP
ENST00000530472 0.00116202377126546 2.7742493670969e-06 -0.237174565086269 ENSG00000178104 PDE4DIP
ENST00000464103 0.00172311906165855 5.27754972699655e-06 -0.230498696370005 ENSG00000178104 PDE4DIP
ENST00000532803 0.00828976444156165 9.15194216476377e-05 -0.173791018910425 ENSG00000178104 PDE4DIP
ENST00000533163 0.00828976444156165 9.15194216476377e-05 -0.173791018910425 ENSG00000178104 PDE4DIP
ENST00000528552 0.0110063954902506 0.00015447684375424 -0.170175891371111 ENSG00000178104 PDE4DIP
ENST00000533259 0.00937148924500119 0.000113690217627964 -0.171855470764769 ENSG00000178104 PDE4DIP
ENST00000530822 0.0102643654702587 0.000136731528488883 -0.177478320814075 ENSG00000178104 PDE4DIP
ENST00000531369 0.00828976444156165 9.1309378117962e-05 -0.196331366402945 ENSG00000178104 PDE4DIP
ENST00000533396 0.0328504648539503 0.00112544811486927 -0.160416079803467 ENSG00000178104 PDE4DIP
ENST00000493130 0.390655485377063 0.103095922528537 -0.0950138589091412 ENSG00000178104 PDE4DIP
ENST00000478649 0.61592381593561 0.282331092846975 -0.0638836963145985 ENSG00000178104 PDE4DIP
ENST00000485062 0.784793485001536 0.507313255815612 -0.0392778065273092 ENSG00000178104 PDE4DIP
ENST00000530940 0.774588302034456 0.490169860364003 -0.0409664826500754 ENSG00000178104 PDE4DIP
ENST00000526359 0.586921424428167 0.251212352501817 -0.0654322321431484 ENSG00000178104 PDE4DIP
ENST00000528661 0.57870352715541 0.242443887100037 -0.0673337196956858 ENSG00000178104 PDE4DIP
ENST00000453618 0.240401799996149 0.0396402782838887 0.063336656620375 ENSG00000223380 SEC22B
ENST00000500203 0.708475945525401 0.393893272945572 -0.0403736184289624 ENSG00000223380 SEC22B
ENST00000362074 0.770731228373643 0.483287367685023 -0.0353029293523921 ENSG00000213240 NOTCH2NL
ENST00000344859 0.920281394964805 0.780094747375283 0.0130283902808974 ENSG00000213240 NOTCH2NL
ENST00000468030 0.977872051599802 0.930741425892559 -0.0037892606426235 ENSG00000255168 RP11-458D21.5
ENST00000369340 0.908015693251267 0.753030877226982 0.0162136560788383 ENSG00000213240 NOTCH2NL
ENST00000369339 0.671076889196189 0.34701801607804 -0.0374273872611867 ENSG00000163386 NBPF10
ENST00000479995 0.942623608352525 0.836293395788624 -0.0127550544695618 ENSG00000213240 NOTCH2NL
ENST00000464433 0.699987670024079 0.381997863858829 -0.0397674287892058 ENSG00000163386 NBPF10
ENST00000448873 0.639335592569354 0.30975102705163 -0.0430265299474288 ENSG00000163386 NBPF10
ENST00000369338 0.428785067742058 0.124537022004664 -0.0582029785268187 ENSG00000163386 NBPF10
ENST00000490598 0.442352152156724 0.132859023041242 -0.0678676482697573 ENSG00000163386 NBPF10
ENST00000342960 0.257820943832045 0.0453589080919932 -0.0833784399382964 ENSG00000163386 NBPF10
ENST00000605176 0.568106603260812 0.232479675443649 -0.0574582400304642 ENSG00000163386 NBPF10
ENST00000369317 0.0075972381479772 7.56294108954785e-05 0.184326441257074 ENSG00000117289 TXNIP
ENST00000475171 0.00752017630037987 7.41748452295706e-05 0.184455700976114 ENSG00000117289 TXNIP
ENST00000425134 0.11843604336799 0.0109915612652258 0.143413019573013 ENSG00000117289 TXNIP
ENST00000488537 0.0741657655481316 0.00480223117299295 0.156208244976155 ENSG00000117289 TXNIP
ENST00000446572 0.468876709263686 0.151323865611276 0.0903901637528407 ENSG00000121851 POLR3GL
ENST00000369314 0.468876709263686 0.151323865611276 0.0903901637528407 ENSG00000121851 POLR3GL
ENST00000369313 0.463837093050768 0.147792720917885 0.0915229896992571 ENSG00000121851 POLR3GL
ENST00000471706 0.500055949334803 0.173690143092265 0.086138642124485 ENSG00000121851 POLR3GL
ENST00000600340 0.470602884930601 0.152784307576355 0.0707206920462555 ENSG00000234222 RP11-315I20.1
ENST00000369308 0.403778353886719 0.109759966021987 0.0824336076011736 ENSG00000152022 LIX1L
ENST00000598103 0.364272577133871 0.0896161839194607 0.0860865676630834 ENSG00000234222 RP11-315I20.1
ENST00000598354 0.349960379209273 0.0827813982757466 0.0883941673972334 ENSG00000234222 RP11-315I20.1
ENST00000599469 0.350366095177714 0.0829681026982067 0.088378259881257 ENSG00000234222 RP11-315I20.1
ENST00000597144 0.3537002364189 0.0843774342551194 0.0882909406060615 ENSG00000234222 RP11-315I20.1
ENST00000595518 0.394324960239242 0.105159789069474 0.087706802745462 ENSG00000234222 RP11-315I20.1
ENST00000595494 0.314344377949608 0.0673426157530081 0.0992651047425147 ENSG00000234222 RP11-315I20.1
ENST00000437797 0.325340541159605 0.071595443490225 0.0976762541059046 ENSG00000234222 RP11-315I20.1
ENST00000599626 0.301806647179262 0.0614802999605667 0.102229937485816 ENSG00000234222 RP11-315I20.1
ENST00000599147 0.301806647179262 0.0614802999605667 0.102229937485816 ENSG00000234222 RP11-315I20.1
ENST00000448561 0.223934149351055 0.0345239373963348 0.122478685103904 ENSG00000234222 RP11-315I20.1
ENST00000421764 0.225680838257817 0.0351994083506387 0.122038263061021 ENSG00000234222 RP11-315I20.1
ENST00000412239 0.566122284887195 0.230739785103602 0.060970382042051 ENSG00000234222 RP11-315I20.1
ENST00000601726 0.301806647179262 0.0614802999605667 0.102229937485816 ENSG00000234222 RP11-315I20.1
ENST00000447686 0.360475012706846 0.0875474434344267 -0.107595126493539 ENSG00000234222 RP11-315I20.1
ENST00000484825 0.696519033289764 0.377573337344909 -0.0365975170585783 ENSG00000131795 RBM8A
ENST00000498663 0.702505044706057 0.385746914563615 -0.0361786258904415 ENSG00000131795 RBM8A
ENST00000330165 0.712882520566193 0.399715270755429 -0.0305460490228616 ENSG00000131795 RBM8A
ENST00000596355 0.713464990953957 0.400854944854689 -0.0478092222809288 ENSG00000234222 RP11-315I20.1
ENST00000369307 0.703683490916962 0.387777409787631 -0.0359923121075868 ENSG00000131795 RBM8A
ENST00000361928 0.999893604200896 0.99955055269773 3.51795151376872e-05 ENSG00000211451 GNRHR2
ENST00000312753 0.953886351805806 0.864214520174797 -0.0106920106133862 ENSG00000211451 GNRHR2
ENST00000581100 0.943870968616272 0.839537906206428 -0.0128162677601252 ENSG00000211451 GNRHR2
ENST00000369306 0.307469914343216 0.0643661697059505 0.10287716726836 ENSG00000131779 PEX11B
ENST00000537888 0.309538043679654 0.0653089327905764 0.102568539127868 ENSG00000131779 PEX11B
ENST00000428634 0.717387072417835 0.405501383083363 0.0542215030365593 ENSG00000131779 PEX11B
ENST00000393046 0.967114713261973 0.902437027698006 0.00707097372104822 ENSG00000131788 PIAS3
ENST00000369299 0.843000760812969 0.607437976239786 0.0291290321829977 ENSG00000131788 PIAS3
ENST00000463514 0.751111898804575 0.451958262294349 0.0511865917249911 ENSG00000131788 PIAS3
ENST00000393045 0.77210900795776 0.486254841002453 0.0295095649124906 ENSG00000131788 PIAS3
ENST00000369298 0.77210900795776 0.486254841002453 0.0295095649124906 ENSG00000131788 PIAS3
ENST00000484423 0.94659230556057 0.845019083283148 0.0119383037535249 ENSG00000131788 PIAS3
ENST00000475261 0.825501306146163 0.575020267513259 0.0270929885392438 ENSG00000131788 PIAS3
ENST00000472114 0.779849577658269 0.498960650458256 0.036075492073513 ENSG00000131788 PIAS3
ENST00000334163 0.961373563552478 0.885881695971831 -0.00786266469669284 ENSG00000186141 POLR3C
ENST00000369294 0.957029970579835 0.872573931244171 -0.00874104850918545 ENSG00000186141 POLR3C
ENST00000471254 0.792495974714918 0.519702632798171 -0.0385187308506573 ENSG00000186141 POLR3C
ENST00000466003 0.845341351502377 0.612416507438809 -0.0321698991560208 ENSG00000186141 POLR3C
ENST00000369291 0.353249692546379 0.0842199295688352 -0.0902325710279023 ENSG00000121848 RNF115
ENST00000539368 0.18943783491618 0.0249215505472536 -0.132471207492639 ENSG00000121848 RNF115
ENST00000542738 0.13647524649754 0.0140341702867522 -0.159399739356899 ENSG00000121848 RNF115
ENST00000254101 0.26559577113923 0.0479225010607713 0.0999516386473059 ENSG00000131791 PRKAB2
ENST00000425272 0.370565951093106 0.0927165532223346 0.0989593785967245 ENSG00000131791 PRKAB2
ENST00000474939 0.867034311670807 0.659072227893662 0.0274975880412499 ENSG00000131791 PRKAB2
ENST00000606856 0.530076152144963 0.19712187733357 0.0767517509180111 ENSG00000273071 RP11-337C18.10
ENST00000607149 0.320749603064882 0.0698240215608166 0.11824298704456 ENSG00000237188 RP11-337C18.8
ENST00000606757 0.317811623552567 0.0686108918569216 0.119048289231481 ENSG00000237188 RP11-337C18.8
ENST00000527849 0.237727438757956 0.0387255142960759 0.135244617089585 ENSG00000131781 FMO5
ENST00000369259 0.158560579455826 0.0181659142859594 0.105892427478628 ENSG00000131778 CHD1L
ENST00000431239 0.158560579455826 0.0181659142859594 0.105892427478628 ENSG00000131778 CHD1L
ENST00000467213 0.160850462989724 0.0186307436658286 0.105468571730226 ENSG00000131778 CHD1L
ENST00000488864 0.498469217447556 0.172638025072704 0.0689587236587079 ENSG00000131778 CHD1L
ENST00000369258 0.160850462989724 0.0186307436658286 0.105468571730226 ENSG00000131778 CHD1L
ENST00000361293 0.158560579455826 0.0181659142859594 0.105892427478628 ENSG00000131778 CHD1L
ENST00000469625 0.912732604105667 0.764126987321793 -0.0201956055043733 ENSG00000131778 CHD1L
ENST00000234739 0.934035751616581 0.814241124451706 0.0136838191750923 ENSG00000116128 BCL9
ENST00000310701 0.708475945525401 0.393864630118729 0.0516930428314305 ENSG00000122497 NBPF14
ENST00000369219 0.715385550424424 0.403196231625943 0.050691100503589 ENSG00000122497 NBPF14
ENST00000458135 0.880072864941439 0.686626911798507 -0.0264103929010307 ENSG00000122497 NBPF14
ENST00000448574 0.880072864941439 0.686626911798507 -0.0264103929010307 ENSG00000122497 NBPF14
ENST00000436356 0.880072864941439 0.686626911798507 -0.0264103929010307 ENSG00000122497 NBPF14
ENST00000431121 0.880072864941439 0.686626911798507 -0.0264103929010307 ENSG00000122497 NBPF14
ENST00000392972 0.880072864941439 0.686626911798507 -0.0264103929010307 ENSG00000122497 NBPF14
ENST00000444640 0.880072864941439 0.686626911798507 -0.0264103929010307 ENSG00000122497 NBPF14
ENST00000369202 0.964837478766674 0.896571172936087 -0.00908998972223718 ENSG00000203832 NBPF20
ENST00000464336 0.897133191666524 0.725491733241557 -0.0147033047549695 ENSG00000243452 NBPF15
ENST00000478419 0.737974230434848 0.433727504138689 -0.0318128103513357 ENSG00000243452 NBPF15
ENST00000488031 0.76905171791992 0.480085099737641 -0.0261506026228227 ENSG00000243452 NBPF15
ENST00000442702 0.943534840317828 0.838658195982234 -0.0094953136269972 ENSG00000243452 NBPF15
ENST00000492711 0.929265569722753 0.802629541317452 0.0140815081032502 ENSG00000243452 NBPF15
ENST00000369187 0.938023204479603 0.824204148559272 -0.0104725374641388 ENSG00000243452 NBPF15
ENST00000420597 0.934023186220861 0.814094349629185 -0.0162874394455961 ENSG00000232527 RP11-14N7.2
ENST00000452399 0.953434819090774 0.862850572085663 0.00801287631479091 ENSG00000232527 RP11-14N7.2
ENST00000294715 0.980420010894491 0.937903235678045 -0.00525793214834633 ENSG00000232527 RP11-14N7.2
ENST00000539543 0.954155199529701 0.865465927018722 0.00786017478184199 ENSG00000232527 RP11-14N7.2
ENST00000457390 0.95718924759775 0.873863389955457 0.0108646248741372 ENSG00000232527 RP11-14N7.2
ENST00000369146 0.563982260139119 0.228932143852628 -0.0781110836504607 ENSG00000159164 SV2A
ENST00000271628 0.939859974346755 0.828654536374757 0.00951314805302144 ENSG00000143368 SF3B4
ENST00000457312 0.930250784917411 0.804843202538381 0.0120996989163687 ENSG00000143368 SF3B4
ENST00000466496 0.786479400800755 0.510283402015888 0.0407322563451111 ENSG00000014914 MTMR11
ENST00000482025 0.773024250519192 0.48780416893711 0.0429022529188019 ENSG00000014914 MTMR11
ENST00000369140 0.674225269692715 0.351033798462683 0.0597527963815728 ENSG00000014914 MTMR11
ENST00000482343 0.778912226086422 0.497605367840104 0.0419286193347204 ENSG00000014914 MTMR11
ENST00000492824 0.778912226086422 0.497605367840104 0.0419286193347204 ENSG00000014914 MTMR11
ENST00000439741 0.782116689855811 0.502568757350823 0.0414465000794638 ENSG00000014914 MTMR11
ENST00000361405 0.782116689855811 0.502568757350823 0.0414465000794638 ENSG00000014914 MTMR11
ENST00000406732 0.782116689855811 0.502568757350823 0.0414465000794638 ENSG00000014914 MTMR11
ENST00000369135 0.227054642469193 0.0356919136497382 -0.0839920191701192 ENSG00000163113 OTUD7B
ENST00000417191 0.212869380488075 0.0311948877992711 -0.119500975678714 ENSG00000163113 OTUD7B
ENST00000369130 0.855220232816651 0.63244372726916 -0.0230206797860421 ENSG00000136631 VPS45
ENST00000462852 0.62688035960551 0.295465828260314 0.0631207518280413 ENSG00000136631 VPS45
ENST00000369128 0.85312741319554 0.627581201844045 -0.0233446344166043 ENSG00000136631 VPS45
ENST00000460366 0.846997916579677 0.615377196607756 0.032355313666297 ENSG00000136631 VPS45
ENST00000535106 0.953975551656039 0.864737041101341 -0.00851502409246374 ENSG00000136631 VPS45
ENST00000497638 0.861288884398628 0.646955354190035 0.0294839836401663 ENSG00000136631 VPS45
ENST00000419023 0.524890766628867 0.192945507671698 0.0724000968389891 ENSG00000136631 VPS45
ENST00000491789 0.359341709132653 0.0869601528713338 -0.105823778293856 ENSG00000136631 VPS45
ENST00000484306 0.411136813082814 0.114320519369102 -0.10390870618242 ENSG00000136631 VPS45
ENST00000369126 0.966984062588015 0.902013793312195 -0.0056508101152115 ENSG00000023902 PLEKHO1
ENST00000025469 0.963686253969078 0.891260392792505 -0.00627970696887777 ENSG00000023902 PLEKHO1
ENST00000369124 0.944487299470402 0.841173850807898 -0.00915940420220435 ENSG00000023902 PLEKHO1
ENST00000479194 0.901102364507455 0.735229226973252 -0.0194231179041988 ENSG00000023902 PLEKHO1
ENST00000466659 0.952742416593321 0.860076388633773 -0.0104310646691586 ENSG00000023902 PLEKHO1
ENST00000477309 0.863060539652956 0.650816979461649 -0.0298349740137689 ENSG00000023902 PLEKHO1
ENST00000441340 0.983439421900718 0.947502231511372 -0.00440012405798537 ENSG00000023902 PLEKHO1
ENST00000314136 0.536400399984136 0.202570295805038 0.0662788441319804 ENSG00000143401 ANP32E
ENST00000369119 0.463679362287136 0.147707559325639 0.0808082885657249 ENSG00000143401 ANP32E
ENST00000369116 0.536400399984136 0.202570131573208 0.0662686394690593 ENSG00000143401 ANP32E
ENST00000436748 0.762094653264507 0.470632313434774 0.0372278201279436 ENSG00000143401 ANP32E
ENST00000534437 0.834294830612273 0.593038720089962 0.0325936166898371 ENSG00000143401 ANP32E
ENST00000369114 0.774258241324365 0.489624207723411 0.0355896319690849 ENSG00000143401 ANP32E
ENST00000369115 0.800525855475428 0.533687764657807 0.0322702868697349 ENSG00000143401 ANP32E
ENST00000533654 0.812651173670993 0.55362390337353 0.0315060209845339 ENSG00000143401 ANP32E
ENST00000534220 0.971467485070254 0.91442479395821 0.00587143924807471 ENSG00000143401 ANP32E
ENST00000532744 0.808994812244425 0.547364106407343 0.0312686332416392 ENSG00000143401 ANP32E
ENST00000369109 0.987619275954844 0.958405629870402 0.00218948726884207 ENSG00000117362 APH1A
ENST00000360244 0.993514836359919 0.976336195466151 0.0012473258241692 ENSG00000117362 APH1A
ENST00000414276 0.98894402790615 0.961747196086145 0.00201391629680275 ENSG00000117362 APH1A
ENST00000461320 0.943736616494744 0.839073552356221 0.00925566657356454 ENSG00000117362 APH1A
ENST00000236017 0.856122637884123 0.635081101585977 0.0223297569355248 ENSG00000117362 APH1A
ENST00000486308 0.858729821615854 0.641177147019952 0.0243040278370356 ENSG00000117362 APH1A
ENST00000486720 0.993831659051823 0.978258101829443 0.00147453897488426 ENSG00000117362 APH1A
ENST00000476538 0.362507817471093 0.0886862220424998 0.0924750472298501 ENSG00000117362 APH1A
ENST00000369102 0.880784338048362 0.688305550645513 -0.0244342670672614 ENSG00000118292 C1orf54
ENST00000309092 0.636194286620203 0.306360430214825 -0.0712662006065858 ENSG00000187145 MRPS21
ENST00000369084 0.63534564007438 0.305457358604775 -0.0713639014977682 ENSG00000187145 MRPS21
ENST00000324862 0.730633768680564 0.423885490015824 -0.0328886057710227 ENSG00000117360 PRPF3
ENST00000496202 0.661176477463999 0.334663669618093 -0.0481052138830909 ENSG00000117360 PRPF3
ENST00000543398 0.77200136910295 0.485935416783232 -0.0308325130093518 ENSG00000117360 PRPF3
ENST00000414970 0.731395122184072 0.4250281200767 -0.0328747045338312 ENSG00000117360 PRPF3
ENST00000467329 0.629530926352971 0.29867051387408 -0.0462415507962777 ENSG00000117360 PRPF3
ENST00000476970 0.924312767607287 0.789880425850633 -0.015865986737234 ENSG00000117360 PRPF3
ENST00000492220 0.167093601156355 0.0199026873006007 -0.116322876314261 ENSG00000163125 RPRD2
ENST00000401000 0.33885436859421 0.0776484059993416 -0.0852907093952733 ENSG00000163125 RPRD2
ENST00000539519 0.0782767441884919 0.00529493834762704 -0.151180724836995 ENSG00000163125 RPRD2
ENST00000369067 0.0647082199478878 0.00375729376448191 -0.204287937514955 ENSG00000163125 RPRD2
ENST00000369068 0.161804954449994 0.018820934199093 -0.117916540750102 ENSG00000163125 RPRD2
ENST00000438568 0.748300739099169 0.447921082823921 -0.0479855619921441 ENSG00000143374 TARS2
ENST00000369054 0.608257398263007 0.274169063832718 -0.0618965362561617 ENSG00000143374 TARS2
ENST00000369064 0.610740393769276 0.276950514248309 -0.0613959162533158 ENSG00000143374 TARS2
ENST00000606933 0.607408622604146 0.273374308457315 -0.0619131677438893 ENSG00000143374 TARS2
ENST00000369051 0.610740393769276 0.276950514248309 -0.0613959162533158 ENSG00000143374 TARS2
ENST00000467982 0.595353441314202 0.261424584282826 -0.0638196908524397 ENSG00000143374 TARS2
ENST00000470432 0.139270533832702 0.014527110428536 0.125196006233177 ENSG00000143369 ECM1
ENST00000369049 0.139270533832702 0.014535672750483 0.125189100389535 ENSG00000143369 ECM1
ENST00000498579 0.083399333738954 0.00591977416613816 0.170761613330906 ENSG00000143369 ECM1
ENST00000369047 0.142836889359062 0.0151653455163233 0.124459452722272 ENSG00000143369 ECM1
ENST00000346569 0.138163760823192 0.0142957670686226 0.125525496196425 ENSG00000143369 ECM1
ENST00000369026 0.133671636557954 0.0135110152619736 0.0862938970670662 ENSG00000143384 MCL1
ENST00000464132 0.594505144829688 0.260063153397105 0.0502232044650393 ENSG00000143384 MCL1
ENST00000307940 0.506272814415435 0.177651012296731 0.0502133413464562 ENSG00000143384 MCL1
ENST00000369016 0.89886575208893 0.729814689384162 -0.0117184390119469 ENSG00000143420 ENSA
ENST00000369014 0.953434819090774 0.862229002100507 -0.0064386928337386 ENSG00000143420 ENSA
ENST00000369009 0.926454425533263 0.796118683105775 -0.00963773815253428 ENSG00000143420 ENSA
ENST00000361532 0.976267192612517 0.926229357535094 -0.00362267511605918 ENSG00000143420 ENSA
ENST00000361631 0.587252516800729 0.251550071943861 0.0484429681193324 ENSG00000143420 ENSA
ENST00000509582 0.495076639023372 0.170030372494773 0.0578752756355036 ENSG00000143420 ENSA
ENST00000339643 0.49505261710225 0.170014959296821 0.057903382615876 ENSG00000143420 ENSA
ENST00000271690 0.453301178541806 0.140665640226642 0.0631155035311449 ENSG00000143420 ENSA
ENST00000356527 0.472933283714021 0.154364350822157 0.0613539185203417 ENSG00000143420 ENSA
ENST00000513281 0.783302189335676 0.504138977889914 0.0322021875292034 ENSG00000143420 ENSA
ENST00000505321 0.823316350205205 0.571450271379837 0.0268082762795117 ENSG00000143420 ENSA
ENST00000503345 0.759475409619914 0.466316882123872 0.0374064589120242 ENSG00000143420 ENSA
ENST00000354702 0.889855300034964 0.707365062157199 0.0204540725240496 ENSG00000143420 ENSA
ENST00000503241 0.73245339453688 0.426839152999503 0.0412138578297731 ENSG00000143420 ENSA
ENST00000362052 0.995411713020883 0.983673367348467 0.00111364880294412 ENSG00000143420 ENSA
ENST00000271732 0.708179583420744 0.393529877608428 -0.0489472898417252 ENSG00000143457 GOLPH3L
ENST00000540514 0.796921127378514 0.526730045243694 -0.0403979071996584 ENSG00000143457 GOLPH3L
ENST00000427665 0.861288884398628 0.646850804365882 -0.0299905897785621 ENSG00000143457 GOLPH3L
ENST00000358595 0.932424583881629 0.809741685024353 0.0103108553493865 ENSG00000143437 ARNT
ENST00000471844 0.923428963669431 0.787286378738819 0.0116319387948175 ENSG00000143437 ARNT
ENST00000354396 0.964259026297598 0.894651891759475 0.0056124907059409 ENSG00000143437 ARNT
ENST00000515192 0.944563900049742 0.841322267612889 -0.00876581730312141 ENSG00000143437 ARNT
ENST00000505755 0.900361054206172 0.733448323690003 -0.0151231894546486 ENSG00000143437 ARNT
ENST00000497108 0.593101971028655 0.258439429585715 -0.0643196446609115 ENSG00000143437 ARNT
ENST00000505979 0.589006856611484 0.253833817113117 -0.0656264245852803 ENSG00000143437 ARNT
ENST00000504358 0.648478404838049 0.320438428452145 -0.0584380942870174 ENSG00000143437 ARNT
ENST00000271640 0.860364305347911 0.644488952022322 -0.0229105221366678 ENSG00000143379 SETDB1
ENST00000368962 0.874006959673105 0.673063436957224 0.0271244398622034 ENSG00000143379 SETDB1
ENST00000534805 0.932152566273156 0.80895715100028 -0.0148455972955324 ENSG00000143379 SETDB1
ENST00000368969 0.860332367518369 0.644390337489703 -0.0229141790301559 ENSG00000143379 SETDB1
ENST00000459773 0.857579026833883 0.638270488226087 0.025732219627681 ENSG00000143379 SETDB1
ENST00000368963 0.871833756630396 0.668489742265617 0.0276007294390724 ENSG00000143379 SETDB1
ENST00000498193 0.8779047695918 0.681553349699371 -0.0206727455866824 ENSG00000143379 SETDB1
ENST00000482825 0.797480557701323 0.527782644453994 0.0279814940126472 ENSG00000143418 CERS2
ENST00000561294 0.642982123581935 0.314215740274573 0.0402377909086118 ENSG00000143418 CERS2
ENST00000560793 0.593155680046234 0.258494833931764 0.0533997539630729 ENSG00000143418 CERS2
ENST00000345896 0.518413169000486 0.188059042713439 0.0526602123384187 ENSG00000143418 CERS2
ENST00000271688 0.525958053036052 0.193779226537461 0.0520256738691476 ENSG00000143418 CERS2
ENST00000368954 0.531794185787663 0.198762477021984 0.051395841570401 ENSG00000143418 CERS2
ENST00000560481 0.732534320371751 0.426941251539452 0.0455419864360888 ENSG00000259357 RP11-316M1.12
ENST00000561111 0.859304391500263 0.642227829236068 0.0245244791763355 ENSG00000259357 RP11-316M1.12
ENST00000460664 0.480640356152257 0.159522637015576 0.0736832552463647 ENSG00000143418 CERS2
ENST00000368949 0.370885180808778 0.0929162167842868 0.076152459996342 ENSG00000143418 CERS2
ENST00000361419 0.326639383233044 0.0721098883997944 0.0808477103510284 ENSG00000143418 CERS2
ENST00000559660 0.390652653127603 0.103083870168539 0.0922198329099537 ENSG00000143418 CERS2
ENST00000558062 0.463837093050768 0.147804784990408 0.0674372441169192 ENSG00000143418 CERS2
ENST00000559020 0.537177744244612 0.203657722275212 0.0711525893040596 ENSG00000143418 CERS2
ENST00000421609 0.502388288701546 0.175027567070202 0.0668972924075841 ENSG00000143418 CERS2
ENST00000457392 0.818513813843935 0.56358688591549 0.0327082723736833 ENSG00000143418 CERS2
ENST00000465135 0.457667676739838 0.14384560241554 0.0838405228436579 ENSG00000143443 C1orf56
ENST00000439374 0.349738331119907 0.0826119668875518 0.0630351905202637 ENSG00000197622 CDC42SE1
ENST00000357235 0.619625366970545 0.286808409846264 0.0442648579640959 ENSG00000197622 CDC42SE1
ENST00000540998 0.619625366970545 0.286808409846264 0.0442648579640959 ENSG00000197622 CDC42SE1
ENST00000483763 0.704735463793827 0.389181559980033 0.0361001276135818 ENSG00000197622 CDC42SE1
ENST00000492796 0.874615164653841 0.674754887723475 0.0185914536020509 ENSG00000197622 CDC42SE1
ENST00000470278 0.86058212997119 0.644726833885842 0.021484578235321 ENSG00000197622 CDC42SE1
ENST00000491825 0.799425846968648 0.531647337341894 -0.0338966853216833 ENSG00000197622 CDC42SE1
ENST00000368921 0.423359471313191 0.12117862399464 0.0667120937877487 ENSG00000213190 MLLT11
ENST00000368917 0.587139746055026 0.251444941996015 -0.076901276865875 ENSG00000143458 GABPB2
ENST00000368918 0.581006666242495 0.244778163081541 -0.0677040877935342 ENSG00000143458 GABPB2
ENST00000602841 0.869264786362249 0.6632248027618 0.0221300211765816 ENSG00000163156 SCNM1
ENST00000461862 0.761235680646815 0.468866194782001 0.039993729649324 ENSG00000163156 SCNM1
ENST00000368905 0.785985288288597 0.509218686195115 0.0363498350307278 ENSG00000163156 SCNM1
ENST00000471039 0.810978142195768 0.550953514930382 0.0361127685312655 ENSG00000163156 SCNM1
ENST00000368902 0.761871721340632 0.469908349716216 0.0399195003976245 ENSG00000163156 SCNM1
ENST00000497147 0.849945803399987 0.621156397613468 0.0301941731415292 ENSG00000163156 SCNM1
ENST00000491094 0.533901587478978 0.200344423105681 -0.0650313038060059 ENSG00000163159 VPS72
ENST00000368892 0.583201461734212 0.246902007884033 -0.0601840616561858 ENSG00000163159 VPS72
ENST00000354473 0.581960052924022 0.245672758336533 -0.0603963770990418 ENSG00000163159 VPS72
ENST00000496809 0.615547444799908 0.281973515344002 -0.0568380379131401 ENSG00000163159 VPS72
ENST00000471423 0.330504505503625 0.0736323465377499 -0.109045799060881 ENSG00000163159 VPS72
ENST00000463470 0.364915406800677 0.090034827028901 -0.103726158819088 ENSG00000163159 VPS72
ENST00000447555 0.00261685481973117 1.18026741499238e-05 -0.182354632542772 ENSG00000143398 PIP5K1A
ENST00000349792 0.106676421665505 0.00907788721318024 -0.0813804750330424 ENSG00000143398 PIP5K1A
ENST00000409426 0.106676421665505 0.00907788721318024 -0.0813804750330424 ENSG00000143398 PIP5K1A
ENST00000441902 0.0157128891217407 0.00028851221633709 -0.12145276514202 ENSG00000143398 PIP5K1A
ENST00000368890 0.106676421665505 0.00907788721318024 -0.0813804750330424 ENSG00000143398 PIP5K1A
ENST00000424999 0.00320262046985045 1.72160445252104e-05 -0.195110841929897 ENSG00000143398 PIP5K1A
ENST00000368888 0.0154451589456707 0.000282478887998144 -0.12253680369596 ENSG00000143398 PIP5K1A
ENST00000454769 0.00245975792251197 1.04763984530982e-05 -0.188381472391193 ENSG00000143398 PIP5K1A
ENST00000418435 0.219192359351048 0.0330126934321835 -0.116752680214357 ENSG00000143398 PIP5K1A
ENST00000481713 0.755104246370438 0.458501124515549 0.0483646989561058 ENSG00000143398 PIP5K1A
ENST00000486048 0.856562354792293 0.636172120573649 0.0308250764096903 ENSG00000143398 PIP5K1A
ENST00000464105 0.792338005443631 0.519204672146178 -0.0420225476009672 ENSG00000143398 PIP5K1A
ENST00000414290 0.848072691561934 0.617579277572643 -0.0234928680055229 ENSG00000143398 PIP5K1A
ENST00000486866 0.858559551814876 0.640764291043687 -0.0304348815937893 ENSG00000143398 PIP5K1A
ENST00000489625 0.91001067566657 0.758193001594983 0.0173197015541308 ENSG00000143398 PIP5K1A
ENST00000368884 0.905492953738826 0.746532823950464 -0.0141532684288997 ENSG00000159352 PSMD4
ENST00000368881 0.906555368851816 0.749449465718856 -0.0139864696801929 ENSG00000159352 PSMD4
ENST00000461434 0.440463871183436 0.131252723712899 -0.0783964091788321 ENSG00000159352 PSMD4
ENST00000462970 0.901212938332837 0.735520953626339 -0.0147704264341605 ENSG00000159352 PSMD4
ENST00000476855 0.909307795760416 0.75694923942118 -0.0134894041854355 ENSG00000159352 PSMD4
ENST00000437736 0.962312703702554 0.888125846350325 -0.00625513433683611 ENSG00000159352 PSMD4
ENST00000469786 0.958386679558544 0.877152897163968 0.00805141597086444 ENSG00000159352 PSMD4
ENST00000445776 0.331180408929424 0.0739491849548396 0.0822468195977801 ENSG00000159352 PSMD4
ENST00000491857 0.0804998210237236 0.00557111129697404 0.129548909280307 ENSG00000159352 PSMD4
ENST00000427779 0.539868182721322 0.206410997514588 0.0724245402869629 ENSG00000159352 PSMD4
ENST00000470396 0.671076889196189 0.346948713352137 0.0588063215616797 ENSG00000159352 PSMD4
ENST00000336715 0.988852701771411 0.961324159720708 -0.0029271450048927 ENSG00000143373 ZNF687
ENST00000449313 0.925165137538375 0.791951391062783 -0.0162781511173481 ENSG00000143373 ZNF687
ENST00000324048 0.916217890191085 0.772326395513836 -0.0178215132881998 ENSG00000143373 ZNF687
ENST00000368879 0.916217890191085 0.772326395513836 -0.0178215132881998 ENSG00000143373 ZNF687
ENST00000368874 0.94931127595408 0.850650887596857 0.00835638636591469 ENSG00000143393 PI4KB
ENST00000271657 0.918271023193266 0.776682614081067 0.0128924592818386 ENSG00000143393 PI4KB
ENST00000368875 0.940733618331306 0.830438542201301 0.00953547772858974 ENSG00000143393 PI4KB
ENST00000368873 0.975872346379036 0.925353164559392 0.00423061457562483 ENSG00000143393 PI4KB
ENST00000529142 0.950980188749669 0.854550203179034 0.00815514175425281 ENSG00000143393 PI4KB
ENST00000368872 0.974871714525789 0.922652445113872 0.00433042616344946 ENSG00000143393 PI4KB
ENST00000455060 0.721182746621884 0.411201055003212 0.0483845772055878 ENSG00000143393 PI4KB
ENST00000446339 0.893463248115781 0.714996024117707 0.0253262115223063 ENSG00000143393 PI4KB
ENST00000489889 0.621148597682796 0.288535993707612 0.0662006690664028 ENSG00000143393 PI4KB
ENST00000430800 0.868509769219021 0.66218968889957 -0.020905148091485 ENSG00000143393 PI4KB
ENST00000489223 0.990753770447745 0.967558962012387 -0.00203030827100203 ENSG00000143393 PI4KB
ENST00000438243 0.871763253725412 0.668239985713207 0.0237360959856691 ENSG00000143393 PI4KB
ENST00000290524 0.963169566155979 0.889828581171755 -0.00814060881325963 ENSG00000143390 RFX5
ENST00000368870 0.835489720389355 0.594920660537144 -0.0333783650424033 ENSG00000143390 RFX5
ENST00000452671 0.824884451086995 0.573905716202357 -0.0356795533385072 ENSG00000143390 RFX5
ENST00000452513 0.836351112125064 0.596041753626113 -0.0339132380066447 ENSG00000143390 RFX5
ENST00000392746 0.888593831403757 0.70518173416693 -0.0243720785005892 ENSG00000143390 RFX5
ENST00000290541 0.978427354317868 0.932540555653469 0.00318061998479384 ENSG00000159377 PSMB4
ENST00000495288 0.920050212152283 0.779630463949622 0.0104212463445033 ENSG00000159377 PSMB4
ENST00000495805 0.928597181383783 0.801062959506897 0.00936337672932608 ENSG00000159377 PSMB4
ENST00000476467 0.978427354317868 0.932572025708875 0.00317890364718056 ENSG00000159377 PSMB4
ENST00000493673 0.978427354317868 0.93261489166923 0.00317812108518101 ENSG00000159377 PSMB4
ENST00000474100 0.879833272836987 0.685730687020551 0.0220552839614592 ENSG00000159377 PSMB4
ENST00000466425 0.588630793338367 0.253485151919724 -0.08023983647432 ENSG00000159377 PSMB4
ENST00000392723 0.906470962375928 0.748745567549012 -0.0126937305872773 ENSG00000143442 POGZ
ENST00000358476 0.955703361440479 0.869540524587112 -0.00624601718733936 ENSG00000143442 POGZ
ENST00000361398 0.957069388135353 0.873322989133 -0.00606755018753382 ENSG00000143442 POGZ
ENST00000271715 0.957069388135353 0.873322989133 -0.00606755018753382 ENSG00000143442 POGZ
ENST00000368863 0.955703361440479 0.869540524587112 -0.00624601718733936 ENSG00000143442 POGZ
ENST00000409503 0.941062557730939 0.831417888662088 -0.00815381681661107 ENSG00000143442 POGZ
ENST00000531094 0.949538158142858 0.851280843317994 -0.00732287434030375 ENSG00000143442 POGZ
ENST00000540984 0.960150761994689 0.882101696985918 -0.00585386739719315 ENSG00000143442 POGZ
ENST00000491586 0.953167425524696 0.861472072155057 -0.0069023534634708 ENSG00000143442 POGZ
ENST00000529669 0.996682194982945 0.988707237611931 -0.000906378879858831 ENSG00000143442 POGZ
ENST00000485040 0.841036501719155 0.603773961581142 -0.0251818241198092 ENSG00000143442 POGZ
ENST00000467287 0.779447796231125 0.498267845207143 -0.0343879863600138 ENSG00000143442 POGZ
ENST00000533461 0.731737114982735 0.425424801260779 -0.0431747140008591 ENSG00000143442 POGZ
ENST00000533351 0.83287894093066 0.590397791919406 -0.0274953746288011 ENSG00000143442 POGZ
ENST00000450842 0.694470114901503 0.375169814358758 -0.048035860351593 ENSG00000143442 POGZ
ENST00000476128 0.968661945166468 0.905688827334067 -0.00646206009559969 ENSG00000143442 POGZ
ENST00000353024 0.48714717329624 0.164551029641751 -0.0694358510989742 ENSG00000143367 TUFT1
ENST00000368849 0.48714717329624 0.164551029641751 -0.0694358510989742 ENSG00000143367 TUFT1
ENST00000392712 0.48714717329624 0.164551029641751 -0.0694358510989742 ENSG00000143367 TUFT1
ENST00000368848 0.48714717329624 0.164551029641751 -0.0694358510989742 ENSG00000143367 TUFT1
ENST00000538902 0.296922614535137 0.0594730257120313 -0.104096386332826 ENSG00000143367 TUFT1
ENST00000498606 0.294658670927824 0.0587935969454609 -0.108797641408075 ENSG00000143367 TUFT1
ENST00000368841 0.464773263536836 0.148476232088024 -0.0765550735233301 ENSG00000143376 SNX27
ENST00000458013 0.464896564945987 0.148532542113849 -0.0765538708605162 ENSG00000143376 SNX27
ENST00000368843 0.464773263536836 0.148479697963158 -0.0765546639133758 ENSG00000143376 SNX27
ENST00000368830 0.515077142658586 0.184657696044087 -0.0622087826326947 ENSG00000143436 MRPL9
ENST00000467306 0.51500411507622 0.18449503920134 -0.0622186123671056 ENSG00000143436 MRPL9
ENST00000468006 0.474694774739442 0.155536855741039 -0.0880496219997296 ENSG00000143436 MRPL9
ENST00000368829 0.525985336898401 0.193800667551263 -0.0609811660700989 ENSG00000143436 MRPL9
ENST00000495867 0.568374568326124 0.232647704644312 -0.0779450073416467 ENSG00000143436 MRPL9
ENST00000478926 0.596268326718005 0.262597219879557 -0.0581419709765368 ENSG00000143436 MRPL9
ENST00000486707 0.68000345717912 0.357540804303625 -0.0495948271880501 ENSG00000143436 MRPL9
ENST00000492684 0.859728416384549 0.643031836507129 -0.0267441399904734 ENSG00000143436 MRPL9
ENST00000481777 0.851497689300598 0.624816612144959 -0.0274528019551554 ENSG00000143436 MRPL9
ENST00000461182 0.896554694324686 0.724144259279907 -0.0208056256898901 ENSG00000143436 MRPL9
ENST00000462783 0.780271465332922 0.499558335557121 -0.0437287600357089 ENSG00000143436 MRPL9
ENST00000368814 0.907260548650116 0.751577245142582 0.0192219050232736 ENSG00000159445 THEM4
ENST00000471464 0.973646192578988 0.919492281293164 0.00618162527822478 ENSG00000159445 THEM4
ENST00000368811 0.675751793916489 0.35271834433591 0.0412417162300546 ENSG00000197747 S100A10
ENST00000368809 0.674187934858339 0.350876755752087 0.0415466203588419 ENSG00000197747 S100A10
ENST00000478574 0.590624574620102 0.255994839394507 0.0505267403324104 ENSG00000197747 S100A10
ENST00000478348 0.690975579968864 0.371019411569238 0.0390948895092102 ENSG00000197747 S100A10
ENST00000432386 0.870754044394111 0.665882703297403 -0.0167448122131116 ENSG00000229021 NBPF18P
ENST00000271638 0.878496070006889 0.682870787604325 -0.015976659007745 ENSG00000163191 S100A11
ENST00000478109 0.871919082865447 0.668700067545436 -0.0167395692775233 ENSG00000163191 S100A11
ENST00000593011 0.528143278638287 0.195613676786746 -0.0796501347337757 ENSG00000237975 FLG-AS1
ENST00000420707 0.520145874070239 0.189312265834628 -0.0812735969392931 ENSG00000237975 FLG-AS1
ENST00000420695 0.905256333370174 0.745966148258433 0.0156781741167904 ENSG00000238279 BX470102.3
ENST00000496817 0.960213402652998 0.882238517751972 0.00752686930036311 ENSG00000197956 S100A6
ENST00000368719 0.960213402652998 0.882218730869309 0.00752782670750577 ENSG00000197956 S100A6
ENST00000368720 0.96009780978427 0.881997481525688 0.00754217026738003 ENSG00000197956 S100A6
ENST00000462776 0.960284991662398 0.882437436391551 0.00751729518349986 ENSG00000197956 S100A6
ENST00000462951 0.888153634194236 0.704128283435157 0.0188296829853312 ENSG00000197956 S100A6
ENST00000368714 0.781642405585686 0.501552829843218 0.0458895808696571 ENSG00000196154 S100A4
ENST00000368704 0.196721289417238 0.0268277691148898 0.0737523722709394 ENSG00000188643 S100A16
ENST00000368706 0.248129431540088 0.0420131584639705 0.065499967147621 ENSG00000188643 S100A16
ENST00000368703 0.21790863459182 0.0326459370668437 0.071352188086443 ENSG00000188643 S100A16
ENST00000368705 0.3663805710437 0.0906780250564661 0.058038193290697 ENSG00000188643 S100A16
ENST00000474991 0.533996478259211 0.200426060734967 0.0436816258430979 ENSG00000188643 S100A16
ENST00000476133 0.730997921673194 0.424486913857366 0.0409627236790003 ENSG00000189171 S100A13
ENST00000339556 0.729806945193786 0.422264152743505 0.0410523128472706 ENSG00000189171 S100A13
ENST00000392622 0.705785964050835 0.390370076234966 0.0450237512787414 ENSG00000189171 S100A13
ENST00000392623 0.77037506757089 0.48266690255456 0.0367232444694349 ENSG00000189171 S100A13
ENST00000440685 0.730857337984967 0.424229975252397 0.0409707381926073 ENSG00000189171 S100A13
ENST00000368699 0.7847371280474 0.50716093093299 0.0324870850935458 ENSG00000189171 S100A13
ENST00000491177 0.750367798629022 0.4508672946337 0.0381840409680503 ENSG00000189171 S100A13
ENST00000497086 0.933634842865659 0.813458671402919 -0.0116837179476898 ENSG00000271853 RP1-178F15.5
ENST00000368694 0.785985288288597 0.509231960789061 -0.0265160351637958 ENSG00000160679 CHTOP
ENST00000495554 0.599685540955791 0.265854920843623 -0.0453182699608855 ENSG00000160679 CHTOP
ENST00000403433 0.796119340154301 0.525658552049734 -0.0254396157392237 ENSG00000160679 CHTOP
ENST00000368690 0.897922637966561 0.727150731496593 -0.0158155205398094 ENSG00000160679 CHTOP
ENST00000368687 0.981722074299891 0.943277604538472 -0.0033186094602417 ENSG00000160679 CHTOP
ENST00000368686 0.795480799436068 0.524876990013789 -0.0338992544512747 ENSG00000160679 CHTOP
ENST00000368685 0.932939978887326 0.810973366715175 0.0158873981400605 ENSG00000143553 SNAPIN
ENST00000462880 0.932894460776242 0.810830578234676 0.015897418968799 ENSG00000143553 SNAPIN
ENST00000478558 0.89499381438035 0.720253718062253 0.0239591672124227 ENSG00000143553 SNAPIN
ENST00000361891 0.550357887127148 0.215822012226644 0.0457143629718139 ENSG00000143621 ILF2
ENST00000480213 0.396441202219259 0.106205941561828 0.0762806756868344 ENSG00000143621 ILF2
ENST00000368684 0.834213843759289 0.592895327532623 0.0229173296417347 ENSG00000143621 ILF2
ENST00000368681 0.87722792640227 0.67975253266812 0.0176187153299358 ENSG00000143621 ILF2
ENST00000318967 0.821805326709573 0.569235997878999 0.0205085970473051 ENSG00000143624 INTS3
ENST00000456435 0.821805326709573 0.569235997878999 0.0205085970473051 ENSG00000143624 INTS3
ENST00000435409 0.84724447353613 0.615851152128517 0.0180918916608589 ENSG00000143624 INTS3
ENST00000481797 0.884893899666662 0.69701142899905 0.0149224578184839 ENSG00000143624 INTS3
ENST00000453778 0.688090317155339 0.367651220361084 0.0501058339852586 ENSG00000243613 RP11-216N14.8
ENST00000512605 0.957844575042213 0.875986878724544 0.00706135202498906 ENSG00000143624 INTS3
ENST00000476843 0.901129501251859 0.735353086353743 0.0152812703912438 ENSG00000143624 INTS3
ENST00000480659 0.967175615069298 0.902761513598471 0.00806257941207378 ENSG00000143624 INTS3
ENST00000503133 0.816554539984028 0.560296554024252 0.0299057297466185 ENSG00000143624 INTS3
ENST00000368670 0.666843347919292 0.34189819111034 0.0578876011511403 ENSG00000143624 INTS3
ENST00000368669 0.711013863407228 0.39735051392568 0.051710589522314 ENSG00000143624 INTS3
ENST00000368655 0.02120785002029 0.000499571417887373 -0.180364263050638 ENSG00000143614 GATAD2B
ENST00000480340 0.287146484471983 0.0557241672898807 0.125038947369729 ENSG00000198837 DENND4B
ENST00000361217 0.518373626253659 0.188001045741105 0.0663083667247684 ENSG00000198837 DENND4B
ENST00000368646 0.541341182421424 0.207686963941198 0.071648936299624 ENSG00000198837 DENND4B
ENST00000303569 0.905947279297597 0.747637213142992 -0.0190957094425017 ENSG00000160741 CRTC2
ENST00000368633 0.905947279297597 0.747637213142992 -0.0190957094425017 ENSG00000160741 CRTC2
ENST00000461638 0.96681520350106 0.901382669950314 -0.00825300889065317 ENSG00000160741 CRTC2
ENST00000368630 0.905947279297597 0.747585845648871 -0.0190976226896625 ENSG00000160741 CRTC2
ENST00000487235 0.905947279297597 0.747585845648871 -0.0190976226896625 ENSG00000160741 CRTC2
ENST00000356205 0.511887574046127 0.182025538542621 0.060873710497183 ENSG00000143570 SLC39A1
ENST00000368623 0.51264831880101 0.182466662724072 0.0608350905947656 ENSG00000143570 SLC39A1
ENST00000368621 0.51264831880101 0.182466662724072 0.0608350905947656 ENSG00000143570 SLC39A1
ENST00000310483 0.51859569504713 0.188207796376492 0.0586624355086375 ENSG00000143570 SLC39A1
ENST00000537590 0.541646223432792 0.207882105203372 0.056354703295918 ENSG00000143570 SLC39A1
ENST00000429040 0.249663656057728 0.0425442975680211 0.0963578740643163 ENSG00000143570 SLC39A1
ENST00000413622 0.287274051578567 0.0557738630640295 0.0953261516253252 ENSG00000143570 SLC39A1
ENST00000417348 0.220534938323652 0.0333680670513142 0.109440576007793 ENSG00000143570 SLC39A1
ENST00000461071 0.12938931777116 0.0127326187950234 0.149894375629978 ENSG00000143570 SLC39A1
ENST00000271843 0.929972782040338 0.804308888770183 -0.0122693188991681 ENSG00000143543 JTB
ENST00000368589 0.93924794998787 0.827318818779106 -0.0108453491315008 ENSG00000143543 JTB
ENST00000356648 0.938115934877839 0.824420590444789 -0.0110325119093073 ENSG00000143543 JTB
ENST00000428469 0.879493365624493 0.68471750355422 -0.0213162474937607 ENSG00000143543 JTB
ENST00000461365 0.95645531165219 0.871053561909661 -0.00837724421442124 ENSG00000143543 JTB
ENST00000471173 0.981899944538344 0.944136747805752 -0.00363224630483304 ENSG00000143543 JTB
ENST00000368575 0.744510152996075 0.442302518408779 -0.0363068604140641 ENSG00000143545 RAB13
ENST00000462680 0.754014525269162 0.455864248783842 -0.0353525376313144 ENSG00000143545 RAB13
ENST00000495720 0.972077554841705 0.915732163524772 0.00459416741210242 ENSG00000143545 RAB13
ENST00000484297 0.955085647602832 0.867691828361018 -0.00826089922218956 ENSG00000143545 RAB13
ENST00000368567 0.441437242415897 0.132063265774266 -0.0933552841581549 ENSG00000177954 RPS27
ENST00000392558 0.441232026512671 0.131893338866264 -0.0933580892393991 ENSG00000177954 RPS27
ENST00000493224 0.441437242415897 0.132063265774266 -0.0933552841581549 ENSG00000177954 RPS27
ENST00000477151 0.441437242415897 0.132063265774266 -0.0933552841581549 ENSG00000177954 RPS27
ENST00000368533 0.621776737138991 0.289089476422144 0.0314320228763851 ENSG00000143549 TPM3
ENST00000368545 0.355937744509143 0.0854462773346335 0.060256682434312 ENSG00000143549 TPM3
ENST00000469717 0.632440980683185 0.30173788770324 0.0305777110939904 ENSG00000143549 TPM3
ENST00000330188 0.633867333119015 0.303533965007145 0.0304594105232383 ENSG00000143549 TPM3
ENST00000341485 0.633867333119015 0.303533965007145 0.0304594105232383 ENSG00000143549 TPM3
ENST00000341372 0.633127841773226 0.302629874082677 0.0305164595887441 ENSG00000143549 TPM3
ENST00000328159 0.637130847920725 0.307382999511239 0.0300440408877762 ENSG00000143549 TPM3
ENST00000509409 0.730633768680564 0.423900117330386 0.0237937530570367 ENSG00000143549 TPM3
ENST00000271850 0.809638802740924 0.548326684238507 0.0188399577993047 ENSG00000143549 TPM3
ENST00000312970 0.955261039985408 0.868127610247186 0.00543325793208183 ENSG00000143549 TPM3
ENST00000513769 0.684530547529119 0.362975908312589 0.0349390533888438 ENSG00000143549 TPM3
ENST00000302206 0.881874010710721 0.690338692240847 0.0146245687809719 ENSG00000143549 TPM3
ENST00000368531 0.890500488034321 0.709024974374848 -0.013164959638495 ENSG00000143549 TPM3
ENST00000323144 0.891608349625745 0.711008377313979 -0.0130722591630589 ENSG00000143549 TPM3
ENST00000368530 0.887774537491252 0.70323110521374 -0.0138740958683162 ENSG00000143549 TPM3
ENST00000504663 0.840914359015715 0.603649773982632 -0.0301143682739023 ENSG00000143549 TPM3
ENST00000509601 0.861288884398628 0.646991580636796 -0.0166582855438334 ENSG00000143549 TPM3
ENST00000505010 0.951693910909613 0.856582355135612 -0.00783413861399294 ENSG00000143549 TPM3
ENST00000368527 0.836853311158604 0.596846577838701 -0.0193402368384787 ENSG00000143549 TPM3
ENST00000473036 0.875076593441286 0.675593784157983 -0.015205085482496 ENSG00000143549 TPM3
ENST00000368521 0.325458842196145 0.0716740276481513 0.0603369928787727 ENSG00000143612 C1orf43
ENST00000362076 0.327250607855363 0.0724314158195333 0.060184470568812 ENSG00000143612 C1orf43
ENST00000350592 0.327493055839346 0.0725192980461475 0.0601823363286459 ENSG00000143612 C1orf43
ENST00000368519 0.11261777548538 0.0100074548915995 0.0901284224091987 ENSG00000143612 C1orf43
ENST00000483282 0.996307706206725 0.98657053159312 -0.000981925981922212 ENSG00000143612 C1orf43
ENST00000493814 0.0881909873115926 0.00648620772810547 0.150617515625714 ENSG00000143612 C1orf43
ENST00000368518 0.0641942918833295 0.00370608902382342 0.104572440642492 ENSG00000143612 C1orf43
ENST00000368516 0.0695480048180071 0.00424778823869726 0.103036942027396 ENSG00000143612 C1orf43
ENST00000470180 0.0159677872897492 0.000297102428701241 0.179637531589575 ENSG00000143612 C1orf43
ENST00000343815 0.599834358500091 0.266132500396698 0.0336958696050432 ENSG00000143569 UBAP2L
ENST00000428931 0.370574699686257 0.0927348279759493 0.0506406347195039 ENSG00000143569 UBAP2L
ENST00000441890 0.96936047933902 0.908318937819392 0.00447832960827474 ENSG00000143569 UBAP2L
ENST00000271877 0.37601233865373 0.0958583371156973 0.050019154923026 ENSG00000143569 UBAP2L
ENST00000412596 0.778772596381025 0.497246167570058 0.0229252032098425 ENSG00000143569 UBAP2L
ENST00000368504 0.704587731121227 0.388944416743922 0.028170052589958 ENSG00000143569 UBAP2L
ENST00000437652 0.828079901185047 0.581347036349197 0.0188212537139468 ENSG00000143569 UBAP2L
ENST00000456325 0.930851714502983 0.806117692509522 0.00929448708364064 ENSG00000143569 UBAP2L
ENST00000361546 0.406887336901572 0.111633547559513 0.049179485418443 ENSG00000143569 UBAP2L
ENST00000466173 0.195424200729442 0.0265261376756988 0.115992953495346 ENSG00000143569 UBAP2L
ENST00000495676 0.491321554984722 0.167745448133747 0.078863363503289 ENSG00000143569 UBAP2L
ENST00000489076 0.759332856020464 0.465991118324811 0.048275528830806 ENSG00000143569 UBAP2L
ENST00000433615 0.331503623377562 0.0741763979704728 0.0894495068489746 ENSG00000143569 UBAP2L
ENST00000428595 0.319287969573177 0.0692471260552776 0.0949098857228335 ENSG00000143569 UBAP2L
ENST00000465855 0.463837093050768 0.147803170208849 0.0874357169679901 ENSG00000143569 UBAP2L
ENST00000484696 0.937650693322239 0.823128805307493 0.015204283991908 ENSG00000143569 UBAP2L
ENST00000475373 0.609294635431615 0.275104744453113 0.0666211805760188 ENSG00000143569 UBAP2L
ENST00000493867 0.153424381897293 0.0170928328712771 0.143021388155574 ENSG00000143569 UBAP2L
ENST00000328703 0.978125653958931 0.931727736481635 -0.00437767133975731 ENSG00000143575 HAX1
ENST00000457918 0.977070137670459 0.928790612839104 -0.00456461167367475 ENSG00000143575 HAX1
ENST00000483970 0.97281005745989 0.917323061764398 -0.00530814748911494 ENSG00000143575 HAX1
ENST00000447768 0.960425956566529 0.883352860262387 -0.00751929563214224 ENSG00000143575 HAX1
ENST00000531435 0.97281005745989 0.917233596548311 -0.00531369214259459 ENSG00000143575 HAX1
ENST00000477780 0.914135963861397 0.767114198868847 0.0149082702100041 ENSG00000143575 HAX1
ENST00000435087 0.984656811265882 0.950648595493055 -0.0031582339699804 ENSG00000143575 HAX1
ENST00000532105 0.983112387823969 0.946726298236479 -0.00341082391088204 ENSG00000143575 HAX1
ENST00000471326 0.943870968616272 0.839580118458279 -0.0104357588149521 ENSG00000143575 HAX1
ENST00000492550 0.999757702130488 0.99856175422034 -0.000117491823839196 ENSG00000143575 HAX1
ENST00000459914 0.981747823821629 0.943595205254161 -0.00467234167479488 ENSG00000143575 HAX1
ENST00000368487 0.599834358500091 0.266062269559885 0.0489165710220555 ENSG00000143515 ATP8B2
ENST00000368490 0.55945881557042 0.224482677245074 0.0769950271432543 ENSG00000143515 ATP8B2
ENST00000368489 0.508670053871737 0.179878927456796 0.046210644985381 ENSG00000143515 ATP8B2
ENST00000341822 0.583671050239472 0.247632864554951 0.0484209004199368 ENSG00000143515 ATP8B2
ENST00000426445 0.583671050239472 0.247632864554951 0.0484209004199368 ENSG00000143515 ATP8B2
ENST00000505882 0.944165959602183 0.840366159031888 0.0119900571610714 ENSG00000143515 ATP8B2
ENST00000292211 0.445523586412433 0.135178494174171 0.0681146881668441 ENSG00000160714 UBE2Q1
ENST00000467683 0.497985114229931 0.172311346615817 0.0767060557104565 ENSG00000160714 UBE2Q1
ENST00000483639 0.68857408993731 0.368377972006918 0.0561192189383619 ENSG00000160714 UBE2Q1
ENST00000497453 0.745528104058675 0.443658572414082 0.0396527685336062 ENSG00000160714 UBE2Q1
ENST00000292205 0.326640934673187 0.0721331466930435 0.0502338291779627 ENSG00000160710 ADAR
ENST00000368474 0.251110982603883 0.0429650296301086 0.0576543430693517 ENSG00000160710 ADAR
ENST00000368471 0.326640934673187 0.0721331466930435 0.0502338291779627 ENSG00000160710 ADAR
ENST00000492630 0.686528277622407 0.365425913718247 0.0552822278303434 ENSG00000160710 ADAR
ENST00000529168 0.790459611222001 0.51649025441326 0.023571896308102 ENSG00000160710 ADAR
ENST00000530954 0.960013978194148 0.881545420449925 -0.0091881195050266 ENSG00000160710 ADAR
ENST00000534279 0.797961675067345 0.528719998702488 -0.0381240709880405 ENSG00000160710 ADAR
ENST00000463920 0.898159739049202 0.727713244182667 0.0141602190394066 ENSG00000160710 ADAR
ENST00000494866 0.942484943952523 0.835843259893211 0.0107090756094331 ENSG00000160710 ADAR
ENST00000471068 0.981449531887942 0.941990059186083 0.00376322516901032 ENSG00000160710 ADAR
ENST00000526905 0.647322953826276 0.318725442698147 0.0572189546391341 ENSG00000160710 ADAR
ENST00000368467 0.85998628254471 0.643526588943306 -0.0297407189984913 ENSG00000163344 PMVK
ENST00000368465 0.855260765830996 0.632498451822955 0.027375953737896 ENSG00000163346 PBXIP1
ENST00000368463 0.855261853713057 0.632511631366214 0.0273743222823563 ENSG00000163346 PBXIP1
[truncated: 6,100,282 more chars]
