# Supplementary material for: High-throughput allele-specific expression across 250 environmental conditions
Source: Genome Res. 2016 Dec;26(12):1627–38. doi: 10.1101/gr.209759.116 (PMC5131815; doi:10.1101/gr.209759.116)
Supplement: Supplemental Material [file supp_gr.209759.116_Supplemental_Table_S6.tar.gz › DEG_results/DP10_DEG_stats_T29C1.txt]

t.id padj pval logFC ensg g.id
ENST00000541675 0.560096141872924 0.193798079041068 0.088511651031045 ENSG00000227232 WASH7P
ENST00000423562 0.509068468151761 0.152264320021005 0.0975460400619748 ENSG00000227232 WASH7P
ENST00000438504 0.509068468151761 0.152264320021005 0.0975460400619748 ENSG00000227232 WASH7P
ENST00000488147 0.520995169744499 0.161126431514061 0.0954852816638645 ENSG00000227232 WASH7P
ENST00000538476 0.526107716982666 0.16516866101324 0.0945568017596725 ENSG00000227232 WASH7P
ENST00000440200 0.801568356434246 0.487397435685453 -0.0423034756578309 ENSG00000230021 RP5-857K21.4
ENST00000416931 0.513449247218742 0.155199431304559 -0.0998622317879779 ENSG00000225972 MTND1P23
ENST00000414273 0.815901681722717 0.512298997696331 -0.046803531336987 ENSG00000237973 hsa-mir-6723
ENST00000416718 0.586580218401027 0.21687128083278 0.0926939568946295 ENSG00000198744 RP5-857K21.11
ENST00000429505 0.958350729630278 0.849706755375798 0.0137985988678504 ENSG00000237491 RP11-206L10.9
ENST00000591440 0.916662680992221 0.732701702216002 -0.025322545050062 ENSG00000237491 RP11-206L10.9
ENST00000587530 0.916662680992221 0.732701702216002 -0.025322545050062 ENSG00000237491 RP11-206L10.9
ENST00000593022 0.883662177184091 0.649787600320064 -0.0327217488721486 ENSG00000237491 RP11-206L10.9
ENST00000589531 0.837257880473934 0.555479514074485 -0.0424052433343167 ENSG00000237491 RP11-206L10.9
ENST00000588951 0.844172414405065 0.568240701184817 -0.0410326381561035 ENSG00000237491 RP11-206L10.9
ENST00000585768 0.861437466744825 0.601065496395204 -0.0391802990832757 ENSG00000237491 RP11-206L10.9
ENST00000590848 0.907032522101939 0.707680585026533 -0.0278234191235982 ENSG00000237491 RP11-206L10.9
ENST00000586288 0.861677792195185 0.602184776999423 -0.0374780526189458 ENSG00000237491 RP11-206L10.9
ENST00000445118 0.954670591594171 0.836381512673223 0.0132365145931052 ENSG00000228794 LINC01128
ENST00000610067 0.529637174368842 0.167679194739268 0.101157837695101 ENSG00000228794 LINC01128
ENST00000609139 0.513664573689943 0.155311335662091 0.104022355937811 ENSG00000228794 LINC01128
ENST00000449005 0.470207698676831 0.128188363602387 0.110315133167635 ENSG00000228794 LINC01128
ENST00000416570 0.48356577383373 0.135760183839987 0.108660912413413 ENSG00000228794 LINC01128
ENST00000448975 0.48356577383373 0.135760183839987 0.108660912413413 ENSG00000228794 LINC01128
ENST00000609009 0.621287074654783 0.246987888656283 0.0860250917985303 ENSG00000228794 LINC01128
ENST00000608189 0.621287074654783 0.246987888656283 0.0860250917985303 ENSG00000228794 LINC01128
ENST00000607769 0.380109326783132 0.0829212440615229 -0.127536876502559 ENSG00000272438 RP11-54O7.16
ENST00000609207 0.619367810389497 0.245418326412488 -0.084972714360708 ENSG00000223764 RP11-54O7.3
ENST00000420190 0.109098266783539 0.00790926063752193 -0.187334210541958 ENSG00000187634 SAMD11
ENST00000437963 0.169980235587085 0.0175496055896835 -0.175661408575079 ENSG00000187634 SAMD11
ENST00000342066 0.412632917033246 0.0979059282471164 -0.105419400311755 ENSG00000187634 SAMD11
ENST00000341065 0.75100767288786 0.401114500684964 -0.0555079716136229 ENSG00000187634 SAMD11
ENST00000455979 0.422143777357259 0.102691050410647 -0.118380413938217 ENSG00000187634 SAMD11
ENST00000483767 0.874504750301927 0.628673554290144 -0.0258447984319311 ENSG00000188976 NOC2L
ENST00000327044 0.815877641967386 0.512133150166391 -0.0254261958828761 ENSG00000188976 NOC2L
ENST00000477976 0.887931981175831 0.660106256705569 -0.0172494525759299 ENSG00000188976 NOC2L
ENST00000496938 0.958331762174098 0.849451427725052 0.0132355046473729 ENSG00000188976 NOC2L
ENST00000487214 0.778727710995798 0.446937212419358 -0.0334714858655219 ENSG00000188976 NOC2L
ENST00000469563 0.962132569433279 0.863598801076291 -0.00945876057581406 ENSG00000188976 NOC2L
ENST00000338591 0.94262268302331 0.796690239328433 0.0180917276816064 ENSG00000187961 KLHL17
ENST00000379389 0.92290538877117 0.7479838109544 0.0240638507981962 ENSG00000187608 ISG15
ENST00000379370 0.69623755456216 0.326430631876837 0.0519697513951275 ENSG00000188157 AGRN
ENST00000477585 0.757101055723745 0.410992018851861 -0.0579133079605185 ENSG00000188157 AGRN
ENST00000469403 0.817709367572822 0.516698965375914 -0.0420958717003895 ENSG00000188157 AGRN
ENST00000479707 0.964789529261017 0.877392839302395 -0.0106352841892337 ENSG00000188157 AGRN
ENST00000466223 0.773171160955037 0.439155682627619 0.0533902259697009 ENSG00000188157 AGRN
ENST00000478677 0.593533626587097 0.222606134971096 0.0912983900294693 ENSG00000188157 AGRN
ENST00000492947 0.913887492900153 0.724860617279607 0.0239639548814474 ENSG00000188157 AGRN
ENST00000419249 0.577448924111875 0.20847062165755 0.082150354283153 ENSG00000188157 AGRN
ENST00000461111 0.32426657261636 0.0598865682417836 0.108622985279613 ENSG00000188157 AGRN
ENST00000418300 0.324378839085952 0.059978880157292 0.111568829627507 ENSG00000242590 RP11-54O7.14
ENST00000379339 0.384598584175393 0.0849587831671844 -0.106293337028941 ENSG00000131591 C1orf159
ENST00000294576 0.384443339705207 0.0848452419086821 -0.106305566590757 ENSG00000131591 C1orf159
ENST00000448924 0.384443339705207 0.0848452419086821 -0.106305566590757 ENSG00000131591 C1orf159
ENST00000379325 0.38444824452914 0.0848645297977997 -0.106296402945013 ENSG00000131591 C1orf159
ENST00000421241 0.38444824452914 0.0848645297977997 -0.106296402945013 ENSG00000131591 C1orf159
ENST00000467751 0.384598584175393 0.0849587831671844 -0.106293337028941 ENSG00000131591 C1orf159
ENST00000477196 0.384598584175393 0.0849587831671844 -0.106293337028941 ENSG00000131591 C1orf159
ENST00000379319 0.724333617876357 0.363423813177061 -0.0617168500006195 ENSG00000131591 C1orf159
ENST00000434641 0.30925258517785 0.0546205035962109 -0.121300649739127 ENSG00000131591 C1orf159
ENST00000482816 0.292786675166937 0.0489602419753136 -0.12490842109007 ENSG00000131591 C1orf159
ENST00000437760 0.314547013889491 0.0563450599292271 -0.124188448769575 ENSG00000131591 C1orf159
ENST00000462097 0.260005864621247 0.0391136928546827 -0.13557830355655 ENSG00000131591 C1orf159
ENST00000475119 0.26641734686348 0.040970786155354 -0.13445752421636 ENSG00000131591 C1orf159
ENST00000472741 0.281439852035226 0.0454867094435226 -0.133544688002389 ENSG00000131591 C1orf159
ENST00000480643 0.335623600213972 0.0645218704660341 -0.123573289179555 ENSG00000131591 C1orf159
ENST00000360001 0.381874115647266 0.083607555708732 0.0810528202879447 ENSG00000078808 SDF4
ENST00000465727 0.382439683451151 0.0838600063127296 0.0809423866411939 ENSG00000078808 SDF4
ENST00000263741 0.382439683451151 0.0838600063127296 0.0809423866411939 ENSG00000078808 SDF4
ENST00000494748 0.518149853031934 0.158710191283136 0.0705639710735806 ENSG00000078808 SDF4
ENST00000478938 0.518368433073345 0.158855285891096 0.0710605310067904 ENSG00000078808 SDF4
ENST00000403997 0.195434190137648 0.022782801622908 0.107286004977872 ENSG00000078808 SDF4
ENST00000545427 0.401687801415433 0.0923745461944001 0.0798554563266363 ENSG00000078808 SDF4
ENST00000459994 0.501238620309634 0.146896045244587 0.0723516551899716 ENSG00000078808 SDF4
ENST00000379198 0.340314248601633 0.0663352721498525 0.11766273835036 ENSG00000176022 B3GALT6
ENST00000450390 0.874655584357851 0.629014888931662 0.0237788237163218 ENSG00000160087 UBE2J2
ENST00000347370 0.874655584357851 0.629014888931662 0.0237788237163218 ENSG00000160087 UBE2J2
ENST00000349431 0.96765951644123 0.887078358677932 0.00709484244286212 ENSG00000160087 UBE2J2
ENST00000348298 0.996316268748366 0.986833046737052 0.000833564458495616 ENSG00000160087 UBE2J2
ENST00000339385 0.98271985253186 0.937091964737311 0.00399177507154843 ENSG00000160087 UBE2J2
ENST00000400929 0.982572942442672 0.935838068776356 -0.00416776147527594 ENSG00000160087 UBE2J2
ENST00000464036 0.99322621081578 0.975428174192675 0.00157333179815336 ENSG00000160087 UBE2J2
ENST00000360466 0.993488357175114 0.97712118992844 0.00146939905055099 ENSG00000160087 UBE2J2
ENST00000400930 0.996349134002935 0.986900985494768 0.000840976466677379 ENSG00000160087 UBE2J2
ENST00000467339 0.943147865337272 0.798785956667855 -0.0176638385928635 ENSG00000160087 UBE2J2
ENST00000473215 0.958226976473155 0.849198581785358 0.00997511483311083 ENSG00000160087 UBE2J2
ENST00000435198 0.952409014106647 0.827150174022994 0.0115139005183033 ENSG00000160087 UBE2J2
ENST00000509720 0.964134899737132 0.872816684302564 0.00847561504475508 ENSG00000160087 UBE2J2
ENST00000491779 0.958461685696868 0.849967828354348 0.0106574457325194 ENSG00000160087 UBE2J2
ENST00000466752 0.982873065611772 0.937603259846578 0.00469357994735475 ENSG00000160087 UBE2J2
ENST00000503294 0.938767866130382 0.787161791295653 0.0162972686144863 ENSG00000160087 UBE2J2
ENST00000477894 0.952409014106647 0.827201181948604 0.0131542801594896 ENSG00000160087 UBE2J2
ENST00000471154 0.8481035852799 0.57529465652508 0.0369031582904169 ENSG00000160087 UBE2J2
ENST00000422076 0.990632589067534 0.965335799776567 0.00265570017937541 ENSG00000160087 UBE2J2
ENST00000502382 0.979259084477515 0.924817802341981 -0.00584922211899026 ENSG00000160087 UBE2J2
ENST00000461142 0.899022226092042 0.689914865095341 -0.0262574978041401 ENSG00000160087 UBE2J2
ENST00000488418 0.900833908617104 0.69413129799289 0.0275280545063319 ENSG00000160087 UBE2J2
ENST00000354700 0.909559099077518 0.713674396539213 -0.0176566094680217 ENSG00000131584 ACAP3
ENST00000353662 0.924281071792197 0.751360665755283 -0.0153178053692386 ENSG00000131584 ACAP3
ENST00000492936 0.913952968026679 0.725003641283733 -0.018647761286843 ENSG00000131584 ACAP3
ENST00000467278 0.455226561152589 0.119954454274756 -0.0902948684671024 ENSG00000131584 ACAP3
ENST00000379037 0.970218943867107 0.897092224149375 -0.00949401043188956 ENSG00000131584 ACAP3
ENST00000476572 0.769273484500263 0.431386444280479 -0.0528688518612923 ENSG00000131584 ACAP3
ENST00000472541 0.847633114579796 0.574599628119149 0.0281762437292639 ENSG00000131584 ACAP3
ENST00000354980 0.701420112184681 0.332744620101485 0.0513212275729051 ENSG00000131584 ACAP3
ENST00000478065 0.528020109432488 0.166619234500846 0.0915346537089022 ENSG00000131584 ACAP3
ENST00000479108 0.650455160175426 0.275185548623396 0.0589715276782791 ENSG00000131584 ACAP3
ENST00000438966 0.785865284289089 0.458648578589583 0.0399704727983604 ENSG00000131584 ACAP3
ENST00000379031 0.756054125821951 0.409146729168665 0.0575755599816335 ENSG00000169972 PUSL1
ENST00000470520 0.745775463245948 0.393048716958684 0.0613794141487081 ENSG00000169972 PUSL1
ENST00000467712 0.81145617452883 0.503731702770364 0.047994116836844 ENSG00000169972 PUSL1
ENST00000470030 0.682403213989748 0.309779342012299 0.0554704396406199 ENSG00000127054 CPSF3L
ENST00000435064 0.659655591633139 0.286176930653807 0.0479139510869358 ENSG00000127054 CPSF3L
ENST00000497304 0.696094403193597 0.326295889119723 0.070309988193153 ENSG00000127054 CPSF3L
ENST00000323275 0.659624339483952 0.286139945392641 0.047911113587028 ENSG00000127054 CPSF3L
ENST00000411962 0.659624339483952 0.286139945392641 0.047911113587028 ENSG00000127054 CPSF3L
ENST00000462432 0.466685270059033 0.126078891223374 0.0768127666109089 ENSG00000127054 CPSF3L
ENST00000478641 0.60269096453151 0.229952628054027 0.068672282747144 ENSG00000127054 CPSF3L
ENST00000458452 0.660306641595877 0.286791699987037 0.0478991169379289 ENSG00000127054 CPSF3L
ENST00000419704 0.660306641595877 0.286791699987037 0.0478991169379289 ENSG00000127054 CPSF3L
ENST00000540437 0.656553218294309 0.282402464794977 0.0483126621606716 ENSG00000127054 CPSF3L
ENST00000421495 0.660306641595877 0.286791699987037 0.0478991169379289 ENSG00000127054 CPSF3L
ENST00000532772 0.670656056077871 0.296947204606519 0.0471510037494066 ENSG00000127054 CPSF3L
ENST00000450926 0.689694521469265 0.319115071595299 0.0453866799388829 ENSG00000127054 CPSF3L
ENST00000545578 0.688392544951138 0.317339110299073 0.0454808642264202 ENSG00000127054 CPSF3L
ENST00000527098 0.688392544951138 0.317339110299073 0.0454808642264202 ENSG00000127054 CPSF3L
ENST00000485710 0.553625192788603 0.188363605404522 0.0828404588686461 ENSG00000127054 CPSF3L
ENST00000461514 0.632284298898912 0.257428040386581 0.0734237660873129 ENSG00000127054 CPSF3L
ENST00000525164 0.614306837987365 0.240237199205559 0.0763493119343093 ENSG00000127054 CPSF3L
ENST00000528879 0.68727671125148 0.316035492528975 0.0461017420141631 ENSG00000127054 CPSF3L
ENST00000525769 0.634686982919616 0.259680327978069 0.0739185024329172 ENSG00000127054 CPSF3L
ENST00000531377 0.624226431008014 0.249375758140447 0.0562722187302529 ENSG00000127054 CPSF3L
ENST00000527383 0.949502486145632 0.818156256220297 0.0142380509714181 ENSG00000127054 CPSF3L
ENST00000531292 0.940424561826142 0.791389084626234 0.0185111526690826 ENSG00000127054 CPSF3L
ENST00000467408 0.994068567764166 0.979319888015566 0.00169683951038866 ENSG00000127054 CPSF3L
ENST00000434694 0.821729782321805 0.525691484178879 0.0313436964192036 ENSG00000127054 CPSF3L
ENST00000531020 0.951204547727871 0.823908080182745 0.0168963384823433 ENSG00000127054 CPSF3L
ENST00000533916 0.913980337397742 0.725120997115491 -0.0253526430359937 ENSG00000127054 CPSF3L
ENST00000488042 0.881494702679178 0.64501088663527 0.0234828411588493 ENSG00000127054 CPSF3L
ENST00000526797 0.764465610702107 0.42284339549396 0.0413910656492502 ENSG00000127054 CPSF3L
ENST00000526332 0.764465610702107 0.42284339549396 0.0413910656492502 ENSG00000127054 CPSF3L
ENST00000430786 0.791800651610893 0.469432445635559 0.0373655998270551 ENSG00000127054 CPSF3L
ENST00000527719 0.768816287654429 0.430153630666953 0.0410791409237691 ENSG00000127054 CPSF3L
ENST00000530031 0.769705505267834 0.432405610028175 0.0409035026069075 ENSG00000127054 CPSF3L
ENST00000526113 0.766114802869289 0.425281737756348 0.0411811582908823 ENSG00000127054 CPSF3L
ENST00000526904 0.756345153259175 0.409731355503044 0.0424225368338959 ENSG00000127054 CPSF3L
ENST00000525603 0.788535623909529 0.463048372648329 0.0408638417674156 ENSG00000127054 CPSF3L
ENST00000444968 0.469802215286911 0.127983269317349 -0.114532178129232 ENSG00000240731 RP5-890O3.9
ENST00000429572 0.758393930274949 0.413094020484339 0.0505608278984764 ENSG00000127054 CPSF3L
ENST00000498173 0.758393930274949 0.413111728101444 0.050565566466885 ENSG00000127054 CPSF3L
ENST00000496353 0.751688784215588 0.402196243201966 0.0517919317563546 ENSG00000127054 CPSF3L
ENST00000493534 0.705167911049256 0.337669815744478 0.0618416181626858 ENSG00000127054 CPSF3L
ENST00000534345 0.771412772928569 0.437055463633301 0.0501867236780728 ENSG00000127054 CPSF3L
ENST00000532952 0.78475366237842 0.457080058191241 0.0485160035514277 ENSG00000127054 CPSF3L
ENST00000490853 0.804742586069396 0.492107911107367 0.0452469113749959 ENSG00000127054 CPSF3L
ENST00000531019 0.804742586069396 0.492107911107367 0.0452469113749959 ENSG00000127054 CPSF3L
ENST00000498476 0.878770960182131 0.639210187589654 0.0308514956596988 ENSG00000127054 CPSF3L
ENST00000470679 0.999181310756727 0.995745953470459 -0.000355520762687976 ENSG00000127054 CPSF3L
ENST00000525285 0.99318513137015 0.975161058796575 -0.00210130119781571 ENSG00000127054 CPSF3L
ENST00000464957 0.30510371820284 0.0531585179323119 0.142842769261901 ENSG00000224051 GLTPD1
ENST00000343938 0.519361544802185 0.159985170840816 0.096621043296931 ENSG00000224051 GLTPD1
ENST00000378891 0.827806291786331 0.537271949882229 -0.0346538276983822 ENSG00000107404 DVL1
ENST00000378888 0.889155577188229 0.663269281258572 -0.0251165625461025 ENSG00000107404 DVL1
ENST00000472445 0.506390198973107 0.150198298133898 -0.100310903216342 ENSG00000107404 DVL1
ENST00000474033 0.711135685855015 0.344459110286116 -0.0382801752265897 ENSG00000162576 MXRA8
ENST00000309212 0.817515203706442 0.515909466907688 -0.0289637783060171 ENSG00000162576 MXRA8
ENST00000477278 0.819557046677544 0.520776840268162 -0.028649193193391 ENSG00000162576 MXRA8
ENST00000342753 0.818017150248964 0.517806047267777 -0.028830907951748 ENSG00000162576 MXRA8
ENST00000445648 0.817950485716422 0.517744481641785 -0.0288319428146329 ENSG00000162576 MXRA8
ENST00000473097 0.548772357257296 0.184259920036958 -0.0538262111607158 ENSG00000162576 MXRA8
ENST00000478517 0.576294973578629 0.207457760509311 -0.0528010748969872 ENSG00000162576 MXRA8
ENST00000476718 0.880267151147935 0.642768324659384 -0.0214982303679995 ENSG00000162576 MXRA8
ENST00000464351 0.862184727766023 0.603864698425289 -0.0359976083246834 ENSG00000162576 MXRA8
ENST00000460473 0.957189349970357 0.844689695136866 -0.0136388103733601 ENSG00000162576 MXRA8
ENST00000338370 0.769445102871301 0.432007932664325 -0.0442077576231703 ENSG00000175756 AURKAIP1
ENST00000338338 0.789625313300802 0.465244559187649 -0.0406536196675769 ENSG00000175756 AURKAIP1
ENST00000321751 0.769314116420973 0.431502847488839 -0.0441820556615603 ENSG00000175756 AURKAIP1
ENST00000378853 0.767149068458831 0.42684726842975 -0.0446420723692844 ENSG00000175756 AURKAIP1
ENST00000489799 0.748894440064042 0.397787523347037 -0.04766382246862 ENSG00000175756 AURKAIP1
ENST00000496905 0.774147632329229 0.440755675024164 -0.0468974439944283 ENSG00000175756 AURKAIP1
ENST00000480479 0.801985197423159 0.48821320054335 0.0300197418848245 ENSG00000221978 CCNL2
ENST00000482621 0.199836082567718 0.0236721145292662 0.0983610529086534 ENSG00000221978 CCNL2
ENST00000408952 0.199836082567718 0.0236721145292662 0.0983610529086534 ENSG00000221978 CCNL2
ENST00000463260 0.863150217943452 0.60562993109008 0.0260561403452116 ENSG00000221978 CCNL2
ENST00000400809 0.234255337201187 0.0324058881553517 0.0912284927515686 ENSG00000221978 CCNL2
ENST00000496007 0.235628683108053 0.032778679218775 0.0909856876570433 ENSG00000221978 CCNL2
ENST00000482365 0.550956743372572 0.186230848411237 0.0589353167309074 ENSG00000221978 CCNL2
ENST00000481223 0.257607701279703 0.0385119990974213 0.0884218647920834 ENSG00000221978 CCNL2
ENST00000418865 0.421457760749121 0.102338998298242 0.0761688570207514 ENSG00000221978 CCNL2
ENST00000505849 0.63625007646501 0.261164468253653 0.0503320026838858 ENSG00000221978 CCNL2
ENST00000488340 0.24115033770875 0.0340903311579417 0.0937869847918904 ENSG00000221978 CCNL2
ENST00000492998 0.730324418400881 0.371185261649274 0.0491643072499644 ENSG00000221978 CCNL2
ENST00000469113 0.21805295794239 0.0279287661979982 0.113590333026597 ENSG00000221978 CCNL2
ENST00000480646 0.546705900890456 0.182310810075677 0.0800480370729642 ENSG00000221978 CCNL2
ENST00000471930 0.176433487007738 0.0188300675864425 0.126242295580394 ENSG00000221978 CCNL2
ENST00000408918 0.0974236904115019 0.00654996670786821 0.140111921046901 ENSG00000221978 CCNL2
ENST00000473872 0.276946040719439 0.0440727046585148 0.115701824065356 ENSG00000221978 CCNL2
ENST00000425598 0.652352114032227 0.277818638767848 0.0609373851866048 ENSG00000221978 CCNL2
ENST00000463895 0.617722375871914 0.243286148620447 0.0764030839712399 ENSG00000221978 CCNL2
ENST00000497013 0.826545313696722 0.534995542519203 0.0420770972336726 ENSG00000221978 CCNL2
ENST00000444362 0.883070398719514 0.648453368944527 0.0291033520505519 ENSG00000224870 RP4-758J18.2
ENST00000418833 0.901322917907949 0.695094975888901 0.0250414927987685 ENSG00000224870 RP4-758J18.2
ENST00000447725 0.899595939141274 0.691045868179485 -0.0253269155968937 ENSG00000224870 RP4-758J18.2
ENST00000572242 0.830968418783298 0.543092930278182 0.0396477423443913 ENSG00000224870 RP4-758J18.2
ENST00000453521 0.826405015865917 0.534523387486057 0.041784824530558 ENSG00000224870 RP4-758J18.2
ENST00000344843 0.953731037443158 0.832665536888208 0.00875828483120509 ENSG00000242485 MRPL20
ENST00000493287 0.777420223368236 0.445042982637008 0.0428478376683136 ENSG00000242485 MRPL20
ENST00000487659 0.958185193004051 0.848712529441965 0.00792069635792264 ENSG00000242485 MRPL20
ENST00000492508 0.97461821389542 0.911458236828525 0.00483050817576091 ENSG00000242485 MRPL20
ENST00000482352 0.970873519220807 0.898924693505948 -0.0054222491119048 ENSG00000242485 MRPL20
ENST00000477686 0.977014259873448 0.918337190885559 0.00460891247726864 ENSG00000242485 MRPL20
ENST00000338660 0.80056088373383 0.485782342121503 0.0525255885318363 ENSG00000179403 VWA1
ENST00000404702 0.826425990750525 0.534592464952952 0.04690770637112 ENSG00000179403 VWA1
ENST00000476993 0.826690990647724 0.535275785808947 0.0468443891460651 ENSG00000179403 VWA1
ENST00000378741 0.926052550295482 0.755541530693668 0.0171545385068169 ENSG00000160072 ATAD3B
ENST00000308647 0.965011204191075 0.878189364343792 -0.00718071701220746 ENSG00000160072 ATAD3B
ENST00000472194 0.993145108441737 0.974952091332984 0.0016457537522693 ENSG00000160072 ATAD3B
ENST00000485748 0.715924036001724 0.351233391001171 -0.0539362567159374 ENSG00000160072 ATAD3B
ENST00000474481 0.629259779273409 0.254262102385262 -0.0697729943651243 ENSG00000160072 ATAD3B
ENST00000378756 0.877196192669868 0.635409198075004 -0.0228025047343075 ENSG00000197785 ATAD3A
ENST00000378755 0.877196192669868 0.635409198075004 -0.0228025047343075 ENSG00000197785 ATAD3A
ENST00000339113 0.931815443826663 0.769269171836658 -0.0141269983048947 ENSG00000197785 ATAD3A
ENST00000536055 0.931815443826663 0.769269171836658 -0.0141269983048947 ENSG00000197785 ATAD3A
ENST00000429957 0.911298580133043 0.71900334883764 0.0239770195006719 ENSG00000197785 ATAD3A
ENST00000400830 0.893348242390322 0.673455580122529 -0.0269160229089755 ENSG00000197785 ATAD3A
ENST00000291386 0.568880955855433 0.200999800252228 -0.0489972332297781 ENSG00000160075 SSU72
ENST00000378726 0.948456068836292 0.815443832495922 0.0114626523659956 ENSG00000160075 SSU72
ENST00000378725 0.662947976620361 0.289363304289338 -0.0502399969489794 ENSG00000160075 SSU72
ENST00000359060 0.992314955157919 0.972226418850871 -0.00194120966546791 ENSG00000160075 SSU72
ENST00000520777 0.582159497904969 0.21287526657165 0.0755098975932301 ENSG00000197530 MIB2
ENST00000378710 0.581943710801679 0.212559747473797 0.0755301886418435 ENSG00000197530 MIB2
ENST00000360522 0.581943710801679 0.212559747473797 0.0755301886418435 ENSG00000197530 MIB2
ENST00000357210 0.581943710801679 0.212559747473797 0.0755301886418435 ENSG00000197530 MIB2
ENST00000355826 0.577644472703521 0.208710327362344 0.0761846864157184 ENSG00000197530 MIB2
ENST00000518681 0.578908347333447 0.209936432247548 0.0760802070655172 ENSG00000197530 MIB2
ENST00000505820 0.572433639200199 0.203766288975501 0.0770254204886688 ENSG00000197530 MIB2
ENST00000479659 0.569915991829316 0.201880654337996 0.0773161033099819 ENSG00000197530 MIB2
ENST00000489635 0.572408088258808 0.203662322088934 0.0769924688751161 ENSG00000197530 MIB2
ENST00000511502 0.568671781756366 0.200535419659009 0.0775809520715705 ENSG00000197530 MIB2
ENST00000477990 0.955967411529686 0.840383053079217 0.0148521172132543 ENSG00000197530 MIB2
ENST00000514363 0.727244553903614 0.367509512696133 0.0575568362849539 ENSG00000197530 MIB2
ENST00000487053 0.540986899599832 0.177476801842226 0.0819101035702803 ENSG00000197530 MIB2
ENST00000502470 0.685388539342561 0.313382142164444 0.0657978338751271 ENSG00000197530 MIB2
ENST00000378712 0.541132390365478 0.177601407120981 0.0818980110248757 ENSG00000197530 MIB2
ENST00000510793 0.688935925305319 0.318203599399784 0.0646627739715512 ENSG00000197530 MIB2
ENST00000504599 0.516930011805352 0.157828611732825 0.0850170663783947 ENSG00000197530 MIB2
ENST00000507229 0.5475733143539 0.183222287119766 0.0800551383854432 ENSG00000197530 MIB2
ENST00000503789 0.610434862359938 0.237101864579517 0.0796009650826951 ENSG00000197530 MIB2
ENST00000378708 0.485853451869776 0.137536232421466 0.0914063457979849 ENSG00000197530 MIB2
ENST00000506488 0.482851599323736 0.135270930713006 0.0920797870775638 ENSG00000197530 MIB2
ENST00000514234 0.558139346633243 0.192375790088819 0.0888376760226782 ENSG00000197530 MIB2
ENST00000486072 0.998600251895535 0.99401869145256 -0.000569436241576848 ENSG00000197530 MIB2
ENST00000473511 0.467742881488866 0.126619766319946 0.114901570248399 ENSG00000197530 MIB2
ENST00000513088 0.957794430235987 0.847100260852289 0.0121154760957293 ENSG00000248333 CDK11B
ENST00000341832 0.950709898247591 0.822798174975058 -0.0136443219079443 ENSG00000248333 CDK11B
ENST00000317673 0.953063342320176 0.830665325107765 -0.0127962399022966 ENSG00000248333 CDK11B
ENST00000340677 0.953063342320176 0.830665325107765 -0.0127962399022966 ENSG00000248333 CDK11B
ENST00000407249 0.953063342320176 0.830665325107765 -0.0127962399022966 ENSG00000248333 CDK11B
ENST00000378662 0.679838707007608 0.307009913317835 0.048673439932746 ENSG00000189339 SLC35E2B
ENST00000234800 0.674674001790938 0.301428805116199 0.0493044720171542 ENSG00000189339 SLC35E2B
ENST00000480991 0.524245021322586 0.163546471126102 0.0830533851598286 ENSG00000189339 SLC35E2B
ENST00000481276 0.670252907328355 0.296519206974787 -0.0685576603047999 ENSG00000189339 SLC35E2B
ENST00000356200 0.915563949556831 0.729169245449283 0.0192341256353123 ENSG00000008128 CDK11A
ENST00000598846 0.859490302319805 0.59749507638558 0.024295235935571 ENSG00000268575 RP1-283E3.8
ENST00000358779 0.964134899737132 0.873456107614523 0.00881715277727709 ENSG00000008128 CDK11A
ENST00000460465 0.964134899737132 0.873456107614523 0.00881715277727709 ENSG00000008128 CDK11A
ENST00000404249 0.964134899737132 0.873456107614523 0.00881715277727709 ENSG00000008128 CDK11A
ENST00000378633 0.964134899737132 0.873456107614523 0.00881715277727709 ENSG00000008128 CDK11A
ENST00000357760 0.964134899737132 0.873456107614523 0.00881715277727709 ENSG00000008128 CDK11A
ENST00000509982 0.915563949556831 0.729169245449283 0.0192341256353123 ENSG00000008128 CDK11A
ENST00000378638 0.915563949556831 0.729169245449283 0.0192341256353123 ENSG00000008128 CDK11A
ENST00000356937 0.988435964150661 0.957063545631584 0.00335787587772109 ENSG00000008128 CDK11A
ENST00000378635 0.985825377147217 0.949865894916899 -0.00361282895036862 ENSG00000008128 CDK11A
ENST00000479362 0.882221805550562 0.646641563675852 0.0297110401084416 ENSG00000008128 CDK11A
ENST00000498810 0.79603389525235 0.477978138978647 0.0519691252556519 ENSG00000008128 CDK11A
ENST00000487462 0.942773438267397 0.797313646536858 0.0193364356889449 ENSG00000008128 CDK11A
ENST00000401096 0.975441653372854 0.913861666416793 0.00808248751132141 ENSG00000008128 CDK11A
ENST00000577672 0.848294579639257 0.575756508841093 0.0350654253120027 ENSG00000227775 RP1-283E3.4
ENST00000417099 0.75210772089842 0.402988967590398 0.0580189246952742 ENSG00000227775 RP1-283E3.4
ENST00000355439 0.750134347433133 0.399777408497761 0.0490988182468978 ENSG00000215790 SLC35E2
ENST00000400924 0.734668464390277 0.376825612591135 0.0516170446704999 ENSG00000215790 SLC35E2
ENST00000246421 0.96877109685793 0.890999389500688 0.00992448961187248 ENSG00000215790 SLC35E2
ENST00000341426 0.7949266478244 0.476340315790251 0.0332059501366986 ENSG00000008130 NADK
ENST00000341991 0.7949266478244 0.476207817338871 0.0332129040423105 ENSG00000008130 NADK
ENST00000378625 0.805930922525542 0.494442094941254 0.0319857244486462 ENSG00000008130 NADK
ENST00000344463 0.7949266478244 0.476340315790251 0.0332059501366986 ENSG00000008130 NADK
ENST00000342348 0.629820412586693 0.254742146776029 0.0658147301742284 ENSG00000008130 NADK
ENST00000498806 0.964354757518364 0.874471863177483 -0.0116352625609176 ENSG00000008130 NADK
ENST00000469045 0.522370757016311 0.162040370448945 0.0924471341305762 ENSG00000008130 NADK
ENST00000480499 0.78861598670269 0.463213512415845 0.0515478328955991 ENSG00000008130 NADK
ENST00000477235 0.645463214834144 0.269811165611998 0.0753924901338872 ENSG00000008130 NADK
ENST00000489538 0.635075289512221 0.259980210918125 0.0766965355050753 ENSG00000008130 NADK
ENST00000497186 0.612754479899987 0.238829898917185 0.0808970212602295 ENSG00000008130 NADK
ENST00000400922 0.696889281367637 0.327402792445723 0.0684073581582281 ENSG00000008130 NADK
ENST00000492845 0.844361338163477 0.568648657425869 -0.0327912902433014 ENSG00000008130 NADK
ENST00000492768 0.852914165351295 0.583179327675991 -0.0334415355052983 ENSG00000008130 NADK
ENST00000460602 0.817869648766356 0.51734779838164 -0.0399170648576253 ENSG00000008130 NADK
ENST00000464373 0.996812662269812 0.98785018006905 -0.00102223464826357 ENSG00000008130 NADK
ENST00000378609 0.959605719891162 0.85466467336802 0.00429298230018919 ENSG00000078369 GNB1
ENST00000461893 0.584152545951071 0.214788418279098 0.0561595212313442 ENSG00000078369 GNB1
ENST00000471354 0.781053901670257 0.450976818622948 0.0357496683366845 ENSG00000078369 GNB1
ENST00000439272 0.173415342796162 0.0182064672134985 -0.094388212165937 ENSG00000078369 GNB1
ENST00000434686 0.134468583755391 0.0114602911654578 -0.103161784338774 ENSG00000078369 GNB1
ENST00000437146 0.992949236334733 0.974152685778917 -0.00198535974684751 ENSG00000078369 GNB1
ENST00000472614 0.0174077470675041 0.000279862677641153 -0.171982322427939 ENSG00000078369 GNB1
ENST00000607589 0.92619259219941 0.756310543112172 -0.0218906495190236 ENSG00000078369 GNB1
ENST00000469733 0.619714795139093 0.245680537769156 -0.0645617363336111 ENSG00000162585 C1orf86
ENST00000414253 0.762795374567732 0.420269376185437 -0.0450495076321769 ENSG00000162585 C1orf86
ENST00000428120 0.762795374567732 0.420269376185437 -0.0450495076321769 ENSG00000162585 C1orf86
ENST00000400919 0.762795374567732 0.420269376185437 -0.0450495076321769 ENSG00000162585 C1orf86
ENST00000400918 0.711273471887494 0.344567953564459 -0.0541407364150222 ENSG00000162585 C1orf86
ENST00000497675 0.682467274427493 0.309921535471761 -0.0659504999990034 ENSG00000162585 C1orf86
ENST00000378543 0.686539543686296 0.314904754985456 -0.0652398157832539 ENSG00000162585 C1orf86
ENST00000378546 0.686539543686296 0.314904754985456 -0.0652398157832539 ENSG00000162585 C1orf86
ENST00000401813 0.752713111810872 0.404035125382697 -0.0540707044715616 ENSG00000162585 C1orf86
ENST00000487186 0.539031149068911 0.175782263697359 -0.0839013570798418 ENSG00000162585 C1orf86
ENST00000378545 0.704077977099154 0.336622774096406 -0.0624488487139242 ENSG00000162585 C1orf86
ENST00000476803 0.696889281367637 0.327402611155087 -0.0638151950286879 ENSG00000162585 C1orf86
ENST00000440825 0.698027816053939 0.328904155450672 -0.0637660499731817 ENSG00000162585 C1orf86
ENST00000420515 0.432528101669327 0.108138954188405 -0.107453419804251 ENSG00000162585 C1orf86
ENST00000378536 0.273150327095101 0.0428729499210749 -0.0880503187101225 ENSG00000157933 SKI
ENST00000508416 0.0188567417164947 0.000332625521286828 -0.21015357753392 ENSG00000157933 SKI
ENST00000478223 0.0879619892684853 0.00546605833702635 -0.167090407520793 ENSG00000157933 SKI
ENST00000507179 0.767850605691928 0.427854362134288 0.0594059992133711 ENSG00000157933 SKI
ENST00000378531 0.691817201367199 0.321607636349424 0.06769874991145 ENSG00000116151 MORN1
ENST00000606372 0.656402678156994 0.282069213696653 0.0734249507821725 ENSG00000116151 MORN1
ENST00000378529 0.545218334586532 0.180952699533989 0.0918515964300745 ENSG00000116151 MORN1
ENST00000378518 0.0212274364788079 0.000407110417969219 0.123486210271074 ENSG00000157916 RER1
ENST00000605895 0.0957754807522968 0.00635524949527784 0.0882437516744599 ENSG00000157916 RER1
ENST00000378513 0.0489947504808866 0.00198643548182006 0.0987167115277033 ENSG00000157916 RER1
ENST00000306256 0.0290665499055201 0.000761918415641619 0.115562431281328 ENSG00000157916 RER1
ENST00000493207 0.100393075585995 0.00688747200772878 0.10898779591054 ENSG00000157916 RER1
ENST00000378512 0.0496857236834999 0.00203050963259233 0.0985283996249205 ENSG00000157916 RER1
ENST00000443438 0.0169547647346792 0.000265179362882721 0.127775002432383 ENSG00000157916 RER1
ENST00000488353 0.140734389203814 0.0124441529195715 0.0863278345465605 ENSG00000157916 RER1
ENST00000462129 0.646471961100488 0.271189282099169 0.0559096620992219 ENSG00000157916 RER1
ENST00000288774 0.925398531611376 0.753799112654204 0.0180891060924689 ENSG00000157911 PEX10
ENST00000447513 0.94449881233603 0.803727648582244 0.0144488521180947 ENSG00000157911 PEX10
ENST00000507596 0.934385055673069 0.775876198216218 0.0166051099882043 ENSG00000157911 PEX10
ENST00000510434 0.911675199870871 0.720057726068102 -0.0251962831318376 ENSG00000157911 PEX10
ENST00000378466 0.420802110608265 0.102070753107681 0.102073870582231 ENSG00000157881 PANK4
ENST00000435556 0.420802110608265 0.102070753107681 0.102073870582231 ENSG00000157881 PANK4
ENST00000505228 0.162746219699647 0.01625554766371 0.156733762163312 ENSG00000157881 PANK4
ENST00000486396 0.883988086279578 0.650435396872798 0.0330620497462276 ENSG00000157881 PANK4
ENST00000493183 0.560770931509778 0.194456443841562 -0.083620896120454 ENSG00000157870 FAM213B
ENST00000474659 0.558837642885384 0.192955352211161 -0.0839717118693287 ENSG00000157870 FAM213B
ENST00000419916 0.686800993164111 0.315532161405008 -0.0599321700825449 ENSG00000157870 FAM213B
ENST00000378424 0.686800993164111 0.315532161405008 -0.0599321700825449 ENSG00000157870 FAM213B
ENST00000537325 0.649292982534994 0.273858823066287 -0.0690746364590573 ENSG00000157870 FAM213B
ENST00000378427 0.686800993164111 0.315532161405008 -0.0599321700825449 ENSG00000157870 FAM213B
ENST00000378425 0.686800993164111 0.315532161405008 -0.0599321700825449 ENSG00000157870 FAM213B
ENST00000464043 0.560619879150708 0.194165942680814 -0.0827786202579962 ENSG00000157870 FAM213B
ENST00000444521 0.686800993164111 0.315532161405008 -0.0599321700825449 ENSG00000157870 FAM213B
ENST00000465233 0.436879792298673 0.110442576646445 -0.10637638895697 ENSG00000157870 FAM213B
ENST00000498083 0.462620237114553 0.12383603666904 -0.103114151332609 ENSG00000157870 FAM213B
ENST00000481683 0.464968530914318 0.125097666996872 -0.100052483920029 ENSG00000157870 FAM213B
ENST00000484099 0.659562734160138 0.286074179775124 -0.0635356254625206 ENSG00000157870 FAM213B
ENST00000477045 0.438829777985119 0.11151406059561 -0.108302208396977 ENSG00000157870 FAM213B
ENST00000476686 0.988748784344821 0.959343932409865 -0.00347096701314306 ENSG00000157870 FAM213B
ENST00000294599 0.971463172123296 0.901463888870492 0.0095293015154319 ENSG00000162591 MEGF6
ENST00000356575 0.955476377293905 0.838914039641503 0.0156425903387608 ENSG00000162591 MEGF6
ENST00000485002 0.993817793580202 0.977899767195984 0.00213256293631057 ENSG00000162591 MEGF6
ENST00000378344 0.556036306409065 0.190507932975531 0.0580039543103461 ENSG00000158109 TPRG1L
ENST00000344579 0.556036306409065 0.190515288582508 0.0579975213769365 ENSG00000158109 TPRG1L
ENST00000378322 0.650345929367608 0.275016356261006 0.077054371761087 ENSG00000116213 WRAP73
ENST00000270708 0.650345929367608 0.275016356261006 0.077054371761087 ENSG00000116213 WRAP73
ENST00000424367 0.771828662746104 0.437517906327871 0.0566456272028361 ENSG00000116213 WRAP73
ENST00000418088 0.903384231424031 0.699664695811194 0.0255462354976848 ENSG00000227372 TP73-AS1
ENST00000452079 0.969257872403948 0.893158297618393 0.00878540156119896 ENSG00000227372 TP73-AS1
ENST00000423764 0.969383608820855 0.894553763894706 0.00873193494734361 ENSG00000227372 TP73-AS1
ENST00000587071 0.890357719021381 0.666497843647995 0.0321677237321986 ENSG00000227372 TP73-AS1
ENST00000608600 0.995267261440505 0.983567106465184 -0.00153030916005274 ENSG00000227372 TP73-AS1
ENST00000378251 0.549953201846434 0.185411514366962 0.0728327890140754 ENSG00000130764 LRRC47
ENST00000462356 0.264480319221845 0.0403717581008522 0.140924670549507 ENSG00000130764 LRRC47
ENST00000479239 0.431681417657847 0.107678319370315 0.113600006196777 ENSG00000130764 LRRC47
ENST00000607459 0.616177819883341 0.241965908031709 -0.0874564060326464 ENSG00000272153 RP1-286D6.5
ENST00000378230 0.714719042115482 0.34938761816891 0.0420788499949994 ENSG00000116198 CEP104
ENST00000438539 0.921581777087729 0.744447535955488 0.0221293902936221 ENSG00000116198 CEP104
ENST00000461667 0.836532900631937 0.554552513984846 0.0417723470791357 ENSG00000116198 CEP104
ENST00000460038 0.958541866801085 0.850143582610538 0.0135290325079827 ENSG00000116198 CEP104
ENST00000494653 0.774147632329229 0.44075143830874 0.0427903959572821 ENSG00000116198 CEP104
ENST00000443466 0.500215141540017 0.1461888234989 0.102158333300268 ENSG00000116198 CEP104
ENST00000428079 0.894467314966544 0.676456191103087 0.0267286619210658 ENSG00000116198 CEP104
ENST00000378223 0.876223882721132 0.633512319266568 0.0321152596711436 ENSG00000116198 CEP104
ENST00000378209 0.761048512667106 0.417255394789402 -0.0556779595077039 ENSG00000169598 DFFB
ENST00000491998 0.761048512667106 0.417255394789402 -0.0556779595077039 ENSG00000169598 DFFB
ENST00000338895 0.695694706633712 0.32578697292028 -0.0724771804608391 ENSG00000169598 DFFB
ENST00000468793 0.837686715411607 0.556563288409341 -0.0406279304205881 ENSG00000169598 DFFB
ENST00000339350 0.877334456101618 0.635745240544151 -0.03303855366519 ENSG00000169598 DFFB
ENST00000477548 0.877334456101618 0.635745240544151 -0.03303855366519 ENSG00000169598 DFFB
ENST00000378206 0.900258046254453 0.693067989053435 -0.0276037496494035 ENSG00000169598 DFFB
ENST00000475969 0.935956656610077 0.780464348636629 -0.0195801544796606 ENSG00000169598 DFFB
ENST00000486765 0.828034460153005 0.537567080536889 -0.0399797963724524 ENSG00000198912 C1orf174
ENST00000361605 0.828034460153005 0.537567080536889 -0.0399797963724524 ENSG00000198912 C1orf174
ENST00000474140 0.828034460153005 0.537567080536889 -0.0399797963724524 ENSG00000198912 C1orf174
ENST00000478423 0.983020270146687 0.938552827034652 -0.00467857656365937 ENSG00000131697 NPHP4
ENST00000489180 0.982113181249002 0.934043836864301 -0.00501760049236452 ENSG00000131697 NPHP4
ENST00000378156 0.982113181249002 0.934043836864301 -0.00501760049236452 ENSG00000131697 NPHP4
ENST00000378169 0.982605276043123 0.936074346303544 -0.00489527802108999 ENSG00000131697 NPHP4
ENST00000378111 0.821648041456316 0.525255141871744 -0.0447112864329146 ENSG00000069424 KCNAB2
ENST00000378097 0.82540409273363 0.532723276620049 -0.0441061642201497 ENSG00000069424 KCNAB2
ENST00000378092 0.708213746482391 0.340897402813192 -0.0698090992191999 ENSG00000069424 KCNAB2
ENST00000484532 0.395219856179415 0.089687134107465 0.0624073370272639 ENSG00000116251 RPL22
ENST00000234875 0.351919295745086 0.0707748146364392 0.0652984396088868 ENSG00000116251 RPL22
ENST00000480661 0.526053667651647 0.165073322932372 0.0522820565224861 ENSG00000116251 RPL22
ENST00000497965 0.545896659803374 0.181574789722091 0.0505323128451551 ENSG00000116251 RPL22
ENST00000471204 0.549624611311943 0.184995410437082 0.0496027943045338 ENSG00000116251 RPL22
ENST00000465387 0.547205488783801 0.182918697479343 0.0506567565050213 ENSG00000116251 RPL22
ENST00000462296 0.578717878761952 0.209769782601195 0.0486811918794633 ENSG00000116251 RPL22
ENST00000465335 0.56872478646767 0.200830600295835 0.0488393037504348 ENSG00000116251 RPL22
ENST00000377948 0.959078743100386 0.851951774139559 0.011707412713073 ENSG00000158286 RNF207
ENST00000377939 0.959967522248996 0.855747209993984 0.0113895130805149 ENSG00000158286 RNF207
ENST00000496676 0.872251578072093 0.623484767502787 0.0330521345919398 ENSG00000158286 RNF207
ENST00000343813 0.960270861580611 0.856500810739382 -0.00649608935629423 ENSG00000116237 ICMT
ENST00000495791 0.593471908559198 0.222507195982527 -0.0630447585267496 ENSG00000116237 ICMT
ENST00000489498 0.809964335553278 0.501163263939133 0.0277316188012156 ENSG00000116237 ICMT
ENST00000474756 0.933501813796822 0.773731534498373 0.0139387536408328 ENSG00000116237 ICMT
ENST00000362035 0.750984851833211 0.401048617615271 -0.0598159911114197 ENSG00000116237 ICMT
ENST00000377893 0.685500652382604 0.31344151933814 0.0666292832155492 ENSG00000158292 GPR153
ENST00000608083 0.953842300281614 0.83306074439943 -0.0117552098793506 ENSG00000097021 ACOT7
ENST00000377845 0.994999814095695 0.982899483185654 -0.00124600369030846 ENSG00000097021 ACOT7
ENST00000377855 0.95145134040668 0.824584205225045 -0.012591430773111 ENSG00000097021 ACOT7
ENST00000377860 0.953842300281614 0.83306074439943 -0.0117552098793506 ENSG00000097021 ACOT7
ENST00000418124 0.953842300281614 0.83306074439943 -0.0117552098793506 ENSG00000097021 ACOT7
ENST00000545482 0.953842300281614 0.83306074439943 -0.0117552098793506 ENSG00000097021 ACOT7
ENST00000361521 0.964714061375774 0.876980137699324 -0.00863670723115223 ENSG00000097021 ACOT7
ENST00000377842 0.997076285192797 0.988459328816011 -0.000843036671522122 ENSG00000097021 ACOT7
ENST00000473466 0.985633548081957 0.949277705027358 0.00409501095784117 ENSG00000097021 ACOT7
ENST00000541130 0.980884074787488 0.929482803685145 0.00617223495425664 ENSG00000097021 ACOT7
ENST00000356876 0.792054237726278 0.469960572082706 -0.0517245549669835 ENSG00000215788 TNFRSF25
ENST00000485036 0.778915819880321 0.447326314060713 -0.0543597268512515 ENSG00000215788 TNFRSF25
ENST00000480393 0.778915819880321 0.447326314060713 -0.0543597268512515 ENSG00000215788 TNFRSF25
ENST00000513135 0.786015840213605 0.45882950016281 -0.0533326138050456 ENSG00000215788 TNFRSF25
ENST00000377782 0.778915819880321 0.447326314060713 -0.0543597268512515 ENSG00000215788 TNFRSF25
ENST00000351959 0.770812955233098 0.435449264538012 -0.0558340175708321 ENSG00000215788 TNFRSF25
ENST00000510563 0.770385829741482 0.434082486670209 -0.0564712945410223 ENSG00000215788 TNFRSF25
ENST00000502730 0.770385829741482 0.434082486670209 -0.0564712945410223 ENSG00000215788 TNFRSF25
ENST00000502588 0.770385829741482 0.434082486670209 -0.0564712945410223 ENSG00000215788 TNFRSF25
ENST00000414040 0.770385829741482 0.434082486670209 -0.0564712945410223 ENSG00000215788 TNFRSF25
ENST00000351748 0.770385829741482 0.434082486670209 -0.0564712945410223 ENSG00000215788 TNFRSF25
ENST00000348333 0.770385829741482 0.434082486670209 -0.0564712945410223 ENSG00000215788 TNFRSF25
ENST00000469691 0.702921601474325 0.334712749653528 -0.0711607356060655 ENSG00000215788 TNFRSF25
ENST00000481401 0.66321861177845 0.289760788592039 -0.0787493464478987 ENSG00000215788 TNFRSF25
ENST00000377748 0.442640143821561 0.113305060906484 -0.0792674033344788 ENSG00000171680 PLEKHG5
ENST00000400913 0.548687937017549 0.184140994194006 -0.0671132053038084 ENSG00000171680 PLEKHG5
ENST00000489097 0.652121914426086 0.277565124252483 -0.0588087823606272 ENSG00000171680 PLEKHG5
ENST00000340850 0.451454248267873 0.117747203631978 -0.0787677664701738 ENSG00000171680 PLEKHG5
ENST00000487949 0.668329656338275 0.29463978586678 -0.0664415147222518 ENSG00000171680 PLEKHG5
ENST00000377725 0.498472477997456 0.145055773426519 -0.0747370610264346 ENSG00000171680 PLEKHG5
ENST00000377728 0.471101117333814 0.128599244261008 -0.07779735035665 ENSG00000171680 PLEKHG5
ENST00000377732 0.464902175910867 0.125068806845097 -0.0779237444440964 ENSG00000171680 PLEKHG5
ENST00000400915 0.495329123157728 0.143017935392793 -0.0750603223422049 ENSG00000171680 PLEKHG5
ENST00000377740 0.484408386370653 0.136666313916881 -0.0758385631464997 ENSG00000171680 PLEKHG5
ENST00000377737 0.482948398969765 0.135361544531941 -0.0761383638200888 ENSG00000171680 PLEKHG5
ENST00000535355 0.601031349450609 0.228746119625078 -0.0622832520354999 ENSG00000171680 PLEKHG5
ENST00000537245 0.434709075410322 0.10937074276504 -0.0831474461220514 ENSG00000171680 PLEKHG5
ENST00000544978 0.42618976302821 0.104654110558088 -0.0844767857920902 ENSG00000171680 PLEKHG5
ENST00000377705 0.780859906733704 0.450541255069677 -0.0370082139807844 ENSG00000162408 NOL9
ENST00000464383 0.901509915822544 0.695444507273393 -0.0287780650146586 ENSG00000162408 NOL9
ENST00000377674 0.897197546511492 0.684883964873703 0.0254198787484601 ENSG00000204859 ZBTB48
ENST00000488936 0.814506731767541 0.508978717986692 0.0412589520242833 ENSG00000204859 ZBTB48
ENST00000377658 0.824424128328346 0.530671804937315 0.0305334192920672 ENSG00000162413 KLHL21
ENST00000377663 0.837964055316795 0.557062689618688 0.0286286109383013 ENSG00000162413 KLHL21
ENST00000467612 0.94355226921292 0.799854329140867 -0.0133588455666484 ENSG00000162413 KLHL21
ENST00000496707 0.979141781110869 0.924301309855906 -0.00602706216276924 ENSG00000162413 KLHL21
ENST00000463043 0.778851058881024 0.447206137243113 -0.0430202115997273 ENSG00000162413 KLHL21
ENST00000377648 0.751756049571458 0.402341539369786 -0.0445292652127861 ENSG00000116273 PHF13
ENST00000495385 0.701939874377477 0.33322501326867 -0.0572575127272749 ENSG00000116273 PHF13
ENST00000377627 0.973378586505846 0.907827210150384 -0.00711841339775712 ENSG00000041988 THAP3
ENST00000465508 0.999694731113773 0.997244876026812 -0.000192527157721653 ENSG00000007923 DNAJC11
ENST00000349363 0.956795697003668 0.843116280069912 -0.00788998248785846 ENSG00000007923 DNAJC11
ENST00000451196 0.956795697003668 0.843116280069912 -0.00788998248785846 ENSG00000007923 DNAJC11
ENST00000377577 0.911423860983175 0.719401864128784 -0.0136031040647618 ENSG00000007923 DNAJC11
ENST00000294401 0.957151518121043 0.844445564605859 -0.00764047336159219 ENSG00000007923 DNAJC11
ENST00000542246 0.947976987685682 0.813703337766092 -0.00965378441519233 ENSG00000007923 DNAJC11
ENST00000377573 0.899695861953496 0.691230656846843 -0.0153582504447407 ENSG00000007923 DNAJC11
ENST00000472414 0.902613551079806 0.697693165268947 -0.0251295494874447 ENSG00000007923 DNAJC11
ENST00000426784 0.877923189770205 0.637464894895292 -0.0212792618608724 ENSG00000007923 DNAJC11
ENST00000473993 0.88784534307331 0.659785312539659 -0.0202259866350249 ENSG00000007923 DNAJC11
ENST00000469318 0.255550491931916 0.0379404198623024 -0.12717306521084 ENSG00000007923 DNAJC11
ENST00000485073 0.702347425570694 0.333666787113928 -0.0544880861332423 ENSG00000007923 DNAJC11
ENST00000460594 0.821242613630851 0.524748012148142 -0.0381333431557972 ENSG00000007923 DNAJC11
ENST00000465911 0.844512403132829 0.56898234351123 0.0405846692807403 ENSG00000007923 DNAJC11
ENST00000303635 0.223507065793016 0.0291062724043516 -0.140013335640803 ENSG00000171735 CAMTA1
ENST00000490738 0.376537414300835 0.0812772339550265 -0.122599495749018 ENSG00000171735 CAMTA1
ENST00000476163 0.59002824378014 0.219522163365003 -0.0811822040388627 ENSG00000171735 CAMTA1
ENST00000473578 0.376537414300835 0.0812772339550265 -0.122599495749018 ENSG00000171735 CAMTA1
ENST00000557126 0.62577716246602 0.251173198643857 -0.076235324300415 ENSG00000171735 CAMTA1
ENST00000467404 0.377046692128506 0.0815746403846198 -0.12257086131618 ENSG00000171735 CAMTA1
ENST00000439411 0.225289706350248 0.0296424699756912 -0.139206946250516 ENSG00000171735 CAMTA1
ENST00000461311 0.655916952510784 0.281619767212926 -0.0721446651190779 ENSG00000171735 CAMTA1
ENST00000486138 0.457978162185321 0.121671713144477 -0.110808320081333 ENSG00000171735 CAMTA1
ENST00000482934 0.832295142302306 0.546538117606911 -0.0415077108356023 ENSG00000171735 CAMTA1
ENST00000470648 0.903005499772846 0.698831528420058 -0.0284796211517097 ENSG00000171735 CAMTA1
ENST00000461580 0.903324249409021 0.699524368402366 -0.0284349955224498 ENSG00000171735 CAMTA1
ENST00000054666 0.0435259286948534 0.00159452323639431 0.114736022950051 ENSG00000049245 VAMP3
ENST00000470357 0.0884505340773485 0.00551417134536921 0.122858004538121 ENSG00000049245 VAMP3
ENST00000487194 0.300761272051733 0.0517428027495978 0.0967650089029987 ENSG00000049245 VAMP3
ENST00000377532 0.118968817812526 0.00920087888037238 -0.196032400303459 ENSG00000049246 PER3
ENST00000361923 0.10736299587566 0.00767831817690349 -0.20049433834892 ENSG00000049246 PER3
ENST00000493373 0.869917342195899 0.618273399420206 0.0189360472824243 ENSG00000116288 PARK7
ENST00000460192 0.955465041761457 0.838771568163717 0.00777056125157406 ENSG00000116288 PARK7
ENST00000338639 0.855647178318102 0.588588482574851 0.0206293062548055 ENSG00000116288 PARK7
ENST00000493678 0.857673044024708 0.593192036496666 0.0203636641414718 ENSG00000116288 PARK7
ENST00000377493 0.855648661213764 0.588608563581292 0.0206292491835834 ENSG00000116288 PARK7
ENST00000465354 0.952524379689656 0.828564791558348 0.00820903157926938 ENSG00000116288 PARK7
ENST00000377491 0.852823028264154 0.582953836325127 0.0209341934265771 ENSG00000116288 PARK7
ENST00000377488 0.860798955469515 0.59974199780982 0.0200036958985813 ENSG00000116288 PARK7
ENST00000497113 0.961925498071396 0.862874011258827 0.0065582732935505 ENSG00000116288 PARK7
ENST00000469225 0.57031131347109 0.202214112141249 0.0557132525397205 ENSG00000116288 PARK7
ENST00000474874 0.996493867077284 0.987280289194423 0.00113036911973631 ENSG00000116285 ERRFI1
ENST00000377482 0.971948192030325 0.903023856827331 0.00865960586867654 ENSG00000116285 ERRFI1
ENST00000467067 0.991365389232156 0.96782608466712 -0.00273966079685566 ENSG00000116285 ERRFI1
ENST00000469499 0.793288641606952 0.472926589937152 -0.0490799403728742 ENSG00000116285 ERRFI1
ENST00000487559 0.861609723437843 0.601960488257947 -0.0368057216583033 ENSG00000116285 ERRFI1
ENST00000337907 0.00427027524307568 1.93191562598925e-05 -0.188035066373584 ENSG00000142599 RERE
ENST00000377464 0.0264235304033154 0.000631269274572808 -0.130600402841198 ENSG00000142599 RERE
ENST00000467350 0.852294017311837 0.581588891705857 -0.0308782085952816 ENSG00000142599 RERE
ENST00000400907 0.00375105497245899 1.52761712643206e-05 -0.196049247472031 ENSG00000142599 RERE
ENST00000476556 0.0351345270902197 0.00104453531304573 -0.139704373145826 ENSG00000142599 RERE
ENST00000400908 0.00337426932273667 1.24234661162214e-05 -0.212524805907918 ENSG00000142599 RERE
ENST00000505225 0.964354757518364 0.875098553358748 -0.0096499391675776 ENSG00000142599 RERE
ENST00000488215 0.0368179269555834 0.00112983872729643 -0.190554005155304 ENSG00000142599 RERE
ENST00000460659 0.0252533679883402 0.000574186463873676 -0.225411152824733 ENSG00000142599 RERE
ENST00000492766 0.0157454265854228 0.000231701159545875 -0.240561640737313 ENSG00000142599 RERE
ENST00000465125 0.0138356645334435 0.00017884511042683 -0.240955667845307 ENSG00000142599 RERE
ENST00000464972 0.0429544472156489 0.00156085784776114 -0.198036634741801 ENSG00000142599 RERE
ENST00000480342 0.00644537247382752 4.40277488474882e-05 -0.243894880913876 ENSG00000142599 RERE
ENST00000507012 0.146625548245505 0.0134482389474185 -0.17975416028709 ENSG00000142599 RERE
ENST00000469251 0.015735199385311 0.000230991810460472 -0.256666792788712 ENSG00000142599 RERE
ENST00000514428 0.0245571257450691 0.000538419975137245 -0.226966450194145 ENSG00000142599 RERE
ENST00000468247 0.136317243374344 0.0117628184026792 -0.170973896190061 ENSG00000142599 RERE
ENST00000234590 0.667406596628718 0.293701619264438 0.0382213864494744 ENSG00000074800 ENO1
ENST00000464920 0.651491153263593 0.276450847027105 0.0403754124026496 ENSG00000074800 ENO1
ENST00000497492 0.556447425905144 0.190921631575878 0.049564160817889 ENSG00000074800 ENO1
ENST00000486051 0.510225986526552 0.152958640826456 0.055642546287638 ENSG00000074800 ENO1
ENST00000492343 0.459682532434709 0.122440153159721 0.0606845993188369 ENSG00000074800 ENO1
ENST00000489867 0.756400371594446 0.409847519868883 0.0358342731010155 ENSG00000074800 ENO1
ENST00000377411 0.395419943693375 0.0898331033159959 -0.126312409930931 ENSG00000180758 GPR157
ENST00000437157 0.0489947504808866 0.00198448397930264 -0.219114159100137 ENSG00000228526 RP3-510D11.1
ENST00000377403 0.912651341354516 0.722393643620298 0.0150914963280424 ENSG00000049239 H6PD
ENST00000602477 0.988694054344599 0.958881889450784 -0.00233110393198446 ENSG00000049239 H6PD
ENST00000495451 0.601210843499771 0.228928311810565 0.0549964899197854 ENSG00000049239 H6PD
ENST00000328089 0.0130356575938539 0.000164510187110636 -0.211179604023344 ENSG00000171621 SPSB1
ENST00000450402 0.00459821445726936 2.2155740971346e-05 -0.261593598837228 ENSG00000171621 SPSB1
ENST00000357898 0.63625007646501 0.261099074786739 -0.0727814173331866 ENSG00000171621 SPSB1
ENST00000377399 0.757871944622526 0.412342154658751 -0.0553920579948924 ENSG00000171621 SPSB1
ENST00000302692 0.830368670392182 0.542040497748368 -0.0409242153163202 ENSG00000171612 SLC25A33
ENST00000377376 0.789652900598599 0.465314242756993 0.0493634007637213 ENSG00000188807 TMEM201
ENST00000340381 0.79298885821477 0.472127176888763 0.0486726888095807 ENSG00000188807 TMEM201
ENST00000340305 0.843699000250178 0.567284375780012 0.0412204821699292 ENSG00000188807 TMEM201
ENST00000416541 0.768243507252582 0.428891296859282 0.054775291538834 ENSG00000188807 TMEM201
ENST00000536656 0.604954252012604 0.231992486709518 0.0769843554572167 ENSG00000171608 PIK3CD
ENST00000377346 0.475039277616199 0.130759666195341 0.10627992269741 ENSG00000171608 PIK3CD
ENST00000361110 0.883887861370495 0.650319795527987 0.0336061904175565 ENSG00000171608 PIK3CD
ENST00000377298 0.560889552813179 0.194563979530703 0.0540198656414918 ENSG00000171603 CLSTN1
ENST00000377288 0.560889552813179 0.194563979530703 0.0540198656414918 ENSG00000171603 CLSTN1
ENST00000477264 0.545981152659031 0.181655451281883 0.0683627695078395 ENSG00000171603 CLSTN1
ENST00000435891 0.509417490767978 0.152422991413061 0.0609623705320104 ENSG00000171603 CLSTN1
ENST00000361311 0.561675920921768 0.195244078668746 0.0539137320341919 ENSG00000171603 CLSTN1
ENST00000464286 0.294748725472317 0.0496092368802748 0.109696170399085 ENSG00000171603 CLSTN1
ENST00000377263 0.634510847528945 0.259535114508267 -0.0616560612850278 ENSG00000178585 CTNNBIP1
ENST00000537447 0.998232081721253 0.992263630751334 -0.000622258499953873 ENSG00000178585 CTNNBIP1
ENST00000400904 0.574396493453947 0.205646948775807 -0.0730436634081169 ENSG00000178585 CTNNBIP1
ENST00000377258 0.762342495274151 0.419505426432574 -0.0486239928182906 ENSG00000178585 CTNNBIP1
ENST00000377256 0.790278605384366 0.466848509570547 -0.0496004732357622 ENSG00000178585 CTNNBIP1
ENST00000488540 0.736344886004206 0.378768368240215 0.0469745939431367 ENSG00000162441 LZIC
ENST00000377223 0.588359755976571 0.218207157630966 0.0658844855461411 ENSG00000162441 LZIC
ENST00000400903 0.73351555473145 0.375358353654042 0.0500429772118822 ENSG00000162441 LZIC
ENST00000541052 0.821704968646384 0.525461596401083 0.0357048933767581 ENSG00000162441 LZIC
ENST00000377213 0.78132737048065 0.451735959845192 0.0431383949043825 ENSG00000162441 LZIC
ENST00000403197 0.763251980126177 0.420721293834532 0.0560587868144503 ENSG00000173614 NMNAT1
ENST00000377205 0.733414837835437 0.375110050772475 0.0515816068691148 ENSG00000173614 NMNAT1
ENST00000462686 0.429022640740143 0.106025259272046 0.102606349551876 ENSG00000173614 NMNAT1
ENST00000492735 0.542274260621248 0.178585877378632 0.101255169185773 ENSG00000173614 NMNAT1
ENST00000496751 0.879168650678681 0.639889896715736 0.0310604754900053 ENSG00000173614 NMNAT1
ENST00000253251 0.122003857129215 0.00962523178810083 -0.0954513364889782 ENSG00000130939 UBE4B
ENST00000377157 0.135107840089182 0.0115682485679211 -0.0902256267820198 ENSG00000130939 UBE4B
ENST00000377153 0.235783517770169 0.0328213641897862 -0.1450126412797 ENSG00000130939 UBE4B
ENST00000343090 0.13299483602274 0.0112449433386735 -0.0934141915444372 ENSG00000130939 UBE4B
ENST00000475795 0.70335135296131 0.335493065042074 -0.055917456271663 ENSG00000130939 UBE4B
ENST00000470736 0.729449959572594 0.369962539133285 -0.0514638117134952 ENSG00000130939 UBE4B
ENST00000466379 0.649292982534994 0.273845962368471 -0.0665098744685775 ENSG00000130939 UBE4B
ENST00000488228 0.925398531611376 0.753857270371096 -0.0211084894796472 ENSG00000130939 UBE4B
ENST00000487244 0.985570414317354 0.948539751706272 -0.00457577806630223 ENSG00000130939 UBE4B
ENST00000377093 0.93248224523966 0.771351998030411 0.0111400266735193 ENSG00000054523 KIF1B
ENST00000263934 0.958181744907955 0.848625846829067 -0.00710590416561126 ENSG00000054523 KIF1B
ENST00000377086 0.94510202243226 0.805583708162882 -0.00919662648685964 ENSG00000054523 KIF1B
ENST00000377083 0.950090969463335 0.820473154519569 0.00846648936922115 ENSG00000054523 KIF1B
ENST00000377081 0.985362452690283 0.947439813494435 -0.0024544350570139 ENSG00000054523 KIF1B
ENST00000497835 0.581895872253648 0.212509055923278 -0.0850643632214171 ENSG00000054523 KIF1B
ENST00000491493 0.915563949556831 0.729086750232534 -0.0155321941800615 ENSG00000142657 PGD
ENST00000487775 0.602168281351899 0.229606553952124 -0.0757160627961536 ENSG00000142657 PGD
ENST00000541529 0.915513903881345 0.728845590717531 0.0128073337780914 ENSG00000142657 PGD
ENST00000477958 0.768816287654429 0.430090881998808 -0.037655024607509 ENSG00000142657 PGD
ENST00000270776 0.966669867941412 0.883952068447153 0.00542332682054446 ENSG00000142657 PGD
ENST00000483936 0.930991837471974 0.767055096294049 -0.0118566515749259 ENSG00000142657 PGD
ENST00000538557 0.97989798508512 0.926337637535865 0.00345832574929686 ENSG00000142657 PGD
ENST00000465632 0.806892855273515 0.49633652799786 -0.0323824152173056 ENSG00000142657 PGD
ENST00000460189 0.907437828875501 0.70823315425122 -0.0157474018315533 ENSG00000142657 PGD
ENST00000493288 0.982873065611772 0.937543779401251 -0.0044596978404161 ENSG00000142657 PGD
ENST00000498356 0.563129122377223 0.196357253161573 0.0598025014031201 ENSG00000142657 PGD
ENST00000496718 0.429211526986255 0.106159631123992 0.083859782523892 ENSG00000142657 PGD
ENST00000400900 0.758044750170749 0.412572556791247 -0.0574041560196719 ENSG00000251503 APITD1-CORT
ENST00000602296 0.758044750170749 0.412572556791247 -0.0574041560196719 ENSG00000175279 APITD1
ENST00000602787 0.758044750170749 0.412572556791247 -0.0574041560196719 ENSG00000175279 APITD1
ENST00000470413 0.753603904804279 0.405574921124318 -0.0585595640492856 ENSG00000251503 APITD1-CORT
ENST00000309048 0.877196192669868 0.635320618667876 -0.0342116033684833 ENSG00000175279 APITD1
ENST00000477755 0.844044194006005 0.568006660683676 -0.0413933369184709 ENSG00000175279 APITD1
ENST00000465026 0.828838585513568 0.538946749734359 -0.0456750001805197 ENSG00000251503 APITD1-CORT
ENST00000377038 0.988734121444818 0.959005741854897 -0.00204521874361486 ENSG00000160049 DFFA
ENST00000476658 0.82864695474233 0.538603672347663 -0.0312921937472542 ENSG00000160049 DFFA
ENST00000377036 0.744022237175075 0.390078368265498 -0.0446893522652168 ENSG00000160049 DFFA
ENST00000472851 0.0737971938642394 0.00404417254137688 -0.187227737153792 ENSG00000142655 PEX14
ENST00000356607 0.211823244038622 0.0264099972736204 -0.121183062748387 ENSG00000142655 PEX14
ENST00000538836 0.204420907095912 0.0246798755823333 -0.123244663090993 ENSG00000142655 PEX14
ENST00000491661 0.192106658467588 0.0219877963994441 -0.138043947369922 ENSG00000142655 PEX14
ENST00000473118 0.565784528999147 0.198331694511178 0.0576546406381686 ENSG00000120948 TARDBP
ENST00000240185 0.716144264132746 0.351483571939953 0.038058646145985 ENSG00000120948 TARDBP
ENST00000476201 0.425944369651938 0.104483309507757 0.0743094593402068 ENSG00000120948 TARDBP
ENST00000472476 0.66305067899544 0.28944737995333 0.0450531378330067 ENSG00000120948 TARDBP
ENST00000439080 0.837964055316795 0.557071625983237 0.0247704790059227 ENSG00000120948 TARDBP
ENST00000473869 0.682473898275055 0.309960624041293 0.0416839410258844 ENSG00000120948 TARDBP
ENST00000315091 0.72416139191604 0.362856561730888 0.0373149948271806 ENSG00000120948 TARDBP
ENST00000477447 0.854484754934232 0.586116176321906 0.0250235368684973 ENSG00000120948 TARDBP
ENST00000496840 0.441630045428054 0.112838356391858 0.0799848744747511 ENSG00000120948 TARDBP
ENST00000475189 0.948112586659511 0.814160774643332 -0.0161433525805041 ENSG00000116649 SRM
ENST00000376957 0.768791809446556 0.429625644592871 0.0334233447447347 ENSG00000116649 SRM
ENST00000490101 0.968230953276883 0.888727256110154 0.00919593957396322 ENSG00000116649 SRM
ENST00000465788 0.776737388409466 0.443913810664548 0.0351262183355554 ENSG00000116649 SRM
ENST00000459997 0.752565782537581 0.403810758788528 0.0363250483848612 ENSG00000116649 SRM
ENST00000487300 0.97126528213606 0.899955130751503 0.00627609693333667 ENSG00000116649 SRM
ENST00000304457 0.561133211087765 0.194835182440838 0.054847752963079 ENSG00000171824 EXOSC10
ENST00000376936 0.561133211087765 0.194835182440838 0.054847752963079 ENSG00000171824 EXOSC10
ENST00000474216 0.657682629965578 0.283740430231275 0.0611308821915318 ENSG00000171824 EXOSC10
ENST00000544779 0.561454597549451 0.195063854512462 0.0548392044990547 ENSG00000171824 EXOSC10
ENST00000452378 0.997937188894786 0.991104279044182 0.000778580182371522 ENSG00000226849 RP4-635E18.7
ENST00000469634 0.896846894625604 0.683679991934697 -0.0292978164318376 ENSG00000171824 EXOSC10
ENST00000478271 0.922356158594321 0.746816317645132 -0.02340399126575 ENSG00000171824 EXOSC10
ENST00000470611 0.897674832265433 0.68665411918656 0.0274573762106427 ENSG00000171824 EXOSC10
ENST00000460196 0.957711425315061 0.84684579931204 -0.0131517547689332 ENSG00000171824 EXOSC10
ENST00000376838 0.59731151519393 0.225576608937563 0.0669384942401064 ENSG00000198793 MTOR
ENST00000361445 0.959605719891162 0.854619235316342 -0.00753594031800861 ENSG00000198793 MTOR
ENST00000473471 0.526027467116046 0.165058873857993 0.100398137342698 ENSG00000198793 MTOR
ENST00000490931 0.333656066680488 0.0636904712871727 0.12963367049127 ENSG00000198793 MTOR
ENST00000455339 0.764053994873297 0.421945534349522 0.0592261511844868 ENSG00000198793 MTOR
ENST00000495435 0.999858153823991 0.998620669283578 -0.000127588076578968 ENSG00000198793 MTOR
ENST00000376810 0.433323029905632 0.108606493105543 0.107122627312173 ENSG00000120942 UBIAD1
ENST00000376804 0.415135018307265 0.0991086999867918 0.11087399440762 ENSG00000120942 UBIAD1
ENST00000486588 0.394339513464638 0.0892094586510527 0.117148920163223 ENSG00000120942 UBIAD1
ENST00000483738 0.388268880517051 0.0864395739110877 0.117689496979559 ENSG00000120942 UBIAD1
ENST00000251546 0.557976195129383 0.192258664826631 -0.0959966799553173 ENSG00000132879 FBXO44
ENST00000376770 0.591246867912921 0.2205500749236 -0.0891738073279536 ENSG00000132879 FBXO44
ENST00000251547 0.591246867912921 0.2205500749236 -0.0891738073279536 ENSG00000132879 FBXO44
ENST00000376762 0.538323593540987 0.175398571563947 -0.099685437184158 ENSG00000132879 FBXO44
ENST00000235310 0.894483747347501 0.67670067953267 -0.0282131360620088 ENSG00000116670 MAD2L2
ENST00000376692 0.892684431669478 0.671599327626551 -0.0287475135337315 ENSG00000116670 MAD2L2
ENST00000376672 0.889267072086538 0.663426145469668 -0.0294508053693151 ENSG00000116670 MAD2L2
ENST00000376669 0.879764850289535 0.641683595450409 -0.0316104863610678 ENSG00000116670 MAD2L2
ENST00000376667 0.884994584902317 0.653575242997922 -0.0305051975708923 ENSG00000116670 MAD2L2
ENST00000445656 0.877373221179113 0.635847690721604 -0.0330568836761069 ENSG00000116670 MAD2L2
ENST00000456915 0.880939369280059 0.643947499747804 -0.0322170483521341 ENSG00000116670 MAD2L2
ENST00000376664 0.947419949596542 0.812593744396289 -0.0166045569309811 ENSG00000116670 MAD2L2
ENST00000376655 0.797808848933072 0.481590588242413 -0.0497436649906376 ENSG00000116670 MAD2L2
ENST00000376637 0.674688458503666 0.301497834689819 0.0675665923733773 ENSG00000177674 AGTRAP
ENST00000476512 0.832605642709037 0.547069880974017 0.0397532909769844 ENSG00000177674 AGTRAP
ENST00000400895 0.827156578173106 0.53617085386506 0.040799341461051 ENSG00000177674 AGTRAP
ENST00000491346 0.675112374085538 0.302281607457045 0.0674675653066548 ENSG00000177674 AGTRAP
ENST00000376629 0.63637546882841 0.261333652141257 0.0734299689257006 ENSG00000177674 AGTRAP
ENST00000376627 0.674950621234015 0.302009988846242 0.0675071944072882 ENSG00000177674 AGTRAP
ENST00000314340 0.659487413266052 0.285813425213869 0.0697728539170119 ENSG00000177674 AGTRAP
ENST00000452018 0.717679402476761 0.353894693958927 0.0607642667378549 ENSG00000177674 AGTRAP
ENST00000510878 0.67506149318664 0.302146939976883 0.0675177672571098 ENSG00000177674 AGTRAP
ENST00000476309 0.532524651261086 0.170867603773328 0.0979674297252899 ENSG00000177674 AGTRAP
ENST00000514733 0.474420389673485 0.130460131069809 0.109143837227615 ENSG00000177674 AGTRAP
ENST00000433342 0.540689464194089 0.177316809575778 0.0986787751244224 ENSG00000215910 C1orf167
ENST00000312793 0.540080162898245 0.176680618231152 0.0987675243116001 ENSG00000215910 C1orf167
ENST00000444493 0.523001410429266 0.162853768261676 0.102546016045394 ENSG00000215910 C1orf167
ENST00000449278 0.523001410429266 0.162809896449968 0.102537432020209 ENSG00000215910 C1orf167
ENST00000376592 0.84557092349785 0.570711400726799 0.0347698821740579 ENSG00000177000 MTHFR
ENST00000376583 0.853159203741277 0.583777083181499 0.033273391902174 ENSG00000177000 MTHFR
ENST00000376590 0.790278605384366 0.466831335195687 0.0449861369973922 ENSG00000177000 MTHFR
ENST00000376585 0.884294742046474 0.651278696296312 0.0284361722909145 ENSG00000177000 MTHFR
ENST00000312413 0.775486299793935 0.442262859983819 0.0370371300461761 ENSG00000011021 CLCN6
ENST00000346436 0.775420557702492 0.442206148833261 0.0370267739033091 ENSG00000011021 CLCN6
ENST00000376497 0.70767917476294 0.340370515432478 -0.0696822764289748 ENSG00000011021 CLCN6
ENST00000376487 0.961639059348521 0.861995510904298 0.00925127680545734 ENSG00000011021 CLCN6
ENST00000376496 0.972974938372441 0.906438612553329 0.00636631416064528 ENSG00000011021 CLCN6
ENST00000376491 0.795203060652562 0.47682623236989 -0.0456128479735562 ENSG00000011021 CLCN6
ENST00000376492 0.812911018906295 0.506050937358548 -0.0411248340031503 ENSG00000011021 CLCN6
ENST00000376490 0.795203060652562 0.47682623236989 -0.0456128479735562 ENSG00000011021 CLCN6
ENST00000446542 0.568709230828783 0.200756903565675 0.0921110078646798 ENSG00000242349 NPPA-AS1
ENST00000376572 0.307810540291121 0.0541429678032839 0.102415622328371 ENSG00000116685 KIAA2013
ENST00000376576 0.503640273118281 0.148286807532623 0.0878310588982108 ENSG00000116685 KIAA2013
ENST00000485046 0.26543920739157 0.0406538141332884 0.111525304411647 ENSG00000083444 PLOD1
ENST00000449038 0.626796985771776 0.252269499520764 0.0647019817250904 ENSG00000083444 PLOD1
ENST00000358133 0.579621922501734 0.210440125259746 0.0686545816877062 ENSG00000083444 PLOD1
ENST00000376369 0.228250570862506 0.0305623441869888 0.11625170543706 ENSG00000083444 PLOD1
ENST00000429000 0.273150327095101 0.0428760869307551 0.110169008334565 ENSG00000083444 PLOD1
ENST00000196061 0.206179593321013 0.0251680236149707 0.120710963522175 ENSG00000083444 PLOD1
ENST00000465920 0.0499369321468636 0.00205556701163124 0.181096093940075 ENSG00000083444 PLOD1
ENST00000491536 0.231647355313396 0.0316391490268285 0.120963636963698 ENSG00000083444 PLOD1
ENST00000470133 0.18700229405011 0.0209637821442899 0.132395055987444 ENSG00000083444 PLOD1
ENST00000481933 0.286449816315011 0.0471916992487148 0.117542665481978 ENSG00000083444 PLOD1
ENST00000444836 0.296469725231089 0.0502042518522238 0.0777859267196215 ENSG00000116688 MFN2
ENST00000490079 0.873277129537468 0.62550761693938 -0.0308975903278304 ENSG00000116688 MFN2
ENST00000235329 0.300211940432412 0.051562997452242 0.0773521493275042 ENSG00000116688 MFN2
ENST00000484391 0.944127338653772 0.802696031067799 -0.0153458564199855 ENSG00000116688 MFN2
ENST00000497302 0.945501537832468 0.807083040906539 0.0145784196739338 ENSG00000116688 MFN2
ENST00000412236 0.792054237726278 0.469885532039463 0.0433285783470637 ENSG00000116688 MFN2
ENST00000478749 0.518162488747748 0.158720195975556 -0.0969804755498588 ENSG00000116691 MIIP
ENST00000235332 0.577305294623248 0.208377761400848 -0.0852973715765838 ENSG00000116691 MIIP
ENST00000436478 0.577305294623248 0.208377761400848 -0.0852973715765838 ENSG00000116691 MIIP
ENST00000466860 0.727244181398493 0.36742466785066 -0.0655307812839259 ENSG00000116691 MIIP
ENST00000498685 0.612064577999247 0.238342915794893 -0.087360712457548 ENSG00000116691 MIIP
ENST00000356315 0.981612023072355 0.931982465420519 0.00343682723307769 ENSG00000048707 VPS13D
ENST00000358136 0.981612023072355 0.931982465420519 0.00343682723307769 ENSG00000048707 VPS13D
ENST00000011700 0.95976050714695 0.855055413469766 0.00787426227020128 ENSG00000048707 VPS13D
ENST00000460333 0.624032187974189 0.249246444942798 -0.0630792733905847 ENSG00000048707 VPS13D
ENST00000487188 0.945712812876325 0.807818331786206 -0.0163126258566268 ENSG00000048707 VPS13D
ENST00000496628 0.832163160006929 0.545512686831528 0.0301310426105607 ENSG00000048707 VPS13D
ENST00000543766 0.697003369479321 0.327594872727442 0.0556570196412199 ENSG00000048707 VPS13D
ENST00000471923 0.519361544802185 0.159740290668775 0.0894149725739453 ENSG00000048707 VPS13D
ENST00000543710 0.498963947254575 0.145396547886439 0.103074473518337 ENSG00000048707 VPS13D
ENST00000376223 0.0388186041466105 0.00125597846704337 -0.20431825215211 ENSG00000162496 DHRS3
ENST00000464917 0.136699312097322 0.0118365171681897 -0.168601246516644 ENSG00000162496 DHRS3
ENST00000430996 0.166710443545027 0.0169732069100763 -0.169110124461802 ENSG00000162496 DHRS3
ENST00000482265 0.506868179171402 0.150572003570484 -0.0985017650393391 ENSG00000162496 DHRS3
ENST00000376048 0.744282571431447 0.390367481112922 -0.0345355966293464 ENSG00000116731 PRDM2
ENST00000311066 0.767403432310332 0.427289815103865 -0.0324952014298529 ENSG00000116731 PRDM2
ENST00000235372 0.731983250328097 0.373010706512902 -0.0357884105094664 ENSG00000116731 PRDM2
ENST00000491134 0.84276227073128 0.565533484915485 -0.023751569625364 ENSG00000116731 PRDM2
ENST00000502727 0.678613831213088 0.305657008160783 -0.065515347824162 ENSG00000116731 PRDM2
ENST00000502724 0.5599078638049 0.193621589910704 -0.0829039298018611 ENSG00000116731 PRDM2
ENST00000413440 0.832326635098249 0.546630513903395 -0.0249253317305193 ENSG00000116731 PRDM2
ENST00000343137 0.872237534127693 0.623450181255769 -0.0203598591553149 ENSG00000116731 PRDM2
ENST00000491815 0.694993410470378 0.324981790759409 -0.063492655986187 ENSG00000116731 PRDM2
ENST00000503842 0.848172410399405 0.575477311999435 -0.0227641298941535 ENSG00000116731 PRDM2
ENST00000407521 0.67188169562299 0.298342154213384 -0.0663779264347095 ENSG00000116731 PRDM2
ENST00000505823 0.848559442779931 0.57636824716826 -0.0227282988019789 ENSG00000116731 PRDM2
ENST00000491547 0.813353510184093 0.506727065236216 -0.0430532740541628 ENSG00000189337 KAZN
ENST00000376030 0.900418290872183 0.693310038455845 -0.0243063054710219 ENSG00000189337 KAZN
ENST00000503743 0.820843792381058 0.523521892583325 -0.0415069506251664 ENSG00000189337 KAZN
ENST00000422387 0.897271234919649 0.685127885515756 -0.0250306626238649 ENSG00000189337 KAZN
ENST00000361144 0.962399802889114 0.865165484912029 -0.010477190491508 ENSG00000189337 KAZN
ENST00000376028 0.890542318222909 0.667139747775248 -0.0297058089682264 ENSG00000189337 KAZN
ENST00000400798 0.995259777034599 0.983523785691676 -0.00128949838010604 ENSG00000189337 KAZN
ENST00000400797 0.964134899737132 0.872256910484188 -0.0106963785999185 ENSG00000189337 KAZN
ENST00000428417 0.964789529261017 0.877452170651868 0.0114073947363973 ENSG00000171729 TMEM51
ENST00000376014 0.965007975927773 0.877965442352216 0.0113604851696299 ENSG00000171729 TMEM51
ENST00000400796 0.952524379689656 0.828536580847231 0.0160054002449644 ENSG00000171729 TMEM51
ENST00000434578 0.952524379689656 0.828536580847231 0.0160054002449644 ENSG00000171729 TMEM51
ENST00000376008 0.952409014106647 0.828009191063416 0.0160535162338492 ENSG00000171729 TMEM51
ENST00000375980 0.974826978161204 0.912184341957875 -0.0051570792436572 ENSG00000142634 EFHD2
ENST00000445566 0.907562144340171 0.70849713443491 0.0201616498974332 ENSG00000142634 EFHD2
ENST00000546424 0.858132954982454 0.594397041100757 0.0389611090475557 ENSG00000132906 CASP9
ENST00000333868 0.776064032613578 0.443143596882297 0.0563235289433499 ENSG00000132906 CASP9
ENST00000348549 0.776064032613578 0.443143596882297 0.0563235289433499 ENSG00000132906 CASP9
ENST00000400777 0.769094033128386 0.430998411693191 0.0579574108127572 ENSG00000132906 CASP9
ENST00000375890 0.79306181758317 0.4724540826858 0.0534931566664004 ENSG00000132906 CASP9
ENST00000474305 0.756526547025291 0.409972921309388 0.061927656463064 ENSG00000132906 CASP9
ENST00000375849 0.943147865337272 0.798810031869196 -0.0113496282833012 ENSG00000116138 DNAJC16
ENST00000375847 0.927307755954637 0.759266586778171 -0.0135960322730846 ENSG00000116138 DNAJC16
ENST00000475133 0.927307755954637 0.759266586778171 -0.0135960322730846 ENSG00000116138 DNAJC16
ENST00000375838 0.949982729024216 0.820152843221666 -0.0123091372723886 ENSG00000116138 DNAJC16
ENST00000483270 0.881746244187108 0.645369715905585 0.0237441581021327 ENSG00000116138 DNAJC16
ENST00000495523 0.980283952200047 0.927149712338715 0.00595208158144901 ENSG00000116138 DNAJC16
ENST00000480945 0.941160991171774 0.793178308226573 0.0119688542684131 ENSG00000197312 DDI2
ENST00000486680 0.948995313487926 0.816660187020532 0.0163284642279113 ENSG00000197312 DDI2
ENST00000320153 0.61897723696369 0.245172471481844 -0.0639575823046317 ENSG00000197312 DDI2
ENST00000483899 0.651797541494818 0.277054143048634 -0.0765080939347682 ENSG00000197312 DDI2
ENST00000345034 0.986586193171533 0.951705334059278 -0.00386395631749824 ENSG00000215695 RSC1A1
ENST00000375799 0.638445759857576 0.263098396510938 0.0548485287121622 ENSG00000116786 PLEKHM2
ENST00000375793 0.638445759857576 0.263098396510938 0.0548485287121622 ENSG00000116786 PLEKHM2
ENST00000462455 0.984528545126487 0.944794820973164 0.00449696345787209 ENSG00000116786 PLEKHM2
ENST00000453804 0.547205488783801 0.182912064206321 0.0741490036691328 ENSG00000237938 RP11-288I21.1
ENST00000477849 0.762608335793421 0.419839311584383 0.0557362487456926 ENSG00000116786 PLEKHM2
ENST00000496928 0.326023662091519 0.0606438474745532 -0.115542872075104 ENSG00000162458 FBLIM1
ENST00000508310 0.353458564950305 0.0714541246503618 -0.112385321065763 ENSG00000162458 FBLIM1
ENST00000510393 0.413242572577383 0.0981619551726425 -0.104198584386998 ENSG00000162458 FBLIM1
ENST00000430076 0.334399264560294 0.0640494213412497 -0.113499360391112 ENSG00000162458 FBLIM1
ENST00000375771 0.858981926065851 0.596372575194827 -0.0205712046067004 ENSG00000162458 FBLIM1
ENST00000510929 0.303278881456948 0.0525361029475407 -0.119101503614097 ENSG00000162458 FBLIM1
ENST00000502638 0.279562266520533 0.044928877622582 -0.124205908317454 ENSG00000162458 FBLIM1
ENST00000375766 0.855647178318102 0.588580904330977 -0.0210308664075934 ENSG00000162458 FBLIM1
ENST00000400773 0.854605555767474 0.586418395259639 -0.0211604480104157 ENSG00000162458 FBLIM1
ENST00000483633 0.35676426155559 0.0729056538540757 -0.11360352789761 ENSG00000162458 FBLIM1
ENST00000502739 0.319384368769013 0.0580944325014841 -0.112425932560755 ENSG00000162458 FBLIM1
ENST00000431771 0.371469636484407 0.078973302119132 -0.111867713903461 ENSG00000162458 FBLIM1
ENST00000441801 0.447223773816993 0.115739952086495 -0.0862310802843234 ENSG00000162458 FBLIM1
ENST00000332305 0.909142952360205 0.711977851942039 -0.0165706816069096 ENSG00000162458 FBLIM1
ENST00000514156 0.960086061852781 0.855979755607909 0.0105482686065544 ENSG00000162458 FBLIM1
ENST00000509138 0.695741890157803 0.32587496172801 0.0544723627269819 ENSG00000162458 FBLIM1
ENST00000375759 0.817196573274892 0.515061482491588 -0.0215953924783096 ENSG00000065526 SPEN
ENST00000438066 0.775890845102623 0.442848690430006 -0.0483375959564917 ENSG00000065526 SPEN
ENST00000471538 0.822105291862762 0.526215007732301 -0.0467044095196383 ENSG00000065526 SPEN
ENST00000442985 0.651024477302908 0.275787313307505 -0.0667827726018521 ENSG00000065526 SPEN
ENST00000375743 0.803177336719855 0.489674852885438 0.0424161087602959 ENSG00000116809 ZBTB17
ENST00000537142 0.803177336719855 0.489674852885438 0.0424161087602959 ENSG00000116809 ZBTB17
ENST00000375733 0.803177336719855 0.489674852885438 0.0424161087602959 ENSG00000116809 ZBTB17
ENST00000448462 0.970719157794543 0.898261858890538 0.00824862809106686 ENSG00000116809 ZBTB17
ENST00000479282 0.935287712512286 0.778422815056869 -0.0202014427909559 ENSG00000116809 ZBTB17
ENST00000411503 0.989225739236669 0.96074432004355 0.00357788329054325 ENSG00000173641 HSPB7
ENST00000442459 0.989225739236669 0.96074432004355 0.00357788329054325 ENSG00000173641 HSPB7
ENST00000311890 0.999735572970472 0.997439479715476 0.000233292212346981 ENSG00000173641 HSPB7
ENST00000375718 0.999240755071842 0.995916616604768 0.00037142780274593 ENSG00000173641 HSPB7
ENST00000358432 0.678771825929603 0.305880850418619 -0.0426539381491226 ENSG00000142627 EPHA2
ENST00000462805 0.249746338473114 0.0363118606080577 0.140494518993727 ENSG00000142627 EPHA2
ENST00000480202 0.162057629968905 0.0160735752036781 -0.129270482129541 ENSG00000142627 EPHA2
ENST00000461614 0.75210772089842 0.402934784296938 -0.046693680408561 ENSG00000142627 EPHA2
ENST00000424774 0.336099176350107 0.0647457149672535 -0.13995791030869 ENSG00000227959 RP11-276H7.2
ENST00000478117 0.684367561592603 0.312348177846524 0.0697009732884533 ENSG00000142632 ARHGEF19
ENST00000270747 0.742646819799864 0.387876186391865 0.0594245554764408 ENSG00000142632 ARHGEF19
ENST00000375592 0.349525519495231 0.0698811039936007 -0.0915900314072086 ENSG00000037637 FBXO42
ENST00000475078 0.632624590545133 0.257763682922633 -0.0755607016712972 ENSG00000055070 SZRD1
ENST00000401088 0.542687120342641 0.178921811081842 -0.0503465623111814 ENSG00000055070 SZRD1
ENST00000471507 0.5696512811451 0.20153498781494 -0.0745204650287475 ENSG00000055070 SZRD1
ENST00000401089 0.542687120342641 0.178921811081842 -0.0503465623111814 ENSG00000055070 SZRD1
ENST00000486763 0.448591422752216 0.11634199881889 -0.091233219579876 ENSG00000055070 SZRD1
ENST00000476423 0.615249125527912 0.241127778245291 -0.0769529828441127 ENSG00000055070 SZRD1
ENST00000475554 0.447309594539342 0.115803859264074 -0.0914059348459837 ENSG00000055070 SZRD1
ENST00000375590 0.625134976581911 0.250251084139972 -0.0495978966711667 ENSG00000055070 SZRD1
ENST00000472351 0.581314300831571 0.211903167279178 -0.073063530019556 ENSG00000055070 SZRD1
ENST00000492354 0.544933633531825 0.180686712437522 -0.0501507775599094 ENSG00000055070 SZRD1
ENST00000472461 0.646954667633573 0.271636863728614 -0.0640741817638991 ENSG00000055070 SZRD1
ENST00000491418 0.633059342161037 0.258143176566489 -0.0435248867435516 ENSG00000187144 SPATA21
ENST00000466212 0.63285972033696 0.257971870042764 -0.0473056300583624 ENSG00000187144 SPATA21
ENST00000337132 0.423032494153479 0.103187696190772 0.0702922285371935 ENSG00000157191 NECAP2
ENST00000504551 0.833563218693308 0.548745100591682 0.0306863200433837 ENSG00000157191 NECAP2
ENST00000406746 0.425966686935637 0.104558675989286 0.0699807905758646 ENSG00000157191 NECAP2
ENST00000457722 0.832534996668017 0.546963051413315 0.0301170161804645 ENSG00000157191 NECAP2
ENST00000486390 0.607471944141642 0.233950164000857 -0.0798801986104015 ENSG00000157191 NECAP2
ENST00000443980 0.425966686935637 0.104558675989286 0.0699807905758646 ENSG00000157191 NECAP2
ENST00000504858 0.992316278057454 0.972239462667191 0.00191981980542156 ENSG00000157191 NECAP2
ENST00000508680 0.913111569579185 0.723202907840459 -0.0199614908716789 ENSG00000157191 NECAP2
ENST00000492095 0.425966686935637 0.104558675989286 0.0699807905758646 ENSG00000157191 NECAP2
ENST00000459640 0.863727593799158 0.606425701779973 0.0266401248341118 ENSG00000157191 NECAP2
ENST00000496239 0.425966686935637 0.104558675989286 0.0699807905758646 ENSG00000157191 NECAP2
ENST00000513161 0.833563218693308 0.548745100591682 0.0306863200433837 ENSG00000157191 NECAP2
ENST00000263511 0.350644470026166 0.0702335032778026 -0.102926371264815 ENSG00000080947 CROCCP3
ENST00000591348 0.332832602895613 0.0632850446330186 -0.106799092909575 ENSG00000080947 CROCCP3
ENST00000420820 0.205754481342966 0.0250602750314623 -0.162402690138528 ENSG00000080947 CROCCP3
ENST00000590118 0.942877967725927 0.79810145514255 -0.0185031772153697 ENSG00000080947 CROCCP3
ENST00000589964 0.927290161238875 0.759207910250602 -0.022181140603148 ENSG00000080947 CROCCP3
ENST00000430580 0.679838707007608 0.307010847838705 0.037952654702574 ENSG00000219481 NBPF1
ENST00000392963 0.81691244108058 0.514543866954927 0.0278993140339708 ENSG00000219481 NBPF1
ENST00000420031 0.814140764633974 0.508477786189684 -0.0417875198354218 ENSG00000219481 NBPF1
ENST00000432949 0.626526998232007 0.251970579492831 -0.0651114277329818 ENSG00000219481 NBPF1
ENST00000287968 0.759625685416083 0.415133478958127 -0.0581913820726516 ENSG00000219481 NBPF1
ENST00000420513 0.660306641595877 0.286858009293562 0.0528129693123534 ENSG00000219481 NBPF1
ENST00000599069 0.772569962778942 0.438496036717741 0.0369093505495556 ENSG00000219481 NBPF1
ENST00000599908 0.779061196470255 0.447597314865631 0.0508852881391379 ENSG00000219481 NBPF1
ENST00000449853 0.845942801112495 0.571556447954767 0.0312876258508865 ENSG00000219481 NBPF1
ENST00000540383 0.849389179368801 0.577444667573351 -0.0308667055896254 ENSG00000215908 CROCCP2
ENST00000412962 0.920865974057745 0.742738118014191 -0.0179400603302502 ENSG00000215908 CROCCP2
ENST00000362058 0.904210206385488 0.702159005055746 -0.0270739047073035 ENSG00000215908 CROCCP2
ENST00000466256 0.563176590013568 0.196403958163606 -0.0837636050524212 ENSG00000058453 CROCC
ENST00000375541 0.968048257933556 0.888325746198437 -0.00812437724389375 ENSG00000058453 CROCC
ENST00000445545 0.566397915822052 0.198895393329076 -0.0796395230048177 ENSG00000058453 CROCC
ENST00000467938 0.540535091751646 0.177194197760161 -0.0847528145956056 ENSG00000058453 CROCC
ENST00000492631 0.306447327936862 0.0536425220006683 -0.141532461743994 ENSG00000058453 CROCC
ENST00000494191 0.909142952360205 0.712295675875537 -0.0268331476804355 ENSG00000058453 CROCC
ENST00000465021 0.496486123642254 0.143647967640936 0.110036168393243 ENSG00000058453 CROCC
ENST00000375535 0.618946445013103 0.245134124607469 0.0691455640290435 ENSG00000117122 MFAP2
ENST00000375534 0.649455907642429 0.274117124598664 0.065578446583496 ENSG00000117122 MFAP2
ENST00000490075 0.634188679677266 0.259271894722265 0.0673661077838886 ENSG00000117122 MFAP2
ENST00000438542 0.636466939551576 0.261403217021472 0.0670829837848666 ENSG00000117122 MFAP2
ENST00000476788 0.739918154415927 0.383918587448313 0.0526353828701996 ENSG00000117122 MFAP2
ENST00000478684 0.877196192669868 0.635250342459819 0.0298574355006973 ENSG00000117122 MFAP2
ENST00000492598 0.896757984308594 0.68341766079907 0.0258568211106124 ENSG00000117122 MFAP2
ENST00000446261 0.898767364213709 0.689278732254009 0.0226475243005092 ENSG00000226526 RP1-37C10.3
ENST00000326735 0.995259777034599 0.983510227172492 -0.00113849350636451 ENSG00000159363 ATP13A2
ENST00000341676 0.972250621802227 0.904485321064706 -0.00665236585100962 ENSG00000159363 ATP13A2
ENST00000452699 0.972250621802227 0.904501895524801 -0.00665190976275849 ENSG00000159363 ATP13A2
ENST00000466561 0.792724063012124 0.471404155694339 -0.0490273188077342 ENSG00000159363 ATP13A2
ENST00000502418 0.702278919233591 0.333580607886179 -0.0678517677719878 ENSG00000159363 ATP13A2
ENST00000503552 0.937357069992123 0.7836241733714 0.0191480750856265 ENSG00000159363 ATP13A2
ENST00000463860 0.978454548308987 0.921829194281349 -0.00690829931171949 ENSG00000159363 ATP13A2
ENST00000502860 0.886044023463015 0.655850270785751 -0.0320173165994805 ENSG00000159363 ATP13A2
ENST00000506174 0.910353750418432 0.716080860896328 -0.0267193210587114 ENSG00000159363 ATP13A2
ENST00000510069 0.632108821512829 0.257043065247218 0.0718506379348728 ENSG00000159363 ATP13A2
ENST00000511957 0.52738121150573 0.166170440566658 0.0977207586273479 ENSG00000159363 ATP13A2
ENST00000508222 0.36937112375772 0.0781386379669074 0.123949956869064 ENSG00000159363 ATP13A2
ENST00000509619 0.562239837414794 0.195658892484676 0.0919582799088478 ENSG00000159363 ATP13A2
ENST00000375499 0.57974139192786 0.210629740814667 0.0594871417722443 ENSG00000117118 SDHB
ENST00000485515 0.585040992645543 0.215568083707761 0.0606178406844697 ENSG00000117118 SDHB
ENST00000491274 0.315689319085341 0.0567066502324152 0.101782231413619 ENSG00000117118 SDHB
ENST00000475506 0.425944369651938 0.104491415920135 0.0933891610903145 ENSG00000117118 SDHB
ENST00000463045 0.595889328454992 0.224355305648867 0.070129913175775 ENSG00000117118 SDHB
ENST00000466613 0.817869648766356 0.517356723776768 0.0408143636510622 ENSG00000117118 SDHB
ENST00000439577 0.249746338473114 0.0363021151775152 0.146185176533307 ENSG00000227751 RP1-20B21.4
ENST00000375436 0.923502885001862 0.749252106832833 0.0136084291418501 ENSG00000179051 RCC2
ENST00000474892 0.870736765098497 0.619755655413812 0.0290441973518455 ENSG00000179051 RCC2
ENST00000375433 0.856557616940125 0.590731079994184 -0.0248655193720889 ENSG00000179051 RCC2
ENST00000361221 0.617526658700681 0.243065815251515 -0.0694345660700671 ENSG00000074964 ARHGEF10L
ENST00000452522 0.617526658700681 0.243065815251515 -0.0694345660700671 ENSG00000074964 ARHGEF10L
ENST00000434513 0.635840620316113 0.260760218877582 -0.0694363753674215 ENSG00000074964 ARHGEF10L
ENST00000375415 0.720969604899338 0.358087943278626 -0.0572218753715375 ENSG00000074964 ARHGEF10L
ENST00000375420 0.709897545993995 0.342884489919486 -0.0697172699685441 ENSG00000074964 ARHGEF10L
ENST00000469726 0.862138266894393 0.603276507545038 -0.0329862227947252 ENSG00000074964 ARHGEF10L
ENST00000375408 0.874047652634727 0.62746540870754 -0.0314937592426593 ENSG00000074964 ARHGEF10L
ENST00000167825 0.874047652634727 0.62746540870754 -0.0314937592426593 ENSG00000074964 ARHGEF10L
ENST00000475356 0.751688784215588 0.402226588368194 -0.0544391156138337 ENSG00000074964 ARHGEF10L
ENST00000494072 0.579225450174395 0.21017124796221 -0.0602979751822119 ENSG00000255275 RP13-279N23.2
ENST00000538309 0.857874691255572 0.593785906059599 -0.0365438186437299 ENSG00000159423 ALDH4A1
ENST00000538839 0.938626007016744 0.786666412344822 -0.0186684248279515 ENSG00000159423 ALDH4A1
ENST00000290597 0.938720790827124 0.787092306175414 -0.0186415070112819 ENSG00000159423 ALDH4A1
ENST00000375341 0.915513903881345 0.72892343385698 -0.0239312470858604 ENSG00000159423 ALDH4A1
ENST00000455833 0.2059917633927 0.0251060768344345 -0.107002106126265 ENSG00000169991 IFFO2
ENST00000416166 0.0881601667939345 0.00548881029927313 -0.164082215197108 ENSG00000169991 IFFO2
ENST00000375254 0.909423718258129 0.713251610189507 -0.0155530278654432 ENSG00000127481 UBR4
ENST00000375226 0.909423718258129 0.713200387102617 -0.0155554281805344 ENSG00000127481 UBR4
ENST00000375267 0.909423718258129 0.713200387102617 -0.0155554281805344 ENSG00000127481 UBR4
ENST00000375217 0.909423718258129 0.713200387102617 -0.0155554281805344 ENSG00000127481 UBR4
ENST00000375225 0.859252010023751 0.59705853598757 -0.0352863563964703 ENSG00000127481 UBR4
ENST00000429347 0.867725027298212 0.61463642085625 -0.0247662721209353 ENSG00000127481 UBR4
ENST00000375224 0.903593542861718 0.700234518406263 -0.0177617551524132 ENSG00000127481 UBR4
ENST00000459947 0.973378586505846 0.907773170202832 -0.00821631375200914 ENSG00000127481 UBR4
ENST00000543981 0.909274620989639 0.712681851051284 -0.0173593682087369 ENSG00000127481 UBR4
ENST00000467272 0.926254265749312 0.757199246037203 -0.0169657127879113 ENSG00000127481 UBR4
ENST00000483922 0.999928077376147 0.999557723642927 4.1053185576761e-05 ENSG00000127481 UBR4
ENST00000494503 0.556579152691019 0.190980006411778 -0.0885564809007132 ENSG00000127481 UBR4
ENST00000466969 0.788698848238142 0.463299531789513 -0.0553460160925394 ENSG00000127481 UBR4
ENST00000375218 0.980283952200047 0.927500099230246 -0.0057621721484417 ENSG00000127481 UBR4
ENST00000425413 0.84892666656096 0.576818680232982 -0.0297161455220406 ENSG00000127481 UBR4
ENST00000417040 0.944637946593008 0.804478273995367 -0.0118472013165462 ENSG00000127481 UBR4
ENST00000475973 0.998282745187582 0.992799964498275 0.000615846999066597 ENSG00000127481 UBR4
ENST00000465036 0.995917604362797 0.985954773316063 0.00131161292470635 ENSG00000127481 UBR4
ENST00000419533 0.857099526438929 0.591966318628768 0.0245554146246638 ENSG00000127481 UBR4
ENST00000437898 0.720204039802259 0.357076368346242 0.0277219686580077 ENSG00000230424 RP1-43E13.2
ENST00000477853 0.714907388970367 0.349959223224327 0.0280726085350854 ENSG00000127463 EMC1
ENST00000480380 0.917207167876126 0.733897429316886 -0.0133626764844291 ENSG00000127463 EMC1
ENST00000375199 0.727133289263944 0.367244177575356 0.0282143192389251 ENSG00000127463 EMC1
ENST00000375208 0.675978418858205 0.303112714019464 0.0359192213443719 ENSG00000127463 EMC1
ENST00000461353 0.951913169095854 0.825876435108616 0.0110731471695532 ENSG00000127463 EMC1
ENST00000486405 0.474412832770334 0.130439055252371 0.0847212950106474 ENSG00000127463 EMC1
ENST00000486238 0.70693404091256 0.339419396029902 0.0573001628681068 ENSG00000127463 EMC1
ENST00000494770 0.748894440064042 0.397834102483769 0.0442043207570823 ENSG00000127463 EMC1
ENST00000462505 0.344668410444627 0.0678531887116421 0.113285773027382 ENSG00000127463 EMC1
ENST00000496654 0.606409302989988 0.233139919682558 0.0808960042762596 ENSG00000127463 EMC1
ENST00000467423 0.721072989894968 0.358359653081685 0.0503815163593529 ENSG00000127463 EMC1
ENST00000475079 0.999787167318368 0.998256035416163 0.000111039592507183 ENSG00000127463 EMC1
ENST00000488681 0.934053536490002 0.774896537464317 0.0151439829332392 ENSG00000127463 EMC1
ENST00000356068 0.939444783090224 0.789004873213091 0.0141677545135583 ENSG00000127463 EMC1
ENST00000330263 0.738219600044779 0.381417897947586 0.0406789280627501 ENSG00000053372 MRTO4
ENST00000493700 0.783199411123795 0.454376009448692 0.0517018938223885 ENSG00000053372 MRTO4
ENST00000479559 0.917145946301489 0.733790589955454 0.0223905785875436 ENSG00000053372 MRTO4
ENST00000235835 0.969911791974893 0.89646239453754 -0.00731178583465473 ENSG00000053371 AKR7A2
ENST00000330072 0.97846152001371 0.922171840232967 -0.00548684135592627 ENSG00000053371 AKR7A2
ENST00000489286 0.938767866130382 0.7872062893618 0.0159181760528615 ENSG00000053371 AKR7A2
ENST00000481966 0.777044628699021 0.444347473038024 0.0498589622753185 ENSG00000053371 AKR7A2
ENST00000492217 0.82075496434631 0.523250844511159 -0.0426025645946688 ENSG00000053371 AKR7A2
ENST00000375155 0.888853935759218 0.662665448276894 0.0307824131635671 ENSG00000040487 PQLC2
ENST00000375153 0.888853935759218 0.662665448276894 0.0307824131635671 ENSG00000040487 PQLC2
ENST00000469076 0.87961741909773 0.641369356203162 0.0328692888755518 ENSG00000040487 PQLC2
ENST00000400548 0.87961741909773 0.641423884383093 0.0328776529540109 ENSG00000040487 PQLC2
ENST00000497827 0.8281733141706 0.537807916403497 0.0443811009173546 ENSG00000040487 PQLC2
ENST00000401084 0.654912868111282 0.280574043430816 -0.0434515250033587 ENSG00000077549 CAPZB
ENST00000264203 0.654912868111282 0.280591259177716 -0.0434516316471642 ENSG00000077549 CAPZB
ENST00000375144 0.887648061981278 0.659486076853746 -0.0185537594281553 ENSG00000077549 CAPZB
ENST00000375142 0.655971592065431 0.281707130862254 -0.0433544974878511 ENSG00000077549 CAPZB
ENST00000433834 0.641495379097392 0.265995520876134 -0.043905350721536 ENSG00000077549 CAPZB
ENST00000264202 0.493094271550598 0.141761030196095 -0.0589354823335051 ENSG00000077549 CAPZB
ENST00000413711 0.660306641595877 0.286762770476896 -0.047866289348076 ENSG00000077549 CAPZB
ENST00000459967 0.659562734160138 0.285982645636396 -0.0549446388517607 ENSG00000077549 CAPZB
ENST00000457768 0.957189349970357 0.844638236146127 0.0123257894229454 ENSG00000077549 CAPZB
ENST00000489607 0.897010663331995 0.684261936986092 -0.0243939692040201 ENSG00000077549 CAPZB
ENST00000482808 0.410337257999017 0.0967245397011734 -0.092366809967266 ENSG00000077549 CAPZB
ENST00000602662 0.874585909739418 0.628835438351511 0.0251666545575458 ENSG00000270136 MINOS1-NBL1
ENST00000486890 0.990257068375947 0.964221722909992 0.00279076850738767 ENSG00000173436 MINOS1
ENST00000322753 0.988479944935886 0.957232024706765 0.00334889258015373 ENSG00000173436 MINOS1
ENST00000498067 0.912430280892529 0.72199182593112 -0.0268929407970003 ENSG00000173436 MINOS1
ENST00000462646 0.986797685508047 0.952194254670072 0.00372480936066969 ENSG00000173436 MINOS1
ENST00000467029 0.982605066620058 0.936057301676011 0.00507489861584334 ENSG00000173436 MINOS1
ENST00000481464 0.98258216451655 0.936011819955057 0.00507843556917849 ENSG00000173436 MINOS1
ENST00000498642 0.984001052310594 0.942774333347102 0.00454370948384968 ENSG00000173436 MINOS1
ENST00000479642 0.977740464735838 0.919560411413532 -0.00753112319143837 ENSG00000173436 MINOS1
ENST00000602293 0.89693334591328 0.68389352661778 0.0240003310710174 ENSG00000270136 MINOS1-NBL1
ENST00000602384 0.898605790449202 0.688819117209088 0.0237728162818997 ENSG00000270136 MINOS1-NBL1
ENST00000602450 0.89693334591328 0.683935961332316 0.0240000051719883 ENSG00000270136 MINOS1-NBL1
ENST00000485362 0.984827028946619 0.945789281083747 0.00430104447321236 ENSG00000173436 MINOS1
ENST00000428975 0.413062273864731 0.0980975504348903 0.11485343974509 ENSG00000158747 NBL1
ENST00000289749 0.447223773816993 0.115723473970347 0.108037935260261 ENSG00000158747 NBL1
ENST00000451758 0.384587496532102 0.0849023235695302 0.119199396562133 ENSG00000158747 NBL1
ENST00000439664 0.405919082620344 0.0946162600066536 0.118359016041624 ENSG00000158747 NBL1
ENST00000375136 0.575469999760475 0.206591202366983 0.0670608941522429 ENSG00000158747 NBL1
ENST00000548815 0.575945939134615 0.207015550132156 0.0670280340786914 ENSG00000158747 NBL1
ENST00000425400 0.413927160889575 0.0985264844469991 0.115456147870234 ENSG00000158747 NBL1
ENST00000439278 0.56969454033232 0.201566475302478 0.092791186624903 ENSG00000158747 NBL1
ENST00000427894 0.460106035589048 0.122651003366425 0.107864402642413 ENSG00000158747 NBL1
ENST00000294543 0.704519217976071 0.336967935678462 -0.0665891395476727 ENSG00000162542 TMCO4
ENST00000375127 0.71854650884694 0.355047377169136 -0.0642455258021094 ENSG00000162542 TMCO4
ENST00000375122 0.703904781319463 0.336420192536651 -0.0666225892285926 ENSG00000162542 TMCO4
ENST00000489135 0.837198778800805 0.555347244973445 -0.0440423437513028 ENSG00000162542 TMCO4
ENST00000375120 0.889575328332841 0.663939342218637 0.0232037962772332 ENSG00000169914 OTUD3
ENST00000375078 0.823999049684378 0.529299085307328 0.0405253085591855 ENSG00000162545 CAMK2N1
ENST00000489020 0.859469461192643 0.59743097317832 -0.0400442656023261 ENSG00000162545 CAMK2N1
ENST00000264198 0.397339715480165 0.0905841466193035 0.0964687898549489 ENSG00000090432 MUL1
ENST00000321556 0.504668776120033 0.149173898142099 0.0626871719033369 ENSG00000158828 PINK1
ENST00000492302 0.562259635072361 0.195703585624349 0.0579143683797733 ENSG00000158828 PINK1
ENST00000451424 0.0712392322548587 0.00381881215179534 0.107114340805889 ENSG00000117242 PINK1-AS
ENST00000400490 0.585094739263565 0.215697851946451 0.0568261299258258 ENSG00000158828 PINK1
ENST00000535128 0.843536372107448 0.566772870469722 -0.0417620884500577 ENSG00000257033 AL391357.1
ENST00000602624 0.137039904215912 0.0118789873050339 0.0970271621190204 ENSG00000244038 DDOST
ENST00000375048 0.136627131165773 0.0118097614565794 0.0970817783713363 ENSG00000244038 DDOST
ENST00000415136 0.136256472740357 0.0117500109690585 0.0969674076934182 ENSG00000244038 DDOST
ENST00000475210 0.107796080365799 0.00773226214275503 0.142887062963722 ENSG00000244038 DDOST
ENST00000464364 0.370245250653929 0.0785339492117398 0.0748651595555338 ENSG00000244038 DDOST
ENST00000477229 0.509519897667743 0.152477760755368 0.0645046579173974 ENSG00000244038 DDOST
ENST00000312239 0.937357069992123 0.783666122981262 0.0111603222937352 ENSG00000127483 HP1BP3
ENST00000375003 0.825266652459233 0.532402378252446 0.0253593797872977 ENSG00000127483 HP1BP3
ENST00000413451 0.654247180668156 0.279842860738458 0.0738923485727854 ENSG00000203394 RP5-930J4.4
ENST00000488722 0.578734620132005 0.209798065598766 0.0612046054288322 ENSG00000127483 HP1BP3
ENST00000491748 0.994152228170113 0.979589294620288 0.00157322185417152 ENSG00000127483 HP1BP3
ENST00000419948 0.995259777034599 0.983446674174565 -0.000952732568741044 ENSG00000127483 HP1BP3
ENST00000438032 0.962766033003833 0.867071843002703 -0.00698126419973362 ENSG00000127483 HP1BP3
ENST00000424732 0.967530649739694 0.886136614092885 -0.00591656264599426 ENSG00000127483 HP1BP3
ENST00000417710 0.999376018333012 0.996607499843508 0.000205280516215806 ENSG00000127483 HP1BP3
ENST00000487117 0.849397729967292 0.577480647770917 -0.0278232328889089 ENSG00000127483 HP1BP3
ENST00000375000 0.898813415970388 0.689488604276518 -0.0195882293582729 ENSG00000127483 HP1BP3
ENST00000437575 0.893403476380327 0.673852287628207 -0.0208463445755785 ENSG00000127483 HP1BP3
ENST00000419490 0.860804469614046 0.599780532016254 -0.026311820946572 ENSG00000127483 HP1BP3
ENST00000414993 0.854789127218435 0.586823655520658 -0.0271716212680969 ENSG00000127483 HP1BP3
ENST00000443615 0.974679069434605 0.911751069389048 -0.00562316427354959 ENSG00000127483 HP1BP3
ENST00000264211 0.177062614788684 0.0189511165394013 -0.0717120227181547 ENSG00000075151 EIF4G3
ENST00000400422 0.0242275606238425 0.000525976632755588 -0.125800736209785 ENSG00000075151 EIF4G3
ENST00000602326 0.0242275606238425 0.000525976632755588 -0.125800736209785 ENSG00000075151 EIF4G3
ENST00000374935 0.164724088471773 0.0165915607467573 -0.0731145538673567 ENSG00000075151 EIF4G3
ENST00000537738 0.489815265868467 0.139941420061842 -0.046670502045155 ENSG00000075151 EIF4G3
ENST00000374937 0.1720097974044 0.0179261296635563 -0.0732014420361116 ENSG00000075151 EIF4G3
ENST00000536266 0.24307068431166 0.0345552083830219 -0.0626254915758153 ENSG00000075151 EIF4G3
ENST00000435383 0.621393872553562 0.247089197117629 -0.0671665474345974 ENSG00000075151 EIF4G3
ENST00000496705 0.804798830564393 0.49221267430403 0.0348107297494253 ENSG00000075151 EIF4G3
ENST00000374933 0.430596408838874 0.106909591757591 -0.0756330456887551 ENSG00000075151 EIF4G3
ENST00000544689 0.475662016098212 0.131329711818841 -0.0699826254038976 ENSG00000075151 EIF4G3
ENST00000356916 0.0473413151868601 0.001868577092971 -0.170192963608584 ENSG00000075151 EIF4G3
ENST00000374927 0.480547571484236 0.134019337924561 -0.0765343134175788 ENSG00000075151 EIF4G3
ENST00000438975 0.0158509125427467 0.000234191701729012 -0.2170104214479 ENSG00000075151 EIF4G3
ENST00000411888 0.0117065703416905 0.00013554115467418 -0.222713738864143 ENSG00000075151 EIF4G3
ENST00000463775 0.186453134584735 0.0208362398528462 -0.172695294781656 ENSG00000075151 EIF4G3
ENST00000415912 0.909747861020431 0.714308175090913 0.0138517147056736 ENSG00000117298 ECE1
ENST00000357071 0.925398531611376 0.753909075875765 0.0124313387177949 ENSG00000117298 ECE1
ENST00000531334 0.919349231202648 0.738649964343119 0.0190687142704428 ENSG00000117298 ECE1
ENST00000374893 0.987648171334832 0.954559594260176 -0.00239332029685329 ENSG00000117298 ECE1
ENST00000436918 0.987648171334832 0.954502100649089 -0.00239195404395295 ENSG00000117298 ECE1
ENST00000264205 0.997421756150975 0.989563929246357 -0.000549495155644245 ENSG00000117298 ECE1
ENST00000526194 0.931733378668119 0.768826566473217 0.0138451433763325 ENSG00000117298 ECE1
ENST00000470394 0.535355346839184 0.172764581082874 0.0776323744742027 ENSG00000117298 ECE1
ENST00000528294 0.515637907866783 0.156920801744005 0.0802089103360958 ENSG00000117298 ECE1
ENST00000473505 0.901940985057286 0.696361781026127 -0.0246373764706732 ENSG00000117298 ECE1
ENST00000481130 0.758778189824284 0.413690371331231 -0.0552429565874647 ENSG00000117298 ECE1
ENST00000527991 0.763251980126177 0.42085602449349 -0.0546976283624189 ENSG00000117298 ECE1
ENST00000463334 0.213058027475936 0.0267368474389317 -0.136482018047061 ENSG00000117298 ECE1
ENST00000454000 0.937279878848381 0.783335407279239 -0.0141507033124966 ENSG00000142794 NBPF3
ENST00000318220 0.974129659761816 0.909816437600441 -0.00575466581687929 ENSG00000142794 NBPF3
ENST00000478653 0.886084213150272 0.655905607683681 -0.0292480174363385 ENSG00000142794 NBPF3
ENST00000318249 0.974129659761816 0.909816437600441 -0.00575466581687929 ENSG00000142794 NBPF3
ENST00000485941 0.528928313482493 0.167146331456371 -0.102172079395375 ENSG00000142794 NBPF3
ENST00000342104 0.974129659761816 0.909816437600441 -0.00575466581687929 ENSG00000142794 NBPF3
ENST00000486229 0.803647077209315 0.49050284069417 -0.0375894866844227 ENSG00000142794 NBPF3
ENST00000434838 0.783797402175568 0.455867059313204 0.040343725241188 ENSG00000142794 NBPF3
ENST00000400301 0.998817841505383 0.994856577883175 -0.000247946024073703 ENSG00000090686 USP48
ENST00000308271 0.996522738482935 0.987349419666343 -0.000611679185651317 ENSG00000090686 USP48
ENST00000374732 0.962766033003833 0.867095074244905 0.0076035282379293 ENSG00000090686 USP48
ENST00000529637 0.987061225829492 0.953161634072382 -0.00232474456606914 ENSG00000090686 USP48
ENST00000464577 0.927822227558292 0.760490954606492 0.0179895165715112 ENSG00000090686 USP48
ENST00000471752 0.852075120858361 0.581106577410501 0.0388088950088807 ENSG00000090686 USP48
ENST00000487880 0.82540409273363 0.532714922719309 0.0373162981966616 ENSG00000090686 USP48
ENST00000526044 0.860813922682667 0.599835531249355 0.0313185636910048 ENSG00000090686 USP48
ENST00000534705 0.85617255162283 0.589698740139751 0.0321220460793153 ENSG00000090686 USP48
ENST00000421625 0.968954716923522 0.892063745472002 0.0065991763610794 ENSG00000090686 USP48
ENST00000374730 0.663816531481594 0.290476545504113 0.0672454739233512 ENSG00000090686 USP48
ENST00000527823 0.890379870876864 0.666693724069967 0.0277180678369429 ENSG00000090686 USP48
ENST00000532737 0.960309621885627 0.856654243285621 0.0111600257333756 ENSG00000090686 USP48
ENST00000489108 0.693344679521184 0.323342030973957 0.0680185216607522 ENSG00000090686 USP48
ENST00000344642 0.97430488500998 0.910595615723108 0.00588027610983288 ENSG00000187942 LDLRAD2
ENST00000543870 0.911176545115583 0.71885312915392 0.0209118745204898 ENSG00000187942 LDLRAD2
ENST00000484271 0.114964680199491 0.00866040200925243 0.187792183600825 ENSG00000187942 LDLRAD2
ENST00000486901 0.889108874964425 0.663192310825949 0.0229467995525316 ENSG00000142798 HSPG2
ENST00000374695 0.881981623851395 0.646115700846693 0.0217486003524068 ENSG00000142798 HSPG2
ENST00000481644 0.901474938543541 0.695329608151243 -0.0252536638725952 ENSG00000142798 HSPG2
ENST00000469378 0.918893481658147 0.737914878987136 0.020722371992482 ENSG00000142798 HSPG2
ENST00000426143 0.969257872403948 0.893181865890495 -0.00826312795032534 ENSG00000142798 HSPG2
ENST00000471322 0.824817718276973 0.531301739258511 0.0357608651704433 ENSG00000142798 HSPG2
ENST00000374676 0.618140942059602 0.244215472214933 0.0616858182823942 ENSG00000142798 HSPG2
ENST00000453796 0.393763321461644 0.0888365640999246 0.104975127359087 ENSG00000142798 HSPG2
ENST00000430507 0.681898302463651 0.309140265065922 0.0499506795815525 ENSG00000142798 HSPG2
ENST00000493940 0.951468029234796 0.824660782039822 0.0119233551657957 ENSG00000142798 HSPG2
ENST00000427897 0.569527117503767 0.201470833064557 0.0835493484322083 ENSG00000142798 HSPG2
ENST00000498495 0.956100727724176 0.840857866270989 0.0137903719090473 ENSG00000142798 HSPG2
ENST00000480900 0.899764000043467 0.691442338798949 0.0249915661493735 ENSG00000142798 HSPG2
ENST00000412328 0.882356342055757 0.64686151103491 0.0245811023683548 ENSG00000142798 HSPG2
ENST00000374673 0.991855569619566 0.969948551461142 0.00218684525864371 ENSG00000142798 HSPG2
ENST00000439717 0.721484777464748 0.358987127964885 0.0484886109808297 ENSG00000142798 HSPG2
ENST00000400259 0.994999814095695 0.982893823854871 0.000808373247869882 ENSG00000070831 CDC42
ENST00000344548 0.995197234595039 0.983285830361822 0.00078960446514811 ENSG00000070831 CDC42
ENST00000315554 0.984842460127602 0.945873839705169 -0.00229984228630226 ENSG00000070831 CDC42
ENST00000498236 0.99871667256442 0.994460223427776 -0.000233338769340681 ENSG00000070831 CDC42
ENST00000421089 0.952449807278287 0.828200287349362 0.00731644922272842 ENSG00000070831 CDC42
ENST00000411827 0.929994884614581 0.764824428482888 0.0104712999515547 ENSG00000070831 CDC42
ENST00000404138 0.993962783062176 0.978772525676025 -0.00127835024932719 ENSG00000184677 ZBTB40
ENST00000400239 0.73351555473145 0.375441649116567 -0.0609690775162798 ENSG00000184677 ZBTB40
ENST00000375647 0.993962783062176 0.978772525676025 -0.00127835024932719 ENSG00000184677 ZBTB40
ENST00000374651 0.915563949556831 0.7291314069624 -0.0181978467432541 ENSG00000184677 ZBTB40
ENST00000544305 0.0492394904346375 0.00200469530365836 -0.178276710421007 ENSG00000133216 EPHB2
ENST00000374630 0.0906088292311229 0.00574424085206008 -0.149523762113251 ENSG00000133216 EPHB2
ENST00000400191 0.108968462036915 0.00788730986389919 -0.126007377510522 ENSG00000133216 EPHB2
ENST00000374632 0.141562660628362 0.0125978349446944 -0.125460486960023 ENSG00000133216 EPHB2
ENST00000374627 0.546121596111622 0.181761724681179 -0.0750392582665518 ENSG00000133216 EPHB2
ENST00000465676 0.324553050878039 0.0600621902002696 -0.122339341171348 ENSG00000133216 EPHB2
ENST00000356634 0.563722558030523 0.196767996554617 0.0452592322261229 ENSG00000004487 KDM1A
ENST00000400181 0.563740287792508 0.196780859079214 0.0452606358598869 ENSG00000004487 KDM1A
ENST00000542151 0.56362143641774 0.196712682369051 0.0452606256599762 ENSG00000004487 KDM1A
ENST00000427154 0.480980061767063 0.134262615591585 0.0458410991182638 ENSG00000240553 RP1-184J9.2
ENST00000481879 0.716856077616067 0.352568029555007 0.0680131117557031 ENSG00000004487 KDM1A
ENST00000465864 0.659562734160138 0.286072016218847 0.0613566229481682 ENSG00000004487 KDM1A
ENST00000494920 0.402742732861252 0.0929747397364053 0.0826873705380528 ENSG00000004487 KDM1A
ENST00000602503 0.263766891601717 0.0401853476189193 0.116561030183824 ENSG00000004487 KDM1A
ENST00000374623 0.322324985697641 0.0591566977877642 0.0583934946581832 ENSG00000169641 LUZP1
ENST00000418342 0.97126528213606 0.899957656872994 -0.00370989540208054 ENSG00000169641 LUZP1
ENST00000302291 0.978742867946687 0.92317211647211 -0.0028441468734638 ENSG00000169641 LUZP1
ENST00000314174 0.719028811328998 0.355875380497359 -0.0321253287101875 ENSG00000169641 LUZP1
ENST00000471849 0.252385740917527 0.0370090254889182 -0.0974616588716146 ENSG00000169641 LUZP1
ENST00000475164 0.0235766726954464 0.000497106087092189 -0.209466039791268 ENSG00000169641 LUZP1
ENST00000478691 0.467742881488866 0.12657872953308 0.0498736521566785 ENSG00000125944 HNRNPR
ENST00000374616 0.422516811249483 0.102895296382937 0.0535156895758873 ENSG00000125944 HNRNPR
ENST00000476660 0.322014401926816 0.059043661663362 0.0885239077335155 ENSG00000125944 HNRNPR
ENST00000374612 0.422516811249483 0.102918056337226 0.0535157211877344 ENSG00000125944 HNRNPR
ENST00000302271 0.423005937197406 0.103140873547808 0.0535096278730229 ENSG00000125944 HNRNPR
ENST00000427764 0.486657755007469 0.138069303077109 0.0480191871742608 ENSG00000125944 HNRNPR
ENST00000606561 0.517654295229658 0.158441962718483 0.0461884115318265 ENSG00000125944 HNRNPR
ENST00000426846 0.554314082234483 0.189074066667534 0.0435230881190156 ENSG00000125944 HNRNPR
ENST00000463552 0.866587872850276 0.612680034161889 0.0178205962216667 ENSG00000125944 HNRNPR
ENST00000470941 0.772114154624372 0.437951061329186 0.0327332300693421 ENSG00000125944 HNRNPR
ENST00000476451 0.783797402175568 0.455798913134534 0.0294684506068252 ENSG00000125944 HNRNPR
ENST00000490652 0.883120569141693 0.648585748436461 0.0266648779032675 ENSG00000125944 HNRNPR
ENST00000314011 0.567099475226506 0.199367497778082 0.086270365154509 ENSG00000125945 ZNF436
ENST00000374608 0.679729218442805 0.306828137125872 0.0696828744195744 ENSG00000125945 ZNF436
ENST00000336689 0.443753525609266 0.114036397822391 -0.103832015188736 ENSG00000088280 ASAP3
ENST00000492982 0.469747510267451 0.127905627311274 -0.101600961378976 ENSG00000088280 ASAP3
ENST00000437606 0.489409347572122 0.139726951024036 -0.0990867436437804 ENSG00000088280 ASAP3
ENST00000478858 0.662904773049432 0.289320903091552 -0.0795055112889786 ENSG00000088280 ASAP3
ENST00000374561 0.783429290042167 0.455038035587598 -0.0376789250993211 ENSG00000117318 ID3
ENST00000463312 0.937434604733222 0.783749887187783 0.0197322480198422 ENSG00000117318 ID3
ENST00000486541 0.693071808187389 0.323032557368236 -0.0498993343987789 ENSG00000117318 ID3
ENST00000374550 0.663947528793619 0.290574935162736 0.0508604774491282 ENSG00000142676 RPL11
ENST00000467075 0.882324208901077 0.646787756634442 0.0178143161118138 ENSG00000142676 RPL11
ENST00000482370 0.663566619346982 0.290206798374743 0.0509213867535234 ENSG00000142676 RPL11
ENST00000443624 0.674154223138187 0.300868791021095 0.0497163433056989 ENSG00000142676 RPL11
ENST00000458455 0.668256786194691 0.294580208146769 0.0505425235050254 ENSG00000142676 RPL11
ENST00000418390 0.352545423117839 0.0710984063125216 0.0696330178734286 ENSG00000011007 TCEB3
ENST00000609199 0.402184229462113 0.0926839220389669 0.068982314332565 ENSG00000011007 TCEB3
ENST00000487554 0.894788154440998 0.677983100949385 0.0238268405947715 ENSG00000011007 TCEB3
ENST00000427796 0.861130137866962 0.600392300245049 0.0298025339687344 ENSG00000236810 RP5-886K2.3
ENST00000246151 0.536917045630984 0.174204671789965 0.0738936058986756 ENSG00000057757 PITHD1
ENST00000415372 0.763504393429617 0.421301776719915 -0.059181992952349 ENSG00000057757 PITHD1
ENST00000374524 0.257270556605438 0.0384220018181534 0.12888513269994 ENSG00000057757 PITHD1
ENST00000374514 0.967330247932772 0.885689677575448 -0.00683831039070043 ENSG00000011009 LYPLA2
ENST00000400061 0.964354757518364 0.875349618862295 -0.00745888923083466 ENSG00000011009 LYPLA2
ENST00000420982 0.96108779021735 0.860221871829813 -0.00886524644774255 ENSG00000011009 LYPLA2
ENST00000374505 0.994576626913346 0.98089365620823 -0.00117215319681131 ENSG00000011009 LYPLA2
ENST00000495365 0.93592528016582 0.780401930413586 -0.0135531451348465 ENSG00000011009 LYPLA2
ENST00000374503 0.917821208140406 0.735346109972583 -0.0163573787809629 ENSG00000011009 LYPLA2
ENST00000374502 0.947178988660705 0.811863404839032 -0.0115751922119134 ENSG00000011009 LYPLA2
ENST00000492577 0.981856061988066 0.932856132505381 0.00413336097898716 ENSG00000011009 LYPLA2
ENST00000421070 0.817515203706442 0.515825994754441 -0.0353741327009702 ENSG00000011009 LYPLA2
ENST00000374501 0.43719443204079 0.110627349311854 0.102829630890196 ENSG00000011009 LYPLA2
ENST00000472213 0.548249853450706 0.183851180300994 0.090618074865209 ENSG00000011009 LYPLA2
ENST00000481736 0.882027208793624 0.646241220663719 0.0280425756471799 ENSG00000117308 GALE
ENST00000374497 0.927776473506642 0.760338828011519 0.0185178934538681 ENSG00000117308 GALE
ENST00000456977 0.651718766246599 0.27678638624353 0.0808052872668287 ENSG00000117308 GALE
ENST00000459934 0.884705414590176 0.652921791901608 0.0274655702442993 ENSG00000117308 GALE
ENST00000469556 0.779257325709829 0.448112861985216 0.0564771411735935 ENSG00000117308 GALE
ENST00000429356 0.895419050333544 0.679973185235355 0.0254188519455206 ENSG00000117308 GALE
ENST00000418277 0.999924850263919 0.999211436643139 6.06128484079424e-05 ENSG00000117308 GALE
ENST00000470949 0.982892276283452 0.938015504207423 -0.00508156484094142 ENSG00000117308 GALE
ENST00000425913 0.991670713244633 0.96879413611143 -0.00250903555224288 ENSG00000117308 GALE
ENST00000445705 0.999924850263919 0.999303571036594 -5.717647447361e-05 ENSG00000117308 GALE
ENST00000467493 0.931489389996288 0.767911119255149 -0.0195153919344377 ENSG00000117308 GALE
ENST00000486382 0.739309737414832 0.382822912604474 -0.061339506382576 ENSG00000117308 GALE
ENST00000470383 0.811296519834322 0.503226862638358 -0.0470746234606364 ENSG00000117308 GALE
ENST00000466250 0.810979379958496 0.502480035848116 -0.0471778299677355 ENSG00000117308 GALE
ENST00000467070 0.779354013142656 0.448307632557829 -0.0551507688823434 ENSG00000117308 GALE
ENST00000374490 0.954266215559503 0.834131409461884 0.010611269585816 ENSG00000117305 HMGCL
ENST00000374487 0.958541866801085 0.85028792805041 0.00956690318564827 ENSG00000117305 HMGCL
ENST00000374483 0.958541866801085 0.85028792805041 0.00956690318564827 ENSG00000117305 HMGCL
ENST00000436439 0.954266215559503 0.834131409461884 0.010611269585816 ENSG00000117305 HMGCL
ENST00000235958 0.954386388833011 0.834335845941727 0.0105984532040729 ENSG00000117305 HMGCL
ENST00000509389 0.872492383140017 0.623869592509472 -0.0264503085793034 ENSG00000117305 HMGCL
ENST00000496907 0.768653275444894 0.429477598226245 0.0585787737882047 ENSG00000117305 HMGCL
ENST00000513148 0.942334177796692 0.795966026883805 -0.01512894246593 ENSG00000117305 HMGCL
ENST00000498698 0.871179400961829 0.620906734786706 0.0358679738468033 ENSG00000117305 HMGCL
ENST00000374479 0.603097046897109 0.230346244503836 0.0852050453797071 ENSG00000179163 FUCA1
ENST00000471915 0.782291116650978 0.453108156627273 -0.0412762765940389 ENSG00000189266 PNRC2
ENST00000334351 0.746686831344221 0.394585808683705 -0.0451453717649804 ENSG00000189266 PNRC2
ENST00000374468 0.793657900030317 0.47350462984637 -0.0380419866648555 ENSG00000189266 PNRC2
ENST00000579103 0.997937188894786 0.991019936271678 0.000753839653767669 ENSG00000189266 PNRC2
ENST00000344989 0.721072989894968 0.358340113047256 -0.0376038208058716 ENSG00000188529 SRSF10
ENST00000453840 0.720969604899338 0.358159838189248 -0.0376075248861041 ENSG00000188529 SRSF10
ENST00000341154 0.720969604899338 0.358152543021867 -0.0376138589990855 ENSG00000188529 SRSF10
ENST00000484146 0.728309869333681 0.368841108458206 -0.0369141383461899 ENSG00000188529 SRSF10
ENST00000473858 0.728315357046264 0.368883644004357 -0.0369079243990594 ENSG00000188529 SRSF10
ENST00000374452 0.728482452066559 0.369049249888506 -0.0369083196486477 ENSG00000188529 SRSF10
ENST00000374453 0.725519525895016 0.36487733282383 -0.0372171419887341 ENSG00000188529 SRSF10
ENST00000343255 0.789974539187812 0.465866646011896 -0.0302336118072422 ENSG00000188529 SRSF10
ENST00000492112 0.789974539187812 0.465861146583691 -0.030235880184209 ENSG00000188529 SRSF10
ENST00000485841 0.760297011244942 0.415997828167859 -0.0370509595073986 ENSG00000188529 SRSF10
ENST00000338597 0.706188622804445 0.338835770444084 -0.0433097528073655 ENSG00000188529 SRSF10
ENST00000495785 0.754530172516804 0.406618170507405 -0.034363384894609 ENSG00000188529 SRSF10
ENST00000473754 0.637003912483445 0.261926261649284 -0.0513286906742611 ENSG00000188529 SRSF10
ENST00000485292 0.964989952869964 0.877846227236985 0.00903782690211701 ENSG00000188529 SRSF10
ENST00000469303 0.95712659823405 0.844229608791455 0.0122357326770379 ENSG00000188529 SRSF10
ENST00000374409 0.933542753506397 0.773795572302667 0.0198937326672251 ENSG00000001460 STPG1
ENST00000440416 0.907584566005619 0.708641119135905 0.0263745919223757 ENSG00000001460 STPG1
ENST00000003583 0.938177636827533 0.785826091948781 0.0189286594632722 ENSG00000001460 STPG1
ENST00000468303 0.839801627716528 0.560396344531125 0.0390665527590384 ENSG00000001460 STPG1
ENST00000337248 0.953700253930511 0.832470379422877 0.014738792939015 ENSG00000001460 STPG1
ENST00000374399 0.183950511325763 0.0203168393152826 -0.124671174512449 ENSG00000001461 NIPAL3
ENST00000003912 0.667978959908691 0.294301848942865 -0.0503893164925925 ENSG00000001461 NIPAL3
ENST00000488155 0.18845949413434 0.0212602317963528 -0.1540084322684 ENSG00000001461 NIPAL3
ENST00000358028 0.141951128654856 0.0126609738872922 -0.14778669156228 ENSG00000001461 NIPAL3
ENST00000339255 0.252452116336246 0.0370366688077318 -0.11775616407945 ENSG00000001461 NIPAL3
ENST00000475663 0.145096010587126 0.013120118965117 -0.1643306689548 ENSG00000001461 NIPAL3
ENST00000428131 0.401250225864926 0.0922121652261769 -0.111703942279728 ENSG00000001461 NIPAL3
ENST00000432012 0.871324334338539 0.622048391069552 0.036329835018967 ENSG00000001461 NIPAL3
ENST00000374395 0.658612615268102 0.284873988846576 -0.0740329627157649 ENSG00000117602 RCAN3
ENST00000436717 0.787707549972376 0.461886265533831 -0.053869214113486 ENSG00000117602 RCAN3
ENST00000478890 0.725877748267015 0.365435263174121 0.0488898757868235 ENSG00000133226 SRRM1
ENST00000593639 0.744619717987642 0.390813038432497 0.047164929769167 ENSG00000133226 SRRM1
ENST00000323848 0.510876186956785 0.153649831068018 0.0607978671927413 ENSG00000133226 SRRM1
ENST00000466910 0.960762582214875 0.857947018711047 0.0107177133286789 ENSG00000133226 SRRM1
ENST00000468822 0.851515822458639 0.580321909238614 0.0280758181966287 ENSG00000133226 SRRM1
ENST00000447431 0.510854502579392 0.15361737380332 0.0629205474822612 ENSG00000133226 SRRM1
ENST00000600523 0.98331625319159 0.940278129380272 0.00437903033922786 ENSG00000133226 SRRM1
ENST00000462710 0.783967892094997 0.456149759602472 0.0398271326711592 ENSG00000133226 SRRM1
ENST00000374389 0.525777644143682 0.164855993383909 0.0614789326921142 ENSG00000133226 SRRM1
ENST00000490543 0.783967892094997 0.456149759602472 0.0398271326711592 ENSG00000133226 SRRM1
ENST00000479034 0.504991136988326 0.149351792274043 0.0618446447379544 ENSG00000133226 SRRM1
ENST00000596378 0.719451476533046 0.356212334129267 0.0401396798011461 ENSG00000133226 SRRM1
ENST00000494934 0.591742977059838 0.22112100086063 0.0744930818359341 ENSG00000133226 SRRM1
ENST00000495561 0.47229411255823 0.12933904885861 0.0958410773375899 ENSG00000133226 SRRM1
ENST00000537199 0.762811753166578 0.420307953876851 0.0416575017384896 ENSG00000133226 SRRM1
ENST00000485441 0.937168541128391 0.783078930623459 0.0183314033874638 ENSG00000133226 SRRM1
ENST00000470243 0.868431698563775 0.615784685333996 -0.0359589870786287 ENSG00000133226 SRRM1
ENST00000496882 0.95588576572839 0.840020925264477 0.0129255441222938 ENSG00000133226 SRRM1
ENST00000461768 0.74547189541242 0.39259463419618 0.054528411899142 ENSG00000133226 SRRM1
ENST00000485541 0.769888644220089 0.432828401162578 0.0535393895478896 ENSG00000133226 SRRM1
ENST00000488317 0.752029581632699 0.402765965739419 0.0587358677408515 ENSG00000133226 SRRM1
ENST00000474843 0.232847980820087 0.0320097402986048 0.158901992381659 ENSG00000133226 SRRM1
ENST00000374379 0.282522342846892 0.0459166512124619 0.0920348002567166 ENSG00000169504 CLIC4
ENST00000497755 0.372786978083936 0.0794835202890018 -0.0773894329332388 ENSG00000169504 CLIC4
ENST00000488683 0.282773228895943 0.0460235867698378 0.0919826052257887 ENSG00000169504 CLIC4
ENST00000489758 0.548680631307664 0.184098992933853 -0.0695311010470739 ENSG00000169504 CLIC4
ENST00000236273 0.393188000722484 0.0885439883240371 -0.0745999588621689 ENSG00000117614 SYF2
ENST00000354361 0.415855799841351 0.0994333967419498 -0.0723216797395197 ENSG00000117614 SYF2
ENST00000474160 0.805926668101376 0.494429031569941 -0.0352648938399649 ENSG00000117614 SYF2
ENST00000476231 0.946391464746612 0.810296363321508 -0.0138335042364294 ENSG00000117614 SYF2
ENST00000243189 0.294908458819196 0.0496780175039168 0.0940765625230312 ENSG00000117616 C1orf63
ENST00000569495 0.424815418371507 0.103979670350435 0.115100210121341 ENSG00000117616 C1orf63
ENST00000498238 0.295201507122226 0.0497627224299264 0.0940663999191144 ENSG00000117616 C1orf63
ENST00000566395 0.2529100247718 0.037145009024837 0.129042918361559 ENSG00000117616 C1orf63
ENST00000565733 0.273693121410963 0.043015846352749 0.125921728556089 ENSG00000117616 C1orf63
ENST00000568254 0.29535461312031 0.0498126154981346 0.0940635369083426 ENSG00000117616 C1orf63
ENST00000473314 0.711045339248232 0.344227167377558 0.0430651025164131 ENSG00000117616 C1orf63
ENST00000417642 0.29535461312031 0.0498126154981346 0.0940635369083426 ENSG00000117616 C1orf63
ENST00000570063 0.299761421027405 0.0513862526663843 0.121342908827912 ENSG00000117616 C1orf63
ENST00000564223 0.429211526986255 0.106149182838411 0.120036609214083 ENSG00000117616 C1orf63
ENST00000475766 0.270507994644464 0.0421108311282727 0.126941238127299 ENSG00000117616 C1orf63
ENST00000491378 0.57338983742756 0.204743989794344 0.0875500560239288 ENSG00000117616 C1orf63
ENST00000431849 0.522370757016311 0.16215496573853 0.0701339230844466 ENSG00000117616 C1orf63
ENST00000568212 0.479227650848549 0.133172058960897 0.077539802068873 ENSG00000117616 C1orf63
ENST00000568701 0.77921507584903 0.44785971025698 0.0411277780535937 ENSG00000117616 C1orf63
ENST00000561867 0.81691244108058 0.514431369170809 -0.0349977892424948 ENSG00000117616 C1orf63
ENST00000568996 0.816315095664039 0.513165112611397 -0.0351877139625056 ENSG00000117616 C1orf63
ENST00000374358 0.85362453624739 0.584437061883757 0.0201018532164018 ENSG00000183726 TMEM50A
ENST00000498135 0.93496578004928 0.77781174549057 0.0109822751228905 ENSG00000183726 TMEM50A
ENST00000491936 0.956795697003668 0.842984576533772 0.00752830475442685 ENSG00000183726 TMEM50A
ENST00000480937 0.955179250864083 0.837790435994485 0.00774212580651399 ENSG00000183726 TMEM50A
ENST00000468704 0.962278434123186 0.864656348218717 0.00709030003929391 ENSG00000183726 TMEM50A
ENST00000487234 0.756400371594446 0.409877680671264 0.0464033735686493 ENSG00000183726 TMEM50A
ENST00000399763 0.717602993955426 0.353657429304073 -0.0451715622345815 ENSG00000204178 TMEM57
ENST00000399766 0.717602993955426 0.353657429304073 -0.0451715622345815 ENSG00000204178 TMEM57
ENST00000374343 0.717602993955426 0.353606775501551 -0.0451775746850546 ENSG00000204178 TMEM57
ENST00000470035 0.991670713244633 0.969049779773007 0.00265082807266121 ENSG00000204178 TMEM57
ENST00000374338 0.877497715248973 0.636347665790652 -0.02487281872735 ENSG00000157978 LDLRAP1
ENST00000485476 0.967330247932772 0.885636494443014 0.0104403343906939 ENSG00000157978 LDLRAP1
ENST00000488127 0.867202543137812 0.613814602388137 -0.0289153446563193 ENSG00000157978 LDLRAP1
ENST00000484476 0.196301367202313 0.0229350198643245 -0.169722625683352 ENSG00000157978 LDLRAP1
ENST00000474283 0.407734483688123 0.0955562835162109 -0.121089582061895 ENSG00000157978 LDLRAP1
ENST00000470950 0.651024477302908 0.275799191127122 -0.0805148191408519 ENSG00000157978 LDLRAP1
ENST00000354177 0.609918188081417 0.236605135458593 0.04712488260282 ENSG00000162430 SEPN1
ENST00000361547 0.609918188081417 0.236605135458593 0.04712488260282 ENSG00000162430 SEPN1
ENST00000374315 0.609900573620951 0.236562200257411 0.047124891242526 ENSG00000162430 SEPN1
ENST00000559265 0.831777332617759 0.544603102496409 0.0235782559747628 ENSG00000255054 RP1-317E23.6
ENST00000494537 0.980081076105689 0.926657301387935 -0.00511493480551777 ENSG00000162430 SEPN1
ENST00000527604 0.90559959368768 0.705115245560443 0.0147455794159945 ENSG00000255054 RP1-317E23.6
ENST00000442055 0.628155612319022 0.25336391084567 0.0588852458993466 ENSG00000228172 RP1-317E23.3
ENST00000453649 0.62560949799332 0.25099480611225 0.0592197845327786 ENSG00000228172 RP1-317E23.3
ENST00000424294 0.785567064971897 0.458297829910975 -0.0400591210207585 ENSG00000117640 MTFR1L
ENST00000374303 0.98244810364122 0.93491871000953 0.00394889261185131 ENSG00000117640 MTFR1L
ENST00000533762 0.912178826790654 0.721330538328159 -0.0196235948115122 ENSG00000117640 MTFR1L
ENST00000529116 0.902727874307529 0.698307688960066 -0.0213731050868419 ENSG00000117640 MTFR1L
ENST00000474295 0.98244810364122 0.93491871000953 0.00394889261185131 ENSG00000117640 MTFR1L
ENST00000488327 0.897881224661378 0.687311172349288 -0.021818699719278 ENSG00000117640 MTFR1L
ENST00000472643 0.910425749825227 0.716315338532872 -0.0183693979882163 ENSG00000117640 MTFR1L
ENST00000494293 0.824238360687847 0.529934840493196 -0.0363989257589903 ENSG00000117640 MTFR1L
ENST00000469815 0.969345027006647 0.894107558131896 0.00656755591021499 ENSG00000117640 MTFR1L
ENST00000526894 0.907562144340171 0.708508031298559 -0.0189069026433488 ENSG00000117640 MTFR1L
ENST00000478284 0.890379870876864 0.666695864573359 -0.022852878923119 ENSG00000117640 MTFR1L
ENST00000524618 0.961931680704261 0.862919653474105 0.00853080963054202 ENSG00000117640 MTFR1L
ENST00000374307 0.981494584639996 0.931588686844863 0.00415357293033335 ENSG00000117640 MTFR1L
ENST00000528624 0.880580398144688 0.643195129630171 -0.0260486067216117 ENSG00000117640 MTFR1L
ENST00000525713 0.931909793248423 0.769962761140862 -0.0161722307607386 ENSG00000117640 MTFR1L
ENST00000374301 0.969257872403948 0.893486811717679 0.00650334827587428 ENSG00000117640 MTFR1L
ENST00000464008 0.949502486145632 0.818202926276374 -0.0120995690977138 ENSG00000117640 MTFR1L
ENST00000526158 0.92129442779338 0.743678773007923 -0.0176605880064029 ENSG00000117640 MTFR1L
ENST00000530599 0.958331762174098 0.84948431605424 -0.0106188433639424 ENSG00000117640 MTFR1L
ENST00000374300 0.934073068771091 0.774968032444409 0.0140842939254087 ENSG00000117640 MTFR1L
ENST00000466284 0.995409145714554 0.984631412867375 -0.000971975361657801 ENSG00000117640 MTFR1L
ENST00000531361 0.798652181325058 0.482797750831377 -0.0385171446575002 ENSG00000117640 MTFR1L
ENST00000497956 0.88622000728209 0.656169383980354 0.0262927250420267 ENSG00000117640 MTFR1L
ENST00000606617 0.66328680628971 0.289872408270308 0.0774038622259473 ENSG00000272478 RP1-317E23.7
ENST00000538789 0.819766791019505 0.521240207985005 0.0423133557176828 ENSG00000127423 AUNIP
ENST00000455431 0.590738640341585 0.220010262776947 0.0776523860267973 ENSG00000236528 RP1-125I3.2
ENST00000374296 0.469939038223597 0.128053923247494 0.0906150001344851 ENSG00000182749 PAQR7
ENST00000426559 0.352715560833757 0.0711856410799067 -0.102730767232044 ENSG00000117632 STMN1
ENST00000455785 0.394118730009016 0.0890542822751423 -0.0978514079442983 ENSG00000117632 STMN1
ENST00000399728 0.393674666660596 0.0887784608569563 -0.0979973809252265 ENSG00000117632 STMN1
ENST00000465604 0.376627198447693 0.0813055317772637 -0.10047230896345 ENSG00000117632 STMN1
ENST00000357865 0.374630345157642 0.0804220725798046 -0.100948825015672 ENSG00000117632 STMN1
ENST00000374291 0.368085120535762 0.0776051321978642 -0.102876904827184 ENSG00000117632 STMN1
ENST00000485226 0.419192497361659 0.101377434356955 -0.096313013864905 ENSG00000117632 STMN1
ENST00000446334 0.634513948409832 0.259562620290916 -0.0692517367438196 ENSG00000117632 STMN1
ENST00000580971 0.728661121455533 0.369189933055887 -0.0636881547657701 ENSG00000264021 MIR3917
ENST00000374282 0.987881794394594 0.955325253299185 -0.00372378958057384 ENSG00000158006 PAFAH2
ENST00000374284 0.822865296623406 0.527530038895928 -0.0444783905560525 ENSG00000158006 PAFAH2
ENST00000374266 0.462116961278596 0.123513369676182 0.111841099813507 ENSG00000142684 ZNF593
ENST00000270812 0.462050834781101 0.123475754341993 0.111843877054859 ENSG00000142684 ZNF593
ENST00000407889 0.426213732748336 0.104665042304262 0.118217847178792 ENSG00000236782 RP11-96L14.7
ENST00000414762 0.574140513443668 0.205456622915616 0.093607709107722 ENSG00000236782 RP11-96L14.7
ENST00000433939 0.519514453100848 0.16010923717342 0.103416917744656 ENSG00000236782 RP11-96L14.7
ENST00000444682 0.524245021322586 0.16355168769723 0.102873907803012 ENSG00000236782 RP11-96L14.7
ENST00000451429 0.686794569928821 0.315228373440439 -0.07262627891717 ENSG00000130695 CEP85
ENST00000476272 0.660668299825031 0.287148128798451 -0.0759601218722955 ENSG00000130695 CEP85
ENST00000252992 0.660668299825031 0.287148128798451 -0.0759601218722955 ENSG00000130695 CEP85
ENST00000453146 0.821713726627854 0.525612238860546 -0.0474364412760911 ENSG00000130695 CEP85
ENST00000270792 0.662067554514561 0.288477386306319 -0.0534519141931619 ENSG00000142669 SH3BGRL3
ENST00000319041 0.656714286307599 0.282738260193482 -0.0540388826360486 ENSG00000142669 SH3BGRL3
ENST00000314675 0.955971837499387 0.840410805423917 -0.0100749662848849 ENSG00000158062 UBXN11
ENST00000472155 0.956673583205627 0.842714028881378 -0.0143680218768188 ENSG00000158062 UBXN11
ENST00000374223 0.956795697003668 0.843049405314498 -0.0143379453401061 ENSG00000158062 UBXN11
ENST00000475591 0.956673583205627 0.842714028881378 -0.0143680218768188 ENSG00000158062 UBXN11
ENST00000357089 0.956673583205627 0.842714028881378 -0.0143680218768188 ENSG00000158062 UBXN11
ENST00000494942 0.956673583205627 0.842714028881378 -0.0143680218768188 ENSG00000158062 UBXN11
ENST00000374221 0.956673583205627 0.842714028881378 -0.0143680218768188 ENSG00000158062 UBXN11
ENST00000374217 0.931815443826663 0.769215763760799 -0.0212303113929286 ENSG00000158062 UBXN11
ENST00000374222 0.931815443826663 0.769215763760799 -0.0212303113929286 ENSG00000158062 UBXN11
ENST00000496466 0.998504042561412 0.993707302598122 -0.000586986765821251 ENSG00000158062 UBXN11
ENST00000434391 0.632159665544374 0.257201723114622 0.0456899473177769 ENSG00000117682 DHDDS
ENST00000427245 0.698495794297825 0.329496778931811 0.0480155658692776 ENSG00000117682 DHDDS
ENST00000527611 0.444372558086951 0.114248290425769 0.0849018190556087 ENSG00000117682 DHDDS
ENST00000374186 0.576783142670315 0.20786835915152 0.0615720968501887 ENSG00000117682 DHDDS
ENST00000525682 0.677531877555411 0.304613157016565 0.0444984251124224 ENSG00000117682 DHDDS
ENST00000236342 0.623620014790032 0.248840858532659 0.0502938824393507 ENSG00000117682 DHDDS
ENST00000526219 0.673427768732087 0.299756050270488 0.0449543516723995 ENSG00000117682 DHDDS
ENST00000374185 0.705138392741058 0.337647333000243 0.047323312743579 ENSG00000117682 DHDDS
ENST00000487944 0.55773857880798 0.19196161302009 0.0691295518589432 ENSG00000117682 DHDDS
ENST00000360009 0.632159665544374 0.257287720675954 0.0456883787145354 ENSG00000117682 DHDDS
ENST00000533087 0.637405772695454 0.26222334700622 0.0560712081590779 ENSG00000117682 DHDDS
ENST00000531312 0.595482605387616 0.224059353592511 0.0605710348114313 ENSG00000117682 DHDDS
ENST00000525165 0.584948996466744 0.215360375016785 0.06156085850361 ENSG00000117682 DHDDS
ENST00000525546 0.654442566609426 0.280134485798305 0.0548892032520981 ENSG00000117682 DHDDS
ENST00000528557 0.546192194158888 0.181838807897015 0.0650117200606858 ENSG00000117682 DHDDS
ENST00000525326 0.71712483470408 0.352858329020899 0.0476571778695767 ENSG00000117682 DHDDS
ENST00000526278 0.574685739807135 0.205926062009148 0.0633361131307897 ENSG00000117682 DHDDS
ENST00000436153 0.63270082956716 0.25783968859807 0.0565234724834686 ENSG00000117682 DHDDS
ENST00000529688 0.593593501140971 0.2226757422327 0.0608064261715695 ENSG00000117682 DHDDS
ENST00000530781 0.570832983239579 0.202759826990441 0.0681707643869445 ENSG00000117682 DHDDS
ENST00000531955 0.610165259325873 0.236910464313661 0.0606074663130775 ENSG00000117682 DHDDS
ENST00000525410 0.624095486657084 0.249293892615003 0.0598447049540895 ENSG00000117682 DHDDS
ENST00000430232 0.625226248791763 0.250493159758146 0.056342755791089 ENSG00000117682 DHDDS
ENST00000431933 0.773861632773752 0.440246975192816 0.0365101692363206 ENSG00000117682 DHDDS
ENST00000416052 0.797218921647452 0.480611575217573 0.0458405641386891 ENSG00000117682 DHDDS
ENST00000468388 0.914555044401893 0.726411377315771 0.0140897335098463 ENSG00000198830 HMGN2
ENST00000479815 0.88761674216253 0.659425100302495 0.0164780954791016 ENSG00000198830 HMGN2
ENST00000460563 0.929476070336264 0.763803554798223 0.0118656970001097 ENSG00000198830 HMGN2
ENST00000464888 0.859782705266547 0.597966763976061 0.0201660184042638 ENSG00000198830 HMGN2
ENST00000463817 0.908665799984881 0.710729862306894 0.0146112445856959 ENSG00000198830 HMGN2
ENST00000467700 0.910003533672376 0.7153274363878 0.0144413254935268 ENSG00000198830 HMGN2
ENST00000361427 0.89485200135855 0.678504375936865 0.0162429873799286 ENSG00000198830 HMGN2
ENST00000466194 0.910425749825227 0.716371283813207 0.0149251843494738 ENSG00000198830 HMGN2
ENST00000493418 0.913620798218742 0.724296685798554 0.0144648404318168 ENSG00000198830 HMGN2
ENST00000324856 0.191758955136009 0.0218593916206812 -0.0813347587067008 ENSG00000117713 ARID1A
ENST00000457599 0.145124666546325 0.0131266133841242 -0.0911740232603291 ENSG00000117713 ARID1A
ENST00000374152 0.488871405151633 0.139370802394446 -0.0611438877152397 ENSG00000117713 ARID1A
ENST00000430291 0.590083231001988 0.219574505087888 0.0879434632423697 ENSG00000117713 ARID1A
ENST00000430799 0.839086695357598 0.558907691905905 -0.0305935373994247 ENSG00000117713 ARID1A
ENST00000466382 0.848097333235396 0.575271221454679 -0.0305192270681483 ENSG00000117713 ARID1A
ENST00000540690 0.848693922201634 0.576547092408244 -0.030538690746064 ENSG00000117713 ARID1A
ENST00000532781 0.769889033624064 0.43292548947094 -0.0446133652744942 ENSG00000117713 ARID1A
ENST00000472757 0.853119180318956 0.583666876968266 0.0359095974836185 ENSG00000060642 PIGV
ENST00000078527 0.820019289310717 0.521642051465479 0.0413143195283971 ENSG00000060642 PIGV
ENST00000449950 0.885345638326252 0.654337601428567 0.0290687637473194 ENSG00000060642 PIGV
ENST00000374145 0.878911657361536 0.639541442518195 0.030289294463645 ENSG00000060642 PIGV
ENST00000374142 0.917260663493638 0.734034400898744 0.0167192453524266 ENSG00000204160 ZDHHC18
ENST00000374141 0.48785264047698 0.138723584446578 -0.0956338247103183 ENSG00000204160 ZDHHC18
ENST00000534643 0.198897610509856 0.0234691127390136 -0.161733178700648 ENSG00000204160 ZDHHC18
ENST00000488397 0.768816287654429 0.430331116827316 0.0419822875208749 ENSG00000204160 ZDHHC18
ENST00000374135 0.927401637689551 0.759452889015635 -0.0149260844858432 ENSG00000142751 GPN2
ENST00000448791 0.775361461265943 0.442133364868303 0.0533529675305082 ENSG00000226698 RP1-50O24.6
ENST00000374133 0.779248740361085 0.44799605720914 -0.0495203949187064 ENSG00000142751 GPN2
ENST00000477418 0.790955119303509 0.468232371524643 -0.0475161715035459 ENSG00000142751 GPN2
ENST00000431781 0.813728399807409 0.507683134284181 -0.0434481274851165 ENSG00000142751 GPN2
ENST00000361720 0.95947300835559 0.854022935344386 -0.013380105530337 ENSG00000198746 GPATCH3
ENST00000435827 0.30734071409873 0.0540001648973688 -0.0958003825682753 ENSG00000090273 NUDC
ENST00000321265 0.787596272280094 0.461672824653738 -0.0298858339955173 ENSG00000090273 NUDC
ENST00000452707 0.280637231631143 0.0452938637704646 -0.101587105722729 ENSG00000090273 NUDC
ENST00000484772 0.522874506862423 0.162700095938662 0.0722743701300322 ENSG00000090273 NUDC
ENST00000522111 0.939606236028405 0.789580542663368 0.0148596170025655 ENSG00000253368 TRNP1
ENST00000531285 0.832951614676651 0.548036781982379 0.039442355627587 ENSG00000253368 TRNP1
ENST00000374089 0.289206780872953 0.0479232299645873 0.112189233291591 ENSG00000090020 SLC9A1
ENST00000263980 0.88784534307331 0.65978228615759 0.0220077851848321 ENSG00000090020 SLC9A1
ENST00000490329 0.747817348405625 0.396265103331092 0.0605978729718584 ENSG00000090020 SLC9A1
ENST00000545949 0.978260923646333 0.920979808345397 -0.00522904116738597 ENSG00000090020 SLC9A1
ENST00000447808 0.632239482725904 0.257374739289123 0.0777610846760094 ENSG00000090020 SLC9A1
ENST00000374086 0.85997796985632 0.598255282585292 -0.0297478512037696 ENSG00000090020 SLC9A1
ENST00000374084 0.440716552723363 0.112332659083616 -0.096468446418348 ENSG00000090020 SLC9A1
ENST00000319394 0.582677218510336 0.213221731201524 -0.0620769891003327 ENSG00000142784 WDTC1
ENST00000361771 0.592441302857057 0.221576340773737 -0.0609571526865437 ENSG00000142784 WDTC1
ENST00000447062 0.770958824859134 0.435752904783057 -0.0412639824085046 ENSG00000142784 WDTC1
ENST00000491239 0.922356158594321 0.746919363585323 -0.0177110392639266 ENSG00000142784 WDTC1
ENST00000472249 0.891480908334767 0.668811352482867 -0.0305156335987042 ENSG00000142784 WDTC1
ENST00000374076 0.769445102871301 0.432006647587087 0.0430555712581897 ENSG00000186501 TMEM222
ENST00000464720 0.769547885022788 0.432152670518841 0.043053255679444 ENSG00000186501 TMEM222
ENST00000608611 0.769547885022788 0.432152670518841 0.043053255679444 ENSG00000186501 TMEM222
ENST00000466759 0.615921528837055 0.24172672344265 0.0767090923826217 ENSG00000186501 TMEM222
ENST00000486082 0.668586099906047 0.294843948137525 0.0602542487788895 ENSG00000186501 TMEM222
ENST00000464813 0.634260243149757 0.259338695591357 0.0692103678924928 ENSG00000186501 TMEM222
ENST00000478104 0.668586099906047 0.294879484213141 0.0577343016813653 ENSG00000186501 TMEM222
ENST00000498220 0.60204668643554 0.229538807570311 0.0717840522328324 ENSG00000186501 TMEM222
ENST00000471456 0.997535722525901 0.98976507879362 -0.000834778533158369 ENSG00000186501 TMEM222
ENST00000470223 0.914863408997858 0.72726387049896 -0.0227795064259796 ENSG00000186501 TMEM222
ENST00000472410 0.909799253980982 0.714755395794157 0.0228641074086729 ENSG00000142733 MAP3K6
ENST00000374040 0.816171989572226 0.512750579347301 0.0397702963470558 ENSG00000142733 MAP3K6
ENST00000493901 0.821713726627854 0.525572792817782 0.0385669284715837 ENSG00000142733 MAP3K6
ENST00000357582 0.830712143949538 0.542530833908308 0.0370453260780271 ENSG00000142733 MAP3K6
ENST00000430629 0.996370631341973 0.986945870371176 0.000524937553616603 ENSG00000158195 WASF2
ENST00000536657 0.743873517684849 0.389944664445407 -0.0375224340706387 ENSG00000158195 WASF2
ENST00000247087 0.225554761403603 0.0296987067010485 -0.11178184210735 ENSG00000126705 AHDC1
ENST00000374011 0.227807880485173 0.0303324915864606 -0.111358419464378 ENSG00000126705 AHDC1
ENST00000490295 0.20388053069626 0.0245494664043811 -0.128614735396156 ENSG00000126705 AHDC1
ENST00000480033 0.171444361742998 0.0178408166276499 -0.147331411230988 ENSG00000126705 AHDC1
ENST00000361157 0.510687790654432 0.153323534123837 0.0817139680677647 ENSG00000126709 IFI6
ENST00000339145 0.510687790654432 0.153323534123837 0.0817139680677647 ENSG00000126709 IFI6
ENST00000362020 0.510687790654432 0.153323534123837 0.0817139680677647 ENSG00000126709 IFI6
ENST00000373954 0.816354934453777 0.5132649594404 -0.0476838455054978 ENSG00000009780 FAM76A
ENST00000419687 0.608730811128179 0.235232349829578 -0.0887256200321045 ENSG00000009780 FAM76A
ENST00000373949 0.687143745464221 0.315819787497868 -0.0744164612943566 ENSG00000009780 FAM76A
ENST00000373943 0.761761115011591 0.418424878914471 0.0368095006779833 ENSG00000117758 STX12
ENST00000440806 0.962829484486066 0.867742250594546 0.00771022176894499 ENSG00000117758 STX12
ENST00000468761 0.832178739254188 0.545925502979766 -0.034698385368586 ENSG00000117758 STX12
ENST00000481874 0.839845461288984 0.560731696637918 0.0394531620824951 ENSG00000117758 STX12
ENST00000472285 0.594440168243081 0.223288923725683 0.0777781014067245 ENSG00000117758 STX12
ENST00000311772 0.257814336965509 0.0385788878623295 0.0928323112635746 ENSG00000117751 PPP1R8
ENST00000236412 0.254017387903928 0.0374880815164187 0.093394319452256 ENSG00000117751 PPP1R8
ENST00000373931 0.25321223996461 0.0372527821096808 0.0934062245660136 ENSG00000117751 PPP1R8
ENST00000431586 0.4032421630196 0.0932597773488816 0.0870464423327782 ENSG00000117751 PPP1R8
ENST00000486634 0.577156546853132 0.20824891066533 0.0705905557636438 ENSG00000117751 PPP1R8
ENST00000601459 0.59315390514964 0.222253941528568 0.0857300018078517 ENSG00000268552 AL109927.1
ENST00000373912 0.412191956201391 0.0976838672085552 0.0980361880140745 ENSG00000117748 RPA2
ENST00000419958 0.413534589533267 0.0983156210681441 0.113944270221842 ENSG00000117748 RPA2
ENST00000373909 0.345914761477839 0.0683672131808244 0.108670741228752 ENSG00000117748 RPA2
ENST00000313433 0.589788046984979 0.219300133536614 0.0767252192459216 ENSG00000117748 RPA2
ENST00000444045 0.792544440240333 0.470869108589673 0.0502447015984734 ENSG00000117748 RPA2
ENST00000373884 0.643143490569563 0.267653495649195 0.0792626391902905 ENSG00000158156 XKR8
ENST00000373871 0.68514443232344 0.313092082156587 -0.0418615382814496 ENSG00000158161 EYA3
ENST00000436342 0.68514443232344 0.313092082156587 -0.0418615382814496 ENSG00000158161 EYA3
ENST00000373864 0.74547189541242 0.39246109960429 -0.0440064565107172 ENSG00000158161 EYA3
ENST00000540618 0.264118468650733 0.0402670522828983 -0.108608274307855 ENSG00000158161 EYA3
ENST00000545175 0.274226115961016 0.0431910434212001 -0.106321135083443 ENSG00000158161 EYA3
ENST00000373863 0.276306019053928 0.0438507942553678 -0.106565983268409 ENSG00000158161 EYA3
ENST00000495923 0.663403830163681 0.289981125968325 -0.0764647636361655 ENSG00000158161 EYA3
ENST00000471498 0.283836785164486 0.0463680616378168 -0.109434099006425 ENSG00000158161 EYA3
ENST00000468665 0.625514784052184 0.250897564768992 -0.0792914485026626 ENSG00000158161 EYA3
ENST00000603289 0.741490201713739 0.385628627795813 0.0388748205491537 ENSG00000126698 DNAJC8
ENST00000263697 0.652485061140515 0.277975330203222 0.0444256596103954 ENSG00000126698 DNAJC8
ENST00000596102 0.594393653262188 0.223222193571406 0.0852255505626166 ENSG00000269804 AL353354.2
ENST00000489277 0.652485061140515 0.277975330203222 0.0444256596103954 ENSG00000126698 DNAJC8
ENST00000470967 0.627474389502952 0.252898570467379 0.0679162377251986 ENSG00000126698 DNAJC8
ENST00000482674 0.745828301613851 0.393150353201095 0.0494571913057653 ENSG00000126698 DNAJC8
ENST00000488868 0.726670298131743 0.36651674271485 0.052292100806289 ENSG00000126698 DNAJC8
ENST00000497986 0.515333391086785 0.156602929072283 -0.0706063010517982 ENSG00000130770 ATPIF1
ENST00000335514 0.515333391086785 0.156602929072283 -0.0706063010517982 ENSG00000130770 ATPIF1
ENST00000468425 0.522923669434824 0.162765104733625 -0.0691389831315391 ENSG00000130770 ATPIF1
ENST00000465645 0.515333391086785 0.156602929072283 -0.0706063010517982 ENSG00000130770 ATPIF1
ENST00000253063 0.979141781110869 0.924280225004208 0.0061343426909443 ENSG00000130766 SESN2
ENST00000479574 0.591582517175929 0.220948879985968 0.0856674227061022 ENSG00000130772 MED18
ENST00000373842 0.667978959908691 0.294318538912138 0.0692275765064755 ENSG00000130772 MED18
ENST00000398997 0.667978959908691 0.294318538912138 0.0692275765064755 ENSG00000130772 MED18
ENST00000373839 0.0915046568666971 0.00585100938841311 -0.130614923748623 ENSG00000204138 PHACTR4
ENST00000463428 0.110374276074904 0.0080805327782643 -0.163228059329712 ENSG00000204138 PHACTR4
ENST00000493669 0.0982409920734859 0.00662729433836805 -0.138343948584073 ENSG00000204138 PHACTR4
ENST00000373836 0.156250331353988 0.0150260607211775 -0.122920915859786 ENSG00000204138 PHACTR4
ENST00000398958 0.77468491593893 0.441368761546877 -0.0316706372458922 ENSG00000180198 RCC1
ENST00000413987 0.695359932732894 0.325415665369884 0.0486595761982448 ENSG00000242125 SNHG3
ENST00000427469 0.956950240201026 0.843592154945471 -0.00828270748149532 ENSG00000180198 RCC1
ENST00000447507 0.855888414303256 0.589178794900986 0.0322199110657882 ENSG00000242125 SNHG3
ENST00000434290 0.95528883966982 0.838056196782875 -0.00854367946942564 ENSG00000180198 RCC1
ENST00000373833 0.776120330739486 0.443221685046719 -0.0315195597782596 ENSG00000180198 RCC1
ENST00000437681 0.745161147358339 0.391763385301548 0.0478158882572262 ENSG00000242125 SNHG3
ENST00000419074 0.468054555753012 0.126847777176218 -0.0863633698121236 ENSG00000180198 RCC1
ENST00000373832 0.318782168539584 0.0578452068661212 -0.114686355390507 ENSG00000180198 RCC1
ENST00000373831 0.434810996008192 0.109458156473004 -0.10507607609244 ENSG00000180198 RCC1
ENST00000411533 0.507933743173588 0.151648309665022 -0.0942339546777137 ENSG00000180198 RCC1
ENST00000430407 0.794912222376499 0.476134249146302 -0.0476006826327664 ENSG00000180198 RCC1
ENST00000429051 0.85285666711769 0.58309350628886 -0.0412575251957812 ENSG00000180198 RCC1
ENST00000373830 0.785128827424951 0.457624469692641 -0.0462226517467746 ENSG00000180098 TRNAU1AP
ENST00000495995 0.824982903542107 0.531769393130753 -0.0461227861498101 ENSG00000180098 TRNAU1AP
ENST00000480930 0.780551156195801 0.449776598365883 -0.0476237247665287 ENSG00000180098 TRNAU1AP
ENST00000491577 0.768816287654429 0.430360689762096 -0.0496169249786646 ENSG00000180098 TRNAU1AP
ENST00000495215 0.702773040933137 0.334476337965336 -0.0680660608837837 ENSG00000180098 TRNAU1AP
ENST00000484775 0.794682457718905 0.475868009686606 -0.0455732922460016 ENSG00000180098 TRNAU1AP
ENST00000464612 0.998931703207666 0.995043689258606 0.000447867615044193 ENSG00000197989 SNHG12
ENST00000475441 0.980146109188099 0.926850686257782 0.0065196618873361 ENSG00000197989 SNHG12
ENST00000531126 0.737054917678436 0.379785826071911 0.0600121121671893 ENSG00000197989 SNHG12
ENST00000461448 0.737054917678436 0.379785826071911 0.0600121121671893 ENSG00000197989 SNHG12
ENST00000470977 0.737054917678436 0.379785826071911 0.0600121121671893 ENSG00000197989 SNHG12
ENST00000474814 0.737054917678436 0.379785826071911 0.0600121121671893 ENSG00000197989 SNHG12
ENST00000481368 0.837686715411607 0.556634403579916 0.0412626057227255 ENSG00000197989 SNHG12
ENST00000481220 0.737175851119133 0.380038052820406 0.0599856606886552 ENSG00000197989 SNHG12
ENST00000488745 0.75968464222624 0.415254818937953 0.0554943190531768 ENSG00000197989 SNHG12
ENST00000483436 0.74780236653108 0.396199075710361 0.0580284232683678 ENSG00000197989 SNHG12
ENST00000464115 0.758864599905259 0.413805704618344 0.061951131389864 ENSG00000197989 SNHG12
ENST00000461832 0.758864599905259 0.413805704618344 0.061951131389864 ENSG00000197989 SNHG12
ENST00000471683 0.981827268912761 0.932673581571936 0.00521183376367301 ENSG00000120656 TAF12
ENST00000373824 0.917266281944308 0.734093193073402 -0.0167861048887134 ENSG00000120656 TAF12
ENST00000263974 0.917553060954274 0.734648581910506 -0.0167680722210208 ENSG00000120656 TAF12
ENST00000495422 0.839193632021127 0.559067262575006 -0.0310868012746135 ENSG00000120656 TAF12
ENST00000373816 0.485141538293214 0.137141550762592 0.0882212471691023 ENSG00000162419 GMEB1
ENST00000361872 0.782558579078359 0.453503948246869 0.0485746372616119 ENSG00000162419 GMEB1
ENST00000294409 0.781684239162832 0.452256928010593 0.0486299941234053 ENSG00000162419 GMEB1
ENST00000480454 0.608226071112751 0.234631100931025 0.0808090111102335 ENSG00000162419 GMEB1
ENST00000474884 0.939799908270218 0.789955288769771 0.0142757587213807 ENSG00000198492 YTHDF2
ENST00000542507 0.766657171241428 0.426072929083541 0.028809935636025 ENSG00000198492 YTHDF2
ENST00000373812 0.768457486195029 0.42916588871378 0.0286217213839428 ENSG00000198492 YTHDF2
ENST00000541996 0.764436749632712 0.422678885509659 0.0290006030087882 ENSG00000198492 YTHDF2
ENST00000478283 0.915888186447759 0.729648056199878 0.0134215442852644 ENSG00000198492 YTHDF2
ENST00000496288 0.950496264375119 0.822058384163034 0.0118366183281117 ENSG00000198492 YTHDF2
ENST00000475796 0.69879088281191 0.329835550236364 -0.0651118984043069 ENSG00000198492 YTHDF2
ENST00000476976 0.942454137513313 0.796134953730273 -0.0151150116420256 ENSG00000198492 YTHDF2
ENST00000468863 0.896935656525834 0.684006396504885 -0.0254025941547892 ENSG00000198492 YTHDF2
ENST00000343067 0.0140104009321453 0.000183587858960519 -0.223175097379801 ENSG00000159023 EPB41
ENST00000356093 0.0140104009321453 0.000183587858960519 -0.223175097379801 ENSG00000159023 EPB41
ENST00000398863 0.0140104009321453 0.000183587858960519 -0.223175097379801 ENSG00000159023 EPB41
ENST00000373800 0.0111304519862685 0.000122809329472377 -0.247088401908285 ENSG00000159023 EPB41
ENST00000349460 0.0111304519862685 0.000122809329472377 -0.247088401908285 ENSG00000159023 EPB41
ENST00000347529 0.0111304519862685 0.000122809329472377 -0.247088401908285 ENSG00000159023 EPB41
ENST00000373798 0.0227370862017376 0.000462983914418173 -0.209630427588846 ENSG00000159023 EPB41
ENST00000373797 0.0942008513815158 0.00615841122330685 -0.194644577416173 ENSG00000159023 EPB41
ENST00000488277 0.0662469391628431 0.00333988112654595 -0.218103351280818 ENSG00000159023 EPB41
ENST00000490308 0.140808825103984 0.0124624036803725 -0.187288951056799 ENSG00000159023 EPB41
ENST00000460378 0.761338478229409 0.417722612358077 -0.0577264168222121 ENSG00000159023 EPB41
ENST00000373795 0.643645099356644 0.268223028358768 -0.0410132788723439 ENSG00000116350 SRSF4
ENST00000546138 0.651654597594268 0.276711540405488 -0.0409993071642008 ENSG00000116350 SRSF4
ENST00000466448 0.522370757016311 0.162063217061441 -0.05373518169738 ENSG00000116350 SRSF4
ENST00000497015 0.745410882431277 0.392216468462994 0.0516480038751803 ENSG00000116350 SRSF4
ENST00000605204 0.512222382399022 0.154546489843519 -0.0626853784006522 ENSG00000116350 SRSF4
ENST00000477193 0.52509470528353 0.164283551387546 0.0966149989377033 ENSG00000116350 SRSF4
ENST00000489898 0.483886670604971 0.13622542029604 0.109253364728559 ENSG00000116350 SRSF4
ENST00000472353 0.686800993164111 0.315357784280851 -0.0562641017939042 ENSG00000116350 SRSF4
ENST00000373791 0.897648670404176 0.686429158576695 -0.0245283293916349 ENSG00000116353 MECR
ENST00000475773 0.949661184502579 0.818786096568124 -0.0167377977088591 ENSG00000116353 MECR
ENST00000263702 0.843537507614447 0.566805595628938 -0.0353541764190481 ENSG00000116353 MECR
ENST00000473030 0.926713155530531 0.757949550333183 -0.0203197856748719 ENSG00000116353 MECR
ENST00000463412 0.955476377293905 0.838912998684401 -0.0138434636599316 ENSG00000116353 MECR
ENST00000453185 0.957764816490266 0.846984316697015 -0.0142538447045905 ENSG00000116353 MECR
ENST00000478505 0.821086923383984 0.523948405842096 -0.0421995774633221 ENSG00000116353 MECR
ENST00000490529 0.900180716959792 0.692884485012933 -0.025048082998371 ENSG00000116353 MECR
ENST00000463052 0.894788154440998 0.677889248476475 -0.0288339784824856 ENSG00000116353 MECR
ENST00000489248 0.900326352274078 0.693164636345169 -0.0275516949263672 ENSG00000116353 MECR
ENST00000475861 0.958541866801085 0.850232247450598 -0.0133468083592831 ENSG00000116353 MECR
ENST00000474946 0.990702517727952 0.965572674844647 -0.00311023388394479 ENSG00000116353 MECR
ENST00000345512 0.532393755259346 0.170696769512974 0.0812266035679929 ENSG00000060656 PTPRU
ENST00000373779 0.469799515212901 0.127973935890592 0.0868229129324128 ENSG00000060656 PTPRU
ENST00000323874 0.469799515212901 0.127973935890592 0.0868229129324128 ENSG00000060656 PTPRU
ENST00000356870 0.469799515212901 0.127973935890592 0.0868229129324128 ENSG00000060656 PTPRU
ENST00000428026 0.469799515212901 0.127973935890592 0.0868229129324128 ENSG00000060656 PTPRU
ENST00000460170 0.479478707001628 0.13332129410017 0.0856431222953487 ENSG00000060656 PTPRU
ENST00000415600 0.890001249155617 0.665364676779979 0.0312822085487209 ENSG00000060656 PTPRU
ENST00000493601 0.507226219087582 0.150906453220941 0.105976366086327 ENSG00000060656 PTPRU
ENST00000465525 0.438147584213977 0.11121102659612 0.116463358556766 ENSG00000060656 PTPRU
ENST00000336798 0.115112714169364 0.00868363795815258 0.115108187514364 ENSG00000162512 SDC3
ENST00000339394 0.44928325267557 0.116728525116309 0.0832356992958213 ENSG00000162512 SDC3
ENST00000471567 0.0537791733350864 0.0023499618650606 0.20878413109405 ENSG00000162512 SDC3
ENST00000424085 0.436468314310361 0.11023190222665 -0.0548183490713485 ENSG00000134644 PUM1
ENST00000257075 0.437704759622142 0.110975736942429 -0.0547000772259905 ENSG00000134644 PUM1
ENST00000373747 0.439755066374015 0.11195223037217 -0.0545298698788711 ENSG00000134644 PUM1
ENST00000525843 0.414606850535768 0.0988816205290252 -0.0571670371090937 ENSG00000134644 PUM1
ENST00000426105 0.352397567521245 0.0709934935480356 -0.0660553913839641 ENSG00000134644 PUM1
ENST00000440538 0.349468406026816 0.0698531362672312 -0.066399275662565 ENSG00000134644 PUM1
ENST00000498419 0.87097936406362 0.620283827610902 -0.0217285400659383 ENSG00000134644 PUM1
ENST00000373741 0.346924043897374 0.0688238749053716 -0.066500793781428 ENSG00000134644 PUM1
ENST00000423018 0.354887231421378 0.0720370369005308 -0.0657984591444835 ENSG00000134644 PUM1
ENST00000373742 0.342494215759907 0.0670075342391673 -0.0669864114528082 ENSG00000134644 PUM1
ENST00000530669 0.904038041579303 0.701912004366443 -0.0238298320711448 ENSG00000134644 PUM1
ENST00000529846 0.997244876373499 0.988947634652171 0.000784957586149961 ENSG00000134644 PUM1
ENST00000525997 0.989337873879746 0.961238698054035 -0.00276554880760583 ENSG00000134644 PUM1
ENST00000527498 0.753054560240342 0.404712555099156 0.0480775873816009 ENSG00000134644 PUM1
ENST00000471894 0.757699895438883 0.412017090261502 0.0578903014967877 ENSG00000134644 PUM1
ENST00000490546 0.992281696949302 0.972130034142699 -0.00241547569048568 ENSG00000134644 PUM1
ENST00000532678 0.532184118340109 0.170325045566629 -0.0754383831528157 ENSG00000134644 PUM1
ENST00000526215 0.0433024070949245 0.00157996446822571 -0.126359993031989 ENSG00000134644 PUM1
ENST00000525948 0.155318073191092 0.0148939420716221 -0.102649146065729 ENSG00000134644 PUM1
ENST00000480602 0.111874429137352 0.00829101713527827 -0.114228178911755 ENSG00000134644 PUM1
ENST00000524516 0.283324028913774 0.0461993246030518 -0.102729409278318 ENSG00000134644 PUM1
ENST00000531867 0.310141752494979 0.0549354307595672 -0.117897941653461 ENSG00000134644 PUM1
ENST00000263694 0.912681505335454 0.722545990209368 -0.0177552594359889 ENSG00000060688 SNRNP40
ENST00000489853 0.737277524694237 0.380295513749753 -0.0578896993282893 ENSG00000060688 SNRNP40
ENST00000373720 0.99993253495648 0.999865508422105 -1.1837171484973e-05 ENSG00000060688 SNRNP40
ENST00000446633 0.903874198489625 0.701424397874678 -0.0192239021524171 ENSG00000060688 SNRNP40
ENST00000474025 0.817627842041349 0.516374225169148 -0.0450172556638856 ENSG00000060688 SNRNP40
ENST00000463988 0.855490552797644 0.588185835564242 0.0378125927964697 ENSG00000060688 SNRNP40
ENST00000344147 0.635768879139678 0.260632951104533 0.0619014396620717 ENSG00000121766 ZCCHC17
ENST00000479629 0.878838427946304 0.639342620018027 0.0298951176846101 ENSG00000121766 ZCCHC17
ENST00000373714 0.635768879139678 0.260632951104533 0.0619014396620717 ENSG00000121766 ZCCHC17
ENST00000546109 0.963232456652228 0.868458930894416 0.00939206156748619 ENSG00000121766 ZCCHC17
ENST00000422613 0.773947335450311 0.440369998132646 0.042453395797484 ENSG00000121766 ZCCHC17
ENST00000490049 0.892597200638901 0.671306351525317 0.0286424882887624 ENSG00000121766 ZCCHC17
ENST00000430143 0.525807407803864 0.164887220620589 0.0992225437452794 ENSG00000229044 RP11-266K22.2
ENST00000373710 0.986889617663487 0.952390124665632 -0.00421975805781452 ENSG00000168528 SERINC2
ENST00000536859 0.997728826121446 0.99025197251912 -0.000862876249680415 ENSG00000168528 SERINC2
ENST00000487207 0.932806260482368 0.771885060660551 -0.0215126950761422 ENSG00000168528 SERINC2
ENST00000373709 0.999741301594123 0.997847605584285 0.000190903568181376 ENSG00000168528 SERINC2
ENST00000536384 0.97428754207053 0.910514609750887 -0.00799752240784697 ENSG00000168528 SERINC2
ENST00000491976 0.97428754207053 0.910514609750887 -0.00799752240784697 ENSG00000168528 SERINC2
ENST00000457433 0.215012298554197 0.0272593105780452 0.161333251591951 ENSG00000142910 TINAGL1
ENST00000271064 0.214740103430334 0.0271434500742956 0.161421897074352 ENSG00000142910 TINAGL1
ENST00000537531 0.707023074076919 0.339587696532156 0.0729613192144174 ENSG00000142910 TINAGL1
ENST00000461030 0.707023074076919 0.339587696532156 0.0729613192144174 ENSG00000142910 TINAGL1
ENST00000478398 0.490802146528795 0.140537955946839 0.111495112096181 ENSG00000142910 TINAGL1
ENST00000481165 0.222913239071094 0.0289573390682629 0.159191964362214 ENSG00000142910 TINAGL1
ENST00000468635 0.388622165384182 0.0867198521981607 0.131235353050977 ENSG00000142910 TINAGL1
ENST00000498429 0.227523288264765 0.0302676625771723 0.164405242142096 ENSG00000142910 TINAGL1
ENST00000463112 0.1126555281057 0.00838125434845382 0.196985629958927 ENSG00000142910 TINAGL1
ENST00000373705 0.507119577054307 0.150813223981431 0.0829070875289616 ENSG00000121764 HCRTR1
ENST00000373703 0.853925929838385 0.584979633442255 0.0271850612241951 ENSG00000162517 PEF1
ENST00000461006 0.825266652459233 0.532416346695395 0.0359000326058162 ENSG00000162517 PEF1
ENST00000478502 0.865069595677571 0.609346168349511 -0.0274790947880502 ENSG00000162517 PEF1
ENST00000489164 0.777297699599337 0.44456875947942 -0.0451586144770432 ENSG00000162517 PEF1
ENST00000492061 0.691413595667462 0.321100426640838 -0.0631822707387373 ENSG00000162517 PEF1
ENST00000496805 0.689982517336296 0.319492615945011 -0.0644381955630536 ENSG00000162517 PEF1
ENST00000472443 0.752679918627113 0.403976568810792 -0.0540215321179603 ENSG00000162517 PEF1
ENST00000471219 0.897597033920155 0.68611144549033 -0.028235702451671 ENSG00000162517 PEF1
ENST00000440872 0.601293988296106 0.228971049815028 -0.0791746371588279 ENSG00000162517 PEF1
ENST00000609625 0.251934540869606 0.0368436631588185 0.151422499177547 ENSG00000235790 RP11-73M7.6
ENST00000609549 0.251934540869606 0.0368436631588185 0.151422499177547 ENSG00000235790 RP11-73M7.6
ENST00000610043 0.261356958811271 0.0395148904433577 0.149535311849446 ENSG00000235790 RP11-73M7.6
ENST00000608332 0.244927159231497 0.0350939801368408 0.153009459482797 ENSG00000235790 RP11-73M7.6
ENST00000585660 0.261886873617311 0.0396911974339558 0.149263463557326 ENSG00000235790 RP11-73M7.6
ENST00000591592 0.261873392770486 0.0396860540654558 0.149288135219883 ENSG00000235790 RP11-73M7.6
ENST00000608246 0.253613031845297 0.0373914378565711 0.150848202165606 ENSG00000235790 RP11-73M7.6
ENST00000608888 0.253613031845297 0.0373953795076676 0.150840994642773 ENSG00000235790 RP11-73M7.6
ENST00000607926 0.253613031845297 0.0373953795076676 0.150840994642773 ENSG00000235790 RP11-73M7.6
ENST00000610216 0.253613031845297 0.0373953795076676 0.150840994642773 ENSG00000235790 RP11-73M7.6
ENST00000585413 0.248182704107273 0.0360129207667054 0.151907815853762 ENSG00000235790 RP11-73M7.6
ENST00000609033 0.251262135441973 0.036718557102555 0.151458509276845 ENSG00000235790 RP11-73M7.6
ENST00000589462 0.247968486470154 0.0359700939364595 0.151933276600062 ENSG00000235790 RP11-73M7.6
ENST00000593188 0.24833353543741 0.036040687245347 0.151887429805314 ENSG00000235790 RP11-73M7.6
ENST00000609373 0.251457825610548 0.0367560853427108 0.151359677280881 ENSG00000235790 RP11-73M7.6
ENST00000587445 0.249063045696341 0.0361730983509064 0.151797662085124 ENSG00000235790 RP11-73M7.6
ENST00000591929 0.246056265722922 0.0354363668626283 0.152466380053951 ENSG00000235790 RP11-73M7.6
ENST00000609338 0.247337908522736 0.0358229879940233 0.15216789842438 ENSG00000235790 RP11-73M7.6
ENST00000373672 0.483776269925199 0.136021814639238 0.108851436352255 ENSG00000084636 COL16A1
ENST00000271069 0.484841424921658 0.136907476911428 0.108581029232384 ENSG00000084636 COL16A1
ENST00000488128 0.409689870743321 0.0963556564656699 0.12028116932471 ENSG00000084636 COL16A1
ENST00000488897 0.269879607502207 0.0419537241604788 0.146214745653587 ENSG00000084636 COL16A1
ENST00000461217 0.182193417927229 0.0199262204777281 0.172724659891719 ENSG00000084636 COL16A1
ENST00000445166 0.39272939553798 0.0883942188017862 0.127527399049251 ENSG00000235790 RP11-73M7.6
ENST00000440437 0.622766356408889 0.248232137872247 0.0843630954169464 ENSG00000084636 COL16A1
ENST00000588288 0.415815952924071 0.0993943328971565 0.125169656763759 ENSG00000235790 RP11-73M7.6
ENST00000466829 0.32543444277624 0.0604158101497685 0.143005804497247 ENSG00000084636 COL16A1
ENST00000470799 0.652715722522133 0.278191264623066 0.0807797196214484 ENSG00000084636 COL16A1
ENST00000482910 0.651728537176784 0.276808208490568 0.0811302880577885 ENSG00000084636 COL16A1
ENST00000468459 0.517996003434 0.158626272606841 0.104460852590612 ENSG00000084636 COL16A1
ENST00000479100 0.575697440587377 0.206809162381268 0.0944824845124946 ENSG00000084636 COL16A1
ENST00000458715 0.562908915017507 0.196200157188347 0.096162248900861 ENSG00000084636 COL16A1
ENST00000373668 0.487934180152487 0.138837893427944 0.109991862066516 ENSG00000084636 COL16A1
ENST00000474000 0.460176833193047 0.122695044657828 0.115947487566618 ENSG00000084636 COL16A1
ENST00000482478 0.463537116605364 0.124257075747259 0.115610344175741 ENSG00000084636 COL16A1
ENST00000529928 0.55933203150534 0.193255577069497 0.0977920441413693 ENSG00000084636 COL16A1
ENST00000373667 0.735001626347693 0.377310751754067 0.0664768750565961 ENSG00000084636 COL16A1
ENST00000532877 0.14447370851915 0.013007405714382 0.1812045073692 ENSG00000084636 COL16A1
ENST00000398556 0.290429011943598 0.048239224302036 0.129696421687428 ENSG00000121753 BAI2
ENST00000398547 0.333158065992782 0.0634415879375144 0.122478773775387 ENSG00000121753 BAI2
ENST00000373655 0.325021812184832 0.0602299829065004 0.123939740834684 ENSG00000121753 BAI2
ENST00000373658 0.325021812184832 0.0602299829065004 0.123939740834684 ENSG00000121753 BAI2
ENST00000398542 0.309376037157978 0.0546459704080436 0.127167887719446 ENSG00000121753 BAI2
ENST00000465256 0.620624262880117 0.246478182803113 0.0867107313350149 ENSG00000121753 BAI2
ENST00000257070 0.325021812184832 0.0602299829065004 0.123939740834684 ENSG00000121753 BAI2
ENST00000527361 0.242941821847734 0.0345075232159622 0.139027390675968 ENSG00000121753 BAI2
ENST00000440175 0.142920276360742 0.0128041691717478 0.16916904712277 ENSG00000121753 BAI2
ENST00000398538 0.275524940321949 0.0435887633653482 0.132789519309625 ENSG00000121753 BAI2
ENST00000420125 0.17583198038494 0.0186766149330406 0.167029845373329 ENSG00000121753 BAI2
ENST00000530134 0.145502081911545 0.013246410042735 0.1821088074821 ENSG00000121753 BAI2
ENST00000533175 0.751965122498045 0.402640383163813 0.0628168302722901 ENSG00000121753 BAI2
ENST00000527035 0.904998449413846 0.703950776264515 0.0236686837706542 ENSG00000254545 RP11-84A19.3
ENST00000257100 0.82462406372469 0.53097876540941 0.026576942115046 ENSG00000134668 SPOCD1
ENST00000373648 0.825676101149799 0.533610507837465 0.0264120741351564 ENSG00000134668 SPOCD1
ENST00000360482 0.825676101149799 0.533610507837465 0.0264120741351564 ENSG00000134668 SPOCD1
ENST00000473361 0.781209132541898 0.451491877877451 0.0318529631139481 ENSG00000134668 SPOCD1
ENST00000452755 0.789180901551639 0.464185656135695 0.0310494035090203 ENSG00000134668 SPOCD1
ENST00000533231 0.822254384425306 0.526359182424322 0.0269316705596591 ENSG00000134668 SPOCD1
ENST00000528579 0.883591673372314 0.649605080918915 0.0207445893247523 ENSG00000134668 SPOCD1
ENST00000532604 0.912889112551492 0.722902220729031 0.0168497532065347 ENSG00000134668 SPOCD1
ENST00000531039 0.979141781110869 0.924176344793732 0.00465874523785303 ENSG00000134668 SPOCD1
ENST00000468720 0.978698232321284 0.923013617793633 -0.00492384087305276 ENSG00000134668 SPOCD1
ENST00000485944 0.954767093027611 0.83679628805217 -0.0105581286900878 ENSG00000134668 SPOCD1
ENST00000460061 0.982930590800857 0.93818792637214 -0.00392330600459506 ENSG00000134668 SPOCD1
ENST00000602889 0.402375786611018 0.0927987251103194 0.0616735264844778 ENSG00000269967 RP11-84A19.4
ENST00000602725 0.357310137769149 0.0730999122848461 0.0663800010628147 ENSG00000184007 PTP4A2
ENST00000344035 0.558837642885384 0.192975237015575 0.0431821212115476 ENSG00000184007 PTP4A2
ENST00000356536 0.689439377932468 0.318891954240303 0.0346710610700483 ENSG00000184007 PTP4A2
ENST00000457805 0.572598272279929 0.203867020315794 0.0525792673927954 ENSG00000184007 PTP4A2
ENST00000489313 0.858741577630571 0.595951529662419 -0.0232693292074452 ENSG00000184007 PTP4A2
ENST00000602683 0.556768650763521 0.19119657621046 0.0483081708895693 ENSG00000184007 PTP4A2
ENST00000470404 0.493410243046651 0.141968148179869 0.0544605237488988 ENSG00000184007 PTP4A2
ENST00000532001 0.506626317447529 0.150382290039682 0.0587590333482149 ENSG00000184007 PTP4A2
ENST00000528253 0.206769565530439 0.0253330598642639 0.0946564220784704 ENSG00000184007 PTP4A2
ENST00000484483 0.0281619265671178 0.000711814313850291 0.160835715126942 ENSG00000184007 PTP4A2
ENST00000468531 0.483776269925199 0.136111141010008 0.0595420382265134 ENSG00000184007 PTP4A2
ENST00000534796 0.48249070827062 0.135054274619924 0.0759839459836324 ENSG00000184007 PTP4A2
ENST00000532289 0.574694237602364 0.205990403869646 0.0666890769060274 ENSG00000184007 PTP4A2
ENST00000526960 0.58112650917716 0.211764452268927 0.0536268645678026 ENSG00000184007 PTP4A2
ENST00000524384 0.914925871082278 0.727747752234986 0.0187423444165578 ENSG00000184007 PTP4A2
ENST00000528840 0.946840506519019 0.811274925230723 0.0128396450773689 ENSG00000184007 PTP4A2
ENST00000494444 0.950496264375119 0.822101113111031 0.0120057455005344 ENSG00000184007 PTP4A2
ENST00000529477 0.893348242390322 0.673706526552487 0.0182132300239508 ENSG00000184007 PTP4A2
ENST00000533408 0.954469779393116 0.835710916767008 -0.0092236537644045 ENSG00000184007 PTP4A2
ENST00000475464 0.530634775040745 0.168533660216092 -0.0699430397350062 ENSG00000184007 PTP4A2
ENST00000327300 0.890357719021381 0.666571305189156 -0.0171254683822464 ENSG00000121774 KHDRBS1
ENST00000307714 0.890518377119952 0.667090542955655 -0.017058650735469 ENSG00000121774 KHDRBS1
ENST00000492989 0.541381092525963 0.177862490365554 -0.0511029613052776 ENSG00000121774 KHDRBS1
ENST00000484270 0.837016870498487 0.555101256892526 -0.0228222218943964 ENSG00000121774 KHDRBS1
ENST00000366152 0.654809047538204 0.280500663866298 -0.073277628906291 ENSG00000203325 RP11-277A4.4
ENST00000487305 0.681022988928926 0.308020006248075 -0.0645965292104645 ENSG00000121775 TMEM39B
ENST00000336294 0.667019416708125 0.293276610372874 -0.0665654011385611 ENSG00000121775 TMEM39B
ENST00000438825 0.544557210480448 0.180408695630991 -0.096010027857125 ENSG00000121775 TMEM39B
ENST00000441402 0.663046067276334 0.289429667601285 -0.0671118169463641 ENSG00000121775 TMEM39B
ENST00000472503 0.630660858649874 0.255559915835709 -0.0802606266527414 ENSG00000121775 TMEM39B
ENST00000456834 0.569754259126133 0.201719812871303 -0.0832735838219748 ENSG00000121775 TMEM39B
ENST00000468135 0.655184538364038 0.280873401940927 -0.0682917263046705 ENSG00000121775 TMEM39B
ENST00000466321 0.510687790654432 0.153426565254549 -0.102402728579952 ENSG00000121775 TMEM39B
ENST00000373634 0.638445759857576 0.26304163902889 -0.0710131673022403 ENSG00000121775 TMEM39B
ENST00000427288 0.50495626345078 0.149306699924785 -0.0937411089563283 ENSG00000121775 TMEM39B
ENST00000476968 0.645295482547757 0.269588041572977 -0.0698568130925932 ENSG00000121775 TMEM39B
ENST00000373625 0.455063063266114 0.119884435081045 -0.0509966674228893 ENSG00000025800 KPNA6
ENST00000471599 0.37040089643042 0.078588889010477 -0.0651625859605885 ENSG00000025800 KPNA6
ENST00000537234 0.0942008513815158 0.0061604022706043 -0.111402714079757 ENSG00000025800 KPNA6
ENST00000469790 0.0899162865575947 0.00566627275504714 -0.165434445472422 ENSG00000025800 KPNA6
ENST00000545542 0.346703986720718 0.068734519629728 -0.0817064265292241 ENSG00000025800 KPNA6
ENST00000446515 0.235404922456353 0.0327151781685011 -0.112577450059515 ENSG00000025800 KPNA6
ENST00000515055 0.981856061988066 0.932737235075059 0.00300309898430793 ENSG00000250135 RP4-622L5.2
ENST00000373610 0.39572938894288 0.0899548946606713 0.0689285729589492 ENSG00000084652 TXLNA
ENST00000373609 0.386516363370002 0.0856408269596242 0.0697296960664877 ENSG00000084652 TXLNA
ENST00000373602 0.819245782231377 0.520168056381024 -0.0461922896410838 ENSG00000160050 CCDC28B
ENST00000421922 0.812911018906295 0.506066292610289 -0.0477745052534848 ENSG00000160050 CCDC28B
ENST00000461819 0.822865296623406 0.527483740919401 -0.0454070605927517 ENSG00000160050 CCDC28B
ENST00000483009 0.853277004344798 0.583907126250164 -0.039581031375824 ENSG00000160050 CCDC28B
ENST00000466796 0.632284298898912 0.257520259137575 0.0736926972828371 ENSG00000160055 TMEM234
ENST00000491434 0.803297599215646 0.489934599869676 0.0417509414480573 ENSG00000160055 TMEM234
ENST00000489170 0.803177336719855 0.489666332688642 0.0417874247868307 ENSG00000160055 TMEM234
ENST00000461402 0.803177336719855 0.489666332688642 0.0417874247868307 ENSG00000160055 TMEM234
ENST00000483001 0.702438198310698 0.33396468319535 0.0603479048799556 ENSG00000160055 TMEM234
ENST00000545122 0.790169527743875 0.466296279693721 0.0457997727255965 ENSG00000160055 TMEM234
ENST00000309777 0.831723441694397 0.544453140861416 0.0383111626239252 ENSG00000160055 TMEM234
ENST00000373593 0.831777332617759 0.544561057430202 0.0383133015158549 ENSG00000160055 TMEM234
ENST00000344461 0.823404198114951 0.528295259116148 0.0397989088380994 ENSG00000160055 TMEM234
ENST00000484490 0.792372238642234 0.470523107455812 0.0458874334301033 ENSG00000160055 TMEM234
ENST00000487174 0.698420949489894 0.329379405319817 0.063516305776688 ENSG00000160055 TMEM234
ENST00000355082 0.997905825492474 0.990652109018355 0.000522854759953852 ENSG00000084623 EIF3I
ENST00000373586 0.840976866034529 0.562783287040109 0.0231600233671821 ENSG00000084623 EIF3I
ENST00000489353 0.994068567764166 0.979265640062081 0.00117471217642978 ENSG00000084623 EIF3I
ENST00000471486 0.836138068617833 0.553824978724912 0.0242128330929223 ENSG00000084623 EIF3I
ENST00000483517 0.890455273788528 0.667006499337105 0.0173380841479427 ENSG00000084623 EIF3I
ENST00000474371 0.877765651685305 0.63685313596651 0.0189800870211327 ENSG00000084623 EIF3I
ENST00000441044 0.610494879220426 0.237141379927725 0.0857656677202085 ENSG00000220785 MTMR9LP
ENST00000426597 0.605653162142395 0.232541618481392 0.0867933055731726 ENSG00000220785 MTMR9LP
ENST00000373548 0.904751901272338 0.703330557306785 -0.0160728095699937 ENSG00000116478 HDAC1
ENST00000481281 0.344945461738574 0.0679812369219719 -0.0991740304101203 ENSG00000116478 HDAC1
ENST00000463172 0.349274904139544 0.0697524341229322 -0.102047912481345 ENSG00000116478 HDAC1
ENST00000428704 0.570645676530757 0.202528581334165 -0.0643965499909747 ENSG00000116478 HDAC1
ENST00000472928 0.34194820885722 0.0668156979150743 -0.099690734906959 ENSG00000116478 HDAC1
ENST00000373541 0.889929027622621 0.665121805129986 -0.0180843385009522 ENSG00000116478 HDAC1
ENST00000490081 0.927556523081857 0.759618677062254 0.0155547665080976 ENSG00000116478 HDAC1
ENST00000482310 0.942773438267397 0.7974017557553 0.0131613607734238 ENSG00000116478 HDAC1
ENST00000476391 0.921443254255817 0.744061420360395 0.0164518361723144 ENSG00000116478 HDAC1
ENST00000484305 0.900485379904954 0.693595022796541 0.0256278324390732 ENSG00000116478 HDAC1
ENST00000471488 0.844013664595751 0.567914911442408 -0.0391798306164933 ENSG00000116478 HDAC1
ENST00000329421 0.991737700781108 0.969465412975455 0.00209424314826662 ENSG00000175130 MARCKSL1
ENST00000455895 0.52945569198922 0.167529253112785 -0.0636864952780007 ENSG00000160058 BSDC1
ENST00000413080 0.529404568141016 0.167457837734847 -0.0636921051459367 ENSG00000160058 BSDC1
ENST00000444377 0.529594084081123 0.167620048040214 -0.0636886319399882 ENSG00000160058 BSDC1
ENST00000341071 0.529963683401545 0.167998823688954 -0.0636915382270847 ENSG00000160058 BSDC1
ENST00000526031 0.443440027197956 0.113865711936125 -0.0764154882135432 ENSG00000160058 BSDC1
ENST00000419121 0.442875006120584 0.113398396300223 -0.0765463005443475 ENSG00000160058 BSDC1
ENST00000446293 0.416413734530002 0.0998970973554317 -0.0803142805998294 ENSG00000160058 BSDC1
ENST00000463967 0.88379695121002 0.650084713610327 -0.0314160369991041 ENSG00000160058 BSDC1
ENST00000373520 0.366740540776129 0.0769656272281955 -0.0882427968939086 ENSG00000160058 BSDC1
ENST00000449308 0.331543106181162 0.0628122071791679 -0.0927957190659608 ENSG00000160058 BSDC1
ENST00000527513 0.273036196402584 0.042829080518702 -0.107108519148009 ENSG00000160058 BSDC1
ENST00000527163 0.289921177982492 0.0480930938674624 -0.1077707645784 ENSG00000160058 BSDC1
ENST00000530485 0.197725100578617 0.0232301068811303 -0.129338878023873 ENSG00000160058 BSDC1
ENST00000474414 0.156250331353988 0.0150516283394028 -0.140604178656721 ENSG00000160058 BSDC1
ENST00000530876 0.167989324115523 0.0171856897528996 -0.136319333919406 ENSG00000160058 BSDC1
ENST00000530753 0.201863899316619 0.024143863447409 -0.130709003972037 ENSG00000160058 BSDC1
ENST00000533084 0.305253182228161 0.0532263046144261 -0.11633489379331 ENSG00000160058 BSDC1
ENST00000531222 0.256100586176134 0.0381412337614143 -0.13023153847703 ENSG00000160058 BSDC1
ENST00000480336 0.386835755137207 0.0857676961713925 -0.122593771530602 ENSG00000254553 RP1-27O5.3
ENST00000373510 0.686625723521622 0.31506985858157 -0.0666272569521679 ENSG00000160062 ZBTB8A
ENST00000316459 0.410247802728785 0.0966306168649512 -0.120189844700321 ENSG00000160062 ZBTB8A
ENST00000341885 0.847633114579796 0.574604080749025 -0.0283245236959642 ENSG00000176261 ZBTB8OS
ENST00000468695 0.808453604907505 0.498629005451881 -0.0358687825350132 ENSG00000176261 ZBTB8OS
ENST00000492007 0.783797402175568 0.455873546170589 -0.0394186175833489 ENSG00000176261 ZBTB8OS
ENST00000373506 0.785128827424951 0.457586374561997 -0.0391017454050654 ENSG00000176261 ZBTB8OS
ENST00000467652 0.757871944622526 0.412250335604226 -0.0568536012865937 ENSG00000176261 ZBTB8OS
ENST00000498691 0.887220937390529 0.658406647070213 -0.0256143786557311 ENSG00000176261 ZBTB8OS
ENST00000478041 0.803602234947271 0.490431323863309 -0.0364029226330694 ENSG00000176261 ZBTB8OS
ENST00000473294 0.794032789810278 0.474762469643159 -0.0377737464690113 ENSG00000176261 ZBTB8OS
ENST00000436661 0.790345136142906 0.46705966412954 -0.0384344614220414 ENSG00000176261 ZBTB8OS
ENST00000373501 0.790278605384366 0.466750435891741 -0.0384423479866228 ENSG00000176261 ZBTB8OS
ENST00000476493 0.791608033313666 0.469169860331539 -0.0382301939580523 ENSG00000176261 ZBTB8OS
ENST00000465588 0.79254273282464 0.470849328882062 -0.037996290387157 ENSG00000176261 ZBTB8OS
ENST00000483138 0.918174086185198 0.736458242612684 -0.0188781142020351 ENSG00000176261 ZBTB8OS
ENST00000479075 0.945111259889237 0.805989056412663 -0.0139076389185165 ENSG00000176261 ZBTB8OS
ENST00000473383 0.953627288199887 0.832319764591134 0.0136542808026725 ENSG00000176261 ZBTB8OS
ENST00000466361 0.835037466825869 0.551020532543384 -0.0369965565020056 ENSG00000176261 ZBTB8OS
ENST00000414241 0.858261705083161 0.594612618157805 0.021442335361839 ENSG00000162521 RBBP4
ENST00000373493 0.49842833998933 0.144982160819752 0.0552821478699619 ENSG00000162521 RBBP4
ENST00000527118 0.842153750594405 0.564749188488322 0.0273447304630859 ENSG00000162521 RBBP4
ENST00000401893 0.871446313959161 0.62222436737152 0.0249584102532465 ENSG00000162521 RBBP4
ENST00000524393 0.820460724212975 0.52254575193837 0.0303039656742775 ENSG00000162521 RBBP4
ENST00000526193 0.814548317659834 0.509023991002521 0.0307720592974609 ENSG00000162521 RBBP4
ENST00000492348 0.759140040782133 0.414196791598082 0.0322337204203482 ENSG00000162521 RBBP4
ENST00000544435 0.759140040782133 0.414196791598082 0.0322337204203482 ENSG00000162521 RBBP4
ENST00000525506 0.727133289263944 0.367240221602419 0.0514408672164017 ENSG00000162521 RBBP4
ENST00000465780 0.861609723437843 0.601870930177954 0.0315367234744408 ENSG00000162521 RBBP4
ENST00000373485 0.694669904861482 0.324665599262707 0.0388035635794816 ENSG00000162521 RBBP4
ENST00000477563 0.881664414288647 0.645249049310911 0.0235525166639944 ENSG00000162521 RBBP4
ENST00000458695 0.824238360687847 0.529836108838776 0.0255836374671138 ENSG00000162521 RBBP4
ENST00000490500 0.695741890157803 0.325869272210589 0.0588924959643714 ENSG00000162521 RBBP4
ENST00000445722 0.871971114351897 0.622882687335917 0.0270926401991445 ENSG00000162521 RBBP4
ENST00000475321 0.983093009078909 0.939265800680454 -0.00475614961553883 ENSG00000162521 RBBP4
ENST00000531983 0.89610311467297 0.681245872590411 0.028766829197628 ENSG00000162521 RBBP4
ENST00000463378 0.883337593901833 0.649030537603841 -0.0277818815117695 ENSG00000162521 RBBP4
ENST00000460669 0.756083429491547 0.409337660845349 0.0456198619612004 ENSG00000162521 RBBP4
ENST00000482190 0.738201058985113 0.381374895086379 0.0486459484316358 ENSG00000162521 RBBP4
ENST00000373484 0.279131928882258 0.0448063765844812 0.0971719866342057 ENSG00000162520 SYNC
ENST00000409190 0.328994782427653 0.0617408405001334 0.0905770781541265 ENSG00000162520 SYNC
ENST00000417633 0.674792914109992 0.301831343340707 0.070130440118144 ENSG00000162520 SYNC
ENST00000426909 0.643190964239494 0.267709303500016 0.0774836746596459 ENSG00000162520 SYNC
ENST00000469100 0.291191642977125 0.0485218371288941 0.0982363362344763 ENSG00000134684 YARS
ENST00000373477 0.89651112159563 0.68290396591445 0.015403741741805 ENSG00000134684 YARS
ENST00000490826 0.394118730009016 0.0890411782497728 0.0895727320657756 ENSG00000134684 YARS
ENST00000487404 0.299358696665179 0.0512268149912666 0.0909706220831067 ENSG00000134684 YARS
ENST00000478828 0.323901026008007 0.0597001867421025 0.0884182437197939 ENSG00000134684 YARS
ENST00000481895 0.720272771381721 0.357205443651848 -0.037116314386837 ENSG00000134684 YARS
ENST00000466052 0.725140435095602 0.364308617885284 -0.0502145187337288 ENSG00000134684 YARS
ENST00000470377 0.768062896498097 0.428384818140716 -0.0439485189325077 ENSG00000134684 YARS
ENST00000472692 0.982074422815041 0.933871170059696 0.00464477202465003 ENSG00000134684 YARS
ENST00000530710 0.994315030236041 0.980125196576714 -0.00160090255659064 ENSG00000116497 S100PBP
ENST00000373476 0.933247487525033 0.772957268047909 0.0145347045164798 ENSG00000116497 S100PBP
ENST00000373475 0.884660398505223 0.652761677225906 0.0219646325747368 ENSG00000116497 S100PBP
ENST00000529027 0.852823028264154 0.583060411301837 -0.0380192921736991 ENSG00000116497 S100PBP
ENST00000531123 0.96715739190535 0.885222264267108 0.00814901257557684 ENSG00000116497 S100PBP
ENST00000398243 0.890474077084407 0.667035915583691 0.0256056691540748 ENSG00000116497 S100PBP
ENST00000356689 0.914863408997858 0.727226233402837 0.0206103610769355 ENSG00000116497 S100PBP
ENST00000526230 0.972209763876595 0.904314259051061 0.0079820145043878 ENSG00000116497 S100PBP
ENST00000531256 0.918525183452695 0.737151642384164 0.0219655180156252 ENSG00000116497 S100PBP
ENST00000482212 0.953063342320176 0.830543588441373 0.0140142475097582 ENSG00000116497 S100PBP
ENST00000470896 0.881102451097508 0.644277148245571 0.0317376737798525 ENSG00000121905 HPCA
ENST00000329151 0.858741577630571 0.595936352038212 0.0364933854424577 ENSG00000121900 TMEM54
ENST00000373463 0.858741577630571 0.595936352038212 0.0364933854424577 ENSG00000121900 TMEM54
ENST00000474144 0.858741577630571 0.595936352038212 0.0364933854424577 ENSG00000121900 TMEM54
ENST00000475208 0.891251156701661 0.668187776007799 0.0295528139591504 ENSG00000121900 TMEM54
ENST00000373456 0.943985073713075 0.802036564368346 -0.0170277200583792 ENSG00000116514 RNF19B
ENST00000356990 0.943985073713075 0.802036564368346 -0.0170277200583792 ENSG00000116514 RNF19B
ENST00000235150 0.960763489190477 0.858123251383133 -0.012149962376712 ENSG00000116514 RNF19B
ENST00000427524 0.632273713187129 0.25740364452141 0.0410856253257065 ENSG00000236065 RP1-117O3.2
ENST00000373449 0.647144389931276 0.271754829052698 0.0411765830353621 ENSG00000004455 AK2
ENST00000548033 0.866307849298163 0.611942620126189 0.0200998630428305 ENSG00000004455 AK2
ENST00000482191 0.982022947103517 0.933461868381765 -0.0048788779265579 ENSG00000004455 AK2
ENST00000491241 0.793657900030317 0.473640515677755 0.0382681143618074 ENSG00000004455 AK2
ENST00000467905 0.827672459205914 0.537067505967105 0.0261013579997314 ENSG00000004455 AK2
ENST00000354858 0.800444843829183 0.485513931355596 0.0317627267482834 ENSG00000004455 AK2
ENST00000480134 0.800444843829183 0.485513931355596 0.0317627267482834 ENSG00000004455 AK2
ENST00000550338 0.810366014985435 0.50161879884216 0.0309386844679995 ENSG00000004455 AK2
ENST00000469238 0.779412786344194 0.448460621552292 0.0387256703837909 ENSG00000004455 AK2
ENST00000466029 0.766924435959545 0.426540923188821 0.0402669996045523 ENSG00000004455 AK2
ENST00000487289 0.735192954408936 0.37750619937475 0.0410520257781686 ENSG00000004455 AK2
ENST00000548559 0.817709367572822 0.516573545552367 0.0296462935332633 ENSG00000004455 AK2
ENST00000551979 0.741416896568424 0.385476397809794 0.0460081030601939 ENSG00000004455 AK2
ENST00000358680 0.85997796985632 0.598184931704392 -0.0387338841317484 ENSG00000142920 ADC
ENST00000294517 0.157779703168148 0.0153694798197258 -0.159364802875724 ENSG00000142920 ADC
ENST00000481886 0.146562391152211 0.0134349100740113 -0.162526494606845 ENSG00000142920 ADC
ENST00000475935 0.146562391152211 0.0134349100740113 -0.162526494606845 ENSG00000142920 ADC
ENST00000471119 0.146562391152211 0.0134349100740113 -0.162526494606845 ENSG00000142920 ADC
ENST00000398167 0.146562391152211 0.0134349100740113 -0.162526494606845 ENSG00000142920 ADC
ENST00000373443 0.146562391152211 0.0134349100740113 -0.162526494606845 ENSG00000142920 ADC
ENST00000484656 0.179432719821008 0.0194623184718664 -0.155060477606955 ENSG00000142920 ADC
ENST00000373441 0.230083859253663 0.0311557989575276 -0.143963976354369 ENSG00000142920 ADC
ENST00000478204 0.129305884635608 0.0106865759111766 -0.171090422714165 ENSG00000142920 ADC
ENST00000291416 0.893281763458309 0.673119689706295 -0.0296232439346605 ENSG00000116525 TRIM62
ENST00000483388 0.952602543262013 0.828849362415149 -0.0148805328171128 ENSG00000160094 ZNF362
ENST00000539719 0.953205129993248 0.831097192115652 -0.0121011972093374 ENSG00000160094 ZNF362
ENST00000490959 0.80917887096454 0.499617537721012 -0.0491725065600562 ENSG00000160094 ZNF362
ENST00000373428 0.875369050341571 0.630834227275924 0.0297560322120928 ENSG00000160094 ZNF362
ENST00000588828 0.671324287351735 0.297700519191908 0.0485574253720571 ENSG00000225313 RP11-415J8.3
ENST00000457957 0.647591296598354 0.272331893168585 0.0510072964704753 ENSG00000225313 RP11-415J8.3
ENST00000587696 0.614417380861359 0.240376504475682 0.0548083688204973 ENSG00000225313 RP11-415J8.3
ENST00000431992 0.599516808903482 0.227182985515009 -0.0371817471511501 ENSG00000134686 PHC2
ENST00000485928 0.828458125348333 0.538205017562535 -0.0190514546389979 ENSG00000134686 PHC2
ENST00000373418 0.830127937816191 0.541611412691714 -0.0188914292638283 ENSG00000134686 PHC2
ENST00000373422 0.840656467348394 0.562023716592285 -0.0177205341349144 ENSG00000134686 PHC2
ENST00000257118 0.599287767448026 0.227065659458948 -0.037185673462937 ENSG00000134686 PHC2
ENST00000419414 0.0810761925042508 0.00474541779517949 -0.106881796201587 ENSG00000134686 PHC2
ENST00000467894 0.531500896980355 0.169488311227348 -0.0469808592576438 ENSG00000134686 PHC2
ENST00000373416 0.269461136462443 0.041847200607493 -0.0718496340826502 ENSG00000134686 PHC2
ENST00000486897 0.532393755259346 0.170751149568359 -0.0530257488624223 ENSG00000134686 PHC2
ENST00000493483 0.537651567048272 0.17499121151152 -0.0521606969164177 ENSG00000134686 PHC2
ENST00000473158 0.524575535666818 0.163755461474664 -0.0751952067118932 ENSG00000134686 PHC2
ENST00000468406 0.224804928822871 0.0295174734585997 -0.165645140024993 ENSG00000134686 PHC2
ENST00000484692 0.00456301826646394 2.1674079985643e-05 -0.305433256466286 ENSG00000134686 PHC2
ENST00000361328 0.931785626479041 0.768959121035893 0.0191427247133555 ENSG00000121903 ZSCAN20
ENST00000373413 0.844589355955582 0.569393902031291 0.0412742307603789 ENSG00000121903 ZSCAN20
ENST00000241312 0.231115679442283 0.0314596844076214 -0.111990478446565 ENSG00000121904 CSMD2
ENST00000373381 0.231115679442283 0.0314590093001912 -0.111992231654392 ENSG00000121904 CSMD2
ENST00000373380 0.298017693172297 0.0507824983850314 -0.132744418869935 ENSG00000121904 CSMD2
ENST00000373388 0.326304266152009 0.06076656969148 -0.12681037270646 ENSG00000121904 CSMD2
ENST00000338325 0.222863223634805 0.028943275796728 -0.154658086116289 ENSG00000121904 CSMD2
ENST00000471438 0.356734067321129 0.0728342436280787 -0.13536129781629 ENSG00000121904 CSMD2
ENST00000426886 0.97398213731897 0.909456642280116 0.00596932445585765 ENSG00000163866 SMIM12
ENST00000521580 0.785117682067689 0.457544135746393 0.0435131176970826 ENSG00000163866 SMIM12
ENST00000446026 0.839906720348782 0.560845974908578 0.0352465925903852 ENSG00000163866 SMIM12
ENST00000456842 0.817317899465088 0.515488338040642 0.0387295032267296 ENSG00000163866 SMIM12
ENST00000423898 0.750735178468004 0.400799744381881 0.0506451968503793 ENSG00000163866 SMIM12
ENST00000417239 0.968663527347056 0.890600394717524 0.00887928901111972 ENSG00000163866 SMIM12
ENST00000417456 0.587930229142366 0.217913312741825 0.0764795486874924 ENSG00000241014 RP11-244H3.1
ENST00000487874 0.946112500044125 0.809488831719191 0.0127074049709258 ENSG00000271741 RP11-244H3.4
ENST00000373337 0.897197546511492 0.684738137620413 0.0278238113270439 ENSG00000243749 ZMYM6NB
ENST00000373340 0.949409927947522 0.817452890149802 0.0120929877275645 ENSG00000163867 ZMYM6
ENST00000493328 0.988637022160862 0.95835841135299 0.00302603401394428 ENSG00000163867 ZMYM6
ENST00000357182 0.976295759635316 0.916395031293258 0.00609361299014518 ENSG00000163867 ZMYM6
ENST00000415531 0.910764586724642 0.717507210587411 0.0241044460542931 ENSG00000163867 ZMYM6
ENST00000317538 0.77011165868607 0.433161622396355 0.054629304033465 ENSG00000163867 ZMYM6
ENST00000460607 0.766025271304409 0.425172475492305 0.0557053768896321 ENSG00000163867 ZMYM6
ENST00000373333 0.77087167309452 0.435592742711384 0.055823026392323 ENSG00000163867 ZMYM6
ENST00000417119 0.663189047278942 0.289587545006524 -0.0704779362222243 ENSG00000197056 ZMYM1
ENST00000359858 0.901626902364792 0.695809739483759 -0.0246813405426216 ENSG00000197056 ZMYM1
ENST00000488455 0.872724807063854 0.624239122194175 -0.0317463344797201 ENSG00000197056 ZMYM1
ENST00000475654 0.611898347942421 0.238195657882972 -0.0793842073212947 ENSG00000197056 ZMYM1
ENST00000373329 0.901626902364792 0.695809739483759 -0.0246813405426216 ENSG00000197056 ZMYM1
ENST00000373330 0.908577849623572 0.710300083652239 -0.0234435231849781 ENSG00000197056 ZMYM1
ENST00000468598 0.98437401362124 0.944169023591191 -0.00373840612522031 ENSG00000116560 SFPQ
ENST00000460428 0.725519525895016 0.364871453226376 0.0418051203300836 ENSG00000116560 SFPQ
ENST00000470472 0.478030785372718 0.132478540461408 0.0638586930562376 ENSG00000116560 SFPQ
ENST00000466745 0.769267845765794 0.431237750558534 -0.047876775956694 ENSG00000116560 SFPQ
ENST00000466213 0.874050663944877 0.627595917423432 -0.0289971016257907 ENSG00000116560 SFPQ
ENST00000490668 0.871696977019834 0.62258779075872 -0.0264269566140933 ENSG00000116560 SFPQ
ENST00000485365 0.963919176554033 0.871632831698649 -0.00871325194708212 ENSG00000116560 SFPQ
ENST00000357214 0.404450157118033 0.0939051780108545 0.0660087519153648 ENSG00000116560 SFPQ
ENST00000373297 0.581882648600008 0.212477975417002 -0.0512348917740756 ENSG00000146463 ZMYM4
ENST00000314607 0.581882648600008 0.212477975417002 -0.0512348917740756 ENSG00000146463 ZMYM4
ENST00000441447 0.156933680367381 0.0152160774036493 -0.15189847812512 ENSG00000146463 ZMYM4
ENST00000432683 0.859051239424606 0.596570834221452 -0.0374227466297177 ENSG00000227409 ZMYM4-AS1
ENST00000457946 0.909201709262505 0.712505263997816 -0.0147511253417599 ENSG00000146463 ZMYM4
ENST00000482131 0.119290650223884 0.00923792266603806 -0.19369954003316 ENSG00000146463 ZMYM4
ENST00000470175 0.479830090847962 0.133492845125751 0.112326884595392 ENSG00000146463 ZMYM4
ENST00000325722 0.900004314236911 0.692078840075505 -0.0141407135193186 ENSG00000142687 KIAA0319L
ENST00000373266 0.948814911383667 0.816337115162486 0.0106169895750853 ENSG00000142687 KIAA0319L
ENST00000426982 0.74800569475054 0.396459940006842 -0.0313212528767821 ENSG00000142687 KIAA0319L
ENST00000461312 0.946197112814334 0.809816312183162 0.0141495701277763 ENSG00000142687 KIAA0319L
ENST00000485551 0.955174421942458 0.837763584557991 0.00913831041710738 ENSG00000142687 KIAA0319L
ENST00000473844 0.762622859752861 0.41991740139116 0.0533139691692804 ENSG00000142687 KIAA0319L
ENST00000474856 0.753137124512996 0.404838902969015 0.0609766967442611 ENSG00000142687 KIAA0319L
ENST00000492544 0.768816287654429 0.430253506315112 -0.0554460938887559 ENSG00000142687 KIAA0319L
ENST00000440579 0.592457407003043 0.221644718080692 -0.0575557530088098 ENSG00000142687 KIAA0319L
ENST00000431916 0.967603429024242 0.886452518293664 0.00856049912754604 ENSG00000142687 KIAA0319L
ENST00000482929 0.536403576784128 0.173731535281111 -0.06866103593834 ENSG00000142687 KIAA0319L
ENST00000478463 0.674674001790938 0.301383302959142 -0.0598225076534267 ENSG00000142687 KIAA0319L
ENST00000470388 0.674674001790938 0.30143805322241 -0.0598191752510381 ENSG00000142687 KIAA0319L
ENST00000492888 0.555643406436613 0.190165566499853 -0.0790285007254655 ENSG00000142687 KIAA0319L
ENST00000469892 0.517143112163207 0.15790996468828 -0.0864808342189947 ENSG00000142687 KIAA0319L
ENST00000494948 0.401994133559755 0.092540173638488 -0.107952634175046 ENSG00000142687 KIAA0319L
ENST00000476329 0.401197285594606 0.0921812510476753 -0.122159162773666 ENSG00000142687 KIAA0319L
ENST00000373253 0.862149380506606 0.603477266188793 0.0275007699355511 ENSG00000020129 NCDN
ENST00000356090 0.849490792461409 0.577604259245742 0.0296906314394471 ENSG00000020129 NCDN
ENST00000373243 0.853157671538621 0.583753812454819 0.0292163649908736 ENSG00000020129 NCDN
ENST00000459931 0.987214304183616 0.953492200853276 -0.00379447388665346 ENSG00000020129 NCDN
ENST00000437806 0.994572800893941 0.980773190117825 -0.00166295388958943 ENSG00000020129 NCDN
ENST00000423723 0.768816287654429 0.430442507169705 0.0511706370992398 ENSG00000020129 NCDN
ENST00000373237 0.617792905387901 0.243705998338289 -0.0546011288154612 ENSG00000126067 PSMB2
ENST00000270815 0.948150966072991 0.814462013417665 0.0129587680468181 ENSG00000142686 C1orf216
ENST00000251195 0.119989060719714 0.00935405846925284 -0.176425491173101 ENSG00000092853 CLSPN
ENST00000318121 0.120714668666272 0.00946311895933276 -0.178809291199624 ENSG00000092853 CLSPN
ENST00000373220 0.120714668666272 0.00946311895933276 -0.178809291199624 ENSG00000092853 CLSPN
ENST00000520551 0.120714668666272 0.00946311895933276 -0.178809291199624 ENSG00000092853 CLSPN
ENST00000373210 0.625013408976215 0.250141511132486 -0.062602009829011 ENSG00000134698 AGO4
ENST00000373206 0.0591633673187772 0.00277014191887869 -0.154676832510548 ENSG00000092847 AGO1
ENST00000373204 0.286877506620674 0.0473198960535326 -0.0771841553933912 ENSG00000092847 AGO1
ENST00000324350 0.468144897413115 0.126953470044638 -0.101160415792016 ENSG00000126070 AGO3
ENST00000373191 0.606246104464967 0.232970066544328 -0.0655140880847219 ENSG00000126070 AGO3
ENST00000397828 0.619778463294763 0.245798596839996 -0.0772494460627952 ENSG00000126070 AGO3
ENST00000246314 0.503918181790279 0.148457206090811 -0.0836207005463135 ENSG00000126070 AGO3
ENST00000491443 0.965672448231029 0.880798230814196 -0.0111973240839852 ENSG00000126070 AGO3
ENST00000466576 0.507737086792516 0.151341147970123 -0.106420691473024 ENSG00000271554 RP4-665N4.8
ENST00000373178 0.853549452568801 0.584344154768993 0.0320387670423056 ENSG00000116863 ADPRHL2
ENST00000303143 0.225845223782918 0.0297690362333993 0.158122075508943 ENSG00000171812 COL8A2
ENST00000397799 0.124105602842826 0.00992621497598096 0.183459359367451 ENSG00000171812 COL8A2
ENST00000373166 0.933317599671823 0.773140659287168 -0.0129298541046092 ENSG00000054116 TRAPPC3
ENST00000462715 0.988336534929911 0.956721444218139 -0.00257920451189729 ENSG00000054116 TRAPPC3
ENST00000373163 0.948348050103807 0.815018989891675 -0.0105361316191145 ENSG00000054116 TRAPPC3
ENST00000373162 0.927914405165004 0.760622654056678 -0.014052802252066 ENSG00000054116 TRAPPC3
ENST00000469757 0.782667574530592 0.453604175628279 -0.0374153245881665 ENSG00000054116 TRAPPC3
ENST00000373159 0.69804803221528 0.328930209026563 -0.0526240930376809 ENSG00000054116 TRAPPC3
ENST00000497251 0.655103210534534 0.280774029892407 -0.0603327151330056 ENSG00000054116 TRAPPC3
ENST00000429533 0.989924351866779 0.962993381246742 0.00237821463559083 ENSG00000116871 MAP7D1
ENST00000316156 0.979823964751797 0.926201812755205 -0.00425456166455513 ENSG00000116871 MAP7D1
ENST00000527764 0.893991989317001 0.675077663975026 -0.0232840847193646 ENSG00000116871 MAP7D1
ENST00000373150 0.971490741735471 0.901660596660317 -0.00568307526973317 ENSG00000116871 MAP7D1
ENST00000373151 0.971489146597169 0.901554580723366 -0.00568641498426822 ENSG00000116871 MAP7D1
ENST00000530729 0.851745780666147 0.580639966000529 -0.0304609751388165 ENSG00000116871 MAP7D1
ENST00000462118 0.973344627542529 0.907574079262934 -0.00751485057346929 ENSG00000116871 MAP7D1
ENST00000474796 0.861606575345806 0.601736641971901 0.0301185826293057 ENSG00000116871 MAP7D1
ENST00000530975 0.886604228550751 0.656946158871217 0.0259226401637922 ENSG00000116871 MAP7D1
ENST00000487131 0.908616819761374 0.710408183665372 -0.0204835617140974 ENSG00000116871 MAP7D1
ENST00000373148 0.948716074887863 0.816038015568464 -0.0111833566741291 ENSG00000116871 MAP7D1
ENST00000532131 0.836291463892538 0.554214250977003 -0.0317824391687343 ENSG00000116871 MAP7D1
ENST00000487114 0.556688470012819 0.191083421131441 -0.0627694721190864 ENSG00000116871 MAP7D1
ENST00000354618 0.978027231872491 0.920285080250616 0.00308771859304291 ENSG00000054118 THRAP3
ENST00000469141 0.927376654864003 0.759399493782195 0.00971834467858713 ENSG00000054118 THRAP3
ENST00000478853 0.0912229389712839 0.00581473142114453 -0.164780716384068 ENSG00000054118 THRAP3
ENST00000466743 0.537997581689094 0.175211403413755 0.0832634087599621 ENSG00000054118 THRAP3
ENST00000480549 0.497932226562318 0.144647870525118 0.0807096411157692 ENSG00000214193 SH3D21
ENST00000474766 0.367590812526265 0.0773549877706336 0.106509713339001 ENSG00000214193 SH3D21
ENST00000270824 0.471570862788397 0.128889748672212 0.0918691119393256 ENSG00000142694 EVA1B
ENST00000490466 0.47181093325548 0.129081181416272 0.0925649126686429 ENSG00000142694 EVA1B
ENST00000373137 0.833685654680557 0.548933078446212 0.0441209385765718 ENSG00000116883 RP11-268J15.5
ENST00000359297 0.884272054999685 0.651051501066166 -0.0214960809471624 ENSG00000196182 STK40
ENST00000373129 0.138415941433052 0.012058896317061 -0.103341787796047 ENSG00000196182 STK40
ENST00000373130 0.138466762972162 0.0120666024486864 -0.103335612302764 ENSG00000196182 STK40
ENST00000373132 0.138466762972162 0.0120666024486864 -0.103335612302764 ENSG00000196182 STK40
ENST00000460417 0.828652946594869 0.538684747664479 -0.0417570654925066 ENSG00000196182 STK40
ENST00000473733 0.972373390019863 0.904675035106276 -0.00858672720554226 ENSG00000196182 STK40
ENST00000482458 0.076702716670519 0.00430684264893234 -0.157134518443751 ENSG00000196182 STK40
ENST00000460017 0.0620178746748036 0.00299336886963471 -0.191202933271273 ENSG00000196182 STK40
ENST00000476041 0.982873065611772 0.937615846248773 0.00526100224503802 ENSG00000181817 LSM10
ENST00000315732 0.975462439418179 0.913979978071858 0.0073687495342505 ENSG00000181817 LSM10
ENST00000489912 0.967345120681623 0.885840719967857 -0.0099624603959548 ENSG00000181817 LSM10
ENST00000373116 0.695420454376285 0.325489283481141 -0.0515575791045765 ENSG00000116898 MRPS15
ENST00000488606 0.968409429301329 0.889391513646237 -0.00947434990576065 ENSG00000116898 MRPS15
ENST00000477040 0.798506017542517 0.482644656357995 -0.0520772256222224 ENSG00000116898 MRPS15
ENST00000462067 0.693956346933838 0.323929545789038 -0.0517473407983925 ENSG00000116898 MRPS15
ENST00000373087 0.401197285594606 0.092155812567773 0.118267593415566 ENSG00000163874 ZC3H12A
ENST00000373075 0.372280028951608 0.0792905629891471 0.0887741794938981 ENSG00000163875 MEAF6
ENST00000296214 0.384234484075458 0.0847413288204989 0.0869198242418553 ENSG00000163875 MEAF6
ENST00000373074 0.369880105577837 0.0783564750911262 0.0885315165076544 ENSG00000163875 MEAF6
ENST00000475828 0.36812559104974 0.0776368490444376 0.0887292914364186 ENSG00000163875 MEAF6
ENST00000487788 0.374381780629193 0.0803155269599689 0.088090802544106 ENSG00000163875 MEAF6
ENST00000373073 0.575487694012925 0.206606911898571 0.0659549418128375 ENSG00000163875 MEAF6
ENST00000487792 0.583382940838845 0.213944404942107 0.065500335593634 ENSG00000163875 MEAF6
ENST00000448519 0.487691309503787 0.138630219755122 0.080582226672921 ENSG00000163875 MEAF6
ENST00000485039 0.642640485357141 0.267135506675224 0.0660154046836624 ENSG00000163875 MEAF6
ENST00000296215 0.880363458516803 0.642953866002457 0.0292356996023542 ENSG00000163877 SNIP1
ENST00000373062 0.588920735480307 0.218581140202613 0.0503397746650368 ENSG00000134697 GNL2
ENST00000462812 0.393348388075995 0.0886499575442199 0.0943786220153766 ENSG00000134697 GNL2
ENST00000479255 0.454181026546479 0.119426236614898 0.108836851469409 ENSG00000134697 GNL2
ENST00000538069 0.778727710995798 0.446925349687315 0.0488000914038493 ENSG00000134697 GNL2
ENST00000469191 0.950365879517627 0.821726342958023 -0.0163947593020795 ENSG00000134697 GNL2
ENST00000489146 0.64488684012004 0.269130057276093 0.0819986504865117 ENSG00000134697 GNL2
ENST00000463351 0.619420495575636 0.245446535503109 0.0760597835856754 ENSG00000134697 GNL2
ENST00000488496 0.860818300755711 0.599848772931867 -0.0365308684575786 ENSG00000134697 GNL2
ENST00000358011 0.331460051261047 0.0627022950325003 0.117267015735961 ENSG00000116922 C1orf109
ENST00000494120 0.273767922218328 0.0430508152200932 0.125144144682459 ENSG00000116922 C1orf109
ENST00000464178 0.130312974051895 0.0108639141374166 0.185935286868644 ENSG00000116922 C1orf109
ENST00000464085 0.618579097131684 0.244647085957542 0.0810997904270224 ENSG00000116922 C1orf109
ENST00000491981 0.494576109585457 0.142572165746083 0.101294471266187 ENSG00000116922 C1orf109
ENST00000461359 0.770300668069404 0.433505580248556 0.0570275498127695 ENSG00000116922 C1orf109
ENST00000477060 0.75520922114545 0.408025230858835 0.0598851079146026 ENSG00000116922 C1orf109
ENST00000486637 0.874947359382502 0.630243376935745 0.035549122746452 ENSG00000116922 C1orf109
ENST00000373055 0.499920774413854 0.145886735076824 -0.10124274898227 ENSG00000134690 CDCA8
ENST00000327331 0.499185255112157 0.145554530428113 -0.101290398432104 ENSG00000134690 CDCA8
ENST00000373044 0.574140513443668 0.205502582474802 0.0691410590958643 ENSG00000196449 YRDC
ENST00000373043 0.668684656324588 0.295010279432091 0.0591935092628379 ENSG00000197982 C1orf122
ENST00000419397 0.872251578072093 0.623548588736939 0.0298327719771154 ENSG00000197982 C1orf122
ENST00000468084 0.666151629508147 0.292409512350991 0.0594100345225924 ENSG00000197982 C1orf122
ENST00000373042 0.680507824776382 0.307605746079767 0.0586273539749211 ENSG00000197982 C1orf122
ENST00000446260 0.825505499515618 0.533110667802116 0.0361953395983938 ENSG00000197982 C1orf122
ENST00000373036 0.792960492808946 0.472041637061502 -0.0363789537642958 ENSG00000188786 MTF1
ENST00000373027 0.107990220621743 0.00776702379181071 -0.132514104162355 ENSG00000204084 INPP5B
ENST00000373023 0.101294194575737 0.00697687464089358 -0.131041075669066 ENSG00000204084 INPP5B
ENST00000373026 0.0263815820691112 0.00062995478854251 -0.17500295040391 ENSG00000204084 INPP5B
ENST00000373024 0.0254975631568143 0.000584697105858355 -0.175763801104003 ENSG00000204084 INPP5B
ENST00000458109 0.991560310412168 0.968532694711411 0.00269772807707965 ENSG00000204084 INPP5B
ENST00000373019 0.410261778044373 0.0966731264146144 0.063922647637364 ENSG00000183431 SF3A3
ENST00000448721 0.375889951914935 0.0809594750167329 0.0699080174096955 ENSG00000183431 SF3A3
ENST00000487062 0.964718150493838 0.877267727564101 -0.0109377691991804 ENSG00000183431 SF3A3
ENST00000460925 0.0755395624619712 0.0041979908510613 0.169006803520235 ENSG00000183431 SF3A3
ENST00000489537 0.796952585749912 0.480121907571008 0.0322563806611413 ENSG00000183431 SF3A3
ENST00000461869 0.719867500345371 0.356686556641579 0.0422653128424253 ENSG00000183431 SF3A3
ENST00000470585 0.821242613630851 0.524745634202965 0.0286521191420204 ENSG00000183431 SF3A3
ENST00000488934 0.341981746554328 0.0668343969044129 0.13281388282414 ENSG00000183431 SF3A3
ENST00000462258 0.964516624687709 0.876247805815674 0.00704780048199473 ENSG00000183431 SF3A3
ENST00000485803 0.507774051400387 0.15141602079961 0.082954458748171 ENSG00000183386 FHL3
ENST00000373016 0.507774051400387 0.15141602079961 0.082954458748171 ENSG00000183386 FHL3
ENST00000475084 0.583619041134875 0.214346251442863 0.0734593438212083 ENSG00000183386 FHL3
ENST00000477194 0.600943930152618 0.228591902588332 0.0726545378764573 ENSG00000183386 FHL3
ENST00000483132 0.872069750133066 0.623227012709191 0.0354254237011156 ENSG00000183386 FHL3
ENST00000483182 0.990325395683628 0.964640490437374 0.00260259276934569 ENSG00000183520 UTP11L
ENST00000486563 0.815877641967386 0.512116704632965 -0.0428683584028343 ENSG00000183520 UTP11L
ENST00000373014 0.96083200401907 0.858624840839807 -0.00975346570672564 ENSG00000183520 UTP11L
ENST00000537711 0.946045912864676 0.809078626188972 -0.0133513662280721 ENSG00000183520 UTP11L
ENST00000488453 0.916716939173573 0.732893861882236 0.0190768805917366 ENSG00000183520 UTP11L
ENST00000373001 0.775497320021519 0.442315049118573 0.0415127870077444 ENSG00000116954 RRAGC
ENST00000474456 0.67596204254645 0.303064231114159 0.0733289227703071 ENSG00000116954 RRAGC
ENST00000493015 0.61848852293462 0.244481109050666 0.0761365085794019 ENSG00000116954 RRAGC
ENST00000433671 0.976545491284094 0.917033769366116 -0.00570800325182154 ENSG00000228436 RP5-864K19.4
ENST00000456813 0.858888321872398 0.596274953121815 0.0303727219933659 ENSG00000228436 RP5-864K19.4
ENST00000397572 0.881391205039558 0.644895863124043 0.0275952539611488 ENSG00000214114 MYCBP
ENST00000494695 0.96877109685793 0.89105135677302 -0.00857993516971576 ENSG00000214114 MYCBP
ENST00000495043 0.923834105092511 0.750104721927402 -0.0203622270046761 ENSG00000214114 MYCBP
ENST00000489803 0.682160702510926 0.309459280440353 -0.0658957162485282 ENSG00000214114 MYCBP
ENST00000454994 0.691413595667462 0.321076784928876 -0.0643754409327727 ENSG00000131233 GJA9
ENST00000489575 0.691413595667462 0.321076784928876 -0.0643754409327727 ENSG00000214114 MYCBP
ENST00000465771 0.762446616813289 0.41961775719381 -0.0538679128983251 ENSG00000214114 MYCBP
ENST00000462027 0.804742586069396 0.492159775445682 -0.0479993486934807 ENSG00000214114 MYCBP
ENST00000432648 0.498472477997456 0.145058565647225 0.0616441012056286 ENSG00000174574 AKIRIN1
ENST00000446189 0.512060052001877 0.154398531129602 0.0570323163447377 ENSG00000174574 AKIRIN1
ENST00000372984 0.434630470182418 0.109345820618766 0.064467373363633 ENSG00000174574 AKIRIN1
ENST00000531822 0.600271007180358 0.227867579848826 0.0592736100259881 ENSG00000174574 AKIRIN1
ENST00000372967 0.923834105092511 0.750106211372164 -0.0132320243389471 ENSG00000168653 NDUFS5
ENST00000372969 0.923834105092511 0.750106211372164 -0.0132320243389471 ENSG00000168653 NDUFS5
ENST00000545844 0.531372403158679 0.169362801547241 -0.0484274230165974 ENSG00000127603 MACF1
ENST00000567887 0.531758351336385 0.169734087875216 -0.0483911669192602 ENSG00000127603 MACF1
ENST00000372915 0.531941638008933 0.169913407753774 -0.0483653923470163 ENSG00000127603 MACF1
ENST00000539005 0.531678872791394 0.169702424431789 -0.0483902505223379 ENSG00000127603 MACF1
ENST00000317713 0.531678872791394 0.169702424431789 -0.0483902505223379 ENSG00000127603 MACF1
ENST00000361689 0.531941638008933 0.16990705193883 -0.0483650455247821 ENSG00000127603 MACF1
ENST00000524432 0.0606185421076348 0.00286626403980032 -0.140079189557537 ENSG00000127603 MACF1
ENST00000467673 0.00627595950989111 4.15335783306705e-05 -0.268036682546254 ENSG00000127603 MACF1
ENST00000564288 0.73755105130112 0.380769527183407 -0.0301991478736306 ENSG00000127603 MACF1
ENST00000494012 0.0607151821730133 0.00287442746463058 -0.192873399864917 ENSG00000127603 MACF1
ENST00000536367 0.0140965459699669 0.000185742173632613 -0.219838358004991 ENSG00000127603 MACF1
ENST00000480624 0.0655002174424475 0.00327621279634352 -0.196241974080932 ENSG00000127603 MACF1
ENST00000469366 0.0900669473780744 0.00568749597266037 -0.190278958573589 ENSG00000127603 MACF1
ENST00000289890 0.366853068849039 0.0770500455131564 -0.133353931071581 ENSG00000226438 RP11-420K8.1
ENST00000496804 0.693529466728293 0.323533232741342 -0.0416799466281656 ENSG00000127603 MACF1
ENST00000530262 0.668586099906047 0.294841078908276 -0.0424429005612208 ENSG00000127603 MACF1
ENST00000485063 0.451555538985912 0.117790243668817 -0.0942059550727904 ENSG00000127603 MACF1
ENST00000472385 0.889687401962267 0.664399437025599 0.0218212208024457 ENSG00000127603 MACF1
ENST00000484393 0.964533710883515 0.876486213773603 0.00911526129967241 ENSG00000127603 MACF1
ENST00000476350 0.732285045439782 0.373516074547367 -0.0362277096660407 ENSG00000127603 MACF1
ENST00000372925 0.813619765988575 0.507428980747771 -0.0222773869927034 ENSG00000127603 MACF1
ENST00000528611 0.802593406084666 0.488909024018345 -0.0491893150637137 ENSG00000127603 MACF1
ENST00000289893 0.832178739254188 0.546131911863867 -0.0200885126297017 ENSG00000127603 MACF1
ENST00000530275 0.655385833443653 0.281122530082653 0.0474502067506078 ENSG00000255103 KIAA0754
ENST00000482035 0.612924087018962 0.239017823423393 -0.0554930501594354 ENSG00000127603 MACF1
ENST00000473843 0.867479897287794 0.614103344636709 -0.0269848426765959 ENSG00000127603 MACF1
ENST00000469490 0.999599360871839 0.997016027890621 -0.000164193683953968 ENSG00000127603 MACF1
ENST00000487656 0.428343832519588 0.105700302419092 -0.0977688938691984 ENSG00000127603 MACF1
ENST00000360115 0.957089670345076 0.843934024776361 0.00661693764809636 ENSG00000127603 MACF1
ENST00000497964 0.815173622395139 0.510022148535312 0.0276573101937431 ENSG00000127603 MACF1
ENST00000446276 0.931833253733269 0.769550830309165 0.0101776733411483 ENSG00000127603 MACF1
ENST00000442046 0.957596745867551 0.846389623947788 0.00699914309245712 ENSG00000127603 MACF1
ENST00000422234 0.815206041844552 0.510435063584282 -0.0280315702298637 ENSG00000127603 MACF1
ENST00000462496 0.802593406084666 0.488880582558029 -0.0291943630850416 ENSG00000127603 MACF1
ENST00000462103 0.884935632671317 0.653284235531839 -0.0259832750055176 ENSG00000127603 MACF1
ENST00000496360 0.918893481658147 0.737821701055649 0.0154526809561878 ENSG00000127603 MACF1
ENST00000497807 0.929303618414158 0.7634758682091 0.0128227899003595 ENSG00000127603 MACF1
ENST00000417869 0.594854962208955 0.22356445122217 0.0887487491343903 ENSG00000182109 RP11-69E11.4
ENST00000440190 0.862577901915932 0.604465232784924 0.0372381931156485 ENSG00000182109 RP11-69E11.4
ENST00000427240 0.690571502485534 0.320247847266063 -0.0680794070676685 ENSG00000243970 PPIEL
ENST00000482028 0.356034790783093 0.072451219012544 0.109868572559395 ENSG00000090621 PABPC4
ENST00000372856 0.978538965129978 0.922568810045821 0.00263036949006598 ENSG00000090621 PABPC4
ENST00000372857 0.978538965129978 0.922567400221414 0.00263074255493606 ENSG00000090621 PABPC4
ENST00000372858 0.92619259219941 0.756279781151581 0.00845921348288918 ENSG00000090621 PABPC4
ENST00000372862 0.912524745202285 0.722152998644913 0.00962347801843731 ENSG00000090621 PABPC4
ENST00000468476 0.984744862852267 0.945515483275169 -0.00333346906805913 ENSG00000090621 PABPC4
ENST00000437136 0.97846152001371 0.92215587604975 0.00484275185351258 ENSG00000090621 PABPC4
ENST00000492468 0.904983906413265 0.70386455767368 0.0192773317168231 ENSG00000090621 PABPC4
ENST00000530186 0.754533270936089 0.40667748493048 0.0508434036366658 ENSG00000090621 PABPC4
ENST00000421687 0.88379695121002 0.649985115754366 0.0144099851775202 ENSG00000090621 PABPC4
ENST00000484555 0.521310723330203 0.16135781272502 -0.0893660205260554 ENSG00000090621 PABPC4
ENST00000525045 0.646441527913612 0.271117394926615 -0.0547557383796692 ENSG00000090621 PABPC4
ENST00000527718 0.958461685696868 0.849942319989746 -0.00683791063215004 ENSG00000090621 PABPC4
ENST00000477556 0.161035878800576 0.0158921626357788 -0.150632165938004 ENSG00000090621 PABPC4
ENST00000461578 0.128564336726122 0.0105735411480705 -0.166436019703747 ENSG00000090621 PABPC4
ENST00000483770 0.543073322668583 0.17917067037763 -0.0762668258022403 ENSG00000090621 PABPC4
ENST00000525669 0.933239306342583 0.772873116834186 0.0109661468265346 ENSG00000090621 PABPC4
ENST00000470443 0.792746855602514 0.471477801619089 0.0241689958011296 ENSG00000090621 PABPC4
ENST00000415255 0.917817345883353 0.735283947909014 0.010990729321825 ENSG00000228060 RP11-69E11.8
ENST00000513632 0.733414837835437 0.375115241646767 0.0380280124219258 ENSG00000090621 PABPC4
ENST00000525751 0.907794458341045 0.708995113132831 0.0185245138738758 ENSG00000090621 PABPC4
ENST00000474378 0.918323378909815 0.736830872931048 0.0163863117344924 ENSG00000090621 PABPC4
ENST00000529216 0.86763685816528 0.614419075576439 0.0259286452816907 ENSG00000090621 PABPC4
ENST00000492519 0.815877641967386 0.512068295284277 0.0350607169293271 ENSG00000090621 PABPC4
ENST00000451091 0.866181541754084 0.611573326727332 -0.0207032801766317 ENSG00000090621 PABPC4
ENST00000531243 0.889697049497689 0.664467594003574 -0.0227976648490105 ENSG00000090621 PABPC4
ENST00000470018 0.774490948855104 0.441144894978159 0.0460751823946367 ENSG00000084072 PPIE
ENST00000485507 0.741045778070543 0.385011483697023 0.0552521696755948 ENSG00000084072 PPIE
ENST00000324379 0.583499732204566 0.214264669076354 0.0675714953264648 ENSG00000084072 PPIE
ENST00000356511 0.589706451800468 0.219234887424855 0.0662889980949609 ENSG00000084072 PPIE
ENST00000456578 0.766220434136527 0.425478546852158 0.0513847748342153 ENSG00000084072 PPIE
ENST00000495526 0.583476680588159 0.214183445228392 0.0675823749711588 ENSG00000084072 PPIE
ENST00000482751 0.583476680588159 0.214183445228392 0.0675823749711588 ENSG00000084072 PPIE
ENST00000372830 0.589706451800468 0.219234887424855 0.0662889980949609 ENSG00000084072 PPIE
ENST00000497370 0.609695837127927 0.236364228900347 0.0659153370410921 ENSG00000084072 PPIE
ENST00000372835 0.591723623557661 0.221096279567829 0.0664310304056395 ENSG00000084072 PPIE
ENST00000470213 0.599937197810955 0.227512913109878 0.0672104576203062 ENSG00000084072 PPIE
ENST00000474804 0.72901621594942 0.369552680281976 0.0511620299350644 ENSG00000084072 PPIE
ENST00000475350 0.583476680588159 0.214183445228392 0.0675823749711588 ENSG00000084072 PPIE
ENST00000480169 0.728230384079875 0.36873278359508 0.0530230830507997 ENSG00000084072 PPIE
ENST00000441669 0.894266375662367 0.676006474389055 -0.0229498984283311 ENSG00000043514 TRIT1
ENST00000462797 0.894142146529578 0.675800021150429 -0.0229573043635816 ENSG00000043514 TRIT1
ENST00000316891 0.894093756623601 0.675722427938105 -0.0229625662702938 ENSG00000043514 TRIT1
ENST00000372818 0.894093756623601 0.675722427938105 -0.0229625662702938 ENSG00000043514 TRIT1
ENST00000495175 0.833889946719079 0.549592006816676 -0.0333910026330548 ENSG00000043514 TRIT1
ENST00000491865 0.833277323551878 0.548389189125584 -0.0335566994129877 ENSG00000043514 TRIT1
ENST00000537223 0.832046598649632 0.545252379272939 -0.0344176301463313 ENSG00000043514 TRIT1
ENST00000537440 0.832046598649632 0.545252379272939 -0.0344176301463313 ENSG00000043514 TRIT1
ENST00000541099 0.832046598649632 0.545252379272939 -0.0344176301463313 ENSG00000043514 TRIT1
ENST00000545233 0.832046598649632 0.545252379272939 -0.0344176301463313 ENSG00000043514 TRIT1
ENST00000465417 0.95302250359878 0.82974952627848 -0.0153094988594222 ENSG00000043514 TRIT1
ENST00000492612 0.869677566137308 0.617888540425146 -0.0305516972821449 ENSG00000043514 TRIT1
ENST00000489945 0.764436749632712 0.422680862587506 -0.0505740881086763 ENSG00000043514 TRIT1
ENST00000486825 0.748894440064042 0.398239225477509 -0.0535057369703789 ENSG00000043514 TRIT1
ENST00000469476 0.737635450149072 0.380842252171665 0.0622673150924772 ENSG00000043514 TRIT1
ENST00000544981 0.6353183609006 0.260184270648008 -0.0769228219089516 ENSG00000043514 TRIT1
ENST00000372811 0.61848852293462 0.244476978232044 0.0764832723842081 ENSG00000168389 MFSD2A
ENST00000420632 0.636620024173301 0.261577278989721 0.0736141479408993 ENSG00000168389 MFSD2A
ENST00000434861 0.390812862797214 0.0875603289779359 0.118377024467331 ENSG00000168389 MFSD2A
ENST00000372809 0.61848852293462 0.244476978232044 0.0764832723842081 ENSG00000168389 MFSD2A
ENST00000483824 0.61848852293462 0.24447417570168 0.0764665227825935 ENSG00000168389 MFSD2A
ENST00000469745 0.769888644220089 0.43281762869212 0.0560292560294052 ENSG00000168389 MFSD2A
ENST00000480630 0.750000042108811 0.399586977779437 0.0624137796854783 ENSG00000168389 MFSD2A
ENST00000372797 0.60714892773365 0.233658867743571 0.0327935775552449 ENSG00000131236 CAP1
ENST00000372802 0.608558478208575 0.235004190894713 0.0327168162533003 ENSG00000131236 CAP1
ENST00000449311 0.905571449466984 0.705050448971767 0.0126021689898958 ENSG00000131236 CAP1
ENST00000421589 0.916710757399148 0.732798825299297 0.0111955420422769 ENSG00000131236 CAP1
ENST00000414893 0.874047652634727 0.627447621038574 0.0149973205246022 ENSG00000131236 CAP1
ENST00000414281 0.915953266714609 0.730299021529876 0.0113139617818558 ENSG00000131236 CAP1
ENST00000420216 0.907786346358117 0.708947709231397 0.012359912831688 ENSG00000131236 CAP1
ENST00000372792 0.819312033298276 0.520320504385602 0.0179904427404083 ENSG00000131236 CAP1
ENST00000372798 0.740630535095062 0.384569346896909 0.0242792961996267 ENSG00000131236 CAP1
ENST00000340450 0.60089698485411 0.228538188034193 0.0331918831744171 ENSG00000131236 CAP1
ENST00000372805 0.572849520450709 0.204122194286187 0.0349361535830934 ENSG00000131236 CAP1
ENST00000435719 0.914883794853664 0.727546824745576 0.011292250393815 ENSG00000131236 CAP1
ENST00000427843 0.914692660074326 0.72684654405177 0.0114204366612018 ENSG00000131236 CAP1
ENST00000417287 0.909824043688555 0.714860569201465 0.0120466336383444 ENSG00000131236 CAP1
ENST00000424977 0.915563949556831 0.729131367138963 0.0113324833740475 ENSG00000131236 CAP1
ENST00000446031 0.923688545317947 0.749651442182321 -0.0108001269640681 ENSG00000131236 CAP1
ENST00000479759 0.649158333603327 0.273599614469356 0.035381031727325 ENSG00000131236 CAP1
ENST00000461993 0.456049086750314 0.12024678000335 0.0492348184731947 ENSG00000131236 CAP1
ENST00000494114 0.296808706134887 0.0503565280472015 0.0789283498928323 ENSG00000131236 CAP1
ENST00000433473 0.608132210150754 0.234464211236409 -0.0552837457883541 ENSG00000131238 PPT1
ENST00000529905 0.611898347942421 0.238199120115577 -0.0547912488294039 ENSG00000131238 PPT1
ENST00000530704 0.622971244873326 0.248365431606319 -0.0586204711512414 ENSG00000131238 PPT1
ENST00000372775 0.766220434136527 0.425470836604019 -0.0465939084282165 ENSG00000131238 PPT1
ENST00000449045 0.533944242817803 0.171696048531617 -0.0706970690507352 ENSG00000131238 PPT1
ENST00000439754 0.716240653665032 0.351793232427408 -0.0515231037776784 ENSG00000131238 PPT1
ENST00000530076 0.931815443826663 0.769175648245009 -0.0174899448303843 ENSG00000131238 PPT1
ENST00000527311 0.578774726493992 0.209846864217701 -0.0676097448013328 ENSG00000131238 PPT1
ENST00000372779 0.684362451062216 0.312337179623425 -0.0564465995046349 ENSG00000131238 PPT1
ENST00000526547 0.717146154366806 0.352922947955744 -0.06362639297333 ENSG00000131238 PPT1
ENST00000372771 0.840976866034529 0.562774996121743 -0.0350647791883495 ENSG00000117000 RLF
ENST00000372759 0.846354272229009 0.572458919132461 -0.0258299127868684 ENSG00000084073 ZMPSTE24
ENST00000479131 0.332645553104946 0.0632100980583111 -0.0898038002165419 ENSG00000084073 ZMPSTE24
ENST00000472583 0.510612083445856 0.153257978093771 -0.0676397897278916 ENSG00000084073 ZMPSTE24
ENST00000474142 0.749128194017722 0.398549431282037 0.0521124370051336 ENSG00000084073 ZMPSTE24
ENST00000435168 0.821242613630851 0.524559561849925 -0.0358206504208137 ENSG00000084070 SMAP2
ENST00000372718 0.956340961497946 0.841854237678231 0.00903576761040298 ENSG00000084070 SMAP2
ENST00000372708 0.825505499515618 0.532986767541921 0.0316413260210371 ENSG00000084070 SMAP2
ENST00000539317 0.84844815502533 0.576208471415477 0.0318796505812102 ENSG00000084070 SMAP2
ENST00000469416 0.416254265426401 0.0997822773084242 -0.118051499676895 ENSG00000187801 ZFP69B
ENST00000361584 0.407222361013478 0.0952513226940513 -0.119721681924767 ENSG00000187801 ZFP69B
ENST00000484445 0.407222361013478 0.0952513226940513 -0.119721681924767 ENSG00000187801 ZFP69B
ENST00000411995 0.416254265426401 0.0998282815371923 -0.118028284367682 ENSG00000187801 ZFP69B
ENST00000358527 0.791852499643851 0.469586184424579 0.0528129971205574 ENSG00000164002 EXO5
ENST00000372703 0.791749248272872 0.469347957790324 0.0528433320133748 ENSG00000164002 EXO5
ENST00000296380 0.778823703293324 0.447144328865182 0.0554286734901079 ENSG00000164002 EXO5
ENST00000467203 0.506537219291045 0.150327034267849 -0.0829602708129634 ENSG00000066136 NFYC
ENST00000424419 0.344685921897615 0.0678607167263415 -0.100738959325852 ENSG00000066136 NFYC
ENST00000427410 0.346030622075924 0.0684286011573031 -0.0953417520428094 ENSG00000066136 NFYC
ENST00000447388 0.457913392573313 0.121447100019449 -0.0794646915926166 ENSG00000066136 NFYC
ENST00000425457 0.33571379444335 0.0646078850521624 -0.0966938255869012 ENSG00000066136 NFYC
ENST00000453631 0.368462348734103 0.0777440785331092 -0.104449800390995 ENSG00000066136 NFYC
ENST00000456393 0.447716970083246 0.116029684692327 -0.0806752063075878 ENSG00000066136 NFYC
ENST00000372654 0.254208088050524 0.0375764148669789 -0.109476143635281 ENSG00000066136 NFYC
ENST00000534399 0.455083221333952 0.119900520792091 -0.0985240773601717 ENSG00000066136 NFYC
ENST00000372653 0.247314155574176 0.0357990526726427 -0.111619700690459 ENSG00000066136 NFYC
ENST00000372669 0.184901596874481 0.0205213775464712 -0.130477744422289 ENSG00000066136 NFYC
ENST00000372652 0.705769765063421 0.338232916960374 -0.0526899919107868 ENSG00000066136 NFYC
ENST00000372651 0.394130870674123 0.0890689387858071 -0.0963951617175233 ENSG00000066136 NFYC
ENST00000440226 0.559326428312731 0.19324701942581 -0.0804657355928252 ENSG00000066136 NFYC
ENST00000525290 0.576119428024039 0.207149982600759 -0.0915028674846104 ENSG00000066136 NFYC
ENST00000416859 0.243855661714706 0.034758576129054 -0.145682196946839 ENSG00000066136 NFYC
ENST00000308733 0.625396078767965 0.250788728301923 -0.070272162364311 ENSG00000066136 NFYC
ENST00000414185 0.91090468690675 0.718013279409321 -0.0244170383101602 ENSG00000066136 NFYC
ENST00000372621 0.618703006911487 0.244817972309481 0.0484576074330273 ENSG00000171793 CTPS1
ENST00000541520 0.63040028898588 0.255394621569875 0.0484188658587763 ENSG00000171793 CTPS1
ENST00000470271 0.88379695121002 0.650095633385061 0.0244024832924038 ENSG00000171793 CTPS1
ENST00000475060 0.71734140756787 0.353095467495258 0.0508237296038448 ENSG00000171793 CTPS1
ENST00000479480 0.730670990961862 0.371533340430252 0.0435343189983828 ENSG00000171793 CTPS1
ENST00000543104 0.688496756028401 0.317721336229706 0.0484570903690087 ENSG00000171793 CTPS1
ENST00000372616 0.722635575513327 0.360884358774131 0.0390211071674105 ENSG00000171793 CTPS1
ENST00000480420 0.306138873779371 0.0534955670728898 0.0899174810122131 ENSG00000171793 CTPS1
ENST00000463285 0.274368115590256 0.0432500859496043 0.0959853923615609 ENSG00000171793 CTPS1
ENST00000486889 0.498912679040487 0.145356209087046 0.0805821278352025 ENSG00000171793 CTPS1
ENST00000497210 0.371825867999215 0.0791201287030496 0.107667345664737 ENSG00000171793 CTPS1
ENST00000464283 0.877497715248973 0.636331752313624 0.0221955212142189 ENSG00000171793 CTPS1
ENST00000463423 0.912812001752055 0.722747747566317 0.0169754256199458 ENSG00000171793 CTPS1
ENST00000498694 0.77867164404124 0.446854221942429 0.0355071789366896 ENSG00000171793 CTPS1
ENST00000302946 0.825167054914223 0.532169203891454 -0.0426802905599222 ENSG00000171790 SLFNL1
ENST00000372613 0.824238360687847 0.52991540291378 -0.0428900587875013 ENSG00000171790 SLFNL1
ENST00000397197 0.824238360687847 0.52991540291378 -0.0428900587875013 ENSG00000171790 SLFNL1
ENST00000439569 0.824238360687847 0.52991540291378 -0.0428900587875013 ENSG00000171790 SLFNL1
ENST00000372611 0.824663523278304 0.531043905873161 -0.0427124328383784 ENSG00000171790 SLFNL1
ENST00000359345 0.823641504755132 0.528774896682705 -0.0418073377940488 ENSG00000171790 SLFNL1
ENST00000456518 0.326531687923456 0.0608444288424877 -0.0986042499129853 ENSG00000010803 SCMH1
ENST00000397174 0.338141397771648 0.0654330714131648 -0.0959615801263491 ENSG00000010803 SCMH1
ENST00000402904 0.338141397771648 0.0654330714131648 -0.0959615801263491 ENSG00000010803 SCMH1
ENST00000361191 0.342527063562938 0.0670342360837577 -0.0954576252755685 ENSG00000010803 SCMH1
ENST00000361705 0.342527063562938 0.0670342360837577 -0.0954576252755685 ENSG00000010803 SCMH1
ENST00000397171 0.342527063562938 0.0670342360837577 -0.0954576252755685 ENSG00000010803 SCMH1
ENST00000372597 0.061850601360825 0.00296698950755973 -0.151934607257058 ENSG00000010803 SCMH1
ENST00000372596 0.061850601360825 0.00296698950755973 -0.151934607257058 ENSG00000010803 SCMH1
ENST00000337495 0.061850601360825 0.00296698950755973 -0.151934607257058 ENSG00000010803 SCMH1
ENST00000326197 0.319125054381543 0.0579614208894218 -0.0995217289316276 ENSG00000010803 SCMH1
ENST00000372595 0.320669136695394 0.0586185717803405 -0.0996563384367558 ENSG00000010803 SCMH1
ENST00000472037 0.897648670404176 0.686563372422261 0.0240070589308907 ENSG00000010803 SCMH1
ENST00000460215 0.832012854700672 0.545005920399576 -0.0351618827456966 ENSG00000010803 SCMH1
ENST00000498793 0.808415674861159 0.498578349239272 -0.0386991742314539 ENSG00000010803 SCMH1
ENST00000489421 0.658399064108369 0.284587342452979 -0.0699221531075782 ENSG00000010803 SCMH1
ENST00000482530 0.137071072233625 0.0118833117707897 -0.173519581115876 ENSG00000010803 SCMH1
ENST00000488592 0.054928443780165 0.00243630460472737 -0.215605189763688 ENSG00000010803 SCMH1
ENST00000372583 0.0649400437976273 0.00322820494981872 -0.161879171785396 ENSG00000127124 HIVEP3
ENST00000372584 0.0588028614806146 0.00274212399072016 -0.164140182515346 ENSG00000127124 HIVEP3
ENST00000247584 0.19548804944797 0.0227917400142438 -0.121171215164667 ENSG00000127124 HIVEP3
ENST00000460604 0.598272611064961 0.226313510542021 -0.0687269788554344 ENSG00000127124 HIVEP3
ENST00000429157 0.206533604644106 0.0252333195192471 -0.119841412568785 ENSG00000127124 HIVEP3
ENST00000491442 0.0179257442176521 0.000299147313860858 -0.237275358318958 ENSG00000127124 HIVEP3
ENST00000489103 0.0138356645334435 0.0001788447875503 -0.230851765548079 ENSG00000127124 HIVEP3
ENST00000479350 0.0124314336670179 0.000151420757465345 -0.272586584926146 ENSG00000127124 HIVEP3
ENST00000372571 0.745406136958861 0.392192223713583 0.0450626027037146 ENSG00000198815 FOXJ3
ENST00000372572 0.272649840206956 0.0427168308527253 -0.0855870473101613 ENSG00000198815 FOXJ3
ENST00000372573 0.262721016644188 0.03988604479093 -0.0869613875380478 ENSG00000198815 FOXJ3
ENST00000361346 0.261538735355178 0.0395734124539717 -0.0869409139135061 ENSG00000198815 FOXJ3
ENST00000361776 0.261538735355178 0.0395734124539717 -0.0869409139135061 ENSG00000198815 FOXJ3
ENST00000545068 0.332592598004461 0.0631724732432439 -0.081642155367863 ENSG00000198815 FOXJ3
ENST00000445886 0.00696826035098805 5.03218791995017e-05 -0.218334008107953 ENSG00000198815 FOXJ3
ENST00000372562 0.895172472211825 0.679394835849879 0.025802220846772 ENSG00000127125 PPCS
ENST00000455780 0.858741577630571 0.595421499240435 0.0329746684910754 ENSG00000127125 PPCS
ENST00000472013 0.858741577630571 0.596001599857187 0.032922395915472 ENSG00000127125 PPCS
ENST00000372561 0.858741577630571 0.596052999906962 0.0329293543327541 ENSG00000127125 PPCS
ENST00000372556 0.858741577630571 0.596052999906962 0.0329293543327541 ENSG00000127125 PPCS
ENST00000471420 0.792054237726278 0.469882396820151 0.0458507144068553 ENSG00000127125 PPCS
ENST00000482168 0.885770374021243 0.65505035529927 0.0307673182654481 ENSG00000127125 PPCS
ENST00000469615 0.974446015427399 0.911100078941747 -0.00783252678634264 ENSG00000127125 PPCS
ENST00000304979 0.944482574835439 0.803622092275149 0.0141383539898501 ENSG00000171960 PPIH
ENST00000372550 0.806369183906237 0.495531042136227 0.0429948751023442 ENSG00000171960 PPIH
ENST00000440068 0.769888644220089 0.432747290233563 0.0502422390535156 ENSG00000171960 PPIH
ENST00000372549 0.82074265523696 0.522979853174095 0.0440720466008956 ENSG00000171960 PPIH
ENST00000455203 0.786729921275379 0.460326742699859 0.0470974907482629 ENSG00000171960 PPIH
ENST00000436387 0.882401897997854 0.647039800188926 0.0316547227893113 ENSG00000171960 PPIH
ENST00000461351 0.947836313511523 0.813412820124827 -0.0156699131216806 ENSG00000171960 PPIH
ENST00000321358 0.984115486330771 0.943489804709876 0.00177971887605116 ENSG00000065978 YBX1
ENST00000332220 0.893991989317001 0.675298220400726 -0.0113765671563619 ENSG00000065978 YBX1
ENST00000436427 0.994702438108157 0.981801798776948 0.000643623225433891 ENSG00000065978 YBX1
ENST00000467957 0.815901681722717 0.512304505097706 -0.0204185149168117 ENSG00000065978 YBX1
ENST00000397054 0.231270356472034 0.0315078571174997 0.105709651752074 ENSG00000117385 LEPRE1
ENST00000460031 0.231072586581315 0.0314456117954778 0.105746725101721 ENSG00000117385 LEPRE1
ENST00000236040 0.230837064459899 0.0313370422067465 0.105819102379904 ENSG00000117385 LEPRE1
ENST00000495874 0.230837064459899 0.0313370422067465 0.105819102379904 ENSG00000117385 LEPRE1
ENST00000296388 0.230837064459899 0.0313370422067465 0.105819102379904 ENSG00000117385 LEPRE1
ENST00000462474 0.309450992004396 0.0547075023080876 0.120056984750392 ENSG00000117385 LEPRE1
ENST00000472802 0.445505990159209 0.114837165069624 0.106070994429769 ENSG00000117385 LEPRE1
ENST00000431412 0.0372889890874671 0.00116057668861891 0.158126948472867 ENSG00000117385 LEPRE1
ENST00000460831 0.0701907444962832 0.00373103082537158 0.179245976522577 ENSG00000117385 LEPRE1
ENST00000481465 0.0678777718128601 0.00352772518034375 0.156708062538171 ENSG00000117385 LEPRE1
ENST00000447502 0.0966364563605069 0.00644898962346159 0.145549749194972 ENSG00000117385 LEPRE1
ENST00000463465 0.106957914830581 0.00762275683718405 0.131086355621659 ENSG00000117385 LEPRE1
ENST00000372526 0.781291970235237 0.451562167055336 0.0445622888140978 ENSG00000117385 LEPRE1
ENST00000492956 0.789180901551639 0.464205513287556 0.0445654491609138 ENSG00000117385 LEPRE1
ENST00000372525 0.960415719398145 0.85691453375602 -0.0127980319847096 ENSG00000164008 C1orf50
ENST00000464081 0.920865974057745 0.742806520834845 -0.0216553883741717 ENSG00000164008 C1orf50
ENST00000603943 0.934101988277961 0.77501009177179 -0.0188577410952037 ENSG00000164008 C1orf50
ENST00000536543 0.942938428469756 0.798395269668893 -0.0168224414289795 ENSG00000164008 C1orf50
ENST00000487556 0.266190334109082 0.040919741905933 0.114040994557885 ENSG00000164010 ERMAP
ENST00000372517 0.266190334109082 0.040919741905933 0.114040994557885 ENSG00000164010 ERMAP
ENST00000372514 0.570251618134734 0.202125352300721 0.0790446761921964 ENSG00000164010 ERMAP
ENST00000328249 0.783882477459149 0.455941588038753 0.0479621154634859 ENSG00000164010 ERMAP
ENST00000414798 0.706071893159772 0.338738475682561 0.0637427908348809 ENSG00000228192 RP11-342M1.3
ENST00000416809 0.82168306871725 0.525369770866013 0.0432756085889816 ENSG00000228192 RP11-342M1.3
ENST00000425076 0.952915416939573 0.82953244904522 0.0150921387313533 ENSG00000228192 RP11-342M1.3
ENST00000444563 0.952915416939573 0.82953244904522 0.0150921387313533 ENSG00000228192 RP11-342M1.3
ENST00000426263 0.757871944622526 0.412278003109525 0.0391195296476505 ENSG00000117394 SLC2A1
ENST00000475162 0.713000908800797 0.346947461691922 0.0522993093131683 ENSG00000117394 SLC2A1
ENST00000439722 0.748894440064042 0.398009388467177 0.0559640183555234 ENSG00000117394 SLC2A1
ENST00000415851 0.950737359702888 0.823011421330906 0.0136054609587894 ENSG00000117394 SLC2A1
ENST00000372500 0.948579534903021 0.815733726281578 0.0154619861508373 ENSG00000117394 SLC2A1
ENST00000431635 0.818644604013721 0.518833985553224 0.0265393719742916 ENSG00000117395 EBNA1BP2
ENST00000236051 0.833889946719079 0.549588710277251 0.0245782877228961 ENSG00000117395 EBNA1BP2
ENST00000463906 0.626580925797979 0.252057620199396 0.0598451584491697 ENSG00000117395 EBNA1BP2
ENST00000491223 0.911675199870871 0.72022936365213 0.0177173969384786 ENSG00000117395 EBNA1BP2
ENST00000472982 0.990257068375947 0.964161977408382 0.00226422318022401 ENSG00000117395 EBNA1BP2
ENST00000483082 0.98908353169028 0.960213173079799 0.00258070150106224 ENSG00000117395 EBNA1BP2
ENST00000461557 0.965847032583848 0.881072856263817 -0.00794235240645371 ENSG00000117395 EBNA1BP2
ENST00000372492 0.872492383140017 0.623880239397377 -0.0370105911758539 ENSG00000243710 WDR65
ENST00000310955 0.911423860983175 0.719360208428189 -0.0250988741745699 ENSG00000117399 CDC20
ENST00000372462 0.914611155011126 0.726674660488241 -0.0244246683796949 ENSG00000117399 CDC20
ENST00000478882 0.760894369668012 0.417019292072711 -0.061133673689964 ENSG00000117399 CDC20
ENST00000372458 0.948245876585141 0.814756962312038 0.00906785897153537 ENSG00000066322 ELOVL1
ENST00000413844 0.948348050103807 0.81493991600485 0.00906196510935954 ENSG00000066322 ELOVL1
ENST00000468865 0.535574486993735 0.172987660976349 0.0644647964193402 ENSG00000066322 ELOVL1
ENST00000464204 0.968927218601127 0.891996404156519 0.0051172419546819 ENSG00000066322 ELOVL1
ENST00000470968 0.966938926039748 0.88488126712643 0.00540943793614835 ENSG00000066322 ELOVL1
ENST00000487209 0.98258216451655 0.936017431838766 0.00303041665378558 ENSG00000066322 ELOVL1
ENST00000470769 0.967868333106296 0.887756133547842 0.00545262810671767 ENSG00000066322 ELOVL1
ENST00000497569 0.983135520723767 0.939671731534222 0.00293123475232834 ENSG00000066322 ELOVL1
ENST00000482302 0.988479944935886 0.957156568408227 0.00208882984686378 ENSG00000066322 ELOVL1
ENST00000497050 0.982637516655914 0.936138263974146 -0.00304259044962523 ENSG00000066322 ELOVL1
ENST00000478481 0.668625931424069 0.294913356137035 0.0552313626853481 ENSG00000066322 ELOVL1
ENST00000479439 0.733644391594083 0.375546648452528 -0.0363849680294954 ENSG00000066322 ELOVL1
ENST00000465321 0.711105559711325 0.344360332429551 -0.037338643122395 ENSG00000066322 ELOVL1
ENST00000479686 0.673218731353886 0.299544836557843 -0.0418795929395554 ENSG00000066322 ELOVL1
ENST00000496932 0.737054917678436 0.379761819075615 -0.0354380391503984 ENSG00000066322 ELOVL1
ENST00000290663 0.496571186930827 0.143723405960587 0.0581390978765683 ENSG00000159479 MED8
ENST00000372457 0.494686721284159 0.142650903373303 0.0581309862890607 ENSG00000159479 MED8
ENST00000372455 0.603882167146558 0.231139404349707 0.0488955684007004 ENSG00000159479 MED8
ENST00000436713 0.481560434328069 0.134499725525548 0.0675581731187306 ENSG00000229431 RP1-92O14.6
ENST00000460803 0.351450868202936 0.0705780946539725 0.108519102039403 ENSG00000159479 MED8
ENST00000473560 0.535041848586212 0.172486054988826 0.0631371484138735 ENSG00000159479 MED8
ENST00000310739 0.445993323545824 0.11509794670205 -0.112611493541654 ENSG00000198198 SZT2
ENST00000372450 0.445993323545824 0.11509794670205 -0.112611493541654 ENSG00000198198 SZT2
ENST00000357658 0.115785565461274 0.00877277603561251 -0.174558028834195 ENSG00000198198 SZT2
ENST00000406439 0.0786421412158367 0.00448471266661953 -0.185460154939059 ENSG00000198198 SZT2
ENST00000562955 0.917056875526043 0.733578188713246 0.0117262309939685 ENSG00000198198 SZT2
ENST00000470139 0.918893481658147 0.737919254890162 -0.0212767565020245 ENSG00000198198 SZT2
ENST00000372442 0.483988093089988 0.136305541044854 0.0529172000637314 ENSG00000198198 SZT2
ENST00000460536 0.274544973670602 0.0432965181814168 0.0875521711070968 ENSG00000198198 SZT2
ENST00000583037 0.224582330937714 0.0294514837726617 0.107108023194997 ENSG00000178922 HYI
ENST00000483618 0.500701140278588 0.146549655452278 0.108662628427716 ENSG00000178922 HYI
ENST00000372425 0.224582330937714 0.0294514837726617 0.107108023194997 ENSG00000178922 HYI
ENST00000372433 0.239662305203397 0.0337721580560447 0.10572290573933 ENSG00000178922 HYI
ENST00000372434 0.25208225071761 0.0369368882919397 0.102992366725614 ENSG00000178922 HYI
ENST00000470662 0.132397676372627 0.0111591322628731 0.131741895782799 ENSG00000178922 HYI
ENST00000487366 0.133378456513926 0.0112999258040297 0.130936990510279 ENSG00000178922 HYI
ENST00000372430 0.235628683108053 0.0327797494371039 0.107170492992312 ENSG00000178922 HYI
ENST00000372432 0.25540771884037 0.037893562161647 0.101770062439571 ENSG00000178922 HYI
ENST00000372427 0.250225699292239 0.0364397154813462 0.102465146882868 ENSG00000178922 HYI
ENST00000372426 0.14453197089846 0.0130297619054538 0.127709154557169 ENSG00000178922 HYI
ENST00000486909 0.274544973670602 0.0432960599230809 0.0990925833606398 ENSG00000178922 HYI
ENST00000496142 0.293685586301412 0.0493024090633434 0.136114499296308 ENSG00000178922 HYI
ENST00000469587 0.497348082962842 0.144270625919016 0.09377385899152 ENSG00000178922 HYI
ENST00000496043 0.695551265400281 0.325620988042817 0.0586000433732898 ENSG00000142949 PTPRF
ENST00000481019 0.706387660589511 0.33901489744922 0.0564436295116415 ENSG00000142949 PTPRF
ENST00000359947 0.758367450409265 0.4130444651118 0.0299075620546547 ENSG00000142949 PTPRF
ENST00000438120 0.843873760917761 0.567690899506219 0.0223624585996766 ENSG00000142949 PTPRF
ENST00000436724 0.889193423240588 0.663339620121967 0.0230541479152552 ENSG00000142949 PTPRF
ENST00000372405 0.896375238987819 0.681976682285602 0.0213550005134328 ENSG00000142949 PTPRF
ENST00000372413 0.728081387381163 0.368596104708007 0.031873537259689 ENSG00000142949 PTPRF
ENST00000372414 0.728081387381163 0.368596104708007 0.031873537259689 ENSG00000142949 PTPRF
ENST00000437607 0.864895115737197 0.609109621813616 0.0262492400055301 ENSG00000142949 PTPRF
ENST00000467464 0.954712346533736 0.836650852288958 0.0121530977449757 ENSG00000142949 PTPRF
ENST00000412568 0.867024367580049 0.613493464180847 0.0200075184725829 ENSG00000142949 PTPRF
ENST00000429895 0.71734402423845 0.353117836018812 0.0326358289847142 ENSG00000142949 PTPRF
ENST00000414879 0.757269743962401 0.411308037069825 0.0304821798172687 ENSG00000142949 PTPRF
ENST00000422171 0.757269743962401 0.411308037069825 0.0304821798172687 ENSG00000142949 PTPRF
ENST00000496447 0.624079908523171 0.249279106808182 0.0441315781331731 ENSG00000142949 PTPRF
ENST00000372407 0.578210967572494 0.209413817519016 0.0476985011519407 ENSG00000142949 PTPRF
ENST00000463041 0.58724118402113 0.217467941735843 0.0821473962367115 ENSG00000142949 PTPRF
ENST00000477970 0.765001874590285 0.423819587230721 0.0309776177977208 ENSG00000142949 PTPRF
ENST00000372396 0.461230042918475 0.123114441720428 -0.0624236741117676 ENSG00000066135 KDM4A
ENST00000463151 0.546956692414879 0.1825544606656 -0.0785811228628499 ENSG00000066135 KDM4A
ENST00000485249 0.783797402175568 0.455773813810302 -0.0481961270766207 ENSG00000066135 KDM4A
ENST00000398804 0.91048964626293 0.716794680419895 -0.0208761559758746 ENSG00000236200 KDM4A-AS1
ENST00000439057 0.942601546745779 0.79641022127252 -0.014795924517443 ENSG00000236200 KDM4A-AS1
ENST00000434346 0.751756049571458 0.402321792349071 -0.0567024267845593 ENSG00000236200 KDM4A-AS1
ENST00000453015 0.997421756150975 0.989383762412683 0.000873541108305938 ENSG00000236200 KDM4A-AS1
ENST00000418149 0.983673080682016 0.941605277261538 0.00454248293043055 ENSG00000236200 KDM4A-AS1
ENST00000532911 0.149664809264979 0.0139152220659224 -0.161676098335356 ENSG00000126091 ST3GAL3
ENST00000489897 0.101621900327149 0.00701869521964966 -0.148180017559072 ENSG00000126091 ST3GAL3
ENST00000372374 0.173415342796162 0.0182141805609569 -0.122200731793828 ENSG00000126091 ST3GAL3
ENST00000372375 0.173415342796162 0.0182141805609569 -0.122200731793828 ENSG00000126091 ST3GAL3
ENST00000545417 0.173415342796162 0.0182141805609569 -0.122200731793828 ENSG00000126091 ST3GAL3
ENST00000372377 0.173415342796162 0.0182141805609569 -0.122200731793828 ENSG00000126091 ST3GAL3
ENST00000361392 0.173415342796162 0.0182141805609569 -0.122200731793828 ENSG00000126091 ST3GAL3
ENST00000361400 0.173415342796162 0.0182141805609569 -0.122200731793828 ENSG00000126091 ST3GAL3
ENST00000353126 0.173415342796162 0.0182141805609569 -0.122200731793828 ENSG00000126091 ST3GAL3
ENST00000530154 0.0904890841565583 0.00572915060044838 -0.157398400657908 ENSG00000126091 ST3GAL3
ENST00000262915 0.173415342796162 0.0182141805609569 -0.122200731793828 ENSG00000126091 ST3GAL3
ENST00000330208 0.173415342796162 0.0182141805609569 -0.122200731793828 ENSG00000126091 ST3GAL3
ENST00000335430 0.173415342796162 0.0182141805609569 -0.122200731793828 ENSG00000126091 ST3GAL3
ENST00000351035 0.173415342796162 0.0182141805609569 -0.122200731793828 ENSG00000126091 ST3GAL3
ENST00000479383 0.133817993487307 0.0113684064125882 -0.166376202161763 ENSG00000126091 ST3GAL3
ENST00000347631 0.0979087229393162 0.0065941673845052 -0.149131698447633 ENSG00000126091 ST3GAL3
ENST00000484868 0.14630169408081 0.0133780947457668 -0.16550174929435 ENSG00000126091 ST3GAL3
ENST00000461066 0.123629112838846 0.0098602958860091 -0.170216301653919 ENSG00000126091 ST3GAL3
ENST00000533997 0.145124666546325 0.0131723525286511 -0.14042522202001 ENSG00000126091 ST3GAL3
ENST00000469715 0.145124666546325 0.0131723525286511 -0.14042522202001 ENSG00000126091 ST3GAL3
ENST00000490541 0.145124666546325 0.0131723525286511 -0.14042522202001 ENSG00000126091 ST3GAL3
ENST00000528371 0.145124666546325 0.0131723525286511 -0.14042522202001 ENSG00000126091 ST3GAL3
ENST00000530581 0.145124666546325 0.0131723525286511 -0.14042522202001 ENSG00000126091 ST3GAL3
ENST00000531816 0.145124666546325 0.0131723525286511 -0.14042522202001 ENSG00000126091 ST3GAL3
ENST00000531993 0.145124666546325 0.0131723525286511 -0.14042522202001 ENSG00000126091 ST3GAL3
ENST00000533212 0.145124666546325 0.0131723525286511 -0.14042522202001 ENSG00000126091 ST3GAL3
ENST00000533933 0.145124666546325 0.0131723525286511 -0.14042522202001 ENSG00000126091 ST3GAL3
ENST00000372369 0.145124666546325 0.0131723525286511 -0.14042522202001 ENSG00000126091 ST3GAL3
ENST00000372372 0.145124666546325 0.0131723525286511 -0.14042522202001 ENSG00000126091 ST3GAL3
ENST00000372368 0.145124666546325 0.0131723525286511 -0.14042522202001 ENSG00000126091 ST3GAL3
ENST00000372367 0.145124666546325 0.0131723525286511 -0.14042522202001 ENSG00000126091 ST3GAL3
ENST00000372366 0.145124666546325 0.0131723525286511 -0.14042522202001 ENSG00000126091 ST3GAL3
ENST00000372365 0.145124666546325 0.0131723525286511 -0.14042522202001 ENSG00000126091 ST3GAL3
ENST00000361746 0.145124666546325 0.0131723525286511 -0.14042522202001 ENSG00000126091 ST3GAL3
ENST00000332628 0.145124666546325 0.0131723525286511 -0.14042522202001 ENSG00000126091 ST3GAL3
ENST00000531451 0.145981095784954 0.0133308111781949 -0.140273953627581 ENSG00000126091 ST3GAL3
ENST00000372362 0.145981095784954 0.0133308111781949 -0.140273953627581 ENSG00000126091 ST3GAL3
ENST00000361812 0.145981095784954 0.0133308111781949 -0.140273953627581 ENSG00000126091 ST3GAL3
ENST00000461375 0.218110459569891 0.0279441059183157 -0.131179605627388 ENSG00000126091 ST3GAL3
ENST00000490502 0.733341520678052 0.374917708165422 -0.0546128380558094 ENSG00000126091 ST3GAL3
ENST00000372343 0.221963634103313 0.0287292191413599 0.112343665453079 ENSG00000117408 IPO13
ENST00000489773 0.159656043675917 0.0156709355872217 0.161788378298156 ENSG00000117408 IPO13
ENST00000476260 0.583841808918578 0.214552481864845 0.090131601477741 ENSG00000132768 DPH2
ENST00000255108 0.333667923284571 0.0637071572736862 0.114589271597107 ENSG00000132768 DPH2
ENST00000412950 0.590407048946844 0.219802891809201 0.0789616940152163 ENSG00000132768 DPH2
ENST00000524776 0.590407048946844 0.219802891809201 0.0789616940152163 ENSG00000132768 DPH2
ENST00000495421 0.333667923284571 0.0637071572736862 0.114589271597107 ENSG00000132768 DPH2
ENST00000527567 0.544557210480448 0.18043725272492 0.0995192385532655 ENSG00000132768 DPH2
ENST00000492306 0.572253501230481 0.203566671855633 0.0923301315750325 ENSG00000132768 DPH2
ENST00000490861 0.532251058866854 0.17044375745786 0.0986386406230611 ENSG00000132768 DPH2
ENST00000396758 0.333667923284571 0.0637071572736862 0.114589271597107 ENSG00000132768 DPH2
ENST00000477294 0.57387518363692 0.205162652893579 0.0937443423413385 ENSG00000132768 DPH2
ENST00000529729 0.529963683401545 0.16799077827875 0.0987252332226081 ENSG00000132768 DPH2
ENST00000532140 0.583382940838845 0.213948747366557 0.0924803261138372 ENSG00000132768 DPH2
ENST00000459879 0.780607337829334 0.449871941700422 0.055516225456406 ENSG00000132768 DPH2
ENST00000472505 0.96802808700552 0.888130330869405 0.00714097123417715 ENSG00000117410 ATP6V0B
ENST00000472174 0.959008980081901 0.851653487414755 0.00839410077482706 ENSG00000117410 ATP6V0B
ENST00000532642 0.95145134040668 0.824553018215061 0.00995753769080717 ENSG00000117410 ATP6V0B
ENST00000236067 0.953205129993248 0.831150095767592 0.00957810857269862 ENSG00000117410 ATP6V0B
ENST00000471859 0.914555044401893 0.726533438243868 0.0157013459396752 ENSG00000117410 ATP6V0B
ENST00000472277 0.954161745120886 0.833735099076376 0.00990808862070884 ENSG00000117410 ATP6V0B
ENST00000461670 0.962829484486066 0.867736416065279 0.0086900070962278 ENSG00000117410 ATP6V0B
ENST00000468183 0.953205129993248 0.831150095767592 0.00957810857269862 ENSG00000117410 ATP6V0B
ENST00000473485 0.953205129993248 0.831150095767592 0.00957810857269862 ENSG00000117410 ATP6V0B
ENST00000496131 0.954469779393116 0.83572180189081 0.0101665428754388 ENSG00000117410 ATP6V0B
ENST00000498208 0.897271234919649 0.685059506878116 0.021497704640105 ENSG00000117410 ATP6V0B
ENST00000532072 0.691313766862749 0.320879125565448 0.0532011443604252 ENSG00000117410 ATP6V0B
ENST00000498664 0.716240653665032 0.351684925201728 0.0436265384979497 ENSG00000117410 ATP6V0B
ENST00000498543 0.295746101061293 0.0499324132825859 0.132402624594243 ENSG00000117411 B4GALT2
ENST00000372324 0.184541662677655 0.0204315622223707 0.112406329882496 ENSG00000117411 B4GALT2
ENST00000497866 0.115312613354149 0.00871358592508275 0.167309979840869 ENSG00000117411 B4GALT2
ENST00000434555 0.209905235554744 0.026020406557361 0.109831122193732 ENSG00000117411 B4GALT2
ENST00000356836 0.231323018611549 0.0315454172700805 0.105412434573204 ENSG00000117411 B4GALT2
ENST00000309519 0.212578591278533 0.0265741851451722 0.107736006327306 ENSG00000117411 B4GALT2
ENST00000485678 0.0736031942048348 0.00402744158939666 0.159936281806815 ENSG00000117411 B4GALT2
ENST00000481924 0.328285472395095 0.0614760397583209 0.121541720564321 ENSG00000117411 B4GALT2
ENST00000372307 0.94722966381531 0.812056921535542 0.0162694637080294 ENSG00000196517 SLC6A9
ENST00000372306 0.992000058123479 0.970215023284437 -0.00258454702760703 ENSG00000196517 SLC6A9
ENST00000372310 0.82074265523696 0.522943581844234 -0.048444597146685 ENSG00000196517 SLC6A9
ENST00000475075 0.862894097497727 0.60507500134828 -0.0395492443078569 ENSG00000196517 SLC6A9
ENST00000357730 0.897197546511492 0.684717768171463 -0.0312094226877701 ENSG00000196517 SLC6A9
ENST00000360584 0.897197546511492 0.684717768171463 -0.0312094226877701 ENSG00000196517 SLC6A9
ENST00000537678 0.852005608879454 0.581028150799761 -0.0423993623238675 ENSG00000196517 SLC6A9
ENST00000361745 0.129305884635608 0.0106863206234088 0.137542971457138 ENSG00000178028 DMAP1
ENST00000446292 0.076575078184868 0.00428825099404828 0.15647447086516 ENSG00000178028 DMAP1
ENST00000440641 0.0545181622839298 0.00240613371763002 0.170440668776271 ENSG00000178028 DMAP1
ENST00000436069 0.886354745122723 0.656310230956347 0.0317592839188001 ENSG00000178028 DMAP1
ENST00000437511 0.0666601247333165 0.00340096522653551 0.16321430668609 ENSG00000178028 DMAP1
ENST00000475794 0.593533626587097 0.222606909749021 0.0850208211245677 ENSG00000178028 DMAP1
ENST00000471829 0.0520388173553559 0.00220737883228451 0.177507557004026 ENSG00000178028 DMAP1
ENST00000487922 0.0506596094914409 0.00211838093090198 0.180461263648034 ENSG00000178028 DMAP1
ENST00000315913 0.125688788844681 0.010141459974063 0.138517871803731 ENSG00000178028 DMAP1
ENST00000372289 0.125688788844681 0.010141459974063 0.138517871803731 ENSG00000178028 DMAP1
ENST00000463950 0.969383608820855 0.894476292695915 0.00957322729451491 ENSG00000178028 DMAP1
ENST00000372290 0.011404581686998 0.000128397134783026 0.240692350136167 ENSG00000178028 DMAP1
ENST00000488433 0.0462731116433732 0.0017858663409937 0.188906220915029 ENSG00000178028 DMAP1
ENST00000372257 0.203590226357562 0.0245019488977209 -0.116173488693489 ENSG00000117419 ERI3
ENST00000372259 0.427614236953717 0.105383579427548 -0.0868244290768217 ENSG00000117419 ERI3
ENST00000456170 0.445577948137876 0.114864149222819 -0.0851756697370005 ENSG00000117419 ERI3
ENST00000537474 0.252452116336246 0.037037549122515 -0.109801398162329 ENSG00000117419 ERI3
ENST00000489710 0.713210786205245 0.347180762515612 -0.0542864592913974 ENSG00000117419 ERI3
ENST00000479101 0.75437463325903 0.406466901271688 -0.0484380253516821 ENSG00000117419 ERI3
ENST00000462341 0.771412772928569 0.436787742666463 -0.0450556419620265 ENSG00000117419 ERI3
ENST00000452396 0.152734818426055 0.0144326134759391 -0.145104995690469 ENSG00000117419 ERI3
ENST00000495828 0.163899544046434 0.0164250747653348 -0.145682246740991 ENSG00000117419 ERI3
ENST00000457571 0.0647606800118643 0.00321008852016333 -0.184200648485655 ENSG00000117419 ERI3
ENST00000355387 0.976506249717145 0.916869810864586 -0.00584344290179018 ENSG00000187147 RNF220
ENST00000361799 0.976506249717145 0.916869810864586 -0.00584344290179018 ENSG00000187147 RNF220
ENST00000372247 0.976503003914003 0.916804635137151 -0.00584582258521364 ENSG00000187147 RNF220
ENST00000443020 0.877372576441726 0.635793637625336 -0.0282484138916323 ENSG00000187147 RNF220
ENST00000453863 0.796820831601226 0.479767851808436 -0.0501506990655215 ENSG00000187147 RNF220
ENST00000335497 0.997341567662397 0.989192895054571 -0.000833029470599998 ENSG00000187147 RNF220
ENST00000440132 0.973662090014762 0.90850909080756 -0.00704977845305303 ENSG00000187147 RNF220
ENST00000474064 0.986896633490062 0.952884456268575 0.00333121033039501 ENSG00000187147 RNF220
ENST00000471494 0.939531859691934 0.789336944546996 -0.0169368045454238 ENSG00000187147 RNF220
ENST00000488865 0.870230911835579 0.618935496931964 -0.0353189332795169 ENSG00000187147 RNF220
ENST00000497469 0.87609332578754 0.632841386915393 -0.0312147335363826 ENSG00000187147 RNF220
ENST00000475378 0.815531889701918 0.511077206802153 -0.0405042486724939 ENSG00000187147 RNF220
ENST00000484745 0.998809093773887 0.994760300768072 -0.000379144780605534 ENSG00000187147 RNF220
ENST00000372242 0.971489146597169 0.901635999895691 -0.00698283624752296 ENSG00000126106 TMEM53
ENST00000372243 0.971489146597169 0.901635999895691 -0.00698283624752296 ENSG00000126106 TMEM53
ENST00000372244 0.971489146597169 0.901635999895691 -0.00698283624752296 ENSG00000126106 TMEM53
ENST00000495630 0.972882123478293 0.906022320156465 0.00658646563088979 ENSG00000126106 TMEM53
ENST00000474394 0.731898320827766 0.372877113851458 0.0593717562745689 ENSG00000187147 RNF220
ENST00000480686 0.55563475320601 0.190116559177451 0.0823735595183918 ENSG00000187147 RNF220
ENST00000474956 0.817709367572822 0.516527213153297 0.045094723280559 ENSG00000187147 RNF220
ENST00000452259 0.696585026263882 0.326801487648662 -0.0740603072505695 ENSG00000142945 KIF2C
ENST00000372224 0.383282800560802 0.0842169153537234 -0.122786577314587 ENSG00000142945 KIF2C
ENST00000493027 0.695420454376285 0.325481931521203 -0.0742453608393047 ENSG00000142945 KIF2C
ENST00000372218 0.38485583086509 0.0850580520710666 -0.122551322905588 ENSG00000142945 KIF2C
ENST00000455186 0.73808254564399 0.38123683641687 -0.0668669262173508 ENSG00000142945 KIF2C
ENST00000372222 0.327706047256528 0.0612977014840137 -0.137372883479103 ENSG00000142945 KIF2C
ENST00000372217 0.349005681570584 0.0696449557654733 -0.131821255463663 ENSG00000142945 KIF2C
ENST00000428791 0.904983906413265 0.703871610135052 -0.0275216117931473 ENSG00000225721 RP11-269F19.2
ENST00000497035 0.717429661897909 0.353351243934919 0.0303906748523377 ENSG00000142937 RPS8
ENST00000396651 0.669874621496453 0.296102069201649 0.0341385462882438 ENSG00000142937 RPS8
ENST00000372209 0.671185172652749 0.29747791965672 0.034058387412203 ENSG00000142937 RPS8
ENST00000470475 0.997907487068059 0.990675870151898 -0.000445660402241641 ENSG00000142937 RPS8
ENST00000485390 0.671263373751942 0.297665560035356 0.0340598868934409 ENSG00000142937 RPS8
ENST00000464658 0.439100487706125 0.111624528234592 0.0562578090779769 ENSG00000142937 RPS8
ENST00000484599 0.448936382080387 0.11648992674754 0.0557482267350602 ENSG00000142937 RPS8
ENST00000474582 0.368097572653768 0.0776164731029876 0.0977472152783153 ENSG00000142937 RPS8
ENST00000372201 0.759301151570714 0.414433937799858 0.0405885015245784 ENSG00000173846 PLK3
ENST00000465443 0.7600592360684 0.415648904973275 0.0404139670607752 ENSG00000173846 PLK3
ENST00000476731 0.816136708442041 0.512561463223255 -0.0431448237594443 ENSG00000173846 PLK3
ENST00000492398 0.410791748500752 0.0970565973039699 0.0947629699210031 ENSG00000173846 PLK3
ENST00000461358 0.678420994367475 0.305513820522053 0.0681547463682015 ENSG00000173846 PLK3
ENST00000461769 0.21673009090015 0.0276469950148315 0.158842692942395 ENSG00000173846 PLK3
ENST00000493100 0.315726798136852 0.0567470225682047 0.128615571701947 ENSG00000173846 PLK3
ENST00000450269 0.982713070291049 0.937029942188189 -0.00456307050207596 ENSG00000222009 BTBD19
ENST00000453418 0.982713070291049 0.937029942188189 -0.00456307050207596 ENSG00000222009 BTBD19
ENST00000409335 0.976826976018163 0.918022382936057 0.00601492123616568 ENSG00000222009 BTBD19
ENST00000439563 0.915930509479301 0.729966330460134 0.0203885793028944 ENSG00000222009 BTBD19
ENST00000485668 0.992018820305344 0.970379542356942 0.00210435087566094 ENSG00000222009 BTBD19
ENST00000482715 0.908616819761374 0.710444655824836 0.0216849742924032 ENSG00000222009 BTBD19
ENST00000475105 0.887553237160069 0.659223645650221 -0.0283804782720235 ENSG00000222009 BTBD19
ENST00000495433 0.879185833501483 0.639959523290659 -0.0328342000621089 ENSG00000222009 BTBD19
ENST00000489976 0.739539929420203 0.38313472222185 -0.0665059317859396 ENSG00000222009 BTBD19
ENST00000439363 0.684817583649932 0.312804896825644 -0.0651838616748423 ENSG00000070785 EIF2B3
ENST00000360403 0.539892115231264 0.176579690886662 -0.0771483479893704 ENSG00000070785 EIF2B3
ENST00000372183 0.660703636536806 0.287179130988278 -0.0641159362389963 ENSG00000070785 EIF2B3
ENST00000480675 0.517213755610031 0.157995296863553 -0.0926601240256447 ENSG00000070785 EIF2B3
ENST00000477953 0.537485252780386 0.174707435939146 -0.0889722039555791 ENSG00000070785 EIF2B3
ENST00000372182 0.937873587171947 0.785107309974301 -0.0185979421653198 ENSG00000070785 EIF2B3
ENST00000487532 0.94602623824428 0.808986885923819 -0.0169903951811766 ENSG00000070785 EIF2B3
ENST00000497010 0.984983917875787 0.946342605471426 0.00489477708720222 ENSG00000070785 EIF2B3
ENST00000372168 0.914883794853664 0.727364317639633 -0.0213878002137761 ENSG00000126107 HECTD3
ENST00000372172 0.717385766182624 0.353234901240734 -0.0495236495651951 ENSG00000126107 HECTD3
ENST00000486132 0.544979535908873 0.180780245962029 -0.0894481547276358 ENSG00000126107 HECTD3
ENST00000486296 0.814725185368336 0.509298487764793 -0.0455458357033461 ENSG00000126107 HECTD3
ENST00000466423 0.972087639905468 0.903649964120697 0.00824608376118876 ENSG00000126107 HECTD3
ENST00000246337 0.901592922470533 0.69566610608554 -0.0175563990594309 ENSG00000126088 UROD
ENST00000491773 0.926591317409784 0.757736232717307 -0.014899489130729 ENSG00000126088 UROD
ENST00000463092 0.910698398440517 0.717408541957765 -0.0175820684028204 ENSG00000126088 UROD
ENST00000461035 0.811241903756315 0.503048925367318 -0.0337473881039711 ENSG00000126088 UROD
ENST00000491300 0.853684405181954 0.584578787769341 -0.0246282254580602 ENSG00000126088 UROD
ENST00000434478 0.944925381856422 0.804980354366765 -0.011335410453783 ENSG00000126088 UROD
ENST00000494399 0.901568764585779 0.695552579634564 -0.0175570939285127 ENSG00000126088 UROD
ENST00000460334 0.97790466196422 0.919953648184012 -0.00479822310985566 ENSG00000126088 UROD
ENST00000462688 0.858719946540589 0.595144530486955 -0.023928267299156 ENSG00000126088 UROD
ENST00000460906 0.966567568824038 0.88366191342376 -0.00696228269296537 ENSG00000126088 UROD
ENST00000490385 0.966057083391195 0.881635364342367 -0.00708702850198239 ENSG00000126088 UROD
ENST00000469548 0.884203495337729 0.650927305019392 -0.0201132675083118 ENSG00000126088 UROD
ENST00000486699 0.88415776654015 0.650720879414484 -0.0201313522526019 ENSG00000126088 UROD
ENST00000478467 0.889385193225966 0.663714321706093 -0.0193988428330541 ENSG00000126088 UROD
ENST00000428106 0.903453438204199 0.699925333507947 -0.0172348538865963 ENSG00000126088 UROD
ENST00000496439 0.991050271694403 0.966646235123302 -0.00198955007182361 ENSG00000126088 UROD
ENST00000473012 0.966205208214297 0.881880014415912 -0.00712479329146965 ENSG00000126088 UROD
ENST00000472254 0.931504155061676 0.768050644468155 -0.0203343030999929 ENSG00000126088 UROD
ENST00000466193 0.993423463874953 0.976657240395183 -0.00218811936495415 ENSG00000126088 UROD
ENST00000465678 0.978634606457091 0.922831122512927 -0.00725233620018733 ENSG00000126088 UROD
ENST00000401061 0.674773021965317 0.30164892261861 -0.0713263386922589 ENSG00000132763 MMACHC
ENST00000262746 0.92227796112622 0.746303888987669 -0.00955664826312118 ENSG00000117450 PRDX1
ENST00000319248 0.922897972554381 0.747909113583267 -0.00949378511021402 ENSG00000117450 PRDX1
ENST00000372079 0.922356158594321 0.74696323148816 -0.00952885854036305 ENSG00000117450 PRDX1
ENST00000447184 0.945796899020992 0.808479783733532 -0.00723504977514875 ENSG00000117450 PRDX1
ENST00000424390 0.945103229735075 0.805824400389764 -0.00733682615789647 ENSG00000117450 PRDX1
ENST00000483583 0.920730556086336 0.74247800789283 -0.0105111667487209 ENSG00000117450 PRDX1
ENST00000372070 0.840252542026115 0.561355425678269 0.0293382464096932 ENSG00000117448 AKR1A1
ENST00000434299 0.753010781282594 0.404662839879973 0.0477779366480637 ENSG00000117448 AKR1A1
ENST00000496999 0.709892344939765 0.342784722964825 0.0560017011722046 ENSG00000117448 AKR1A1
ENST00000476957 0.769403731646076 0.431758219343989 0.0409516171633745 ENSG00000117448 AKR1A1
ENST00000481885 0.702262865723584 0.333493593303698 0.0566963253410656 ENSG00000117448 AKR1A1
ENST00000351829 0.792054237726278 0.469824095362434 0.0370868222207099 ENSG00000117448 AKR1A1
ENST00000471651 0.608746299288088 0.235278509664589 0.0716246555467611 ENSG00000117448 AKR1A1
ENST00000497973 0.959422038538495 0.853528850915883 -0.00998127091802825 ENSG00000117448 AKR1A1
ENST00000473038 0.915511604548364 0.728753048740065 -0.0210825612647491 ENSG00000117448 AKR1A1
ENST00000495913 0.901921020908866 0.696318992798882 -0.0242109291352205 ENSG00000117448 AKR1A1
ENST00000487654 0.974627496347926 0.911601366040905 -0.00728446940525352 ENSG00000117448 AKR1A1
ENST00000475919 0.986166927202698 0.950745287818628 0.00458420343353207 ENSG00000117448 AKR1A1
ENST00000437901 0.980559932780647 0.928855592246191 -0.00460757650457863 ENSG00000132780 NASP
ENST00000437362 0.983135520723767 0.939862593918021 -0.00389512443625722 ENSG00000132780 NASP
ENST00000464190 0.900928546582138 0.694438721013999 -0.0252411210530015 ENSG00000132780 NASP
ENST00000528084 0.994973313429903 0.982569008723934 -0.00144981040424787 ENSG00000132780 NASP
ENST00000527359 0.97490903702379 0.912344754778858 -0.00556062921700334 ENSG00000132780 NASP
ENST00000525515 0.947708070288535 0.813083082431323 -0.0125045847479298 ENSG00000132780 NASP
ENST00000453748 0.988479944935886 0.957234855577911 -0.00277907845179004 ENSG00000132780 NASP
ENST00000402363 0.998021200200356 0.991712359746141 -0.000502587561157918 ENSG00000132780 NASP
ENST00000537798 0.998021200200356 0.991712359746141 -0.000502587561157918 ENSG00000132780 NASP
ENST00000527470 0.957596745867551 0.846406736710713 -0.0120855466472105 ENSG00000132780 NASP
ENST00000529333 0.928219226076954 0.761124021603165 -0.0188937760363571 ENSG00000132780 NASP
ENST00000531532 0.964718150493838 0.877146624118794 -0.0106834098144718 ENSG00000132780 NASP
ENST00000528238 0.980884074787488 0.929508636500413 -0.0043999209354919 ENSG00000132780 NASP
ENST00000534101 0.962766033003833 0.866946973461009 -0.0102606586074756 ENSG00000132780 NASP
ENST00000350030 0.999787167318368 0.998046412740782 -0.000117404478364196 ENSG00000132780 NASP
ENST00000470768 0.939959684169758 0.790597144004101 -0.0160929852858189 ENSG00000132780 NASP
ENST00000372052 0.998021200200356 0.991667752239454 -0.000505216658862635 ENSG00000132780 NASP
ENST00000351223 0.998021200200356 0.991667752239454 -0.000505216658862635 ENSG00000132780 NASP
ENST00000530073 0.695512563884607 0.325586402125337 0.0550020103230489 ENSG00000132780 NASP
ENST00000481782 0.758684526865538 0.413567451248668 0.0463826768061986 ENSG00000132780 NASP
ENST00000531612 0.706246726563016 0.338873595382687 0.0555448214144877 ENSG00000132780 NASP
ENST00000527932 0.918174422841666 0.736478430758794 0.0222015093736441 ENSG00000132780 NASP
ENST00000534450 0.904585795797998 0.702933704085343 0.0242238832354155 ENSG00000132780 NASP
ENST00000479235 0.32298993194091 0.059375482877487 0.108430893120955 ENSG00000159592 GPBP1L1
ENST00000290795 0.466177751644943 0.125708420760993 -0.0608540787776034 ENSG00000159592 GPBP1L1
ENST00000355105 0.449869171984947 0.117005609872711 -0.0621951196325694 ENSG00000159592 GPBP1L1
ENST00000467032 0.76676145479821 0.426330209098613 0.0545879046495314 ENSG00000159592 GPBP1L1
ENST00000487436 0.406212066487016 0.094727832526267 0.11270539797763 ENSG00000159592 GPBP1L1
ENST00000468724 0.534096501363381 0.17179133294208 0.0924982555802295 ENSG00000159592 GPBP1L1
ENST00000498128 0.530869298151486 0.168638002724439 -0.0861067301159259 ENSG00000159592 GPBP1L1
ENST00000488278 0.148225858162304 0.0136762525514471 -0.136388017894205 ENSG00000159592 GPBP1L1
ENST00000480941 0.133816822566896 0.0113667227257039 -0.13963464411651 ENSG00000159592 GPBP1L1
ENST00000480083 0.11929908412723 0.0092437758895301 -0.143449519309394 ENSG00000159592 GPBP1L1
ENST00000493083 0.176433487007738 0.0188402245078528 -0.135668038326897 ENSG00000159592 GPBP1L1
ENST00000460859 0.215213612786252 0.0272924767685936 -0.130977704341877 ENSG00000159592 GPBP1L1
ENST00000372025 0.658963870218217 0.285294595167609 0.0703365271590141 ENSG00000159596 TMEM69
ENST00000496366 0.639445697442277 0.264085796626855 0.0746443396174435 ENSG00000159596 TMEM69
ENST00000359942 0.992018820305344 0.970385253904937 -0.0021052452528553 ENSG00000197429 IPP
ENST00000495072 0.989225739236669 0.96064812312693 0.00325775997075379 ENSG00000197429 IPP
ENST00000396478 0.820460724212975 0.522594672601669 -0.0382926106292126 ENSG00000197429 IPP
ENST00000470809 0.0284289236181693 0.000729253785053067 -0.21042822571376 ENSG00000086015 MAST2
ENST00000372009 0.877874191994035 0.637095811597424 -0.0151320384579082 ENSG00000086015 MAST2
ENST00000361297 0.875460290826792 0.631091025505109 -0.0153974650114074 ENSG00000086015 MAST2
ENST00000372008 0.93792405006931 0.785236157321639 0.0104050401311466 ENSG00000086015 MAST2
ENST00000482881 0.825505499515618 0.533061594794593 0.029425560278357 ENSG00000086015 MAST2
ENST00000467367 0.200051485269036 0.0237258074772694 0.162774853617444 ENSG00000086015 MAST2
ENST00000477968 0.892025463501818 0.67009889735932 0.0313258180797092 ENSG00000086015 MAST2
ENST00000262741 0.368638088278253 0.0778136257938359 -0.110671721007401 ENSG00000117461 PIK3R3
ENST00000372006 0.368097572653768 0.0776139651858617 -0.110682040107121 ENSG00000117461 PIK3R3
ENST00000340332 0.367830098189604 0.0774991092291892 -0.110661843330425 ENSG00000117461 PIK3R3
ENST00000354242 0.367830098189604 0.0774991092291892 -0.110661843330425 ENSG00000117461 PIK3R3
ENST00000420542 0.367830098189604 0.0774991092291892 -0.110661843330425 ENSG00000117461 PIK3R3
ENST00000540385 0.232201737593353 0.0318261041179933 -0.150505032520769 ENSG00000117461 PIK3R3
ENST00000423209 0.292974964390301 0.0490387961975182 -0.138229086059477 ENSG00000117461 PIK3R3
ENST00000493202 0.380038835121964 0.0828743721714069 -0.127825267781316 ENSG00000117461 PIK3R3
ENST00000396420 0.996915792046543 0.98805582109427 -0.00056706655937515 ENSG00000085998 POMGNT1
ENST00000371984 0.994985199118188 0.982675836712116 -0.000845322958812604 ENSG00000085998 POMGNT1
ENST00000371992 0.996923091226729 0.988131195883371 -0.000563707142000213 ENSG00000085998 POMGNT1
ENST00000475642 0.877127056373277 0.635117287394888 0.0313919207725765 ENSG00000085998 POMGNT1
ENST00000535522 0.878838427946304 0.63935142675072 0.0208509964544343 ENSG00000085998 POMGNT1
ENST00000371986 0.994985199118188 0.982675836712116 -0.000845322958812604 ENSG00000085998 POMGNT1
ENST00000480972 0.981856061988066 0.932774961706417 0.00576431760732829 ENSG00000085998 POMGNT1
ENST00000485714 0.956540679714048 0.842233828588166 -0.0114053458856848 ENSG00000085998 POMGNT1
ENST00000477114 0.748894440064042 0.39802012955798 0.0547147837010444 ENSG00000085998 POMGNT1
ENST00000497439 0.874496261868294 0.628521687869653 -0.0264127368889589 ENSG00000085998 POMGNT1
ENST00000489985 0.855418823822425 0.588096010808887 -0.0327596476499999 ENSG00000085998 POMGNT1
ENST00000442598 0.983093009078909 0.939309992551243 -0.00548555967173162 ENSG00000085999 RAD54L
ENST00000371975 0.988637022160862 0.958341200301139 -0.00376484262676294 ENSG00000085999 RAD54L
ENST00000496156 0.138543544612457 0.0121044567739636 0.13451739130776 ENSG00000132128 LRRC41
ENST00000343304 0.959183397887549 0.852199803265624 0.00734624460707108 ENSG00000132128 LRRC41
ENST00000472710 0.819738150665599 0.521030746146816 0.0276741100235787 ENSG00000132128 LRRC41
ENST00000498402 0.548233754045095 0.183807732634238 -0.0548899959552338 ENSG00000132128 LRRC41
ENST00000469150 0.964354757518364 0.87494048127136 0.00986271912172005 ENSG00000132128 LRRC41
ENST00000311672 0.536154951610318 0.173390381618331 0.0493711441495608 ENSG00000173660 UQCRH
ENST00000489056 0.536154951610318 0.173390381618331 0.0493711441495608 ENSG00000173660 UQCRH
ENST00000486951 0.541575631150986 0.178061045215703 0.0516577294795679 ENSG00000173660 UQCRH
ENST00000496387 0.536154951610318 0.173390381618331 0.0493711441495608 ENSG00000173660 UQCRH
ENST00000460947 0.656971539028988 0.283091430910477 0.0423286793153143 ENSG00000173660 UQCRH
ENST00000474844 0.768243507252582 0.42888459761766 0.0494754735758323 ENSG00000117481 NSUN4
ENST00000307089 0.841379757597771 0.563542852003119 0.0343138802758229 ENSG00000117481 NSUN4
ENST00000486270 0.867141385969251 0.61362759361335 0.0327746972179081 ENSG00000117481 NSUN4
ENST00000536062 0.810979379958496 0.502474765499555 0.0425204437527258 ENSG00000117481 NSUN4
ENST00000469918 0.937159304397042 0.783053742142548 0.0192310075965435 ENSG00000117481 NSUN4
ENST00000471871 0.856761134802185 0.591170037511308 0.0339610532240487 ENSG00000117481 NSUN4
ENST00000537428 0.848290331300161 0.575723497528982 0.0355691286133439 ENSG00000117481 NSUN4
ENST00000498008 0.896417863563456 0.682470175293373 0.0260657764314158 ENSG00000117481 NSUN4
ENST00000495427 0.923798608500693 0.749885747304538 0.0204632131685994 ENSG00000117481 NSUN4
ENST00000602433 0.901426204989125 0.695229162591291 -0.0274125700869616 ENSG00000269956 MKNK1-AS1
ENST00000342571 0.882728833170492 0.647675358063395 -0.0282125789485647 ENSG00000079277 MKNK1
ENST00000371946 0.896714483750413 0.683292423807495 -0.0222205929245088 ENSG00000079277 MKNK1
ENST00000341183 0.892770531681225 0.672006393460909 -0.0230642743734544 ENSG00000079277 MKNK1
ENST00000371944 0.882728833170492 0.647675358063395 -0.0282125789485647 ENSG00000079277 MKNK1
ENST00000371945 0.896714483750413 0.683292423807495 -0.0222205929245088 ENSG00000079277 MKNK1
ENST00000528077 0.916662680992221 0.732595380124118 -0.0186077230602107 ENSG00000079277 MKNK1
ENST00000428112 0.904504548929891 0.702790397682743 -0.0210917387627177 ENSG00000079277 MKNK1
ENST00000532897 0.945607145813271 0.807329948435595 -0.0177338616440597 ENSG00000079277 MKNK1
ENST00000531355 0.933471855781244 0.77365120638192 -0.0159365306856107 ENSG00000079277 MKNK1
ENST00000532783 0.813251637346068 0.50650955248836 -0.0460034144213902 ENSG00000079277 MKNK1
ENST00000496619 0.914699572781999 0.726862865949 -0.0203100536289597 ENSG00000079277 MKNK1
ENST00000528237 0.891537605752502 0.669056918261742 -0.0303479016345763 ENSG00000079277 MKNK1
ENST00000526513 0.916775199651276 0.733004469405965 -0.0201814961929405 ENSG00000079277 MKNK1
ENST00000484301 0.89227867844191 0.670611223976575 -0.0258363300611898 ENSG00000079277 MKNK1
ENST00000545730 0.868901000724534 0.616598514853517 0.0278269706879394 ENSG00000079277 MKNK1
ENST00000486716 0.897355841517852 0.685405998499624 -0.0251373616332101 ENSG00000079277 MKNK1
ENST00000529170 0.913460473272561 0.723888416109957 -0.0221487444557432 ENSG00000079277 MKNK1
ENST00000531769 0.825266652459233 0.532377833492663 0.0350890304330844 ENSG00000079277 MKNK1
ENST00000465783 0.985705388544546 0.949401780549162 -0.00419511663595708 ENSG00000079277 MKNK1
ENST00000474868 0.991670713244633 0.96934286313993 -0.00254234383194569 ENSG00000079277 MKNK1
ENST00000532110 0.946112500044125 0.809582268319814 -0.015992912465177 ENSG00000079277 MKNK1
ENST00000525888 0.997905825492474 0.990584745462789 0.000791103725718065 ENSG00000079277 MKNK1
ENST00000319928 0.568709230828783 0.200728874501415 0.0873170732400096 ENSG00000142961 MOB3C
ENST00000271139 0.515637907866783 0.15693805366109 0.0997597333430148 ENSG00000142961 MOB3C
ENST00000371940 0.540442451127816 0.177138236535589 0.0921806301688037 ENSG00000142961 MOB3C
ENST00000477318 0.799002381343792 0.483278803390416 0.0517284692692406 ENSG00000142961 MOB3C
ENST00000576409 0.962737884131342 0.866725099134214 0.00882097594225919 ENSG00000123472 ATPAF1
ENST00000371937 0.964513487019004 0.875995093317444 0.00820726552388749 ENSG00000123472 ATPAF1
ENST00000574428 0.964513487019004 0.875995093317444 0.00820726552388749 ENSG00000123472 ATPAF1
ENST00000492233 0.585839497044218 0.216396289138935 0.0791266233041943 ENSG00000123472 ATPAF1
ENST00000526821 0.873888002933188 0.626906168335316 0.0293091737471721 ENSG00000123472 ATPAF1
ENST00000542495 0.93786366321229 0.784788235637117 0.0165132330958103 ENSG00000123472 ATPAF1
ENST00000529214 0.93786366321229 0.784788235637117 0.0165132330958103 ENSG00000123472 ATPAF1
ENST00000329231 0.956833318389781 0.843286978423352 -0.010841087774819 ENSG00000123472 ATPAF1
ENST00000534216 0.937772400366527 0.784520520565238 0.0173828060750383 ENSG00000123472 ATPAF1
ENST00000532925 0.916522074624224 0.731649715350204 0.021790639305754 ENSG00000123472 ATPAF1
ENST00000487193 0.980283952200047 0.927312661289305 0.00662001706855451 ENSG00000123472 ATPAF1
ENST00000544071 0.713498376692651 0.347611198352231 0.0337555078394044 ENSG00000159658 EFCAB14
ENST00000525633 0.928997814557741 0.762552693560489 -0.0214047659836169 ENSG00000123472 ATPAF1
ENST00000442839 0.705069118782945 0.337538458307375 0.0462850239603486 ENSG00000228237 EFCAB14-AS1
ENST00000418985 0.717458253667234 0.35344728123447 0.0448263346812605 ENSG00000228237 EFCAB14-AS1
ENST00000371933 0.661610163966015 0.28807221514581 0.0406064206457418 ENSG00000159658 EFCAB14
ENST00000479745 0.692141149846521 0.321865971412881 0.0568682305750319 ENSG00000159658 EFCAB14
ENST00000487741 0.650330188960992 0.27487992031166 0.0636917452551756 ENSG00000159658 EFCAB14
ENST00000481623 0.884771148153572 0.65307504902659 0.0281153461850972 ENSG00000159658 EFCAB14
ENST00000484461 0.69923902514303 0.330765917357772 0.0542749705938048 ENSG00000159658 EFCAB14
ENST00000337817 0.795802422609854 0.477571897435936 -0.0486925124031094 ENSG00000123473 STIL
ENST00000360380 0.795802422609854 0.477571897435936 -0.0486925124031094 ENSG00000123473 STIL
ENST00000371877 0.795802422609854 0.477571897435936 -0.0486925124031094 ENSG00000123473 STIL
ENST00000243182 0.653825837564475 0.279371923679057 -0.0742903927579618 ENSG00000123473 STIL
ENST00000396221 0.653825837564475 0.279371923679057 -0.0742903927579618 ENSG00000123473 STIL
ENST00000447475 0.75777267280904 0.412118129185731 -0.0587470354102898 ENSG00000123473 STIL
ENST00000371873 0.684951573792162 0.312915445522497 0.0516690381666357 ENSG00000162368 CMPK1
ENST00000371871 0.761211926211646 0.41746844974789 0.0391112968554947 ENSG00000162368 CMPK1
ENST00000471289 0.230518413793284 0.0312528486753802 -0.145753588542255 ENSG00000162368 CMPK1
ENST00000450808 0.727675006243536 0.367985480669819 0.0435665532726705 ENSG00000162368 CMPK1
ENST00000371870 0.972178944204502 0.904192321432188 -0.00621926199170128 ENSG00000162368 CMPK1
ENST00000371847 0.539734076172113 0.176443659020757 -0.100251408868219 ENSG00000132122 SPATA6
ENST00000371843 0.381972377841026 0.0836577796595081 -0.129065321308682 ENSG00000132122 SPATA6
ENST00000396199 0.308630707001347 0.0544195404044216 -0.143733546826528 ENSG00000132122 SPATA6
ENST00000396153 0.0115307104023018 0.000132412945462036 -0.219512029837563 ENSG00000185104 FAF1
ENST00000371778 0.0128108715509541 0.000159701757368439 -0.217238230052198 ENSG00000185104 FAF1
ENST00000545823 0.253144604821864 0.0372090795943053 -0.1224825215979 ENSG00000185104 FAF1
ENST00000494400 0.0644329980338577 0.00318087821332307 -0.173458786915732 ENSG00000185104 FAF1
ENST00000472808 0.924841215870939 0.752752729844382 0.0233773982128888 ENSG00000185104 FAF1
ENST00000487898 0.0114952756130181 0.000131869941268566 -0.257381892383029 ENSG00000185104 FAF1
ENST00000242719 0.878022672344373 0.637727720896071 0.0233286448506177 ENSG00000123091 RNF11
ENST00000494873 0.864424934295253 0.607996510947946 0.0238079250038857 ENSG00000123091 RNF11
ENST00000486691 0.673490962475946 0.299881241516803 0.0543544589456709 ENSG00000123091 RNF11
ENST00000371730 0.224404230006786 0.0293692214034146 -0.104081359477347 ENSG00000085832 EPS15
ENST00000371733 0.224404230006786 0.0293692214034146 -0.104081359477347 ENSG00000085832 EPS15
ENST00000396122 0.181412212168173 0.0197782768450201 -0.122553010237942 ENSG00000085832 EPS15
ENST00000493793 0.601210215683018 0.22892095522633 -0.0776086864722913 ENSG00000085832 EPS15
ENST00000371727 0.344153084699882 0.0676417326141832 -0.121079208306186 ENSG00000085832 EPS15
ENST00000471391 0.415329200922354 0.0991993113285169 -0.108951342703619 ENSG00000085832 EPS15
ENST00000465467 0.525943713598155 0.164976555132613 -0.0934046637006115 ENSG00000085832 EPS15
ENST00000371714 0.948106969353487 0.814134391513648 -0.0111569748753711 ENSG00000117859 OSBPL9
ENST00000337809 0.951726276703544 0.8254438759495 -0.0104260247722655 ENSG00000117859 OSBPL9
ENST00000371710 0.951726276703544 0.8254438759495 -0.0104260247722655 ENSG00000117859 OSBPL9
ENST00000447887 0.949848422768845 0.819345412263296 -0.010818847446745 ENSG00000117859 OSBPL9
ENST00000495776 0.949848422768845 0.819345412263296 -0.010818847446745 ENSG00000117859 OSBPL9
ENST00000435686 0.949848422768845 0.819345412263296 -0.010818847446745 ENSG00000117859 OSBPL9
ENST00000435274 0.93786366321229 0.785030158327455 -0.0128164224212855 ENSG00000117859 OSBPL9
ENST00000428468 0.949848422768845 0.819345412263296 -0.010818847446745 ENSG00000117859 OSBPL9
ENST00000453295 0.949848422768845 0.819345412263296 -0.010818847446745 ENSG00000117859 OSBPL9
ENST00000489990 0.943845626407411 0.801278806259484 -0.0126743276291068 ENSG00000117859 OSBPL9
ENST00000530544 0.982873065611772 0.937512982858923 0.00370125348742244 ENSG00000117859 OSBPL9
ENST00000484890 0.967330247932772 0.885676394224117 -0.00878336616730771 ENSG00000117859 OSBPL9
ENST00000534040 0.447458895658074 0.115915845514804 0.0908825621311099 ENSG00000117859 OSBPL9
ENST00000532975 0.519514453100848 0.160136829077967 0.0782966207733234 ENSG00000117859 OSBPL9
ENST00000527631 0.525960459891278 0.164994261400029 0.0773610440522507 ENSG00000117859 OSBPL9
ENST00000531828 0.903453438204199 0.699897095366141 0.0180923312896354 ENSG00000117859 OSBPL9
ENST00000361556 0.865290959872259 0.609862763321083 0.0242408043759486 ENSG00000117859 OSBPL9
ENST00000473207 0.479252934894665 0.133190432545102 0.0864808299836949 ENSG00000117859 OSBPL9
ENST00000533884 0.488955501413116 0.139460199866817 0.0852583969308741 ENSG00000117859 OSBPL9
ENST00000481937 0.932603919995045 0.771539252660434 0.0176817614245072 ENSG00000117859 OSBPL9
ENST00000526917 0.573540080141069 0.204881303925417 0.0710243979620334 ENSG00000117859 OSBPL9
ENST00000462759 0.866587872850276 0.612660415321141 0.0240483564442773 ENSG00000117859 OSBPL9
ENST00000486942 0.824424128328346 0.530723730122166 0.0298859100681018 ENSG00000117859 OSBPL9
ENST00000524620 0.424264744352339 0.103709271346732 0.107192813090772 ENSG00000117859 OSBPL9
ENST00000528603 0.503082732691118 0.14779384166653 0.0789440834111981 ENSG00000117859 OSBPL9
ENST00000475697 0.924429172287057 0.751678050756659 0.0165994204323182 ENSG00000117859 OSBPL9
ENST00000531061 0.85579377834485 0.588912397751458 0.0351249519870145 ENSG00000117859 OSBPL9
ENST00000531819 0.973925855060545 0.909227836915976 -0.00626508707262954 ENSG00000117859 OSBPL9
ENST00000533825 0.848172410399405 0.575446599776341 -0.0371596992967799 ENSG00000117859 OSBPL9
ENST00000440943 0.930301431704706 0.765438935185204 -0.0133992734589074 ENSG00000078618 NRD1
ENST00000352171 0.711045339248232 0.344314334386229 0.028591530911032 ENSG00000078618 NRD1
ENST00000354831 0.711045339248232 0.344314334386229 0.028591530911032 ENSG00000078618 NRD1
ENST00000485608 0.682345402089756 0.309720785868465 0.0354846658907646 ENSG00000078618 NRD1
ENST00000539524 0.798652181325058 0.48278550852263 0.02352715094448 ENSG00000078618 NRD1
ENST00000464385 0.806069080551703 0.494806067986104 0.0499367157870334 ENSG00000078618 NRD1
ENST00000588291 0.919912720257404 0.739844808758422 0.0201604406271316 ENSG00000266993 RP4-657D16.3
ENST00000586761 0.855048281235019 0.587355378545747 0.0326941055579812 ENSG00000266993 RP4-657D16.3
ENST00000475310 0.714860183765122 0.349584635999419 -0.0636514447844808 ENSG00000078618 NRD1
ENST00000497358 0.978379936142829 0.921250080705047 0.00550948253380004 ENSG00000078618 NRD1
ENST00000544028 0.549182593601732 0.184567065635511 0.0417151566108735 ENSG00000078618 NRD1
ENST00000591675 0.945796899020992 0.808461088697276 0.0162924574585145 ENSG00000266993 RP4-657D16.3
ENST00000483007 0.96098739586474 0.859924944270984 0.0109675227087754 ENSG00000078618 NRD1
ENST00000473805 0.0638692161173557 0.00313737719724782 0.144021393290925 ENSG00000078618 NRD1
ENST00000475715 0.0732779957539758 0.00399952376990498 0.135565645267845 ENSG00000078618 NRD1
ENST00000491410 0.876605674332033 0.634179357548405 -0.0205632847411138 ENSG00000078618 NRD1
ENST00000468722 0.97028140253632 0.897190676182999 -0.00711530464062518 ENSG00000078618 NRD1
ENST00000371655 0.958945697584576 0.851483125959721 0.00898600635625037 ENSG00000169213 RAB3B
ENST00000469458 0.541575631150986 0.178036218383016 0.0666462309227526 ENSG00000117862 TXNDC12
ENST00000371626 0.897716918757857 0.686848013793343 0.0158401618113758 ENSG00000117862 TXNDC12
ENST00000472624 0.900267167508029 0.69310496273884 -0.0170060748934592 ENSG00000117862 TXNDC12
ENST00000471493 0.982892276283452 0.937941886494559 -0.00531174058782574 ENSG00000117862 TXNDC12
ENST00000371614 0.989776720988833 0.962685554064562 -0.00326717220898435 ENSG00000198841 KTI12
ENST00000425802 0.862656685092883 0.60480204631557 -0.037917560726401 ENSG00000223390 RP11-91A18.4
ENST00000610127 0.738115109738715 0.3812780615756 -0.0492172840857643 ENSG00000117862 TXNDC12
ENST00000313334 0.930072094240019 0.764934056851833 -0.014996952836555 ENSG00000134717 BTF3L4
ENST00000477828 0.855989902657389 0.58934385124379 -0.0297779566757594 ENSG00000134717 BTF3L4
ENST00000489308 0.946759061310272 0.811175463602867 -0.012815567150478 ENSG00000134717 BTF3L4
ENST00000526132 0.844013664595751 0.567907366857855 -0.0310437411663494 ENSG00000134717 BTF3L4
ENST00000472944 0.936324098867806 0.781203055176558 -0.0141273774908586 ENSG00000134717 BTF3L4
ENST00000524414 0.485682936800423 0.137415341801055 0.101982852194747 ENSG00000134717 BTF3L4
ENST00000484036 0.844044194006005 0.567995770017739 -0.0316135655763973 ENSG00000134717 BTF3L4
ENST00000533836 0.772037868010632 0.437679558439251 -0.0444322631921671 ENSG00000134717 BTF3L4
ENST00000361625 0.714625404644245 0.349066227199827 -0.0572398013102744 ENSG00000157077 ZFYVE9
ENST00000357206 0.837686715411607 0.556636371323658 -0.0281418059158741 ENSG00000157077 ZFYVE9
ENST00000287727 0.877497715248973 0.63641249696615 -0.0226545171296997 ENSG00000157077 ZFYVE9
ENST00000371591 0.954448906241149 0.835109449629647 0.0103256049338054 ENSG00000157077 ZFYVE9
ENST00000470844 0.88415776654015 0.650717850974464 0.0289832965800346 ENSG00000154222 CC2D1B
ENST00000371586 0.37663027620425 0.0813130518618774 0.0850034850178858 ENSG00000154222 CC2D1B
ENST00000284376 0.323804185307626 0.0596444494146665 0.0940823890437613 ENSG00000154222 CC2D1B
ENST00000491136 0.318359887939944 0.0577290888204681 0.0947342582198362 ENSG00000154222 CC2D1B
ENST00000438021 0.697835209288448 0.328353802172206 0.0561733443262148 ENSG00000154222 CC2D1B
ENST00000460261 0.442039388243777 0.113020453277544 0.0863272892717379 ENSG00000154222 CC2D1B
ENST00000450942 0.501390325677394 0.146946440735294 0.081781936641976 ENSG00000154222 CC2D1B
ENST00000460370 0.553834195802077 0.188658247669766 0.0944066585940958 ENSG00000154222 CC2D1B
ENST00000438831 0.374393252017319 0.0803445817911654 0.087706216280391 ENSG00000154222 CC2D1B
ENST00000257181 0.848905671439808 0.576794364807739 -0.0275155876866912 ENSG00000134748 PRPF38A
ENST00000487160 0.727769618340798 0.368235030101104 -0.0581968617340407 ENSG00000134748 PRPF38A
ENST00000474048 0.889863189490457 0.664935855940138 -0.0230186562596566 ENSG00000134748 PRPF38A
ENST00000528457 0.964251976428939 0.873798969394854 0.0082739726288514 ENSG00000134744 ZCCHC11
ENST00000527941 0.994702438108157 0.981755621157141 -0.00122125570704631 ENSG00000134744 ZCCHC11
ENST00000257177 0.972250621802227 0.904402057628497 -0.00560174939918299 ENSG00000134744 ZCCHC11
ENST00000371544 0.97206253891203 0.903542925562831 -0.00564493980995301 ENSG00000134744 ZCCHC11
ENST00000531722 0.919912720257404 0.739848591207269 0.0215778984540705 ENSG00000134744 ZCCHC11
ENST00000474453 0.951455404536503 0.824630118860731 0.0145304964670628 ENSG00000134744 ZCCHC11
ENST00000469810 0.975835847881143 0.915254058274439 0.00680741808116851 ENSG00000134744 ZCCHC11
ENST00000528642 0.896014888294791 0.681030293460348 -0.0193145572591538 ENSG00000134744 ZCCHC11
ENST00000484723 0.923798608500693 0.749869703094856 -0.0149666557457535 ENSG00000134744 ZCCHC11
ENST00000371541 0.993985297131021 0.978887593081579 0.00133112823411091 ENSG00000134744 ZCCHC11
ENST00000473856 0.764118451307243 0.422078096870314 -0.0451727433174033 ENSG00000134744 ZCCHC11
ENST00000355809 0.786494085379665 0.45981916676115 -0.0490814718241029 ENSG00000134744 ZCCHC11
ENST00000470626 0.892398218939245 0.670886025631651 -0.0309260543815414 ENSG00000134744 ZCCHC11
ENST00000524582 0.883011264340283 0.648257490963008 -0.0331476509037528 ENSG00000134744 ZCCHC11
ENST00000361314 0.812080140721072 0.504934337023732 0.0455382587833072 ENSG00000116157 GPX7
ENST00000459779 0.581882648600008 0.212384047335 0.0908720378712185 ENSG00000116157 GPX7
ENST00000371538 0.961110514257304 0.860334356358458 -0.0111197300257848 ENSG00000162377 COA7
ENST00000486918 0.959466750726197 0.853920751036988 -0.0125443379089598 ENSG00000162377 COA7
ENST00000443756 0.592457407003043 0.221650803560056 -0.0670939342650699 ENSG00000162378 ZYG11B
ENST00000545132 0.8104579598732 0.501756845843671 -0.0390604304328641 ENSG00000162378 ZYG11B
ENST00000294353 0.863924754297719 0.607290440149378 0.0243734461100124 ENSG00000162378 ZYG11B
ENST00000371522 0.956673583205627 0.842588146044312 -0.0113670802404465 ENSG00000121310 ECHDC2
ENST00000460612 0.959605719891162 0.854560652395248 -0.0104888495428576 ENSG00000121310 ECHDC2
ENST00000543419 0.973344627542529 0.907565747392918 -0.00836130857620708 ENSG00000121310 ECHDC2
ENST00000463923 0.973344627542529 0.907565747392918 -0.00836130857620708 ENSG00000121310 ECHDC2
ENST00000371520 0.959605719891162 0.854646138922364 -0.0104702651885631 ENSG00000121310 ECHDC2
ENST00000358358 0.959605719891162 0.854625834072711 -0.0104807852165717 ENSG00000121310 ECHDC2
ENST00000476477 0.943957425091446 0.801889856182659 -0.014446097974773 ENSG00000121310 ECHDC2
ENST00000536120 0.943957425091446 0.801889856182659 -0.014446097974773 ENSG00000121310 ECHDC2
ENST00000479593 0.650330188960992 0.274931351925432 -0.0705291938212195 ENSG00000121310 ECHDC2
ENST00000467988 0.948389625862991 0.815227542205463 -0.0133567500432562 ENSG00000121310 ECHDC2
ENST00000487866 0.561675920921768 0.195286476322765 -0.0876637033236117 ENSG00000121310 ECHDC2
ENST00000487851 0.862138266894393 0.603153647863612 -0.0340201149431285 ENSG00000121310 ECHDC2
ENST00000541281 0.979164314208166 0.924345764895514 -0.00550542471554522 ENSG00000121310 ECHDC2
ENST00000488268 0.967873149714814 0.88784821657238 -0.00831773976448048 ENSG00000121310 ECHDC2
ENST00000544365 0.905861911385078 0.705443813936875 -0.0227521215846257 ENSG00000121310 ECHDC2
ENST00000495920 0.936804322149556 0.781977648459171 -0.0164564558470216 ENSG00000121310 ECHDC2
ENST00000480312 0.947777450064849 0.813242159227782 0.0146283829524811 ENSG00000121310 ECHDC2
ENST00000544531 0.985570414317354 0.948702500170197 0.00399676384752758 ENSG00000121310 ECHDC2
ENST00000542552 0.583476680588159 0.214021928726359 0.0816584907035407 ENSG00000121310 ECHDC2
ENST00000474789 0.6093180792215 0.235870250455837 0.0779968413140218 ENSG00000121310 ECHDC2
ENST00000371514 0.986797685508047 0.952207087062534 -0.00303519775363858 ENSG00000116171 SCP2
ENST00000478631 0.991022045997637 0.966571774964961 -0.00211171392074068 ENSG00000116171 SCP2
ENST00000528311 0.980283952200047 0.927215165985109 -0.00443812612329078 ENSG00000116171 SCP2
ENST00000371509 0.993386239360052 0.976257372241866 -0.00146735819707406 ENSG00000116171 SCP2
ENST00000407246 0.993959642149113 0.978454080683475 -0.0013673007761836 ENSG00000116171 SCP2
ENST00000371513 0.519514453100848 0.160119781944083 -0.0939104649340598 ENSG00000116171 SCP2
ENST00000529363 0.650330188960992 0.27493107698239 -0.0794441773914982 ENSG00000116171 SCP2
ENST00000430330 0.989225739236669 0.960641516621123 0.00269531755495652 ENSG00000116171 SCP2
ENST00000408941 0.98486722528256 0.946087692065761 0.00371112875164526 ENSG00000116171 SCP2
ENST00000478274 0.964513487019004 0.875819318238741 -0.0105849925198315 ENSG00000116171 SCP2
ENST00000484100 0.962183787992808 0.863868331740622 0.00940331108501377 ENSG00000116171 SCP2
ENST00000533119 0.987648171334832 0.954461394323859 0.00313795011004516 ENSG00000116171 SCP2
ENST00000435345 0.974129659761816 0.909938230274362 0.00619253331643252 ENSG00000116171 SCP2
ENST00000488965 0.984527600060368 0.944724656588322 0.00380717544906702 ENSG00000116171 SCP2
ENST00000395871 0.848348959089404 0.575896428177316 0.0415242116584974 ENSG00000174348 PODN
ENST00000371500 0.848348959089404 0.575896428177316 0.0415242116584974 ENSG00000174348 PODN
ENST00000312553 0.848348959089404 0.575896428177316 0.0415242116584974 ENSG00000174348 PODN
ENST00000447867 0.977209524454753 0.918624848042829 0.00750025328676112 ENSG00000232993 RP11-334A14.5
ENST00000371486 0.601954219305054 0.229482174171132 0.0786537424028373 ENSG00000157184 CPT2
ENST00000294360 0.971982943550484 0.903231543306269 -0.00709574096619634 ENSG00000162384 C1orf123
ENST00000483739 0.99993253495648 0.999837919073788 -1.2409786988601e-05 ENSG00000162384 C1orf123
ENST00000470385 0.986586193171533 0.951707368050033 -0.00360892557525477 ENSG00000162384 C1orf123
ENST00000478839 0.948150966072991 0.814370367038293 -0.0173101622948446 ENSG00000162384 C1orf123
ENST00000489755 0.964354757518364 0.874769442007407 -0.0105438119753902 ENSG00000162384 C1orf123
ENST00000474227 0.822031917405183 0.526084893673329 0.0452034016507407 ENSG00000162384 C1orf123
ENST00000602807 0.873009126696167 0.624858469505829 0.0357220080993477 ENSG00000162384 C1orf123
ENST00000371470 0.879597448061617 0.641038047273735 0.0248461286491854 ENSG00000162385 MAGOH
ENST00000371466 0.879549942801808 0.640814382437466 0.0248551253383468 ENSG00000162385 MAGOH
ENST00000495868 0.931655729795098 0.768309276026326 -0.0172498522717638 ENSG00000162385 MAGOH
ENST00000462941 0.80917887096454 0.499687597045029 0.0359588220898147 ENSG00000162385 MAGOH
ENST00000306052 0.514303759766356 0.155701224909996 -0.0632380963078368 ENSG00000157193 LRP8
ENST00000529670 0.640900432897598 0.265452199770751 -0.0734782446477965 ENSG00000157193 LRP8
ENST00000371454 0.537997581689094 0.175203601455512 -0.0620941433893031 ENSG00000157193 LRP8
ENST00000465675 0.521605961983804 0.161528711759016 -0.0658306893407848 ENSG00000157193 LRP8
ENST00000354412 0.530939654348892 0.168697238251894 -0.0630555166933975 ENSG00000157193 LRP8
ENST00000480045 0.662696795965421 0.289151678273705 -0.0497381583326702 ENSG00000157193 LRP8
ENST00000347547 0.679332892055507 0.30637496031508 -0.0479408357884943 ENSG00000157193 LRP8
ENST00000459674 0.409776193020964 0.0964224936069407 -0.108161219530421 ENSG00000157193 LRP8
ENST00000475501 0.723035118714874 0.361273605943955 -0.0643987511630038 ENSG00000157193 LRP8
ENST00000496580 0.679012025464217 0.306101633944428 -0.0689432710225965 ENSG00000157193 LRP8
ENST00000312233 0.276306019053928 0.0438614454226493 -0.123747540739428 ENSG00000174332 GLIS1
ENST00000371429 0.656553218294309 0.282472998058418 -0.0710774876072457 ENSG00000058804 NDC1
ENST00000540001 0.656553218294309 0.282472998058418 -0.0710774876072457 ENSG00000058804 NDC1
ENST00000537333 0.46640136205018 0.125903594658285 -0.106167065218776 ENSG00000058804 NDC1
ENST00000234725 0.410006614196087 0.0965144468188383 -0.117138858484701 ENSG00000058804 NDC1
ENST00000464950 0.957089670345076 0.843858628090958 0.0122850277818195 ENSG00000058799 YIPF1
ENST00000371399 0.957089670345076 0.843953012418552 0.0122753272924529 ENSG00000058799 YIPF1
ENST00000072644 0.957089670345076 0.843953012418552 0.0122753272924529 ENSG00000058799 YIPF1
ENST00000539954 0.906091593808518 0.706079888435432 -0.0243054742741193 ENSG00000058799 YIPF1
ENST00000469457 0.796428048591826 0.479134518628807 -0.0487579763951122 ENSG00000058799 YIPF1
ENST00000480151 0.816171989572226 0.51277506670897 -0.0451168356806322 ENSG00000058799 YIPF1
ENST00000412288 0.916662680992221 0.732276061389977 -0.0241630885429853 ENSG00000058799 YIPF1
ENST00000465897 0.893348242390322 0.673726232784079 -0.029836249110004 ENSG00000058799 YIPF1
ENST00000472983 0.907996279367471 0.709353777404953 -0.0279655204422036 ENSG00000058799 YIPF1
ENST00000371378 0.98908353169028 0.96025492409434 -0.00324919117733324 ENSG00000081870 HSPB11
ENST00000194214 0.998532897212342 0.993787048768768 0.00051050516640373 ENSG00000081870 HSPB11
ENST00000371377 0.974539240386809 0.911292083254601 0.00739858161087093 ENSG00000081870 HSPB11
ENST00000371376 0.997420907403017 0.989320530430655 0.000913359910212758 ENSG00000081870 HSPB11
ENST00000488884 0.900836511166035 0.694155997129686 0.0278240653571058 ENSG00000081870 HSPB11
ENST00000371370 0.89910314160716 0.690083401918756 -0.0226705549950882 ENSG00000116212 LRRC42
ENST00000371368 0.855418823822425 0.588067965948011 -0.0336401517533454 ENSG00000116212 LRRC42
ENST00000319223 0.937225362986152 0.78321989307118 -0.0156210377500889 ENSG00000116212 LRRC42
ENST00000444987 0.909274620989639 0.712753231294807 -0.0223876435677251 ENSG00000116212 LRRC42
ENST00000477905 0.937357069992123 0.783663065499318 -0.020434612974374 ENSG00000116212 LRRC42
ENST00000371348 0.0126103009931083 0.000155260664064125 0.166842271567619 ENSG00000116209 TMEM59
ENST00000371344 0.0199609970345755 0.00036699177680209 0.167901334604201 ENSG00000116209 TMEM59
ENST00000234831 0.107093458483672 0.00764002392383723 0.107632024365884 ENSG00000116209 TMEM59
ENST00000371341 0.110836956010636 0.00815437994206362 0.106643092288017 ENSG00000116209 TMEM59
ENST00000470395 0.433123472392817 0.108470490065219 0.101166267857275 ENSG00000116209 TMEM59
ENST00000420738 0.150510126785603 0.0140622761013961 0.0977086830554714 ENSG00000116209 TMEM59
ENST00000440019 0.150037236393743 0.0139714293641139 0.0978035315452943 ENSG00000116209 TMEM59
ENST00000452421 0.150506176618365 0.0140569807577826 0.0977083474239652 ENSG00000116209 TMEM59
ENST00000371337 0.127919621759411 0.0104615225278634 0.103413918084 ENSG00000116209 TMEM59
ENST00000498272 0.404236067038718 0.0937576245482414 -0.11107977340559 ENSG00000116205 TCEANC2
ENST00000234827 0.479252934894665 0.133186611070572 -0.105517192351898 ENSG00000116205 TCEANC2
ENST00000487096 0.981498809460233 0.931705819786813 -0.00364857225365187 ENSG00000116221 MRPL37
ENST00000360840 0.989499225990039 0.962017961162038 0.00200893912646055 ENSG00000116221 MRPL37
ENST00000605337 0.985925163167048 0.950230157827276 0.00263795658471501 ENSG00000116221 MRPL37
ENST00000490670 0.980764937137818 0.929222843745727 0.00385570615247895 ENSG00000116221 MRPL37
ENST00000336230 0.989499225990039 0.962017961162038 0.00200893912646055 ENSG00000116221 MRPL37
ENST00000398219 0.96083200401907 0.858943061167026 -0.0115055642321293 ENSG00000116221 MRPL37
ENST00000326956 0.0556605056734285 0.00249872305240551 -0.119696754575053 ENSG00000157216 SSBP3
ENST00000528930 0.685729590065904 0.313640782884694 0.0655092600820777 ENSG00000157216 SSBP3
ENST00000417664 0.00182911798854091 3.9843932080589e-06 -0.18982239521808 ENSG00000157216 SSBP3
ENST00000371320 0.000925703982355198 8.98309197032831e-07 -0.197104463021492 ENSG00000157216 SSBP3
ENST00000371319 0.00132069496737448 2.22020724013752e-06 -0.194992339976621 ENSG00000157216 SSBP3
ENST00000533946 0.00165820750410085 3.29695410210101e-06 -0.191674222685083 ENSG00000157216 SSBP3
ENST00000357475 0.000762184442351961 5.3237142737295e-07 -0.212249775867889 ENSG00000157216 SSBP3
ENST00000426150 0.0227456075051129 0.000463426707032157 -0.164783084296607 ENSG00000157216 SSBP3
ENST00000444533 0.671251322645974 0.297539633131766 -0.0714277383678806 ENSG00000157216 SSBP3
ENST00000420121 0.364910708077941 0.0761539258425925 -0.113180612011618 ENSG00000157216 SSBP3
ENST00000533209 0.0102385114960517 0.00010695604354989 -0.205881644312083 ENSG00000157216 SSBP3
ENST00000525990 0.000350622545519476 1.41130669803859e-07 -0.252658779753297 ENSG00000157216 SSBP3
ENST00000528787 0.00714476675545741 5.33728092281621e-05 -0.219441711684299 ENSG00000157216 SSBP3
ENST00000481208 0.933377960822881 0.773363680427989 0.020905554100643 ENSG00000162390 ACOT11
ENST00000343744 0.969872416669529 0.896263134695371 0.00955495062956134 ENSG00000162390 ACOT11
ENST00000371316 0.920102475662524 0.740235842719942 -0.0235776325016273 ENSG00000162390 ACOT11
ENST00000606515 0.9173176789345 0.734210345066281 -0.0173748466367145 ENSG00000271723 MROH7-TTC4
ENST00000425300 0.893281763458309 0.673122598483452 -0.0210526004560806 ENSG00000271723 MROH7-TTC4
ENST00000414150 0.900004314236911 0.692088888829624 -0.0197614632243063 ENSG00000271723 MROH7-TTC4
ENST00000460155 0.824238360687847 0.530008795742763 -0.0314132365265329 ENSG00000271723 MROH7-TTC4
ENST00000371281 0.817298116175464 0.515262810913305 -0.0326333414013466 ENSG00000243725 TTC4
ENST00000486621 0.981360012870451 0.930905461832811 0.0061626906292043 ENSG00000243725 TTC4
ENST00000371284 0.816557946012639 0.513528283995034 -0.0327600500152985 ENSG00000243725 TTC4
ENST00000486091 0.989962646386496 0.963136958383902 0.00332509983316386 ENSG00000243725 TTC4
ENST00000371269 0.970916068281017 0.899074586653441 -0.00577366616327324 ENSG00000116133 DHCR24
ENST00000436604 0.874496261868294 0.628651648490381 0.0235028940527856 ENSG00000116133 DHCR24
ENST00000537443 0.969260707881483 0.893822581168144 0.0068157020037559 ENSG00000116133 DHCR24
ENST00000535035 0.782291116650978 0.453091456500554 -0.0376577931519132 ENSG00000116133 DHCR24
ENST00000415336 0.992820049171025 0.97375738489308 -0.00236290145043889 ENSG00000242396 RP11-67L3.5
ENST00000294383 0.848979211173876 0.576874484183971 -0.0237951629907485 ENSG00000162402 USP24
ENST00000407756 0.836868308430194 0.554948045689075 -0.025182500359883 ENSG00000162402 USP24
ENST00000371250 0.928369613853718 0.761553423429994 -0.018022242660501 ENSG00000162407 PPAP2B
ENST00000472957 0.68333286233858 0.310835564502467 0.0752766167112856 ENSG00000162407 PPAP2B
ENST00000461655 0.349372830995356 0.0698174879210316 -0.130207416721378 ENSG00000162407 PPAP2B
ENST00000485760 0.505442826508687 0.149612129789588 -0.0880509616458273 ENSG00000173406 DAB1
ENST00000421528 0.88828817757015 0.66118935227126 -0.0321139636259285 ENSG00000162600 OMA1
ENST00000358603 0.824817718276973 0.531325052233102 -0.0425367962865375 ENSG00000162600 OMA1
ENST00000371226 0.891249968443649 0.66812448065757 -0.0291830794269228 ENSG00000162600 OMA1
ENST00000456980 0.897597033920155 0.686017184455027 -0.0294185433799586 ENSG00000162600 OMA1
ENST00000467063 0.896375238987819 0.682302325783364 -0.0298001043423324 ENSG00000162600 OMA1
ENST00000419242 0.956340961497946 0.841829618354156 -0.0145392052408358 ENSG00000162600 OMA1
ENST00000426139 0.95712659823405 0.844275831903304 -0.0143801850418901 ENSG00000162600 OMA1
ENST00000453710 0.689304596420998 0.318763287660526 -0.0742866180899534 ENSG00000162600 OMA1
ENST00000472487 0.758591485513091 0.413417945567127 0.0476464884209481 ENSG00000162601 MYSM1
ENST00000493821 0.617749385522153 0.243548402806459 0.0678663170584875 ENSG00000162601 MYSM1
ENST00000401044 0.755444813706249 0.408266893697445 0.0504181018952957 ENSG00000162601 MYSM1
ENST00000466774 0.762795374567732 0.420222128166857 -0.0536223279266813 ENSG00000162601 MYSM1
ENST00000483003 0.724226718289892 0.362973484096291 -0.0677686240708502 ENSG00000162601 MYSM1
ENST00000489282 0.445226725469942 0.11462602373409 -0.118723568631048 ENSG00000162601 MYSM1
ENST00000371222 0.810928288424822 0.502307235873084 0.0299658220292129 ENSG00000177606 JUN
ENST00000474476 0.159492664147994 0.0156473464560303 -0.164344590458262 ENSG00000172456 FGGY
ENST00000371218 0.107979471605431 0.00775548028979009 -0.170450590625304 ENSG00000172456 FGGY
ENST00000495718 0.122448762988618 0.00972266575151433 -0.177975351357054 ENSG00000172456 FGGY
ENST00000303721 0.107979471605431 0.00775548028979009 -0.170450590625304 ENSG00000172456 FGGY
ENST00000430447 0.087584233030682 0.00541657890493625 -0.183146205552124 ENSG00000172456 FGGY
ENST00000371212 0.0972521147373447 0.0065253613221977 -0.174755653684272 ENSG00000172456 FGGY
ENST00000475949 0.125339381525706 0.0100900863596915 -0.18598534888979 ENSG00000172456 FGGY
ENST00000485720 0.552177640060474 0.187181741769071 -0.0982649670480497 ENSG00000172456 FGGY
ENST00000371210 0.235434467433651 0.032722071383242 -0.147732404743463 ENSG00000172456 FGGY
ENST00000493891 0.420431834784206 0.101947706444479 -0.121421638249622 ENSG00000172456 FGGY
ENST00000476939 0.352725397429614 0.0711973389784999 -0.135682446475066 ENSG00000172456 FGGY
ENST00000371191 0.0804810870920092 0.00465532433829638 -0.203766525872283 ENSG00000162599 NFIA
ENST00000476646 0.138486816967509 0.012090736322489 -0.183712550007863 ENSG00000162599 NFIA
ENST00000407417 0.0663496229154734 0.00335458161260621 -0.212106141732153 ENSG00000162599 NFIA
ENST00000479364 0.157434097264381 0.0153123924659559 -0.177110104131635 ENSG00000162599 NFIA
ENST00000371189 0.0841301884579817 0.00505210705337769 -0.202639309753232 ENSG00000162599 NFIA
ENST00000403491 0.061432304101939 0.0029236508362807 -0.204131790214369 ENSG00000162599 NFIA
ENST00000371187 0.0620178746748036 0.00299288944379024 -0.211634949069193 ENSG00000162599 NFIA
ENST00000485903 0.0733401838330365 0.00401021155739384 -0.208749370692589 ENSG00000162599 NFIA
ENST00000371185 0.0664251231067587 0.00336887174453769 -0.213017808491509 ENSG00000162599 NFIA
ENST00000371184 0.0590794624346843 0.00276075377780674 -0.217479735174757 ENSG00000162599 NFIA
ENST00000606498 0.934125038767694 0.775141486783959 -0.0163588141806856 ENSG00000162604 TM2D1
ENST00000294613 0.926916211475881 0.758533526991613 -0.0175750419720375 ENSG00000162604 TM2D1
ENST00000472357 0.74827243725621 0.396960259809966 -0.0604902478019208 ENSG00000162604 TM2D1
ENST00000371180 0.926916211475881 0.758533526991613 -0.0175750419720375 ENSG00000162604 TM2D1
ENST00000488206 0.953936677331052 0.833188344167127 -0.0121214082661035 ENSG00000162604 TM2D1
ENST00000472989 0.922022518331521 0.745692949481402 0.0204504484038745 ENSG00000162604 TM2D1
ENST00000488410 0.912267679412665 0.721560094856768 0.0245322244532348 ENSG00000162604 TM2D1
ENST00000468586 0.953705986348295 0.832502799527918 -0.0127229572083123 ENSG00000162604 TM2D1
ENST00000371178 0.706967034699574 0.339485454563025 -0.0580441467561938 ENSG00000162604 TM2D1
ENST00000494926 0.74780236653108 0.396215119323047 -0.0515563168633323 ENSG00000162604 TM2D1
ENST00000496465 0.741416896568424 0.385472930456613 -0.0527660105919983 ENSG00000162604 TM2D1
ENST00000371177 0.893399352508924 0.673838600532071 -0.0272716936005887 ENSG00000162604 TM2D1
ENST00000452143 0.736812247290965 0.379447762270105 0.065070580611845 ENSG00000162607 USP1
ENST00000371146 0.296557601892992 0.050243708824428 0.11969527686276 ENSG00000162607 USP1
ENST00000339950 0.285587694494019 0.0469517856217635 0.122206861677483 ENSG00000162607 USP1
ENST00000251157 0.935114301134659 0.77814937620132 0.0117125119236166 ENSG00000116641 DOCK7
ENST00000454575 0.818644604013721 0.518861544137946 0.0284625688033361 ENSG00000116641 DOCK7
ENST00000340370 0.935902766993349 0.780274089646649 0.0115865997687325 ENSG00000116641 DOCK7
ENST00000489185 0.897625294765462 0.68617555444365 0.0265927655370946 ENSG00000116641 DOCK7
ENST00000467758 0.825505499515618 0.53305476458594 0.0428861790487024 ENSG00000116641 DOCK7
ENST00000404627 0.96646560277944 0.882854446981138 -0.0081962403360919 ENSG00000116641 DOCK7
ENST00000464312 0.57279991015719 0.203995846404792 0.0913056935144342 ENSG00000116641 DOCK7
ENST00000317868 0.753601168054892 0.405455158820376 -0.0598987837305747 ENSG00000125703 ATG4C
ENST00000371120 0.753601168054892 0.405455158820376 -0.0598987837305747 ENSG00000125703 ATG4C
ENST00000371108 0.683404944921411 0.310989236717529 -0.0719482873946858 ENSG00000088035 ALG6
ENST00000263440 0.678819527907865 0.305923004550651 -0.0731967274421261 ENSG00000088035 ALG6
ENST00000603108 0.678382907858233 0.305474105849502 -0.0732502649122494 ENSG00000088035 ALG6
ENST00000371092 0.783289635774269 0.454697873504517 -0.0559170578808447 ENSG00000142856 ITGB3BP
ENST00000271002 0.783289635774269 0.454697873504517 -0.0559170578808447 ENSG00000142856 ITGB3BP
ENST00000489099 0.794070781343561 0.474915789256359 -0.0533636083641734 ENSG00000142856 ITGB3BP
ENST00000283568 0.644552327797917 0.268896038538053 -0.0842049839185831 ENSG00000142856 ITGB3BP
ENST00000478138 0.966417363669902 0.882533987976734 0.00921616343985668 ENSG00000142856 ITGB3BP
ENST00000371084 0.122128684169928 0.00966399655485207 0.106348673268239 ENSG00000079739 PGM1
ENST00000540265 0.0875191465464075 0.00540429238832383 0.113105841105987 ENSG00000079739 PGM1
ENST00000371083 0.0876921150484746 0.00543226738667306 0.119140865316409 ENSG00000079739 PGM1
ENST00000483707 0.305340154347721 0.0532742117280373 0.119039631526605 ENSG00000079739 PGM1
ENST00000371080 0.299358696665179 0.0512227715558736 -0.136121537421097 ENSG00000185483 ROR1
ENST00000371079 0.504043455661136 0.14853555385191 -0.0929843839345508 ENSG00000185483 ROR1
ENST00000482426 0.306305948398486 0.053592390242352 -0.138183930360078 ENSG00000185483 ROR1
ENST00000545203 0.628131203121566 0.253337601107454 0.0835407281332257 ENSG00000185483 ROR1
ENST00000371073 0.905923814842267 0.705826702450852 -0.0224567808360286 ENSG00000158966 CACHD1
ENST00000290039 0.900036371757112 0.692293814479499 -0.0235880499635895 ENSG00000158966 CACHD1
ENST00000495994 0.909898302006709 0.715093609217094 0.0217595681484026 ENSG00000158966 CACHD1
ENST00000470527 0.768545871797443 0.429377811475434 0.0477734843974283 ENSG00000158966 CACHD1
ENST00000342505 0.0901181074974867 0.00569499411407243 0.085628757714439 ENSG00000162434 JAK1
ENST00000481702 0.409914746299806 0.0964761749677221 0.102478051726564 ENSG00000162434 JAK1
ENST00000465376 0.32421574123586 0.0598695039813062 0.099791992470948 ENSG00000162434 JAK1
ENST00000471473 0.388593930106426 0.086680275875844 0.100845599979804 ENSG00000162434 JAK1
ENST00000494904 0.96896316967138 0.892110775054112 0.00868604205982042 ENSG00000162434 JAK1
ENST00000545314 0.296461080631754 0.0501992782710341 0.145808298209864 ENSG00000162433 AK4
ENST00000395334 0.288595379438885 0.047774085057168 0.1474932549776 ENSG00000162433 AK4
ENST00000327299 0.292905153071063 0.0490139974259314 0.146752501555115 ENSG00000162433 AK4
ENST00000344610 0.732285045439782 0.373531122618677 0.0373245087808904 ENSG00000116678 LEPR
ENST00000371065 0.328597223535686 0.0615460899686049 0.0837618182739396 ENSG00000213625 LEPROT
ENST00000475108 0.647410506003073 0.272028996490695 0.0573152581821372 ENSG00000213625 LEPROT
ENST00000371059 0.734515064435569 0.376618427538729 0.0369419252661973 ENSG00000116678 LEPR
ENST00000371060 0.711657523586329 0.3451808887827 0.0392203170929612 ENSG00000116678 LEPR
ENST00000349533 0.716682613303773 0.35237241607121 0.0387699774522727 ENSG00000116678 LEPR
ENST00000497874 0.641234384914218 0.265789509885866 0.0615241408771014 ENSG00000213625 LEPROT
ENST00000488747 0.485848422393126 0.137513929164248 0.0764954658867027 ENSG00000213625 LEPROT
ENST00000484243 0.633883375592757 0.25896697496514 0.0588458225963499 ENSG00000213625 LEPROT
ENST00000406510 0.711556763808569 0.345047326249646 0.0394808175484033 ENSG00000116678 LEPR
ENST00000329654 0.0207023814816091 0.000392252130297796 -0.240765049582002 ENSG00000184588 PDE4B
ENST00000341517 0.0199570965502158 0.000366494291432613 -0.243063231764035 ENSG00000184588 PDE4B
ENST00000371049 0.0408944743589961 0.00140205753286593 -0.215162317132338 ENSG00000184588 PDE4B
ENST00000423207 0.105047470888045 0.00741090026973016 -0.181776914393813 ENSG00000184588 PDE4B
ENST00000531358 0.25408183326588 0.0375006004016352 -0.158558095223971 ENSG00000184588 PDE4B
ENST00000532040 0.0639000563428307 0.00314322099355339 -0.217022532498185 ENSG00000184588 PDE4B
ENST00000526666 0.0636726154148039 0.00311846488026429 -0.21716052108707 ENSG00000184588 PDE4B
ENST00000237247 0.532184118340109 0.170310886661457 -0.082264154902923 ENSG00000118473 SGIP1
ENST00000371039 0.534234493081308 0.171890575867641 -0.0817708700438525 ENSG00000118473 SGIP1
ENST00000493564 0.625954420038677 0.25142758633914 -0.0872456354595191 ENSG00000118473 SGIP1
ENST00000424320 0.598272611064961 0.226305017414126 -0.0783532057958362 ENSG00000118473 SGIP1
ENST00000371035 0.617792905387901 0.243697035010025 -0.0704589522527141 ENSG00000118473 SGIP1
ENST00000468286 0.671495667888347 0.297951409777022 -0.067393890516146 ENSG00000118473 SGIP1
ENST00000497055 0.783179282863303 0.45429240201886 -0.0570839472014618 ENSG00000118473 SGIP1
ENST00000371036 0.61957463473958 0.245602967593083 -0.0698960760037383 ENSG00000118473 SGIP1
ENST00000371037 0.610803737070801 0.237418687320148 -0.0707278496093432 ENSG00000118473 SGIP1
ENST00000435165 0.356125465553103 0.072490751100641 -0.131820663957927 ENSG00000118473 SGIP1
ENST00000371026 0.870182203367828 0.618859290455882 -0.0373402861843918 ENSG00000152763 WDR78
ENST00000431318 0.870182203367828 0.618859290455882 -0.0373402861843918 ENSG00000152763 WDR78
ENST00000371018 0.961370367619682 0.861383777925398 -0.00979707205732476 ENSG00000198160 MIER1
ENST00000355977 0.961370367619682 0.861383777925398 -0.00979707205732476 ENSG00000198160 MIER1
ENST00000357692 0.959339177282901 0.852469742288427 -0.0104538562343916 ENSG00000198160 MIER1
ENST00000401041 0.954625622192849 0.836169443217888 -0.011308050751403 ENSG00000198160 MIER1
ENST00000371014 0.962766033003833 0.86703061945062 -0.00914570476094303 ENSG00000198160 MIER1
ENST00000371016 0.962766033003833 0.86703061945062 -0.00914570476094303 ENSG00000198160 MIER1
ENST00000371012 0.553625192788603 0.188388669944307 -0.0896564259621969 ENSG00000198160 MIER1
ENST00000401042 0.99332502396191 0.975696587734061 -0.00169835694713994 ENSG00000198160 MIER1
ENST00000355356 0.984018712947701 0.942931738907094 -0.00411715629425136 ENSG00000198160 MIER1
ENST00000479067 0.97028140253632 0.89718295644062 0.00830571730948264 ENSG00000198160 MIER1
ENST00000235345 0.956340961497946 0.841670247344905 -0.00973103342978208 ENSG00000116704 SLC35D1
ENST00000506472 0.550469146226227 0.185804619615061 -0.0835860298692346 ENSG00000116704 SLC35D1
ENST00000370994 0.624788864980476 0.249898970921692 0.0371215830139585 ENSG00000142864 SERBP1
ENST00000370995 0.672264864987579 0.298663614422154 0.0325875543621427 ENSG00000142864 SERBP1
ENST00000361219 0.815495454283061 0.51093830871303 0.0201288437754852 ENSG00000142864 SERBP1
ENST00000370990 0.849737768077956 0.577842606591363 0.0167336080089108 ENSG00000142864 SERBP1
ENST00000493607 0.772591718479789 0.438517531293078 0.0323170887165009 ENSG00000142864 SERBP1
ENST00000462814 0.827592666002679 0.536959279391572 0.0281954447201475 ENSG00000142864 SERBP1
ENST00000484880 0.856820584799367 0.591524611426382 0.0229878892173827 ENSG00000142864 SERBP1
ENST00000490406 0.827388678878518 0.536432785978075 0.0256551495815124 ENSG00000142864 SERBP1
ENST00000370986 0.319049403387431 0.0579334400686218 0.0947224779821469 ENSG00000116717 GADD45A
ENST00000370985 0.535939619917941 0.173200579437663 0.0724955125209142 ENSG00000116717 GADD45A
ENST00000460575 0.806364883461387 0.495518853139379 0.0395842541891611 ENSG00000116717 GADD45A
ENST00000484245 0.604627123123119 0.231667911776862 0.0707785137677355 ENSG00000116717 GADD45A
ENST00000370982 0.897648670404176 0.686393610073184 0.0194962019838355 ENSG00000172380 GNG12
ENST00000494936 0.347074455939105 0.0689009851657778 -0.117799876277172 ENSG00000172380 GNG12
ENST00000420587 0.415628964505078 0.0993073807297452 -0.0600550043104546 ENSG00000232284 GNG12-AS1
ENST00000413628 0.41588984142153 0.0994563070086648 -0.0600525475068605 ENSG00000232284 GNG12-AS1
ENST00000370981 0.680710441737446 0.307757674578795 0.0629798163235112 ENSG00000162595 DIRAS3
ENST00000395201 0.691803873810028 0.321530815961811 0.0610072320413614 ENSG00000162595 DIRAS3
ENST00000540432 0.0478492936332998 0.00190334473721587 -0.108664297448475 ENSG00000116729 WLS
ENST00000354777 0.047503718577762 0.00188228753838413 -0.108771795776567 ENSG00000116729 WLS
ENST00000262348 0.122417057364953 0.00971724975591056 -0.0918438076857798 ENSG00000116729 WLS
ENST00000370976 0.12303847717044 0.00979525529836817 -0.0915628981347912 ENSG00000116729 WLS
ENST00000498615 0.471513411637924 0.128840178692952 -0.0813141623597462 ENSG00000116729 WLS
ENST00000491811 0.612754479899987 0.238822643786463 -0.0525296193320853 ENSG00000116729 WLS
ENST00000497187 0.189464388734089 0.0214251836909164 -0.0977326761193757 ENSG00000116729 WLS
ENST00000534713 0.108939427303465 0.00788391858677245 -0.110513660973633 ENSG00000116729 WLS
ENST00000533537 0.0608604523516819 0.00288418698888092 -0.124880123928812 ENSG00000116729 WLS
ENST00000530486 0.0460753243354273 0.00177659651896538 -0.124818302011837 ENSG00000116729 WLS
ENST00000370973 0.0333388929749912 0.000960074081178552 -0.135456567823529 ENSG00000116729 WLS
ENST00000471243 0.0343320409090217 0.00100595352309596 -0.150667393296033 ENSG00000116729 WLS
ENST00000491076 0.0304627961776935 0.000821535115755908 -0.15423453752804 ENSG00000116729 WLS
ENST00000527864 0.0590746186737715 0.00275969225735716 -0.151845962842843 ENSG00000116729 WLS
ENST00000370971 0.521310723330203 0.161375567292594 -0.0780232543355547 ENSG00000116729 WLS
ENST00000456315 0.506843572623903 0.150512781916419 -0.105508202842296 ENSG00000024526 DEPDC1
ENST00000370966 0.506843572623903 0.150512781916419 -0.105508202842296 ENSG00000024526 DEPDC1
ENST00000489862 0.430670843761048 0.106960942692893 -0.123158495767194 ENSG00000024526 DEPDC1
ENST00000370952 0.930548613129239 0.765874701172712 -0.0195760699097207 ENSG00000066557 LRRC40
ENST00000370951 0.147115401808692 0.0135221676549111 0.108068614595675 ENSG00000116754 SRSF11
ENST00000463877 0.0888052581387324 0.00555105142682531 0.138678209139396 ENSG00000116754 SRSF11
ENST00000405432 0.152849237790828 0.0144655850069359 0.105155086593888 ENSG00000116754 SRSF11
ENST00000370950 0.179325792234213 0.0194337366621126 0.102882709538613 ENSG00000116754 SRSF11
ENST00000454435 0.1771527869767 0.0189759369302961 0.127144172182798 ENSG00000116754 SRSF11
ENST00000475204 0.115785565461274 0.00877234033589258 0.130549945676499 ENSG00000116754 SRSF11
ENST00000395136 0.107607268554577 0.00770852717593135 0.117980200763329 ENSG00000116754 SRSF11
ENST00000436161 0.111106592223714 0.00820441287445295 0.128283568579837 ENSG00000116754 SRSF11
ENST00000473950 0.1264462726537 0.0102403261224994 0.132400893484658 ENSG00000116754 SRSF11
ENST00000469170 0.173415342796162 0.0182139105982113 0.127792954239321 ENSG00000116754 SRSF11
ENST00000486667 0.123966210424163 0.00990919571421404 0.130992222414948 ENSG00000116754 SRSF11
ENST00000481648 0.337427226775279 0.0651493523242613 0.100273414355171 ENSG00000116754 SRSF11
ENST00000463116 0.489040136531705 0.13955206585801 0.10550993647446 ENSG00000116754 SRSF11
ENST00000484162 0.229621012886554 0.0309474863037469 0.0954369036868744 ENSG00000116754 SRSF11
ENST00000370949 0.323804185307626 0.0596508246027014 0.0812892367280185 ENSG00000116754 SRSF11
ENST00000463859 0.399640962443974 0.0914685710370593 0.0804771244822245 ENSG00000116754 SRSF11
ENST00000460795 0.497491393566074 0.144455023854847 0.0762438322705203 ENSG00000116754 SRSF11
ENST00000461935 0.549812579240036 0.185132036185905 0.0701881234210715 ENSG00000116754 SRSF11
ENST00000489188 0.47264392984407 0.129511238492791 0.0823372343076039 ENSG00000116754 SRSF11
ENST00000370944 0.591273640470741 0.220608507891367 -0.06734367759086 ENSG00000118454 ANKRD13C
ENST00000262346 0.373597721858495 0.0799750051790281 -0.0957740373636722 ENSG00000118454 ANKRD13C
ENST00000464236 0.93786366321229 0.784806571331051 0.0200107957550875 ENSG00000118454 ANKRD13C
ENST00000490846 0.20076491288476 0.0238676394602619 -0.166356899176556 ENSG00000118454 ANKRD13C
ENST00000498735 0.149981611252769 0.0139631745479616 -0.181526839919198 ENSG00000118454 ANKRD13C
ENST00000411986 0.554044830664295 0.188880876418703 0.0931795351228304 ENSG00000116761 CTH
ENST00000464926 0.604353506820597 0.231469797009864 0.0900253725831562 ENSG00000116761 CTH
ENST00000370938 0.633455335828333 0.25857462476602 0.0801167152596111 ENSG00000116761 CTH
ENST00000346806 0.657601506009619 0.283663700301282 0.0767606809697318 ENSG00000116761 CTH
ENST00000450461 0.288560163803892 0.0477648392937766 0.117134082940153 ENSG00000235079 ZRANB2-AS1
ENST00000426999 0.234166159644071 0.0323775764514289 0.127452874445688 ENSG00000235079 ZRANB2-AS1
ENST00000370920 0.250008436327402 0.0363685818457927 0.0998298717528196 ENSG00000132485 ZRANB2
ENST00000477096 0.210020362573318 0.0260488056502999 0.132213898276626 ENSG00000132485 ZRANB2
ENST00000254821 0.253613031845297 0.0373921802846879 0.0991716250390609 ENSG00000132485 ZRANB2
ENST00000487510 0.475662016098212 0.131330897008873 0.0892753168228369 ENSG00000132485 ZRANB2
ENST00000479947 0.199487175024434 0.0236071671446832 0.140851870499853 ENSG00000132485 ZRANB2
ENST00000473260 0.316323232658818 0.0569778023287113 0.120255442195566 ENSG00000132485 ZRANB2
ENST00000583678 0.930970974137363 0.766821991334737 -0.0213770548482818 ENSG00000229956 ZRANB2-AS2
ENST00000599146 0.929303618414158 0.763511007423072 -0.0216651415593094 ENSG00000229956 ZRANB2-AS2
ENST00000594152 0.929303618414158 0.763511007423072 -0.0216651415593094 ENSG00000229956 ZRANB2-AS2
ENST00000600103 0.955101409027702 0.83760046969763 -0.014864394613992 ENSG00000229956 ZRANB2-AS2
ENST00000357731 0.445242724163803 0.114645955919482 -0.115463129925695 ENSG00000172260 NEGR1
ENST00000608579 0.986896633490062 0.952897542658442 0.00429531129982992 ENSG00000229956 ZRANB2-AS2
ENST00000430605 0.985570414317354 0.948609272014971 0.00468697714382435 ENSG00000229956 ZRANB2-AS2
ENST00000306821 0.617722375871914 0.243328203992759 -0.0849293916821124 ENSG00000172260 NEGR1
ENST00000434200 0.254929864571007 0.0377766649875729 -0.155246000991112 ENSG00000172260 NEGR1
ENST00000467479 0.273087650875117 0.0428489411441889 -0.152499216470658 ENSG00000172260 NEGR1
ENST00000370898 0.531941638008933 0.169868173235876 0.0959235423629154 ENSG00000254685 FPGT
ENST00000557284 0.581202339411063 0.211831714982297 0.0862079835012351 ENSG00000259030 FPGT-TNNI3K
ENST00000467578 0.879185833501483 0.639932641940887 0.0351808047447459 ENSG00000254685 FPGT
ENST00000524915 0.520207982239445 0.160607117926293 0.0965178147906051 ENSG00000254685 FPGT
ENST00000370894 0.464079000788269 0.124596777038304 0.110150380918661 ENSG00000254685 FPGT
ENST00000370899 0.566091866490348 0.198615292098492 0.0887659208976774 ENSG00000259030 FPGT-TNNI3K
ENST00000609362 0.544077812480918 0.179853325891908 0.0935915393307691 ENSG00000254685 FPGT
ENST00000482102 0.89376662974215 0.674388894353921 0.0318400156379127 ENSG00000254685 FPGT
ENST00000529485 0.887124269420404 0.65813232804382 0.0334683669374581 ENSG00000254685 FPGT
ENST00000370895 0.545999463606187 0.181674471393239 0.0918955508933684 ENSG00000259030 FPGT-TNNI3K
ENST00000534632 0.524889454282693 0.16411766893251 0.0953468080048633 ENSG00000259030 FPGT-TNNI3K
ENST00000533006 0.524575535666818 0.163743389718167 0.0958460434191219 ENSG00000259030 FPGT-TNNI3K
ENST00000370891 0.581202339411063 0.211831714982297 0.0862079835012351 ENSG00000116783 TNNI3K
ENST00000370893 0.517759455097465 0.158505090554948 0.0971293196773074 ENSG00000259030 FPGT-TNNI3K
ENST00000534056 0.463750484895674 0.124407605011732 0.110194892276251 ENSG00000254685 FPGT
ENST00000472069 0.887862902125685 0.659948596295771 0.0332026411950815 ENSG00000254685 FPGT
ENST00000370872 0.659845523308133 0.286345256867998 -0.057284268787119 ENSG00000116791 CRYZ
ENST00000340866 0.659925904170446 0.286419201988809 -0.057278863233081 ENSG00000116791 CRYZ
ENST00000492102 0.912213803109681 0.721420952957095 -0.0224140988892632 ENSG00000116791 CRYZ
ENST00000417775 0.70492184298183 0.337398796106832 -0.0493067518117563 ENSG00000116791 CRYZ
ENST00000370871 0.670403934377789 0.296625704618682 -0.0567610239305726 ENSG00000116791 CRYZ
ENST00000370870 0.600271007180358 0.22787068512647 -0.065969985599366 ENSG00000116791 CRYZ
ENST00000441120 0.500491228958082 0.146416303718325 -0.0830850585375089 ENSG00000116791 CRYZ
ENST00000457880 0.739871435814382 0.383814493434874 0.0457034743827071 ENSG00000162623 TYW3
ENST00000370867 0.739871435814382 0.383814493434874 0.0457034743827071 ENSG00000162623 TYW3
ENST00000421739 0.92129442779338 0.743674264335153 0.0179129797510885 ENSG00000162623 TYW3
ENST00000479111 0.877196192669868 0.635326483336943 0.0261508169253834 ENSG00000162623 TYW3
ENST00000483990 0.937873587171947 0.785182806284419 -0.0181926135634289 ENSG00000162623 TYW3
ENST00000467646 0.507635863784366 0.151270907993658 0.0946431511793589 ENSG00000162623 TYW3
ENST00000370841 0.946172836753266 0.809760298262967 0.0129312029052878 ENSG00000117054 ACADM
ENST00000525881 0.945677415390666 0.807625014993097 0.016755879018774 ENSG00000117054 ACADM
ENST00000526129 0.949937668365292 0.819907150820855 0.0125508508702392 ENSG00000117054 ACADM
ENST00000526196 0.955801138855828 0.839818214075468 0.0111719137966651 ENSG00000117054 ACADM
ENST00000370834 0.944605510307299 0.804421185263142 0.013409560501644 ENSG00000117054 ACADM
ENST00000534146 0.952409014106647 0.827476255048348 0.0151315098944245 ENSG00000117054 ACADM
ENST00000532509 0.876169838754596 0.63332749815172 0.0277650322222988 ENSG00000117054 ACADM
ENST00000473018 0.949766269980458 0.819010229852094 0.0158777967459684 ENSG00000117054 ACADM
ENST00000541113 0.984603618948204 0.945135365101362 0.00380168433472524 ENSG00000117054 ACADM
ENST00000530953 0.898721278347963 0.689054673744877 0.023249158106104 ENSG00000117054 ACADM
ENST00000534334 0.952602543262013 0.828820347594943 0.0119636514683129 ENSG00000117054 ACADM
ENST00000525808 0.973617631490475 0.908367994832534 0.0062754550410947 ENSG00000117054 ACADM
ENST00000543667 0.973617631490475 0.908367994832534 0.0062754550410947 ENSG00000117054 ACADM
ENST00000420607 0.942773438267397 0.797691529435564 0.0140949346498849 ENSG00000117054 ACADM
ENST00000529059 0.973123826794118 0.906795175197503 0.00651092191145721 ENSG00000117054 ACADM
ENST00000526930 0.865290959872259 0.609897713445447 0.0322954114204087 ENSG00000117054 ACADM
ENST00000532207 0.899900684722273 0.691845820901613 0.026271764783182 ENSG00000117054 ACADM
ENST00000528016 0.546480233138548 0.182086755634427 0.0730831807520747 ENSG00000117054 ACADM
ENST00000481374 0.962201128182388 0.863993443377559 0.0118615997382075 ENSG00000117054 ACADM
ENST00000535300 0.12372467809498 0.00987231209509009 0.118043228156865 ENSG00000137955 RABGGTB
ENST00000496055 0.131339262814432 0.0110085591249592 0.116416245811451 ENSG00000137955 RABGGTB
ENST00000319942 0.131526909611911 0.0110306998335059 0.116570997423773 ENSG00000137955 RABGGTB
ENST00000473406 0.0673982865225572 0.00347100792318088 0.137520243169883 ENSG00000137955 RABGGTB
ENST00000485459 0.0665761304952223 0.00338623350391539 0.135509026320465 ENSG00000137955 RABGGTB
ENST00000370826 0.161264642271144 0.0159242844260452 0.128331196079416 ENSG00000137955 RABGGTB
ENST00000497648 0.476664451638262 0.131743104428215 0.0891610760124125 ENSG00000137955 RABGGTB
ENST00000462042 0.170467980614092 0.0176535345513964 0.131286152980743 ENSG00000137955 RABGGTB
ENST00000470201 0.0515724622747478 0.00218027042800465 0.143087920409021 ENSG00000137955 RABGGTB
ENST00000471759 0.11407309564847 0.00855929725958641 0.121020609126722 ENSG00000137955 RABGGTB
ENST00000491266 0.0614984823693411 0.00293116871300675 0.139507156471275 ENSG00000137955 RABGGTB
ENST00000461653 0.0583163390139835 0.00270079577386619 0.141439719248113 ENSG00000137955 RABGGTB
ENST00000489450 0.0623362128724896 0.00301685160499991 0.144554010086982 ENSG00000137955 RABGGTB
ENST00000467748 0.0860541556426332 0.00525785196073862 0.163119314860227 ENSG00000137955 RABGGTB
ENST00000459697 0.866964205959923 0.613386611032133 -0.0357269577565181 ENSG00000137955 RABGGTB
ENST00000328299 0.00272016517456538 8.34060756268492e-06 -0.317435541846735 ENSG00000184005 ST6GALNAC3
ENST00000477717 0.556768650763521 0.191199986109098 -0.0794960239381186 ENSG00000117069 ST6GALNAC5
ENST00000480428 0.335436587590575 0.0644451132751756 0.11040058982671 ENSG00000117069 ST6GALNAC5
ENST00000318803 0.537502781806319 0.174806602647142 -0.0827356261499775 ENSG00000117069 ST6GALNAC5
ENST00000496845 0.855795521151893 0.588951138191138 0.0373052309538766 ENSG00000117069 ST6GALNAC5
ENST00000488940 0.285731545768862 0.0469921821475457 -0.137972756589417 ENSG00000117069 ST6GALNAC5
ENST00000370812 0.856052365427768 0.589494346326309 0.0288080240246139 ENSG00000142892 PIGK
ENST00000445065 0.856052365427768 0.589494346326309 0.0288080240246139 ENSG00000142892 PIGK
ENST00000370813 0.934517322518757 0.776807867127577 0.0152558099289195 ENSG00000142892 PIGK
ENST00000487906 0.740429965551229 0.384349675023082 0.049154928089287 ENSG00000142892 PIGK
ENST00000359130 0.983818546082164 0.942210329679503 -0.00471171211026206 ENSG00000142892 PIGK
ENST00000478391 0.998282745187582 0.992747231845975 -0.000594294115220106 ENSG00000142892 PIGK
ENST00000354567 0.148568821776053 0.0137367581057332 -0.157954712306201 ENSG00000154027 AK5
ENST00000344720 0.0987859493607266 0.00671757086183113 -0.174747868049434 ENSG00000154027 AK5
ENST00000530826 0.325002821718651 0.0602033781793525 -0.134259092983951 ENSG00000154027 AK5
ENST00000527263 0.55773857880798 0.191944534454955 -0.093182404945632 ENSG00000154027 AK5
ENST00000481346 0.54790812603422 0.183561814139897 -0.0729302220457949 ENSG00000036549 ZZZ3
ENST00000370801 0.514303759766356 0.15572879301117 -0.0664109594364773 ENSG00000036549 ZZZ3
ENST00000476275 0.496042107406117 0.14344107915924 -0.0717675853316207 ENSG00000036549 ZZZ3
ENST00000370798 0.539071307607634 0.17584003289388 -0.0636183429699666 ENSG00000036549 ZZZ3
ENST00000433749 0.553707475630261 0.188532842896233 -0.0856458096097477 ENSG00000036549 ZZZ3
ENST00000414381 0.589610987897713 0.219024891714765 -0.0812936223962637 ENSG00000036549 ZZZ3
ENST00000463166 0.483675219268508 0.1359024607723 -0.0998449119847861 ENSG00000036549 ZZZ3
ENST00000469944 0.251965387604325 0.0368720377437529 -0.145437484154877 ENSG00000036549 ZZZ3
ENST00000370794 0.745794753104408 0.393094200212083 -0.0433229388536565 ENSG00000077254 USP33
ENST00000481579 0.686718014484278 0.315168846174478 -0.055673020746852 ENSG00000077254 USP33
ENST00000357428 0.806892855273515 0.496355743706498 -0.0347641379077816 ENSG00000077254 USP33
ENST00000370793 0.745794753104408 0.393094200212083 -0.0433229388536565 ENSG00000077254 USP33
ENST00000533928 0.459333460850055 0.122238417247137 -0.114276845443548 ENSG00000077254 USP33
ENST00000370792 0.815206041844552 0.51054237642333 -0.0357143710760419 ENSG00000077254 USP33
ENST00000527390 0.840156877162064 0.561231635531144 -0.040786983712375 ENSG00000077254 USP33
ENST00000498328 0.89724951024393 0.685027890890516 -0.0308452610415326 ENSG00000077254 USP33
ENST00000461986 0.864083189626087 0.607530806180212 -0.0372196029446574 ENSG00000077254 USP33
ENST00000531637 0.793833436846066 0.474195297882556 -0.0539155418675321 ENSG00000077254 USP33
ENST00000462192 0.602943723875058 0.230182055629614 -0.0912044910224569 ENSG00000077254 USP33
ENST00000524536 0.968866969586713 0.891378636435056 -0.00913414775824238 ENSG00000077254 USP33
ENST00000525113 0.949437848468863 0.817770676144554 -0.0157711886777976 ENSG00000077254 USP33
ENST00000528150 0.96941578660405 0.894646314253446 -0.0090745239866108 ENSG00000077254 USP33
ENST00000530709 0.998551528362181 0.993858387011392 0.000537122866716285 ENSG00000077254 USP33
ENST00000524778 0.982215543431544 0.934310303920436 -0.0057841441934893 ENSG00000077254 USP33
ENST00000370791 0.665618119941453 0.291848552404481 0.055757534561049 ENSG00000180488 FAM73A
ENST00000443751 0.864083189626087 0.60748201976429 0.0285018329762982 ENSG00000180488 FAM73A
ENST00000476203 0.984018712947701 0.942948844669526 -0.00447806515506077 ENSG00000180488 FAM73A
ENST00000421331 0.792054237726278 0.470041067397926 -0.0519555723849152 ENSG00000235927 NEXN-AS1
ENST00000401035 0.940624576412054 0.791728635756836 -0.0148063429129229 ENSG00000162614 NEXN
ENST00000457030 0.952602543262013 0.828845153552396 -0.0116319656986174 ENSG00000162614 NEXN
ENST00000330010 0.977740464735838 0.919454831148491 -0.00540716086242891 ENSG00000162614 NEXN
ENST00000294624 0.609924546932692 0.236650093809449 -0.0650215796878237 ENSG00000162614 NEXN
ENST00000334785 0.971103003332953 0.899490925437383 -0.00672890720546287 ENSG00000162614 NEXN
ENST00000440324 0.961189695177574 0.860748677156178 -0.00966756502040702 ENSG00000162614 NEXN
ENST00000342754 0.953550895437062 0.832153142491293 0.0116789501154177 ENSG00000162614 NEXN
ENST00000464998 0.884453240464042 0.652180735364966 0.0277842177880284 ENSG00000162614 NEXN
ENST00000480732 0.829005111865939 0.53967919705923 0.0343835031520969 ENSG00000162614 NEXN
ENST00000470735 0.963732940316557 0.869773497546045 0.00987609051243901 ENSG00000162614 NEXN
ENST00000492724 0.863924754297719 0.607109088216962 0.0328977261199075 ENSG00000162613 FUBP1
ENST00000488814 0.82263599714647 0.527001642183369 0.0422585744533324 ENSG00000162613 FUBP1
ENST00000492405 0.897214046718164 0.684968949919073 0.0262208300007282 ENSG00000162613 FUBP1
ENST00000489495 0.835298247109169 0.551512153779881 0.0426988848084022 ENSG00000162613 FUBP1
ENST00000480673 0.982084309161499 0.933900443896109 0.00630703626130463 ENSG00000162613 FUBP1
ENST00000474632 0.863903212232547 0.606979221247762 0.0376416677949725 ENSG00000162613 FUBP1
ENST00000294623 0.576822190019039 0.207926326794599 0.0572515225394668 ENSG00000162613 FUBP1
ENST00000370768 0.589706451800468 0.219228665423145 0.054425170266527 ENSG00000162613 FUBP1
ENST00000370767 0.589706451800468 0.219228665423145 0.054425170266527 ENSG00000162613 FUBP1
ENST00000436586 0.649292982534994 0.273864789836941 0.0488590106067016 ENSG00000162613 FUBP1
ENST00000487684 0.948646032901548 0.815938751522279 -0.0158410712265932 ENSG00000162613 FUBP1
ENST00000470287 0.814784326181143 0.509460855125351 -0.041198540060571 ENSG00000162613 FUBP1
ENST00000421641 0.76968080857593 0.43235488387597 0.0389185766602022 ENSG00000162613 FUBP1
ENST00000487931 0.474979445818008 0.130736195217133 0.0890388150202481 ENSG00000162616 DNAJB4
ENST00000477671 0.493735066662681 0.142134285052376 0.0819256229217885 ENSG00000162616 DNAJB4
ENST00000484662 0.482814168973315 0.135249012847868 0.0859003119614805 ENSG00000162616 DNAJB4
ENST00000476882 0.573970252609645 0.205284960181723 0.0783664731594299 ENSG00000137960 GIPC2
ENST00000426517 0.452704233072499 0.118438127713948 0.0857697228493557 ENSG00000162616 DNAJB4
ENST00000370763 0.453918058685473 0.119303351772558 0.0992895413569145 ENSG00000162616 DNAJB4
ENST00000476396 0.287640689018011 0.0474764290602364 0.12132003177136 ENSG00000162616 DNAJB4
ENST00000370758 0.96083200401907 0.859261602569591 -0.0115555735122481 ENSG00000122420 PTGFR
ENST00000497923 0.801668585619124 0.487532271172773 -0.0458281245888983 ENSG00000122420 PTGFR
ENST00000370757 0.988510634462524 0.957430607151313 -0.00347557528028049 ENSG00000122420 PTGFR
ENST00000370756 0.988510634462524 0.957430607151313 -0.00347557528028049 ENSG00000122420 PTGFR
ENST00000401034 0.866772632372374 0.613059122392773 0.0344887235602941 ENSG00000162618 ELTD1
ENST00000370742 0.85418113453431 0.585500378912909 0.0318360957874542 ENSG00000162618 ELTD1
ENST00000370723 0.351860434054565 0.0707478200521225 0.08641366649037 ENSG00000117114 LPHN2
ENST00000370730 0.403686346435221 0.0934841021276369 0.0780456943904903 ENSG00000117114 LPHN2
ENST00000370728 0.403686346435221 0.0934841021276369 0.0780456943904903 ENSG00000117114 LPHN2
ENST00000370727 0.351860434054565 0.0707478200521225 0.08641366649037 ENSG00000117114 LPHN2
ENST00000370725 0.351860434054565 0.0707478200521225 0.08641366649037 ENSG00000117114 LPHN2
ENST00000370721 0.351860434054565 0.0707478200521225 0.08641366649037 ENSG00000117114 LPHN2
ENST00000469377 0.402641644406527 0.0929323361156122 0.0781982756906492 ENSG00000117114 LPHN2
ENST00000359929 0.351805376035292 0.0707024594193599 0.085926426766069 ENSG00000117114 LPHN2
ENST00000370713 0.383661390723265 0.0843404189179355 0.0800662538417853 ENSG00000117114 LPHN2
ENST00000394879 0.390812862797214 0.0875127421174934 0.0793149669645535 ENSG00000117114 LPHN2
ENST00000370717 0.390812862797214 0.0875127421174934 0.0793149669645535 ENSG00000117114 LPHN2
ENST00000335786 0.390812862797214 0.0875127421174934 0.0793149669645535 ENSG00000117114 LPHN2
ENST00000271029 0.390812862797214 0.0875127421174934 0.0793149669645535 ENSG00000117114 LPHN2
ENST00000370715 0.383661390723265 0.0843404189179355 0.0800662538417853 ENSG00000117114 LPHN2
ENST00000319517 0.383661390723265 0.0843404189179355 0.0800662538417853 ENSG00000117114 LPHN2
ENST00000449420 0.119167626628493 0.00922371453310787 0.13224066841765 ENSG00000117114 LPHN2
ENST00000468283 0.567553948613239 0.199779678416912 0.0940675751498385 ENSG00000117114 LPHN2
ENST00000402328 0.794912222376499 0.476134206923041 0.0439118205791652 ENSG00000117114 LPHN2
ENST00000464775 0.790278605384366 0.466810142535346 0.0501232752863341 ENSG00000117114 LPHN2
ENST00000472424 0.909142952360205 0.712331401877026 -0.025240120568309 ENSG00000117114 LPHN2
ENST00000472688 0.974373698184682 0.91077325268874 -0.00630275276543867 ENSG00000137941 TTLL7
ENST00000260505 0.6093180792215 0.235877858646922 -0.0640560215977358 ENSG00000137941 TTLL7
ENST00000474957 0.6093180792215 0.235877858646922 -0.0640560215977358 ENSG00000137941 TTLL7
ENST00000488014 0.6093180792215 0.235918818394485 -0.0640505143828068 ENSG00000137941 TTLL7
ENST00000477524 0.6093180792215 0.235918818394485 -0.0640505143828068 ENSG00000137941 TTLL7
ENST00000480174 0.960086061852781 0.856010950961581 -0.00986411535034952 ENSG00000137941 TTLL7
ENST00000485638 0.984983917875787 0.946360049990291 -0.00371906237749976 ENSG00000137941 TTLL7
ENST00000482783 0.25321223996461 0.0372612788043252 -0.119057066425093 ENSG00000137941 TTLL7
ENST00000370689 0.722705946258618 0.361066351419573 -0.0505037648445921 ENSG00000142875 PRKACB
ENST00000370688 0.165342961850193 0.0167439918807859 -0.14221754917768 ENSG00000142875 PRKACB
ENST00000370685 0.964251976428939 0.873866172743399 0.00938950514078491 ENSG00000142875 PRKACB
ENST00000470673 0.547375984855649 0.183014212558371 -0.0950352789177574 ENSG00000142875 PRKACB
ENST00000446538 0.417346500922447 0.10038767128464 -0.123622886971263 ENSG00000142875 PRKACB
ENST00000370684 0.702370177141926 0.333752431899544 -0.0713841629069279 ENSG00000142875 PRKACB
ENST00000436133 0.387556751937487 0.0861069196697393 -0.12893242557339 ENSG00000142875 PRKACB
ENST00000370682 0.964794697988637 0.877532344531325 0.00915323828341423 ENSG00000142875 PRKACB
ENST00000394838 0.964794697988637 0.877532344531325 0.00915323828341423 ENSG00000142875 PRKACB
ENST00000432111 0.528378542748685 0.166862581994898 -0.102645962434786 ENSG00000142875 PRKACB
ENST00000450730 0.376652115990761 0.081360727687709 -0.129269063431501 ENSG00000142875 PRKACB
ENST00000370680 0.655350655665448 0.281030424878298 -0.0796215061942443 ENSG00000142875 PRKACB
ENST00000413538 0.417343497251315 0.100367606325399 -0.121601618154589 ENSG00000142875 PRKACB
ENST00000417530 0.407222361013478 0.0952526892576483 -0.123359820180794 ENSG00000142875 PRKACB
ENST00000394839 0.96083200401907 0.858922613980846 0.0105432654704094 ENSG00000142875 PRKACB
ENST00000370656 0.787765512116265 0.461994892269644 -0.0435222541500545 ENSG00000117133 RPF1
ENST00000370654 0.955086475740681 0.837421795766648 -0.010169720579176 ENSG00000117133 RPF1
ENST00000487806 0.314906528643021 0.0564384816418384 -0.0970995861171366 ENSG00000174021 GNG5
ENST00000370645 0.434803162274195 0.109437328778742 -0.0746001514236238 ENSG00000174021 GNG5
ENST00000370641 0.434803162274195 0.109437328778742 -0.0746001514236238 ENSG00000174021 GNG5
ENST00000263717 0.762634293495656 0.420001258497902 0.0487569891792817 ENSG00000122432 SPATA1
ENST00000490879 0.38695134568653 0.0858339433890363 -0.125018231645738 ENSG00000122432 SPATA1
ENST00000431031 0.401849809599561 0.092468890944449 -0.122921156127114 ENSG00000122432 SPATA1
ENST00000554297 0.407028800638432 0.0951254963762243 -0.124960793154089 ENSG00000122432 SPATA1
ENST00000460286 0.4032421630196 0.0932685120238567 0.107078864199032 ENSG00000122432 SPATA1
ENST00000370630 0.0922273926677091 0.00593554653681448 0.160402882852608 ENSG00000117151 CTBS
ENST00000477677 0.0523284567024645 0.00222214272918752 0.180505151341615 ENSG00000117151 CTBS
ENST00000465118 0.0441107367143743 0.0016363280675206 0.187492908828795 ENSG00000117151 CTBS
ENST00000370625 0.0368179269555834 0.001129798253258 0.195053024957932 ENSG00000117151 CTBS
ENST00000437941 0.929046317272048 0.762793452512624 -0.0196334453679828 ENSG00000117155 SSX2IP
ENST00000342203 0.929046317272048 0.762793452512624 -0.0196334453679828 ENSG00000117155 SSX2IP
ENST00000481102 0.851866125704873 0.580782515635534 -0.0349666381408097 ENSG00000117155 SSX2IP
ENST00000476905 0.843549716212937 0.566844080937072 -0.0362011412661025 ENSG00000117155 SSX2IP
ENST00000605755 0.808228482646486 0.498395922812987 -0.0428056698355665 ENSG00000117155 SSX2IP
ENST00000603677 0.807952776271564 0.497925868347589 -0.0427068052791599 ENSG00000117155 SSX2IP
ENST00000370612 0.814011316374739 0.508162369053978 -0.0417599688441915 ENSG00000117155 SSX2IP
ENST00000460500 0.998021200200356 0.991656494326314 0.000750020928958467 ENSG00000117155 SSX2IP
ENST00000422026 0.664657335712065 0.291226753626055 -0.0773956107354303 ENSG00000117155 SSX2IP
ENST00000341460 0.982347458190687 0.934654139623639 -0.00533934094813537 ENSG00000097096 SYDE2
ENST00000234668 0.935111415215019 0.778071489950074 0.0204008123090745 ENSG00000097096 SYDE2
ENST00000294661 0.636410508732762 0.26137064436004 0.059708809952862 ENSG00000162642 C1orf52
ENST00000471115 0.584519678180335 0.215033251450288 0.0662675561441946 ENSG00000162642 C1orf52
ENST00000344356 0.955418298062465 0.838402279699863 -0.0127878129034658 ENSG00000162642 C1orf52
ENST00000493514 0.955418298062465 0.838402279699863 -0.0127878129034658 ENSG00000162642 C1orf52
ENST00000370580 0.82411382626591 0.529496811673412 -0.0392506717399282 ENSG00000142867 BCL10
ENST00000427819 0.873612043817913 0.626278472629596 -0.021967128766721 ENSG00000223653 RP11-131L23.1
ENST00000426125 0.440032751379013 0.112043760630051 -0.0794708943034601 ENSG00000223653 RP11-131L23.1
ENST00000535924 0.277076314712594 0.0441254257243937 -0.106848485587246 ENSG00000153904 DDAH1
ENST00000284031 0.328727892713258 0.0615939144298233 -0.0969535230827547 ENSG00000153904 DDAH1
ENST00000483110 0.277076314712594 0.0441254257243937 -0.106848485587246 ENSG00000153904 DDAH1
ENST00000539042 0.328939591147121 0.0616903795331338 -0.0969130908274088 ENSG00000153904 DDAH1
ENST00000426972 0.119290650223884 0.00924116225328164 -0.158362538061076 ENSG00000153904 DDAH1
ENST00000542148 0.193104265744879 0.0221614172315389 -0.118906034649214 ENSG00000153904 DDAH1
ENST00000488557 0.965211103380236 0.879178660740335 -0.00813186395404372 ENSG00000153904 DDAH1
ENST00000498304 0.296193266614355 0.0500873056425369 -0.112343064803147 ENSG00000153904 DDAH1
ENST00000467530 0.175874878030011 0.018709960505957 -0.145358250370456 ENSG00000153904 DDAH1
ENST00000472448 0.363984819264492 0.0758127052912888 -0.117839131791748 ENSG00000153904 DDAH1
ENST00000467666 0.161017366012866 0.0158865232020176 -0.15387254595156 ENSG00000153904 DDAH1
ENST00000451137 0.0052875364886907 3.08604989869007e-05 0.157069391212048 ENSG00000142871 CYR61
ENST00000480413 0.00487951736202016 2.49457976052383e-05 0.179018182528728 ENSG00000142871 CYR61
ENST00000431532 0.482794790914461 0.135230262340003 -0.0694869197615131 ENSG00000117174 ZNHIT6
ENST00000370574 0.43512846417053 0.10960522651994 -0.073642022740746 ENSG00000117174 ZNHIT6
ENST00000359242 0.989281499063897 0.961061104691548 0.00293133054295827 ENSG00000122417 ODF2L
ENST00000460698 0.976173106798816 0.916217548214338 0.00658930693963595 ENSG00000122417 ODF2L
ENST00000394731 0.985591184424466 0.949175101759953 0.00382713014267977 ENSG00000122417 ODF2L
ENST00000370566 0.985591184424466 0.949175101759953 0.00382713014267977 ENSG00000122417 ODF2L
ENST00000370567 0.985591184424466 0.949175101759953 0.00382713014267977 ENSG00000122417 ODF2L
ENST00000317336 0.985591184424466 0.949175101759953 0.00382713014267977 ENSG00000122417 ODF2L
ENST00000462648 0.399050192230156 0.0911878011481696 0.119716258747642 ENSG00000122417 ODF2L
ENST00000294678 0.981996387177802 0.933356545315651 0.00499445368114192 ENSG00000122417 ODF2L
ENST00000531412 0.783222955477973 0.454424686243706 0.0571996648594312 ENSG00000122417 ODF2L
ENST00000476054 0.721472242419053 0.358940083048684 0.065593702119437 ENSG00000122417 ODF2L
ENST00000524695 0.855672989578447 0.588675445795969 -0.0362797768290061 ENSG00000122417 ODF2L
ENST00000534092 0.889108874964425 0.663120814319038 -0.0313609425812812 ENSG00000122417 ODF2L
ENST00000496592 0.708243412818095 0.34099679405705 -0.0636860144627623 ENSG00000122417 ODF2L
ENST00000488879 0.821587017311915 0.525191639379821 -0.0394820920902561 ENSG00000122417 ODF2L
ENST00000479890 0.821542039720608 0.525123984048528 -0.0394867210430111 ENSG00000122417 ODF2L
ENST00000486557 0.909142952360205 0.712220205384757 -0.0266284739046432 ENSG00000122417 ODF2L
ENST00000472368 0.710980693000667 0.344122840447828 -0.0689187673515602 ENSG00000122417 ODF2L
ENST00000394733 0.934279611239738 0.775479409598148 -0.0192581573814735 ENSG00000122417 ODF2L
ENST00000478286 0.990271653778169 0.964396154371659 -0.00301046912277376 ENSG00000122417 ODF2L
ENST00000486215 0.930970974137363 0.766914706263062 0.0217699226504987 ENSG00000122417 ODF2L
ENST00000370558 0.422538540546436 0.102933700963875 0.0646350028696207 ENSG00000097033 SH3GLB1
ENST00000535010 0.43020422280128 0.106714523438838 0.0671432570304782 ENSG00000097033 SH3GLB1
ENST00000482504 0.443331519285951 0.113802191723322 0.0687758670115924 ENSG00000097033 SH3GLB1
ENST00000602603 0.286675119657298 0.0472627557606641 0.116490664895377 ENSG00000097033 SH3GLB1
ENST00000331835 0.14077249536885 0.0124510391379837 0.107110706010497 ENSG00000183291 SEP15
ENST00000370554 0.15408502688478 0.0147064537757316 0.106356789520937 ENSG00000183291 SEP15
ENST00000469566 0.140808825103984 0.0124616943946304 0.107896308606132 ENSG00000183291 SEP15
ENST00000401030 0.195799323203784 0.0228415931389041 0.100965611095888 ENSG00000183291 SEP15
ENST00000497861 0.457644696731948 0.121274300532123 0.0722768168979762 ENSG00000183291 SEP15
ENST00000467557 0.635482738725143 0.260363056973129 0.0700338750003688 ENSG00000183291 SEP15
ENST00000370551 0.394167449113962 0.0890935188587529 -0.101367737835488 ENSG00000153936 HS2ST1
ENST00000370550 0.931909793248423 0.769956937277316 -0.0146418190681163 ENSG00000153936 HS2ST1
ENST00000591456 0.769712608159533 0.432472982789561 -0.052781564106591 ENSG00000153936 HS2ST1
ENST00000370548 0.732031778260534 0.373094414932522 0.0472922699818008 ENSG00000267561 RP5-1052I5.2
ENST00000356813 0.734975105426321 0.37722779407331 0.0470116669315745 ENSG00000153936 HS2ST1
ENST00000370544 0.188637117127633 0.0213026016678366 0.0946080967328448 ENSG00000143013 LMO4
ENST00000495705 0.552938351841021 0.187722235746551 0.066024216901972 ENSG00000143013 LMO4
ENST00000370542 0.374381780629193 0.080311416432054 0.0782535167011323 ENSG00000143013 LMO4
ENST00000489303 0.471994763567373 0.129199506189415 0.0695010588090005 ENSG00000143013 LMO4
ENST00000316005 0.162439083589766 0.0161864088195085 -0.131140455406308 ENSG00000065243 PKN2
ENST00000370521 0.597720411467193 0.225944166635622 -0.0589014490828946 ENSG00000065243 PKN2
ENST00000370505 0.485621620125897 0.13738649511831 -0.0699833511261826 ENSG00000065243 PKN2
ENST00000370513 0.564726127839949 0.197528700615143 -0.0616603695987177 ENSG00000065243 PKN2
ENST00000436111 0.173803651742306 0.0182962041848795 -0.150980484171066 ENSG00000065243 PKN2
ENST00000544045 0.717602993955426 0.353660396025722 -0.046041220705883 ENSG00000065243 PKN2
ENST00000449189 0.346777744973798 0.068765194666814 0.129272469977177 ENSG00000065243 PKN2
ENST00000495119 0.982991170482905 0.938400394857295 -0.00546646115738236 ENSG00000065243 PKN2
ENST00000370500 0.792246341524356 0.47027931916292 0.045240806112028 ENSG00000137947 GTF2B
ENST00000448623 0.828187166452339 0.53789172523342 0.039011666357069 ENSG00000137947 GTF2B
ENST00000494819 0.83227485500355 0.546468033803331 0.0396385750275235 ENSG00000137947 GTF2B
ENST00000418217 0.998532897212342 0.99379255825033 0.000518181731482572 ENSG00000137947 GTF2B
ENST00000486078 0.81961510825654 0.520845514697635 -0.0441390261454656 ENSG00000137947 GTF2B
ENST00000471296 0.771412772928569 0.437064849084301 -0.0551936729839737 ENSG00000137947 GTF2B
ENST00000471471 0.74946397735136 0.39895260715568 -0.0591792182339425 ENSG00000137947 GTF2B
ENST00000446900 0.988648192079018 0.958652716927465 0.00255215677031586 ENSG00000137944 CCBL2
ENST00000370491 0.977942342478151 0.920031539733053 0.00491416411170939 ENSG00000137944 CCBL2
ENST00000260508 0.980283952200047 0.927918511562649 0.00443018128754068 ENSG00000137944 CCBL2
ENST00000370485 0.976823862137032 0.917970211972452 0.00503790535791156 ENSG00000137944 CCBL2
ENST00000370486 0.89158044524733 0.669131287762483 0.0239399906414791 ENSG00000137944 CCBL2
ENST00000321792 0.540895783860996 0.177427699856995 0.0872220872564287 ENSG00000213516 RBMXL1
ENST00000399794 0.548772357257296 0.184225332570137 0.0859950349161109 ENSG00000213516 RBMXL1
ENST00000413769 0.566407620071348 0.198905506566627 0.0942275025764743 ENSG00000213516 RBMXL1
ENST00000370481 0.732285045439782 0.37348938890907 0.0464252604410243 ENSG00000117226 GBP3
ENST00000370482 0.732285045439782 0.37348938890907 0.0464252604410243 ENSG00000117226 GBP3
ENST00000489444 0.731983250328097 0.373032508694001 0.0464420620089184 ENSG00000117226 GBP3
ENST00000493594 0.689825166976527 0.319273519314154 0.0514705426951804 ENSG00000117226 GBP3
ENST00000235878 0.692488836508315 0.322485317286308 0.0524486998653866 ENSG00000117226 GBP3
ENST00000461384 0.874686675176968 0.629166767655322 -0.0330571782697476 ENSG00000117226 GBP3
ENST00000445969 0.983586353907543 0.941105963490285 0.00488450306153976 ENSG00000117226 GBP3
ENST00000564665 0.638445759857576 0.263076168485974 0.0718987444385636 ENSG00000117226 GBP3
ENST00000475853 0.729497464802521 0.37014773912392 0.0608731684934568 ENSG00000117226 GBP3
ENST00000568006 0.724274823163267 0.363265957275999 0.061843886703451 ENSG00000117226 GBP3
ENST00000564037 0.666730567070547 0.293035837518901 0.0753220950322015 ENSG00000117226 GBP3
ENST00000370473 0.930414786156805 0.765643393265689 0.0140417887149077 ENSG00000117228 GBP1
ENST00000484970 0.270968393291735 0.0423090380982928 -0.136139375459545 ENSG00000117228 GBP1
ENST00000479889 0.160784440933756 0.0158578315999848 -0.161309942642639 ENSG00000117228 GBP1
ENST00000468959 0.177062614788684 0.0189516047343344 -0.156873044265343 ENSG00000117228 GBP1
ENST00000495131 0.395419943693375 0.0898471034261912 0.12412844877597 ENSG00000117228 GBP1
ENST00000469194 0.871003006524421 0.620479574408608 0.0348548121294681 ENSG00000117228 GBP1
ENST00000464839 0.681805941653033 0.309008775176174 0.0727078592060769 ENSG00000162645 GBP2
ENST00000370466 0.590083231001988 0.219577550543448 0.0880908018820634 ENSG00000162645 GBP2
ENST00000429074 0.647599437513823 0.27235880687445 -0.076406466621603 ENSG00000230735 RP11-413E1.4
ENST00000370454 0.782345861032232 0.453175617792242 -0.03787937777407 ENSG00000171488 LRRC8C
ENST00000479252 0.846478274896666 0.572805367470166 -0.0283890969654184 ENSG00000171488 LRRC8C
ENST00000370453 0.471638602789924 0.128986058353361 -0.0660796837869503 ENSG00000271949 RP11-302M6.4
ENST00000482063 0.354162822613321 0.071768861488365 -0.115642538911542 ENSG00000171488 LRRC8C
ENST00000525774 0.282657979728759 0.0460014827609093 -0.127896940625675 ENSG00000171492 LRRC8D
ENST00000337338 0.945288383684114 0.806274398646715 -0.0122361194040274 ENSG00000171492 LRRC8D
ENST00000394593 0.937772400366527 0.784487339804744 -0.0135824953217261 ENSG00000171492 LRRC8D
ENST00000532201 0.410617862491674 0.0969207359863591 -0.105936679899278 ENSG00000171492 LRRC8D
ENST00000414841 0.366669520041232 0.0769438340181611 -0.112089220665229 ENSG00000171492 LRRC8D
ENST00000527156 0.495675202389216 0.14327937443097 -0.0926038830960454 ENSG00000171492 LRRC8D
ENST00000441269 0.519361544802185 0.159797820887707 -0.0859026177199183 ENSG00000171492 LRRC8D
ENST00000394583 0.804334112438839 0.491509475449639 0.0421206988579715 ENSG00000162664 ZNF326
ENST00000340281 0.801668585619124 0.48753643636428 0.0425048359691146 ENSG00000162664 ZNF326
ENST00000361911 0.579999456839449 0.210874561306471 0.0921952156787674 ENSG00000162664 ZNF326
ENST00000370447 0.958895560212555 0.851232802359901 0.0113377277789517 ENSG00000162664 ZNF326
ENST00000455342 0.822334655317364 0.526544039578866 0.0388844743234997 ENSG00000162664 ZNF326
ENST00000370440 0.387432046271423 0.0860414797855501 -0.0881187458542203 ENSG00000122482 ZNF644
ENST00000347275 0.394118730009016 0.0890473695333674 -0.087379534976144 ENSG00000122482 ZNF644
ENST00000337393 0.348418383271835 0.0693740889160555 -0.0905616347157807 ENSG00000122482 ZNF644
ENST00000361321 0.354421295064952 0.0718453672010813 -0.0899035804570607 ENSG00000122482 ZNF644
ENST00000467231 0.38485583086509 0.0850488461137643 -0.0860416790739635 ENSG00000122482 ZNF644
ENST00000479798 0.883011264340283 0.648327956458831 -0.0328455405725296 ENSG00000122482 ZNF644
ENST00000498303 0.00710203659383278 5.27172920755916e-05 -0.254459162563505 ENSG00000122482 ZNF644
ENST00000370425 0.962601435109583 0.8663971315758 0.0124620684294048 ENSG00000162669 HFM1
ENST00000294696 0.962601435109583 0.8663971315758 0.0124620684294048 ENSG00000162669 HFM1
ENST00000370424 0.962601435109583 0.8663971315758 0.0124620684294048 ENSG00000162669 HFM1
ENST00000481900 0.963862556863853 0.870702518533352 0.0120527712417802 ENSG00000162669 HFM1
ENST00000488023 0.963862556863853 0.870702518533352 0.0120527712417802 ENSG00000162669 HFM1
ENST00000448819 0.963917701693115 0.871009530177766 0.0120226894652829 ENSG00000162669 HFM1
ENST00000427444 0.96194157546214 0.86297116648093 0.0127874735069002 ENSG00000162669 HFM1
ENST00000234626 0.82241074950151 0.526672354159925 -0.0477150782161842 ENSG00000097046 CDC7
ENST00000428239 0.857982002707017 0.593971913628647 -0.0401093190730818 ENSG00000097046 CDC7
ENST00000212355 0.453039601760773 0.118634675993515 -0.0984888002716549 ENSG00000069702 TGFBR3
ENST00000533089 0.58823463186511 0.21811179567813 -0.0803760399336183 ENSG00000069702 TGFBR3
ENST00000370399 0.35676426155559 0.0728812868025474 -0.118474274822239 ENSG00000069702 TGFBR3
ENST00000525962 0.365732736043227 0.0765750776721279 -0.119380543441998 ENSG00000069702 TGFBR3
ENST00000532540 0.40115142538552 0.0921324705214823 -0.111034609949202 ENSG00000069702 TGFBR3
ENST00000465892 0.338088272783393 0.0654079368524234 -0.122837942384131 ENSG00000069702 TGFBR3
ENST00000370360 0.752221138348948 0.403181517893379 -0.0489618730421784 ENSG00000174842 GLMN
ENST00000534881 0.752221138348948 0.403181517893379 -0.0489618730421784 ENSG00000174842 GLMN
ENST00000495106 0.751844649082147 0.40243346220449 -0.049020881463506 ENSG00000174842 GLMN
ENST00000495852 0.450641033240447 0.117332793864289 -0.0986868119256413 ENSG00000174842 GLMN
ENST00000463560 0.201471074150925 0.0240494482077895 -0.146740994854595 ENSG00000174842 GLMN
ENST00000610020 0.224462386410512 0.0294162902419277 -0.109783858056988 ENSG00000122484 RPAP2
ENST00000484158 0.421457760749121 0.102339558071307 -0.108419861913485 ENSG00000122484 RPAP2
ENST00000477322 0.164639068746657 0.0165771499566743 -0.163288967637246 ENSG00000122484 RPAP2
ENST00000370331 0.0967037112294094 0.00645959411582097 -0.143842380849147 ENSG00000067208 EVI5
ENST00000540033 0.0967000448879631 0.00645504973403327 -0.143845486836025 ENSG00000067208 EVI5
ENST00000543509 0.0699894965947004 0.00371536188105265 -0.163243983258677 ENSG00000067208 EVI5
ENST00000491940 0.09441373644412 0.00619111965530527 -0.160522600623456 ENSG00000067208 EVI5
ENST00000492513 0.929046317272048 0.762843956812807 0.0222460637680515 ENSG00000067208 EVI5
ENST00000468580 0.117143206696284 0.00895894096628863 -0.162417877713314 ENSG00000067208 EVI5
ENST00000492613 0.0604997441419492 0.00285563318961928 -0.19331901335443 ENSG00000067208 EVI5
ENST00000474806 0.0707604579791034 0.00377677379508499 -0.178316450979907 ENSG00000067208 EVI5
ENST00000466778 0.0869662347929313 0.00535064369435964 -0.191440867605226 ENSG00000067208 EVI5
ENST00000370321 0.0418346981866166 0.00146004676572643 0.0956630638983359 ENSG00000122406 RPL5
ENST00000470843 0.234246381231375 0.0324016469747171 0.0749212964269334 ENSG00000122406 RPL5
ENST00000315741 0.179325792234213 0.0194318083638454 0.0818628280233581 ENSG00000122406 RPL5
ENST00000461952 0.293877868981277 0.0493930803718191 0.0715724489150425 ENSG00000122406 RPL5
ENST00000497519 0.0155058532274251 0.00022503905955989 0.137311999382838 ENSG00000122406 RPL5
ENST00000370310 0.859350050023668 0.597228395465667 -0.0373446063026687 ENSG00000154511 FAM69A
ENST00000540243 0.999924850263919 0.999122763766666 5.88771881285965e-05 ENSG00000143033 MTF2
ENST00000545708 0.999924850263919 0.999122763766666 5.88771881285965e-05 ENSG00000143033 MTF2
ENST00000370298 0.999924850263919 0.999122763766666 5.88771881285965e-05 ENSG00000143033 MTF2
ENST00000474314 0.517371606923859 0.158294188511054 -0.0958090087819055 ENSG00000143033 MTF2
ENST00000473430 0.513129668717177 0.155015957171565 -0.0948465844502687 ENSG00000143033 MTF2
ENST00000494963 0.555554618731126 0.189793174214494 -0.0877108572682543 ENSG00000143033 MTF2
ENST00000471953 0.96083200401907 0.859196613217104 -0.00957685328272914 ENSG00000143033 MTF2
ENST00000370303 0.959902479273802 0.855472245779375 -0.00985264570769594 ENSG00000143033 MTF2
ENST00000467953 0.861517069491048 0.601307316422792 0.0331759572756267 ENSG00000143033 MTF2
ENST00000497976 0.964134899737132 0.873114675406024 -0.0106106941004313 ENSG00000143033 MTF2
ENST00000476037 0.766704330197461 0.426138569797576 0.0556590839757711 ENSG00000143033 MTF2
ENST00000487263 0.965776765060786 0.88097445573481 0.0107644570455196 ENSG00000143033 MTF2
ENST00000489480 0.669534267300354 0.29578214571813 0.0764329817480938 ENSG00000143033 MTF2
ENST00000370282 0.887220937390529 0.658608655943276 0.0243648344464706 ENSG00000117500 TMED5
ENST00000370290 0.915948809895593 0.730159844948425 0.019406398587217 ENSG00000117500 TMED5
ENST00000483033 0.713000908800797 0.346964848606146 0.0583540783857471 ENSG00000117500 TMED5
ENST00000479918 0.820777904215321 0.523357995192442 0.0338218505052103 ENSG00000117500 TMED5
ENST00000370280 0.837398376560506 0.555701138308305 -0.0294890434088641 ENSG00000117500 TMED5
ENST00000343253 0.111948234216047 0.00830050009860807 -0.121997821342826 ENSG00000122483 CCDC18
ENST00000528942 0.909559099077518 0.713640920192679 0.0247526706413941 ENSG00000122483 CCDC18
ENST00000334652 0.0429576564419838 0.001563825705988 -0.171345043031091 ENSG00000122483 CCDC18
ENST00000557479 0.0429576564419838 0.001563825705988 -0.171345043031091 ENSG00000122483 CCDC18
ENST00000338949 0.0429576564419838 0.001563825705988 -0.171345043031091 ENSG00000122483 CCDC18
ENST00000401026 0.0431084365028774 0.00156982503264927 -0.171353728274415 ENSG00000122483 CCDC18
ENST00000370276 0.0357841786160606 0.00107985025621635 -0.18520024661996 ENSG00000122483 CCDC18
ENST00000481180 0.543433396882464 0.179414621018052 -0.0983333076943117 ENSG00000122483 CCDC18
ENST00000455267 0.059368863349939 0.00278116933165668 -0.21320260965507 ENSG00000122483 CCDC18
ENST00000413606 0.312494621868633 0.0556888508563914 -0.1012709862246 ENSG00000223745 RP4-717I23.3
ENST00000457025 0.242114829480578 0.0343212654133521 -0.123099944076386 ENSG00000223745 RP4-717I23.3
ENST00000446528 0.0777953323936288 0.00440906682188394 -0.177869739293682 ENSG00000223745 RP4-717I23.3
ENST00000451302 0.224511469296238 0.0294327190649959 -0.109871188457186 ENSG00000223745 RP4-717I23.3
ENST00000415150 0.103077968758774 0.00720372758022753 -0.177457856763382 ENSG00000223745 RP4-717I23.3
ENST00000455474 0.173415342796162 0.0182038788219364 -0.142719673365444 ENSG00000223745 RP4-717I23.3
ENST00000447577 0.237795241109029 0.0332894757380136 -0.115657835319901 ENSG00000223745 RP4-717I23.3
ENST00000442860 0.227508310431192 0.0302625998557432 -0.148101627440849 ENSG00000223745 RP4-717I23.3
ENST00000414430 0.203541281819578 0.0244917494988006 -0.150906358685052 ENSG00000223745 RP4-717I23.3
ENST00000429859 0.170467980614092 0.0176585226113991 -0.1438045852717 ENSG00000223745 RP4-717I23.3
ENST00000427669 0.215502905827476 0.0273863777826286 -0.14828634528108 ENSG00000223745 RP4-717I23.3
ENST00000424517 0.110897698161365 0.00816349059616385 -0.17522605296377 ENSG00000223745 RP4-717I23.3
ENST00000450843 0.531263699437245 0.169176680815917 -0.080641566973534 ENSG00000223745 RP4-717I23.3
ENST00000440778 0.505010587864861 0.149376570550185 -0.0914940488376817 ENSG00000223745 RP4-717I23.3
ENST00000421202 0.52091201344939 0.161044115870645 -0.0800507396102849 ENSG00000223745 RP4-717I23.3
ENST00000436200 0.358852982538664 0.0736619572178893 -0.123411462250347 ENSG00000223745 RP4-717I23.3
ENST00000432741 0.386656943106967 0.0856770886849981 -0.116668928695658 ENSG00000223745 RP4-717I23.3
ENST00000411670 0.847825938335385 0.574971949435435 -0.0324707118424668 ENSG00000223745 RP4-717I23.3
ENST00000452347 0.736571748649539 0.37922514504753 -0.0605586324707587 ENSG00000223745 RP4-717I23.3
ENST00000438777 0.540174401607429 0.176753756411695 -0.0957707971936253 ENSG00000223745 RP4-717I23.3
ENST00000449305 0.507783503904942 0.151477213313721 -0.101563825752237 ENSG00000223745 RP4-717I23.3
ENST00000457387 0.500215141540017 0.146152956535666 -0.10311284158879 ENSG00000223745 RP4-717I23.3
ENST00000445076 0.500748603257367 0.146617501012241 -0.103073583394253 ENSG00000223745 RP4-717I23.3
ENST00000370272 0.471290159044672 0.128686804211921 0.0748347383227529 ENSG00000117505 DR1
ENST00000370267 0.656778061592001 0.282829473422256 0.049883398371547 ENSG00000117505 DR1
ENST00000481583 0.758062142499845 0.412590997162129 0.059384796129124 ENSG00000117505 DR1
ENST00000370256 0.821242613630851 0.52474089753068 -0.0329423748292603 ENSG00000137942 FNBP1L
ENST00000271234 0.821242613630851 0.52474089753068 -0.0329423748292603 ENSG00000137942 FNBP1L
ENST00000260506 0.821242613630851 0.52474089753068 -0.0329423748292603 ENSG00000137942 FNBP1L
ENST00000604705 0.67469137084834 0.301581548128951 -0.0575123117388934 ENSG00000137942 FNBP1L
ENST00000370253 0.804953911922263 0.492478685880663 -0.0356013691115005 ENSG00000137942 FNBP1L
ENST00000424449 0.958895560212555 0.851220194118086 -0.0113772039564224 ENSG00000137942 FNBP1L
ENST00000603526 0.667593179050979 0.293888318353605 0.0773894364954821 ENSG00000137942 FNBP1L
ENST00000370247 0.623793403096759 0.249056708278655 -0.0511048422596691 ENSG00000137936 BCAR3
ENST00000260502 0.111749687797929 0.00826854117503082 -0.12186217981481 ENSG00000137936 BCAR3
ENST00000370244 0.0840078826077988 0.0050333719338227 -0.127435213248417 ENSG00000137936 BCAR3
ENST00000539242 0.983107067184849 0.939577263891691 -0.00367943700518952 ENSG00000137936 BCAR3
ENST00000370243 0.0988741698752843 0.00672474050756501 -0.127197569878779 ENSG00000137936 BCAR3
ENST00000538653 0.817295097982052 0.515246500033255 0.0410685954415827 ENSG00000137936 BCAR3
ENST00000466632 0.933239306342583 0.772699339161126 0.0195229939135053 ENSG00000137936 BCAR3
ENST00000490377 0.979689946682271 0.9257603980776 -0.00691341162529954 ENSG00000137936 BCAR3
ENST00000427243 0.40107416495873 0.0920814888425891 -0.121616353773457 ENSG00000224093 RP5-1033H22.2
ENST00000417401 0.5507127901027 0.186024643759676 -0.0923149513859791 ENSG00000224093 RP5-1033H22.2
ENST00000479503 0.0826392308694583 0.00489071156420014 -0.172606226726919 ENSG00000137936 BCAR3
ENST00000436063 0.60978399343 0.236423134935094 0.0567279195847848 ENSG00000067334 DNTTIP2
ENST00000496535 0.333378270931546 0.0635346929969902 0.133727057930963 ENSG00000067334 DNTTIP2
ENST00000359208 0.593388670875365 0.222438521714637 0.058460393821824 ENSG00000067334 DNTTIP2
ENST00000460191 0.6881419066773 0.316979169244422 0.0477672972862374 ENSG00000067334 DNTTIP2
ENST00000496672 0.998504042561412 0.993685907820192 -0.000414158199494345 ENSG00000067334 DNTTIP2
ENST00000528680 0.510687790654432 0.15342740070041 -0.0826732445852476 ENSG00000067334 DNTTIP2
ENST00000370238 0.71854650884694 0.355339845449396 -0.0593737624268513 ENSG00000023909 GCLM
ENST00000467772 0.657063125810923 0.283286762767378 -0.0783685679348535 ENSG00000023909 GCLM
ENST00000552844 0.667317807349185 0.29355378997598 -0.0603433955126758 ENSG00000137962 ARHGAP29
ENST00000260526 0.65656494690773 0.28252742279452 -0.0612516885365322 ENSG00000137962 ARHGAP29
ENST00000482481 0.946562481058713 0.810679950979822 -0.015851420730409 ENSG00000137962 ARHGAP29
ENST00000370217 0.33984725467046 0.0661324304869447 -0.111474696475336 ENSG00000137962 ARHGAP29
ENST00000394233 0.643557648781596 0.268089294562926 -0.0524335798688746 ENSG00000117528 ABCD3
ENST00000454898 0.69658410270978 0.326788978655843 -0.047061052781585 ENSG00000117528 ABCD3
ENST00000536817 0.684362451062216 0.312290352983188 -0.0488055496201653 ENSG00000117528 ABCD3
ENST00000370214 0.651349780639055 0.276227395163341 -0.0515697008972428 ENSG00000117528 ABCD3
ENST00000315713 0.231815398206844 0.0316968635509212 -0.119571287915972 ENSG00000117528 ABCD3
ENST00000468860 0.297588917390055 0.0506272330296163 -0.115750930079091 ENSG00000117528 ABCD3
ENST00000493416 0.941280677014063 0.793431859727369 0.0191080245484988 ENSG00000117528 ABCD3
ENST00000484213 0.958905085762609 0.85125905778844 0.0108373234022186 ENSG00000117528 ABCD3
ENST00000464165 0.835124010421437 0.551136961026447 -0.0424576787747867 ENSG00000117528 ABCD3
ENST00000334047 0.361755420996257 0.0747202740664824 0.103820731068465 ENSG00000117525 F3
ENST00000370207 0.373323314401146 0.0797476351957936 0.102031446196776 ENSG00000117525 F3
ENST00000478217 0.543433396882464 0.179431003552213 0.0852233148804193 ENSG00000117525 F3
ENST00000480356 0.550956743372572 0.186326979971429 0.0800781255807292 ENSG00000117525 F3
ENST00000370206 0.0261927923703927 0.000621794525284412 0.113047529834231 ENSG00000117519 CNN3
ENST00000538964 0.0325300264552432 0.000910404793950383 0.111265888766494 ENSG00000117519 CNN3
ENST00000394202 0.0532635475044579 0.00229464122185325 0.102055877583713 ENSG00000117519 CNN3
ENST00000545882 0.0701706884420043 0.00372780367492847 0.100128556496862 ENSG00000117519 CNN3
ENST00000461018 0.0335030434114069 0.00096835683813046 0.143241105240053 ENSG00000117519 CNN3
ENST00000487539 0.0632535372687261 0.00308229439705903 0.124929788469053 ENSG00000117519 CNN3
ENST00000415017 0.0942008513815158 0.00615498562870714 0.101755045821486 ENSG00000117519 CNN3
ENST00000474409 0.720164882296318 0.357012091871294 0.0376226433704874 ENSG00000117519 CNN3
ENST00000370205 0.854605555767474 0.586397734148476 -0.0370563000875375 ENSG00000172339 ALG14
ENST00000604534 0.863901910548843 0.606850075818643 0.03447337683021 ENSG00000271092 TMEM56-RWDD3
ENST00000604203 0.501890094982372 0.14719986282652 0.0941143239768055 ENSG00000271092 TMEM56-RWDD3
ENST00000370202 0.522255879942298 0.161946373975407 0.0914734076654654 ENSG00000122481 RWDD3
ENST00000429514 0.806000738053616 0.494550808611217 0.0462363276768589 ENSG00000122481 RWDD3
ENST00000263893 0.522409481961566 0.162294752971222 0.0914286945811636 ENSG00000122481 RWDD3
ENST00000492639 0.856003986492509 0.589430629821003 0.03751716067492 ENSG00000122481 RWDD3
ENST00000495272 0.514590722419367 0.155914119082817 0.0928795734972587 ENSG00000122481 RWDD3
ENST00000497058 0.522409481961566 0.162294752971222 0.0914286945811636 ENSG00000122481 RWDD3
ENST00000473397 0.519361544802185 0.159704173305625 0.0920750421528197 ENSG00000122481 RWDD3
ENST00000444665 0.37756068233444 0.081787714466451 0.124566351511892 ENSG00000228852 RP11-57H12.5
ENST00000468715 0.879485538160906 0.640377167769536 0.0300430432976996 ENSG00000137970 RPL7P9
ENST00000482253 0.308708469508581 0.0544549621243042 -0.11723093562126 ENSG00000117569 PTBP2
ENST00000609116 0.266461796534743 0.0410091673270864 -0.123983752971259 ENSG00000117569 PTBP2
ENST00000460706 0.0661660263134502 0.00333223165821091 -0.21618961082903 ENSG00000117569 PTBP2
ENST00000370197 0.299911856214605 0.0514424931554096 -0.116730290457714 ENSG00000117569 PTBP2
ENST00000370198 0.299911856214605 0.0514424931554096 -0.116730290457714 ENSG00000117569 PTBP2
ENST00000476419 0.304899817557673 0.0530828672886282 -0.11768222015806 ENSG00000117569 PTBP2
ENST00000426398 0.300167543596074 0.0515193709166268 -0.116722244834714 ENSG00000117569 PTBP2
ENST00000394184 0.310716340988402 0.0551219128615933 -0.116502657354381 ENSG00000117569 PTBP2
ENST00000541987 0.324378839085952 0.0599865598700139 -0.115408671450619 ENSG00000117569 PTBP2
ENST00000459735 0.721682914902432 0.359205327294545 -0.0560225698322916 ENSG00000117569 PTBP2
ENST00000476783 0.7129988205013 0.346918319098128 -0.0575732243911975 ENSG00000117569 PTBP2
ENST00000492905 0.7129988205013 0.346918319098128 -0.0575732243911975 ENSG00000117569 PTBP2
ENST00000370192 0.157380092302569 0.0152913209981611 -0.156949390425268 ENSG00000188641 DPYD
ENST00000422980 0.0437455290682505 0.0016111513209737 -0.221752551057104 ENSG00000232878 DPYD-AS1
ENST00000423006 0.186628166379297 0.0208932229750037 -0.159069894945019 ENSG00000188641 DPYD
ENST00000306031 0.296557601892992 0.050242522459699 -0.137218579521739 ENSG00000188641 DPYD
ENST00000460019 0.0760143088800781 0.00424381823878097 -0.215312489611445 ENSG00000188641 DPYD
ENST00000602672 0.469747510267451 0.127906595296234 -0.114141886802303 ENSG00000269998 RP11-272L13.3
ENST00000424528 0.36777694505365 0.0774472305733484 -0.113000450364444 ENSG00000225206 MIR137HG
ENST00000413670 0.757101055723745 0.411019353642248 0.052209084049552 ENSG00000225206 MIR137HG
ENST00000538428 0.719867500345371 0.356711879357088 0.0583523832441082 ENSG00000225206 MIR137HG
ENST00000602852 0.883337593901833 0.649062232077377 0.0284452980240235 ENSG00000225206 MIR137HG
ENST00000602984 0.950737359702888 0.823017402558038 -0.0143567948909771 ENSG00000225206 MIR137HG
ENST00000418344 0.428373021340239 0.105712576564625 -0.120211800329616 ENSG00000226053 RP5-1070A16.1
ENST00000370189 0.851431669546005 0.580234318220249 0.0292011968467255 ENSG00000162627 SNX7
ENST00000529992 0.851510338349474 0.580298104465962 0.0291848711428819 ENSG00000162627 SNX7
ENST00000306121 0.854860295387592 0.587013717616718 0.0286800893335167 ENSG00000162627 SNX7
ENST00000528824 0.898178525937697 0.687831918305317 0.0215476988848371 ENSG00000162627 SNX7
ENST00000454199 0.882591347783285 0.647411979542792 0.0322969447364647 ENSG00000162627 SNX7
ENST00000361915 0.753067533085172 0.404758582290704 -0.0511901419452302 ENSG00000162688 AGL
ENST00000294724 0.758208030726468 0.412833427537405 -0.0508543307553718 ENSG00000162688 AGL
ENST00000370163 0.758208030726468 0.412833427537405 -0.0508543307553718 ENSG00000162688 AGL
ENST00000370165 0.758208030726468 0.412833427537405 -0.0508543307553718 ENSG00000162688 AGL
ENST00000361302 0.757871944622526 0.412370057544571 -0.0509220519841452 ENSG00000162688 AGL
ENST00000370161 0.794032789810278 0.474855052051014 -0.0444200767099547 ENSG00000162688 AGL
ENST00000361522 0.792724063012124 0.471416911923013 -0.0447462255508362 ENSG00000162688 AGL
ENST00000370155 0.963747445891134 0.869904389252181 0.00966790020026062 ENSG00000117620 SLC35A3
ENST00000465289 0.956795697003668 0.843074809247269 0.011079163185456 ENSG00000117620 SLC35A3
ENST00000427993 0.968594388173458 0.889870666255039 0.00803640156910661 ENSG00000117620 SLC35A3
ENST00000533028 0.955941432212154 0.840337580739458 0.011333590399132 ENSG00000117620 SLC35A3
ENST00000532693 0.58331724061327 0.213839987996788 0.0923066122514044 ENSG00000117620 SLC35A3
ENST00000370153 0.959326175789894 0.852432783343737 0.0110621741640898 ENSG00000117620 SLC35A3
ENST00000422078 0.952409014106647 0.827993069530356 0.0132619094318108 ENSG00000117620 SLC35A3
ENST00000370156 0.997937188894786 0.991165930080441 0.000677559215000464 ENSG00000117620 SLC35A3
ENST00000370152 0.946172836753266 0.809773132327447 -0.0110675343373637 ENSG00000156875 HIAT1
ENST00000432294 0.784383709464692 0.456753146331078 0.0371598058632998 ENSG00000241073 RP4-714D9.2
ENST00000421661 0.3301372345596 0.0621533875808197 0.13684706134874 ENSG00000156875 HIAT1
ENST00000370143 0.982047433845646 0.933815327092678 -0.00591434849667792 ENSG00000122435 TRMT13
ENST00000370141 0.957895704122989 0.847385414707008 0.0118590182323826 ENSG00000122435 TRMT13
ENST00000482437 0.933588362031447 0.774079580811853 -0.0196138058331696 ENSG00000122435 TRMT13
ENST00000370139 0.943179717312401 0.79889283920196 -0.0181755677238676 ENSG00000122435 TRMT13
ENST00000370132 0.863403497375156 0.605877868934907 -0.0275610764702995 ENSG00000137992 DBT
ENST00000370131 0.627357542226891 0.252713631412852 -0.0764225014570694 ENSG00000137992 DBT
ENST00000370128 0.645463214834144 0.269872075652576 0.0492041282149711 ENSG00000137996 RTCA
ENST00000498617 0.811743516899341 0.504388545392206 0.0365107211246632 ENSG00000137996 RTCA
ENST00000483474 0.900004314236911 0.692149549031526 0.0221135798860634 ENSG00000137996 RTCA
ENST00000260563 0.570707084280534 0.202644849015757 0.0562708219914083 ENSG00000137996 RTCA
ENST00000370126 0.739646126982703 0.383251035122695 -0.0543158755890881 ENSG00000137996 RTCA
ENST00000370125 0.324302860553806 0.0599352080025584 -0.133637587676078 ENSG00000079335 CDC14A
ENST00000336454 0.336424261080254 0.0648322357535236 -0.131335079243879 ENSG00000079335 CDC14A
ENST00000544534 0.23934065553769 0.0336956643934959 -0.155284135747988 ENSG00000079335 CDC14A
ENST00000370113 0.146428341918364 0.0134101575120776 0.114940643621777 ENSG00000162694 EXTL2
ENST00000370114 0.164673648023376 0.0165825811846575 0.110992288557369 ENSG00000162694 EXTL2
ENST00000535414 0.183417907205311 0.0202134141316195 0.113797538005919 ENSG00000162694 EXTL2
ENST00000450240 0.178508585673234 0.0192585296527742 0.120874518589381 ENSG00000162694 EXTL2
ENST00000416479 0.228045258684923 0.030462680570499 0.116870939740233 ENSG00000162694 EXTL2
ENST00000494907 0.310979718050112 0.0552016703458473 0.118261962708709 ENSG00000162694 EXTL2
ENST00000480774 0.493205322709354 0.14183251244756 0.0983722124836238 ENSG00000162694 EXTL2
ENST00000370112 0.991670713244633 0.968859518720511 0.00196533441016845 ENSG00000162695 SLC30A7
ENST00000357650 0.410416373687838 0.0967626239447999 -0.0833110653234978 ENSG00000162695 SLC30A7
ENST00000370111 0.74820677750694 0.39680324704911 0.0616094766809803 ENSG00000162695 SLC30A7
ENST00000370105 0.910425749825227 0.716244014637173 -0.0193696435283726 ENSG00000117543 DPH5
ENST00000488789 0.907306713410061 0.708072520429318 -0.0196164854764425 ENSG00000117543 DPH5
ENST00000370109 0.908694261180562 0.71085970100925 -0.0197269464145934 ENSG00000117543 DPH5
ENST00000492067 0.972421808044895 0.904960469623189 -0.0072151206445116 ENSG00000117543 DPH5
ENST00000427040 0.954712346533736 0.836532364325649 0.0148337826770458 ENSG00000117543 DPH5
ENST00000481871 0.760445077309961 0.416310382668786 -0.0468664075474826 ENSG00000117543 DPH5
ENST00000464270 0.876223882721132 0.633571204642633 -0.0253907402356611 ENSG00000117543 DPH5
ENST00000342173 0.876157084896807 0.633010467950698 -0.0254307158593871 ENSG00000117543 DPH5
ENST00000466807 0.877196192669868 0.635278059952041 -0.0253533831638137 ENSG00000117543 DPH5
ENST00000477293 0.870994397306128 0.620400299477957 -0.0264598373512779 ENSG00000117543 DPH5
ENST00000498372 0.870994397306128 0.620400299477957 -0.0264598373512779 ENSG00000117543 DPH5
ENST00000488176 0.847729797704744 0.574809813210648 -0.0300556037174571 ENSG00000117543 DPH5
ENST00000490732 0.833331657840721 0.548444678197698 -0.0322462891256515 ENSG00000117543 DPH5
ENST00000476507 0.957189349970357 0.844694899311097 -0.0126932982892815 ENSG00000117543 DPH5
ENST00000481982 0.852984051640466 0.583259288125746 -0.0407072051256238 ENSG00000117543 DPH5
ENST00000453011 0.275855587102688 0.043738700925561 -0.140545876713172 ENSG00000233184 RP11-421L21.3
ENST00000446527 0.455083221333952 0.119900157724819 -0.10255976780441 ENSG00000233184 RP11-421L21.3
ENST00000416329 0.601909764852537 0.229427898337368 -0.0824400885876341 ENSG00000233184 RP11-421L21.3
ENST00000454721 0.987674492580534 0.954702237498317 0.00395611833448761 ENSG00000233184 RP11-421L21.3
ENST00000449473 0.894788154440998 0.677411719838375 0.0277601674323963 ENSG00000233184 RP11-421L21.3
ENST00000305352 0.941140986527405 0.793100108498704 0.0156009964560138 ENSG00000170989 S1PR1
ENST00000475821 0.931316710481906 0.7674991716885 0.0206989870786481 ENSG00000170989 S1PR1
ENST00000358392 0.224629011480611 0.0294863971314566 0.0867248530335741 ENSG00000060718 COL11A1
ENST00000353414 0.224629011480611 0.0294863971314566 0.0867248530335741 ENSG00000060718 COL11A1
ENST00000370096 0.224601762483396 0.0294615483587592 0.0867268984641142 ENSG00000060718 COL11A1
ENST00000470170 0.0950659668035714 0.00626217371223285 0.157551264601521 ENSG00000060718 COL11A1
ENST00000512756 0.279901970087897 0.0450488880204245 0.0814972119723431 ENSG00000060718 COL11A1
ENST00000465209 0.801582548681333 0.487423372390575 0.0498520911728623 ENSG00000060718 COL11A1
ENST00000461720 0.376652115990761 0.0813444577486959 0.101665953213471 ENSG00000060718 COL11A1
ENST00000475980 0.445993323545824 0.115093227281186 0.108557515455407 ENSG00000060718 COL11A1
ENST00000427239 0.0877585023185253 0.00544571729877531 0.113641422364129 ENSG00000060718 COL11A1
ENST00000447608 0.397048216670989 0.0904899959637794 0.0813992680386362 ENSG00000060718 COL11A1
ENST00000524631 0.925398531611376 0.753860866920951 0.0206170846052078 ENSG00000185946 RNPC3
ENST00000531883 0.833700902785177 0.549132585240061 0.0447006204218407 ENSG00000185946 RNPC3
ENST00000533099 0.979320462842319 0.924956925328348 0.00596665692033476 ENSG00000185946 RNPC3
ENST00000527062 0.779269816251086 0.448212039966097 0.0545187857393197 ENSG00000185946 RNPC3
ENST00000423855 0.9707221622698 0.898368201246813 0.00818276584250065 ENSG00000185946 RNPC3
ENST00000533834 0.912681505335454 0.722471550227362 -0.0262974184317277 ENSG00000185946 RNPC3
ENST00000477657 0.764967870319132 0.423726409424237 -0.0595860021678259 ENSG00000240038 AMY2B
ENST00000361318 0.327702891301737 0.0612846758360757 0.123407966600885 ENSG00000198890 PRMT6
ENST00000370078 0.32781965524424 0.0613383566886695 0.123384890545608 ENSG00000198890 PRMT6
ENST00000565488 0.936665259286898 0.781753828202856 -0.012918099436225 ENSG00000085491 SLC25A24
ENST00000264128 0.936197862353381 0.780986898989345 -0.0130050348800812 ENSG00000085491 SLC25A24
ENST00000370041 0.975695885604131 0.91469789954941 -0.00523190992000577 ENSG00000085491 SLC25A24
ENST00000405454 0.941858573441581 0.794551352878573 0.018419566879269 ENSG00000162636 FAM102B
ENST00000370035 0.950365879517627 0.821494362754105 0.0159561803168524 ENSG00000162636 FAM102B
ENST00000483371 0.90213851843378 0.69689285959229 0.0289276555459963 ENSG00000162636 FAM102B
ENST00000370025 0.58823463186511 0.218103701929319 0.0563974061259945 ENSG00000134186 PRPF38B
ENST00000370022 0.725702202096494 0.365162113989838 0.0569480789534104 ENSG00000134186 PRPF38B
ENST00000467302 0.725702202096494 0.365162113989838 0.0569480789534104 ENSG00000134186 PRPF38B
ENST00000370021 0.58823463186511 0.218103701929319 0.0563974061259945 ENSG00000134186 PRPF38B
ENST00000485810 0.913672515595805 0.724490679693735 0.0224951113999848 ENSG00000134186 PRPF38B
ENST00000483586 0.63089100522786 0.255787617422232 -0.0701473031919548 ENSG00000116266 STXBP3
ENST00000469338 0.664228879556956 0.290925369069387 -0.0659992691878061 ENSG00000116266 STXBP3
ENST00000370008 0.860620966184593 0.599483622387359 0.0256023366709003 ENSG00000116266 STXBP3
ENST00000485167 0.307523692395916 0.0540712199678479 0.134171598957286 ENSG00000116266 STXBP3
ENST00000472099 0.96941578660405 0.894739536414664 0.00959727242093584 ENSG00000116266 STXBP3
ENST00000357393 0.911675199870871 0.720018685081228 0.0159814146549336 ENSG00000162641 AKNAD1
ENST00000406462 0.980081076105689 0.926684763704236 0.0053611663087575 ENSG00000121957 GPSM2
ENST00000264126 0.618716498751974 0.244941913258212 -0.0766793409618454 ENSG00000121957 GPSM2
ENST00000369968 0.418768141508576 0.101126242177508 0.0783373640146738 ENSG00000121940 CLCC1
ENST00000369969 0.418768141508576 0.101126242177508 0.0783373640146738 ENSG00000121940 CLCC1
ENST00000356970 0.761564939105453 0.418132244732883 0.0368985793881857 ENSG00000121940 CLCC1
ENST00000369971 0.761564939105453 0.418132244732883 0.0368985793881857 ENSG00000121940 CLCC1
ENST00000415331 0.761564939105453 0.418132244732883 0.0368985793881857 ENSG00000121940 CLCC1
ENST00000369976 0.769366010087984 0.431631555387887 0.0358226392528126 ENSG00000121940 CLCC1
ENST00000473062 0.743576218960591 0.38913431861574 0.0442732497780977 ENSG00000121940 CLCC1
ENST00000482889 0.592441302857057 0.221573030448412 0.0621470057252538 ENSG00000121940 CLCC1
ENST00000369970 0.316602746881859 0.0570656314301851 0.0926059427435743 ENSG00000121940 CLCC1
ENST00000302500 0.382396737056787 0.0838367350572949 0.0857572858869494 ENSG00000121940 CLCC1
ENST00000348264 0.382396737056787 0.0838367350572949 0.0857572858869494 ENSG00000121940 CLCC1
ENST00000400794 0.803319238655615 0.489957308081055 0.0316478584798558 ENSG00000085433 WDR47
ENST00000361054 0.801238378583503 0.486883008847541 0.0318282066981293 ENSG00000085433 WDR47
ENST00000369962 0.801238378583503 0.486883008847541 0.0318282066981293 ENSG00000085433 WDR47
ENST00000369965 0.810979379958496 0.502376647828472 0.0306951600859575 ENSG00000085433 WDR47
ENST00000357672 0.815206041844552 0.510386955974634 0.0301228780614184 ENSG00000085433 WDR47
ENST00000530772 0.80917887096454 0.499660168443744 -0.0496940666172869 ENSG00000085433 WDR47
ENST00000529074 0.706188622804445 0.338832167475201 -0.0703987279991741 ENSG00000085433 WDR47
ENST00000531337 0.646530251715027 0.271305583140452 -0.0813997011893177 ENSG00000085433 WDR47
ENST00000461096 0.631798761397044 0.256768988386261 0.0643437985863 ENSG00000197780 TAF13
ENST00000338366 0.785117682067689 0.457480682582372 0.0425262183239821 ENSG00000197780 TAF13
ENST00000338272 0.711695406636896 0.345393897895084 0.0500222770990904 ENSG00000215717 TMEM167B
ENST00000479160 0.686419316912867 0.314576687033278 0.0553037735473469 ENSG00000215717 TMEM167B
ENST00000473828 0.829764216219806 0.541096761202756 0.0416556316488331 ENSG00000215717 TMEM167B
ENST00000602755 0.136256472740357 0.0117506045302013 -0.188118005052959 ENSG00000270066 SCARNA2
ENST00000458748 0.135948029084271 0.011712806823927 -0.188163745039683 ENSG00000270066 SCARNA2
ENST00000234677 0.373840932768111 0.0801097064513698 0.0656300092350553 ENSG00000031698 SARS
ENST00000482384 0.811743516899341 0.504272794001586 -0.044237974312279 ENSG00000031698 SARS
ENST00000477544 0.46911551307376 0.127607372454934 0.0573321845031051 ENSG00000031698 SARS
ENST00000369923 0.373597721858495 0.0799744103836644 0.0656313011640536 ENSG00000031698 SARS
ENST00000471705 0.281708307437345 0.0455926829179619 0.0948586740232032 ENSG00000031698 SARS
ENST00000468588 0.430750356189662 0.107008079582851 0.0940820352659027 ENSG00000031698 SARS
ENST00000369904 0.949437848468863 0.817717153409468 -0.017411817213177 ENSG00000134222 PSRC1
ENST00000409267 0.949437848468863 0.817717153409468 -0.017411817213177 ENSG00000134222 PSRC1
ENST00000369907 0.949437848468863 0.817717153409468 -0.017411817213177 ENSG00000134222 PSRC1
ENST00000369909 0.949437848468863 0.817717153409468 -0.017411817213177 ENSG00000134222 PSRC1
ENST00000438534 0.949437848468863 0.817717153409468 -0.017411817213177 ENSG00000134222 PSRC1
ENST00000409138 0.949437848468863 0.817717153409468 -0.017411817213177 ENSG00000134222 PSRC1
ENST00000369903 0.949437848468863 0.817717153409468 -0.017411817213177 ENSG00000134222 PSRC1
ENST00000256637 0.224560862863472 0.0294428909565989 0.115062592415399 ENSG00000134243 SORT1
ENST00000485149 0.575511394558711 0.206634405562762 0.0902881177328686 ENSG00000134243 SORT1
ENST00000538502 0.30717677648727 0.0539229450064905 0.103613373237413 ENSG00000134243 SORT1
ENST00000493736 0.794032789810278 0.474641183574355 0.0477728804963617 ENSG00000134243 SORT1
ENST00000482236 0.954637991347095 0.836314813457913 0.014347766174811 ENSG00000134243 SORT1
ENST00000271308 0.960531251265358 0.857304733800463 0.00631786650741625 ENSG00000143106 PSMA5
ENST00000538610 0.963119285735615 0.868247746698022 0.00576239146908353 ENSG00000143106 PSMA5
ENST00000490870 0.984581274154454 0.945012606792035 -0.00236870845053431 ENSG00000143106 PSMA5
ENST00000477897 0.559949055799677 0.193661008371495 0.0718258865705068 ENSG00000143106 PSMA5
ENST00000484563 0.914883794853664 0.727409790947637 0.0126588436700425 ENSG00000143106 PSMA5
ENST00000491287 0.866181541754084 0.611553327391043 0.0233895291886262 ENSG00000143106 PSMA5
ENST00000496961 0.343040785875752 0.0672229172256668 0.122226594769134 ENSG00000174151 CYB561D1
ENST00000310611 0.421824511461569 0.102528490272378 0.101897500599807 ENSG00000174151 CYB561D1
ENST00000420578 0.343123749893605 0.0672745050612305 0.122225650042247 ENSG00000174151 CYB561D1
ENST00000528785 0.445982425650649 0.115066747886331 0.0985332406882391 ENSG00000174151 CYB561D1
ENST00000430195 0.421591263893994 0.102406913217594 0.101920780267274 ENSG00000174151 CYB561D1
ENST00000369851 0.753988562315552 0.406009575404176 0.0327858751551759 ENSG00000065135 GNAI3
ENST00000351050 0.78543035896776 0.458111027502497 -0.0544480184400586 ENSG00000134183 GNAT2
ENST00000531734 0.920311040539499 0.741156116982645 0.017525224433011 ENSG00000116337 AMPD2
ENST00000526301 0.378985785676778 0.0824341889835949 0.086258615846203 ENSG00000116337 AMPD2
ENST00000342115 0.471371975499105 0.128745727388034 0.0789466305628587 ENSG00000116337 AMPD2
ENST00000469039 0.931723504944191 0.768727870657526 0.0196989207074219 ENSG00000116337 AMPD2
ENST00000474459 0.68706913137511 0.315736690058929 0.0565108565750813 ENSG00000116337 AMPD2
ENST00000528667 0.487865833764052 0.138761253331768 0.0775708596678322 ENSG00000116337 AMPD2
ENST00000531203 0.678841326309757 0.305952352846754 0.0611620043298861 ENSG00000116337 AMPD2
ENST00000256578 0.447448872312144 0.115907951734507 0.0828167111154756 ENSG00000116337 AMPD2
ENST00000358729 0.40732288151531 0.0953822893176531 0.0891255334167491 ENSG00000116337 AMPD2
ENST00000369840 0.431405736261139 0.107516288551647 0.0860504262442602 ENSG00000116337 AMPD2
ENST00000486282 0.609243603570775 0.235759221370182 0.0739597025671238 ENSG00000116337 AMPD2
ENST00000528270 0.710315801625066 0.343397649731395 0.0599187987036746 ENSG00000116337 AMPD2
ENST00000527846 0.673962738120361 0.300317811044828 0.0653952774193374 ENSG00000116337 AMPD2
ENST00000528454 0.49761558660977 0.144508758710742 0.0797842379093441 ENSG00000116337 AMPD2
ENST00000459643 0.775237976774574 0.441949464471857 0.053032262975095 ENSG00000116337 AMPD2
ENST00000393688 0.367592341075291 0.0773837385194666 0.0983979898016044 ENSG00000116337 AMPD2
ENST00000534144 0.691083727366016 0.32064144667513 0.0743924551024245 ENSG00000116337 AMPD2
ENST00000525415 0.595643226879551 0.224173484319632 0.0922689905829737 ENSG00000116337 AMPD2
ENST00000524975 0.121950737704215 0.00961199670753599 0.190050258780668 ENSG00000116337 AMPD2
ENST00000529299 0.515298004330552 0.156518970238892 0.0967167040167916 ENSG00000116337 AMPD2
ENST00000532851 0.725702202096494 0.36510529838427 0.0585331187123625 ENSG00000116337 AMPD2
ENST00000369843 0.552035964930672 0.187087025236631 0.0807547965169492 ENSG00000228703 RP5-1160K1.6
ENST00000533132 0.902437297935997 0.69746808920651 0.0260232404462624 ENSG00000116337 AMPD2
ENST00000467071 0.932720585745437 0.771692702120371 0.020989893140799 ENSG00000116337 AMPD2
ENST00000479919 0.753450917979513 0.405067007848612 0.0530106966686722 ENSG00000116337 AMPD2
ENST00000476688 0.607308720090815 0.2338313642107 0.0759186073976691 ENSG00000116337 AMPD2
ENST00000528958 0.935494433631858 0.779328016998402 0.0192955602256262 ENSG00000116337 AMPD2
ENST00000369836 0.861517069491048 0.601428831600588 0.035682563800088 ENSG00000168765 GSTM4
ENST00000336075 0.861517069491048 0.601428831600588 0.035682563800088 ENSG00000168765 GSTM4
ENST00000479578 0.95999523234112 0.855800364518566 0.0132633974498822 ENSG00000168765 GSTM4
ENST00000326729 0.837804792271259 0.556773641696635 0.0397834574327526 ENSG00000168765 GSTM4
ENST00000495742 0.886604228550751 0.656957684653441 0.0303674504501952 ENSG00000168765 GSTM4
ENST00000369833 0.956805844237574 0.843212408812024 -0.0140840442732748 ENSG00000168765 GSTM4
ENST00000485640 0.909040866178632 0.71141886472301 -0.0264603489589238 ENSG00000168765 GSTM4
ENST00000369831 0.962194014491473 0.863929744513805 0.00870073703107788 ENSG00000213366 GSTM2
ENST00000442650 0.814125402876891 0.508412731318661 0.0428514987911393 ENSG00000213366 GSTM2
ENST00000369827 0.832816320540891 0.547605878176671 0.0393392479241347 ENSG00000213366 GSTM2
ENST00000460717 0.960141210261575 0.856174702017825 0.00921675582454178 ENSG00000213366 GSTM2
ENST00000464206 0.992652501708083 0.972898331348737 -0.00242922375768107 ENSG00000213366 GSTM2
ENST00000481656 0.532393755259346 0.170719124737373 -0.101988548932803 ENSG00000213366 GSTM2
ENST00000476040 0.983020270146687 0.938502221211838 -0.00551756040158304 ENSG00000213366 GSTM2
ENST00000241337 0.832734928774059 0.547460149068795 0.0393372501184693 ENSG00000213366 GSTM2
ENST00000467579 0.812560276251101 0.505684554120066 0.0445066712975717 ENSG00000213366 GSTM2
ENST00000414179 0.806155389949712 0.495091202761569 0.04413856102898 ENSG00000213366 GSTM2
ENST00000369829 0.68979068665648 0.31923347118919 0.0663796440520008 ENSG00000213366 GSTM2
ENST00000568786 0.860854056738193 0.599941217212784 -0.038204623487504 ENSG00000213366 GSTM2
ENST00000472225 0.45077140589374 0.117442637030784 0.111342650524166 ENSG00000213366 GSTM2
ENST00000490021 0.884705414590176 0.652903928259169 -0.0263533347393687 ENSG00000134184 GSTM1
ENST00000309851 0.897197546511492 0.684739793121876 -0.0240387682947715 ENSG00000134184 GSTM1
ENST00000369823 0.893909010752197 0.674803304033051 -0.0248497634835658 ENSG00000134184 GSTM1
ENST00000349334 0.897285556834637 0.685162930715571 -0.0240101041305359 ENSG00000134184 GSTM1
ENST00000483399 0.886572476400697 0.656832462406905 -0.0260487833162119 ENSG00000134184 GSTM1
ENST00000476065 0.838290091677766 0.557841173131057 -0.0356860080611026 ENSG00000134184 GSTM1
ENST00000490171 0.938705955814918 0.787023048667069 0.0191153859203873 ENSG00000134184 GSTM1
ENST00000369819 0.893947505280674 0.674996767201617 -0.0248372156683695 ENSG00000134184 GSTM1
ENST00000429410 0.802976200172429 0.48942104534686 0.0402196119889656 ENSG00000134201 GSTM5
ENST00000431955 0.827592666002679 0.536934120175483 0.0359314661168728 ENSG00000241720 RP4-735C1.4
ENST00000256594 0.823369017895086 0.52819941712824 0.0366490465643607 ENSG00000134202 GSTM3
ENST00000540225 0.829612700953745 0.540768664647677 0.0355189181700899 ENSG00000134202 GSTM3
ENST00000361066 0.873024770002217 0.624991839916625 0.0285568668799589 ENSG00000134202 GSTM3
ENST00000486823 0.873790842504663 0.626712100324409 0.0285128559793821 ENSG00000134202 GSTM3
ENST00000488824 0.846309756609601 0.572205146381878 0.0331431464707879 ENSG00000134202 GSTM3
ENST00000527192 0.69923902514303 0.330754963730252 -0.0721802188432465 ENSG00000184371 CSF1
ENST00000525659 0.713739119491228 0.347967783207665 -0.0694044198534328 ENSG00000184371 CSF1
ENST00000357302 0.765654327860311 0.424917349340417 -0.0603492693429088 ENSG00000184371 CSF1
ENST00000344188 0.744619717987642 0.390817584880419 -0.0562802705286988 ENSG00000184371 CSF1
ENST00000329608 0.678819527907865 0.305920408031449 -0.0626704027485701 ENSG00000184371 CSF1
ENST00000488198 0.700706104454703 0.332157041381699 -0.0700517625722316 ENSG00000184371 CSF1
ENST00000369802 0.844602975330506 0.569459331609855 -0.0401427183758772 ENSG00000184371 CSF1
ENST00000420111 0.844864923028678 0.569887991090281 -0.0394554772584366 ENSG00000184371 CSF1
ENST00000369801 0.823404198114951 0.528343193596036 -0.0440337970280312 ENSG00000184371 CSF1
ENST00000369799 0.541339126273316 0.177771798218228 0.046982084888745 ENSG00000168710 AHCYL1
ENST00000475081 0.671095954130961 0.29736886274453 0.0461118127268396 ENSG00000168710 AHCYL1
ENST00000359172 0.649172193377313 0.273631690362873 0.0396686526647924 ENSG00000168710 AHCYL1
ENST00000393614 0.71854650884694 0.355051421395163 0.034776467804639 ENSG00000168710 AHCYL1
ENST00000481423 0.962829484486066 0.867735432813394 -0.00801264078623441 ENSG00000168710 AHCYL1
ENST00000469401 0.86098346788291 0.600157305059714 0.0347856385816201 ENSG00000168710 AHCYL1
ENST00000369796 0.86341844956542 0.605923106149463 0.0253262823488523 ENSG00000143093 STRIP1
ENST00000369795 0.862149380506606 0.603490835274955 0.0255229429572944 ENSG00000143093 STRIP1
ENST00000369794 0.471638602789924 0.128942365993574 0.105189610996542 ENSG00000143093 STRIP1
ENST00000485775 0.862149380506606 0.603490835274955 0.0255229429572944 ENSG00000143093 STRIP1
ENST00000473429 0.800465741469397 0.485677227338409 -0.0324641707158242 ENSG00000143093 STRIP1
ENST00000535003 0.692287057424738 0.322245875585417 0.0713774668461653 ENSG00000143093 STRIP1
ENST00000554749 0.471533072204253 0.128873462511778 -0.11244484436461 ENSG00000258634 RP4-773N10.4
ENST00000469655 0.490802146528795 0.140517008160505 0.0969956119063709 ENSG00000116396 KCNC4
ENST00000369787 0.53389113616659 0.171634727564003 0.0912818500419681 ENSG00000116396 KCNC4
ENST00000413138 0.530337646250907 0.168340547651528 0.0920427629928368 ENSG00000116396 KCNC4
ENST00000438661 0.525556224217627 0.164743727772353 0.0928378610108329 ENSG00000116396 KCNC4
ENST00000412512 0.328605157641201 0.0615544377063925 0.12265500804968 ENSG00000116396 KCNC4
ENST00000459877 0.371257516687553 0.0788685290291424 0.123516520050463 ENSG00000116396 KCNC4
ENST00000369784 0.844628751958689 0.569516140041492 -0.0365204198360794 ENSG00000162775 RBM15
ENST00000602849 0.973925855060545 0.909300318856561 0.00813498026406041 ENSG00000162775 RBM15
ENST00000487146 0.85563632176121 0.588498924175203 -0.0346730989533897 ENSG00000162775 RBM15
ENST00000369779 0.936685544283205 0.781798630852262 0.0175430525445334 ENSG00000168679 SLC16A4
ENST00000472422 0.936804322149556 0.781980797102405 0.0175259107440442 ENSG00000168679 SLC16A4
ENST00000369781 0.936815167418785 0.78201203127616 0.0175217945548934 ENSG00000168679 SLC16A4
ENST00000461647 0.936815167418785 0.78201203127616 0.0175217945548934 ENSG00000168679 SLC16A4
ENST00000437429 0.995396054601412 0.984088889971916 -0.00129736701848713 ENSG00000168679 SLC16A4
ENST00000528649 0.995396054601412 0.984023435010485 -0.00130262905662049 ENSG00000168679 SLC16A4
ENST00000492412 0.986716882189692 0.952017481509161 0.00392425899938736 ENSG00000168679 SLC16A4
ENST00000541986 0.986716882189692 0.952017481509161 0.00392425899938736 ENSG00000168679 SLC16A4
ENST00000590413 0.863478469676948 0.606059713598733 -0.0209075349986512 ENSG00000224699 LAMTOR5-AS1
ENST00000474861 0.923206548442987 0.748563573652584 -0.0133366994092164 ENSG00000134248 LAMTOR5
ENST00000464240 0.923329723692254 0.748838592062274 -0.0133275103467118 ENSG00000134248 LAMTOR5
ENST00000483260 0.923209792250816 0.748577133398651 -0.0133376728950898 ENSG00000134248 LAMTOR5
ENST00000602318 0.923329723692254 0.748838592062274 -0.0133275103467118 ENSG00000134248 LAMTOR5
ENST00000256644 0.919678327121822 0.739221298738372 -0.0138407342876711 ENSG00000134248 LAMTOR5
ENST00000602858 0.883745725918852 0.649895421426515 -0.0189439508519852 ENSG00000134248 LAMTOR5
ENST00000531779 0.935064815555435 0.777922471617713 -0.0119491889487888 ENSG00000134248 LAMTOR5
ENST00000457535 0.916248178375984 0.730797728192581 -0.026074933476413 ENSG00000224699 LAMTOR5-AS1
ENST00000440689 0.773061959690777 0.4389982533059 0.0522340145201678 ENSG00000232811 RP11-96K19.2
ENST00000369763 0.732983815497147 0.374402651344 0.0559914389531504 ENSG00000121931 LRIF1
ENST00000494675 0.747817348405625 0.396255056578221 0.0579697726121619 ENSG00000121931 LRIF1
ENST00000485275 0.727244553903614 0.367467182083807 0.056753177254339 ENSG00000121931 LRIF1
ENST00000484310 0.853446761055081 0.584234518122021 0.0325209629720918 ENSG00000156171 DRAM2
ENST00000286692 0.893909010752197 0.674756814880103 0.0250188148685474 ENSG00000156171 DRAM2
ENST00000539140 0.849384197688004 0.577411114132292 0.0330742589139374 ENSG00000156171 DRAM2
ENST00000461449 0.569214201469618 0.201191670305993 0.0851670197721545 ENSG00000156171 DRAM2
ENST00000496430 0.879033860922074 0.639682397057133 0.0278241214831227 ENSG00000156171 DRAM2
ENST00000480600 0.783975331974205 0.456227626922587 0.046041861852346 ENSG00000156171 DRAM2
ENST00000462092 0.920865974057745 0.742680491788137 0.0199677266251853 ENSG00000156171 DRAM2
ENST00000490780 0.932281640965804 0.770744578881779 0.0188761038106317 ENSG00000156171 DRAM2
ENST00000463682 0.952965924821742 0.829621544562995 0.0139752756453391 ENSG00000156171 DRAM2
ENST00000498239 0.72366608620802 0.362307287858758 0.0539467064493397 ENSG00000134255 CEPT1
ENST00000545121 0.735677580132691 0.377928674835713 0.0520354230593059 ENSG00000134255 CEPT1
ENST00000480324 0.643360541533065 0.267842839426911 0.0763783586408821 ENSG00000134255 CEPT1
ENST00000476865 0.396911823310941 0.0904351294728525 0.116796919811435 ENSG00000134255 CEPT1
ENST00000357172 0.759178346001131 0.414274046229444 0.0493118081469884 ENSG00000134255 CEPT1
ENST00000460443 0.835140530581056 0.551187411232089 0.0386188199982624 ENSG00000134255 CEPT1
ENST00000478042 0.735092618760279 0.377410608511948 0.0536161993708761 ENSG00000134255 CEPT1
ENST00000473474 0.542347179883964 0.178687116174818 0.0935904235581947 ENSG00000134255 CEPT1
ENST00000467362 0.570645676530757 0.202510897499735 0.0912585543307569 ENSG00000134255 CEPT1
ENST00000445680 0.837565170598533 0.556037341522842 0.0367725288323419 ENSG00000243960 RP11-552M11.4
ENST00000416099 0.897355841517852 0.685434478868025 0.025061351541968 ENSG00000243960 RP11-552M11.4
ENST00000235090 0.388131106797261 0.0863483616348498 0.0871040084255447 ENSG00000116455 WDR77
ENST00000411751 0.205698369343846 0.0250406060909272 0.12367195571808 ENSG00000116455 WDR77
ENST00000449340 0.204420907095912 0.02467657923645 0.13225850485689 ENSG00000116455 WDR77
ENST00000497278 0.425944369651938 0.104513170576259 0.100158537379496 ENSG00000116455 WDR77
ENST00000459665 0.267605297350509 0.0413409497973068 0.132243963639888 ENSG00000116455 WDR77
ENST00000493119 0.941342038138232 0.793583379375696 0.0116731874804835 ENSG00000116459 ATP5F1
ENST00000369722 0.962399802889114 0.865167482671613 0.00700604774799536 ENSG00000116459 ATP5F1
ENST00000369721 0.982685034512657 0.9363856731052 0.00335703953513959 ENSG00000116459 ATP5F1
ENST00000483994 0.975067000299715 0.912674440465694 0.00459814972394323 ENSG00000116459 ATP5F1
ENST00000468818 0.983107067184849 0.939533237160534 0.00318826456243254 ENSG00000116459 ATP5F1
ENST00000464154 0.924090377890296 0.750950032009919 -0.0139562905303566 ENSG00000116459 ATP5F1
ENST00000356415 0.597162516882677 0.225424809771556 0.0613657435546009 ENSG00000116473 RAP1A
ENST00000433097 0.887862902125685 0.659859168256514 0.0221257184973755 ENSG00000116473 RAP1A
ENST00000369709 0.61897723696369 0.245177615912172 0.0593805146281966 ENSG00000116473 RAP1A
ENST00000436150 0.677024561245823 0.303931280853824 0.0527802227920952 ENSG00000116473 RAP1A
ENST00000545460 0.656786386591065 0.282851311439893 0.0537798496970092 ENSG00000116473 RAP1A
ENST00000494982 0.689140834512611 0.318508897311156 0.0518589035882155 ENSG00000116473 RAP1A
ENST00000527570 0.209298279908447 0.0259228664291298 0.102796264104208 ENSG00000197852 FAM212B
ENST00000533164 0.677289527936013 0.304306812726889 0.0701961141917471 ENSG00000064703 DDX20
ENST00000369702 0.472410357887862 0.129432015444705 0.0943956351304719 ENSG00000064703 DDX20
ENST00000536167 0.583200587196666 0.213654028943172 0.0855224771429003 ENSG00000064703 DDX20
ENST00000475700 0.301456342152326 0.0519491565970207 0.129348396220234 ENSG00000064703 DDX20
ENST00000271277 0.840656467348394 0.562099403795013 -0.0223313565537675 ENSG00000143079 CTTNBP2NL
ENST00000441739 0.311465418936883 0.0553690079290181 -0.0997974790967629 ENSG00000143079 CTTNBP2NL
ENST00000607039 0.641625525432228 0.266087465885602 0.0597960251314897 ENSG00000143079 CTTNBP2NL
ENST00000256640 0.145747493336555 0.0132917981398234 -0.170952172668089 ENSG00000134245 WNT2B
ENST00000369686 0.213582848590746 0.0269162583107233 -0.142849706892762 ENSG00000134245 WNT2B
ENST00000360743 0.15356961227844 0.0145899222026362 -0.141921955159229 ENSG00000007341 ST7L
ENST00000358039 0.170237230194692 0.0175902466601862 -0.134172710474533 ENSG00000007341 ST7L
ENST00000490715 0.254525320612195 0.0376865854324867 -0.116878273334385 ENSG00000007341 ST7L
ENST00000361846 0.153153409366794 0.0145177443653875 -0.141956017439055 ENSG00000007341 ST7L
ENST00000480988 0.168980521449655 0.0173650630953059 -0.141538205350445 ENSG00000007341 ST7L
ENST00000495109 0.15280491383742 0.014452147612108 -0.175991532124982 ENSG00000007341 ST7L
ENST00000544629 0.153974006183525 0.0146681237441455 -0.144886613317851 ENSG00000007341 ST7L
ENST00000369669 0.139669589273897 0.0122838600991581 -0.152007227964596 ENSG00000007341 ST7L
ENST00000490067 0.156350668665451 0.0151153651772744 -0.145141756816728 ENSG00000007341 ST7L
ENST00000369668 0.261752717765383 0.0396460745491283 -0.124056982761904 ENSG00000007341 ST7L
ENST00000497457 0.265604504487057 0.0406979969169279 -0.126871287547718 ENSG00000007341 ST7L
ENST00000343210 0.274368115590256 0.0432498463370881 -0.125309756535755 ENSG00000007341 ST7L
ENST00000369666 0.274368115590256 0.0432498463370881 -0.125309756535755 ENSG00000007341 ST7L
ENST00000538187 0.223810922061116 0.0292014842372415 -0.139502066319805 ENSG00000007341 ST7L
ENST00000463235 0.433268411417982 0.108536381223934 -0.0932193803694817 ENSG00000007341 ST7L
ENST00000418497 0.164788491683152 0.0166097529056855 -0.157185604882528 ENSG00000007341 ST7L
ENST00000543570 0.283652529964946 0.0463043807276828 -0.121721459087331 ENSG00000007341 ST7L
ENST00000497235 0.414719279421715 0.0989259818521367 -0.110628855138301 ENSG00000007341 ST7L
ENST00000369664 0.344457154735484 0.0677626648858107 -0.12889389116246 ENSG00000007341 ST7L
ENST00000466360 0.231852413367162 0.031719169030898 -0.156237586959796 ENSG00000007341 ST7L
ENST00000479436 0.490042528441118 0.140124093975085 -0.104845055745122 ENSG00000007341 ST7L
ENST00000470519 0.783289635774269 0.454678925568158 -0.0526355355833328 ENSG00000007341 ST7L
ENST00000459630 0.769403731646076 0.431742316599958 -0.0552545503712503 ENSG00000007341 ST7L
ENST00000477332 0.656365677431951 0.282038562170643 -0.08026501448215 ENSG00000007341 ST7L
ENST00000473206 0.661362978463807 0.287898983003027 -0.0796704445392749 ENSG00000007341 ST7L
ENST00000467335 0.954448906241149 0.834986135265664 0.015265376734532 ENSG00000007341 ST7L
ENST00000492274 0.966567568824038 0.883473960584437 0.0107419216424975 ENSG00000007341 ST7L
ENST00000263168 0.430884955978028 0.10710647388028 0.0729812062314999 ENSG00000116489 CAPZA1
ENST00000485542 0.720286986726428 0.357281543862968 -0.0552857950141839 ENSG00000116489 CAPZA1
ENST00000476936 0.915560377001765 0.729064362526723 0.0154151624689493 ENSG00000116489 CAPZA1
ENST00000498626 0.953808085331019 0.832915572256559 0.00925543730231116 ENSG00000116489 CAPZA1
ENST00000466066 0.843394349058203 0.566489739290937 0.0286297155967688 ENSG00000116489 CAPZA1
ENST00000476820 0.99318513137015 0.975149760835315 0.00176497180867925 ENSG00000116489 CAPZA1
ENST00000413052 0.962399802889114 0.865143616993973 -0.0083702718602034 ENSG00000155363 MOV10
ENST00000369645 0.962278434123186 0.864623338000307 -0.00840459732768526 ENSG00000155363 MOV10
ENST00000544796 0.909637805299019 0.713966980235586 -0.0262390466290294 ENSG00000155363 MOV10
ENST00000369644 0.968594388173458 0.889862649175635 -0.00685066453158088 ENSG00000155363 MOV10
ENST00000496577 0.968582421468288 0.889806051018927 -0.00685495301564497 ENSG00000155363 MOV10
ENST00000475429 0.964134899737132 0.872469339011356 -0.0108119772655167 ENSG00000155363 MOV10
ENST00000468624 0.964513487019004 0.875936487570123 -0.00771314921407012 ENSG00000155363 MOV10
ENST00000465579 0.890863517409038 0.667563067422917 -0.0304534743864249 ENSG00000155363 MOV10
ENST00000357443 0.96098739586474 0.859963766950497 -0.0087161904692757 ENSG00000155363 MOV10
ENST00000421943 0.991684174256108 0.969389507018277 -0.0027802942098667 ENSG00000225075 RP11-426L16.3
ENST00000488160 0.491387861210046 0.140844469660543 0.107179345179388 ENSG00000155363 MOV10
ENST00000471160 0.633272285246434 0.258372343327457 0.0820942104395689 ENSG00000155363 MOV10
ENST00000490413 0.437502281952565 0.110848601404083 0.110307821338482 ENSG00000155363 MOV10
ENST00000495374 0.559476230517339 0.193338516719757 0.0958138120854026 ENSG00000155363 MOV10
ENST00000494319 0.638073807218843 0.262726053523439 0.0825989493214434 ENSG00000155363 MOV10
ENST00000339083 0.944127338653772 0.802676602986762 0.0105635986982501 ENSG00000155366 RHOC
ENST00000369633 0.946071360309263 0.809271876536313 0.0101785927737696 ENSG00000155366 RHOC
ENST00000369642 0.944127338653772 0.802527184905135 0.0105753293006038 ENSG00000155366 RHOC
ENST00000285735 0.943802372513026 0.800754008859392 0.0106547861062097 ENSG00000155366 RHOC
ENST00000468093 0.943047485951561 0.798602205751235 0.0107633372755477 ENSG00000155366 RHOC
ENST00000369638 0.93786366321229 0.784992882529919 0.0115280698832673 ENSG00000155366 RHOC
ENST00000369637 0.943600424245031 0.800120522162573 0.0106834696720108 ENSG00000155366 RHOC
ENST00000369636 0.944580281152284 0.804053545635923 0.0104716545867499 ENSG00000155366 RHOC
ENST00000473074 0.944470844843325 0.803542095498533 0.0108479780104087 ENSG00000155366 RHOC
ENST00000484280 0.94801890367022 0.813833415357571 0.00990948881988588 ENSG00000155366 RHOC
ENST00000369632 0.966701465715521 0.883992406856933 0.00602282637190912 ENSG00000155366 RHOC
ENST00000425265 0.981139027570227 0.930435115834436 0.00354182770462609 ENSG00000155366 RHOC
ENST00000534717 0.999925658429543 0.999392958212548 3.11095478990837e-05 ENSG00000155366 RHOC
ENST00000436685 0.9296177557056 0.764073211461247 0.0127019822545792 ENSG00000155366 RHOC
ENST00000471038 0.896375238987819 0.681905559782404 0.0176490521227679 ENSG00000271810 RP11-426L16.10
ENST00000607158 0.805843854778025 0.49392030086094 0.0295815521211691 ENSG00000271810 RP11-426L16.10
ENST00000605933 0.805906563662517 0.494407156814827 0.0295431244393478 ENSG00000271810 RP11-426L16.10
ENST00000606505 0.805906563662517 0.494407156814827 0.0295431244393478 ENSG00000271810 RP11-426L16.10
ENST00000606954 0.805906563662517 0.494407156814827 0.0295431244393478 ENSG00000271810 RP11-426L16.10
ENST00000528831 0.752908945850287 0.404545163508046 0.0359790173507841 ENSG00000155366 RHOC
ENST00000484054 0.775275059939181 0.442021950488281 0.0335385204678693 ENSG00000155366 RHOC
ENST00000414971 0.771412772928569 0.436500521776992 0.0349932298433514 ENSG00000155366 RHOC
ENST00000478447 0.786489570273229 0.459738128773621 0.0316093676138917 ENSG00000155366 RHOC
ENST00000527563 0.981450456037238 0.931418409984907 -0.00445287939087765 ENSG00000155366 RHOC
ENST00000369626 0.359206482955243 0.0737830777417259 0.0828106538100343 ENSG00000155380 SLC16A1
ENST00000538576 0.363333448997485 0.075506462296249 0.0827164613582232 ENSG00000155380 SLC16A1
ENST00000458229 0.345224977110473 0.0680935413422391 0.0811836646222147 ENSG00000155380 SLC16A1
ENST00000433570 0.443477509470022 0.11390004674432 0.0710737745308951 ENSG00000155380 SLC16A1
ENST00000443580 0.53626660429233 0.173579361070006 0.0717934800777451 ENSG00000155380 SLC16A1
ENST00000429288 0.818872254916294 0.519268293247657 0.0309179061494958 ENSG00000155380 SLC16A1
ENST00000481750 0.407224030428479 0.0952820056753182 0.114603901833695 ENSG00000155380 SLC16A1
ENST00000478835 0.589706451800468 0.219231530144146 0.0682652122254157 ENSG00000155380 SLC16A1
ENST00000416193 0.211717924549808 0.0263829674059274 -0.163060832850938 ENSG00000226419 SLC16A1-AS1
ENST00000435800 0.074227324663413 0.00407741048714009 -0.157535061095836 ENSG00000226419 SLC16A1-AS1
ENST00000428411 0.480112561006543 0.133756046436559 -0.101938655287654 ENSG00000226419 SLC16A1-AS1
ENST00000420168 0.373895674063043 0.0801448469211835 -0.120686881565419 ENSG00000226419 SLC16A1-AS1
ENST00000413231 0.898782540728843 0.689358515741864 -0.0302884796054064 ENSG00000236066 RP11-389O22.1
ENST00000421157 0.8825727325794 0.647346082227673 -0.0345083822714208 ENSG00000238198 RP11-31F15.2
ENST00000361127 0.484453088372836 0.136734732030648 -0.0763893215739509 ENSG00000198799 LRIG2
ENST00000492207 0.652485061140515 0.277950820908839 -0.0662358759620626 ENSG00000198799 LRIG2
ENST00000466161 0.581882648600008 0.212384996664089 -0.082729921320601 ENSG00000198799 LRIG2
ENST00000369617 0.125165076736793 0.010069597325126 -0.158407627884112 ENSG00000081026 MAGI3
ENST00000307546 0.276030323543317 0.0437856527857191 -0.116385880862107 ENSG00000081026 MAGI3
ENST00000369615 0.278636223828605 0.0446641308721461 -0.115937323721064 ENSG00000081026 MAGI3
ENST00000369611 0.121936824431456 0.009608394836162 -0.160006094480088 ENSG00000081026 MAGI3
ENST00000486456 0.0468292686165373 0.0018267345427493 -0.217972540646793 ENSG00000081026 MAGI3
ENST00000474926 0.81907320154821 0.519641205833331 0.0369581178784799 ENSG00000116793 PHTF1
ENST00000369596 0.539177577480168 0.176041310799536 -0.0720495369789391 ENSG00000116793 PHTF1
ENST00000393357 0.539177577480168 0.176041310799536 -0.0720495369789391 ENSG00000116793 PHTF1
ENST00000369604 0.46212098820998 0.123591819655196 -0.0805123183822641 ENSG00000116793 PHTF1
ENST00000369600 0.456112407236234 0.120328272891265 -0.0811981155030061 ENSG00000116793 PHTF1
ENST00000369598 0.459703724451985 0.122471779360563 -0.0806778827193944 ENSG00000116793 PHTF1
[truncated: 7,546,305 more chars]
