# Supplementary material for: High-throughput allele-specific expression across 250 environmental conditions
Source: Genome Res. 2016 Dec;26(12):1627–38. doi: 10.1101/gr.209759.116 (PMC5131815; doi:10.1101/gr.209759.116)
Supplement: Supplemental Material [file supp_gr.209759.116_Supplemental_Table_S6.tar.gz › DEG_results/DP10_DEG_stats_T26C1.txt]

t.id padj pval logFC ensg g.id
ENST00000440200 0.138758210360579 0.0193892863152685 -0.142613657127517 ENSG00000230021 RP5-857K21.4
ENST00000416931 0.243055876746384 0.0562013104332759 -0.134591655109894 ENSG00000225972 MTND1P23
ENST00000414273 0.188911571430446 0.0347057182593327 -0.150990755952375 ENSG00000237973 hsa-mir-6723
ENST00000342066 0.1745266273932 0.0298784837512411 -0.138627734942952 ENSG00000187634 SAMD11
ENST00000341065 0.305957536502078 0.0860959732000812 -0.113765940828783 ENSG00000187634 SAMD11
ENST00000483767 0.435311850906941 0.169410031847532 -0.0737029303561866 ENSG00000188976 NOC2L
ENST00000327044 0.563511766466899 0.280509171789892 -0.0419342189732365 ENSG00000188976 NOC2L
ENST00000477976 0.787100969010497 0.557567310426966 -0.0230426954655564 ENSG00000188976 NOC2L
ENST00000487214 0.825176323821109 0.617872989633789 -0.0219791743951968 ENSG00000188976 NOC2L
ENST00000469563 0.508665129577308 0.230131708241684 -0.0664303946176 ENSG00000188976 NOC2L
ENST00000379370 0.861249708389409 0.684172782885371 -0.0215553897915072 ENSG00000188157 AGRN
ENST00000419249 0.706788581785386 0.440149303881704 0.0504553320998279 ENSG00000188157 AGRN
ENST00000461111 0.943015156360251 0.850686167400833 -0.0108964908007099 ENSG00000188157 AGRN
ENST00000418300 0.762505170497816 0.519377917239108 -0.0384340586196081 ENSG00000242590 RP11-54O7.14
ENST00000360001 0.368855137777955 0.122908252209052 0.0722996819801775 ENSG00000078808 SDF4
ENST00000465727 0.368896201155228 0.122944889342555 0.0722530598217463 ENSG00000078808 SDF4
ENST00000263741 0.368896201155228 0.122944889342555 0.0722530598217463 ENSG00000078808 SDF4
ENST00000494748 0.425712835514598 0.162438053586925 0.0699633715724413 ENSG00000078808 SDF4
ENST00000478938 0.430314025368002 0.165714770150276 0.0699348778398881 ENSG00000078808 SDF4
ENST00000403997 0.140703594265694 0.0198312700951946 0.109791013927062 ENSG00000078808 SDF4
ENST00000545427 0.293697254639774 0.0796641236167566 0.0831949384303645 ENSG00000078808 SDF4
ENST00000459994 0.550180396856311 0.268027680311046 0.0553206002139079 ENSG00000078808 SDF4
ENST00000379198 0.41985798662003 0.158657042147851 0.0904612561355193 ENSG00000176022 B3GALT6
ENST00000450390 0.482785772664651 0.206912037596286 -0.0624615638217068 ENSG00000160087 UBE2J2
ENST00000347370 0.482785772664651 0.206912037596286 -0.0624615638217068 ENSG00000160087 UBE2J2
ENST00000349431 0.453786744711915 0.182976892113522 -0.0668509691996661 ENSG00000160087 UBE2J2
ENST00000348298 0.463755392598174 0.190973835674218 -0.066356234523502 ENSG00000160087 UBE2J2
ENST00000339385 0.407377781921031 0.149384307766863 -0.0734742928347454 ENSG00000160087 UBE2J2
ENST00000400929 0.443605221972756 0.17530537875535 -0.0704728998191553 ENSG00000160087 UBE2J2
ENST00000464036 0.489543289913572 0.212631477705242 -0.0639616567816478 ENSG00000160087 UBE2J2
ENST00000360466 0.460901434701854 0.188701032026412 -0.0676770299678767 ENSG00000160087 UBE2J2
ENST00000400930 0.459695572762518 0.187669744164508 -0.0678155054953018 ENSG00000160087 UBE2J2
ENST00000473215 0.486218617168243 0.209532074119757 -0.0661548071446575 ENSG00000160087 UBE2J2
ENST00000435198 0.514381346556673 0.235506119563174 -0.0628672310293338 ENSG00000160087 UBE2J2
ENST00000509720 0.50741133841487 0.229218673154299 -0.0639749400327273 ENSG00000160087 UBE2J2
ENST00000491779 0.4447718815365 0.176131518936807 -0.0765817464345386 ENSG00000160087 UBE2J2
ENST00000466752 0.402285597688719 0.145345481558651 -0.0876713395088855 ENSG00000160087 UBE2J2
ENST00000503294 0.439682190709665 0.172402344354969 -0.0827199174047853 ENSG00000160087 UBE2J2
ENST00000477894 0.43456263910168 0.16895274576017 -0.0832524137967389 ENSG00000160087 UBE2J2
ENST00000422076 0.377071388475877 0.128445027589547 -0.0932874744857471 ENSG00000160087 UBE2J2
ENST00000502382 0.395934337211526 0.140608545970956 -0.0916606720429276 ENSG00000160087 UBE2J2
ENST00000354700 0.616669367511687 0.333849505034047 -0.0466020604581694 ENSG00000131584 ACAP3
ENST00000353662 0.631928706031082 0.350833763308892 -0.0452003681511055 ENSG00000131584 ACAP3
ENST00000492936 0.78370837095594 0.551850965202669 -0.0315770550713571 ENSG00000131584 ACAP3
ENST00000467278 0.739250357245831 0.483129778683151 -0.0406866772145488 ENSG00000131584 ACAP3
ENST00000472541 0.561322981771633 0.278249197226246 -0.0547149833606732 ENSG00000131584 ACAP3
ENST00000354980 0.622832198314641 0.340452556604683 -0.0508732673674914 ENSG00000131584 ACAP3
ENST00000479108 0.750189162139149 0.500563411394604 -0.0366946746475206 ENSG00000131584 ACAP3
ENST00000438966 0.476608004547716 0.201984489033292 -0.0695025241835114 ENSG00000131584 ACAP3
ENST00000470030 0.93352723322868 0.829153961672483 -0.0118523968328271 ENSG00000127054 CPSF3L
ENST00000435064 0.567700172526171 0.284241807374829 -0.0484185615970062 ENSG00000127054 CPSF3L
ENST00000323275 0.567580302853716 0.284092227554584 -0.0484271958058027 ENSG00000127054 CPSF3L
ENST00000411962 0.567580302853716 0.284092227554584 -0.0484271958058027 ENSG00000127054 CPSF3L
ENST00000462432 0.860284670347942 0.681832257891112 -0.020748100443289 ENSG00000127054 CPSF3L
ENST00000478641 0.929855023004182 0.820930180256505 -0.0130208075761939 ENSG00000127054 CPSF3L
ENST00000458452 0.568183298891395 0.284810440640902 -0.048407003465816 ENSG00000127054 CPSF3L
ENST00000419704 0.568183298891395 0.284810440640902 -0.048407003465816 ENSG00000127054 CPSF3L
ENST00000540437 0.571450981871666 0.288517939148438 -0.0480118592583201 ENSG00000127054 CPSF3L
ENST00000421495 0.568183298891395 0.284810440640902 -0.048407003465816 ENSG00000127054 CPSF3L
ENST00000532772 0.560471096145188 0.277268335189265 -0.0494285815252522 ENSG00000127054 CPSF3L
ENST00000450926 0.540538936713649 0.259569709675039 -0.0516829122388558 ENSG00000127054 CPSF3L
ENST00000545578 0.544877149032489 0.263335506746719 -0.0511956266302936 ENSG00000127054 CPSF3L
ENST00000527098 0.544877149032489 0.263335506746719 -0.0511956266302936 ENSG00000127054 CPSF3L
ENST00000528879 0.629068171533207 0.347950284019219 -0.0434076125144467 ENSG00000127054 CPSF3L
ENST00000531377 0.818366075448992 0.607151747336477 -0.0252757782006227 ENSG00000127054 CPSF3L
ENST00000527383 0.765543634452698 0.523484183433982 -0.0396576323611362 ENSG00000127054 CPSF3L
ENST00000434694 0.432801841232249 0.167584524359641 -0.0686137514154607 ENSG00000127054 CPSF3L
ENST00000488042 0.436305669991294 0.170059534379885 -0.0703726773749908 ENSG00000127054 CPSF3L
ENST00000526797 0.593826030176189 0.311418402378267 -0.0526008311538353 ENSG00000127054 CPSF3L
ENST00000526332 0.593826030176189 0.311418402378267 -0.0526008311538353 ENSG00000127054 CPSF3L
ENST00000430786 0.529795770976951 0.249650541016496 -0.0598490455752593 ENSG00000127054 CPSF3L
ENST00000527719 0.543122250763832 0.261749923836082 -0.05881290433765 ENSG00000127054 CPSF3L
ENST00000530031 0.544219086598499 0.262572142280203 -0.0587455744685927 ENSG00000127054 CPSF3L
ENST00000526113 0.522648717070461 0.243082769278729 -0.0607117718846341 ENSG00000127054 CPSF3L
ENST00000526904 0.563714766886692 0.280681004204978 -0.0559014677593028 ENSG00000127054 CPSF3L
ENST00000525603 0.448351871244037 0.178937710071277 -0.075448653314549 ENSG00000127054 CPSF3L
ENST00000429572 0.672641893597306 0.397554700922831 -0.0526299313075085 ENSG00000127054 CPSF3L
ENST00000498173 0.672641893597306 0.397628156749751 -0.0526283209248609 ENSG00000127054 CPSF3L
ENST00000496353 0.675843605507916 0.401168499464711 -0.0522711901874757 ENSG00000127054 CPSF3L
ENST00000378891 0.250484996245555 0.059676121110295 -0.106104172989033 ENSG00000107404 DVL1
ENST00000378888 0.261266702857309 0.0644102534350735 -0.106977854678597 ENSG00000107404 DVL1
ENST00000474033 0.966554087270803 0.907484095890304 -0.00470674757274637 ENSG00000162576 MXRA8
ENST00000309212 0.701436765251326 0.434003326534889 -0.0349194224351719 ENSG00000162576 MXRA8
ENST00000477278 0.703734517127101 0.43655644327795 -0.0347504728602064 ENSG00000162576 MXRA8
ENST00000342753 0.701455166872726 0.434037781853454 -0.0349143278665386 ENSG00000162576 MXRA8
ENST00000445648 0.701426189802137 0.433954605258782 -0.0349167736669538 ENSG00000162576 MXRA8
ENST00000473097 0.938565506418659 0.841272624260511 0.00810687329020049 ENSG00000162576 MXRA8
ENST00000478517 0.929249285439948 0.819091962050617 0.00956519684655614 ENSG00000162576 MXRA8
ENST00000476718 0.968929612368079 0.914420987983343 -0.00498551406997562 ENSG00000162576 MXRA8
ENST00000464351 0.343666573534816 0.106812292513309 -0.112117734647467 ENSG00000162576 MXRA8
ENST00000338370 0.449253398592019 0.17964673427788 -0.0755924262225385 ENSG00000175756 AURKAIP1
ENST00000338338 0.464998751115677 0.191861938982381 -0.0727581877437773 ENSG00000175756 AURKAIP1
ENST00000321751 0.443254602096677 0.174871919068009 -0.0763042904283109 ENSG00000175756 AURKAIP1
ENST00000378853 0.440760112226558 0.173148729903557 -0.0766305577098218 ENSG00000175756 AURKAIP1
ENST00000489799 0.534687429809002 0.253867145159627 -0.0643863040081043 ENSG00000175756 AURKAIP1
ENST00000496905 0.617261970458774 0.334480380517054 -0.0587508935188988 ENSG00000175756 AURKAIP1
ENST00000480479 0.532561249390074 0.251720813747083 0.0496851937483688 ENSG00000221978 CCNL2
ENST00000482621 0.198317897344506 0.0382896104078226 0.090140827697192 ENSG00000221978 CCNL2
ENST00000408952 0.198317897344506 0.0382896104078226 0.090140827697192 ENSG00000221978 CCNL2
ENST00000463260 0.723672814426663 0.461696787321957 0.0372096920969336 ENSG00000221978 CCNL2
ENST00000400809 0.285527007982987 0.0755313634236459 0.0758542536777331 ENSG00000221978 CCNL2
ENST00000496007 0.285285903405309 0.0753876081128995 0.0758517679064225 ENSG00000221978 CCNL2
ENST00000482365 0.403677731732905 0.146496596375835 0.064793871429808 ENSG00000221978 CCNL2
ENST00000481223 0.303675670898326 0.084896083989231 0.0736858363208402 ENSG00000221978 CCNL2
ENST00000418865 0.262171825056432 0.0648893801263354 0.086097871452131 ENSG00000221978 CCNL2
ENST00000505849 0.589442923813614 0.307145512080991 0.045823116026728 ENSG00000221978 CCNL2
ENST00000488340 0.307269058829471 0.0867648239130587 0.0758769376533788 ENSG00000221978 CCNL2
ENST00000492998 0.282852125579254 0.0741647954233082 0.0981004631476563 ENSG00000221978 CCNL2
ENST00000469113 0.165048873900878 0.0267234556378884 0.114543098629008 ENSG00000221978 CCNL2
ENST00000471930 0.219370787754142 0.046619149213342 0.107031259343456 ENSG00000221978 CCNL2
ENST00000408918 0.363000605886381 0.119228599808827 0.0805289111396412 ENSG00000221978 CCNL2
ENST00000473872 0.565503623035143 0.282362549089154 0.0621113454118097 ENSG00000221978 CCNL2
ENST00000425598 0.950241947846219 0.868004214811105 0.00936511148126722 ENSG00000221978 CCNL2
ENST00000344843 0.842314949763682 0.647959486585485 0.0189534139684564 ENSG00000242485 MRPL20
ENST00000493287 0.946524977839627 0.857880709004147 0.0100771782300914 ENSG00000242485 MRPL20
ENST00000487659 0.845591600260789 0.654550068902569 0.0186036584450489 ENSG00000242485 MRPL20
ENST00000492508 0.848834025482332 0.660823265670807 0.0190884315448245 ENSG00000242485 MRPL20
ENST00000482352 0.548163953405703 0.266427792667073 0.0473725476503477 ENSG00000242485 MRPL20
ENST00000477686 0.492743948544257 0.215836736651186 0.0555696743428462 ENSG00000242485 MRPL20
ENST00000378741 0.948110383855705 0.861262702601711 -0.00966360424675507 ENSG00000160072 ATAD3B
ENST00000308647 0.589812234227384 0.307470021864964 -0.0479980248036434 ENSG00000160072 ATAD3B
ENST00000472194 0.717601294919091 0.454162397807979 -0.039368319279721 ENSG00000160072 ATAD3B
ENST00000485748 0.291938292422462 0.0786927727137417 -0.102119496227108 ENSG00000160072 ATAD3B
ENST00000474481 0.225784375280264 0.0490272176950366 -0.12087385259278 ENSG00000160072 ATAD3B
ENST00000378756 0.771760682668414 0.534440539718827 -0.0299393261639729 ENSG00000197785 ATAD3A
ENST00000378755 0.771760682668414 0.534440539718827 -0.0299393261639729 ENSG00000197785 ATAD3A
ENST00000339113 0.886657673098199 0.732741606635763 -0.0164769075947311 ENSG00000197785 ATAD3A
ENST00000536055 0.886657673098199 0.732741606635763 -0.0164769075947311 ENSG00000197785 ATAD3A
ENST00000291386 0.172090457812717 0.0291630447279364 -0.0840588483756908 ENSG00000160075 SSU72
ENST00000378726 0.91725186314998 0.79291361218793 -0.0129400611644518 ENSG00000160075 SSU72
ENST00000378725 0.469462819782172 0.194974867934538 -0.0616484289230253 ENSG00000160075 SSU72
ENST00000359060 0.802647924550518 0.580884436214233 -0.0309296374834722 ENSG00000160075 SSU72
ENST00000520777 0.857700186999193 0.676872408839478 0.0253080782747517 ENSG00000197530 MIB2
ENST00000378710 0.85762914235678 0.676727981171314 0.0253095402463296 ENSG00000197530 MIB2
ENST00000360522 0.85762914235678 0.676727981171314 0.0253095402463296 ENSG00000197530 MIB2
ENST00000357210 0.85762914235678 0.676727981171314 0.0253095402463296 ENSG00000197530 MIB2
ENST00000355826 0.853241920985337 0.66889737396932 0.0259657815928823 ENSG00000197530 MIB2
ENST00000518681 0.856419086034169 0.674644234771342 0.0255208727790077 ENSG00000197530 MIB2
ENST00000505820 0.853378155284189 0.669198218175767 0.0259432413516053 ENSG00000197530 MIB2
ENST00000479659 0.849168106851862 0.661425998989317 0.0265818242343965 ENSG00000197530 MIB2
ENST00000489635 0.846462685061274 0.656232196232204 0.0270103359398792 ENSG00000197530 MIB2
ENST00000511502 0.842868642214676 0.649098920200123 0.0276293017653828 ENSG00000197530 MIB2
ENST00000514363 0.520452875555744 0.240958294781222 0.0749288684104016 ENSG00000197530 MIB2
ENST00000487053 0.807706186633103 0.589114281337879 0.0328668455837681 ENSG00000197530 MIB2
ENST00000502470 0.475822624823106 0.201319736384806 0.0834333871656625 ENSG00000197530 MIB2
ENST00000378712 0.807823837630983 0.589261140974721 0.0328584336339407 ENSG00000197530 MIB2
ENST00000504599 0.784701544325816 0.553413433451856 0.0357460699550895 ENSG00000197530 MIB2
ENST00000507229 0.80473271888385 0.584334914966106 0.0329744012513049 ENSG00000197530 MIB2
ENST00000378708 0.801863331778612 0.579677738810878 0.0341664258457238 ENSG00000197530 MIB2
ENST00000506488 0.797482084120899 0.573601955951075 0.0347690746646218 ENSG00000197530 MIB2
ENST00000514234 0.972895124518068 0.927230501221742 -0.00623826223550426 ENSG00000197530 MIB2
ENST00000513088 0.967238576776788 0.908792548770927 -0.00721446846319889 ENSG00000248333 CDK11B
ENST00000341832 0.70205926812478 0.434692031817245 -0.047736925053882 ENSG00000248333 CDK11B
ENST00000317673 0.690468024404778 0.420328447212627 -0.0483695950563486 ENSG00000248333 CDK11B
ENST00000340677 0.690468024404778 0.420328447212627 -0.0483695950563486 ENSG00000248333 CDK11B
ENST00000407249 0.690468024404778 0.420328447212627 -0.0483695950563486 ENSG00000248333 CDK11B
ENST00000378662 0.908177453685278 0.774368949363552 0.0137048635701419 ENSG00000189339 SLC35E2B
ENST00000234800 0.895875516754326 0.750257411569727 0.015236408488363 ENSG00000189339 SLC35E2B
ENST00000480991 0.628387472602747 0.347008955001997 0.0562159764487066 ENSG00000189339 SLC35E2B
ENST00000356200 0.892525102370959 0.744894489832259 0.0181172585548148 ENSG00000008128 CDK11A
ENST00000598846 0.854936331845321 0.67212896976519 0.019524310035778 ENSG00000268575 RP1-283E3.8
ENST00000358779 0.927948992392455 0.816531365277492 0.0128686799453505 ENSG00000008128 CDK11A
ENST00000460465 0.927948992392455 0.816531365277492 0.0128686799453505 ENSG00000008128 CDK11A
ENST00000404249 0.927948992392455 0.816531365277492 0.0128686799453505 ENSG00000008128 CDK11A
ENST00000378633 0.927948992392455 0.816531365277492 0.0128686799453505 ENSG00000008128 CDK11A
ENST00000357760 0.927948992392455 0.816531365277492 0.0128686799453505 ENSG00000008128 CDK11A
ENST00000509982 0.892525102370959 0.744894489832259 0.0181172585548148 ENSG00000008128 CDK11A
ENST00000378638 0.892525102370959 0.744894489832259 0.0181172585548148 ENSG00000008128 CDK11A
ENST00000356937 0.744305937199781 0.491692818956545 -0.043032717914537 ENSG00000008128 CDK11A
ENST00000378635 0.895912888900878 0.750333739699797 0.0183002600998347 ENSG00000008128 CDK11A
ENST00000577672 0.895875516754326 0.750204168788661 0.0199927609158905 ENSG00000227775 RP1-283E3.4
ENST00000355439 0.810994444750921 0.594903644789873 0.0310914552508095 ENSG00000215790 SLC35E2
ENST00000400924 0.823412151988487 0.615551455010168 0.0294171211949363 ENSG00000215790 SLC35E2
ENST00000341426 0.563511766466899 0.280539791461792 0.0503787653296864 ENSG00000008130 NADK
ENST00000341991 0.563511766466899 0.28043896911562 0.0503847928706912 ENSG00000008130 NADK
ENST00000378625 0.551462533384685 0.268939552949586 0.0518078390333896 ENSG00000008130 NADK
ENST00000344463 0.563511766466899 0.280539791461792 0.0503787653296864 ENSG00000008130 NADK
ENST00000342348 0.508113870959784 0.229753453521312 0.0695042934433266 ENSG00000008130 NADK
ENST00000492845 0.630522894517313 0.349356591205846 0.0536567147361239 ENSG00000008130 NADK
ENST00000378609 0.689504253810693 0.418805335292925 -0.0189765533249805 ENSG00000078369 GNB1
ENST00000461893 0.789628627815753 0.561798028232584 0.0263020098864779 ENSG00000078369 GNB1
ENST00000471354 0.845697431392832 0.654838128410652 -0.021224774217082 ENSG00000078369 GNB1
ENST00000439272 0.0221927142429938 0.000649861069699215 -0.136476784842982 ENSG00000078369 GNB1
ENST00000434686 0.0172516158021597 0.000422368030875914 -0.144036857450188 ENSG00000078369 GNB1
ENST00000437146 0.406478660405885 0.148827943589688 -0.0885554554152456 ENSG00000078369 GNB1
ENST00000472614 0.00273851309641343 2.07070696855681e-05 -0.20172914223763 ENSG00000078369 GNB1
ENST00000607589 0.545941476035788 0.264317252797205 -0.0787693789747922 ENSG00000078369 GNB1
ENST00000469733 0.16005631337577 0.0251524720770413 -0.124939417349204 ENSG00000162585 C1orf86
ENST00000414253 0.178947780800705 0.0312105249869005 -0.120944566475028 ENSG00000162585 C1orf86
ENST00000428120 0.178947780800705 0.0312105249869005 -0.120944566475028 ENSG00000162585 C1orf86
ENST00000400919 0.178947780800705 0.0312105249869005 -0.120944566475028 ENSG00000162585 C1orf86
ENST00000400918 0.170935453141504 0.0286581779821628 -0.125836726826919 ENSG00000162585 C1orf86
ENST00000497675 0.16356452573732 0.0261632644792655 -0.144809490665874 ENSG00000162585 C1orf86
ENST00000378543 0.149091305918241 0.0220825280978852 -0.148979368092234 ENSG00000162585 C1orf86
ENST00000378546 0.149091305918241 0.0220825280978852 -0.148979368092234 ENSG00000162585 C1orf86
ENST00000401813 0.215356267073137 0.0448565405222288 -0.130285475667665 ENSG00000162585 C1orf86
ENST00000487186 0.142680950679454 0.0203388802621081 -0.144113142635065 ENSG00000162585 C1orf86
ENST00000378545 0.209402458706074 0.0426164492760135 -0.132058130917543 ENSG00000162585 C1orf86
ENST00000476803 0.155066212546447 0.023693235668328 -0.147780887804154 ENSG00000162585 C1orf86
ENST00000440825 0.161459391799889 0.0255430230543386 -0.14620886315333 ENSG00000162585 C1orf86
ENST00000420515 0.0507190178470089 0.00289205591793947 -0.199787170658101 ENSG00000162585 C1orf86
ENST00000378536 0.105636859387255 0.0113244878990375 -0.110246947636628 ENSG00000157933 SKI
ENST00000508416 0.0106241818323221 0.000193105850018208 -0.21849792278398 ENSG00000157933 SKI
ENST00000478223 0.0418922529759175 0.00205185351947377 -0.185600289407848 ENSG00000157933 SKI
ENST00000378518 0.0251295907286085 0.000822817377629689 0.117049128760671 ENSG00000157916 RER1
ENST00000605895 0.13272885421859 0.0178534199914296 0.0767293249034231 ENSG00000157916 RER1
ENST00000378513 0.041419816962014 0.00201504727927643 0.0987309945922811 ENSG00000157916 RER1
ENST00000306256 0.0280792675946915 0.00099682595942507 0.1131828119097 ENSG00000157916 RER1
ENST00000493207 0.0369133900845971 0.00164488206294775 0.127040398539746 ENSG00000157916 RER1
ENST00000378512 0.0422205248850101 0.00209389277035401 0.0983862827723438 ENSG00000157916 RER1
ENST00000443438 0.0245632825475414 0.000786909743765185 0.117889609871122 ENSG00000157916 RER1
ENST00000488353 0.0933265788692462 0.00878714866855947 0.090640231412947 ENSG00000157916 RER1
ENST00000462129 0.463739603758632 0.190937847263323 0.0665229763713098 ENSG00000157916 RER1
ENST00000288774 0.108723693421042 0.0119811005493574 -0.146885318306287 ENSG00000157911 PEX10
ENST00000447513 0.114345741882456 0.0134445622773072 -0.145541863542844 ENSG00000157911 PEX10
ENST00000507596 0.128479795854421 0.0167569551913011 -0.141259795027642 ENSG00000157911 PEX10
ENST00000419916 0.860023538024315 0.681033299151752 0.0244771649404307 ENSG00000157870 FAM213B
ENST00000378424 0.860023538024315 0.681033299151752 0.0244771649404307 ENSG00000157870 FAM213B
ENST00000378427 0.860023538024315 0.681033299151752 0.0244771649404307 ENSG00000157870 FAM213B
ENST00000378425 0.860023538024315 0.681033299151752 0.0244771649404307 ENSG00000157870 FAM213B
ENST00000444521 0.860023538024315 0.681033299151752 0.0244771649404307 ENSG00000157870 FAM213B
ENST00000484099 0.874375070371202 0.708550924900075 0.0222003144591962 ENSG00000157870 FAM213B
ENST00000378344 0.486720104724806 0.209874955114443 0.0556653560050704 ENSG00000158109 TPRG1L
ENST00000344579 0.486667295015334 0.209809723958706 0.0556680862007507 ENSG00000158109 TPRG1L
ENST00000452079 0.994152607763878 0.981390937512407 0.0015276401418097 ENSG00000227372 TP73-AS1
ENST00000378251 0.846719292007011 0.65662016237573 0.0245248832480091 ENSG00000130764 LRRC47
ENST00000378230 0.890276085790204 0.738922325777458 -0.0150727242613539 ENSG00000116198 CEP104
ENST00000494653 0.847868519910519 0.658647081362249 0.0245981596483834 ENSG00000116198 CEP104
ENST00000478423 0.991844487684156 0.973824272669851 0.00199431324436926 ENSG00000131697 NPHP4
ENST00000489180 0.995591043336758 0.988175693400162 0.000899901151643053 ENSG00000131697 NPHP4
ENST00000378156 0.995591043336758 0.988175693400162 0.000899901151643053 ENSG00000131697 NPHP4
ENST00000378169 0.960936250836074 0.894450875094532 -0.00811365854860133 ENSG00000131697 NPHP4
ENST00000484532 0.248221857213612 0.0585369302565746 0.0695780173319709 ENSG00000116251 RPL22
ENST00000234875 0.224630237143281 0.0486019411980776 0.0712830040363021 ENSG00000116251 RPL22
ENST00000480661 0.342933290221911 0.106218523202236 0.0608501029720181 ENSG00000116251 RPL22
ENST00000497965 0.361654310403413 0.118402897649934 0.0590757978942468 ENSG00000116251 RPL22
ENST00000471204 0.388996704286835 0.136205811382658 0.0557724585947857 ENSG00000116251 RPL22
ENST00000465387 0.376278196634907 0.127799860654155 0.057933366962807 ENSG00000116251 RPL22
ENST00000462296 0.386437503188309 0.134331462030688 0.0581233248342654 ENSG00000116251 RPL22
ENST00000465335 0.405239826789969 0.14771290233472 0.055282941671642 ENSG00000116251 RPL22
ENST00000343813 0.653662966676041 0.374569170556542 0.0318704748646233 ENSG00000116237 ICMT
ENST00000495791 0.969302202412129 0.915203627340757 -0.00549852180250103 ENSG00000116237 ICMT
ENST00000489498 0.559353208593554 0.27623215735444 0.0449337752144366 ENSG00000116237 ICMT
ENST00000474756 0.915672542401172 0.789151653388273 0.0129966379286365 ENSG00000116237 ICMT
ENST00000608083 0.265847740137734 0.0664372059322477 -0.102850648637918 ENSG00000097021 ACOT7
ENST00000377845 0.33769445093615 0.103180937315094 -0.0951384470151787 ENSG00000097021 ACOT7
ENST00000377855 0.28046143090483 0.0729955242290255 -0.10227877409389 ENSG00000097021 ACOT7
ENST00000377860 0.265847740137734 0.0664372059322477 -0.102850648637918 ENSG00000097021 ACOT7
ENST00000418124 0.265847740137734 0.0664372059322477 -0.102850648637918 ENSG00000097021 ACOT7
ENST00000545482 0.265847740137734 0.0664372059322477 -0.102850648637918 ENSG00000097021 ACOT7
ENST00000361521 0.277606380879082 0.0715817150595862 -0.101001843351557 ENSG00000097021 ACOT7
ENST00000377842 0.341536771942927 0.105365169065611 -0.0947792617490499 ENSG00000097021 ACOT7
ENST00000473466 0.417322195802575 0.157033531329345 -0.091393092108846 ENSG00000097021 ACOT7
ENST00000377748 0.304007632273055 0.085243396220038 -0.0862624467712956 ENSG00000171680 PLEKHG5
ENST00000400913 0.395040416904434 0.140144100869747 -0.0746916480563951 ENSG00000171680 PLEKHG5
ENST00000489097 0.516450896937232 0.237472100920907 -0.0640429197788596 ENSG00000171680 PLEKHG5
ENST00000340850 0.29362378914703 0.0796223461565542 -0.0884188076193057 ENSG00000171680 PLEKHG5
ENST00000487949 0.39731550007712 0.141647383351749 -0.093377664890837 ENSG00000171680 PLEKHG5
ENST00000377725 0.391335321403789 0.137934197784569 -0.0761979202504373 ENSG00000171680 PLEKHG5
ENST00000377728 0.331749429952037 0.0995643288433223 -0.0844559142417267 ENSG00000171680 PLEKHG5
ENST00000377732 0.389514776753551 0.136575784976339 -0.0757067454721427 ENSG00000171680 PLEKHG5
ENST00000400915 0.406088404569439 0.14844493811631 -0.0741214949245415 ENSG00000171680 PLEKHG5
ENST00000377740 0.401192519946366 0.14452096226599 -0.0744237934096788 ENSG00000171680 PLEKHG5
ENST00000377737 0.401713848237632 0.144835612843506 -0.0744089346040041 ENSG00000171680 PLEKHG5
ENST00000535355 0.535685666038419 0.254761050065284 -0.0590138980034532 ENSG00000171680 PLEKHG5
ENST00000537245 0.386777773941585 0.134581610104137 -0.0777532525367565 ENSG00000171680 PLEKHG5
ENST00000544978 0.375034973048876 0.126889833684806 -0.0795275951958765 ENSG00000171680 PLEKHG5
ENST00000377705 0.248535719177611 0.0587678410244724 -0.0931717635355897 ENSG00000162408 NOL9
ENST00000377658 0.670240525653974 0.39467281436969 -0.0416171647305808 ENSG00000162413 KLHL21
ENST00000377663 0.666067575895298 0.389811612637935 -0.0420898266834171 ENSG00000162413 KLHL21
ENST00000467612 0.377160702404151 0.128531584808737 -0.0806483331381706 ENSG00000162413 KLHL21
ENST00000463043 0.294493801130395 0.080192472226998 -0.0996431958949724 ENSG00000162413 KLHL21
ENST00000377648 0.778682544590982 0.544478388593253 0.0321390913397087 ENSG00000116273 PHF13
ENST00000495385 0.998244029652691 0.996219758942166 0.00028001810609509 ENSG00000116273 PHF13
ENST00000377627 0.977930256179895 0.939686704489425 -0.00465652875958509 ENSG00000041988 THAP3
ENST00000465508 0.970388964758807 0.917602534949218 0.00577327600039773 ENSG00000007923 DNAJC11
ENST00000349363 0.905417256939175 0.768268510846087 -0.0117677949724969 ENSG00000007923 DNAJC11
ENST00000451196 0.905417256939175 0.768268510846087 -0.0117677949724969 ENSG00000007923 DNAJC11
ENST00000377577 0.874578563264994 0.709301568071405 -0.014142938456891 ENSG00000007923 DNAJC11
ENST00000294401 0.915311297043372 0.788349665497857 -0.0104757032935235 ENSG00000007923 DNAJC11
ENST00000542246 0.848104344014335 0.659098503544256 -0.0181137200265226 ENSG00000007923 DNAJC11
ENST00000377573 0.830278470878096 0.628130562923385 -0.0187743350106349 ENSG00000007923 DNAJC11
ENST00000426784 0.853479743032018 0.669618616745901 -0.0193040993511094 ENSG00000007923 DNAJC11
ENST00000473993 0.798638198446644 0.575251124470404 -0.0258054592519222 ENSG00000007923 DNAJC11
ENST00000485073 0.587089464801444 0.304745486327075 -0.0579553185011951 ENSG00000007923 DNAJC11
ENST00000460594 0.439094381270437 0.172026564651026 -0.0821687553239097 ENSG00000007923 DNAJC11
ENST00000303635 0.0975215808460249 0.00957368141985586 -0.166544129170301 ENSG00000171735 CAMTA1
ENST00000439411 0.0997352292444986 0.0100379446296378 -0.165088742319406 ENSG00000171735 CAMTA1
ENST00000054666 0.00183148792268425 9.81310466632323e-06 0.160575181594101 ENSG00000049245 VAMP3
ENST00000470357 0.0218422025788192 0.000629938717103284 0.151311976978371 ENSG00000049245 VAMP3
ENST00000487194 0.112329241349431 0.0128936636931406 0.123730251667612 ENSG00000049245 VAMP3
ENST00000493373 0.907295863794958 0.77248093478524 0.0109922423984994 ENSG00000116288 PARK7
ENST00000460192 0.892375094386066 0.744536870403555 -0.0124555066101675 ENSG00000116288 PARK7
ENST00000338639 0.904853696450835 0.767360519829418 0.0112882115092287 ENSG00000116288 PARK7
ENST00000493678 0.90675672100969 0.77073338389859 0.0111135749662337 ENSG00000116288 PARK7
ENST00000377493 0.904853696450835 0.76737155366705 0.0112882354544588 ENSG00000116288 PARK7
ENST00000465354 0.897215704841448 0.752397959358407 -0.0119703811480672 ENSG00000116288 PARK7
ENST00000377491 0.901089723024372 0.759950383810911 0.0116547524548411 ENSG00000116288 PARK7
ENST00000377488 0.908915505306584 0.775558863641746 0.0108731496542639 ENSG00000116288 PARK7
ENST00000497113 0.891894134314179 0.743459265113598 -0.0124377411365794 ENSG00000116288 PARK7
ENST00000469225 0.584785899928569 0.302291134090768 0.0450807471122795 ENSG00000116288 PARK7
ENST00000474874 0.776223841293611 0.540693798662662 -0.0433743918299092 ENSG00000116285 ERRFI1
ENST00000377482 0.80799288919635 0.589685091722794 -0.0383274204592566 ENSG00000116285 ERRFI1
ENST00000467067 0.988261061219128 0.965576525279963 0.00292982949511538 ENSG00000116285 ERRFI1
ENST00000469499 0.420355660736322 0.159017562237914 -0.0963115389573822 ENSG00000116285 ERRFI1
ENST00000487559 0.479847273030383 0.204670680695929 -0.0895086089281309 ENSG00000116285 ERRFI1
ENST00000337907 0.00443751692919857 4.68914573557223e-05 -0.179269298221798 ENSG00000142599 RERE
ENST00000377464 0.0103931419241294 0.000187939685039697 -0.143022710228593 ENSG00000142599 RERE
ENST00000467350 0.806709457656848 0.587472745395886 0.0303437362760173 ENSG00000142599 RERE
ENST00000400907 0.00634918271083906 8.25658341062007e-05 -0.178573958232147 ENSG00000142599 RERE
ENST00000476556 0.0448658828441474 0.00230565147464148 -0.130047092683419 ENSG00000142599 RERE
ENST00000400908 0.00293093497509824 2.27377564484292e-05 -0.206147850143881 ENSG00000142599 RERE
ENST00000505225 0.294048511782036 0.0799031252536634 -0.108063670998292 ENSG00000142599 RERE
ENST00000488215 0.0458223248739066 0.00241336139526026 -0.177711020856183 ENSG00000142599 RERE
ENST00000460659 0.0913911902766964 0.00845018261041787 -0.172363315751787 ENSG00000142599 RERE
ENST00000492766 0.0615292665269743 0.00418059951456053 -0.187116555901274 ENSG00000142599 RERE
ENST00000465125 0.043129394679592 0.00216588153991865 -0.197187255255553 ENSG00000142599 RERE
ENST00000464972 0.00656114756946705 8.91062235025849e-05 -0.245948261229898 ENSG00000142599 RERE
ENST00000480342 0.0244180841687899 0.000776481883245002 -0.200687080099662 ENSG00000142599 RERE
ENST00000514428 0.0461318483978791 0.00244768625596724 -0.198737886313182 ENSG00000142599 RERE
ENST00000234590 0.502927447869122 0.225314922189091 0.0441286252880912 ENSG00000074800 ENO1
ENST00000464920 0.5041924209396 0.226338798877671 0.0448758101776323 ENSG00000074800 ENO1
ENST00000497492 0.141010522794574 0.0199060099524711 0.0881739945386271 ENSG00000074800 ENO1
ENST00000486051 0.233267701222509 0.0519959021678263 0.0756152792226808 ENSG00000074800 ENO1
ENST00000492343 0.266418275228798 0.0667266883017304 0.0720051653697338 ENSG00000074800 ENO1
ENST00000489867 0.591193501903554 0.308961601958546 0.0442202003770304 ENSG00000074800 ENO1
ENST00000377403 0.82763630007453 0.622218305722819 0.020945356584761 ENSG00000049239 H6PD
ENST00000602477 0.739779993762733 0.483779905988382 0.0316507297584341 ENSG00000049239 H6PD
ENST00000495451 0.757262078604728 0.511324753967571 0.0301107959661429 ENSG00000049239 H6PD
ENST00000328089 0.00189006158711141 1.06759204730985e-05 -0.247164311886785 ENSG00000171621 SPSB1
ENST00000450402 0.00239330335855109 1.63253137856682e-05 -0.266046399202195 ENSG00000171621 SPSB1
ENST00000357898 0.176511146925616 0.0304568199218187 -0.14065591779852 ENSG00000171621 SPSB1
ENST00000377298 0.750143325935543 0.500504915935264 -0.0280912551188014 ENSG00000171603 CLSTN1
ENST00000377288 0.750143325935543 0.500504915935264 -0.0280912551188014 ENSG00000171603 CLSTN1
ENST00000477264 0.689312445709443 0.418482846554606 -0.0414983365224789 ENSG00000171603 CLSTN1
ENST00000435891 0.806912129585674 0.58774942727843 -0.023126136145616 ENSG00000171603 CLSTN1
ENST00000361311 0.750266358638345 0.500684710349681 -0.0280670225478578 ENSG00000171603 CLSTN1
ENST00000464286 0.877206632479048 0.714786104644199 0.0205083477116674 ENSG00000171603 CLSTN1
ENST00000377263 0.844101864528677 0.651319255697089 -0.0247097807216262 ENSG00000178585 CTNNBIP1
ENST00000400904 0.631177063725196 0.350045297433214 -0.0539833008934299 ENSG00000178585 CTNNBIP1
ENST00000488540 0.044040271466536 0.00223675288554181 0.162279165127776 ENSG00000162441 LZIC
ENST00000377223 0.0213533734762022 0.00060383107017092 0.182578502574456 ENSG00000162441 LZIC
ENST00000400903 0.0356459786765792 0.00154648054535241 0.177728969120604 ENSG00000162441 LZIC
ENST00000541052 0.0679376760050681 0.00492040059323802 0.157267436833802 ENSG00000162441 LZIC
ENST00000377213 0.0975215808460249 0.00959184086806509 0.147851437994947 ENSG00000162441 LZIC
ENST00000377205 0.16765076422698 0.0276743160747427 0.127707792467546 ENSG00000173614 NMNAT1
ENST00000253251 0.461706994395855 0.189425126131102 -0.0483288941715534 ENSG00000130939 UBE4B
ENST00000377157 0.442852150784032 0.174547285059356 -0.0484784001878216 ENSG00000130939 UBE4B
ENST00000343090 0.661559138410019 0.384615944447033 -0.0319702649408342 ENSG00000130939 UBE4B
ENST00000475795 0.969960868662384 0.916565381789858 -0.00607521484347576 ENSG00000130939 UBE4B
ENST00000470736 0.764182971370309 0.521302671420719 0.0366750996933838 ENSG00000130939 UBE4B
ENST00000466379 0.868027262019998 0.697873460796398 0.023514216187099 ENSG00000130939 UBE4B
ENST00000377093 0.65039439195772 0.370952810386081 0.0342878656123082 ENSG00000054523 KIF1B
ENST00000263934 0.922993453636274 0.804661062824954 0.00920635008627626 ENSG00000054523 KIF1B
ENST00000377086 0.93767622337769 0.83925441112332 0.00757812106785071 ENSG00000054523 KIF1B
ENST00000377083 0.665448390152825 0.388942769153629 0.0321362046531073 ENSG00000054523 KIF1B
ENST00000377081 0.865577832377209 0.692180091664492 0.0147374054127315 ENSG00000054523 KIF1B
ENST00000491493 0.575652095559213 0.293198213704118 -0.0472658540775 ENSG00000142657 PGD
ENST00000541529 0.863888486295891 0.688658240610445 -0.0148425223597485 ENSG00000142657 PGD
ENST00000477958 0.689913118622843 0.419386584317875 -0.0385986265971721 ENSG00000142657 PGD
ENST00000270776 0.888839224766966 0.73647718024764 -0.0125292321990388 ENSG00000142657 PGD
ENST00000483936 0.627849331809201 0.346478172523001 -0.0377777546724535 ENSG00000142657 PGD
ENST00000538557 0.858677104211369 0.678486519127594 -0.0155378107379258 ENSG00000142657 PGD
ENST00000465632 0.711325256304953 0.446470670806975 -0.0362982093657854 ENSG00000142657 PGD
ENST00000460189 0.602236481593694 0.318887757462415 -0.042053993453263 ENSG00000142657 PGD
ENST00000493288 0.764854605260395 0.522574777188245 -0.036496784671824 ENSG00000142657 PGD
ENST00000498356 0.733127496013809 0.474228773458395 0.0332511839162228 ENSG00000142657 PGD
ENST00000496718 0.624617371330089 0.342763167265023 0.0494773369631969 ENSG00000142657 PGD
ENST00000377038 0.791868947501797 0.565437980755549 -0.0229842551004308 ENSG00000160049 DFFA
ENST00000476658 0.997843434745176 0.995003167489706 -0.000318884134480254 ENSG00000160049 DFFA
ENST00000377036 0.949239208854734 0.865845111908075 -0.00878662198504904 ENSG00000160049 DFFA
ENST00000356607 0.137470855471554 0.0190508335021507 -0.128177570875324 ENSG00000142655 PEX14
ENST00000538836 0.145867928311441 0.0211494714760937 -0.126654703527584 ENSG00000142655 PEX14
ENST00000491661 0.187700732271579 0.0342442727955914 -0.127680392441845 ENSG00000142655 PEX14
ENST00000473118 0.486474392776341 0.209678499997066 0.0563142663047121 ENSG00000120948 TARDBP
ENST00000240185 0.534103612750091 0.253376876814358 0.0466622437404545 ENSG00000120948 TARDBP
ENST00000476201 0.419399510761548 0.158328152857072 0.0647073475006454 ENSG00000120948 TARDBP
ENST00000472476 0.575041477863764 0.292480127029848 0.0448394160430081 ENSG00000120948 TARDBP
ENST00000439080 0.642422032982881 0.362300593612201 0.0384332959840249 ENSG00000120948 TARDBP
ENST00000473869 0.511969247694033 0.233211174091911 0.048951135342199 ENSG00000120948 TARDBP
ENST00000315091 0.530347202323705 0.250077768084846 0.0471711835355121 ENSG00000120948 TARDBP
ENST00000477447 0.674225724521675 0.399197599555543 0.0387484343466085 ENSG00000120948 TARDBP
ENST00000496840 0.471120571085297 0.19648721838425 0.0652576090245224 ENSG00000120948 TARDBP
ENST00000376957 0.72001892162515 0.457913678018583 -0.0314951607624328 ENSG00000116649 SRM
ENST00000490101 0.184133160515334 0.0328491735409339 -0.140906706389447 ENSG00000116649 SRM
ENST00000465788 0.999447144201639 0.999093864402937 5.22084065511919e-05 ENSG00000116649 SRM
ENST00000459997 0.995841033090389 0.989097355905449 0.00059573087446869 ENSG00000116649 SRM
ENST00000487300 0.826945625674925 0.620760792869856 -0.024742544475999 ENSG00000116649 SRM
ENST00000304457 0.294016980401864 0.0798516900398428 0.0741597555708154 ENSG00000171824 EXOSC10
ENST00000376936 0.294016980401864 0.0798516900398428 0.0741597555708154 ENSG00000171824 EXOSC10
ENST00000474216 0.368908680394889 0.122973589615836 0.0879673519739073 ENSG00000171824 EXOSC10
ENST00000544779 0.296855590396826 0.0814850539572065 0.0737890710150997 ENSG00000171824 EXOSC10
ENST00000376838 0.974691088660815 0.931318420276563 0.00478444195019666 ENSG00000198793 MTOR
ENST00000361445 0.679401184678375 0.405156730615127 -0.0343249540606443 ENSG00000198793 MTOR
ENST00000376592 0.906108942829163 0.769600972675627 -0.0180425480725367 ENSG00000177000 MTHFR
ENST00000376583 0.904726141369383 0.766962238306527 -0.0180801792872677 ENSG00000177000 MTHFR
ENST00000376590 0.94796690601195 0.860933555045122 -0.0108770149468368 ENSG00000177000 MTHFR
ENST00000312413 0.710175710923374 0.444771452830117 -0.0371040225127334 ENSG00000011021 CLCN6
ENST00000346436 0.699589337052009 0.431729311020643 -0.0381637490914344 ENSG00000011021 CLCN6
ENST00000376487 0.653616639584994 0.374508173871886 -0.0475176655525503 ENSG00000011021 CLCN6
ENST00000376496 0.606378639475931 0.322874740296931 -0.0538594029657493 ENSG00000011021 CLCN6
ENST00000376572 0.759342719700607 0.515260201636403 0.0346989192188036 ENSG00000116685 KIAA2013
ENST00000376576 0.885983381572421 0.731292318243481 0.0208994179265102 ENSG00000116685 KIAA2013
ENST00000485046 0.963767055322712 0.900904886548314 0.00679119251607832 ENSG00000083444 PLOD1
ENST00000449038 0.78237815211994 0.549842184002136 -0.0338448195387479 ENSG00000083444 PLOD1
ENST00000358133 0.795424037764737 0.570952627792024 -0.0311143509022897 ENSG00000083444 PLOD1
ENST00000376369 0.789420852202268 0.561473965630022 0.031222200178314 ENSG00000083444 PLOD1
ENST00000429000 0.970624999997023 0.918076993620875 0.0056026245349408 ENSG00000083444 PLOD1
ENST00000196061 0.808197929228303 0.590276605330559 0.0290411487397118 ENSG00000083444 PLOD1
ENST00000465920 0.472849997064924 0.197991421415766 0.0757874196764967 ENSG00000083444 PLOD1
ENST00000491536 0.773237342872018 0.536109360482028 0.034844555101549 ENSG00000083444 PLOD1
ENST00000470133 0.726634890799688 0.465339947276337 0.0419315384510389 ENSG00000083444 PLOD1
ENST00000481933 0.779199210468961 0.545207065993063 0.0358589333279666 ENSG00000083444 PLOD1
ENST00000444836 0.256631039658785 0.0624151209528818 0.0740779895354971 ENSG00000116688 MFN2
ENST00000490079 0.881245730483457 0.722151955952063 -0.0225216501530117 ENSG00000116688 MFN2
ENST00000235329 0.256790505168023 0.0625039980664704 0.0740719594426476 ENSG00000116688 MFN2
ENST00000484391 0.984913273071514 0.957069019941667 0.00330688699981015 ENSG00000116688 MFN2
ENST00000497302 0.793840587549741 0.568589750775634 0.034043483840539 ENSG00000116688 MFN2
ENST00000412236 0.649564089034062 0.369772502611126 0.0538058931832564 ENSG00000116688 MFN2
ENST00000356315 0.512474429028888 0.233637493465316 -0.0480977727015834 ENSG00000048707 VPS13D
ENST00000358136 0.512474429028888 0.233637493465316 -0.0480977727015834 ENSG00000048707 VPS13D
ENST00000011700 0.541019280745285 0.260072131179815 -0.0487191372490723 ENSG00000048707 VPS13D
ENST00000460333 0.725665428120165 0.464287091428795 -0.0400744626962504 ENSG00000048707 VPS13D
ENST00000496628 0.540876516335846 0.259802254339842 -0.0565513429916304 ENSG00000048707 VPS13D
ENST00000543766 0.556458165888402 0.273615216222453 -0.0627366990446718 ENSG00000048707 VPS13D
ENST00000376223 0.0513373935691587 0.00294887824197325 -0.188355875376932 ENSG00000162496 DHRS3
ENST00000376048 0.68503795514036 0.412485832268063 -0.0330111947446105 ENSG00000116731 PRDM2
ENST00000311066 0.767340798392363 0.52651181958452 -0.025965701159842 ENSG00000116731 PRDM2
ENST00000235372 0.685640611828948 0.413461285707118 -0.0329127654386396 ENSG00000116731 PRDM2
ENST00000491134 0.892187968299604 0.74416496820108 -0.0135070822660106 ENSG00000116731 PRDM2
ENST00000413440 0.857759667157958 0.67713417094273 -0.0172421917794722 ENSG00000116731 PRDM2
ENST00000343137 0.876741446041796 0.713991666524661 -0.0152236229877072 ENSG00000116731 PRDM2
ENST00000503842 0.863500103986473 0.687641749382515 -0.0163692651171383 ENSG00000116731 PRDM2
ENST00000407521 0.707454987567392 0.441104972840466 -0.0491878965888891 ENSG00000116731 PRDM2
ENST00000505823 0.859509087757603 0.679962237729399 -0.0168082170207356 ENSG00000116731 PRDM2
ENST00000491547 0.652300988863068 0.373237231078113 -0.0577638398207228 ENSG00000189337 KAZN
ENST00000376030 0.856419086034169 0.674748019923883 -0.025865538132141 ENSG00000189337 KAZN
ENST00000503743 0.71687040316814 0.453245286718061 -0.0488248542866416 ENSG00000189337 KAZN
ENST00000422387 0.854368230728182 0.671157155583642 -0.0262099740398234 ENSG00000189337 KAZN
ENST00000361144 0.897916022865374 0.753770365749261 -0.0193617706445244 ENSG00000189337 KAZN
ENST00000400798 0.952112379555364 0.872991072946224 -0.00998514947007906 ENSG00000189337 KAZN
ENST00000400797 0.79905441591765 0.576085648535063 -0.0372376253748993 ENSG00000189337 KAZN
ENST00000375980 0.942252917135949 0.848991946119133 0.00890197402892882 ENSG00000142634 EFHD2
ENST00000445566 0.865577832377209 0.691566621513274 0.0214277957204717 ENSG00000142634 EFHD2
ENST00000375849 0.975268038750324 0.932593711708712 0.00377062934618699 ENSG00000116138 DNAJC16
ENST00000375847 0.988085493867543 0.964798821478982 0.0019605498139367 ENSG00000116138 DNAJC16
ENST00000475133 0.988085493867543 0.964798821478982 0.0019605498139367 ENSG00000116138 DNAJC16
ENST00000375838 0.991209489958061 0.972368867137337 -0.00187905196347739 ENSG00000116138 DNAJC16
ENST00000483270 0.926961880772933 0.813860805808482 0.0121813914903822 ENSG00000116138 DNAJC16
ENST00000480945 0.876482874827466 0.712924648096642 0.0168175706441399 ENSG00000197312 DDI2
ENST00000320153 0.563382633427893 0.280202993787418 -0.0595310935523277 ENSG00000197312 DDI2
ENST00000375799 0.775429677822338 0.539231766768142 -0.0302507765301742 ENSG00000116786 PLEKHM2
ENST00000375793 0.775429677822338 0.539231766768142 -0.0302507765301742 ENSG00000116786 PLEKHM2
ENST00000453804 0.792488449800696 0.566191656825721 -0.0321083965406105 ENSG00000237938 RP11-288I21.1
ENST00000496928 0.0938649917668014 0.00887798813332375 -0.161556871891722 ENSG00000162458 FBLIM1
ENST00000508310 0.100127579897123 0.0101407086255762 -0.160635692992847 ENSG00000162458 FBLIM1
ENST00000510393 0.110633721478723 0.0124893105732418 -0.157666550210638 ENSG00000162458 FBLIM1
ENST00000430076 0.097719830490035 0.00962577294837502 -0.159123582685558 ENSG00000162458 FBLIM1
ENST00000375771 0.647660679638748 0.367544302941293 -0.0349958818341395 ENSG00000162458 FBLIM1
ENST00000510929 0.097719830490035 0.00962618139687333 -0.159455021899439 ENSG00000162458 FBLIM1
ENST00000502638 0.0946238023309838 0.00901980383825529 -0.162063946996049 ENSG00000162458 FBLIM1
ENST00000375766 0.6482108078923 0.367990174751227 -0.03499948591407 ENSG00000162458 FBLIM1
ENST00000400773 0.645436901155313 0.365540862528983 -0.03519132746131 ENSG00000162458 FBLIM1
ENST00000483633 0.103044434139246 0.0107330920600082 -0.161805692782164 ENSG00000162458 FBLIM1
ENST00000502739 0.0807390600120914 0.00670221918763863 -0.161012918943659 ENSG00000162458 FBLIM1
ENST00000431771 0.110687358448977 0.0125004148673298 -0.159249752307494 ENSG00000162458 FBLIM1
ENST00000441801 0.234840918871609 0.0529839082241234 -0.106138671205807 ENSG00000162458 FBLIM1
ENST00000332305 0.849069110010428 0.661181841753216 -0.0196742365881187 ENSG00000162458 FBLIM1
ENST00000514156 0.972745232034975 0.926869559256126 -0.00534701529415215 ENSG00000162458 FBLIM1
ENST00000509138 0.776171601903647 0.540222943164069 0.0340697708471507 ENSG00000162458 FBLIM1
ENST00000375759 0.718887316643847 0.45603177040709 -0.0247619519414462 ENSG00000065526 SPEN
ENST00000358432 0.962393726026746 0.897559839903562 0.00535478308599945 ENSG00000142627 EPHA2
ENST00000480202 0.380922394130969 0.130989907968389 -0.0810576736253883 ENSG00000142627 EPHA2
ENST00000461614 0.901468080596804 0.760857766590562 -0.0169803089298313 ENSG00000142627 EPHA2
ENST00000375592 0.0677757418870339 0.00490110709768754 -0.142979790563337 ENSG00000037637 FBXO42
ENST00000475078 0.118363035433114 0.014448341893616 -0.163690441043277 ENSG00000055070 SZRD1
ENST00000401088 0.51445589323686 0.235612365614352 -0.0444295435551882 ENSG00000055070 SZRD1
ENST00000471507 0.0768382825880958 0.00614969288015308 -0.160347480066429 ENSG00000055070 SZRD1
ENST00000401089 0.51445589323686 0.235612365614352 -0.0444295435551882 ENSG00000055070 SZRD1
ENST00000486763 0.0381650744757404 0.00175517309316919 -0.182512596384245 ENSG00000055070 SZRD1
ENST00000476423 0.109865080565809 0.0122738329380489 -0.164827679802694 ENSG00000055070 SZRD1
ENST00000475554 0.0425870671878644 0.00212174739412675 -0.179248470025792 ENSG00000055070 SZRD1
ENST00000375590 0.269702012665462 0.0681680968907756 -0.078902335132581 ENSG00000055070 SZRD1
ENST00000472351 0.0688928722031937 0.00504341144737996 -0.164658977201814 ENSG00000055070 SZRD1
ENST00000492354 0.516790640017169 0.237743447995646 -0.0442350169492043 ENSG00000055070 SZRD1
ENST00000472461 0.0661774893590571 0.00472320059474649 -0.165313625043084 ENSG00000055070 SZRD1
ENST00000491418 0.655453402293014 0.377405171918604 -0.0339711093263898 ENSG00000187144 SPATA21
ENST00000466212 0.934929864699653 0.832423187822974 0.00883115193988681 ENSG00000187144 SPATA21
ENST00000337132 0.625763116236059 0.343976462186093 0.0409150984225206 ENSG00000157191 NECAP2
ENST00000504551 0.972339306773572 0.924719780207978 0.00484370840312696 ENSG00000157191 NECAP2
ENST00000406746 0.625554300975935 0.343722024842317 0.0409168199073255 ENSG00000157191 NECAP2
ENST00000457722 0.990177479987048 0.970121020745084 0.00187659777540378 ENSG00000157191 NECAP2
ENST00000443980 0.625554300975935 0.343722024842317 0.0409168199073255 ENSG00000157191 NECAP2
ENST00000504858 0.852564963358281 0.667561284748909 -0.0237279039281069 ENSG00000157191 NECAP2
ENST00000508680 0.701048719394671 0.433438161892785 -0.044223694333224 ENSG00000157191 NECAP2
ENST00000492095 0.625554300975935 0.343722024842317 0.0409168199073255 ENSG00000157191 NECAP2
ENST00000459640 0.984448942883074 0.955667789022171 0.00287917388544375 ENSG00000157191 NECAP2
ENST00000496239 0.625554300975935 0.343722024842317 0.0409168199073255 ENSG00000157191 NECAP2
ENST00000513161 0.972339306773572 0.924719780207978 0.00484370840312696 ENSG00000157191 NECAP2
ENST00000263511 0.80313138262065 0.581596677016456 -0.0312555918527428 ENSG00000080947 CROCCP3
ENST00000591348 0.653361604720849 0.374280222737096 -0.0510328726867421 ENSG00000080947 CROCCP3
ENST00000430580 0.417024842204859 0.156671373409081 0.052612138841546 ENSG00000219481 NBPF1
ENST00000392963 0.474199852477595 0.199439795374546 0.0548968315266722 ENSG00000219481 NBPF1
ENST00000432949 0.967343025068294 0.908985791780898 0.00648932269532032 ENSG00000219481 NBPF1
ENST00000420513 0.513660504177307 0.234632381849247 0.0590384428655578 ENSG00000219481 NBPF1
ENST00000599069 0.90222435929895 0.762081690870668 0.0144701558298629 ENSG00000219481 NBPF1
ENST00000449853 0.988556336371972 0.966376623471188 -0.00234021614639026 ENSG00000219481 NBPF1
ENST00000540383 0.811528066766672 0.595586595956959 -0.02944278225342 ENSG00000215908 CROCCP2
ENST00000412962 0.940630873977363 0.846114083528666 -0.0106123929427231 ENSG00000215908 CROCCP2
ENST00000375541 0.310634514428406 0.0885232082901906 -0.0990099294287392 ENSG00000058453 CROCC
ENST00000445545 0.392373147386048 0.138584688999928 -0.0920539639562755 ENSG00000058453 CROCC
ENST00000375535 0.916583093958223 0.790926358964583 -0.0158031012735254 ENSG00000117122 MFAP2
ENST00000375534 0.878806699215932 0.718109070922447 -0.0216900683846609 ENSG00000117122 MFAP2
ENST00000490075 0.896673737596395 0.75164649023946 -0.0189357316539931 ENSG00000117122 MFAP2
ENST00000438542 0.897667728833131 0.753301793885207 -0.0188099782463751 ENSG00000117122 MFAP2
ENST00000476788 0.865577832377209 0.691540112008665 -0.0240319644192028 ENSG00000117122 MFAP2
ENST00000478684 0.732592614028148 0.473053226676272 -0.0452458149122714 ENSG00000117122 MFAP2
ENST00000492598 0.680678368691971 0.406758257939329 -0.0526969250287478 ENSG00000117122 MFAP2
ENST00000446261 0.491929551786006 0.21472955561756 -0.0704438583514764 ENSG00000226526 RP1-37C10.3
ENST00000326735 0.302562435023038 0.0843157484067508 -0.0953982043606414 ENSG00000159363 ATP13A2
ENST00000341676 0.304007632273055 0.0851826049635916 -0.0957078103437575 ENSG00000159363 ATP13A2
ENST00000452699 0.304007632273055 0.0852415175069371 -0.0956996859089564 ENSG00000159363 ATP13A2
ENST00000375499 0.430995229456736 0.166099550973739 0.0659308504237298 ENSG00000117118 SDHB
ENST00000485515 0.442768626980538 0.1744906290285 0.06658694518079 ENSG00000117118 SDHB
ENST00000491274 0.251273586885554 0.0599701372853179 0.100653050805282 ENSG00000117118 SDHB
ENST00000475506 0.231322905421211 0.0513151943042588 0.112170146713258 ENSG00000117118 SDHB
ENST00000463045 0.327390727979371 0.0974715494342 0.0956679662541889 ENSG00000117118 SDHB
ENST00000375436 0.634552046908041 0.353813056218948 -0.0395919339260427 ENSG00000179051 RCC2
ENST00000474892 0.766518444335071 0.524759181691073 0.0372847913222935 ENSG00000179051 RCC2
ENST00000375433 0.377815788935249 0.128965696074266 -0.0704451790047161 ENSG00000179051 RCC2
ENST00000361221 0.150506189186297 0.0224456983123447 -0.136345641706829 ENSG00000074964 ARHGEF10L
ENST00000452522 0.150506189186297 0.0224456983123447 -0.136345641706829 ENSG00000074964 ARHGEF10L
ENST00000434513 0.150852566557665 0.0225498655359957 -0.141379920090768 ENSG00000074964 ARHGEF10L
ENST00000375415 0.155682200068329 0.023914792490776 -0.141341224059306 ENSG00000074964 ARHGEF10L
ENST00000494072 0.489675249543175 0.212879925381069 -0.0599766607034736 ENSG00000255275 RP13-279N23.2
ENST00000455833 0.349206159159489 0.110098168984891 -0.0763016030269138 ENSG00000169991 IFFO2
ENST00000416166 0.0632901342512668 0.00440087938145541 -0.16885591389139 ENSG00000169991 IFFO2
ENST00000375254 0.30881142995359 0.0876400677792649 -0.0723415009270243 ENSG00000127481 UBR4
ENST00000375226 0.308506253022616 0.0874173749774421 -0.0723900705670191 ENSG00000127481 UBR4
ENST00000375267 0.308506253022616 0.0874173749774421 -0.0723900705670191 ENSG00000127481 UBR4
ENST00000375217 0.308506253022616 0.0874173749774421 -0.0723900705670191 ENSG00000127481 UBR4
ENST00000429347 0.117992287597292 0.0143363526993957 -0.120921389838955 ENSG00000127481 UBR4
ENST00000375224 0.147615057247652 0.0215908167153044 -0.106370988190028 ENSG00000127481 UBR4
ENST00000543981 0.144944923002629 0.0209063474482696 -0.109292030370862 ENSG00000127481 UBR4
ENST00000467272 0.406428511821757 0.148751078806229 -0.079714961776322 ENSG00000127481 UBR4
ENST00000375218 0.336597652566159 0.102492067716394 -0.10379871861417 ENSG00000127481 UBR4
ENST00000425413 0.506001580805578 0.2278396758519 -0.0642968026908746 ENSG00000127481 UBR4
ENST00000417040 0.558426486274931 0.275449855563313 -0.0522441409624082 ENSG00000127481 UBR4
ENST00000419533 0.77791416848898 0.543089071993529 -0.0279179903843736 ENSG00000127481 UBR4
ENST00000437898 0.319505346991809 0.0930662155426915 0.0505416784231825 ENSG00000230424 RP1-43E13.2
ENST00000477853 0.388190603445601 0.135548124706559 0.0448284003142413 ENSG00000127463 EMC1
ENST00000480380 0.609730530391231 0.326532011402087 0.0384985899614621 ENSG00000127463 EMC1
ENST00000375199 0.452026034298197 0.181780811785796 0.0417880641676089 ENSG00000127463 EMC1
ENST00000375208 0.527838447853666 0.247814612852268 0.0403248863248026 ENSG00000127463 EMC1
ENST00000461353 0.938275109642915 0.840762815888046 0.0101293820160085 ENSG00000127463 EMC1
ENST00000486405 0.645027498584707 0.364849978921146 0.050910349482758 ENSG00000127463 EMC1
ENST00000486238 0.86747369859231 0.696922611251866 0.0234464687266173 ENSG00000127463 EMC1
ENST00000494770 0.944497383807087 0.853678353757887 0.00967287709875895 ENSG00000127463 EMC1
ENST00000467423 0.427673847842569 0.163766222291543 0.0763887543356483 ENSG00000127463 EMC1
ENST00000475079 0.944214159317842 0.853284513750286 0.00940054684533062 ENSG00000127463 EMC1
ENST00000488681 0.651869222714989 0.372494063841176 0.0472118228344446 ENSG00000127463 EMC1
ENST00000356068 0.649303800711736 0.369274021204007 0.0475169740199447 ENSG00000127463 EMC1
ENST00000330263 0.988556336371972 0.966379028824146 -0.00197163813076602 ENSG00000053372 MRTO4
ENST00000235835 0.739430186377377 0.483314856529669 0.0393514801947093 ENSG00000053371 AKR7A2
ENST00000330072 0.72458677906483 0.462860526314811 0.0411936655238817 ENSG00000053371 AKR7A2
ENST00000489286 0.719842150291349 0.457500634968256 0.0438240353266148 ENSG00000053371 AKR7A2
ENST00000401084 0.190228164527921 0.0352731826880821 -0.0848663588150104 ENSG00000077549 CAPZB
ENST00000264203 0.190243512172898 0.0352805342822629 -0.0848661884231579 ENSG00000077549 CAPZB
ENST00000375144 0.366171601516164 0.1210399057847 -0.0653578473449772 ENSG00000077549 CAPZB
ENST00000375142 0.190710358006774 0.0355069532088645 -0.0847684815342132 ENSG00000077549 CAPZB
ENST00000433834 0.239332580132937 0.0546548485848304 -0.0759265156681885 ENSG00000077549 CAPZB
ENST00000264202 0.115256554224464 0.0137059066565481 -0.0990036845563687 ENSG00000077549 CAPZB
ENST00000413711 0.114262766324827 0.0134240469069297 -0.111267146887336 ENSG00000077549 CAPZB
ENST00000459967 0.0892706805866595 0.0080896987114455 -0.136572686762693 ENSG00000077549 CAPZB
ENST00000457768 0.330652915769505 0.0990361783714876 -0.103875898508434 ENSG00000077549 CAPZB
ENST00000489607 0.201225050726434 0.0393927950335955 -0.123735832658944 ENSG00000077549 CAPZB
ENST00000482808 0.0721918444900468 0.0054752052491874 -0.154654872296833 ENSG00000077549 CAPZB
ENST00000602662 0.352384247971182 0.112670494752198 -0.0827763212218146 ENSG00000270136 MINOS1-NBL1
ENST00000486890 0.270162942550127 0.0684096398330099 -0.113531361226158 ENSG00000173436 MINOS1
ENST00000322753 0.302784020891072 0.0844552914351063 -0.107873890576794 ENSG00000173436 MINOS1
ENST00000498067 0.19769652001973 0.0380359828827733 -0.156783780804868 ENSG00000173436 MINOS1
ENST00000462646 0.274880229391342 0.0702644432176858 -0.112626468349298 ENSG00000173436 MINOS1
ENST00000467029 0.300875062829186 0.0834560059891302 -0.109620963502379 ENSG00000173436 MINOS1
ENST00000481464 0.300875062829186 0.08346258421473 -0.109616912769344 ENSG00000173436 MINOS1
ENST00000498642 0.294410871708337 0.0801162202008454 -0.110897338102365 ENSG00000173436 MINOS1
ENST00000479642 0.243656336869563 0.0564781064709056 -0.142253637824292 ENSG00000173436 MINOS1
ENST00000602293 0.388634696380254 0.135825483818266 -0.0880521028373881 ENSG00000270136 MINOS1-NBL1
ENST00000602384 0.392507050911732 0.138683098506392 -0.0880283520940386 ENSG00000270136 MINOS1-NBL1
ENST00000602450 0.388680640585239 0.135920893124191 -0.088041817102554 ENSG00000270136 MINOS1-NBL1
ENST00000485362 0.299133574672846 0.0825689248292345 -0.109932736645193 ENSG00000173436 MINOS1
ENST00000375136 0.83250442062745 0.632700521980205 -0.0255504246716508 ENSG00000158747 NBL1
ENST00000548815 0.83250442062745 0.632805497419104 -0.0255535318598201 ENSG00000158747 NBL1
ENST00000375120 0.805458302601277 0.585422774334475 -0.0292877732256399 ENSG00000169914 OTUD3
ENST00000375078 0.389978189391984 0.136991519796462 -0.0963079033916932 ENSG00000162545 CAMK2N1
ENST00000264198 0.865198531582994 0.690732709216793 0.0228128568288597 ENSG00000090432 MUL1
ENST00000321556 0.554783398763261 0.271983407579429 0.0478635879958429 ENSG00000158828 PINK1
ENST00000492302 0.782858003297161 0.550689164359818 0.0268408811383683 ENSG00000158828 PINK1
ENST00000451424 0.209596195097498 0.0426893197934154 0.0753161755630865 ENSG00000117242 PINK1-AS
ENST00000400490 0.737377808738608 0.480251439196791 0.0325579281940852 ENSG00000158828 PINK1
ENST00000602624 0.437180731973853 0.170684757933744 0.0528774213096893 ENSG00000244038 DDOST
ENST00000375048 0.436305669991294 0.170041731910321 0.0529435312113704 ENSG00000244038 DDOST
ENST00000415136 0.43939365131528 0.172227728076381 0.0525750294322059 ENSG00000244038 DDOST
ENST00000475210 0.409137346738184 0.150773680327093 0.0773427271669165 ENSG00000244038 DDOST
ENST00000464364 0.585374623532153 0.302945960660393 0.043864322089233 ENSG00000244038 DDOST
ENST00000477229 0.437098062129323 0.170608878803203 0.0617895431391787 ENSG00000244038 DDOST
ENST00000312239 0.758130521591901 0.513378287180525 0.0265661860843996 ENSG00000127483 HP1BP3
ENST00000375003 0.437194519583807 0.170703469664115 0.0556154108289216 ENSG00000127483 HP1BP3
ENST00000413451 0.439719943592339 0.172433618607911 0.0932857535599162 ENSG00000203394 RP5-930J4.4
ENST00000488722 0.441797243223524 0.173827390551688 0.0664056108556704 ENSG00000127483 HP1BP3
ENST00000419948 0.379478861425138 0.12999226587701 0.0693971495668954 ENSG00000127483 HP1BP3
ENST00000438032 0.994978198239122 0.98630211014535 0.00071641670113647 ENSG00000127483 HP1BP3
ENST00000424732 0.997704437885457 0.994529446866589 0.000283451889832646 ENSG00000127483 HP1BP3
ENST00000417710 0.938263785144412 0.840229196833265 0.0097356406527952 ENSG00000127483 HP1BP3
ENST00000487117 0.888195578396409 0.735488423266519 -0.0168823513160531 ENSG00000127483 HP1BP3
ENST00000375000 0.9285242963604 0.81774965185689 -0.0113036561728559 ENSG00000127483 HP1BP3
ENST00000437575 0.292257711561167 0.0788731686583898 -0.0875252028267385 ENSG00000127483 HP1BP3
ENST00000419490 0.265085839413 0.0661284421172963 -0.0926467643445351 ENSG00000127483 HP1BP3
ENST00000414993 0.254850264861298 0.0614984146732381 -0.0940142226891033 ENSG00000127483 HP1BP3
ENST00000443615 0.238477149463094 0.0542820345974282 -0.0983730115024336 ENSG00000127483 HP1BP3
ENST00000264211 0.138216025484767 0.0192440976099121 -0.0716206635497308 ENSG00000075151 EIF4G3
ENST00000400422 0.0354468664671573 0.00152597203834279 -0.115035246303993 ENSG00000075151 EIF4G3
ENST00000602326 0.0354468664671573 0.00152597203834279 -0.115035246303993 ENSG00000075151 EIF4G3
ENST00000374935 0.133065728005208 0.0179328794029938 -0.0723228970425475 ENSG00000075151 EIF4G3
ENST00000537738 0.556319073870112 0.273440056772741 -0.0346745773687053 ENSG00000075151 EIF4G3
ENST00000374937 0.155521396810348 0.0238409047052625 -0.0699480566146354 ENSG00000075151 EIF4G3
ENST00000536266 0.20214978421046 0.0397740757145748 -0.0610227832652664 ENSG00000075151 EIF4G3
ENST00000435383 0.408816973870569 0.150348930489917 -0.0838036870571301 ENSG00000075151 EIF4G3
ENST00000496705 0.896428298514762 0.751120593406876 -0.0162075310451847 ENSG00000075151 EIF4G3
ENST00000374933 0.0827099997361716 0.00699503143993444 -0.127407301518166 ENSG00000075151 EIF4G3
ENST00000544689 0.0758717904428353 0.00601180861116224 -0.128400302547792 ENSG00000075151 EIF4G3
ENST00000356916 0.0775843972627451 0.00624837877196055 -0.149644906701657 ENSG00000075151 EIF4G3
ENST00000374927 0.274690347095771 0.0702107954820061 -0.0926103366502889 ENSG00000075151 EIF4G3
ENST00000438975 0.0281215946915691 0.00100041775667682 -0.194114832486616 ENSG00000075151 EIF4G3
ENST00000411888 0.0219983872572052 0.000638031807820787 -0.199321684669157 ENSG00000075151 EIF4G3
ENST00000415912 0.928313644706441 0.817213747467333 -0.0087495641277842 ENSG00000117298 ECE1
ENST00000357071 0.970334821819094 0.91738923867601 -0.00411469531354734 ENSG00000117298 ECE1
ENST00000531334 0.875713546019214 0.711146975726445 -0.0212266586729018 ENSG00000117298 ECE1
ENST00000374893 0.764435418068903 0.521824296621977 -0.0269260533265686 ENSG00000117298 ECE1
ENST00000436918 0.773135654004154 0.535924885924147 -0.0259723261245702 ENSG00000117298 ECE1
ENST00000264205 0.774022284390765 0.537428863844618 -0.0259317215498913 ENSG00000117298 ECE1
ENST00000526194 0.976194573851712 0.935153529743124 -0.00383572177117698 ENSG00000117298 ECE1
ENST00000470394 0.576236914213199 0.293870891421257 0.0599532709101642 ENSG00000117298 ECE1
ENST00000528294 0.510201130164571 0.231615129973624 0.0678891975820903 ENSG00000117298 ECE1
ENST00000473505 0.389849893337733 0.136823155190808 -0.0941219270447779 ENSG00000117298 ECE1
ENST00000481130 0.307163019209738 0.0866317634767712 -0.115935170502675 ENSG00000117298 ECE1
ENST00000527991 0.377744615761947 0.128915032896576 -0.103294587408893 ENSG00000117298 ECE1
ENST00000463334 0.164939961433976 0.0266091176090098 -0.1366718959456 ENSG00000117298 ECE1
ENST00000454000 0.467112135485556 0.193433714536631 -0.067378835325956 ENSG00000142794 NBPF3
ENST00000318220 0.522648717070461 0.24311948276409 -0.0597074750151411 ENSG00000142794 NBPF3
ENST00000318249 0.522648717070461 0.24311948276409 -0.0597074750151411 ENSG00000142794 NBPF3
ENST00000342104 0.522648717070461 0.24311948276409 -0.0597074750151411 ENSG00000142794 NBPF3
ENST00000486229 0.282231117465254 0.0738499156710223 -0.0982233156998115 ENSG00000142794 NBPF3
ENST00000434838 0.918724687290805 0.796074327515525 -0.0140772465206074 ENSG00000142794 NBPF3
ENST00000400301 0.533227261002829 0.252517114318109 0.0439540574724201 ENSG00000090686 USP48
ENST00000308271 0.532584062256571 0.251812739700534 0.0441496152537323 ENSG00000090686 USP48
ENST00000374732 0.423424477439186 0.160879559881316 0.0635915003374836 ENSG00000090686 USP48
ENST00000529637 0.522266284348545 0.242546522283578 0.0461852158355357 ENSG00000090686 USP48
ENST00000487880 0.453262492361612 0.182554690004773 0.0796786855283826 ENSG00000090686 USP48
ENST00000526044 0.760652057826768 0.516955282119171 0.038713182592742 ENSG00000090686 USP48
ENST00000534705 0.713555639704125 0.449318052726605 0.0450897395312625 ENSG00000090686 USP48
ENST00000421625 0.770594101174013 0.532256421980347 0.030385142628482 ENSG00000090686 USP48
ENST00000344642 0.450678116654358 0.180767602974177 -0.0701082103762874 ENSG00000187942 LDLRAD2
ENST00000543870 0.417030510024531 0.156689019579837 -0.0823171862816745 ENSG00000187942 LDLRAD2
ENST00000486901 0.322211583621296 0.0944603360636237 -0.0881533954632334 ENSG00000142798 HSPG2
ENST00000374695 0.353250005944542 0.113160661042549 -0.0750369594509137 ENSG00000142798 HSPG2
ENST00000481644 0.129058859879239 0.01688147127197 -0.15424243354405 ENSG00000142798 HSPG2
ENST00000469378 0.927985952070113 0.816683573870306 0.0143629156518388 ENSG00000142798 HSPG2
ENST00000426143 0.502906137220818 0.225265498323144 -0.0746480104343873 ENSG00000142798 HSPG2
ENST00000471322 0.692266482930684 0.423015956959121 -0.0459805348973674 ENSG00000142798 HSPG2
ENST00000374676 0.514370482284167 0.235491576100072 -0.0631440767052656 ENSG00000142798 HSPG2
ENST00000453796 0.946180686536353 0.857093388304464 0.0111283684587271 ENSG00000142798 HSPG2
ENST00000430507 0.938885905992142 0.841717013764238 -0.00980824198263355 ENSG00000142798 HSPG2
ENST00000493940 0.886765884883571 0.733017912344152 -0.0183569594726021 ENSG00000142798 HSPG2
ENST00000427897 0.617463418882774 0.334733567539585 -0.06321011467741 ENSG00000142798 HSPG2
ENST00000498495 0.294016980401864 0.0798547755783377 -0.120503045270006 ENSG00000142798 HSPG2
ENST00000480900 0.996047723938371 0.989840029573151 -0.000802234437982601 ENSG00000142798 HSPG2
ENST00000412328 0.23424781403106 0.0526232744626076 -0.104066793924446 ENSG00000142798 HSPG2
ENST00000374673 0.182159653864173 0.0322025766583816 -0.124558650120134 ENSG00000142798 HSPG2
ENST00000439717 0.218597521964133 0.0462543100596128 -0.105590467377098 ENSG00000142798 HSPG2
ENST00000400259 0.844574716244887 0.652458793943833 0.0169792899491667 ENSG00000070831 CDC42
ENST00000344548 0.845697431392832 0.65485500968977 0.0168489682371011 ENSG00000070831 CDC42
ENST00000315554 0.835599667790298 0.63798177331545 0.0159507728317669 ENSG00000070831 CDC42
ENST00000498236 0.826278321691023 0.619700987005552 0.0166925824615009 ENSG00000070831 CDC42
ENST00000421089 0.906964488949435 0.771203636302334 0.00981950259222937 ENSG00000070831 CDC42
ENST00000411827 0.702228953685138 0.434856246323179 0.02735646041291 ENSG00000070831 CDC42
ENST00000404138 0.674315495843638 0.399393184275448 -0.0407177568943778 ENSG00000184677 ZBTB40
ENST00000375647 0.674315495843638 0.399393184275448 -0.0407177568943778 ENSG00000184677 ZBTB40
ENST00000374651 0.519477888723069 0.240091330360679 -0.0621085409373647 ENSG00000184677 ZBTB40
ENST00000544305 0.00366979594635702 3.38958570817837e-05 -0.240127747457661 ENSG00000133216 EPHB2
ENST00000374630 0.00978509758510842 0.000170390894099968 -0.204115225415531 ENSG00000133216 EPHB2
ENST00000400191 0.0131507557198167 0.000274014853516049 -0.173089059622711 ENSG00000133216 EPHB2
ENST00000374632 0.0151809559177073 0.000343712296321063 -0.180520185256596 ENSG00000133216 EPHB2
ENST00000374627 0.116508939857038 0.0139978927964866 -0.138648613512916 ENSG00000133216 EPHB2
ENST00000356634 0.407386541420269 0.149412454933011 0.0506431545048546 ENSG00000004487 KDM1A
ENST00000400181 0.410375347869116 0.151516392949294 0.0503866544636036 ENSG00000004487 KDM1A
ENST00000542151 0.407377781921031 0.149382922254822 0.0506421669210245 ENSG00000004487 KDM1A
ENST00000427154 0.118363035433114 0.0144428664732146 0.074870588625976 ENSG00000240553 RP1-184J9.2
ENST00000465864 0.679399830480613 0.405071546495808 0.0480181668381927 ENSG00000004487 KDM1A
ENST00000494920 0.599816109388505 0.316657645038652 0.0495220378023509 ENSG00000004487 KDM1A
ENST00000602503 0.271226392894143 0.0688208210426256 0.103700120044424 ENSG00000004487 KDM1A
ENST00000374623 0.0355043182437772 0.00153348906673822 0.0979300768360424 ENSG00000169641 LUZP1
ENST00000418342 0.608139970269278 0.324891862386385 0.0290304974852514 ENSG00000169641 LUZP1
ENST00000302291 0.613284810725615 0.330045164896385 0.0287061706820233 ENSG00000169641 LUZP1
ENST00000314174 0.939818563950084 0.844083213822886 -0.00684200899296414 ENSG00000169641 LUZP1
ENST00000471849 0.375357787855765 0.127079197488451 -0.0712801473677547 ENSG00000169641 LUZP1
ENST00000475164 0.069368881287234 0.00511052183913988 -0.16832908621426 ENSG00000169641 LUZP1
ENST00000478691 0.0921746357574227 0.00858217310277137 0.0857571890355616 ENSG00000125944 HNRNPR
ENST00000374616 0.0782063162614029 0.00631156049899475 0.0895662538934636 ENSG00000125944 HNRNPR
ENST00000476660 0.0892431167652669 0.00808054197884464 0.124135081674936 ENSG00000125944 HNRNPR
ENST00000374612 0.0782359360161927 0.00631540642904934 0.0895656546337674 ENSG00000125944 HNRNPR
ENST00000302271 0.0793135417507622 0.006483186835436 0.0893303864499912 ENSG00000125944 HNRNPR
ENST00000427764 0.0905369038866159 0.0083297282633302 0.0853779768147709 ENSG00000125944 HNRNPR
ENST00000606561 0.103033156994034 0.0107283730434514 0.0835088658222476 ENSG00000125944 HNRNPR
ENST00000426846 0.0929309218785031 0.00871897227575746 0.086846235968925 ENSG00000125944 HNRNPR
ENST00000463552 0.166380149859781 0.0271851779796083 0.0776043777739091 ENSG00000125944 HNRNPR
ENST00000470941 0.0573993201157127 0.00365711403300045 0.12228168234555 ENSG00000125944 HNRNPR
ENST00000476451 0.155761765099347 0.0239530947743563 0.0890600103766157 ENSG00000125944 HNRNPR
ENST00000490652 0.59299955928002 0.310541636612181 -0.0596103857382325 ENSG00000125944 HNRNPR
ENST00000374561 0.369896790285776 0.123606305758169 -0.0777500547759624 ENSG00000117318 ID3
ENST00000486541 0.398367868073978 0.14250963832609 -0.074106227656747 ENSG00000117318 ID3
ENST00000374550 0.917858661005332 0.794223749978791 -0.012557487712572 ENSG00000142676 RPL11
ENST00000467075 0.632220978228994 0.351189838530857 0.0362503246225233 ENSG00000142676 RPL11
ENST00000482370 0.918210465581619 0.795068433782281 -0.0125101854504723 ENSG00000142676 RPL11
ENST00000443624 0.922639398627564 0.803962348432018 -0.011933350567113 ENSG00000142676 RPL11
ENST00000458455 0.918683715460085 0.79591949642561 -0.0124768832949362 ENSG00000142676 RPL11
ENST00000418390 0.173943161551364 0.0296970604546226 0.0839333643083639 ENSG00000011007 TCEB3
ENST00000609199 0.185688680485267 0.0334434461188025 0.0872963531944102 ENSG00000011007 TCEB3
ENST00000487554 0.891431756944875 0.741743130694978 0.0189592784051424 ENSG00000011007 TCEB3
ENST00000427796 0.793459466094715 0.56766775614188 0.0325752888555489 ENSG00000236810 RP5-886K2.3
ENST00000246151 0.140156667679439 0.0196942125127029 0.126708224966087 ENSG00000057757 PITHD1
ENST00000374514 0.773107747346961 0.535891158624803 0.0294323382728079 ENSG00000011009 LYPLA2
ENST00000400061 0.769946878230288 0.530878315243543 0.029781938336214 ENSG00000011009 LYPLA2
ENST00000420982 0.768287082710811 0.528590431850187 0.0317063512337847 ENSG00000011009 LYPLA2
ENST00000374505 0.707939472980097 0.441632430569442 0.037642602555027 ENSG00000011009 LYPLA2
ENST00000495365 0.806046348599328 0.586045121104523 0.0264581901166131 ENSG00000011009 LYPLA2
ENST00000374503 0.802112703281541 0.580006633262891 0.026757390026358 ENSG00000011009 LYPLA2
ENST00000374502 0.815393965095656 0.601557388997394 0.0253832566798636 ENSG00000011009 LYPLA2
ENST00000492577 0.695079362960002 0.426342584402278 0.0390199199224441 ENSG00000011009 LYPLA2
ENST00000421070 0.996667804151514 0.991169032240803 -0.00060237452978222 ENSG00000011009 LYPLA2
ENST00000481736 0.994220627993835 0.983363217876399 -0.00127718704860731 ENSG00000117308 GALE
ENST00000374497 0.960628772091625 0.893610653782658 -0.00813999527864579 ENSG00000117308 GALE
ENST00000459934 0.994220627993835 0.983245347437731 -0.00128575451241847 ENSG00000117308 GALE
ENST00000429356 0.994565245355202 0.984252946889049 -0.00121958620477167 ENSG00000117308 GALE
ENST00000418277 0.716627299033498 0.452971593837664 -0.0462190117685256 ENSG00000117308 GALE
ENST00000374490 0.718802161356943 0.45591770740911 -0.0380205452619816 ENSG00000117305 HMGCL
ENST00000374487 0.720622731455799 0.458620758676355 -0.0377975459881745 ENSG00000117305 HMGCL
ENST00000374483 0.720622731455799 0.458620758676355 -0.0377975459881745 ENSG00000117305 HMGCL
ENST00000436439 0.718802161356943 0.45591770740911 -0.0380205452619816 ENSG00000117305 HMGCL
ENST00000235958 0.713333538866452 0.448860662873079 -0.0386221668947644 ENSG00000117305 HMGCL
ENST00000509389 0.577434662577034 0.294868311986792 -0.056762361434377 ENSG00000117305 HMGCL
ENST00000513148 0.55437880092841 0.27160972098619 -0.0646690360073953 ENSG00000117305 HMGCL
ENST00000471915 0.620387894943686 0.337755457613336 0.0525594296027204 ENSG00000189266 PNRC2
ENST00000334351 0.744191805138501 0.491511313077405 0.0363722569429184 ENSG00000189266 PNRC2
ENST00000374468 0.706788581785386 0.440134822698314 0.0408558278394628 ENSG00000189266 PNRC2
ENST00000344989 0.630119678297464 0.34888342591303 0.038228846649837 ENSG00000188529 SRSF10
ENST00000453840 0.633193172691418 0.352331082205258 0.0379464163742753 ENSG00000188529 SRSF10
ENST00000341154 0.63010664615633 0.348837505140647 0.0382277206140272 ENSG00000188529 SRSF10
ENST00000484146 0.633936026073061 0.353257288825837 0.0380145002484876 ENSG00000188529 SRSF10
ENST00000473858 0.633847393248087 0.35318431454036 0.0380172334392201 ENSG00000188529 SRSF10
ENST00000374452 0.637936100349876 0.357147846923441 0.0377196319692089 ENSG00000188529 SRSF10
ENST00000374453 0.637525188472657 0.35681693918585 0.0377305477946535 ENSG00000188529 SRSF10
ENST00000343255 0.62406234984482 0.341809808155346 0.0393067080626771 ENSG00000188529 SRSF10
ENST00000492112 0.62406234984482 0.34183412275787 0.0393071954622621 ENSG00000188529 SRSF10
ENST00000485841 0.610812860235104 0.327883507017854 0.0444196812091207 ENSG00000188529 SRSF10
ENST00000338597 0.692229198522599 0.422908718087741 0.036169034378847 ENSG00000188529 SRSF10
ENST00000495785 0.709782890345473 0.444284785386729 0.0315993024884156 ENSG00000188529 SRSF10
ENST00000473754 0.775542841734774 0.539382601492275 0.0279900779389268 ENSG00000188529 SRSF10
ENST00000485292 0.583708676483542 0.301269344613836 0.0607294666958333 ENSG00000188529 SRSF10
ENST00000374399 0.817883000066882 0.606329925505829 -0.0275994822637263 ENSG00000001461 NIPAL3
ENST00000003912 0.585987132573468 0.303502786330655 0.0493189808150362 ENSG00000001461 NIPAL3
ENST00000358028 0.756391694699139 0.509796069272965 -0.0389451000110458 ENSG00000001461 NIPAL3
ENST00000339255 0.805423569523467 0.585292641188349 -0.030738965217528 ENSG00000001461 NIPAL3
ENST00000478890 0.732832710540573 0.473829326402099 0.0387710424395478 ENSG00000133226 SRRM1
ENST00000593639 0.697448809980866 0.428919332752332 0.0435464872405568 ENSG00000133226 SRRM1
ENST00000323848 0.2579996209476 0.062963964644862 0.0792453125545635 ENSG00000133226 SRRM1
ENST00000466910 0.972619137200773 0.926571621550955 0.00553020453373371 ENSG00000133226 SRRM1
ENST00000468822 0.593178150981999 0.310725502254802 0.051492905430068 ENSG00000133226 SRRM1
ENST00000447431 0.258016428697104 0.0629824669023422 0.0819955327260892 ENSG00000133226 SRRM1
ENST00000600523 0.801818191756824 0.579405830559208 0.0323963535430589 ENSG00000133226 SRRM1
ENST00000462710 0.639640489839181 0.359064814514327 0.0490686732750191 ENSG00000133226 SRRM1
ENST00000374389 0.265040428749865 0.0660678059387453 0.0813574067320087 ENSG00000133226 SRRM1
ENST00000490543 0.639640489839181 0.359064814514327 0.0490686732750191 ENSG00000133226 SRRM1
ENST00000479034 0.252535159134064 0.0606061830783864 0.08050246109098 ENSG00000133226 SRRM1
ENST00000596378 0.434308804782274 0.168747942176622 0.0598964275030164 ENSG00000133226 SRRM1
ENST00000537199 0.537561284679736 0.256719716061334 0.058669751484404 ENSG00000133226 SRRM1
ENST00000374379 0.0888833472928854 0.00799837682050318 0.122258755694709 ENSG00000169504 CLIC4
ENST00000497755 0.00895021111708848 0.000148859367812865 -0.167885132423458 ENSG00000169504 CLIC4
ENST00000488683 0.0887614607054754 0.00797584936760393 0.122293388452961 ENSG00000169504 CLIC4
ENST00000489758 0.0237629674129515 0.000735629888658122 -0.177201270836363 ENSG00000169504 CLIC4
ENST00000236273 0.984913273071514 0.956971890170313 -0.00235651256867404 ENSG00000117614 SYF2
ENST00000354361 0.985429029357707 0.958124804225275 0.00229781466809847 ENSG00000117614 SYF2
ENST00000474160 0.814984054286003 0.600215317700179 0.0269980965608592 ENSG00000117614 SYF2
ENST00000476231 0.968182076867912 0.912122688865499 0.00636398758150387 ENSG00000117614 SYF2
ENST00000243189 0.137470855471554 0.0190495255421423 0.112388044710295 ENSG00000117616 C1orf63
ENST00000498238 0.13759278178256 0.0190907680929887 0.112378848859941 ENSG00000117616 C1orf63
ENST00000566395 0.100554776340526 0.0102276482332444 0.158976495107961 ENSG00000117616 C1orf63
ENST00000565733 0.0931328754043177 0.00876196143249804 0.163059766608491 ENSG00000117616 C1orf63
ENST00000568254 0.137678368614217 0.0191180112988636 0.112374435332458 ENSG00000117616 C1orf63
ENST00000473314 0.444629693355654 0.176050263500677 0.0616042247197108 ENSG00000117616 C1orf63
ENST00000417642 0.137678368614217 0.0191180112988636 0.112374435332458 ENSG00000117616 C1orf63
ENST00000570063 0.104918294672196 0.0111395765892151 0.158044260607412 ENSG00000117616 C1orf63
ENST00000475766 0.116401740450749 0.0139655235929246 0.153519276261518 ENSG00000117616 C1orf63
ENST00000431849 0.260703896603293 0.0642059492341567 0.0928653594638489 ENSG00000117616 C1orf63
ENST00000568212 0.273749463616405 0.0697818713810087 0.0936672883577914 ENSG00000117616 C1orf63
ENST00000568701 0.679660702686304 0.405581126271876 0.0451058253259752 ENSG00000117616 C1orf63
ENST00000561867 0.802912808746266 0.581332056310224 -0.0296164619990681 ENSG00000117616 C1orf63
ENST00000568996 0.797483454171729 0.573628066973681 -0.0302951643678105 ENSG00000117616 C1orf63
ENST00000374358 0.908743136449834 0.775336154575194 0.010497958749026 ENSG00000183726 TMEM50A
ENST00000498135 0.979800897759834 0.94383583585011 -0.00274487253307687 ENSG00000183726 TMEM50A
ENST00000491936 0.957755170395652 0.88713108789337 0.00539741376733733 ENSG00000183726 TMEM50A
ENST00000480937 0.945583364396191 0.855901417832495 0.00687092147846824 ENSG00000183726 TMEM50A
ENST00000468704 0.983264943943259 0.95299065680555 0.00245355078060941 ENSG00000183726 TMEM50A
ENST00000487234 0.797483454171729 0.573632614081257 0.031736682593977 ENSG00000183726 TMEM50A
ENST00000399763 0.565441642498155 0.282183030522838 -0.0524564757257676 ENSG00000204178 TMEM57
ENST00000399766 0.565441642498155 0.282183030522838 -0.0524564757257676 ENSG00000204178 TMEM57
ENST00000374343 0.565441642498155 0.282164614910811 -0.0524599207983531 ENSG00000204178 TMEM57
ENST00000374338 0.697735627775286 0.429313558001731 -0.0416440453421597 ENSG00000157978 LDLRAP1
ENST00000488127 0.674427324130648 0.399509607598675 -0.0483611753399641 ENSG00000157978 LDLRAP1
ENST00000354177 0.806662191318703 0.587201827838307 0.0216402884361057 ENSG00000162430 SEPN1
ENST00000361547 0.806662191318703 0.587201827838307 0.0216402884361057 ENSG00000162430 SEPN1
ENST00000374315 0.806662191318703 0.587188461756742 0.0216390963229024 ENSG00000162430 SEPN1
ENST00000559265 0.841518542888022 0.647091939522076 0.0178284823362437 ENSG00000255054 RP1-317E23.6
ENST00000494537 0.82598434651348 0.6190206536002 -0.0276894167396175 ENSG00000162430 SEPN1
ENST00000527604 0.750130753780312 0.500440706030697 0.0262599104491562 ENSG00000255054 RP1-317E23.6
ENST00000442055 0.207273043414369 0.0417611937151201 0.104835432998544 ENSG00000228172 RP1-317E23.3
ENST00000453649 0.209287813761471 0.0425841051330035 0.104490648117497 ENSG00000228172 RP1-317E23.3
ENST00000424294 0.682628421629006 0.409726908152564 -0.0446537493781802 ENSG00000117640 MTFR1L
ENST00000374303 0.856419086034169 0.675094313198439 0.0202901656910832 ENSG00000117640 MTFR1L
ENST00000533762 0.793369166439283 0.567464843858525 -0.0315656508326327 ENSG00000117640 MTFR1L
ENST00000529116 0.779199210468961 0.545216206000672 -0.0334682733594268 ENSG00000117640 MTFR1L
ENST00000474295 0.856419086034169 0.675094313198439 0.0202901656910832 ENSG00000117640 MTFR1L
ENST00000488327 0.782823755264171 0.550534000530142 -0.0324688327435299 ENSG00000117640 MTFR1L
ENST00000472643 0.877980018407613 0.716454039801554 -0.0184088323501167 ENSG00000117640 MTFR1L
ENST00000494293 0.677905866652729 0.403499782290657 -0.0485706484113521 ENSG00000117640 MTFR1L
ENST00000469815 0.817844507418125 0.606090253461139 0.0254652946481482 ENSG00000117640 MTFR1L
ENST00000526894 0.878045679892011 0.71652619089591 -0.018410974224392 ENSG00000117640 MTFR1L
ENST00000478284 0.873007677839353 0.706162377774403 -0.020051589675849 ENSG00000117640 MTFR1L
ENST00000524618 0.821916902168099 0.612896737418396 0.0250243615105806 ENSG00000117640 MTFR1L
ENST00000374307 0.851637277734445 0.665968836233882 0.0209063706220456 ENSG00000117640 MTFR1L
ENST00000528624 0.817883000066882 0.606255191140112 -0.0290740063496961 ENSG00000117640 MTFR1L
ENST00000525713 0.825714299216849 0.618686623771368 -0.0276201055968169 ENSG00000117640 MTFR1L
ENST00000374301 0.830644367452824 0.629071865423976 0.0234834698108617 ENSG00000117640 MTFR1L
ENST00000464008 0.890619437067225 0.739410310287282 -0.0175613284514748 ENSG00000117640 MTFR1L
ENST00000526158 0.872482922780725 0.705232542140272 -0.0204869859907728 ENSG00000117640 MTFR1L
ENST00000530599 0.800590618647169 0.578012366580952 -0.0312429630157541 ENSG00000117640 MTFR1L
ENST00000374300 0.801589915455625 0.579138660928235 0.0273553391211862 ENSG00000117640 MTFR1L
ENST00000466284 0.80185718929602 0.579637702447362 0.0279536004979901 ENSG00000117640 MTFR1L
ENST00000531361 0.739951131680073 0.484165014145955 -0.0384899839884701 ENSG00000117640 MTFR1L
ENST00000497956 0.621856146070558 0.339399348066527 0.0564381635998324 ENSG00000117640 MTFR1L
ENST00000374296 0.666046611870398 0.389770709465039 0.051401139864317 ENSG00000182749 PAQR7
ENST00000426559 0.971827865907696 0.922262682230324 -0.00554661175817493 ENSG00000117632 STMN1
ENST00000455785 0.994220627993835 0.982398924327847 -0.00126747178737923 ENSG00000117632 STMN1
ENST00000399728 0.994549188427527 0.984100696849197 -0.00114562648475624 ENSG00000117632 STMN1
ENST00000465604 0.999278690619171 0.998751587865013 9.0031012887199e-05 ENSG00000117632 STMN1
ENST00000357865 0.998025468117135 0.995783134665349 -0.000304663444077434 ENSG00000117632 STMN1
ENST00000374291 0.994220627993835 0.982767090747256 0.00125705750357146 ENSG00000117632 STMN1
ENST00000485226 0.842548552908868 0.648455272195936 0.0267403261677159 ENSG00000117632 STMN1
ENST00000446334 0.964399377626673 0.9023751060004 0.00752258227813879 ENSG00000117632 STMN1
ENST00000270792 0.589027058491924 0.306700851623122 -0.0514700963331411 ENSG00000142669 SH3BGRL3
ENST00000319041 0.586386070097681 0.303916682669506 -0.0517157638262046 ENSG00000142669 SH3BGRL3
ENST00000314675 0.347125479780944 0.10885181347705 0.0800183365789451 ENSG00000158062 UBXN11
ENST00000434391 0.627209352881441 0.345844954793366 0.038076132029292 ENSG00000117682 DHDDS
ENST00000427245 0.727239704732729 0.466038451950134 0.0359626016853531 ENSG00000117682 DHDDS
ENST00000527611 0.49903238873775 0.221487864602555 0.065951219988978 ENSG00000117682 DHDDS
ENST00000374186 0.757262078604728 0.511277647193551 0.0322291858158149 ENSG00000117682 DHDDS
ENST00000525682 0.708092918464644 0.441846714135709 0.0334004157242597 ENSG00000117682 DHDDS
ENST00000236342 0.661582750144802 0.384663150913374 0.0379862831734325 ENSG00000117682 DHDDS
ENST00000526219 0.662330376986824 0.38541204483489 0.0376958971414204 ENSG00000117682 DHDDS
ENST00000374185 0.696343615737647 0.427584413250424 0.0392227784632347 ENSG00000117682 DHDDS
ENST00000487944 0.564189985496322 0.281018243781829 0.05725815866422 ENSG00000117682 DHDDS
ENST00000360009 0.62730464261435 0.345944179212256 0.0380738369339072 ENSG00000117682 DHDDS
ENST00000533087 0.63876828729788 0.357994021708004 0.0460507978172421 ENSG00000117682 DHDDS
ENST00000531312 0.61535762821938 0.332580391298989 0.0483652121525729 ENSG00000117682 DHDDS
ENST00000525165 0.579144719407923 0.29640534983125 0.0519782881022836 ENSG00000117682 DHDDS
ENST00000525546 0.735863900810246 0.478189094096883 0.0361372247379967 ENSG00000117682 DHDDS
ENST00000528557 0.735167068131255 0.477347959771943 0.034731472398644 ENSG00000117682 DHDDS
ENST00000525326 0.725330134150124 0.463776152421702 0.0376588665872666 ENSG00000117682 DHDDS
ENST00000526278 0.608139970269278 0.324878009390593 0.0493931061384311 ENSG00000117682 DHDDS
ENST00000436153 0.67011794955781 0.394500900353612 0.0426172294337577 ENSG00000117682 DHDDS
ENST00000529688 0.614350280608743 0.331109278565578 0.0485554901325191 ENSG00000117682 DHDDS
ENST00000530781 0.61000346075083 0.327160954052366 0.0525873394893706 ENSG00000117682 DHDDS
ENST00000531955 0.870419276114788 0.702398171616964 0.01966391800409 ENSG00000117682 DHDDS
ENST00000525410 0.728145954874701 0.467114627419483 0.0378670862743582 ENSG00000117682 DHDDS
ENST00000430232 0.758267210807543 0.513655783597341 0.0321030891784263 ENSG00000117682 DHDDS
ENST00000431933 0.705770193666924 0.438782339856401 0.0366866160725891 ENSG00000117682 DHDDS
ENST00000468388 0.660122680353301 0.382486216191518 0.0351742309010292 ENSG00000198830 HMGN2
ENST00000479815 0.271743358518918 0.0690025506106696 0.0679386519605686 ENSG00000198830 HMGN2
ENST00000460563 0.181474392527401 0.0319923229570927 0.0845851233994963 ENSG00000198830 HMGN2
ENST00000464888 0.271783585049571 0.0690329901525858 0.0694849828709003 ENSG00000198830 HMGN2
ENST00000463817 0.164020915327971 0.0262972958828779 0.0874358424482938 ENSG00000198830 HMGN2
ENST00000467700 0.165370891749188 0.026845766387694 0.0875633716628474 ENSG00000198830 HMGN2
ENST00000361427 0.159081791060241 0.0248250999807199 0.0878463579067575 ENSG00000198830 HMGN2
ENST00000466194 0.186441910258347 0.033728676997099 0.0871412440037514 ENSG00000198830 HMGN2
ENST00000493418 0.259063101056282 0.0635397021055522 0.0760248231373559 ENSG00000198830 HMGN2
ENST00000324856 0.0239596343194324 0.000753543917447822 -0.119976018056294 ENSG00000117713 ARID1A
ENST00000457599 0.0156515166660516 0.000363975216411751 -0.131549622907959 ENSG00000117713 ARID1A
ENST00000374152 0.127117741520006 0.0164586297005364 -0.0996192004179282 ENSG00000117713 ARID1A
ENST00000430799 0.671685085032085 0.396435654908522 -0.044464003709883 ENSG00000117713 ARID1A
ENST00000466382 0.681106539722907 0.407482960716052 -0.0451917461315616 ENSG00000117713 ARID1A
ENST00000540690 0.656847041914037 0.378760480133705 -0.0482163369795865 ENSG00000117713 ARID1A
ENST00000532781 0.80185718929602 0.579589602025975 -0.0315369872975279 ENSG00000117713 ARID1A
ENST00000374142 0.74294057210076 0.489410305058711 0.0340529534601583 ENSG00000204160 ZDHHC18
ENST00000488397 0.662386474591518 0.385562360786937 0.0462998461722039 ENSG00000204160 ZDHHC18
ENST00000374135 0.689171590744032 0.418258077905747 0.039407135631203 ENSG00000142751 GPN2
ENST00000435827 0.0929743962440539 0.00873494383525213 -0.130688443686196 ENSG00000090273 NUDC
ENST00000321265 0.524603467530675 0.244972766294189 -0.0472809267955025 ENSG00000090273 NUDC
ENST00000452707 0.11213733045256 0.0128176022901571 -0.126584716186929 ENSG00000090273 NUDC
ENST00000484772 0.379822438719721 0.13018768810411 0.0784404757019228 ENSG00000090273 NUDC
ENST00000522111 0.986033253588351 0.960113008996143 0.00278757789643913 ENSG00000253368 TRNP1
ENST00000374089 0.803202051156704 0.581705846284405 0.031435383914864 ENSG00000090020 SLC9A1
ENST00000263980 0.432915936586646 0.167707407120549 -0.0692538262637339 ENSG00000090020 SLC9A1
ENST00000545949 0.330803631772708 0.0991081575767912 -0.0872876503268569 ENSG00000090020 SLC9A1
ENST00000374086 0.247017476069869 0.0579320631477521 -0.1074959554891 ENSG00000090020 SLC9A1
ENST00000374084 0.0935697222792398 0.00883038750122894 -0.159610585190927 ENSG00000090020 SLC9A1
ENST00000319394 0.369452330383726 0.123313444326061 -0.0770800236568017 ENSG00000142784 WDTC1
ENST00000361771 0.373159774377422 0.125562466016544 -0.0766223493068285 ENSG00000142784 WDTC1
ENST00000447062 0.69423339242025 0.425361841850472 -0.0422850694489779 ENSG00000142784 WDTC1
ENST00000491239 0.77894181755716 0.544935911751929 -0.033318272509991 ENSG00000142784 WDTC1
ENST00000374076 0.865280411842425 0.690894664307655 0.0218612648247685 ENSG00000186501 TMEM222
ENST00000464720 0.865440561085933 0.69110304070644 0.0218513632243577 ENSG00000186501 TMEM222
ENST00000608611 0.865440561085933 0.69110304070644 0.0218513632243577 ENSG00000186501 TMEM222
ENST00000486082 0.967819808352217 0.911319239841106 0.00644038104929229 ENSG00000186501 TMEM222
ENST00000478104 0.893589012200626 0.746641877636206 0.0178927174705762 ENSG00000186501 TMEM222
ENST00000498220 0.970396373900098 0.917644881778204 0.00621334505563533 ENSG00000186501 TMEM222
ENST00000374040 0.849672599760952 0.662599093377859 0.0265766775447938 ENSG00000142733 MAP3K6
ENST00000493901 0.847614608315802 0.658076502648683 0.0269536467521113 ENSG00000142733 MAP3K6
ENST00000357582 0.855368862469719 0.672764351068468 0.0257532559589277 ENSG00000142733 MAP3K6
ENST00000430629 0.934255556287984 0.831136286637489 -0.00685604866740432 ENSG00000158195 WASF2
ENST00000536657 0.583489832604589 0.300890934198335 -0.0452554565509635 ENSG00000158195 WASF2
ENST00000247087 0.0702105079187787 0.0052186430384716 -0.143941727389382 ENSG00000126705 AHDC1
ENST00000374011 0.072627029690223 0.00554512073687817 -0.142932750830627 ENSG00000126705 AHDC1
ENST00000490295 0.0632838768281695 0.00439379796701013 -0.163474984268289 ENSG00000126705 AHDC1
ENST00000480033 0.198277106396382 0.0382485361702651 -0.128932255014798 ENSG00000126705 AHDC1
ENST00000373943 0.568155017567478 0.284732844605461 0.0486473332441168 ENSG00000117758 STX12
ENST00000440806 0.751195825627605 0.501979339541959 -0.0312298211984231 ENSG00000117758 STX12
ENST00000468761 0.531973232566158 0.251342070181951 -0.0661484576886887 ENSG00000117758 STX12
ENST00000311772 0.344274113583825 0.107243000406451 0.0725363056248561 ENSG00000117751 PPP1R8
ENST00000236412 0.340239392310726 0.104663237681535 0.0731007104786392 ENSG00000117751 PPP1R8
ENST00000373931 0.339708027228766 0.104310183610113 0.0730954874120769 ENSG00000117751 PPP1R8
ENST00000431586 0.359502016034703 0.117016060286932 0.0815529028826982 ENSG00000117751 PPP1R8
ENST00000486634 0.484063449445136 0.207926205673701 0.0707475485613819 ENSG00000117751 PPP1R8
ENST00000373912 0.707592704567775 0.441284466485358 0.0457988267630667 ENSG00000117748 RPA2
ENST00000373909 0.67866262621209 0.404250163261068 0.0499877518292265 ENSG00000117748 RPA2
ENST00000373871 0.375940354901653 0.127557532146491 -0.0634698062951693 ENSG00000158161 EYA3
ENST00000436342 0.375940354901653 0.127557532146491 -0.0634698062951693 ENSG00000158161 EYA3
ENST00000373864 0.338705855053444 0.103813420189118 -0.08403449996934 ENSG00000158161 EYA3
ENST00000540618 0.0937573781305626 0.00885385569635987 -0.139006598594458 ENSG00000158161 EYA3
ENST00000545175 0.0935697222792398 0.00883091235903006 -0.13811471807589 ENSG00000158161 EYA3
ENST00000373863 0.109929906038338 0.012323126857327 -0.132697844687048 ENSG00000158161 EYA3
ENST00000471498 0.107466001175548 0.0117198559847273 -0.1388618541275 ENSG00000158161 EYA3
ENST00000603289 0.173182959417473 0.029464022878815 0.0973852135781289 ENSG00000126698 DNAJC8
ENST00000263697 0.304408847666586 0.0854057806066078 0.0704209073015391 ENSG00000126698 DNAJC8
ENST00000489277 0.304408847666586 0.0854057806066078 0.0704209073015391 ENSG00000126698 DNAJC8
ENST00000470967 0.276434873588463 0.0710321192514484 0.107179163713778 ENSG00000126698 DNAJC8
ENST00000482674 0.922173086302649 0.8029726433944 -0.0145479538053556 ENSG00000126698 DNAJC8
ENST00000488868 0.929404856285215 0.819950246702703 -0.0132711113250235 ENSG00000126698 DNAJC8
ENST00000497986 0.220580676528575 0.0470894829861979 -0.0991224710597567 ENSG00000130770 ATPIF1
ENST00000335514 0.220580676528575 0.0470894829861979 -0.0991224710597567 ENSG00000130770 ATPIF1
ENST00000468425 0.234116465923717 0.0524476327952941 -0.0962208880090133 ENSG00000130770 ATPIF1
ENST00000465645 0.220580676528575 0.0470894829861979 -0.0991224710597567 ENSG00000130770 ATPIF1
ENST00000253063 0.675129951606586 0.400315184878797 -0.0543911522550297 ENSG00000130766 SESN2
ENST00000373839 0.423401342100859 0.160847138817152 -0.0663257287260398 ENSG00000204138 PHACTR4
ENST00000463428 0.122503239228838 0.0153767181700582 -0.149454113842519 ENSG00000204138 PHACTR4
ENST00000493669 0.285458742818385 0.0754910706422708 -0.090486195518202 ENSG00000204138 PHACTR4
ENST00000373836 0.411544334764175 0.152415037061885 -0.0722516553135501 ENSG00000204138 PHACTR4
ENST00000398958 0.822510296516802 0.613768179418321 -0.0207839716311127 ENSG00000180198 RCC1
ENST00000413987 0.270162942550127 0.0684102509869359 0.0901131179881161 ENSG00000242125 SNHG3
ENST00000427469 0.978195738734788 0.940235829934988 -0.00315281867846542 ENSG00000180198 RCC1
ENST00000447507 0.458954492942795 0.187106115870633 0.0786465542928842 ENSG00000242125 SNHG3
ENST00000434290 0.979800897759834 0.943836707194271 -0.00294999984730116 ENSG00000180198 RCC1
ENST00000373833 0.815718233056611 0.601985244621403 -0.0214633749150588 ENSG00000180198 RCC1
ENST00000437681 0.349767943463175 0.110694792396414 0.0890156487865869 ENSG00000242125 SNHG3
ENST00000419074 0.2081267029541 0.042142637203312 -0.115470865236268 ENSG00000180198 RCC1
ENST00000373832 0.0626270204027353 0.00430398933062852 -0.173378732444838 ENSG00000180198 RCC1
ENST00000373824 0.87708175704342 0.714484567122181 -0.0181283850515292 ENSG00000120656 TAF12
ENST00000263974 0.880989488053612 0.721641514603653 -0.0176725966828296 ENSG00000120656 TAF12
ENST00000495422 0.847626286251776 0.65815929285032 -0.0235879817831817 ENSG00000120656 TAF12
ENST00000373816 0.61863660675558 0.335984864954153 0.0573215682175954 ENSG00000162419 GMEB1
ENST00000474884 0.48253544385505 0.206714981129079 0.0675999185403951 ENSG00000198492 YTHDF2
ENST00000542507 0.347125479780944 0.108854500059302 0.0580600124451556 ENSG00000198492 YTHDF2
ENST00000373812 0.349002597727888 0.109902192854203 0.0578966720910798 ENSG00000198492 YTHDF2
ENST00000541996 0.349279004846995 0.110231687128847 0.0577956240670773 ENSG00000198492 YTHDF2
ENST00000478283 0.653885248503671 0.374835655643392 0.03450316215351 ENSG00000198492 YTHDF2
ENST00000496288 0.523157796048943 0.243592672263599 0.0613206163616958 ENSG00000198492 YTHDF2
ENST00000476976 0.35806584467955 0.116155568791437 0.0915022065432626 ENSG00000198492 YTHDF2
ENST00000343067 0.0120713202303926 0.000240968272942612 -0.21936003077453 ENSG00000159023 EPB41
ENST00000356093 0.0120713202303926 0.000240968272942612 -0.21936003077453 ENSG00000159023 EPB41
ENST00000398863 0.0120713202303926 0.000240968272942612 -0.21936003077453 ENSG00000159023 EPB41
ENST00000373800 0.00961915705347731 0.000165711776892394 -0.242592403892231 ENSG00000159023 EPB41
ENST00000349460 0.00961915705347731 0.000165711776892394 -0.242592403892231 ENSG00000159023 EPB41
ENST00000347529 0.00961915705347731 0.000165711776892394 -0.242592403892231 ENSG00000159023 EPB41
ENST00000373798 0.0179292775691663 0.000453301983488931 -0.210289479749833 ENSG00000159023 EPB41
ENST00000373795 0.491959609611584 0.214897305352258 -0.0459994434414644 ENSG00000116350 SRSF4
ENST00000546138 0.517579321672285 0.238491677317666 -0.0444802504218782 ENSG00000116350 SRSF4
ENST00000466448 0.486926368916292 0.209986766576402 -0.0482163121054037 ENSG00000116350 SRSF4
ENST00000497015 0.834385243299163 0.636336828337393 0.0285975357414047 ENSG00000116350 SRSF4
ENST00000605204 0.638150156862354 0.357327046830688 -0.0405336059701649 ENSG00000116350 SRSF4
ENST00000472353 0.856419086034169 0.674889933226667 -0.0235071224605125 ENSG00000116350 SRSF4
ENST00000345512 0.6482108078923 0.367992615828565 -0.053752991750113 ENSG00000060656 PTPRU
ENST00000373779 0.658510902594825 0.380476505095391 -0.0504087804354068 ENSG00000060656 PTPRU
ENST00000323874 0.658510902594825 0.380476505095391 -0.0504087804354068 ENSG00000060656 PTPRU
ENST00000356870 0.658510902594825 0.380476505095391 -0.0504087804354068 ENSG00000060656 PTPRU
ENST00000428026 0.658510902594825 0.380476505095391 -0.0504087804354068 ENSG00000060656 PTPRU
ENST00000460170 0.649331628907107 0.369301927878389 -0.051613249186803 ENSG00000060656 PTPRU
ENST00000336798 0.19110828030962 0.035628368748748 0.0922434696445581 ENSG00000162512 SDC3
ENST00000339394 0.773978100279812 0.537329602026748 -0.0329712179174604 ENSG00000162512 SDC3
ENST00000424085 0.323172217213218 0.0950541887583901 -0.0573895727355353 ENSG00000134644 PUM1
ENST00000257075 0.323143882933012 0.0950313256096867 -0.0573896886455332 ENSG00000134644 PUM1
ENST00000373747 0.322988094783786 0.0948978825145172 -0.0573912137714789 ENSG00000134644 PUM1
ENST00000525843 0.290500183153564 0.0779376235536827 -0.0611678908460321 ENSG00000134644 PUM1
ENST00000426105 0.222304260747109 0.0477515870681383 -0.0725456332618456 ENSG00000134644 PUM1
ENST00000440538 0.220360322452874 0.0469666716354892 -0.0728854342303617 ENSG00000134644 PUM1
ENST00000498419 0.562862401633656 0.279797651652986 -0.0475280123898116 ENSG00000134644 PUM1
ENST00000373741 0.215426355367097 0.0448925146256914 -0.0734274630464998 ENSG00000134644 PUM1
ENST00000423018 0.223001961880761 0.0480584296702728 -0.0724308927683598 ENSG00000134644 PUM1
ENST00000373742 0.22120304023361 0.0473367312014896 -0.0726540209657017 ENSG00000134644 PUM1
ENST00000530669 0.815824915019171 0.602109506692319 -0.0325175022139958 ENSG00000134644 PUM1
ENST00000529846 0.960879532341764 0.894219073921645 -0.0075526498368185 ENSG00000134644 PUM1
ENST00000525997 0.970334821819094 0.917444859775321 -0.00591042942157035 ENSG00000134644 PUM1
ENST00000527498 0.89882512451876 0.755403054772566 -0.0180859847261019 ENSG00000134644 PUM1
ENST00000532678 0.395934337211526 0.140607931277948 -0.081246179571653 ENSG00000134644 PUM1
ENST00000526215 0.0982441379012009 0.00971557996653875 -0.103464740609791 ENSG00000134644 PUM1
ENST00000525948 0.239967173376646 0.0548711960107969 -0.0809803736408867 ENSG00000134644 PUM1
ENST00000480602 0.156570786705112 0.0241532401279727 -0.0976517351490866 ENSG00000134644 PUM1
ENST00000524516 0.136052188070314 0.0186500879176466 -0.121522829322649 ENSG00000134644 PUM1
ENST00000531867 0.0777317384698861 0.00626602959499212 -0.168439729517647 ENSG00000134644 PUM1
ENST00000263694 0.891787395036372 0.743200404599816 0.0163851596835626 ENSG00000060688 SNRNP40
ENST00000446633 0.902653854532536 0.763087769828341 0.0151154191250239 ENSG00000060688 SNRNP40
ENST00000344147 0.929131927152074 0.818677376353931 -0.0126822193360849 ENSG00000121766 ZCCHC17
ENST00000479629 0.778147099627901 0.54349561990866 -0.0389030970262438 ENSG00000121766 ZCCHC17
ENST00000373714 0.929131927152074 0.818677376353931 -0.0126822193360849 ENSG00000121766 ZCCHC17
ENST00000546109 0.786019257775235 0.555189915512705 -0.0335823582535093 ENSG00000121766 ZCCHC17
ENST00000422613 0.900003043308618 0.75743112200759 -0.0170760882224567 ENSG00000121766 ZCCHC17
ENST00000373705 0.234616369685727 0.0528532821201903 0.11179651955057 ENSG00000121764 HCRTR1
ENST00000373703 0.860444392800923 0.682179327105284 0.0204443134728299 ENSG00000162517 PEF1
ENST00000461006 0.556335203844763 0.273479035034793 0.0630280292933254 ENSG00000162517 PEF1
ENST00000478502 0.820759117669699 0.611080143792629 -0.0274234513891969 ENSG00000162517 PEF1
ENST00000489164 0.54741222637338 0.265518149389916 -0.0660192953951939 ENSG00000162517 PEF1
ENST00000609625 0.967992350305331 0.911609598657137 0.00805542449597114 ENSG00000235790 RP11-73M7.6
ENST00000609549 0.967992350305331 0.911609598657137 0.00805542449597114 ENSG00000235790 RP11-73M7.6
ENST00000610043 0.972339306773572 0.924768383104882 0.00686116083475858 ENSG00000235790 RP11-73M7.6
ENST00000608332 0.963809650327509 0.901017730514111 0.00903434859798335 ENSG00000235790 RP11-73M7.6
ENST00000585660 0.975301772111621 0.932752980334538 0.00612555822058805 ENSG00000235790 RP11-73M7.6
ENST00000591592 0.972425256767294 0.924932016729375 0.00684090452209777 ENSG00000235790 RP11-73M7.6
ENST00000608246 0.971214782047954 0.919972502608212 0.00728408427070222 ENSG00000235790 RP11-73M7.6
ENST00000608888 0.971214782047954 0.920214595931512 0.00726178136813498 ENSG00000235790 RP11-73M7.6
ENST00000607926 0.971214782047954 0.920214595931512 0.00726178136813498 ENSG00000235790 RP11-73M7.6
ENST00000610216 0.971214782047954 0.920214595931512 0.00726178136813498 ENSG00000235790 RP11-73M7.6
ENST00000585413 0.966365737863786 0.906902103772146 0.00847602425438514 ENSG00000235790 RP11-73M7.6
ENST00000609033 0.965771094911495 0.905726000916474 0.0085904928746374 ENSG00000235790 RP11-73M7.6
ENST00000589462 0.96741690994041 0.909497365572011 0.00823819725868584 ENSG00000235790 RP11-73M7.6
ENST00000593188 0.966421519737578 0.907080979381344 0.00845979196525005 ENSG00000235790 RP11-73M7.6
ENST00000609373 0.968182076867912 0.912561088730574 0.00796149650580216 ENSG00000235790 RP11-73M7.6
ENST00000587445 0.970094523057154 0.91680981895622 0.00757152775762371 ENSG00000235790 RP11-73M7.6
ENST00000591929 0.967674358093388 0.910721503300958 0.00813121961608365 ENSG00000235790 RP11-73M7.6
ENST00000609338 0.968714701371257 0.913905404849752 0.00784114722948741 ENSG00000235790 RP11-73M7.6
ENST00000373672 0.78919521092182 0.56069682820906 -0.042483492800284 ENSG00000084636 COL16A1
ENST00000271069 0.787085877119438 0.557500401613831 -0.0428206964943181 ENSG00000084636 COL16A1
ENST00000488128 0.880697595993589 0.720965476940503 -0.0258415662503504 ENSG00000084636 COL16A1
ENST00000488897 0.974089493519275 0.929835762622302 -0.00633216265725963 ENSG00000084636 COL16A1
ENST00000461217 0.852804273628081 0.668161169436914 0.0318188381977204 ENSG00000084636 COL16A1
ENST00000440437 0.60079447114289 0.317628354521032 -0.0730384730492784 ENSG00000084636 COL16A1
ENST00000470799 0.541320300896043 0.260291118384487 -0.0838655233142475 ENSG00000084636 COL16A1
ENST00000482910 0.573327787473714 0.290753890109567 -0.0788200079323959 ENSG00000084636 COL16A1
ENST00000468459 0.639640489839181 0.35885760869956 -0.0680062523933753 ENSG00000084636 COL16A1
ENST00000479100 0.671825660193583 0.396616446299775 -0.0634463794191236 ENSG00000084636 COL16A1
ENST00000458715 0.930049314970255 0.821233268277147 -0.016813318923509 ENSG00000084636 COL16A1
ENST00000373668 0.816668128451596 0.603723945414185 -0.0385721055302594 ENSG00000084636 COL16A1
ENST00000474000 0.847203682881067 0.657417800122223 -0.0333118627475845 ENSG00000084636 COL16A1
ENST00000482478 0.804384117933618 0.583833940635924 -0.0411980043323227 ENSG00000084636 COL16A1
ENST00000529928 0.683154994317285 0.410271736336439 -0.0618948310531638 ENSG00000084636 COL16A1
ENST00000373667 0.680680110545147 0.406776790424682 -0.0624589855363147 ENSG00000084636 COL16A1
ENST00000532877 0.662721651534867 0.385991716486867 -0.0633422345762657 ENSG00000084636 COL16A1
ENST00000398556 0.969325555158348 0.915261743312004 -0.00702220399597732 ENSG00000121753 BAI2
ENST00000398547 0.952487103805864 0.873835159294056 -0.0105257276525527 ENSG00000121753 BAI2
ENST00000373655 0.957174077708566 0.886105433860246 -0.00949041764337297 ENSG00000121753 BAI2
ENST00000373658 0.957174077708566 0.886105433860246 -0.00949041764337297 ENSG00000121753 BAI2
ENST00000398542 0.991387756267504 0.972775109421146 -0.0022681198806012 ENSG00000121753 BAI2
ENST00000257070 0.957174077708566 0.886105433860246 -0.00949041764337297 ENSG00000121753 BAI2
ENST00000527035 0.780433283692749 0.547191742732179 0.0375191148105915 ENSG00000254545 RP11-84A19.3
ENST00000257100 0.952985283332533 0.875029302686503 0.0066864139576073 ENSG00000134668 SPOCD1
ENST00000373648 0.952985283332533 0.875118201839816 0.00668289073273608 ENSG00000134668 SPOCD1
ENST00000360482 0.952985283332533 0.875118201839816 0.00668289073273608 ENSG00000134668 SPOCD1
ENST00000473361 0.908177453685278 0.774449057772807 0.0121501776220645 ENSG00000134668 SPOCD1
ENST00000452755 0.907068333241797 0.771949711715769 0.012321035636955 ENSG00000134668 SPOCD1
ENST00000533231 0.950496804650077 0.868589132393433 0.00704844785077902 ENSG00000134668 SPOCD1
ENST00000528579 0.985952528019768 0.959499238700685 -0.00232419102420172 ENSG00000134668 SPOCD1
ENST00000532604 0.964496519056191 0.902645312081775 -0.00582611629083545 ENSG00000134668 SPOCD1
ENST00000531039 0.994717171846771 0.985314411066687 0.000902505306109989 ENSG00000134668 SPOCD1
ENST00000468720 0.972619137200773 0.926025120686737 -0.00473751810211056 ENSG00000134668 SPOCD1
ENST00000485944 0.939530906457118 0.843536269266642 -0.0101305392885516 ENSG00000134668 SPOCD1
ENST00000460061 0.97608570584025 0.93486563987155 -0.00414078913661822 ENSG00000134668 SPOCD1
ENST00000602889 0.349944215299856 0.110819140363784 0.0585391840050052 ENSG00000269967 RP11-84A19.4
ENST00000602725 0.256368793794717 0.0622903808030219 0.0690760948417558 ENSG00000184007 PTP4A2
ENST00000344035 0.628743207663304 0.347357461950615 0.0312017795746746 ENSG00000184007 PTP4A2
ENST00000356536 0.698291337008414 0.429962575922151 0.0274837231540501 ENSG00000184007 PTP4A2
ENST00000457805 0.258858086509748 0.0634479701176873 0.0767896353904335 ENSG00000184007 PTP4A2
ENST00000489313 0.621614939742836 0.339023340661178 0.041860081287846 ENSG00000184007 PTP4A2
ENST00000602683 0.094068512773035 0.00891998827214168 0.0965270015843022 ENSG00000184007 PTP4A2
ENST00000470404 0.0656822345504445 0.00465929380006037 0.104789384236127 ENSG00000184007 PTP4A2
ENST00000532001 0.312447617006605 0.0895979232129003 0.0693839885910529 ENSG00000184007 PTP4A2
ENST00000528253 0.162454668633872 0.0258708878461442 0.0943995993655868 ENSG00000184007 PTP4A2
ENST00000484483 0.00643395167066954 8.52242444842371e-05 0.186790537096776 ENSG00000184007 PTP4A2
ENST00000468531 0.735734906123497 0.478020572460064 0.0284061998744828 ENSG00000184007 PTP4A2
ENST00000534796 0.473942412161621 0.199168872505713 0.0653284565972292 ENSG00000184007 PTP4A2
ENST00000532289 0.657248014354027 0.379221050699059 0.0464170015554767 ENSG00000184007 PTP4A2
ENST00000526960 0.957573433127167 0.886777543105552 -0.0061378456529303 ENSG00000184007 PTP4A2
ENST00000524384 0.989207814017575 0.968174051944207 -0.00215055883817064 ENSG00000184007 PTP4A2
ENST00000528840 0.97078339682269 0.91851655744174 -0.00550706063738869 ENSG00000184007 PTP4A2
ENST00000494444 0.966365737863786 0.906910669220848 -0.00625105034028364 ENSG00000184007 PTP4A2
ENST00000529477 0.557250932631957 0.274201073508936 -0.0475087299395288 ENSG00000184007 PTP4A2
ENST00000533408 0.632649938003408 0.351799126486863 -0.0415794753550566 ENSG00000184007 PTP4A2
ENST00000475464 0.713531947302837 0.449274746006477 -0.0384322281743537 ENSG00000184007 PTP4A2
ENST00000327300 0.731305509575951 0.471346148544944 0.0286077126617497 ENSG00000121774 KHDRBS1
ENST00000307714 0.729124133387707 0.468385982662532 0.0287340345574223 ENSG00000121774 KHDRBS1
ENST00000492989 0.902408632370237 0.762635519443496 -0.0114459962057083 ENSG00000121774 KHDRBS1
ENST00000484270 0.829857158400252 0.627317791287347 0.0187640803958195 ENSG00000121774 KHDRBS1
ENST00000373625 0.763158937908411 0.520010368095803 0.0210368146543797 ENSG00000025800 KPNA6
ENST00000471599 0.932849886757564 0.828131621080098 0.00801853157848563 ENSG00000025800 KPNA6
ENST00000537234 0.902582615826725 0.762993962653493 -0.0122002322579464 ENSG00000025800 KPNA6
ENST00000469790 0.964633209683646 0.902916927348067 0.00724028842178763 ENSG00000025800 KPNA6
ENST00000545542 0.903757842389582 0.765364606420167 0.013335895118614 ENSG00000025800 KPNA6
ENST00000446515 0.926716892358361 0.812963393776346 0.0123980865091433 ENSG00000025800 KPNA6
ENST00000515055 0.462150772341669 0.189702609036809 0.0466170031898535 ENSG00000250135 RP4-622L5.2
ENST00000373610 0.919165992357591 0.796780387965135 0.0104933095980188 ENSG00000084652 TXLNA
ENST00000373609 0.906108942829163 0.769759377808448 0.0119021860671243 ENSG00000084652 TXLNA
ENST00000355082 0.949239208854734 0.86488282689923 -0.00760096494107928 ENSG00000084623 EIF3I
ENST00000373586 0.737196816834048 0.479866412862898 0.0282781807570653 ENSG00000084623 EIF3I
ENST00000489353 0.940076655816455 0.844517009492099 0.00886616168196892 ENSG00000084623 EIF3I
ENST00000471486 0.719270379951333 0.456502251303016 0.0304575918657709 ENSG00000084623 EIF3I
ENST00000483517 0.733344761855355 0.474589427107835 0.0288128563405876 ENSG00000084623 EIF3I
ENST00000474371 0.762656851409118 0.519523799508786 0.0258965093722412 ENSG00000084623 EIF3I
ENST00000373548 0.699141545939388 0.431190890185124 -0.0332840144101702 ENSG00000116478 HDAC1
ENST00000481281 0.248409146043759 0.0586963194653555 -0.10296492729998 ENSG00000116478 HDAC1
ENST00000463172 0.259110488969454 0.0635637069226233 -0.104614358758663 ENSG00000116478 HDAC1
ENST00000428704 0.569766763111895 0.286464343377295 -0.0539417545572463 ENSG00000116478 HDAC1
ENST00000472928 0.256790505168023 0.062511232328538 -0.101532176700704 ENSG00000116478 HDAC1
ENST00000373541 0.713316164751516 0.448781925501688 -0.0317028757983231 ENSG00000116478 HDAC1
ENST00000490081 0.789138080177244 0.560626876539076 0.0296076838028902 ENSG00000116478 HDAC1
ENST00000482310 0.753704571168374 0.505801803137695 0.0341311052999344 ENSG00000116478 HDAC1
ENST00000476391 0.984913273071514 0.957086936407303 -0.00271708771295672 ENSG00000116478 HDAC1
ENST00000471488 0.436831752749887 0.170378361668429 -0.0941591591051845 ENSG00000116478 HDAC1
ENST00000329421 0.900144971490175 0.757827702957484 -0.0168859352900044 ENSG00000175130 MARCKSL1
ENST00000455895 0.118373807792179 0.0144637564774154 -0.113126679651917 ENSG00000160058 BSDC1
ENST00000413080 0.118363035433114 0.0144510033983015 -0.113132423686942 ENSG00000160058 BSDC1
ENST00000444377 0.117721472303359 0.0142596462674351 -0.113392453076119 ENSG00000160058 BSDC1
ENST00000341071 0.117367169446755 0.0141621420790232 -0.113612990237971 ENSG00000160058 BSDC1
ENST00000526031 0.103247059010743 0.0107799388448725 -0.123527416425733 ENSG00000160058 BSDC1
ENST00000419121 0.102881570742856 0.0107050272578657 -0.123696404410377 ENSG00000160058 BSDC1
ENST00000446293 0.0799758395711143 0.00659685620422023 -0.132947661821869 ENSG00000160058 BSDC1
ENST00000373520 0.0505774587799464 0.00287916040114329 -0.149148679499011 ENSG00000160058 BSDC1
ENST00000449308 0.0350118511887062 0.00148509861419576 -0.159044382730756 ENSG00000160058 BSDC1
ENST00000527513 0.0201228562502147 0.000546572594979041 -0.183521139622453 ENSG00000160058 BSDC1
ENST00000527163 0.022251679665916 0.000653344029949492 -0.186494472101311 ENSG00000160058 BSDC1
ENST00000530485 0.0332794318917424 0.00136103148758093 -0.182964180689592 ENSG00000160058 BSDC1
ENST00000474414 0.0305837508783452 0.00118575191305387 -0.187920661359866 ENSG00000160058 BSDC1
ENST00000530876 0.0552203495701948 0.0033696001374877 -0.168092582099583 ENSG00000160058 BSDC1
ENST00000530753 0.0615292665269743 0.00418485360308907 -0.166370404388728 ENSG00000160058 BSDC1
ENST00000533084 0.0712314019990394 0.00536113292476813 -0.167959265160677 ENSG00000160058 BSDC1
ENST00000531222 0.0639029333990618 0.00446174484757179 -0.178970313469916 ENSG00000160058 BSDC1
ENST00000341885 0.412377668858709 0.153199316666162 -0.0723065958668595 ENSG00000176261 ZBTB8OS
ENST00000468695 0.327391811862042 0.0974951765976282 -0.0882129146725393 ENSG00000176261 ZBTB8OS
ENST00000492007 0.321961249298732 0.0943326334872328 -0.0888098009671176 ENSG00000176261 ZBTB8OS
ENST00000373506 0.313023364881744 0.0899051953612882 -0.0896621728741311 ENSG00000176261 ZBTB8OS
ENST00000498691 0.344339063909806 0.107314481295897 -0.0940092553833316 ENSG00000176261 ZBTB8OS
ENST00000478041 0.321295080921385 0.0938976394311982 -0.0888270866728316 ENSG00000176261 ZBTB8OS
ENST00000473294 0.312145669628482 0.0894184220296802 -0.0901650183924208 ENSG00000176261 ZBTB8OS
ENST00000436661 0.308009462282197 0.0871218906187401 -0.0908159648929451 ENSG00000176261 ZBTB8OS
ENST00000373501 0.30758105770559 0.0869119039990158 -0.0908330251283783 ENSG00000176261 ZBTB8OS
ENST00000476493 0.308506253022616 0.0873713817377715 -0.0906930165541112 ENSG00000176261 ZBTB8OS
ENST00000465588 0.308152655651987 0.0871910578175895 -0.0905371521238293 ENSG00000176261 ZBTB8OS
ENST00000483138 0.303030385095208 0.0845785635666743 -0.0972633868953348 ENSG00000176261 ZBTB8OS
ENST00000479075 0.462351069931653 0.189999865748629 -0.0745565263344491 ENSG00000176261 ZBTB8OS
ENST00000466361 0.486533406079803 0.209712987153277 -0.0780267574362873 ENSG00000176261 ZBTB8OS
ENST00000414241 0.883230819140404 0.726226977852888 0.0141437021519436 ENSG00000162521 RBBP4
ENST00000373493 0.460663318017769 0.188562525995231 0.0499489780726457 ENSG00000162521 RBBP4
ENST00000527118 0.618901278651242 0.336289805878234 0.0457512885439652 ENSG00000162521 RBBP4
ENST00000401893 0.740962402391588 0.486333602909856 0.0353494884731647 ENSG00000162521 RBBP4
ENST00000524393 0.603415039864283 0.320079492198502 0.0472176680238528 ENSG00000162521 RBBP4
ENST00000526193 0.533636426553889 0.252959632927389 0.0533538394568407 ENSG00000162521 RBBP4
ENST00000492348 0.824352205670681 0.61666918793753 0.0198168466851011 ENSG00000162521 RBBP4
ENST00000544435 0.824352205670681 0.61666918793753 0.0198168466851011 ENSG00000162521 RBBP4
ENST00000525506 0.734698015486481 0.476599663305516 0.0407514031449348 ENSG00000162521 RBBP4
ENST00000373485 0.81524527733285 0.600937031838846 0.0206701074570616 ENSG00000162521 RBBP4
ENST00000477563 0.733326902965678 0.474564226813163 0.0366642834908967 ENSG00000162521 RBBP4
ENST00000458695 0.844432502196392 0.652144702172507 0.0184041748765651 ENSG00000162521 RBBP4
ENST00000490500 0.739250357245831 0.482969120745246 0.0421960955611219 ENSG00000162521 RBBP4
ENST00000445722 0.786019257775235 0.555192928441559 0.0325774850092264 ENSG00000162521 RBBP4
ENST00000475321 0.810797724661116 0.594611174518077 0.0332061127325049 ENSG00000162521 RBBP4
ENST00000463378 0.840465730987974 0.644984584820173 -0.0281499320483222 ENSG00000162521 RBBP4
ENST00000460669 0.959737670513666 0.891449065050733 0.00756319315263178 ENSG00000162521 RBBP4
ENST00000482190 0.955958819597273 0.883095237146573 0.00819110988712187 ENSG00000162521 RBBP4
ENST00000373484 0.122924557589102 0.0154799138696352 0.117239620266625 ENSG00000162520 SYNC
ENST00000409190 0.143356817547023 0.0205279324426893 0.112317800954421 ENSG00000162520 SYNC
ENST00000469100 0.720903429519631 0.458968712648246 0.0370276739050909 ENSG00000134684 YARS
ENST00000373477 0.443264448908596 0.175010661028789 -0.051333120380708 ENSG00000134684 YARS
ENST00000490826 0.82222614336336 0.613304342015377 0.0267262798113036 ENSG00000134684 YARS
ENST00000487404 0.791235668987652 0.56433980275429 0.0270169137245599 ENSG00000134684 YARS
ENST00000478828 0.98230786247843 0.950594575447234 0.00292514091772982 ENSG00000134684 YARS
ENST00000481895 0.108723693421042 0.0119824222322193 -0.101801162072796 ENSG00000134684 YARS
ENST00000466052 0.521757893878457 0.242179811138846 -0.0649054454900454 ENSG00000134684 YARS
ENST00000470377 0.457893553992128 0.186234351789252 -0.0736035911092545 ENSG00000134684 YARS
ENST00000472692 0.347554264946425 0.109150609215668 -0.0901796746195733 ENSG00000134684 YARS
ENST00000530710 0.302423219071352 0.0841802389445151 -0.111482321957395 ENSG00000116497 S100PBP
ENST00000373476 0.826945625674925 0.620801730960397 0.0249615593208112 ENSG00000116497 S100PBP
ENST00000373475 0.921242003817287 0.801053055746465 0.0123387397102908 ENSG00000116497 S100PBP
ENST00000531123 0.963347667699764 0.89994382750262 -0.00712176271785786 ENSG00000116497 S100PBP
ENST00000356689 0.931824460938951 0.825765113342127 0.0130433243939694 ENSG00000116497 S100PBP
ENST00000427524 0.438806059134338 0.17182597731544 0.0495870529751143 ENSG00000236065 RP1-117O3.2
ENST00000373449 0.423214693768439 0.160721118170396 0.052564999358409 ENSG00000004455 AK2
ENST00000548033 0.58675788343333 0.304294961277488 0.0406970261144829 ENSG00000004455 AK2
ENST00000482191 0.615798434114365 0.333148877512385 0.0564887858337558 ENSG00000004455 AK2
ENST00000491241 0.752555065752654 0.503910463269506 0.0357599037572198 ENSG00000004455 AK2
ENST00000467905 0.824078523010576 0.616326475359952 0.0212090442013504 ENSG00000004455 AK2
ENST00000354858 0.794622038225363 0.569972918444672 0.0258930899361759 ENSG00000004455 AK2
ENST00000480134 0.794622038225363 0.569972918444672 0.0258930899361759 ENSG00000004455 AK2
ENST00000550338 0.79749716631121 0.573657313875259 0.0259279760787431 ENSG00000004455 AK2
ENST00000469238 0.588580582031054 0.306170963948696 0.0522924500510487 ENSG00000004455 AK2
ENST00000466029 0.574750922510172 0.292048146050758 0.0533732720915222 ENSG00000004455 AK2
ENST00000487289 0.671949401187676 0.396879178242788 0.0394449809975231 ENSG00000004455 AK2
ENST00000548559 0.757262078604728 0.511538769424744 0.0300349812342311 ENSG00000004455 AK2
ENST00000551979 0.575558860642219 0.293105370599284 0.0557583792536021 ENSG00000004455 AK2
ENST00000539719 0.343666573534816 0.106779331306691 -0.0920969195125076 ENSG00000160094 ZNF362
ENST00000588828 0.53904511461346 0.258200523998228 0.0528205467824321 ENSG00000225313 RP11-415J8.3
ENST00000457957 0.520715214495902 0.241225062437908 0.054562407638364 ENSG00000225313 RP11-415J8.3
ENST00000587696 0.507966586235847 0.229628121904285 0.0562005254681424 ENSG00000225313 RP11-415J8.3
ENST00000431992 0.699141545939388 0.431189274901474 -0.0242671138865536 ENSG00000134686 PHC2
ENST00000485928 0.848834025482332 0.660858293725719 -0.0136057580795337 ENSG00000134686 PHC2
ENST00000373418 0.848846046503066 0.660906680536534 -0.0136034419207759 ENSG00000134686 PHC2
ENST00000373422 0.804376471903762 0.58374713203978 -0.0167836829232903 ENSG00000134686 PHC2
ENST00000257118 0.699106076043087 0.431114546483855 -0.0242674833783327 ENSG00000134686 PHC2
ENST00000419414 0.420382640017938 0.159059051434083 -0.0532687265812229 ENSG00000134686 PHC2
ENST00000467894 0.728737675111081 0.467947417661372 -0.0248356627956607 ENSG00000134686 PHC2
ENST00000373416 0.414231804677647 0.15477436309618 -0.0502678635122714 ENSG00000134686 PHC2
ENST00000486897 0.601870471693724 0.318563566021747 -0.0386554981804724 ENSG00000134686 PHC2
ENST00000493483 0.602822634107766 0.319489715740103 -0.0383307224984337 ENSG00000134686 PHC2
ENST00000473158 0.955950295807509 0.883069578583607 -0.00792253079436372 ENSG00000134686 PHC2
ENST00000484692 0.220866105957839 0.0472040077623837 -0.142589693903744 ENSG00000134686 PHC2
ENST00000241312 0.112993738884653 0.0131215009323933 -0.129794736720024 ENSG00000121904 CSMD2
ENST00000373381 0.112993738884653 0.0131214528928986 -0.129796305850521 ENSG00000121904 CSMD2
ENST00000373380 0.193898061091296 0.0366318427292401 -0.142184719871876 ENSG00000121904 CSMD2
ENST00000426886 0.947804316892107 0.860697728756838 0.00922337413655814 ENSG00000163866 SMIM12
ENST00000521580 0.855373469899175 0.672783888234807 0.0247801706481865 ENSG00000163866 SMIM12
ENST00000446026 0.906964488949435 0.771458990360612 0.0176365000084153 ENSG00000163866 SMIM12
ENST00000456842 0.881834012258394 0.723370767179852 0.0211239240782334 ENSG00000163866 SMIM12
ENST00000423898 0.901226994286602 0.760400444644622 0.0184334566600808 ENSG00000163866 SMIM12
ENST00000487874 0.932357307498528 0.826986774394806 0.0115313548642832 ENSG00000271741 RP11-244H3.4
ENST00000373340 0.948110383855705 0.86141735711326 -0.00916484477449958 ENSG00000163867 ZMYM6
ENST00000493328 0.963347667699764 0.899979647122171 -0.00729330730065516 ENSG00000163867 ZMYM6
ENST00000357182 0.973137254733679 0.927918373528802 -0.00525803242731404 ENSG00000163867 ZMYM6
ENST00000359858 0.555248825161774 0.272490488892366 -0.0694443010716187 ENSG00000197056 ZMYM1
ENST00000488455 0.411983315277947 0.152858095219197 -0.0929159446926976 ENSG00000197056 ZMYM1
ENST00000373329 0.555248825161774 0.272490488892366 -0.0694443010716187 ENSG00000197056 ZMYM1
ENST00000373330 0.547931574272041 0.266116640830963 -0.0703652864142233 ENSG00000197056 ZMYM1
ENST00000468598 0.613559746086333 0.330311428721264 0.0519055483533421 ENSG00000116560 SFPQ
ENST00000460428 0.64330500732688 0.363420893222355 0.0419439478690355 ENSG00000116560 SFPQ
ENST00000470472 0.362342791943526 0.118818932312679 0.0662249822894618 ENSG00000116560 SFPQ
ENST00000466745 0.837940079885951 0.641328486421895 0.0282724392407131 ENSG00000116560 SFPQ
ENST00000466213 0.85880076285007 0.678898683119236 0.0247155961163011 ENSG00000116560 SFPQ
ENST00000490668 0.734059287158161 0.475710472991763 0.038247577709034 ENSG00000116560 SFPQ
ENST00000485365 0.600436180905454 0.317219576301404 0.0538831551165011 ENSG00000116560 SFPQ
ENST00000357214 0.474199852477595 0.199452369564005 0.0505865765662977 ENSG00000116560 SFPQ
ENST00000373297 0.901089723024372 0.760122624480839 0.0125337700370564 ENSG00000146463 ZMYM4
ENST00000314607 0.901089723024372 0.760122624480839 0.0125337700370564 ENSG00000146463 ZMYM4
ENST00000441447 0.611474361150371 0.328466116681348 -0.061051179364455 ENSG00000146463 ZMYM4
ENST00000457946 0.649303800711736 0.369249541975079 0.0359071634655306 ENSG00000146463 ZMYM4
ENST00000325722 0.945118032643588 0.85479448498601 0.00653903253988085 ENSG00000142687 KIAA0319L
ENST00000373266 0.91725186314998 0.792874227813237 0.0120300155178163 ENSG00000142687 KIAA0319L
ENST00000426982 0.971214782047954 0.920235960752946 0.0036977109186999 ENSG00000142687 KIAA0319L
ENST00000461312 0.831376389599285 0.630570039210429 -0.028410531261813 ENSG00000142687 KIAA0319L
ENST00000485551 0.834046631428502 0.635853492136267 0.021161484964049 ENSG00000142687 KIAA0319L
ENST00000440579 0.962393726026746 0.897443123612328 0.00605830147192231 ENSG00000142687 KIAA0319L
ENST00000431916 0.732799035209918 0.473463342721051 0.0429673197438406 ENSG00000142687 KIAA0319L
ENST00000482929 0.812280189733586 0.596513759193954 -0.0267053100668054 ENSG00000142687 KIAA0319L
ENST00000478463 0.983075393734305 0.952194364338566 0.00346619784620367 ENSG00000142687 KIAA0319L
ENST00000470388 0.983075393734305 0.952313137218062 0.00345777889268221 ENSG00000142687 KIAA0319L
ENST00000492888 0.814046851083297 0.598982639497222 -0.0317059857987601 ENSG00000142687 KIAA0319L
ENST00000469892 0.90028702739826 0.758675436418524 -0.0187870051993414 ENSG00000142687 KIAA0319L
ENST00000373253 0.652300988863068 0.373261192007222 -0.0473710134493308 ENSG00000020129 NCDN
ENST00000356090 0.677237029203429 0.402773099969671 -0.0448179153837999 ENSG00000020129 NCDN
ENST00000373243 0.672641893597306 0.397675845315101 -0.0453121454425089 ENSG00000020129 NCDN
ENST00000373237 0.469822627452386 0.195316573021488 -0.0607237829040554 ENSG00000126067 PSMB2
ENST00000270815 0.977725357097009 0.938959647193421 -0.00423979752750197 ENSG00000142686 C1orf216
ENST00000251195 0.658294919616845 0.380180257286533 -0.0594113163933196 ENSG00000092853 CLSPN
ENST00000373210 0.446854087076275 0.177787273147292 -0.073541062216105 ENSG00000134698 AGO4
ENST00000373206 0.812919524986969 0.597584768087305 -0.0271013927654819 ENSG00000092847 AGO1
ENST00000373204 0.724233261884099 0.462362864718972 -0.0285652581008923 ENSG00000092847 AGO1
ENST00000373191 0.344284044041347 0.107252498836738 -0.0885792212818474 ENSG00000126070 AGO3
ENST00000246314 0.327268268023905 0.097415766639055 -0.0960417959520616 ENSG00000126070 AGO3
ENST00000373178 0.906964488949435 0.771253800895961 0.0170685001463463 ENSG00000116863 ADPRHL2
ENST00000373166 0.847614608315802 0.658095252985331 -0.0198923109226859 ENSG00000054116 TRAPPC3
ENST00000462715 0.959255832847803 0.890174136744331 0.00657080722304693 ENSG00000054116 TRAPPC3
ENST00000373163 0.868938432192613 0.699699772298573 -0.0174088454921624 ENSG00000054116 TRAPPC3
ENST00000373162 0.935251555107855 0.833534770780564 -0.00970721018446213 ENSG00000054116 TRAPPC3
ENST00000469757 0.550180396856311 0.268023235384558 -0.0554262355364106 ENSG00000054116 TRAPPC3
ENST00000373159 0.249012966377288 0.0589410929452595 -0.10217799735467 ENSG00000054116 TRAPPC3
ENST00000497251 0.137839930907052 0.0191455745674961 -0.131692520113607 ENSG00000054116 TRAPPC3
ENST00000429533 0.514246857838278 0.235253204238787 -0.0609741648514112 ENSG00000116871 MAP7D1
ENST00000316156 0.423424477439186 0.1608793103396 -0.0644521697776178 ENSG00000116871 MAP7D1
ENST00000527764 0.774022284390765 0.537432275971724 -0.0343193363229562 ENSG00000116871 MAP7D1
ENST00000373150 0.417164541762282 0.156801466024802 -0.0651695645171236 ENSG00000116871 MAP7D1
ENST00000373151 0.416885261578636 0.15651035456647 -0.0651831679724159 ENSG00000116871 MAP7D1
ENST00000530729 0.62266332614233 0.340314838432233 -0.0526518429524133 ENSG00000116871 MAP7D1
ENST00000462118 0.416333181463264 0.156088048375351 -0.0919534954443053 ENSG00000116871 MAP7D1
ENST00000474796 0.681396667507872 0.408011481254807 -0.0478339784696951 ENSG00000116871 MAP7D1
ENST00000530975 0.639640489839181 0.359208733187333 -0.0536096801833557 ENSG00000116871 MAP7D1
ENST00000487131 0.403452130482512 0.146309921234067 -0.0802401823069 ENSG00000116871 MAP7D1
ENST00000373148 0.420163061164 0.158850902831054 -0.067809560764638 ENSG00000116871 MAP7D1
ENST00000532131 0.159619892639535 0.0250215287874074 -0.120677506691394 ENSG00000116871 MAP7D1
ENST00000487114 0.173182959417473 0.0294487520171006 -0.104835982729939 ENSG00000116871 MAP7D1
ENST00000354618 0.558433478757984 0.275476672919086 -0.0337550246148277 ENSG00000054118 THRAP3
ENST00000469141 0.767438639969499 0.52711373513935 -0.0201277668519196 ENSG00000054118 THRAP3
ENST00000478853 0.0388792434623624 0.00182779893267952 -0.186708180175708 ENSG00000054118 THRAP3
ENST00000480549 0.923552839813746 0.805837255772463 -0.0136631133002095 ENSG00000214193 SH3D21
ENST00000474766 0.981131868054302 0.947313109528923 -0.00400090751944736 ENSG00000214193 SH3D21
ENST00000270824 0.960500136102618 0.893383777433147 -0.00814149641451879 ENSG00000142694 EVA1B
ENST00000490466 0.985668091535353 0.958748893024155 0.00316655965841132 ENSG00000142694 EVA1B
ENST00000359297 0.362236982960933 0.118714963012349 -0.0746126542149351 ENSG00000196182 STK40
ENST00000373129 0.0604815670913936 0.00404555469481893 -0.118743212246452 ENSG00000196182 STK40
ENST00000373130 0.0604815670913936 0.00404733213327397 -0.118741058181171 ENSG00000196182 STK40
ENST00000373132 0.0604815670913936 0.00404733213327397 -0.118741058181171 ENSG00000196182 STK40
ENST00000482458 0.112844756149188 0.0130693489273321 -0.136687599535782 ENSG00000196182 STK40
ENST00000373116 0.877765580761991 0.715716926652726 0.0190513114713453 ENSG00000116898 MRPS15
ENST00000462067 0.876205436202324 0.712218483378329 0.0193048162888559 ENSG00000116898 MRPS15
ENST00000373075 0.419138622338924 0.158128295178059 0.0716047753623714 ENSG00000163875 MEAF6
ENST00000296214 0.414172895063954 0.154744646740017 0.0719579372027151 ENSG00000163875 MEAF6
ENST00000373074 0.410184980372279 0.15135283794218 0.0723831541541321 ENSG00000163875 MEAF6
ENST00000475828 0.408146049432595 0.14986565295526 0.0726323915999158 ENSG00000163875 MEAF6
ENST00000487788 0.436639226661009 0.170270777460214 0.0692977539332393 ENSG00000163875 MEAF6
ENST00000373073 0.507548293292147 0.229356080593583 0.0629193778502766 ENSG00000163875 MEAF6
ENST00000487792 0.476073040092471 0.201546325724517 0.0674655863560107 ENSG00000163875 MEAF6
ENST00000448519 0.497193025699709 0.219761800037611 0.066991628520463 ENSG00000163875 MEAF6
ENST00000485039 0.581965936431539 0.299103120997501 0.0619460094200935 ENSG00000163875 MEAF6
ENST00000373062 0.105137115896913 0.0111842088772922 0.103701395167705 ENSG00000134697 GNL2
ENST00000462812 0.342327887052523 0.105827922666166 0.0898180710319104 ENSG00000134697 GNL2
ENST00000373044 0.833327715954367 0.634337453222226 0.0260901186591175 ENSG00000196449 YRDC
ENST00000373043 0.995591043336758 0.988110246317277 -0.000844020512890594 ENSG00000197982 C1orf122
ENST00000419397 0.864197308769462 0.689195634116988 -0.0243445280006146 ENSG00000197982 C1orf122
ENST00000468084 0.996996513484756 0.992559505147958 0.000527314046039054 ENSG00000197982 C1orf122
ENST00000373042 0.922534550724196 0.803750847316655 0.0143150381776937 ENSG00000197982 C1orf122
ENST00000446260 0.959311063673829 0.890345748931128 0.00802154258465677 ENSG00000197982 C1orf122
ENST00000373036 0.488192325010388 0.211263611997072 -0.0634404856065782 ENSG00000188786 MTF1
ENST00000373027 0.156586072290139 0.0241614243855934 -0.112289019554271 ENSG00000204084 INPP5B
ENST00000373023 0.132843882248476 0.0178832105214684 -0.115127220878062 ENSG00000204084 INPP5B
ENST00000373026 0.0985472909887943 0.00976819404651541 -0.132173180148274 ENSG00000204084 INPP5B
ENST00000373024 0.0986682663957699 0.009785692219003 -0.131925064245596 ENSG00000204084 INPP5B
ENST00000373019 0.263467472969339 0.0654208282802829 0.070944319518177 ENSG00000183431 SF3A3
ENST00000448721 0.199679125696283 0.0387690253287018 0.0828185110702556 ENSG00000183431 SF3A3
ENST00000460925 0.55263604815669 0.270231542821671 0.0655719718783028 ENSG00000183431 SF3A3
ENST00000489537 0.226721947528548 0.0494214365826758 0.0896064027522349 ENSG00000183431 SF3A3
ENST00000461869 0.24962256470455 0.0592960146191105 0.0863887008133806 ENSG00000183431 SF3A3
ENST00000470585 0.211677767262175 0.0434996394027754 0.0907584260778657 ENSG00000183431 SF3A3
ENST00000462258 0.322541280591792 0.0946963437206654 0.0754433000856224 ENSG00000183431 SF3A3
ENST00000485803 0.77376248024257 0.536848823079447 0.0358883046168667 ENSG00000183386 FHL3
ENST00000373016 0.77376248024257 0.536848823079447 0.0358883046168667 ENSG00000183386 FHL3
ENST00000475084 0.6772410512606 0.4028772855914 0.0496562311100587 ENSG00000183386 FHL3
ENST00000477194 0.718933897311803 0.456101011580774 0.0451288613598377 ENSG00000183386 FHL3
ENST00000483182 0.581466748440639 0.298662662927847 0.0609298835241778 ENSG00000183520 UTP11L
ENST00000373014 0.577789690982903 0.295290605019187 0.0572128908448686 ENSG00000183520 UTP11L
ENST00000537711 0.55783232739882 0.274848030935227 0.0602244120527691 ENSG00000183520 UTP11L
ENST00000488453 0.237159419396296 0.0538035835715096 0.107482734330682 ENSG00000183520 UTP11L
ENST00000373001 0.549005829810871 0.267018915850621 0.0599924106670277 ENSG00000116954 RRAGC
ENST00000433671 0.881238639781379 0.722059627620493 -0.0195425598208292 ENSG00000228436 RP5-864K19.4
ENST00000456813 0.94141310926798 0.847345357186601 0.0110714954419619 ENSG00000228436 RP5-864K19.4
ENST00000397572 0.774725442961889 0.538194351198837 0.0369058209387948 ENSG00000214114 MYCBP
ENST00000432648 0.312526198421591 0.0896379000049425 0.0718327551540495 ENSG00000174574 AKIRIN1
ENST00000446189 0.287339969485266 0.0764536434658856 0.0709886283716482 ENSG00000174574 AKIRIN1
ENST00000372984 0.304503737245666 0.0854391532433981 0.069318421194358 ENSG00000174574 AKIRIN1
ENST00000531822 0.461631880997554 0.189352204796735 0.0645778327840515 ENSG00000174574 AKIRIN1
ENST00000372967 0.897667728833131 0.753328128812579 0.0130533054507987 ENSG00000168653 NDUFS5
ENST00000372969 0.897667728833131 0.753328128812579 0.0130533054507987 ENSG00000168653 NDUFS5
ENST00000545844 0.753692248848727 0.505761105304651 -0.0234482346477296 ENSG00000127603 MACF1
ENST00000567887 0.754119506341909 0.506524978735085 -0.0234089962319343 ENSG00000127603 MACF1
ENST00000372915 0.753928989259894 0.506199604321311 -0.0234242803126571 ENSG00000127603 MACF1
ENST00000539005 0.754255239395744 0.506727536683338 -0.0233956618489141 ENSG00000127603 MACF1
ENST00000317713 0.754255239395744 0.506727536683338 -0.0233956618489141 ENSG00000127603 MACF1
ENST00000361689 0.753928989259894 0.506197377119839 -0.0234238863647024 ENSG00000127603 MACF1
ENST00000524432 0.166380149859781 0.027197747615279 -0.103747970040718 ENSG00000127603 MACF1
ENST00000467673 0.0153126169358754 0.000348972238176205 -0.23384413099737 ENSG00000127603 MACF1
ENST00000564288 0.927407999194738 0.814883647735925 -0.00806637524588073 ENSG00000127603 MACF1
ENST00000494012 0.024837861090856 0.000803099467478563 -0.217058724473947 ENSG00000127603 MACF1
ENST00000536367 0.0232960706589086 0.000710341193070979 -0.199140342482896 ENSG00000127603 MACF1
ENST00000480624 0.0357986096187518 0.00155643233142995 -0.211320602430603 ENSG00000127603 MACF1
ENST00000469366 0.0249874721252872 0.000812790968290049 -0.230684201564468 ENSG00000127603 MACF1
ENST00000496804 0.8600986358043 0.68165281078403 -0.0173158919655287 ENSG00000127603 MACF1
ENST00000530262 0.860062375682827 0.681351304896976 -0.0166348362004682 ENSG00000127603 MACF1
ENST00000485063 0.755065945318843 0.507891135566083 -0.0398376190632064 ENSG00000127603 MACF1
ENST00000472385 0.926837917242977 0.813175679612197 0.0119000959667072 ENSG00000127603 MACF1
ENST00000484393 0.830866316852323 0.629827303317908 -0.0283035635280584 ENSG00000127603 MACF1
ENST00000476350 0.940095693959974 0.844693471281151 -0.00797357456409243 ENSG00000127603 MACF1
ENST00000372925 0.995681445021371 0.988475758123891 0.00048539618704783 ENSG00000127603 MACF1
ENST00000289893 0.988261061219128 0.965461033171029 0.00144105410619157 ENSG00000127603 MACF1
ENST00000530275 0.311152684389847 0.0889197868900215 0.0748548136968178 ENSG00000255103 KIAA0754
ENST00000482035 0.87444276982884 0.708764274500397 0.0175691606068521 ENSG00000127603 MACF1
ENST00000473843 0.234199509905241 0.0525894494075803 -0.10410962404813 ENSG00000127603 MACF1
ENST00000469490 0.806536153460348 0.5867613536439 0.0238524710419451 ENSG00000127603 MACF1
ENST00000487656 0.402483342358355 0.145663422813825 -0.088010666937961 ENSG00000127603 MACF1
ENST00000360115 0.993844523178914 0.980753997758266 0.000811415124978939 ENSG00000127603 MACF1
ENST00000497964 0.977114840620651 0.937292095870909 -0.00331033381088668 ENSG00000127603 MACF1
ENST00000446276 0.937217295925602 0.838093908380263 0.00710352164968253 ENSG00000127603 MACF1
ENST00000442046 0.991465674667962 0.973201576320579 0.00121468622991705 ENSG00000127603 MACF1
ENST00000422234 0.491984166589058 0.215020228858371 -0.0529479093024215 ENSG00000127603 MACF1
ENST00000462496 0.46291420279074 0.190437970053424 -0.0553828175465363 ENSG00000127603 MACF1
ENST00000462103 0.291677405080009 0.0785613762293666 -0.102110920208665 ENSG00000127603 MACF1
ENST00000496360 0.979354145697342 0.942987296560344 -0.0033056129920182 ENSG00000127603 MACF1
ENST00000497807 0.987623701288552 0.963335934177463 -0.00196111726078457 ENSG00000127603 MACF1
ENST00000372856 0.458993166483963 0.18715123585781 0.035677773983709 ENSG00000090621 PABPC4
ENST00000372857 0.459087746099275 0.187216249691448 0.0356769259967809 ENSG00000090621 PABPC4
ENST00000372858 0.320912954322934 0.0937150365383073 0.0456507677484704 ENSG00000090621 PABPC4
ENST00000372862 0.323214951096338 0.0950787841705481 0.0451477659637928 ENSG00000090621 PABPC4
ENST00000468476 0.255498425439082 0.0618402015731965 0.0907120801852968 ENSG00000090621 PABPC4
ENST00000437136 0.191054209862666 0.0356147340159235 0.103682191875405 ENSG00000090621 PABPC4
ENST00000492468 0.187062513542314 0.0339924236631109 0.10713129571157 ENSG00000090621 PABPC4
ENST00000421687 0.234116465923717 0.0524836890764995 0.0615064010707833 ENSG00000090621 PABPC4
ENST00000525045 0.592048888131645 0.30960526485512 0.0503202920217228 ENSG00000090621 PABPC4
ENST00000527718 0.595520929304279 0.312883363679159 0.036438554991916 ENSG00000090621 PABPC4
ENST00000483770 0.869212169477297 0.70008190305813 0.021783968606496 ENSG00000090621 PABPC4
ENST00000525669 0.674080905072729 0.399042739161216 0.0320560294040962 ENSG00000090621 PABPC4
ENST00000470443 0.367059449915411 0.121607051069707 0.0519532219368569 ENSG00000090621 PABPC4
ENST00000415255 0.687337379485183 0.415953017654787 0.02646121440519 ENSG00000228060 RP11-69E11.8
ENST00000513632 0.932323758726888 0.826833024268409 0.00942035862122482 ENSG00000090621 PABPC4
ENST00000525751 0.326117242922677 0.096846803555274 0.0823103556491621 ENSG00000090621 PABPC4
ENST00000474378 0.346053109665249 0.108344392442262 0.0782088029417196 ENSG00000090621 PABPC4
ENST00000529216 0.254887349680212 0.0615310732521661 0.0960958928154445 ENSG00000090621 PABPC4
ENST00000492519 0.0993940180255282 0.00992061608952542 0.137456399512275 ENSG00000090621 PABPC4
ENST00000451091 0.684184837761702 0.411353085475632 -0.0335529072207298 ENSG00000090621 PABPC4
ENST00000531243 0.768543012203352 0.528980983451545 -0.0331182881310563 ENSG00000090621 PABPC4
ENST00000470018 0.342814831285658 0.106135833185337 0.0965676365117234 ENSG00000084072 PPIE
ENST00000324379 0.254312336317938 0.0612678297598224 0.101806179396543 ENSG00000084072 PPIE
ENST00000356511 0.276390295332382 0.0710052386561405 0.0974066093364379 ENSG00000084072 PPIE
ENST00000495526 0.254312336317938 0.0612683205057872 0.101804415414203 ENSG00000084072 PPIE
ENST00000482751 0.254312336317938 0.0612683205057872 0.101804415414203 ENSG00000084072 PPIE
ENST00000372830 0.276390295332382 0.0710052386561405 0.0974066093364379 ENSG00000084072 PPIE
ENST00000497370 0.161466521278791 0.0255542853056328 0.124111045427242 ENSG00000084072 PPIE
ENST00000372835 0.250818761715587 0.0598146284650507 0.102154962078949 ENSG00000084072 PPIE
ENST00000470213 0.157078192547172 0.0243221051601821 0.12523508577425 ENSG00000084072 PPIE
ENST00000474804 0.192580653519737 0.0361551918459452 0.119222883525684 ENSG00000084072 PPIE
ENST00000475350 0.254312336317938 0.0612683205057872 0.101804415414203 ENSG00000084072 PPIE
ENST00000480169 0.380817277820772 0.130904168073642 0.0890964049329662 ENSG00000084072 PPIE
ENST00000441669 0.867000129609795 0.695654040502467 -0.0215244500102049 ENSG00000043514 TRIT1
ENST00000462797 0.866922466663202 0.695499357104478 -0.0215284843483487 ENSG00000043514 TRIT1
ENST00000316891 0.866898062964256 0.695460229780188 -0.0215308712067246 ENSG00000043514 TRIT1
ENST00000372818 0.866898062964256 0.695460229780188 -0.0215308712067246 ENSG00000043514 TRIT1
ENST00000495175 0.863571362075654 0.687746741846529 -0.0224597471333671 ENSG00000043514 TRIT1
ENST00000491865 0.850459017007458 0.664303598601801 -0.0243005892372928 ENSG00000043514 TRIT1
ENST00000537223 0.82602473145095 0.619225848916325 -0.0283224033686579 ENSG00000043514 TRIT1
ENST00000537440 0.82602473145095 0.619225848916325 -0.0283224033686579 ENSG00000043514 TRIT1
ENST00000541099 0.82602473145095 0.619225848916325 -0.0283224033686579 ENSG00000043514 TRIT1
ENST00000545233 0.82602473145095 0.619225848916325 -0.0283224033686579 ENSG00000043514 TRIT1
ENST00000492612 0.76772899590143 0.52761576373084 -0.0387568457638945 ENSG00000043514 TRIT1
ENST00000489945 0.611644234717566 0.328625641811343 -0.0617359298082798 ENSG00000043514 TRIT1
ENST00000372797 0.192628232256916 0.0361805073832755 0.0576407541324442 ENSG00000131236 CAP1
ENST00000372802 0.192547739487801 0.0361331494309691 0.0576860105774233 ENSG00000131236 CAP1
ENST00000449311 0.628320698748183 0.34691874940348 -0.0313455459528453 ENSG00000131236 CAP1
ENST00000421589 0.670242823874456 0.39473368715344 -0.0279320763954825 ENSG00000131236 CAP1
ENST00000414893 0.740962402391588 0.485588936333373 -0.0215661906925851 ENSG00000131236 CAP1
ENST00000414281 0.669658516937926 0.394062031548963 -0.0279952354328627 ENSG00000131236 CAP1
ENST00000420216 0.624478010071232 0.342526513821442 -0.0314598067555968 ENSG00000131236 CAP1
ENST00000372792 0.527316983326817 0.247363776875013 0.0323536222148123 ENSG00000131236 CAP1
ENST00000372798 0.459877537070957 0.187901358888747 0.0367495034174818 ENSG00000131236 CAP1
ENST00000340450 0.191827209362749 0.0358658925081043 0.0578020649641953 ENSG00000131236 CAP1
ENST00000372805 0.164905828487571 0.0265786546468269 0.060964214020292 ENSG00000131236 CAP1
ENST00000435719 0.678320103619972 0.403818711433424 -0.0270792555194287 ENSG00000131236 CAP1
ENST00000427843 0.699501087468531 0.431631419652408 -0.0257296245744216 ENSG00000131236 CAP1
ENST00000417287 0.615793204936171 0.333081965518285 -0.03194767019576 ENSG00000131236 CAP1
ENST00000424977 0.670310184232461 0.394870130323765 -0.0278677793767251 ENSG00000131236 CAP1
ENST00000446031 0.304007632273055 0.0852345897697565 -0.0583771433171748 ENSG00000131236 CAP1
ENST00000479759 0.017205347326494 0.00042059507343007 0.113659232649216 ENSG00000131236 CAP1
ENST00000461993 0.00980035299324614 0.000171021191912206 0.118793578376426 ENSG00000131236 CAP1
ENST00000494114 0.0168602054464702 0.000403688875011295 0.142409309920107 ENSG00000131236 CAP1
ENST00000433473 0.718431511812366 0.455208693715675 0.0346064787970901 ENSG00000131238 PPT1
ENST00000529905 0.70789585365554 0.441583819183934 0.0356245946303973 ENSG00000131238 PPT1
ENST00000530704 0.931453836946718 0.824205795748426 -0.0112700345286506 ENSG00000131238 PPT1
ENST00000372775 0.924718952611449 0.808615650004102 0.0141323598961069 ENSG00000131238 PPT1
ENST00000449045 0.924027899752579 0.807131975539201 -0.0126077018513462 ENSG00000131238 PPT1
ENST00000439754 0.967367557799869 0.90911042139415 0.00630680360750225 ENSG00000131238 PPT1
ENST00000530076 0.68135048262507 0.407768337467738 0.0492256456641506 ENSG00000131238 PPT1
ENST00000527311 0.967759929601481 0.911206956292713 -0.00600223832418171 ENSG00000131238 PPT1
ENST00000372779 0.992336548616351 0.975548425323311 -0.00171022481338176 ENSG00000131238 PPT1
ENST00000372771 0.508452709419762 0.229953962010612 -0.0728733445091812 ENSG00000117000 RLF
ENST00000372759 0.762642061157965 0.519485348028682 0.0294505075366067 ENSG00000084073 ZMPSTE24
ENST00000479131 0.859516083524259 0.679991841268587 -0.0198890006406312 ENSG00000084073 ZMPSTE24
ENST00000472583 0.966461701758358 0.907252557892078 -0.00550664312098105 ENSG00000084073 ZMPSTE24
ENST00000474142 0.473084253862331 0.198151117938989 0.0794441127088708 ENSG00000084073 ZMPSTE24
ENST00000435168 0.627854005392459 0.346492432206465 -0.0531455929442301 ENSG00000084070 SMAP2
ENST00000372718 0.91475423514049 0.787203948781323 -0.0122743955312417 ENSG00000084070 SMAP2
ENST00000372708 0.965351199665119 0.904846135822438 0.00608423050872478 ENSG00000084070 SMAP2
ENST00000539317 0.67804099762328 0.403605442773375 0.0476840223930295 ENSG00000084070 SMAP2
ENST00000467203 0.97874758927102 0.941925886806546 -0.00418886360361135 ENSG00000066136 NFYC
ENST00000424419 0.92059493148731 0.799503830931272 -0.0139616350731134 ENSG00000066136 NFYC
ENST00000427410 0.992043031197019 0.97460418440416 -0.00165834261390077 ENSG00000066136 NFYC
ENST00000447388 0.942640918227638 0.850081408508828 0.00965822510535387 ENSG00000066136 NFYC
ENST00000425457 0.972023333953249 0.923435122713077 -0.00500744248735296 ENSG00000066136 NFYC
ENST00000456393 0.951111892742234 0.870177494070501 0.00835465182144881 ENSG00000066136 NFYC
ENST00000372654 0.90624312074859 0.770033525337669 -0.0153220573121904 ENSG00000066136 NFYC
ENST00000372653 0.90655500776381 0.770450324911936 -0.0154440712006277 ENSG00000066136 NFYC
ENST00000372669 0.735167068131255 0.477355280025247 -0.0398629171190258 ENSG00000066136 NFYC
ENST00000372652 0.778296632431482 0.543938454695752 0.0332666284067428 ENSG00000066136 NFYC
ENST00000372651 0.96210100195605 0.896645228515055 0.00732822097337589 ENSG00000066136 NFYC
ENST00000372621 0.913264957020062 0.783900479740133 0.0114285289009869 ENSG00000171793 CTPS1
ENST00000541520 0.935251555107855 0.833533124949477 0.00894955013230677 ENSG00000171793 CTPS1
ENST00000470271 0.721034503914679 0.459110859707244 0.0397915192708307 ENSG00000171793 CTPS1
ENST00000475060 0.835012549403243 0.637102520392279 0.0258426089223171 ENSG00000171793 CTPS1
ENST00000479480 0.706788581785386 0.440288109951198 0.0375840873035436 ENSG00000171793 CTPS1
ENST00000543104 0.69088786960427 0.420635444647071 0.0390465827467339 ENSG00000171793 CTPS1
ENST00000372616 0.92688010684838 0.813269114679421 0.0100887390911982 ENSG00000171793 CTPS1
ENST00000480420 0.865845494333394 0.69385719248123 0.0184151680891328 ENSG00000171793 CTPS1
ENST00000463285 0.887756554617581 0.734982752677393 0.0161750033666169 ENSG00000171793 CTPS1
ENST00000486889 0.833649283528101 0.635116308411952 0.0263653373535759 ENSG00000171793 CTPS1
ENST00000497210 0.867038820208246 0.695800563788382 0.0240869448173879 ENSG00000171793 CTPS1
ENST00000464283 0.826945625674925 0.620732845343566 -0.0232990158095164 ENSG00000171793 CTPS1
ENST00000463423 0.901089723024372 0.759982104850432 -0.0146491926262273 ENSG00000171793 CTPS1
ENST00000498694 0.955724273586103 0.882220698891116 -0.00693179593758167 ENSG00000171793 CTPS1
ENST00000359345 0.0397706325376568 0.00189274567856711 -0.207114532335105 ENSG00000171790 SLFNL1
ENST00000456518 0.0535778373519898 0.00317815298805268 -0.155469689040559 ENSG00000010803 SCMH1
ENST00000397174 0.0513373935691587 0.00295311899015703 -0.155154147429173 ENSG00000010803 SCMH1
ENST00000402904 0.0513373935691587 0.00295311899015703 -0.155154147429173 ENSG00000010803 SCMH1
ENST00000361191 0.0520383031049601 0.00302948231789176 -0.154843116113679 ENSG00000010803 SCMH1
ENST00000361705 0.0520383031049601 0.00302948231789176 -0.154843116113679 ENSG00000010803 SCMH1
ENST00000397171 0.0520383031049601 0.00302948231789176 -0.154843116113679 ENSG00000010803 SCMH1
ENST00000372597 0.0153335091527627 0.000351445216479455 -0.18297210178826 ENSG00000010803 SCMH1
ENST00000372596 0.0153335091527627 0.000351445216479455 -0.18297210178826 ENSG00000010803 SCMH1
ENST00000337495 0.0153335091527627 0.000351445216479455 -0.18297210178826 ENSG00000010803 SCMH1
ENST00000326197 0.0496866407139675 0.00278881892830108 -0.157263913631344 ENSG00000010803 SCMH1
ENST00000372595 0.0503052633508273 0.00283851510163453 -0.157589102753572 ENSG00000010803 SCMH1
ENST00000472037 0.621714198581675 0.339125247477577 -0.0571219375893382 ENSG00000010803 SCMH1
ENST00000460215 0.19482919871921 0.0370120507927377 -0.121597628215897 ENSG00000010803 SCMH1
ENST00000498793 0.209402458706074 0.0426191192559245 -0.116324595394734 ENSG00000010803 SCMH1
ENST00000489421 0.215106090225363 0.0447756731888687 -0.131480996226479 ENSG00000010803 SCMH1
ENST00000372583 0.174231161434261 0.0298035763500622 -0.119394427237368 ENSG00000127124 HIVEP3
ENST00000372584 0.164939961433976 0.0266231133431694 -0.121462557359695 ENSG00000127124 HIVEP3
ENST00000247584 0.262352173816507 0.0649877063991441 -0.0982268508262025 ENSG00000127124 HIVEP3
ENST00000460604 0.402262273211394 0.145295468715568 -0.0829371432015234 ENSG00000127124 HIVEP3
ENST00000429157 0.263543251517556 0.0654504396368014 -0.0986803443484238 ENSG00000127124 HIVEP3
ENST00000491442 0.142710240789369 0.0203624201323606 -0.152016935702168 ENSG00000127124 HIVEP3
ENST00000489103 0.168528816485985 0.0279198748103828 -0.135299696149738 ENSG00000127124 HIVEP3
ENST00000372571 0.624235299339923 0.342078428549493 0.0500926446545804 ENSG00000198815 FOXJ3
ENST00000372572 0.495278160482864 0.218061708326899 -0.0520139006536325 ENSG00000198815 FOXJ3
ENST00000372573 0.499882252959091 0.222190556401596 -0.0516483851719551 ENSG00000198815 FOXJ3
ENST00000361346 0.487277546213774 0.210380586982903 -0.0529009796023705 ENSG00000198815 FOXJ3
ENST00000361776 0.487277546213774 0.210380586982903 -0.0529009796023705 ENSG00000198815 FOXJ3
ENST00000545068 0.518003984697405 0.238851182481121 -0.0517600879261871 ENSG00000198815 FOXJ3
ENST00000445886 0.0420851130862166 0.00207244510564999 -0.165675680889767 ENSG00000198815 FOXJ3
ENST00000304979 0.867102746052439 0.696281062744939 0.022230736237776 ENSG00000171960 PPIH
ENST00000321358 0.351308514835263 0.111930897921356 0.0398871169910735 ENSG00000065978 YBX1
ENST00000332220 0.837458741571049 0.640526934504185 0.0126782872080799 ENSG00000065978 YBX1
ENST00000436427 0.449246013370551 0.179633214864066 0.0378451700194013 ENSG00000065978 YBX1
ENST00000467957 0.876741446041796 0.713765213251764 -0.0114311444138974 ENSG00000065978 YBX1
ENST00000397054 0.955019907862139 0.880326804486405 0.00741013274671589 ENSG00000117385 LEPRE1
ENST00000460031 0.954743935064093 0.879646127402034 0.00745248483646316 ENSG00000117385 LEPRE1
ENST00000236040 0.954743935064093 0.879631318938766 0.00745373630658686 ENSG00000117385 LEPRE1
ENST00000495874 0.954743935064093 0.879631318938766 0.00745373630658686 ENSG00000117385 LEPRE1
ENST00000296388 0.954743935064093 0.879631318938766 0.00745373630658686 ENSG00000117385 LEPRE1
ENST00000462474 0.450111696307794 0.180305942939787 0.0838559705536938 ENSG00000117385 LEPRE1
ENST00000472802 0.500457268019153 0.222790630421758 0.0820900952280717 ENSG00000117385 LEPRE1
ENST00000431412 0.477075605057609 0.202468516033715 0.0622443952527126 ENSG00000117385 LEPRE1
ENST00000460831 0.522837909902944 0.243363647616158 0.0724757737792132 ENSG00000117385 LEPRE1
ENST00000481465 0.891465336786192 0.741843703176956 0.0177815412463076 ENSG00000117385 LEPRE1
ENST00000447502 0.806642710665886 0.58697393557422 0.029158330037316 ENSG00000117385 LEPRE1
ENST00000463465 0.369485939706618 0.123338410034154 0.0759062899501709 ENSG00000117385 LEPRE1
ENST00000372526 0.575643124872865 0.293176182960998 -0.0623139097045432 ENSG00000117385 LEPRE1
ENST00000492956 0.566600151100574 0.283194665490922 -0.0654321596116832 ENSG00000117385 LEPRE1
ENST00000487556 0.407600810761447 0.14955170393357 0.0807496280483813 ENSG00000164010 ERMAP
ENST00000372517 0.407600810761447 0.14955170393357 0.0807496280483813 ENSG00000164010 ERMAP
ENST00000426263 0.533636426553889 0.252973802900181 -0.0549765946735972 ENSG00000117394 SLC2A1
ENST00000475162 0.639640489839181 0.359006750319742 -0.0513414852946206 ENSG00000117394 SLC2A1
ENST00000415851 0.61000346075083 0.327143263680858 -0.0598929341192836 ENSG00000117394 SLC2A1
ENST00000431635 0.593259205472777 0.310830705319163 0.0416883411660111 ENSG00000117395 EBNA1BP2
ENST00000236051 0.607072858227425 0.323707439025794 0.04053110127987 ENSG00000117395 EBNA1BP2
ENST00000463906 0.586979737882191 0.304621915856228 0.0536998569519105 ENSG00000117395 EBNA1BP2
ENST00000491223 0.632400747116885 0.351378194548907 0.046074135756626 ENSG00000117395 EBNA1BP2
ENST00000472982 0.731324575119322 0.471418090551224 0.0362632780883201 ENSG00000117395 EBNA1BP2
ENST00000483082 0.74125416155731 0.486934150256523 0.0359368996553463 ENSG00000117395 EBNA1BP2
ENST00000461557 0.889179389560503 0.73692445762281 0.0178243091861271 ENSG00000117395 EBNA1BP2
ENST00000310955 0.838819297117663 0.642394633982896 -0.0324356901445411 ENSG00000117399 CDC20
ENST00000372462 0.845921149480156 0.655264442921226 -0.0311953288118492 ENSG00000117399 CDC20
ENST00000372458 0.705884802769535 0.439053138224833 0.0299415046806932 ENSG00000066322 ELOVL1
ENST00000413844 0.706057034461721 0.439305866497954 0.0299355990805107 ENSG00000066322 ELOVL1
ENST00000468865 0.162393783885898 0.0258521284549715 0.105307071819224 ENSG00000066322 ELOVL1
ENST00000464204 0.660256244742968 0.382774689289336 0.0328797481572121 ENSG00000066322 ELOVL1
ENST00000470968 0.64619452932497 0.366183311564939 0.0337475521319308 ENSG00000066322 ELOVL1
ENST00000487209 0.660830865711701 0.383452052045467 0.0328839666910759 ENSG00000066322 ELOVL1
ENST00000470769 0.516988668054961 0.238034922797641 0.0455318980672541 ENSG00000066322 ELOVL1
ENST00000497569 0.577306679312685 0.294721546863733 0.040546455319384 ENSG00000066322 ELOVL1
ENST00000482302 0.639989258256943 0.359606655635771 0.0355967402000019 ENSG00000066322 ELOVL1
ENST00000497050 0.64803282291409 0.367821911997525 0.0341706243083829 ENSG00000066322 ELOVL1
ENST00000478481 0.146665478057114 0.021357683084658 0.121114026004312 ENSG00000066322 ELOVL1
ENST00000479439 0.971214782047954 0.919952879703036 -0.00412844679981271 ENSG00000066322 ELOVL1
ENST00000465321 0.867038820208246 0.695775189501729 -0.0154625481005307 ENSG00000066322 ELOVL1
ENST00000479686 0.857509858679055 0.67647432741901 -0.0168704086262388 ENSG00000066322 ELOVL1
ENST00000496932 0.922794215096288 0.804200256957332 -0.0100175593619495 ENSG00000066322 ELOVL1
ENST00000290663 0.193232379456595 0.0363372447910299 0.0832618061387349 ENSG00000159479 MED8
ENST00000372457 0.190161793321934 0.0351857789715944 0.0835456473813128 ENSG00000159479 MED8
ENST00000372455 0.297073532657717 0.0815709405184362 0.0711575677572431 ENSG00000159479 MED8
ENST00000436713 0.310779920085398 0.0887094316543181 0.0769459441235234 ENSG00000229431 RP1-92O14.6
ENST00000473560 0.499391744385311 0.221773359687497 0.0566852499475862 ENSG00000159479 MED8
ENST00000562955 0.573069496768018 0.290532758900604 -0.0365378341682364 ENSG00000198198 SZT2
ENST00000372442 0.852280571078231 0.666881312010983 -0.0153692936451046 ENSG00000198198 SZT2
ENST00000460536 0.778684544315386 0.544522894994172 0.0263684233712743 ENSG00000198198 SZT2
ENST00000583037 0.781186529758885 0.548302722432818 0.0296229137905704 ENSG00000178922 HYI
ENST00000372425 0.781186529758885 0.548302722432818 0.0296229137905704 ENSG00000178922 HYI
ENST00000372433 0.847567863672902 0.657956248092707 0.0221297277065382 ENSG00000178922 HYI
ENST00000372434 0.787436797063341 0.558105837169397 0.0289975988337073 ENSG00000178922 HYI
ENST00000470662 0.67025919451649 0.394783563372378 0.0443369687046576 ENSG00000178922 HYI
ENST00000487366 0.686016808468453 0.414070719860665 0.0423723585979097 ENSG00000178922 HYI
ENST00000372430 0.818410353182121 0.607221868044035 0.025896341259463 ENSG00000178922 HYI
ENST00000372432 0.787805370745876 0.558766794529861 0.0287495162564766 ENSG00000178922 HYI
ENST00000372427 0.77944200054201 0.545759445162893 0.0296808662086537 ENSG00000178922 HYI
ENST00000372426 0.713022318292734 0.448468558993085 0.039134264109974 ENSG00000178922 HYI
ENST00000486909 0.771051603060507 0.53295972726801 0.0306631247155505 ENSG00000178922 HYI
ENST00000469587 0.551923460459455 0.269412718136329 0.0710464746223969 ENSG00000178922 HYI
ENST00000496043 0.409543196968046 0.15097225974867 -0.0859024525400316 ENSG00000142949 PTPRF
ENST00000481019 0.402124366343347 0.145215732904649 -0.0862924651826438 ENSG00000142949 PTPRF
ENST00000359947 0.508925054976669 0.230486866468433 -0.0438553435530484 ENSG00000142949 PTPRF
ENST00000438120 0.456176909197823 0.184912972671723 -0.051927913359296 ENSG00000142949 PTPRF
ENST00000436724 0.236532976468783 0.0536150800955435 -0.10244953976731 ENSG00000142949 PTPRF
ENST00000372405 0.240406088680135 0.0550856191447874 -0.100238599762217 ENSG00000142949 PTPRF
ENST00000372413 0.566243391418792 0.282963680177485 -0.0381023188842402 ENSG00000142949 PTPRF
ENST00000372414 0.566243391418792 0.282963680177485 -0.0381023188842402 ENSG00000142949 PTPRF
ENST00000437607 0.361240003215638 0.118193331160765 -0.0804377842742761 ENSG00000142949 PTPRF
ENST00000467464 0.455338953987498 0.184255052615383 -0.0785029980607204 ENSG00000142949 PTPRF
ENST00000412568 0.747711521258622 0.496850153133666 -0.0269365369440938 ENSG00000142949 PTPRF
ENST00000429895 0.828074063992831 0.6233201500077 -0.0172807523201081 ENSG00000142949 PTPRF
ENST00000414879 0.804376471903762 0.583523952737109 -0.0203622048304489 ENSG00000142949 PTPRF
ENST00000422171 0.804376471903762 0.583523952737109 -0.0203622048304489 ENSG00000142949 PTPRF
ENST00000496447 0.983557106745587 0.953574326697237 0.0022319050220959 ENSG00000142949 PTPRF
ENST00000372407 0.958548465238487 0.888501241480176 0.00533259822946699 ENSG00000142949 PTPRF
ENST00000477970 0.965023272997575 0.903934240349988 -0.00468259944471719 ENSG00000142949 PTPRF
ENST00000372396 0.104918294672196 0.0111349702806937 -0.103152124836887 ENSG00000066135 KDM4A
ENST00000463151 0.45204706251575 0.181838100642126 -0.0788153455853948 ENSG00000066135 KDM4A
ENST00000485249 0.910622372252047 0.77919268844621 -0.0181181950885822 ENSG00000066135 KDM4A
ENST00000398804 0.23870648844751 0.0543628828623547 -0.111466822571583 ENSG00000236200 KDM4A-AS1
ENST00000439057 0.232100340158327 0.0516211788882785 -0.112454020662913 ENSG00000236200 KDM4A-AS1
ENST00000532911 0.0588156147603353 0.0038342004145219 -0.190292635720117 ENSG00000126091 ST3GAL3
ENST00000489897 0.0730571139438856 0.00560785928211922 -0.152381923077764 ENSG00000126091 ST3GAL3
ENST00000372374 0.0975215808460249 0.00958891536774506 -0.134226362387032 ENSG00000126091 ST3GAL3
ENST00000372375 0.0975215808460249 0.00958891536774506 -0.134226362387032 ENSG00000126091 ST3GAL3
ENST00000545417 0.0975215808460249 0.00958891536774506 -0.134226362387032 ENSG00000126091 ST3GAL3
ENST00000372377 0.0975215808460249 0.00958891536774506 -0.134226362387032 ENSG00000126091 ST3GAL3
ENST00000361392 0.0975215808460249 0.00958891536774506 -0.134226362387032 ENSG00000126091 ST3GAL3
ENST00000361400 0.0975215808460249 0.00958891536774506 -0.134226362387032 ENSG00000126091 ST3GAL3
ENST00000353126 0.0975215808460249 0.00958891536774506 -0.134226362387032 ENSG00000126091 ST3GAL3
ENST00000530154 0.0520403349020215 0.00303516985261641 -0.169031061055092 ENSG00000126091 ST3GAL3
ENST00000262915 0.0975215808460249 0.00958891536774506 -0.134226362387032 ENSG00000126091 ST3GAL3
ENST00000330208 0.0975215808460249 0.00958891536774506 -0.134226362387032 ENSG00000126091 ST3GAL3
ENST00000335430 0.0975215808460249 0.00958891536774506 -0.134226362387032 ENSG00000126091 ST3GAL3
ENST00000351035 0.0975215808460249 0.00958891536774506 -0.134226362387032 ENSG00000126091 ST3GAL3
ENST00000479383 0.0608386515710787 0.00408831947929425 -0.188931750751456 ENSG00000126091 ST3GAL3
ENST00000347631 0.0724103828951276 0.0055070256971886 -0.152513642222456 ENSG00000126091 ST3GAL3
ENST00000484868 0.076883447601338 0.00615902897327283 -0.18353320357372 ENSG00000126091 ST3GAL3
ENST00000461066 0.0583336571738014 0.00377632456795122 -0.191222778363838 ENSG00000126091 ST3GAL3
ENST00000533997 0.109865080565809 0.0123034786362893 -0.14191261743009 ENSG00000126091 ST3GAL3
ENST00000469715 0.109865080565809 0.0123034786362893 -0.14191261743009 ENSG00000126091 ST3GAL3
ENST00000490541 0.109865080565809 0.0123034786362893 -0.14191261743009 ENSG00000126091 ST3GAL3
ENST00000528371 0.109865080565809 0.0123034786362893 -0.14191261743009 ENSG00000126091 ST3GAL3
ENST00000530581 0.109865080565809 0.0123034786362893 -0.14191261743009 ENSG00000126091 ST3GAL3
ENST00000531816 0.109865080565809 0.0123034786362893 -0.14191261743009 ENSG00000126091 ST3GAL3
ENST00000531993 0.109865080565809 0.0123034786362893 -0.14191261743009 ENSG00000126091 ST3GAL3
ENST00000533212 0.109865080565809 0.0123034786362893 -0.14191261743009 ENSG00000126091 ST3GAL3
ENST00000533933 0.109865080565809 0.0123034786362893 -0.14191261743009 ENSG00000126091 ST3GAL3
ENST00000372369 0.109865080565809 0.0123034786362893 -0.14191261743009 ENSG00000126091 ST3GAL3
ENST00000372372 0.109865080565809 0.0123034786362893 -0.14191261743009 ENSG00000126091 ST3GAL3
ENST00000372368 0.109865080565809 0.0123034786362893 -0.14191261743009 ENSG00000126091 ST3GAL3
ENST00000372367 0.109865080565809 0.0123034786362893 -0.14191261743009 ENSG00000126091 ST3GAL3
ENST00000372366 0.109865080565809 0.0123034786362893 -0.14191261743009 ENSG00000126091 ST3GAL3
ENST00000372365 0.109865080565809 0.0123034786362893 -0.14191261743009 ENSG00000126091 ST3GAL3
ENST00000361746 0.109865080565809 0.0123034786362893 -0.14191261743009 ENSG00000126091 ST3GAL3
ENST00000332628 0.109865080565809 0.0123034786362893 -0.14191261743009 ENSG00000126091 ST3GAL3
ENST00000531451 0.110503505684634 0.0124540526387393 -0.141759940747643 ENSG00000126091 ST3GAL3
ENST00000372362 0.110503505684634 0.0124540526387393 -0.141759940747643 ENSG00000126091 ST3GAL3
ENST00000361812 0.110503505684634 0.0124540526387393 -0.141759940747643 ENSG00000126091 ST3GAL3
ENST00000461375 0.173964385151676 0.0297039203550022 -0.129856946318387 ENSG00000126091 ST3GAL3
ENST00000490502 0.958689405911278 0.888738895232903 -0.00860428605059022 ENSG00000126091 ST3GAL3
ENST00000372343 0.784097806636006 0.552451111268768 -0.0308196150851643 ENSG00000117408 IPO13
ENST00000472505 0.958383730827837 0.887902801970075 -0.00716201040614826 ENSG00000117410 ATP6V0B
ENST00000472174 0.855639880184437 0.673328867857579 -0.0189602583446661 ENSG00000117410 ATP6V0B
ENST00000532642 0.853716214713811 0.670019203637387 -0.0191786533477075 ENSG00000117410 ATP6V0B
ENST00000236067 0.859559516027099 0.68017914699127 -0.018553599158472 ENSG00000117410 ATP6V0B
ENST00000471859 0.929157784654777 0.818717445948136 -0.0103098731521023 ENSG00000117410 ATP6V0B
ENST00000472277 0.980847470049085 0.945923625374209 -0.00320519553837494 ENSG00000117410 ATP6V0B
ENST00000461670 0.94796690601195 0.860929257489413 -0.00915059397227721 ENSG00000117410 ATP6V0B
ENST00000468183 0.859559516027099 0.68017914699127 -0.018553599158472 ENSG00000117410 ATP6V0B
ENST00000473485 0.859559516027099 0.68017914699127 -0.018553599158472 ENSG00000117410 ATP6V0B
ENST00000496131 0.98271130231496 0.951357122312911 -0.00299360079941803 ENSG00000117410 ATP6V0B
ENST00000498208 0.988085493867543 0.964697644162231 -0.00234888981109735 ENSG00000117410 ATP6V0B
ENST00000532072 0.514697009049883 0.235851727003789 0.0636118792290594 ENSG00000117410 ATP6V0B
ENST00000498664 0.762505170497816 0.519363388608185 0.0302583745390719 ENSG00000117410 ATP6V0B
ENST00000372324 0.742555931977303 0.488894449186574 0.0336823767779053 ENSG00000117411 B4GALT2
ENST00000497866 0.965120906894358 0.90429689204911 -0.00771298020555258 ENSG00000117411 B4GALT2
ENST00000434555 0.74689684422408 0.495840443061618 0.0337275014800317 ENSG00000117411 B4GALT2
ENST00000356836 0.744267279115338 0.491613516613151 0.0338431044493168 ENSG00000117411 B4GALT2
ENST00000309519 0.702357700808334 0.434975173057907 0.0381026116658847 ENSG00000117411 B4GALT2
ENST00000485678 0.981536606694773 0.948139813956322 0.00365033319304946 ENSG00000117411 B4GALT2
ENST00000361745 0.396039228603885 0.140660545574824 0.0798808618646599 ENSG00000178028 DMAP1
ENST00000446292 0.351349652125592 0.11195336319425 0.0877168018667474 ENSG00000178028 DMAP1
ENST00000440641 0.343009542426595 0.10628334676398 0.0914538875051475 ENSG00000178028 DMAP1
ENST00000437511 0.275470877341722 0.0705919985390769 0.101449528806126 ENSG00000178028 DMAP1
ENST00000471829 0.260534811310664 0.0641449191264573 0.108146425025703 ENSG00000178028 DMAP1
ENST00000487922 0.229333135754584 0.0504564102434321 0.115648613118783 ENSG00000178028 DMAP1
ENST00000315913 0.388660573140096 0.135879277785331 0.0808532848709027 ENSG00000178028 DMAP1
ENST00000372289 0.388660573140096 0.135879277785331 0.0808532848709027 ENSG00000178028 DMAP1
ENST00000372257 0.120555584043482 0.0149550646376309 -0.12586486205133 ENSG00000117419 ERI3
ENST00000372259 0.228378813428052 0.0501390379522525 -0.105220065185577 ENSG00000117419 ERI3
ENST00000456170 0.261339449281357 0.0644438218838047 -0.100060439678054 ENSG00000117419 ERI3
ENST00000537474 0.160688330238572 0.0252975392144287 -0.117934032194921 ENSG00000117419 ERI3
ENST00000489710 0.58316462444126 0.30048948138022 -0.0598889157866399 ENSG00000117419 ERI3
ENST00000479101 0.565482070673316 0.282257105896805 -0.0628654076288282 ENSG00000117419 ERI3
ENST00000462341 0.535204774926509 0.254341754780141 -0.0661901216630557 ENSG00000117419 ERI3
ENST00000452396 0.0864676162305563 0.00763567475713183 -0.158452375509411 ENSG00000117419 ERI3
ENST00000495828 0.0597557107573006 0.00394762109129287 -0.17539855715174 ENSG00000117419 ERI3
ENST00000457571 0.0537136139675734 0.00320271120639367 -0.184471295071363 ENSG00000117419 ERI3
ENST00000355387 0.752427038072461 0.503659981048831 0.0374116883433632 ENSG00000187147 RNF220
ENST00000361799 0.752427038072461 0.503659981048831 0.0374116883433632 ENSG00000187147 RNF220
ENST00000372247 0.752208712296736 0.503352831167913 0.0374243836898433 ENSG00000187147 RNF220
ENST00000443020 0.899210547391386 0.755977910340392 0.0185220448742718 ENSG00000187147 RNF220
ENST00000335497 0.631746359203018 0.350709022150209 0.057326175578412 ENSG00000187147 RNF220
ENST00000440132 0.676687667133024 0.402128839287933 0.0513367497023759 ENSG00000187147 RNF220
ENST00000474064 0.704250156648616 0.437228944025369 0.0437744194752678 ENSG00000187147 RNF220
ENST00000471494 0.85393984502665 0.670601399523242 0.0269464104258126 ENSG00000187147 RNF220
ENST00000475378 0.788886908984661 0.560257643689173 0.0358318803908206 ENSG00000187147 RNF220
ENST00000484745 0.657270377488918 0.379258409513996 0.0507123314280283 ENSG00000187147 RNF220
ENST00000372242 0.68102848187944 0.407397901054605 0.0467532896387731 ENSG00000126106 TMEM53
ENST00000372243 0.68102848187944 0.407397901054605 0.0467532896387731 ENSG00000126106 TMEM53
ENST00000372244 0.68102848187944 0.407397901054605 0.0467532896387731 ENSG00000126106 TMEM53
ENST00000495630 0.540992910200621 0.260023158633554 0.062754929388482 ENSG00000126106 TMEM53
ENST00000497035 0.317041839253534 0.0919829491583359 0.0551670046168246 ENSG00000142937 RPS8
ENST00000396651 0.307163047709339 0.0866424715242038 0.0559766648628748 ENSG00000142937 RPS8
ENST00000372209 0.308506253022616 0.0873647425373121 0.0558765578007316 ENSG00000142937 RPS8
ENST00000470475 0.685494265761948 0.413155933321361 0.0311979658954923 ENSG00000142937 RPS8
ENST00000485390 0.30881142995359 0.0876245769821639 0.0558549017481178 ENSG00000142937 RPS8
ENST00000464658 0.186441910258347 0.0337563521000274 0.0750769511878443 ENSG00000142937 RPS8
ENST00000484599 0.194793677881459 0.0369546265933295 0.0741013073555912 ENSG00000142937 RPS8
ENST00000474582 0.40580244055518 0.148023672644095 0.0801674365775906 ENSG00000142937 RPS8
ENST00000372201 0.740962402391588 0.48566770708472 0.0347280755618658 ENSG00000173846 PLK3
ENST00000465443 0.742309739816785 0.488456159720935 0.0344488682123952 ENSG00000173846 PLK3
ENST00000492398 0.612608591597016 0.329451491243022 0.0559298857386029 ENSG00000173846 PLK3
ENST00000450269 0.389961688383023 0.136971213660356 -0.0861718611060097 ENSG00000222009 BTBD19
ENST00000453418 0.389961688383023 0.136971213660356 -0.0861718611060097 ENSG00000222009 BTBD19
ENST00000409335 0.456754896510729 0.185421267197876 -0.0776386918939097 ENSG00000222009 BTBD19
ENST00000439563 0.73134715434113 0.471459857216001 -0.0426636301113044 ENSG00000222009 BTBD19
ENST00000485668 0.490944987095715 0.213865086296867 -0.0706293495140406 ENSG00000222009 BTBD19
ENST00000482715 0.668173225139627 0.392386441895324 -0.050145894514554 ENSG00000222009 BTBD19
ENST00000475105 0.32434416829261 0.0958123715759869 -0.107524583539204 ENSG00000222009 BTBD19
ENST00000439363 0.383049942217979 0.13237713436972 -0.0973582612713066 ENSG00000070785 EIF2B3
ENST00000360403 0.411815096185239 0.152607249979792 -0.0817517179758207 ENSG00000070785 EIF2B3
ENST00000372183 0.497150337244334 0.219675963259258 -0.0740400694881822 ENSG00000070785 EIF2B3
ENST00000372168 0.804376471903762 0.583347045608504 -0.0337212089880302 ENSG00000126107 HECTD3
ENST00000372172 0.708694078797513 0.442519243226283 -0.0410264181375867 ENSG00000126107 HECTD3
ENST00000246337 0.844888950308519 0.653173097374433 0.0201541443759244 ENSG00000126088 UROD
ENST00000491773 0.664525470925281 0.387895356000737 0.0416359773000368 ENSG00000126088 UROD
ENST00000463092 0.754022506900221 0.506406965100577 0.0322361596237182 ENSG00000126088 UROD
ENST00000461035 0.85014724182392 0.663501394213337 0.0218913397416671 ENSG00000126088 UROD
ENST00000491300 0.568917702269145 0.2855172632909 0.047977770665184 ENSG00000126088 UROD
ENST00000434478 0.476608004547716 0.20193867768427 0.0584325930648709 ENSG00000126088 UROD
ENST00000494399 0.844775995701649 0.652980477436798 0.0201590220699635 ENSG00000126088 UROD
ENST00000460334 0.529360075890382 0.249166285138025 0.0549177390118371 ENSG00000126088 UROD
ENST00000462688 0.570195136722625 0.287060027438066 0.0478068594918599 ENSG00000126088 UROD
ENST00000460906 0.535930539497379 0.254967769690583 0.0540553940277697 ENSG00000126088 UROD
ENST00000490385 0.542445204278593 0.261272256637386 0.0533653871316558 ENSG00000126088 UROD
ENST00000469548 0.572537525828924 0.289740608158733 0.0469458803355397 ENSG00000126088 UROD
ENST00000486699 0.575908144123581 0.293493298704741 0.0465955820353949 ENSG00000126088 UROD
ENST00000478467 0.568705453126988 0.285315522296389 0.0475549456214693 ENSG00000126088 UROD
ENST00000428106 0.534340202032318 0.253553087664348 0.0509282978935495 ENSG00000126088 UROD
ENST00000496439 0.477487369176804 0.202805093908449 0.0604723367304693 ENSG00000126088 UROD
ENST00000473012 0.576627799547525 0.294214057716744 0.0502079197909469 ENSG00000126088 UROD
ENST00000262746 0.206357333886655 0.04140429836969 0.0601629247729441 ENSG00000117450 PRDX1
ENST00000319248 0.205642260935642 0.0410810127609563 0.0602571893875918 ENSG00000117450 PRDX1
ENST00000372079 0.205761886793145 0.0411738140784913 0.0602181121307115 ENSG00000117450 PRDX1
ENST00000447184 0.186108175610407 0.0335779188191907 0.0633444218994551 ENSG00000117450 PRDX1
ENST00000424390 0.186108175610407 0.0335749026030656 0.0633405008738807 ENSG00000117450 PRDX1
ENST00000483583 0.220032891839708 0.0468253506800569 0.0635066156203657 ENSG00000117450 PRDX1
ENST00000372070 0.318660354842582 0.0927427394529781 -0.085631668804223 ENSG00000117448 AKR1A1
ENST00000434299 0.618283484601667 0.335655052168501 -0.055577929075914 ENSG00000117448 AKR1A1
ENST00000496999 0.650989438771127 0.371685014565854 -0.0531192191215112 ENSG00000117448 AKR1A1
ENST00000476957 0.458738901689504 0.186874281773722 -0.0693304875065725 ENSG00000117448 AKR1A1
ENST00000481885 0.794189707193077 0.569209675353723 -0.0335775905160786 ENSG00000117448 AKR1A1
ENST00000351829 0.411092144334305 0.15211129269331 -0.0740873759965219 ENSG00000117448 AKR1A1
ENST00000471651 0.778169404650776 0.543540152880142 -0.0369088240496812 ENSG00000117448 AKR1A1
ENST00000497973 0.38317234550067 0.132433692415379 -0.08196925953944 ENSG00000117448 AKR1A1
ENST00000437901 0.564683863542942 0.281427965851538 0.0554925143480349 ENSG00000132780 NASP
ENST00000437362 0.555675287459116 0.272834167782054 0.0565208449310442 ENSG00000132780 NASP
ENST00000527359 0.533882443700607 0.253134836496597 0.0576218655332829 ENSG00000132780 NASP
ENST00000525515 0.701639710934265 0.434230291411282 0.0412982120321548 ENSG00000132780 NASP
ENST00000453748 0.519308872695228 0.239897280434127 0.0608008750481493 ENSG00000132780 NASP
ENST00000402363 0.539730826102874 0.259000910263758 0.0545318857810717 ENSG00000132780 NASP
ENST00000537798 0.539730826102874 0.259000910263758 0.0545318857810717 ENSG00000132780 NASP
ENST00000527470 0.518115084489957 0.238940966464904 0.073316803355645 ENSG00000132780 NASP
ENST00000529333 0.502193726952846 0.224738480048274 0.0752603183497075 ENSG00000132780 NASP
ENST00000528238 0.617210253331415 0.334429391060379 0.0479420408309107 ENSG00000132780 NASP
ENST00000534101 0.555802202858712 0.273023586090705 0.0669975684200766 ENSG00000132780 NASP
ENST00000350030 0.537652072608977 0.256793080445198 0.054293025225535 ENSG00000132780 NASP
ENST00000470768 0.747212704226073 0.496241983841762 0.0411855708933183 ENSG00000132780 NASP
ENST00000372052 0.539672994056072 0.258939533944923 0.054530672864071 ENSG00000132780 NASP
ENST00000351223 0.539672994056072 0.258939533944923 0.054530672864071 ENSG00000132780 NASP
ENST00000530073 0.228378813428052 0.0501394995026127 0.109438991223959 ENSG00000132780 NASP
ENST00000481782 0.267794370440036 0.0673521374828629 0.103614334050692 ENSG00000132780 NASP
ENST00000531612 0.278552736559193 0.0719407823949852 0.104398769737587 ENSG00000132780 NASP
ENST00000479235 0.349683801427063 0.110561024803783 0.0920696879641861 ENSG00000159592 GPBP1L1
ENST00000290795 0.711173478314457 0.446222450375103 -0.0302699700799731 ENSG00000159592 GPBP1L1
ENST00000355105 0.697598963793781 0.429146914268659 -0.0313693367814216 ENSG00000159592 GPBP1L1
ENST00000488278 0.519984823903854 0.240451383817424 -0.0647852945172653 ENSG00000159592 GPBP1L1
ENST00000480941 0.491979743782935 0.214996959213971 -0.0682452853400553 ENSG00000159592 GPBP1L1
ENST00000480083 0.476200249748762 0.201644476196822 -0.0702005258712361 ENSG00000159592 GPBP1L1
ENST00000493083 0.419782504135904 0.158585008314841 -0.0813426167805256 ENSG00000159592 GPBP1L1
ENST00000460859 0.451539781644723 0.181331629085113 -0.0792373632836617 ENSG00000159592 GPBP1L1
ENST00000359942 0.670772808032643 0.395485411373912 0.048132099060337 ENSG00000197429 IPP
ENST00000396478 0.694051242408754 0.425079270563674 0.0476355232454766 ENSG00000197429 IPP
ENST00000372009 0.083261231825837 0.00705951885465807 -0.0870938122121665 ENSG00000086015 MAST2
ENST00000361297 0.0826293873307282 0.00698352261217689 -0.0871819824857024 ENSG00000086015 MAST2
ENST00000372008 0.320158882191623 0.0934054842708927 -0.0645980978527703 ENSG00000086015 MAST2
ENST00000482881 0.810728777151033 0.594502260012374 -0.025333116998205 ENSG00000086015 MAST2
ENST00000396420 0.42381556776431 0.161154308482191 0.0529877430017635 ENSG00000085998 POMGNT1
ENST00000371984 0.469657752686906 0.195099493223432 0.0503606006715679 ENSG00000085998 POMGNT1
ENST00000371992 0.42397091379956 0.161295039785431 0.0529905241482182 ENSG00000085998 POMGNT1
ENST00000535522 0.291084187841152 0.0782080265069564 0.0782195875477216 ENSG00000085998 POMGNT1
ENST00000371986 0.469657752686906 0.195099493223432 0.0503606006715679 ENSG00000085998 POMGNT1
ENST00000485714 0.386161573650815 0.134149335183466 0.0855478940181659 ENSG00000085998 POMGNT1
ENST00000477114 0.860062375682827 0.681454298356656 0.0266299200995262 ENSG00000085998 POMGNT1
ENST00000497439 0.664436760110564 0.38773961909293 -0.0473022116415536 ENSG00000085998 POMGNT1
ENST00000489985 0.926098978149147 0.811500989662578 -0.0144343333180909 ENSG00000085998 POMGNT1
ENST00000496156 0.273862385257993 0.069836131022684 0.0975863352635694 ENSG00000132128 LRRC41
ENST00000343304 0.950306798587515 0.868272051895951 0.00654759485138746 ENSG00000132128 LRRC41
ENST00000472710 0.767414060393338 0.526747522081977 0.0273244356060785 ENSG00000132128 LRRC41
ENST00000498402 0.499882252959091 0.222172524939664 -0.0504977596257905 ENSG00000132128 LRRC41
ENST00000311672 0.223650710517348 0.0483358815314785 0.0716121752542615 ENSG00000173660 UQCRH
ENST00000489056 0.223650710517348 0.0483358815314785 0.0716121752542615 ENSG00000173660 UQCRH
ENST00000486951 0.171717806454843 0.0290360013184266 0.0837113728081154 ENSG00000173660 UQCRH
ENST00000496387 0.223650710517348 0.0483358815314785 0.0716121752542615 ENSG00000173660 UQCRH
ENST00000460947 0.378683716397251 0.129480354659642 0.0598063463340774 ENSG00000173660 UQCRH
ENST00000371946 0.768138301866299 0.528430907248326 -0.0344214938332157 ENSG00000079277 MKNK1
ENST00000341183 0.761906817543071 0.518508441154726 -0.0352593789530462 ENSG00000079277 MKNK1
ENST00000371945 0.768138301866299 0.528430907248326 -0.0344214938332157 ENSG00000079277 MKNK1
ENST00000528077 0.716294806059031 0.452440013298714 -0.0410637383994947 ENSG00000079277 MKNK1
ENST00000428112 0.650753783809302 0.371295501121277 -0.0496066790472797 ENSG00000079277 MKNK1
ENST00000531355 0.803560043478633 0.582039863312939 -0.0305918980736604 ENSG00000079277 MKNK1
ENST00000496619 0.841778392690812 0.64737145208158 -0.0266600703441254 ENSG00000079277 MKNK1
ENST00000526513 0.793707271733104 0.568302793704271 -0.0338512731882433 ENSG00000079277 MKNK1
ENST00000545730 0.676101457272216 0.401482408369398 -0.0468491475220347 ENSG00000079277 MKNK1
ENST00000531769 0.684640510224955 0.411915353859857 -0.0463594495241999 ENSG00000079277 MKNK1
ENST00000576409 0.918724687290805 0.796129484570653 0.01360575972777 ENSG00000123472 ATPAF1
ENST00000371937 0.919052475010638 0.796623436403605 0.0135797574873848 ENSG00000123472 ATPAF1
ENST00000574428 0.919052475010638 0.796623436403605 0.0135797574873848 ENSG00000123472 ATPAF1
ENST00000526821 0.915311297043372 0.788364472377158 0.01622611030563 ENSG00000123472 ATPAF1
ENST00000542495 0.907912732001287 0.773733281099753 0.0174155049470638 ENSG00000123472 ATPAF1
ENST00000529214 0.907912732001287 0.773733281099753 0.0174155049470638 ENSG00000123472 ATPAF1
ENST00000329231 0.942640673572312 0.850046114179884 -0.0103919842804971 ENSG00000123472 ATPAF1
ENST00000544071 0.667565834332518 0.391619910961588 0.0308482648443019 ENSG00000159658 EFCAB14
ENST00000442839 0.394979096773692 0.140085606133607 0.0712171646185118 ENSG00000228237 EFCAB14-AS1
ENST00000418985 0.396072313617771 0.140694388231465 0.0711724036410358 ENSG00000228237 EFCAB14-AS1
ENST00000371933 0.458738901689504 0.186896070628202 0.0505025760702586 ENSG00000159658 EFCAB14
ENST00000479745 0.438774756562181 0.17180555702791 0.0784740356723542 ENSG00000159658 EFCAB14
ENST00000487741 0.37004881088378 0.123719064972325 0.0898091247797856 ENSG00000159658 EFCAB14
ENST00000484461 0.412554219306461 0.153295606158058 0.0797157861771621 ENSG00000159658 EFCAB14
ENST00000371873 0.289092948762716 0.0773772185937118 0.0903808988091881 ENSG00000162368 CMPK1
ENST00000371871 0.257627161252413 0.0628107595663952 0.0896394714712975 ENSG00000162368 CMPK1
ENST00000450808 0.230145617425598 0.0508185431839639 0.0944000718795663 ENSG00000162368 CMPK1
ENST00000371870 0.51445589323686 0.235605137328563 0.0611587650025238 ENSG00000162368 CMPK1
ENST00000396153 0.0302855811499851 0.00116736424080343 -0.186485851305298 ENSG00000185104 FAF1
ENST00000371778 0.0286406825213634 0.00105200546493106 -0.188538436568969 ENSG00000185104 FAF1
ENST00000545823 0.463739603758632 0.190941451674097 -0.0768220709844619 ENSG00000185104 FAF1
ENST00000494400 0.119560683010777 0.0147041894371853 -0.143477733125472 ENSG00000185104 FAF1
ENST00000487898 0.0360665504171861 0.00157805026929545 -0.212720635754041 ENSG00000185104 FAF1
ENST00000242719 0.355088148024299 0.114327828677513 0.0781756024047135 ENSG00000123091 RNF11
ENST00000494873 0.373147929980496 0.125518173912285 0.0710381422274275 ENSG00000123091 RNF11
ENST00000486691 0.127593931779669 0.0165355582820578 0.125426604431764 ENSG00000123091 RNF11
ENST00000371730 0.916739532111111 0.791819036183466 -0.0125766104102669 ENSG00000085832 EPS15
ENST00000371733 0.916739532111111 0.791819036183466 -0.0125766104102669 ENSG00000085832 EPS15
ENST00000396122 0.870138514049726 0.70173221186966 -0.0200465076563153 ENSG00000085832 EPS15
ENST00000371714 0.789809157239769 0.562132179798367 0.027516937516661 ENSG00000117859 OSBPL9
ENST00000337809 0.78831016763398 0.559444080457145 0.0275993560116543 ENSG00000117859 OSBPL9
ENST00000371710 0.78831016763398 0.559444080457145 0.0275993560116543 ENSG00000117859 OSBPL9
ENST00000447887 0.793697682309698 0.568177800223152 0.0270438313790257 ENSG00000117859 OSBPL9
ENST00000495776 0.793697682309698 0.568177800223152 0.0270438313790257 ENSG00000117859 OSBPL9
ENST00000435686 0.793697682309698 0.568177800223152 0.0270438313790257 ENSG00000117859 OSBPL9
ENST00000435274 0.8297765443165 0.627179666663394 0.0228290905425911 ENSG00000117859 OSBPL9
ENST00000428468 0.793697682309698 0.568177800223152 0.0270438313790257 ENSG00000117859 OSBPL9
ENST00000453295 0.793697682309698 0.568177800223152 0.0270438313790257 ENSG00000117859 OSBPL9
ENST00000489990 0.994220627993835 0.983276689256266 -0.0010568826728092 ENSG00000117859 OSBPL9
ENST00000530544 0.615242342514167 0.332241395225456 0.0457829747004933 ENSG00000117859 OSBPL9
ENST00000484890 0.800590618647169 0.577957929432425 -0.0340845622995162 ENSG00000117859 OSBPL9
ENST00000534040 0.633377709234463 0.352603899318796 0.053923046539145 ENSG00000117859 OSBPL9
ENST00000532975 0.572943798432802 0.290388052957785 0.0590972700212049 ENSG00000117859 OSBPL9
ENST00000527631 0.6138310378138 0.330594732148757 0.0543717322778854 ENSG00000117859 OSBPL9
ENST00000531828 0.474199852477595 0.199465297375324 0.0602280007888218 ENSG00000117859 OSBPL9
ENST00000361556 0.436660934478336 0.170297947068433 0.0651523655600136 ENSG00000117859 OSBPL9
ENST00000473207 0.58484957897482 0.302423985109487 0.059570046314732 ENSG00000117859 OSBPL9
ENST00000533884 0.568210709757272 0.284846697145132 0.0618769941806244 ENSG00000117859 OSBPL9
ENST00000526917 0.586979737882191 0.304639338958541 0.0576507015690627 ENSG00000117859 OSBPL9
ENST00000462759 0.436590584858972 0.170235564594047 0.0651535606566925 ENSG00000117859 OSBPL9
ENST00000486942 0.408984859765708 0.150478002150365 0.0685611855103145 ENSG00000117859 OSBPL9
ENST00000528603 0.239055332318925 0.054569298399189 0.104876919245323 ENSG00000117859 OSBPL9
ENST00000475697 0.393406936014141 0.139205981600479 0.0775235197730601 ENSG00000117859 OSBPL9
ENST00000531819 0.517444879108464 0.238381760372925 0.0647314967257551 ENSG00000117859 OSBPL9
ENST00000440943 0.628324044386881 0.346950549959946 0.0421733880705764 ENSG00000078618 NRD1
ENST00000352171 0.190668580019879 0.035489640257086 0.0635165233387521 ENSG00000078618 NRD1
ENST00000354831 0.190668580019879 0.035489640257086 0.0635165233387521 ENSG00000078618 NRD1
ENST00000485608 0.0927152658131576 0.0086761011132643 0.0915396786719168 ENSG00000078618 NRD1
ENST00000539524 0.135901253184332 0.0186018208297133 0.0787672563575048 ENSG00000078618 NRD1
ENST00000497358 0.428302045601947 0.164226556981266 0.0773479462500172 ENSG00000078618 NRD1
ENST00000544028 0.226677168207615 0.0494074583777426 0.0617664781237877 ENSG00000078618 NRD1
ENST00000483007 0.868334259867046 0.69840350622037 0.0240870630396635 ENSG00000078618 NRD1
ENST00000473805 0.0126382875358914 0.000260045133477747 0.177986224886603 ENSG00000078618 NRD1
ENST00000475715 0.0228999411412416 0.00068675965768123 0.159920477216888 ENSG00000078618 NRD1
ENST00000491410 0.812919524986969 0.597590826580129 -0.0228407425691703 ENSG00000078618 NRD1
ENST00000468722 0.249416263955293 0.0591802171172386 -0.104622933467077 ENSG00000078618 NRD1
ENST00000371655 0.384746739263417 0.133278469360858 0.0718788027970012 ENSG00000169213 RAB3B
ENST00000469458 0.227542123019779 0.0497060501655425 0.0970909993481492 ENSG00000117862 TXNDC12
ENST00000371626 0.439753421922081 0.172475101223421 0.0535800088652893 ENSG00000117862 TXNDC12
ENST00000472624 0.688212882326347 0.417224426401081 0.0349027665695708 ENSG00000117862 TXNDC12
ENST00000610127 0.707840072595957 0.441517747320979 -0.0433310980034393 ENSG00000117862 TXNDC12
ENST00000313334 0.694704526465404 0.425968661600788 -0.0400599148564779 ENSG00000134717 BTF3L4
ENST00000477828 0.5118590605433 0.233094323634077 -0.0660708022695686 ENSG00000134717 BTF3L4
ENST00000489308 0.718431511812366 0.455288194269542 -0.0401942787103888 ENSG00000134717 BTF3L4
ENST00000526132 0.551914800231043 0.26935546802147 -0.0602761366983796 ENSG00000134717 BTF3L4
ENST00000472944 0.799750528478432 0.576929723401542 -0.0284508343660754 ENSG00000134717 BTF3L4
ENST00000484036 0.488799693234115 0.211926567398814 -0.0694213446949688 ENSG00000134717 BTF3L4
ENST00000533836 0.424634556971207 0.161734322162366 -0.0804499486338202 ENSG00000134717 BTF3L4
ENST00000357206 0.375526340647186 0.127289959938081 -0.0734769724668816 ENSG00000157077 ZFYVE9
ENST00000287727 0.411589177171209 0.152477587531818 -0.0690191333360137 ENSG00000157077 ZFYVE9
ENST00000371591 0.565441642498155 0.282135498079474 -0.0537832453345137 ENSG00000157077 ZFYVE9
ENST00000371586 0.906964488949435 0.771141292339316 -0.0142933946386967 ENSG00000154222 CC2D1B
ENST00000284376 0.890879964140627 0.740368992539767 -0.0166832564193057 ENSG00000154222 CC2D1B
ENST00000491136 0.89557785575543 0.749608262172432 -0.0160581029638178 ENSG00000154222 CC2D1B
ENST00000438021 0.926015878155061 0.811225905569386 -0.0138001926972939 ENSG00000154222 CC2D1B
ENST00000460261 0.979186528729435 0.942619536289386 -0.0039467890588302 ENSG00000154222 CC2D1B
ENST00000450942 0.885385098441347 0.729556367678567 0.0195998021422931 ENSG00000154222 CC2D1B
ENST00000438831 0.949413110757798 0.866111243882694 0.00852195780225618 ENSG00000154222 CC2D1B
ENST00000257181 0.98497706957222 0.957296259387173 0.00264094281684311 ENSG00000134748 PRPF38A
ENST00000474048 0.885117286972055 0.7291621900054 0.0184019916677543 ENSG00000134748 PRPF38A
ENST00000528457 0.817656277316198 0.605781015565668 0.0269038211476353 ENSG00000134744 ZCCHC11
ENST00000527941 0.913737831356086 0.784510360862542 0.0146137361438765 ENSG00000134744 ZCCHC11
ENST00000257177 0.992043031197019 0.974636635209971 -0.00148455503400432 ENSG00000134744 ZCCHC11
ENST00000371544 0.989207814017575 0.968239644018187 -0.00185675999790011 ENSG00000134744 ZCCHC11
ENST00000528642 0.951925063347913 0.872338234305542 -0.00755820633193971 ENSG00000134744 ZCCHC11
ENST00000484723 0.96798052678921 0.9115606170104 0.00521733762721925 ENSG00000134744 ZCCHC11
ENST00000371541 0.841661060744037 0.647248504370359 0.023029926137924 ENSG00000134744 ZCCHC11
ENST00000473856 0.908915505306584 0.775837993281512 -0.0160234692918641 ENSG00000134744 ZCCHC11
ENST00000443756 0.990004636071169 0.969799800411016 0.00207339900537266 ENSG00000162378 ZYG11B
ENST00000545132 0.830369134457844 0.628353634173106 -0.0281984179204244 ENSG00000162378 ZYG11B
ENST00000294353 0.791629882104389 0.564903696178557 0.0273305483937307 ENSG00000162378 ZYG11B
ENST00000371522 0.561268219339891 0.278190565566823 -0.0623033598202735 ENSG00000121310 ECHDC2
ENST00000460612 0.56793570235814 0.284475012097979 -0.0614749363951706 ENSG00000121310 ECHDC2
ENST00000371520 0.567151498181118 0.283705284252305 -0.0615023666565269 ENSG00000121310 ECHDC2
ENST00000358358 0.56770983845522 0.28427738524819 -0.0614811928673958 ENSG00000121310 ECHDC2
ENST00000476477 0.53721010739349 0.256444088775659 -0.0655753444591574 ENSG00000121310 ECHDC2
ENST00000536120 0.53721010739349 0.256444088775659 -0.0655753444591574 ENSG00000121310 ECHDC2
ENST00000467988 0.489224916814561 0.212251622942408 -0.0715958881545602 ENSG00000121310 ECHDC2
ENST00000541281 0.614273875117209 0.330987018995009 -0.0566096108761326 ENSG00000121310 ECHDC2
ENST00000488268 0.809313089353103 0.592257792797527 -0.0316963481411689 ENSG00000121310 ECHDC2
ENST00000544365 0.632889705649525 0.352038422927801 -0.0562026411467575 ENSG00000121310 ECHDC2
ENST00000495920 0.680237309388257 0.406236588172806 -0.0495665831630009 ENSG00000121310 ECHDC2
ENST00000371514 0.809433071248062 0.592597412703496 0.0270775826571843 ENSG00000116171 SCP2
ENST00000478631 0.791242476235897 0.564384165547016 0.0290195278939746 ENSG00000116171 SCP2
ENST00000528311 0.895039341456569 0.748791191880497 0.0155522601593098 ENSG00000116171 SCP2
ENST00000371509 0.867013200095217 0.695681636406212 0.0192770750716468 ENSG00000116171 SCP2
ENST00000407246 0.801143681689707 0.578712854358252 0.0280920654604212 ENSG00000116171 SCP2
ENST00000430330 0.904156480132027 0.766137675662351 0.0162406898189441 ENSG00000116171 SCP2
ENST00000408941 0.896673737596395 0.751659881350572 0.0173626640189921 ENSG00000116171 SCP2
ENST00000478274 0.681137711672687 0.407539625411246 -0.0561300497295181 ENSG00000116171 SCP2
ENST00000484100 0.939466185668595 0.843425727820534 0.0108335014463645 ENSG00000116171 SCP2
ENST00000533119 0.95566155178219 0.882091684590743 0.00814990983777615 ENSG00000116171 SCP2
ENST00000435345 0.890846151334991 0.740068360962898 0.0181582002610804 ENSG00000116171 SCP2
ENST00000488965 0.892492659880609 0.74478439409891 0.0178700114529603 ENSG00000116171 SCP2
ENST00000294360 0.642644067660777 0.362620220693987 0.0530537825710489 ENSG00000162384 C1orf123
ENST00000483739 0.689913118622843 0.419623794827354 0.0492636962401986 ENSG00000162384 C1orf123
ENST00000470385 0.68114903037331 0.407603768806685 0.0492954884411525 ENSG00000162384 C1orf123
ENST00000371470 0.721184126257238 0.459286631381861 0.0394480851227975 ENSG00000162385 MAGOH
ENST00000371466 0.721012906377014 0.459083694016098 0.0394537960031687 ENSG00000162385 MAGOH
ENST00000495868 0.799665794250856 0.576838843322717 0.0326496984381634 ENSG00000162385 MAGOH
ENST00000462941 0.681380971369402 0.407981684315162 0.044105946082573 ENSG00000162385 MAGOH
ENST00000306052 0.200567402141954 0.0391381061368313 -0.0921124010317548 ENSG00000157193 LRP8
ENST00000371454 0.179288455501721 0.0313404227025234 -0.0988898239693734 ENSG00000157193 LRP8
ENST00000465675 0.19543388076086 0.0372673998697503 -0.0981656814325442 ENSG00000157193 LRP8
ENST00000354412 0.182684775285731 0.0323598757340091 -0.0983145880467351 ENSG00000157193 LRP8
ENST00000480045 0.234274148600791 0.0526729601430467 -0.0911822157614021 ENSG00000157193 LRP8
ENST00000347547 0.233660754739045 0.0521598339803877 -0.0912904003375083 ENSG00000157193 LRP8
ENST00000496580 0.159222326648385 0.0248910104463403 -0.151475829366402 ENSG00000157193 LRP8
ENST00000312233 0.0030112240421343 2.38128046608849e-05 -0.260058199003049 ENSG00000174332 GLIS1
ENST00000371429 0.373192023485212 0.12563035050822 -0.10142233757594 ENSG00000058804 NDC1
ENST00000540001 0.373192023485212 0.12563035050822 -0.10142233757594 ENSG00000058804 NDC1
ENST00000371378 0.921153542689754 0.800765396436675 -0.016468626390528 ENSG00000081870 HSPB11
ENST00000194214 0.917627267646789 0.79389148876294 -0.0171456970901081 ENSG00000081870 HSPB11
ENST00000371377 0.910473403974911 0.778895836589937 -0.0186665688176465 ENSG00000081870 HSPB11
ENST00000371376 0.891155261891713 0.74106543107787 -0.0225715786859351 ENSG00000081870 HSPB11
ENST00000371370 0.686016808468453 0.4140666007454 0.0463411368465312 ENSG00000116212 LRRC42
ENST00000319223 0.638950774036634 0.358270817698475 0.05205651124936 ENSG00000116212 LRRC42
ENST00000444987 0.703682260754036 0.436470012192401 0.047236464547666 ENSG00000116212 LRRC42
ENST00000371348 0.0182434919391802 0.000463622004556484 0.154598545614273 ENSG00000116209 TMEM59
ENST00000371344 0.0471816933988079 0.00254025563134674 0.142464681465526 ENSG00000116209 TMEM59
ENST00000234831 0.298682026169064 0.0823609352559508 0.0701903488607324 ENSG00000116209 TMEM59
ENST00000371341 0.246020487252652 0.0574636705137865 0.0766806727338224 ENSG00000116209 TMEM59
ENST00000470395 0.312411493799674 0.0895643161082932 0.10709016172312 ENSG00000116209 TMEM59
ENST00000420738 0.341863886666181 0.105570000274817 0.0644946934368567 ENSG00000116209 TMEM59
ENST00000440019 0.341866711344131 0.105577232629717 0.0644949214363199 ENSG00000116209 TMEM59
ENST00000452421 0.341835120850467 0.105554757699733 0.0644937492594458 ENSG00000116209 TMEM59
ENST00000371337 0.416642910539032 0.156284763801729 0.0573917583766078 ENSG00000116209 TMEM59
ENST00000487096 0.837561485639285 0.64072410405478 -0.0199369542220359 ENSG00000116221 MRPL37
ENST00000360840 0.804259442114013 0.583085103050735 -0.023231623263355 ENSG00000116221 MRPL37
ENST00000605337 0.757527606595368 0.512238620768098 -0.0277929046188922 ENSG00000116221 MRPL37
ENST00000490670 0.977117417999167 0.937459634711919 -0.00341540647873893 ENSG00000116221 MRPL37
ENST00000336230 0.804259442114013 0.583085103050735 -0.023231623263355 ENSG00000116221 MRPL37
ENST00000398219 0.810335904767071 0.593761905513392 -0.0345908149198801 ENSG00000116221 MRPL37
ENST00000326956 0.0574643704557692 0.00367234755797917 -0.115155304261724 ENSG00000157216 SSBP3
ENST00000417664 0.00652981991959534 8.70979454552761e-05 -0.161395379065707 ENSG00000157216 SSBP3
ENST00000371320 0.000839530190334199 2.85820108705087e-06 -0.18783528755573 ENSG00000157216 SSBP3
ENST00000371319 0.00239330335855109 1.62228096745386e-05 -0.177604768624907 ENSG00000157216 SSBP3
ENST00000533946 0.00537944965280794 6.42507567551477e-05 -0.164610541929218 ENSG00000157216 SSBP3
ENST00000357475 0.000890842485653979 3.13233423479316e-06 -0.197303638646048 ENSG00000157216 SSBP3
ENST00000426150 0.0218554326851395 0.00063162819881379 -0.161151921807141 ENSG00000157216 SSBP3
ENST00000533209 0.010693633536845 0.000195163984589317 -0.198305915521418 ENSG00000157216 SSBP3
ENST00000525990 0.000390566500901567 1.06084813833213e-06 -0.234159746425987 ENSG00000157216 SSBP3
ENST00000528787 0.0118656322455706 0.000231897926159592 -0.200041485267359 ENSG00000157216 SSBP3
ENST00000606515 0.691435435876462 0.421638612725784 0.0410498445779584 ENSG00000271723 MROH7-TTC4
ENST00000425300 0.775821960513024 0.539801475407281 0.0305608762178109 ENSG00000271723 MROH7-TTC4
ENST00000414150 0.778682544590982 0.544499668455542 0.0302092575849452 ENSG00000271723 MROH7-TTC4
ENST00000460155 0.842423122273858 0.648210677504963 0.0227917349172469 ENSG00000271723 MROH7-TTC4
ENST00000371281 0.865577832377209 0.692645842090357 0.0198003455439239 ENSG00000243725 TTC4
ENST00000371284 0.83644281778799 0.639150171333731 0.0234754173861648 ENSG00000243725 TTC4
ENST00000371269 0.767315764768293 0.526361225574683 0.0288236153662198 ENSG00000116133 DHCR24
ENST00000436604 0.185348935306402 0.0332581202751571 0.103232167908934 ENSG00000116133 DHCR24
ENST00000537443 0.754255239395744 0.506709714323377 0.033884138232047 ENSG00000116133 DHCR24
ENST00000535035 0.977884625209522 0.93942993054529 0.00381008751156208 ENSG00000116133 DHCR24
ENST00000294383 0.77791416848898 0.543104610999363 0.0259083681786739 ENSG00000162402 USP24
ENST00000407756 0.780779059350188 0.547722747176463 0.0256165667251286 ENSG00000162402 USP24
ENST00000371250 0.673552561339202 0.398538416146248 0.0501434450489027 ENSG00000162407 PPAP2B
ENST00000485760 0.476272654789135 0.201701717398792 -0.0780804090715935 ENSG00000173406 DAB1
ENST00000472487 0.568594211262278 0.285183120275394 0.0622708540166994 ENSG00000162601 MYSM1
ENST00000493821 0.37911229168229 0.129753847858295 0.0881832310271267 ENSG00000162601 MYSM1
ENST00000401044 0.632543563118104 0.351612788712912 0.0568149050001252 ENSG00000162601 MYSM1
ENST00000466774 0.713022318292734 0.448490932085826 -0.0504570359568617 ENSG00000162601 MYSM1
ENST00000371222 0.319722623361224 0.0931889853438066 0.0749078375851704 ENSG00000177606 JUN
ENST00000371218 0.0552880455173322 0.00337662502379223 -0.187990219907402 ENSG00000172456 FGGY
ENST00000303721 0.0552880455173322 0.00337662502379223 -0.187990219907402 ENSG00000172456 FGGY
ENST00000430447 0.044019231060254 0.00223486533642345 -0.201666588455426 ENSG00000172456 FGGY
ENST00000371212 0.0473501617526826 0.00255855025526654 -0.194151110212077 ENSG00000172456 FGGY
ENST00000606498 0.8308541932589 0.629648116579872 -0.0276781162677106 ENSG00000162604 TM2D1
ENST00000294613 0.804376471903762 0.583550617154079 -0.031417398054505 ENSG00000162604 TM2D1
ENST00000371180 0.804376471903762 0.583550617154079 -0.031417398054505 ENSG00000162604 TM2D1
ENST00000488206 0.848668853169212 0.660176202375532 -0.0253628907164692 ENSG00000162604 TM2D1
ENST00000472989 0.748858636734568 0.498865257856004 0.0426605708611086 ENSG00000162604 TM2D1
ENST00000468586 0.866738895045642 0.695187415949226 -0.0236200945584235 ENSG00000162604 TM2D1
ENST00000371178 0.602371147980829 0.31911595493939 -0.0606532308388596 ENSG00000162604 TM2D1
ENST00000494926 0.619288868166302 0.336726440676916 -0.0585008385774373 ENSG00000162604 TM2D1
ENST00000496465 0.609988474377153 0.327009746198319 -0.0597191124063486 ENSG00000162604 TM2D1
ENST00000371146 0.228885577153383 0.050323146130352 0.119690563791891 ENSG00000162607 USP1
ENST00000339950 0.241297431039982 0.055480632352715 0.117847146272137 ENSG00000162607 USP1
ENST00000251157 0.0480449060630901 0.00262677004468626 0.124647181787651 ENSG00000116641 DOCK7
ENST00000454575 0.0339550061090821 0.00141275231794636 0.140220130195087 ENSG00000116641 DOCK7
ENST00000340370 0.0486282007891354 0.00268066320308493 0.124275692553391 ENSG00000116641 DOCK7
ENST00000404627 0.4427064885469 0.1744239844926 0.0753620217680945 ENSG00000116641 DOCK7
ENST00000371084 0.881246052557773 0.722281007265504 0.014718961459943 ENSG00000079739 PGM1
ENST00000540265 0.759693219183645 0.515758614595071 0.0266477037788948 ENSG00000079739 PGM1
ENST00000371083 0.494733115298591 0.21764694414402 0.0531849986807518 ENSG00000079739 PGM1
ENST00000371080 0.21814246782575 0.0460862082272143 -0.139311497626222 ENSG00000185483 ROR1
ENST00000371079 0.425570881252919 0.162328467374769 -0.0899713600746156 ENSG00000185483 ROR1
ENST00000482426 0.193806545520578 0.0365929199004381 -0.149705055037822 ENSG00000185483 ROR1
ENST00000371073 0.908177453685278 0.774240208208686 0.0170651584135652 ENSG00000158966 CACHD1
ENST00000290039 0.902810774057365 0.763250805702731 0.0179528138113899 ENSG00000158966 CACHD1
ENST00000495994 0.734059287158161 0.475780099970814 0.042530272651929 ENSG00000158966 CACHD1
ENST00000470527 0.562761631026678 0.279677980475062 0.0653744184336533 ENSG00000158966 CACHD1
ENST00000342505 0.0436635233367897 0.00220787052443434 0.0948640697962916 ENSG00000162434 JAK1
ENST00000465376 0.526373681315894 0.246517389477635 0.0616503849383336 ENSG00000162434 JAK1
ENST00000471473 0.81524527733285 0.601078820872826 0.0309080043868083 ENSG00000162434 JAK1
ENST00000494904 0.608452906230784 0.325129251209746 0.0629520741071228 ENSG00000162434 JAK1
ENST00000344610 0.665448390152825 0.388934896914093 0.0361565432533123 ENSG00000116678 LEPR
ENST00000371065 0.373159270844719 0.125543463572628 0.0687022907344201 ENSG00000213625 LEPROT
ENST00000475108 0.548941612371947 0.266928927389922 0.0579770431211887 ENSG00000213625 LEPROT
ENST00000371059 0.674533368749551 0.399622621071392 0.035214318908326 ENSG00000116678 LEPR
ENST00000371060 0.605599967996801 0.322268594370079 0.0411426356270693 ENSG00000116678 LEPR
ENST00000349533 0.614977436145102 0.331835197908032 0.0404729607468902 ENSG00000116678 LEPR
ENST00000497874 0.64907703357099 0.368988073277808 0.049819467153885 ENSG00000213625 LEPROT
ENST00000488747 0.509407697456463 0.230926056033666 0.0618207108012934 ENSG00000213625 LEPROT
ENST00000484243 0.653888671970531 0.374888541549749 0.0463664486071697 ENSG00000213625 LEPROT
ENST00000406510 0.602166784267601 0.318835190674173 0.0416977517098044 ENSG00000116678 LEPR
ENST00000329654 0.137163969763167 0.0189583677008005 -0.159196653151581 ENSG00000184588 PDE4B
ENST00000341517 0.140733549478327 0.0198381102916595 -0.158754666100831 ENSG00000184588 PDE4B
ENST00000371049 0.138030038774313 0.0191961510363827 -0.157607027856632 ENSG00000184588 PDE4B
ENST00000423207 0.11074203588829 0.0125406826248702 -0.169480657385868 ENSG00000184588 PDE4B
ENST00000237247 0.249500476435598 0.0592304597893028 -0.113200671757785 ENSG00000118473 SGIP1
ENST00000371039 0.24962256470455 0.0593048874272406 -0.112906237045628 ENSG00000118473 SGIP1
ENST00000424320 0.35061613227745 0.111342222330008 -0.103177701826279 ENSG00000118473 SGIP1
ENST00000371035 0.28884423748369 0.0772613020561285 -0.106826061665455 ENSG00000118473 SGIP1
ENST00000468286 0.425864465029559 0.162535665691878 -0.0904965825161798 ENSG00000118473 SGIP1
ENST00000371036 0.320472906925996 0.0935339292443982 -0.100971910423736 ENSG00000118473 SGIP1
ENST00000371037 0.321387510289178 0.0939526128217793 -0.10028542044408 ENSG00000118473 SGIP1
ENST00000371018 0.953426190815055 0.876285795967334 0.00873519456930236 ENSG00000198160 MIER1
ENST00000355977 0.953426190815055 0.876285795967334 0.00873519456930236 ENSG00000198160 MIER1
ENST00000357692 0.951636317591374 0.87158468928316 0.00908684900919473 ENSG00000198160 MIER1
ENST00000401041 0.83250442062745 0.632735889982025 0.0261203731604853 ENSG00000198160 MIER1
ENST00000371014 0.887756554617581 0.734994626820181 0.018486746386356 ENSG00000198160 MIER1
ENST00000371016 0.887756554617581 0.734994626820181 0.018486746386356 ENSG00000198160 MIER1
ENST00000401042 0.829654879232489 0.626808048984297 0.0271018484677248 ENSG00000198160 MIER1
ENST00000355356 0.909269389644087 0.776874822365386 0.016299205463229 ENSG00000198160 MIER1
ENST00000235345 0.919701219844588 0.797593203410357 -0.0125068020943639 ENSG00000116704 SLC35D1
ENST00000370994 0.276537246787362 0.0710892929771499 0.0582210357291632 ENSG00000142864 SERBP1
ENST00000370995 0.305416276186476 0.0858031549838513 0.0538567410005157 ENSG00000142864 SERBP1
ENST00000361219 0.360248292928404 0.117540895437083 0.0479051227327887 ENSG00000142864 SERBP1
ENST00000370990 0.403200840670423 0.146099545574822 0.043682691478331 ENSG00000142864 SERBP1
ENST00000493607 0.278630565329797 0.0719695410224532 0.0749956159363141 ENSG00000142864 SERBP1
ENST00000462814 0.377197933415196 0.128593394289207 0.0693422875987099 ENSG00000142864 SERBP1
ENST00000484880 0.280214238132391 0.0727490142557302 0.0767879228694262 ENSG00000142864 SERBP1
ENST00000490406 0.345822884175123 0.108189193106332 0.0666158873814962 ENSG00000142864 SERBP1
ENST00000370986 0.441669627653317 0.173744312336832 0.067994778484806 ENSG00000116717 GADD45A
ENST00000370985 0.421656810275479 0.159889968394879 0.0748214980969959 ENSG00000116717 GADD45A
ENST00000460575 0.684129084186613 0.411187645535365 0.0477321581611286 ENSG00000116717 GADD45A
ENST00000484245 0.212937151592022 0.0439846940210401 0.119095314474137 ENSG00000116717 GADD45A
ENST00000370982 0.350207217467438 0.111000155603377 0.0769258668933196 ENSG00000172380 GNG12
ENST00000494936 0.981851576536138 0.949320555697916 -0.00410798848098418 ENSG00000172380 GNG12
ENST00000420587 0.745417092542235 0.493052524710645 -0.024958232529939 ENSG00000232284 GNG12-AS1
ENST00000413628 0.745569010017509 0.493245636111699 -0.0249570667138216 ENSG00000232284 GNG12-AS1
ENST00000370981 0.568128243360264 0.284691691676924 0.0659500117065887 ENSG00000162595 DIRAS3
ENST00000395201 0.569996382122811 0.286631236210366 0.0654625070728661 ENSG00000162595 DIRAS3
ENST00000540432 0.135805374620795 0.0185700917419381 -0.0824216256278269 ENSG00000116729 WLS
ENST00000354777 0.135752708385394 0.018557651830925 -0.0824242447378991 ENSG00000116729 WLS
ENST00000262348 0.22120304023361 0.0473488579616639 -0.070485065447794 ENSG00000116729 WLS
ENST00000370976 0.221803817343879 0.0475942333167938 -0.0702670620493982 ENSG00000116729 WLS
ENST00000498615 0.159204902227427 0.0248681855767814 -0.120733456422482 ENSG00000116729 WLS
ENST00000491811 0.864206393199618 0.689265372132401 -0.0178276038711316 ENSG00000116729 WLS
ENST00000497187 0.759693219183645 0.515757064739918 -0.0275390751033065 ENSG00000116729 WLS
ENST00000534713 0.701068261077962 0.433576652087638 -0.0325000871424848 ENSG00000116729 WLS
ENST00000533537 0.674413760759294 0.399489026316712 -0.0352063647831621 ENSG00000116729 WLS
ENST00000530486 0.281648899937416 0.0735560957233489 -0.0713944865079318 ENSG00000116729 WLS
ENST00000370973 0.2274654356225 0.0496800256923566 -0.0804348827622079 ENSG00000116729 WLS
ENST00000471243 0.170382511343807 0.028423500134319 -0.100331610195296 ENSG00000116729 WLS
ENST00000491076 0.179135366528717 0.0312718498394204 -0.0992035321290663 ENSG00000116729 WLS
ENST00000527864 0.47997775717157 0.204779913402583 -0.0641822425303412 ENSG00000116729 WLS
ENST00000370971 0.123797173440557 0.0156635023174808 -0.13522906165424 ENSG00000116729 WLS
ENST00000370952 0.406050750094385 0.148265331003544 0.0948102937320265 ENSG00000066557 LRRC40
ENST00000370951 0.0768382825880958 0.00614700730517757 0.119913488504107 ENSG00000116754 SRSF11
ENST00000463877 0.268354853869266 0.0675636819768701 0.0916240400144988 ENSG00000116754 SRSF11
ENST00000405432 0.112329241349431 0.0128464891227952 0.107027099321437 ENSG00000116754 SRSF11
ENST00000370950 0.0927424675920267 0.008682097353086 0.115547334828516 ENSG00000116754 SRSF11
ENST00000454435 0.29875481929944 0.0823865658296548 0.0942229022726514 ENSG00000116754 SRSF11
ENST00000475204 0.192663137075199 0.0361906476977281 0.104450162083628 ENSG00000116754 SRSF11
ENST00000395136 0.132250149079933 0.0177565360527958 0.10505298395689 ENSG00000116754 SRSF11
ENST00000436161 0.168931561937703 0.0280054537212917 0.106726895596369 ENSG00000116754 SRSF11
ENST00000473950 0.190673057846977 0.0354940210004623 0.108520926624165 ENSG00000116754 SRSF11
ENST00000469170 0.313023364881744 0.0898825336117357 0.0918852789020619 ENSG00000116754 SRSF11
ENST00000486667 0.16786149173966 0.0277406167421379 0.111880227339922 ENSG00000116754 SRSF11
ENST00000481648 0.328411034359909 0.0980064258477321 0.0900492892184944 ENSG00000116754 SRSF11
ENST00000484162 0.0511370004852786 0.00293206272316618 0.131541871297754 ENSG00000116754 SRSF11
ENST00000370949 0.0439047625110578 0.00222543120518571 0.131915434069737 ENSG00000116754 SRSF11
ENST00000463859 0.0875862977490077 0.00782119195643365 0.126747235271952 ENSG00000116754 SRSF11
ENST00000460795 0.138120897813208 0.0192154352181718 0.122247365086151 ENSG00000116754 SRSF11
ENST00000461935 0.0975215808460249 0.00956693724284857 0.137134055994529 ENSG00000116754 SRSF11
ENST00000489188 0.0790918754248629 0.00643894267858312 0.1478266021782 ENSG00000116754 SRSF11
ENST00000370944 0.710642905430347 0.445566438436031 -0.041939201318906 ENSG00000118454 ANKRD13C
ENST00000262346 0.606416048829996 0.322917222906328 -0.0540345190961156 ENSG00000118454 ANKRD13C
ENST00000450461 0.0410418303762419 0.00198647965484218 0.182870510793917 ENSG00000235079 ZRANB2-AS1
ENST00000426999 0.0281229669812748 0.0010023659375929 0.1958342988075 ENSG00000235079 ZRANB2-AS1
ENST00000370920 0.0782505701428212 0.00633114543740008 0.130206606043835 ENSG00000132485 ZRANB2
ENST00000477096 0.0581476610378872 0.00375701047002125 0.172106812889857 ENSG00000132485 ZRANB2
ENST00000254821 0.0784203661121793 0.00635655482867177 0.129988230780538 ENSG00000132485 ZRANB2
ENST00000487510 0.158510406488761 0.0246648850681731 0.132858064025622 ENSG00000132485 ZRANB2
ENST00000479947 0.107857988433296 0.0118108263788517 0.156737443947261 ENSG00000132485 ZRANB2
ENST00000473260 0.0903423820211599 0.008299733264821 0.16665748846467 ENSG00000132485 ZRANB2
ENST00000583678 0.634260486125682 0.353579689439576 -0.0668785576847891 ENSG00000229956 ZRANB2-AS2
ENST00000599146 0.63460073759708 0.353911041653291 -0.0667564556361295 ENSG00000229956 ZRANB2-AS2
ENST00000594152 0.63460073759708 0.353911041653291 -0.0667564556361295 ENSG00000229956 ZRANB2-AS2
ENST00000600103 0.671949401187676 0.396876062624508 -0.0614440074937583 ENSG00000229956 ZRANB2-AS2
ENST00000357731 0.362439393801055 0.118909411922935 -0.114125101450967 ENSG00000172260 NEGR1
ENST00000608579 0.757691714799282 0.512720624225082 -0.0476032219656165 ENSG00000229956 ZRANB2-AS2
ENST00000430605 0.760106763734536 0.516273586790895 -0.0472037071193386 ENSG00000229956 ZRANB2-AS2
ENST00000306821 0.474063990705095 0.199284676551055 -0.0934378788712926 ENSG00000172260 NEGR1
ENST00000434200 0.297975762932839 0.0820322632379755 -0.12996636889649 ENSG00000172260 NEGR1
ENST00000467479 0.342933290221911 0.106209880575177 -0.121647901871538 ENSG00000172260 NEGR1
ENST00000370872 0.223038782470812 0.0480791481710317 0.105513436367756 ENSG00000116791 CRYZ
ENST00000340866 0.223064874852124 0.0480889226407653 0.105515173720483 ENSG00000116791 CRYZ
ENST00000492102 0.22120304023361 0.0473496281969648 0.124048444048878 ENSG00000116791 CRYZ
ENST00000417775 0.285603327185066 0.0755733785604527 0.0907780656765638 ENSG00000116791 CRYZ
ENST00000370871 0.201131333263073 0.0393305626718888 0.111332814277043 ENSG00000116791 CRYZ
ENST00000370870 0.230820421710778 0.0510998713292436 0.105953805296134 ENSG00000116791 CRYZ
ENST00000441120 0.284727438010013 0.0750804938672778 0.101082907629213 ENSG00000116791 CRYZ
ENST00000457880 0.558525675340839 0.275589647960255 0.0572651448964918 ENSG00000162623 TYW3
ENST00000370867 0.558525675340839 0.275589647960255 0.0572651448964918 ENSG00000162623 TYW3
ENST00000421739 0.843279198541853 0.649951888606757 0.0249183952877053 ENSG00000162623 TYW3
ENST00000479111 0.775472914763289 0.539305114222378 0.0339243645066335 ENSG00000162623 TYW3
ENST00000467646 0.317733798141549 0.0923373950879807 0.111039501202741 ENSG00000162623 TYW3
ENST00000370841 0.652199525364324 0.37294951003604 0.047847243070288 ENSG00000117054 ACADM
ENST00000525881 0.338326982295291 0.103653236055195 0.111840455223963 ENSG00000117054 ACADM
ENST00000526129 0.65535884801754 0.37717530232002 0.0486706186648284 ENSG00000117054 ACADM
ENST00000526196 0.685934606393436 0.413829687281082 0.0451577845832996 ENSG00000117054 ACADM
ENST00000370834 0.65039439195772 0.370959057684175 0.0484369732913175 ENSG00000117054 ACADM
ENST00000534146 0.363985678889177 0.119856870745989 0.107860641752965 ENSG00000117054 ACADM
ENST00000532509 0.393646311503586 0.139371241148697 0.0859454136571696 ENSG00000117054 ACADM
ENST00000473018 0.333852660546293 0.100903600298316 0.113685679332134 ENSG00000117054 ACADM
ENST00000541113 0.686012191278564 0.413953079036332 0.0451114243240375 ENSG00000117054 ACADM
ENST00000530953 0.440242213791785 0.172813752587415 0.0791340065857932 ENSG00000117054 ACADM
ENST00000534334 0.655313615544435 0.37703208949113 0.0488636024943719 ENSG00000117054 ACADM
ENST00000525808 0.676687667133024 0.402100421927351 0.04566559112181 ENSG00000117054 ACADM
ENST00000543667 0.676687667133024 0.402100421927351 0.04566559112181 ENSG00000117054 ACADM
ENST00000420607 0.658077239430967 0.379971249183767 0.0482646791087821 ENSG00000117054 ACADM
ENST00000529059 0.850037005804198 0.66335795187353 0.0242178788963985 ENSG00000117054 ACADM
ENST00000528016 0.292367737343054 0.0789408832302916 0.0962475917715263 ENSG00000117054 ACADM
ENST00000535300 0.0071684297046073 0.000102954824601072 0.177447141733511 ENSG00000137955 RABGGTB
ENST00000496055 0.00804772585631704 0.00012621359013386 0.17533293665286 ENSG00000137955 RABGGTB
ENST00000319942 0.00865048039233741 0.000140333734598121 0.174424104949503 ENSG00000137955 RABGGTB
ENST00000473406 0.00186458787252497 1.01291051268286e-05 0.207348705074044 ENSG00000137955 RABGGTB
ENST00000485459 0.00134146585782746 6.11436105015121e-06 0.208730184444536 ENSG00000137955 RABGGTB
ENST00000370826 0.00770333389826808 0.000117091508159409 0.204685937119602 ENSG00000137955 RABGGTB
ENST00000497648 0.0888081654332532 0.00798500267039204 0.156651059402218 ENSG00000137955 RABGGTB
ENST00000462042 0.0113711415745038 0.000216413860520863 0.204330222507446 ENSG00000137955 RABGGTB
ENST00000470201 0.000853783249059689 2.92260972293092e-06 0.217911396240471 ENSG00000137955 RABGGTB
ENST00000471759 0.00566875353845681 6.97098915188263e-05 0.182834893570007 ENSG00000137955 RABGGTB
ENST00000491266 0.00139043724621046 6.62211517766553e-06 0.210907617916436 ENSG00000137955 RABGGTB
ENST00000461653 0.00072472046078082 2.44036321255634e-06 0.221718329621897 ENSG00000137955 RABGGTB
ENST00000489450 0.00062690600270262 1.97103576530627e-06 0.231243215971725 ENSG00000137955 RABGGTB
ENST00000467748 0.031093056777218 0.00121533175117084 0.189161163086166 ENSG00000137955 RABGGTB
ENST00000477717 0.159183781956622 0.0248574197525055 -0.136519149670968 ENSG00000117069 ST6GALNAC5
ENST00000480428 0.967506774451726 0.909769189451378 0.00680776269002406 ENSG00000117069 ST6GALNAC5
ENST00000318803 0.158510406488761 0.0246795206114087 -0.137027738524088 ENSG00000117069 ST6GALNAC5
ENST00000488940 0.140374947643137 0.0197614456916137 -0.162015262624387 ENSG00000117069 ST6GALNAC5
ENST00000370812 0.349279004846995 0.11023809936801 0.0851861612792008 ENSG00000142892 PIGK
ENST00000445065 0.349279004846995 0.11023809936801 0.0851861612792008 ENSG00000142892 PIGK
ENST00000370813 0.537109734445108 0.256144148907514 0.0610599044839253 ENSG00000142892 PIGK
ENST00000487906 0.396522221402097 0.14090873768886 0.0831823161647463 ENSG00000142892 PIGK
ENST00000359130 0.490098718448777 0.213164495062769 0.0807675723206735 ENSG00000142892 PIGK
ENST00000478391 0.49720337235198 0.2198528381095 0.0800808022783101 ENSG00000142892 PIGK
ENST00000354567 0.480088377072071 0.204862834962459 -0.0811196936634509 ENSG00000154027 AK5
ENST00000344720 0.401448121045948 0.144640928470471 -0.093855874220846 ENSG00000154027 AK5
ENST00000481346 0.885032149527244 0.72884419428064 -0.0189922122796949 ENSG00000036549 ZZZ3
ENST00000370801 0.795941901596255 0.571573213654736 -0.0264565023006868 ENSG00000036549 ZZZ3
ENST00000476275 0.857955324767936 0.677407090416269 -0.0203840598244003 ENSG00000036549 ZZZ3
ENST00000370798 0.789840252529878 0.562169005456319 -0.0272340559067446 ENSG00000036549 ZZZ3
ENST00000433749 0.545820900106515 0.264137022874882 -0.0727707587301526 ENSG00000036549 ZZZ3
ENST00000414381 0.490574437372529 0.213435291568574 -0.082356460825554 ENSG00000036549 ZZZ3
ENST00000463166 0.344342435356873 0.107321938151765 -0.107932379963801 ENSG00000036549 ZZZ3
ENST00000370794 0.854225984128251 0.670991395703658 -0.0215521977653642 ENSG00000077254 USP33
ENST00000481579 0.856419086034169 0.674441624174745 -0.02327787067915 ENSG00000077254 USP33
ENST00000357428 0.89131705634901 0.741498452313563 -0.0168630515379889 ENSG00000077254 USP33
ENST00000370793 0.854225984128251 0.670991395703658 -0.0215521977653642 ENSG00000077254 USP33
ENST00000370792 0.769855978467502 0.530572159590873 -0.034071763685935 ENSG00000077254 USP33
ENST00000370791 0.935213684174245 0.8334655192602 0.0111485088740524 ENSG00000180488 FAM73A
ENST00000443751 0.988261061219128 0.965675922872263 -0.00239466981999108 ENSG00000180488 FAM73A
ENST00000401035 0.810970366180601 0.594845375565608 0.029805263313414 ENSG00000162614 NEXN
ENST00000457030 0.840313173874013 0.644789344702219 0.0247966939685828 ENSG00000162614 NEXN
ENST00000330010 0.823412151988487 0.615496113467288 0.0268484894518717 ENSG00000162614 NEXN
ENST00000294624 0.792755906176706 0.566669714083285 -0.0314653647472234 ENSG00000162614 NEXN
ENST00000334785 0.807322150326638 0.588384529674171 0.0288216502961358 ENSG00000162614 NEXN
ENST00000440324 0.755381311613131 0.508451946343329 0.0364240906392149 ENSG00000162614 NEXN
ENST00000342754 0.625696072830182 0.343889290638234 0.0521380247716961 ENSG00000162614 NEXN
ENST00000464998 0.433787037713139 0.168359599285078 0.0848584428557819 ENSG00000162614 NEXN
ENST00000480732 0.516360893025717 0.237240936502223 0.0662302038115932 ENSG00000162614 NEXN
ENST00000470735 0.965761885837656 0.905698223381277 0.00714027695414617 ENSG00000162614 NEXN
ENST00000492724 0.914287554414739 0.785798787744681 0.0174025018386403 ENSG00000162613 FUBP1
ENST00000488814 0.814341813538826 0.599338067869708 0.0351166030015258 ENSG00000162613 FUBP1
ENST00000492405 0.914034543023837 0.785003174656802 0.0176441370393966 ENSG00000162613 FUBP1
ENST00000294623 0.628950578064273 0.347783555859352 0.0427184379937071 ENSG00000162613 FUBP1
ENST00000370768 0.681380971369402 0.407977265306093 0.0366932377807957 ENSG00000162613 FUBP1
ENST00000370767 0.681380971369402 0.407977265306093 0.0366932377807957 ENSG00000162613 FUBP1
ENST00000436586 0.704506007695139 0.437537655433972 0.0346975995134954 ENSG00000162613 FUBP1
ENST00000421641 0.342699458381939 0.106014162244937 0.0800643186996675 ENSG00000162613 FUBP1
ENST00000487931 0.696454571995167 0.42770361272452 -0.0467799119573633 ENSG00000162616 DNAJB4
ENST00000477671 0.61900691820632 0.336411621621729 -0.053740071457146 ENSG00000162616 DNAJB4
ENST00000484662 0.668464397652509 0.392831027553346 -0.0492074255182021 ENSG00000162616 DNAJB4
ENST00000476882 0.59948245766227 0.316356017092301 -0.0620302509899386 ENSG00000137960 GIPC2
ENST00000426517 0.609791502695413 0.326725251461945 -0.0539949462623746 ENSG00000162616 DNAJB4
ENST00000370763 0.725207258702549 0.463575707118239 -0.0467491869795184 ENSG00000162616 DNAJB4
ENST00000476396 0.903498540769784 0.764793563123701 -0.0183332146923675 ENSG00000162616 DNAJB4
ENST00000370758 0.158179428379683 0.0245720759594127 0.146322026201042 ENSG00000122420 PTGFR
ENST00000497923 0.386777773941585 0.134608048391227 0.0985495531854658 ENSG00000122420 PTGFR
ENST00000370757 0.137571189297953 0.0190775346968846 0.152424486465148 ENSG00000122420 PTGFR
ENST00000370756 0.137571189297953 0.0190775346968846 0.152424486465148 ENSG00000122420 PTGFR
ENST00000401034 0.594376852318152 0.311962904031105 0.0688698588873916 ENSG00000162618 ELTD1
ENST00000370742 0.402393999956367 0.145479936082177 0.0847597581387637 ENSG00000162618 ELTD1
ENST00000370723 0.10723979924322 0.0116673496475328 0.120591166612196 ENSG00000117114 LPHN2
ENST00000370730 0.170744120048718 0.0285333663441558 0.10193091366803 ENSG00000117114 LPHN2
ENST00000370728 0.170744120048718 0.0285333663441558 0.10193091366803 ENSG00000117114 LPHN2
ENST00000370727 0.10723979924322 0.0116673496475328 0.120591166612196 ENSG00000117114 LPHN2
ENST00000370725 0.10723979924322 0.0116673496475328 0.120591166612196 ENSG00000117114 LPHN2
ENST00000370721 0.10723979924322 0.0116673496475328 0.120591166612196 ENSG00000117114 LPHN2
ENST00000469377 0.170814480854626 0.0285807857540778 0.101928426184794 ENSG00000117114 LPHN2
ENST00000359929 0.117410930645123 0.0141748637056197 0.116615356965931 ENSG00000117114 LPHN2
ENST00000370713 0.164389463277966 0.0264481336215927 0.102996827543262 ENSG00000117114 LPHN2
ENST00000394879 0.164648971997702 0.0265174533149298 0.10301724556663 ENSG00000117114 LPHN2
ENST00000370717 0.164648971997702 0.0265174533149298 0.10301724556663 ENSG00000117114 LPHN2
ENST00000335786 0.164648971997702 0.0265174533149298 0.10301724556663 ENSG00000117114 LPHN2
ENST00000271029 0.164648971997702 0.0265174533149298 0.10301724556663 ENSG00000117114 LPHN2
ENST00000370715 0.164389463277966 0.0264481336215927 0.102996827543262 ENSG00000117114 LPHN2
ENST00000319517 0.164389463277966 0.0264481336215927 0.102996827543262 ENSG00000117114 LPHN2
ENST00000449420 0.0235533516782932 0.000722079625497867 0.171653492651048 ENSG00000117114 LPHN2
ENST00000402328 0.26860352016204 0.0677413354711956 0.112341211016551 ENSG00000117114 LPHN2
ENST00000472688 0.602262797734137 0.318968918847585 -0.0561841474320327 ENSG00000137941 TTLL7
ENST00000260505 0.112329241349431 0.0128582757396149 -0.134812879814182 ENSG00000137941 TTLL7
ENST00000474957 0.112329241349431 0.0128582757396149 -0.134812879814182 ENSG00000137941 TTLL7
ENST00000488014 0.112329241349431 0.0128583587930674 -0.134813015513349 ENSG00000137941 TTLL7
ENST00000477524 0.112329241349431 0.0128583587930674 -0.134813015513349 ENSG00000137941 TTLL7
ENST00000480174 0.430322844118652 0.165726171976861 -0.0755683933842653 ENSG00000137941 TTLL7
ENST00000485638 0.412685569078354 0.153497964402878 -0.079302524797317 ENSG00000137941 TTLL7
ENST00000482783 0.0168503257815915 0.000403138840510616 -0.203101100507718 ENSG00000137941 TTLL7
ENST00000370689 0.502673602242448 0.22507037875951 -0.0671773937685382 ENSG00000142875 PRKACB
ENST00000370688 0.0604815670913936 0.0040454122813656 -0.171343086355056 ENSG00000142875 PRKACB
ENST00000370685 0.99048210555161 0.970648677533722 -0.0021787120738327 ENSG00000142875 PRKACB
ENST00000370682 0.96339724090096 0.90017389335888 0.00745765985273202 ENSG00000142875 PRKACB
ENST00000394838 0.96339724090096 0.90017389335888 0.00745765985273202 ENSG00000142875 PRKACB
ENST00000394839 0.954089879575093 0.877522147430111 0.00914941521273895 ENSG00000142875 PRKACB
ENST00000370654 0.661504055310389 0.384421085275536 0.0430321536836281 ENSG00000117133 RPF1
ENST00000487806 0.673778690737582 0.398750589470233 -0.0429017595496455 ENSG00000174021 GNG5
ENST00000370645 0.795941901596255 0.571556887452411 -0.026338928174196 ENSG00000174021 GNG5
ENST00000370641 0.795941901596255 0.571556887452411 -0.026338928174196 ENSG00000174021 GNG5
ENST00000263717 0.516277099553353 0.237086488739733 0.0715129115152957 ENSG00000122432 SPATA1
ENST00000460286 0.260641580363373 0.0641857530746758 0.118159790049147 ENSG00000122432 SPATA1
ENST00000370630 0.113008088625824 0.0131252697070066 0.144872987408472 ENSG00000117151 CTBS
ENST00000477677 0.084279177398117 0.00729085754764928 0.158668803406697 ENSG00000117151 CTBS
ENST00000465118 0.0862582436666803 0.00757726041458985 0.159346300536443 ENSG00000117151 CTBS
ENST00000370625 0.0570071910367852 0.00361328175483716 0.174676583784593 ENSG00000117151 CTBS
ENST00000437941 0.539645132182113 0.258859270177139 0.07333550509673 ENSG00000117155 SSX2IP
ENST00000342203 0.539645132182113 0.258859270177139 0.07333550509673 ENSG00000117155 SSX2IP
ENST00000481102 0.569762609542036 0.286418281597622 0.0673164792395329 ENSG00000117155 SSX2IP
ENST00000476905 0.578967439146903 0.29629104621322 0.0658407843974288 ENSG00000117155 SSX2IP
ENST00000605755 0.605370982669334 0.322050289398093 0.0624347664482518 ENSG00000117155 SSX2IP
ENST00000603677 0.595354255898495 0.312718262781629 0.0634142118454378 ENSG00000117155 SSX2IP
ENST00000370612 0.622595054803859 0.340150114868748 0.0600225204092237 ENSG00000117155 SSX2IP
ENST00000341460 0.752775103913501 0.504409777904221 0.0434557186075206 ENSG00000097096 SYDE2
ENST00000294661 0.379275540578851 0.129866169153776 0.0805501787527433 ENSG00000162642 C1orf52
ENST00000471115 0.367059449915411 0.12161031809951 0.0827887067884954 ENSG00000162642 C1orf52
ENST00000344356 0.981445071274692 0.947787025448389 0.00410873739779077 ENSG00000162642 C1orf52
ENST00000493514 0.981445071274692 0.947787025448389 0.00410873739779077 ENSG00000162642 C1orf52
ENST00000370580 0.830090676542546 0.627710517365398 -0.0302656966187084 ENSG00000142867 BCL10
ENST00000427819 0.753928989259894 0.50627225991913 0.0299468078155906 ENSG00000223653 RP11-131L23.1
ENST00000426125 0.736805565901631 0.479351291851095 -0.0353542828178979 ENSG00000223653 RP11-131L23.1
ENST00000535924 0.366008794692366 0.120952043089011 -0.0823078696089048 ENSG00000153904 DDAH1
ENST00000284031 0.618105646700083 0.335432015817857 -0.0499383730379125 ENSG00000153904 DDAH1
ENST00000483110 0.366008794692366 0.120952043089011 -0.0823078696089048 ENSG00000153904 DDAH1
ENST00000539042 0.618197939574363 0.335516603869677 -0.0499273276954045 ENSG00000153904 DDAH1
ENST00000426972 0.175874773075026 0.0302460634451841 -0.131795755676331 ENSG00000153904 DDAH1
ENST00000542148 0.23334676335843 0.0520352215214305 -0.100902126616486 ENSG00000153904 DDAH1
ENST00000488557 0.976214568302076 0.935260485634991 -0.00434528001168579 ENSG00000153904 DDAH1
ENST00000498304 0.190330576317363 0.0353245075073741 -0.120682409422327 ENSG00000153904 DDAH1
ENST00000467530 0.094068512773035 0.00891787610346198 -0.161681935601473 ENSG00000153904 DDAH1
ENST00000472448 0.151718548269292 0.0228232657632366 -0.151139305930776 ENSG00000153904 DDAH1
ENST00000467666 0.117131918318503 0.0141141433797616 -0.156603494386023 ENSG00000153904 DDAH1
ENST00000451137 0.159556281139076 0.025005620485109 0.0845113747014132 ENSG00000142871 CYR61
ENST00000480413 0.133968319222177 0.0181193875031144 0.10060981905209 ENSG00000142871 CYR61
ENST00000431532 0.679800583973565 0.405727020214319 -0.038675655026386 ENSG00000117174 ZNHIT6
ENST00000370574 0.680356491969603 0.406439338324823 -0.0382026255174304 ENSG00000117174 ZNHIT6
ENST00000359242 0.880989488053612 0.721641734449038 0.0213920040724844 ENSG00000122417 ODF2L
ENST00000460698 0.889527119558483 0.737626363671682 0.0209871177982095 ENSG00000122417 ODF2L
ENST00000394731 0.881606915863879 0.7229459841095 0.0212875619232674 ENSG00000122417 ODF2L
ENST00000370566 0.881606915863879 0.7229459841095 0.0212875619232674 ENSG00000122417 ODF2L
ENST00000370567 0.881606915863879 0.7229459841095 0.0212875619232674 ENSG00000122417 ODF2L
ENST00000317336 0.881606915863879 0.7229459841095 0.0212875619232674 ENSG00000122417 ODF2L
ENST00000294678 0.831914740846615 0.631471547896312 0.0286475374825541 ENSG00000122417 ODF2L
ENST00000496592 0.793519593497742 0.567802510461084 -0.0382065693673726 ENSG00000122417 ODF2L
ENST00000488879 0.94016731172959 0.845104628680581 -0.0121384136363668 ENSG00000122417 ODF2L
ENST00000479890 0.940132534093011 0.845042398410265 -0.0121427941618636 ENSG00000122417 ODF2L
ENST00000370558 0.0942171225313578 0.00894459696899685 0.103536870506127 ENSG00000097033 SH3GLB1
ENST00000535010 0.141460781803139 0.0200169427443569 0.0967844837292644 ENSG00000097033 SH3GLB1
ENST00000482504 0.120413584735025 0.0148792050493012 0.105860388641991 ENSG00000097033 SH3GLB1
ENST00000602603 0.198411707731705 0.0383321962424078 0.121820239905375 ENSG00000097033 SH3GLB1
ENST00000331835 0.33088273420862 0.0991586761598251 0.0707769386381226 ENSG00000183291 SEP15
ENST00000370554 0.338127169586849 0.103573147924681 0.0710686301886362 ENSG00000183291 SEP15
ENST00000469566 0.453868276223696 0.183087496367764 0.0575957005727951 ENSG00000183291 SEP15
ENST00000401030 0.520953174133288 0.241567901943597 0.0520509120352268 ENSG00000183291 SEP15
ENST00000497861 0.33509450400512 0.101625572732743 0.0764330563924394 ENSG00000183291 SEP15
ENST00000467557 0.812524159809124 0.597209489986212 -0.0329223733339203 ENSG00000183291 SEP15
ENST00000370551 0.0890467022608775 0.00803295615536157 -0.158511161288004 ENSG00000153936 HS2ST1
ENST00000370550 0.926936859240135 0.813523822846512 0.0118122304177318 ENSG00000153936 HS2ST1
ENST00000370548 0.318598484830953 0.0926866348099574 0.0892433181213994 ENSG00000267561 RP5-1052I5.2
ENST00000356813 0.308949704845398 0.0877246184180941 0.0908712328471263 ENSG00000153936 HS2ST1
ENST00000370544 0.00111260090200998 4.53303314370044e-06 0.187878680594955 ENSG00000143013 LMO4
ENST00000495705 0.0447845656202246 0.00229788346444001 0.152271784344493 ENSG00000143013 LMO4
ENST00000370542 0.00156407077654895 8.03102274013077e-06 0.198942445947513 ENSG00000143013 LMO4
ENST00000489303 0.0019117718024839 1.11648026540437e-05 0.200200613471963 ENSG00000143013 LMO4
ENST00000316005 0.496759880970914 0.219322399231085 -0.0668777568833615 ENSG00000065243 PKN2
ENST00000370521 0.686705960481577 0.414851295795444 -0.0396649504268397 ENSG00000065243 PKN2
ENST00000370505 0.80313138262065 0.581601175337545 -0.0259379751253863 ENSG00000065243 PKN2
ENST00000370513 0.865681917211881 0.693415215379595 -0.018849776463258 ENSG00000065243 PKN2
ENST00000544045 0.941457525798722 0.847472909720512 0.00953383948740972 ENSG00000065243 PKN2
ENST00000370500 0.845921149480156 0.655254536033571 0.028030296618566 ENSG00000137947 GTF2B
ENST00000448623 0.896673737596395 0.751499276694825 0.0200927033812857 ENSG00000137947 GTF2B
ENST00000446900 0.585512746269711 0.303093692605944 0.0506517010717562 ENSG00000137944 CCBL2
ENST00000370491 0.609738772081859 0.326603983471548 0.0479882573870525 ENSG00000137944 CCBL2
ENST00000260508 0.615570385927835 0.332772840318762 0.0474025965244631 ENSG00000137944 CCBL2
ENST00000370485 0.607319503189943 0.324015356743084 0.0482128684182497 ENSG00000137944 CCBL2
ENST00000370486 0.502673602242448 0.225082252796917 0.0679186516822963 ENSG00000137944 CCBL2
ENST00000321792 0.621290307926885 0.33875532714543 0.0619976696234765 ENSG00000213516 RBMXL1
ENST00000399794 0.626564065546663 0.344743120973035 0.0613175247127017 ENSG00000213516 RBMXL1
ENST00000370481 0.0775133085905125 0.00623976942757753 0.142120794539345 ENSG00000117226 GBP3
ENST00000370482 0.0775133085905125 0.00623976942757753 0.142120794539345 ENSG00000117226 GBP3
ENST00000489444 0.0771464687174012 0.00619875722560008 0.142148824770173 ENSG00000117226 GBP3
ENST00000493594 0.0548394284855104 0.00332135947991166 0.151135555871508 ENSG00000117226 GBP3
ENST00000235878 0.0638321100488261 0.00445296302672182 0.150213047209028 ENSG00000117226 GBP3
ENST00000370473 0.405050948280088 0.147576234765539 0.0681214471458243 ENSG00000117228 GBP1
ENST00000370454 0.926936859240135 0.813512825358441 0.0118971847664085 ENSG00000171488 LRRC8C
ENST00000479252 0.934212769697611 0.831062137383366 0.0107315000178176 ENSG00000171488 LRRC8C
ENST00000370453 0.856290742531904 0.674276506896543 -0.0182801848800134 ENSG00000271949 RP11-302M6.4
ENST00000525774 0.497150337244334 0.219661376042973 -0.0786790402635821 ENSG00000171492 LRRC8D
ENST00000337338 0.697496857409343 0.429012147832418 0.0394541166514873 ENSG00000171492 LRRC8D
ENST00000394593 0.697052869365769 0.428357091473621 0.0393252077102834 ENSG00000171492 LRRC8D
ENST00000532201 0.779436930877113 0.545550091871023 -0.038557716098841 ENSG00000171492 LRRC8D
ENST00000414841 0.685946557443683 0.413886631274991 -0.0517650828501296 ENSG00000171492 LRRC8D
ENST00000527156 0.7426524395625 0.489054703140233 -0.0437731018299325 ENSG00000171492 LRRC8D
ENST00000441269 0.90604793308888 0.769463128768684 -0.017896277076768 ENSG00000171492 LRRC8D
ENST00000394583 0.585745333911213 0.303344858983599 0.0630305707265651 ENSG00000162664 ZNF326
ENST00000340281 0.591048072448496 0.308659168979012 0.0623385120694532 ENSG00000162664 ZNF326
ENST00000370447 0.729598296897304 0.469192296637318 0.043751945036245 ENSG00000162664 ZNF326
ENST00000455342 0.631592727377804 0.350506233399314 0.0573332675187579 ENSG00000162664 ZNF326
ENST00000370440 0.662264381859562 0.385269519659706 -0.0445497562587714 ENSG00000122482 ZNF644
ENST00000347275 0.666009711434623 0.389715795761147 -0.0441820452713486 ENSG00000122482 ZNF644
ENST00000337393 0.607480987927326 0.324207603450499 -0.0491453743135312 ENSG00000122482 ZNF644
ENST00000361321 0.622955970624324 0.340582992623764 -0.0475768390353121 ENSG00000122482 ZNF644
ENST00000467231 0.669019938275404 0.393449267332501 -0.0426173920165631 ENSG00000122482 ZNF644
ENST00000498303 0.0360911806186024 0.00158012575551767 -0.198707815370435 ENSG00000122482 ZNF644
ENST00000370425 0.668077869820096 0.392193491404749 -0.0633846610208117 ENSG00000162669 HFM1
ENST00000294696 0.668077869820096 0.392193491404749 -0.0633846610208117 ENSG00000162669 HFM1
ENST00000370424 0.668077869820096 0.392193491404749 -0.0633846610208117 ENSG00000162669 HFM1
ENST00000481900 0.662709946039311 0.385957850019099 -0.0642020189492907 ENSG00000162669 HFM1
ENST00000488023 0.662709946039311 0.385957850019099 -0.0642020189492907 ENSG00000162669 HFM1
ENST00000448819 0.66093492813094 0.383566564805987 -0.0645193753431104 ENSG00000162669 HFM1
ENST00000427444 0.668055316821442 0.392082020550388 -0.0634128707534158 ENSG00000162669 HFM1
ENST00000370360 0.860964274594236 0.683357353576192 -0.0238929904987421 ENSG00000174842 GLMN
ENST00000534881 0.860964274594236 0.683357353576192 -0.0238929904987421 ENSG00000174842 GLMN
ENST00000495106 0.860816305710879 0.682972127782978 -0.0239144597629024 ENSG00000174842 GLMN
ENST00000495852 0.736999680142818 0.479603834258499 -0.044505862399799 ENSG00000174842 GLMN
ENST00000610020 0.336581202347854 0.102417066259888 -0.0823681263401905 ENSG00000122484 RPAP2
ENST00000370331 0.0188499725446957 0.000488502972071013 -0.184332426572595 ENSG00000067208 EVI5
ENST00000540033 0.0188499725446957 0.000487953545621551 -0.184336624526312 ENSG00000067208 EVI5
ENST00000543509 0.0178788345415921 0.000449365706684233 -0.197608402935683 ENSG00000067208 EVI5
ENST00000491940 0.0238076704866975 0.000738785428854954 -0.198242404918997 ENSG00000067208 EVI5
ENST00000468580 0.0734976560330582 0.00566355282201457 -0.172091152764262 ENSG00000067208 EVI5
ENST00000492613 0.0372909347678514 0.00167440717653339 -0.203867475938455 ENSG00000067208 EVI5
ENST00000474806 0.00903798544797703 0.000150655509774286 -0.233983232833773 ENSG00000067208 EVI5
ENST00000370321 0.00982850052730772 0.000172233120156682 0.112938051720294 ENSG00000122406 RPL5
ENST00000470843 0.0336969389671675 0.00139609843503278 0.11189063115473 ENSG00000122406 RPL5
ENST00000315741 0.0213821580785213 0.000609285379279643 0.120038499457683 ENSG00000122406 RPL5
ENST00000461952 0.0378534598859795 0.00171957668755597 0.114151347115013 ENSG00000122406 RPL5
ENST00000497519 0.0864676162305563 0.00763855598665604 0.099483504510838 ENSG00000122406 RPL5
ENST00000540243 0.922265882313098 0.803329972785771 -0.0133678696098409 ENSG00000143033 MTF2
ENST00000545708 0.922265882313098 0.803329972785771 -0.0133678696098409 ENSG00000143033 MTF2
ENST00000370298 0.922265882313098 0.803329972785771 -0.0133678696098409 ENSG00000143033 MTF2
ENST00000471953 0.684131233085451 0.411237643849377 -0.0445336233377756 ENSG00000143033 MTF2
ENST00000370303 0.672429442346434 0.397287807524149 -0.0459677059029963 ENSG00000143033 MTF2
ENST00000467953 0.971214782047954 0.921115541485849 -0.00630280993878636 ENSG00000143033 MTF2
ENST00000370282 0.605261231140492 0.321953213290091 0.0546196346719678 ENSG00000117500 TMED5
ENST00000370290 0.718933897311803 0.456114819283508 0.0419377226924603 ENSG00000117500 TMED5
ENST00000483033 0.329283998511626 0.0985266707699203 0.102479870454037 ENSG00000117500 TMED5
ENST00000479918 0.776665197868836 0.54113127558762 0.0324185103784399 ENSG00000117500 TMED5
ENST00000370280 0.766929811247769 0.525430816137266 -0.0318549499612054 ENSG00000117500 TMED5
ENST00000343253 0.0807132466046853 0.00669857480844435 -0.125662514465134 ENSG00000122483 CCDC18
ENST00000334652 0.327618510805703 0.0975809710894349 -0.0895032942369507 ENSG00000122483 CCDC18
ENST00000557479 0.327618510805703 0.0975809710894349 -0.0895032942369507 ENSG00000122483 CCDC18
ENST00000338949 0.327618510805703 0.0975809710894349 -0.0895032942369507 ENSG00000122483 CCDC18
ENST00000401026 0.327876232324222 0.0977065316522061 -0.0895061420065539 ENSG00000122483 CCDC18
ENST00000370276 0.373403119871785 0.125757491424299 -0.0864584727749283 ENSG00000122483 CCDC18
ENST00000413606 0.848588540718287 0.659897689482148 -0.0232620873078508 ENSG00000223745 RP4-717I23.3
ENST00000457025 0.63429096583827 0.353608481215761 -0.0539037637600928 ENSG00000223745 RP4-717I23.3
ENST00000446528 0.263423894443406 0.065405106698201 -0.115009186775279 ENSG00000223745 RP4-717I23.3
ENST00000451302 0.619165909891071 0.336560496536967 -0.0484389773523795 ENSG00000223745 RP4-717I23.3
ENST00000415150 0.281614752831254 0.0735115135026915 -0.118103578780976 ENSG00000223745 RP4-717I23.3
ENST00000455474 0.453972735305625 0.183203910073107 -0.0803756312320406 ENSG00000223745 RP4-717I23.3
ENST00000447577 0.77238325017725 0.535101574887457 -0.0336496548651368 ENSG00000223745 RP4-717I23.3
ENST00000429859 0.427029228488544 0.163377289847204 -0.0844169224393047 ENSG00000223745 RP4-717I23.3
ENST00000424517 0.275549883148481 0.0706509244223911 -0.119681564122157 ENSG00000223745 RP4-717I23.3
ENST00000450843 0.966421519737578 0.907007662567405 -0.00684241527779439 ENSG00000223745 RP4-717I23.3
ENST00000440778 0.929682561490149 0.820613229855594 -0.0143694640855486 ENSG00000223745 RP4-717I23.3
ENST00000421202 0.965120906894358 0.904412850963312 0.00684631895922983 ENSG00000223745 RP4-717I23.3
ENST00000411670 0.658558563887395 0.380553050173135 0.0506620509526713 ENSG00000223745 RP4-717I23.3
ENST00000370272 0.29210738264984 0.0787826528163058 0.0865714110575702 ENSG00000117505 DR1
ENST00000370267 0.476857454990129 0.202228459332984 0.0592606753106443 ENSG00000117505 DR1
ENST00000370256 0.78928511019455 0.561088744092489 -0.0301244520577499 ENSG00000137942 FNBP1L
ENST00000271234 0.78928511019455 0.561088744092489 -0.0301244520577499 ENSG00000137942 FNBP1L
ENST00000260506 0.78928511019455 0.561088744092489 -0.0301244520577499 ENSG00000137942 FNBP1L
ENST00000604705 0.620845703203431 0.338349340780066 -0.0533478703776536 ENSG00000137942 FNBP1L
ENST00000370253 0.778873370142377 0.544772613761236 -0.0314337017929747 ENSG00000137942 FNBP1L
ENST00000424449 0.753692248848727 0.505748000252399 0.0403297198868642 ENSG00000137942 FNBP1L
ENST00000370247 0.596946803869702 0.314245207659904 -0.0446596538113981 ENSG00000137936 BCAR3
ENST00000260502 0.289902982975854 0.0777126819783278 -0.0813857574890307 ENSG00000137936 BCAR3
ENST00000370244 0.246695167507813 0.0577589426083833 -0.0861901124885622 ENSG00000137936 BCAR3
ENST00000539242 0.816733153885239 0.604324534287636 -0.0252313888571268 ENSG00000137936 BCAR3
ENST00000370243 0.294016980401864 0.0798530200538635 -0.0821811374275907 ENSG00000137936 BCAR3
ENST00000479503 0.291871313924447 0.0786548550851344 -0.107805633147094 ENSG00000137936 BCAR3
ENST00000436063 0.380817277820772 0.130880660771122 0.0723979278334175 ENSG00000067334 DNTTIP2
ENST00000359208 0.341224878672117 0.105213966719595 0.0776374825337612 ENSG00000067334 DNTTIP2
ENST00000460191 0.267109753084859 0.0670328923052451 0.0873662918465477 ENSG00000067334 DNTTIP2
ENST00000496672 0.579390406914264 0.296636850689845 0.054544445237416 ENSG00000067334 DNTTIP2
ENST00000528680 0.891550218061198 0.742587144002712 -0.0189864669550887 ENSG00000067334 DNTTIP2
ENST00000370238 0.780779059350188 0.547730628999421 -0.0386306448494717 ENSG00000023909 GCLM
ENST00000552844 0.437194519583807 0.170747591710501 0.0783891469313916 ENSG00000137962 ARHGAP29
ENST00000260526 0.517793951500936 0.238734447291519 0.0668795515473124 ENSG00000137962 ARHGAP29
ENST00000482481 0.339976320521625 0.104474789075313 0.107053147252107 ENSG00000137962 ARHGAP29
ENST00000370217 0.691656520917442 0.421978418421019 -0.0485647082245256 ENSG00000137962 ARHGAP29
ENST00000394233 0.864775941965666 0.690057480703813 -0.0188705930886838 ENSG00000117528 ABCD3
ENST00000454898 0.77135604050905 0.5335675297832 -0.0298936917633994 ENSG00000117528 ABCD3
ENST00000536817 0.891208138025411 0.741307632862029 -0.0159389081192462 ENSG00000117528 ABCD3
ENST00000370214 0.866133790764353 0.694236857274558 -0.0186097714212944 ENSG00000117528 ABCD3
ENST00000315713 0.398367868073978 0.142460790171443 -0.08160567015246 ENSG00000117528 ABCD3
ENST00000468860 0.383169122578238 0.132425450032295 -0.0891218341865411 ENSG00000117528 ABCD3
ENST00000484213 0.747963835903375 0.497339177314751 0.0392115465183869 ENSG00000117528 ABCD3
ENST00000334047 0.299127154893659 0.082561525539981 0.101274630129755 ENSG00000117525 F3
ENST00000370207 0.283953654007064 0.0746862769822865 0.103933871193316 ENSG00000117525 F3
ENST00000478217 0.121970096232151 0.0152528839530181 0.154008290963429 ENSG00000117525 F3
ENST00000480356 0.193306173763667 0.0364024984355028 0.126894423870898 ENSG00000117525 F3
ENST00000370206 0.00325154706363445 2.74724455932351e-05 0.138458375612346 ENSG00000117519 CNN3
ENST00000538964 0.00307437121288287 2.47084455269646e-05 0.141378555467956 ENSG00000117519 CNN3
ENST00000394202 0.00435710925446114 4.49880122828161e-05 0.136450227274596 ENSG00000117519 CNN3
ENST00000545882 0.00335911438976572 2.91894491346123e-05 0.14413719378574 ENSG00000117519 CNN3
ENST00000461018 0.0010546961558188 4.20004261155365e-06 0.199434670052539 ENSG00000117519 CNN3
ENST00000487539 0.000457506010027116 1.34480483673695e-06 0.203614952181813 ENSG00000117519 CNN3
ENST00000415017 0.00646938100433718 8.59342542993143e-05 0.145701330515362 ENSG00000117519 CNN3
ENST00000474409 0.0864942958216097 0.00764661582349102 0.108663397616518 ENSG00000117519 CNN3
ENST00000468715 0.483053595706762 0.207152747541802 0.081073987814144 ENSG00000137970 RPL7P9
ENST00000482253 0.38613635938731 0.134133392292005 -0.0913122740655847 ENSG00000117569 PTBP2
ENST00000609116 0.411920153948374 0.152768795002248 -0.0867367039030728 ENSG00000117569 PTBP2
ENST00000370197 0.428893102103029 0.164640948593427 -0.0832701888011758 ENSG00000117569 PTBP2
ENST00000370198 0.428893102103029 0.164640948593427 -0.0832701888011758 ENSG00000117569 PTBP2
ENST00000476419 0.382832865167378 0.132244965391045 -0.0915850427879932 ENSG00000117569 PTBP2
ENST00000426398 0.429121487724311 0.164752569991193 -0.0832699108090612 ENSG00000117569 PTBP2
ENST00000394184 0.386200782837141 0.134192701189658 -0.0909823192313901 ENSG00000117569 PTBP2
ENST00000541987 0.404621044322713 0.147171194328646 -0.0889444386156787 ENSG00000117569 PTBP2
ENST00000459735 0.86402451216051 0.688895269341847 -0.024458847211263 ENSG00000117569 PTBP2
ENST00000476783 0.765798509256795 0.524026848901699 -0.039007721346232 ENSG00000117569 PTBP2
ENST00000492905 0.765798509256795 0.524026848901699 -0.039007721346232 ENSG00000117569 PTBP2
ENST00000370192 0.752959602030228 0.504765335235102 -0.0431404876107824 ENSG00000188641 DPYD
ENST00000422980 0.281745230077609 0.0736022198383276 -0.125705480850128 ENSG00000232878 DPYD-AS1
ENST00000423006 0.995561858128109 0.988019470727024 0.00103226830346195 ENSG00000188641 DPYD
ENST00000306031 0.970854887698934 0.918728693215024 0.00714068584358826 ENSG00000188641 DPYD
ENST00000424528 0.867102746052439 0.69609240368027 0.0249862775999719 ENSG00000225206 MIR137HG
ENST00000413670 0.025197572365754 0.000827378158719758 0.211681713636778 ENSG00000225206 MIR137HG
ENST00000538428 0.021175592397351 0.000596834024445357 0.216679925580418 ENSG00000225206 MIR137HG
ENST00000602852 0.315494930036021 0.0911808830256814 0.105361065757991 ENSG00000225206 MIR137HG
ENST00000602984 0.459877537070957 0.187950354015821 0.0842704074347478 ENSG00000225206 MIR137HG
ENST00000418344 0.417572854691527 0.157180227135244 -0.105064478134504 ENSG00000226053 RP5-1070A16.1
ENST00000370189 0.220367368143527 0.0469785249210574 0.10461477640612 ENSG00000162627 SNX7
ENST00000529992 0.220063757538139 0.0468523895160451 0.104633714376644 ENSG00000162627 SNX7
ENST00000306121 0.223277060748502 0.0481512815931804 0.104064857804221 ENSG00000162627 SNX7
ENST00000528824 0.248186739660799 0.0585052496324228 0.101170208697617 ENSG00000162627 SNX7
ENST00000361915 0.975633937654293 0.93349682735346 -0.00512548725108617 ENSG00000162688 AGL
ENST00000294724 0.982789509714244 0.951597388424385 0.00376752212779443 ENSG00000162688 AGL
ENST00000370163 0.982789509714244 0.951597388424385 0.00376752212779443 ENSG00000162688 AGL
ENST00000370165 0.982789509714244 0.951597388424385 0.00376752212779443 ENSG00000162688 AGL
ENST00000361302 0.996110746670809 0.989995317544425 0.000778607341704271 ENSG00000162688 AGL
ENST00000370161 0.956750814488108 0.884823629614123 0.00900001099895048 ENSG00000162688 AGL
ENST00000361522 0.962497356535214 0.897905358995077 0.00796823245770615 ENSG00000162688 AGL
ENST00000370155 0.977162612456868 0.937579169512603 -0.00462967229945442 ENSG00000117620 SLC35A3
ENST00000465289 0.966618561381644 0.907573333949017 0.00650449670062136 ENSG00000117620 SLC35A3
ENST00000427993 0.96948397695727 0.915521127913032 -0.00616700280190854 ENSG00000117620 SLC35A3
ENST00000533028 0.964496519056191 0.902678723047829 0.00688607149856201 ENSG00000117620 SLC35A3
ENST00000370153 0.989729668644647 0.969217709073466 -0.0022981611161437 ENSG00000117620 SLC35A3
ENST00000422078 0.684131233085451 0.411220925351666 -0.0503833603410611 ENSG00000117620 SLC35A3
ENST00000370156 0.982368587254404 0.950915686177889 0.00377062758104863 ENSG00000117620 SLC35A3
ENST00000370152 0.247179395748636 0.0579964752787207 0.0867375088911395 ENSG00000156875 HIAT1
ENST00000432294 0.0935697222792398 0.00882680967256842 0.130255370069747 ENSG00000241073 RP4-714D9.2
ENST00000370141 0.355100372194942 0.114341368543497 0.0971437780729979 ENSG00000122435 TRMT13
ENST00000370132 0.97857376352285 0.941202878348081 0.00393965422570312 ENSG00000137992 DBT
ENST00000370128 0.565340910917167 0.28203940071355 0.0480103364532308 ENSG00000137996 RTCA
ENST00000498617 0.743105954133376 0.489837921144827 0.037811562011337 ENSG00000137996 RTCA
ENST00000483474 0.882839259860942 0.725100231514007 0.0196678122339937 ENSG00000137996 RTCA
ENST00000260563 0.411063345615522 0.151992186227648 0.0633062829683649 ENSG00000137996 RTCA
ENST00000370113 0.180504128013194 0.0316936664717317 0.100040881900161 ENSG00000162694 EXTL2
ENST00000370114 0.185427063229348 0.0333174228772359 0.0987632978710016 ENSG00000162694 EXTL2
ENST00000535414 0.218276330838843 0.0461307322207407 0.0979158125661017 ENSG00000162694 EXTL2
ENST00000450240 0.263324924741872 0.065365837007568 0.0953973691448955 ENSG00000162694 EXTL2
ENST00000416479 0.343730683761129 0.106901061177906 0.087291705838684 ENSG00000162694 EXTL2
ENST00000370112 0.962510297745419 0.897982549517199 -0.00645883349177704 ENSG00000162695 SLC30A7
ENST00000357650 0.491921141957003 0.214707541574865 -0.0622673968333893 ENSG00000162695 SLC30A7
ENST00000370105 0.911866641224133 0.781427911421105 0.0147839538662124 ENSG00000117543 DPH5
ENST00000488789 0.961803964021212 0.895902713844658 0.0068574338455236 ENSG00000117543 DPH5
ENST00000370109 0.929543642317316 0.820319843298188 0.0120877245881662 ENSG00000117543 DPH5
ENST00000492067 0.942499725815394 0.849524841166257 -0.0114899411050157 ENSG00000117543 DPH5
ENST00000481871 0.948521406220629 0.863254710379394 0.00991574721664499 ENSG00000117543 DPH5
ENST00000464270 0.950268800794255 0.868142363640364 0.00884181720296702 ENSG00000117543 DPH5
ENST00000342173 0.953844783692565 0.877114153303247 0.00823489298383245 ENSG00000117543 DPH5
ENST00000466807 0.966112195259822 0.90621620890931 0.0062979209769693 ENSG00000117543 DPH5
ENST00000477293 0.980950349535902 0.946330934201224 0.00359687905704922 ENSG00000117543 DPH5
ENST00000498372 0.980950349535902 0.946330934201224 0.00359687905704922 ENSG00000117543 DPH5
ENST00000488176 0.971956299774959 0.922686751975103 0.00519874576644881 ENSG00000117543 DPH5
ENST00000490732 0.977990501116477 0.939766397655051 0.00405946688161304 ENSG00000117543 DPH5
ENST00000453011 0.502673602242448 0.225064665274876 -0.0845360042564349 ENSG00000233184 RP11-421L21.3
ENST00000446527 0.434083292492728 0.168563412788375 -0.0908479085043989 ENSG00000233184 RP11-421L21.3
ENST00000305352 0.362245580777394 0.11873125915568 0.0924901622774255 ENSG00000170989 S1PR1
ENST00000358392 0.632649938003408 0.351780749409233 0.0371352533094454 ENSG00000060718 COL11A1
ENST00000353414 0.632649938003408 0.351780749409233 0.0371352533094454 ENSG00000060718 COL11A1
ENST00000370096 0.632610844227947 0.351713435841063 0.03713565359738 ENSG00000060718 COL11A1
ENST00000470170 0.347221454540062 0.108941936630781 0.0926567523513439 ENSG00000060718 COL11A1
ENST00000512756 0.655781076084908 0.377728045406029 0.0359059863655227 ENSG00000060718 COL11A1
ENST00000461720 0.722668756845341 0.46079678843796 0.0431191273141562 ENSG00000060718 COL11A1
ENST00000475980 0.67304039988259 0.398024412700323 0.0583106737997141 ENSG00000060718 COL11A1
ENST00000427239 0.108762470642453 0.0119985952886484 0.102921900792413 ENSG00000060718 COL11A1
ENST00000447608 0.59334227843845 0.310905384653009 0.0489085033301447 ENSG00000060718 COL11A1
ENST00000565488 0.883319184896344 0.726332502106591 0.0163213246953526 ENSG00000085491 SLC25A24
ENST00000264128 0.893910308008053 0.747048387893097 0.015087421769707 ENSG00000085491 SLC25A24
ENST00000370041 0.812183337800452 0.596294151714486 0.0258741525535373 ENSG00000085491 SLC25A24
ENST00000370025 0.288732007668556 0.0771691849627651 0.0809158066964341 ENSG00000134186 PRPF38B
ENST00000370022 0.343123821455409 0.106412302866157 0.101469380735576 ENSG00000134186 PRPF38B
ENST00000467302 0.343123821455409 0.106412302866157 0.101469380735576 ENSG00000134186 PRPF38B
ENST00000370021 0.288732007668556 0.0771691849627651 0.0809158066964341 ENSG00000134186 PRPF38B
ENST00000370008 0.254312336317938 0.0612318882271167 0.0910827817355385 ENSG00000116266 STXBP3
ENST00000357393 0.780621013914992 0.547387674934768 0.026833380306236 ENSG00000162641 AKNAD1
ENST00000406462 0.927735895583995 0.815755867109725 -0.0135989671584922 ENSG00000121957 GPSM2
ENST00000369968 0.296765014114174 0.0813840988652435 0.0833335154032452 ENSG00000121940 CLCC1
ENST00000369969 0.296765014114174 0.0813840988652435 0.0833335154032452 ENSG00000121940 CLCC1
ENST00000356970 0.537109734445108 0.256281219716923 0.0517504259127889 ENSG00000121940 CLCC1
ENST00000369971 0.537109734445108 0.256281219716923 0.0517504259127889 ENSG00000121940 CLCC1
ENST00000415331 0.537109734445108 0.256281219716923 0.0517504259127889 ENSG00000121940 CLCC1
ENST00000369976 0.549389051696082 0.267386645732646 0.0505383160378241 ENSG00000121940 CLCC1
ENST00000473062 0.743236620394568 0.49006162189359 0.0355508964395535 ENSG00000121940 CLCC1
ENST00000482889 0.588160176802053 0.305722491067297 0.0521761470230036 ENSG00000121940 CLCC1
ENST00000369970 0.16765076422698 0.0276744634557824 0.107212504562504 ENSG00000121940 CLCC1
ENST00000302500 0.159392405870196 0.0249473193664601 0.111233079481221 ENSG00000121940 CLCC1
ENST00000348264 0.159392405870196 0.0249473193664601 0.111233079481221 ENSG00000121940 CLCC1
ENST00000400794 0.246609276213396 0.0577311526922758 0.0868554751120632 ENSG00000085433 WDR47
ENST00000361054 0.240322294085867 0.055037445103523 0.0876844374916493 ENSG00000085433 WDR47
ENST00000369962 0.240322294085867 0.055037445103523 0.0876844374916493 ENSG00000085433 WDR47
ENST00000369965 0.247522668858341 0.0581459615359523 0.0865584824941803 ENSG00000085433 WDR47
ENST00000357672 0.250828302779175 0.0598279072393922 0.0859875138749351 ENSG00000085433 WDR47
ENST00000461096 0.321515078494509 0.0940765122514033 0.0949847249112888 ENSG00000197780 TAF13
ENST00000338366 0.453131910878095 0.182479228919133 0.0762905323530044 ENSG00000197780 TAF13
ENST00000338272 0.201094502896507 0.0393153417721835 0.109139756571826 ENSG00000215717 TMEM167B
ENST00000479160 0.582992686166962 0.300270734419786 0.0570609615931686 ENSG00000215717 TMEM167B
ENST00000234677 0.186172578794902 0.0336175912354629 0.0797117124040129 ENSG00000031698 SARS
ENST00000482384 0.466618880061035 0.193047154613732 -0.0863204747555472 ENSG00000031698 SARS
ENST00000477544 0.242438211895125 0.0559098093959662 0.0719741623516542 ENSG00000031698 SARS
ENST00000369923 0.185348935306402 0.0332562085210948 0.0798403544733988 ENSG00000031698 SARS
ENST00000471705 0.0143383747517527 0.00031049762261944 0.170649598900908 ENSG00000031698 SARS
ENST00000468588 0.241744320458421 0.055632855411346 0.111756445499118 ENSG00000031698 SARS
ENST00000256637 0.159222326648385 0.0248970020739633 0.118424064869133 ENSG00000134243 SORT1
ENST00000538502 0.115106331492697 0.0136476494817964 0.132401357837014 ENSG00000134243 SORT1
ENST00000271308 0.364085156247 0.119923494778857 0.0545706048494878 ENSG00000143106 PSMA5
ENST00000538610 0.353187851194477 0.113113808086685 0.0549607002635738 ENSG00000143106 PSMA5
ENST00000490870 0.305460892085469 0.0858213720842899 0.0588736960321954 ENSG00000143106 PSMA5
ENST00000477897 0.230211963503893 0.0508460416490218 0.107853895866709 ENSG00000143106 PSMA5
ENST00000484563 0.18294264642113 0.032451967064025 0.0774902877884208 ENSG00000143106 PSMA5
ENST00000491287 0.119560683010777 0.014700364513008 0.111970461627787 ENSG00000143106 PSMA5
ENST00000369851 0.163284351838663 0.0260819959236264 0.0876942881068934 ENSG00000065135 GNAI3
ENST00000531734 0.753586044529675 0.505549798439874 0.0353475617973349 ENSG00000116337 AMPD2
ENST00000526301 0.433658692768938 0.168279651619462 0.0685095945432152 ENSG00000116337 AMPD2
ENST00000342115 0.521655146999983 0.242106916062818 0.0608382707681912 ENSG00000116337 AMPD2
ENST00000474459 0.740962402391588 0.485908192912013 0.0393175949326306 ENSG00000116337 AMPD2
ENST00000528667 0.474483832306974 0.200123213317298 0.0671754332615453 ENSG00000116337 AMPD2
ENST00000531203 0.755598952302006 0.508769773788259 0.0395821644499503 ENSG00000116337 AMPD2
ENST00000256578 0.526047842655849 0.246220376420943 0.0611378074870336 ENSG00000116337 AMPD2
ENST00000358729 0.47438890183396 0.199658977442772 0.0686024442996568 ENSG00000116337 AMPD2
ENST00000369840 0.507486306743245 0.229263295896927 0.0643365505792823 ENSG00000116337 AMPD2
ENST00000486282 0.789763802585948 0.561939766745251 0.0362706216760381 ENSG00000116337 AMPD2
ENST00000527846 0.768940687277117 0.529448127795637 0.0397872542837116 ENSG00000116337 AMPD2
ENST00000528454 0.445866649699129 0.17688750019889 0.0738808050584839 ENSG00000116337 AMPD2
ENST00000393688 0.534027678357748 0.253274306236088 0.0637278132800221 ENSG00000116337 AMPD2
ENST00000369843 0.58378611914458 0.301352509931075 0.0634233764708669 ENSG00000228703 RP5-1160K1.6
ENST00000479919 0.601870471693724 0.318593178506875 0.0635417944120792 ENSG00000116337 AMPD2
ENST00000476688 0.560884245403599 0.277796554912793 0.069267659035716 ENSG00000116337 AMPD2
ENST00000369831 0.469060174441895 0.194685453411941 0.0657647471572061 ENSG00000213366 GSTM2
ENST00000442650 0.494733115298591 0.217638407891988 0.0798752004493614 ENSG00000213366 GSTM2
ENST00000369827 0.49834210671498 0.220835993401207 0.0800750461832192 ENSG00000213366 GSTM2
ENST00000460717 0.460218478141939 0.188208105278569 0.0668362757214086 ENSG00000213366 GSTM2
ENST00000241337 0.49807707064657 0.220535687628151 0.0800937843992816 ENSG00000213366 GSTM2
ENST00000414179 0.485680693203083 0.209201580065985 0.0812340596600451 ENSG00000213366 GSTM2
ENST00000490021 0.758032021745934 0.51313819161368 0.0382278742608492 ENSG00000134184 GSTM1
ENST00000309851 0.732799035209918 0.473549291550833 0.0423280651189764 ENSG00000134184 GSTM1
ENST00000369823 0.739776026413463 0.483678536096792 0.0413783385648516 ENSG00000134184 GSTM1
ENST00000349334 0.732799035209918 0.473612360912122 0.042331874732661 ENSG00000134184 GSTM1
ENST00000483399 0.750619134921201 0.5011575292836 0.039341385053812 ENSG00000134184 GSTM1
ENST00000369819 0.733127496013809 0.47421286854608 0.0422819517683747 ENSG00000134184 GSTM1
ENST00000429410 0.336597652566159 0.102550896163927 0.0949329329282653 ENSG00000134201 GSTM5
ENST00000431955 0.469998752939948 0.195561329060655 0.0753529603364387 ENSG00000241720 RP4-735C1.4
ENST00000256594 0.469194707668678 0.194758749767517 0.0753806672957796 ENSG00000134202 GSTM3
ENST00000540225 0.475699461768416 0.201220022738288 0.0742614685595107 ENSG00000134202 GSTM3
ENST00000361066 0.552276408170644 0.269747956323174 0.0645418969848512 ENSG00000134202 GSTM3
ENST00000486823 0.575917313853211 0.29353284184739 0.0616574197357449 ENSG00000134202 GSTM3
ENST00000488824 0.600686463619804 0.317459921529174 0.0587682409479968 ENSG00000134202 GSTM3
ENST00000344188 0.863133188339946 0.687133747123411 -0.0263988827021308 ENSG00000184371 CSF1
ENST00000329608 0.82515675154025 0.617823683258091 -0.0305189492649281 ENSG00000184371 CSF1
ENST00000369799 0.820881471083322 0.611201782923365 0.0177778685886024 ENSG00000168710 AHCYL1
ENST00000475081 0.934094194790275 0.830800254214419 0.00949637131983464 ENSG00000168710 AHCYL1
ENST00000359172 0.807706186633103 0.589091698866644 0.0196351841700656 ENSG00000168710 AHCYL1
ENST00000393614 0.981239226345842 0.947485852899022 -0.00248796898961965 ENSG00000168710 AHCYL1
ENST00000481423 0.684501086946733 0.411755062980646 -0.039658223012486 ENSG00000168710 AHCYL1
ENST00000369796 0.955442665233551 0.881529194241048 -0.00734502136065582 ENSG00000143093 STRIP1
ENST00000369795 0.950766792143723 0.869358399718285 -0.00811460465166489 ENSG00000143093 STRIP1
ENST00000485775 0.950766792143723 0.869358399718285 -0.00811460465166489 ENSG00000143093 STRIP1
ENST00000473429 0.865625658237193 0.693196845677031 -0.0183935520703372 ENSG00000143093 STRIP1
ENST00000590413 0.989985893846166 0.969602951548065 0.00154520881600219 ENSG00000224699 LAMTOR5-AS1
ENST00000474861 0.908921538100838 0.775983937432823 0.01184020440462 ENSG00000134248 LAMTOR5
ENST00000464240 0.906964488949435 0.771446767369824 0.0120919756017827 ENSG00000134248 LAMTOR5
ENST00000483260 0.908932497481808 0.776099649951616 0.0118354437267191 ENSG00000134248 LAMTOR5
ENST00000602318 0.906964488949435 0.771446767369824 0.0120919756017827 ENSG00000134248 LAMTOR5
ENST00000256644 0.909269389644087 0.77671009430029 0.0117921051162028 ENSG00000134248 LAMTOR5
ENST00000602858 0.895546427942049 0.749565296046897 0.0133177983116238 ENSG00000134248 LAMTOR5
ENST00000531779 0.930994123817262 0.823158705323321 0.00947097256125505 ENSG00000134248 LAMTOR5
ENST00000440689 0.282211402194457 0.0738209795813944 0.120542533236273 ENSG00000232811 RP11-96K19.2
ENST00000369763 0.283944637495274 0.074675570978112 0.112265063547646 ENSG00000121931 LRIF1
ENST00000485275 0.286450118772998 0.0760409951200434 0.11163505912002 ENSG00000121931 LRIF1
ENST00000484310 0.638143888709309 0.357307769425377 0.0547231836649434 ENSG00000156171 DRAM2
ENST00000286692 0.643192051952969 0.36334511567108 0.0541970894236129 ENSG00000156171 DRAM2
ENST00000539140 0.637281124081845 0.356508472264122 0.0547517653484111 ENSG00000156171 DRAM2
ENST00000496430 0.696454571995167 0.427709233648666 0.0471652969868426 ENSG00000156171 DRAM2
ENST00000462092 0.765757105885992 0.523879410585892 0.0387937602084257 ENSG00000156171 DRAM2
ENST00000498239 0.416039500403415 0.155860013015768 0.0840088236679076 ENSG00000134255 CEPT1
ENST00000545121 0.427368013083973 0.163558683639943 0.0821913817922129 ENSG00000134255 CEPT1
ENST00000357172 0.350178892596021 0.110945574879265 0.0961993457986138 ENSG00000134255 CEPT1
ENST00000460443 0.460578534017969 0.188438574128451 0.0851604547895465 ENSG00000134255 CEPT1
ENST00000478042 0.315137164497021 0.0909380147962303 0.102595428154941 ENSG00000134255 CEPT1
ENST00000445680 0.266019584941796 0.0665197432877415 0.114363965429431 ENSG00000243960 RP11-552M11.4
ENST00000235090 0.112329241349431 0.0128781740678543 0.126224135562236 ENSG00000116455 WDR77
ENST00000411751 0.0760093976289489 0.00603527513544341 0.151573930727301 ENSG00000116455 WDR77
ENST00000449340 0.0903423820211599 0.00829660030542438 0.155479675510333 ENSG00000116455 WDR77
ENST00000497278 0.152544288412078 0.0230913087028273 0.140128046978709 ENSG00000116455 WDR77
ENST00000493119 0.0463257261519251 0.00246572969416315 0.134253367516316 ENSG00000116459 ATP5F1
ENST00000369722 0.0386200783266153 0.0017990898223293 0.128295455719572 ENSG00000116459 ATP5F1
ENST00000369721 0.0355406735324619 0.00153958041531559 0.132662924673789 ENSG00000116459 ATP5F1
ENST00000483994 0.0197779736980817 0.000529478050147707 0.144606676363736 ENSG00000116459 ATP5F1
ENST00000468818 0.0359663146523756 0.00156857259100213 0.132337761392722 ENSG00000116459 ATP5F1
ENST00000464154 0.0452925417610027 0.00234248523023492 0.132975419007837 ENSG00000116459 ATP5F1
ENST00000356415 0.492521293809851 0.215592601615791 0.0627142021409768 ENSG00000116473 RAP1A
ENST00000433097 0.818966087521034 0.608282521174835 0.0257861343991519 ENSG00000116473 RAP1A
ENST00000369709 0.466289432024466 0.192780734630892 0.0665644234757216 ENSG00000116473 RAP1A
ENST00000436150 0.514341518494678 0.235449017422467 0.0609280886764665 ENSG00000116473 RAP1A
ENST00000545460 0.506787194228823 0.228635017488632 0.0603140389666383 ENSG00000116473 RAP1A
ENST00000494982 0.468368570449884 0.194206702972671 0.0674984063428536 ENSG00000116473 RAP1A
ENST00000527570 0.18545768295129 0.0333609756401532 0.0982836557495999 ENSG00000197852 FAM212B
ENST00000271277 0.995699048635794 0.988548806174612 0.000552904863744271 ENSG00000143079 CTTNBP2NL
ENST00000441739 0.697898840767772 0.429591065346095 -0.0410665088937019 ENSG00000143079 CTTNBP2NL
ENST00000607039 0.461580614248366 0.189305414516767 0.0706180577833718 ENSG00000143079 CTTNBP2NL
ENST00000360743 0.105516459306864 0.0113030914698788 -0.147348631170577 ENSG00000007341 ST7L
ENST00000358039 0.0826125378268566 0.00697399844815875 -0.152752120821426 ENSG00000007341 ST7L
ENST00000490715 0.104012501815515 0.0109230310943736 -0.143435996057699 ENSG00000007341 ST7L
ENST00000361846 0.104094003636664 0.0109648059344916 -0.147897762570262 ENSG00000007341 ST7L
ENST00000480988 0.112844756149188 0.0130607881336818 -0.147828805250687 ENSG00000007341 ST7L
ENST00000544629 0.110283270915262 0.0123964042802131 -0.148615857799241 ENSG00000007341 ST7L
ENST00000369669 0.118363035433114 0.0144491561279475 -0.148598150775076 ENSG00000007341 ST7L
ENST00000490067 0.105332848000895 0.0112697054779943 -0.151560001047414 ENSG00000007341 ST7L
ENST00000369668 0.158976926468704 0.0247758169561753 -0.135580195785552 ENSG00000007341 ST7L
ENST00000497457 0.197823065543994 0.038083663533436 -0.128701353293761 ENSG00000007341 ST7L
ENST00000343210 0.2115780693536 0.0434673429802017 -0.125301435802071 ENSG00000007341 ST7L
ENST00000369666 0.2115780693536 0.0434673429802017 -0.125301435802071 ENSG00000007341 ST7L
ENST00000538187 0.184133160515334 0.0328414723224925 -0.13662143804599 ENSG00000007341 ST7L
ENST00000463235 0.135804362523537 0.0185672395480256 -0.137169945554068 ENSG00000007341 ST7L
ENST00000418497 0.246094421995851 0.0575084096348022 -0.124632316953547 ENSG00000007341 ST7L
ENST00000543570 0.152544288412078 0.0231047560431176 -0.139050343295593 ENSG00000007341 ST7L
ENST00000263168 0.0766482188813956 0.00612051258343946 0.12407464687101 ENSG00000116489 CAPZA1
ENST00000485542 0.746216394208472 0.494089325310831 -0.0411004475612504 ENSG00000116489 CAPZA1
ENST00000476936 0.191791691647061 0.0358556836836083 0.0932211768917632 ENSG00000116489 CAPZA1
ENST00000498626 0.404773220286865 0.147333502492077 0.0634706894088455 ENSG00000116489 CAPZA1
ENST00000466066 0.198277024171436 0.038244831571094 0.103252948238841 ENSG00000116489 CAPZA1
ENST00000476820 0.382197693026942 0.131855075522615 0.0851409946835307 ENSG00000116489 CAPZA1
ENST00000413052 0.996057473265771 0.989868248751878 0.000626541202830255 ENSG00000155363 MOV10
ENST00000369645 0.998459284012225 0.997042929299742 0.000182900313231661 ENSG00000155363 MOV10
ENST00000369644 0.994220627993835 0.982900538456329 0.00106150028274874 ENSG00000155363 MOV10
ENST00000496577 0.995995274211379 0.989731288001854 0.000637513930956569 ENSG00000155363 MOV10
ENST00000468624 0.998244029652691 0.99620926500339 0.000234989887759392 ENSG00000155363 MOV10
ENST00000357443 0.997411367209612 0.99365805147473 -0.000393147814423983 ENSG00000155363 MOV10
ENST00000339083 0.827677633667295 0.622463872517071 -0.0208084980414991 ENSG00000155366 RHOC
ENST00000369633 0.815393965095656 0.601563906084114 -0.0220141301557972 ENSG00000155366 RHOC
ENST00000369642 0.82602473145095 0.619226569314928 -0.0210094438957241 ENSG00000155366 RHOC
ENST00000285735 0.816251215241407 0.60295562495117 -0.0219549055275953 ENSG00000155366 RHOC
ENST00000468093 0.817757315826247 0.60592421444277 -0.0217570179799404 ENSG00000155366 RHOC
ENST00000369638 0.823471661054839 0.615627487339796 -0.0212095245972728 ENSG00000155366 RHOC
ENST00000369637 0.818562930590661 0.607786764261435 -0.0216507132288254 ENSG00000155366 RHOC
ENST00000369636 0.817883000066882 0.606285388659758 -0.0217471238167809 ENSG00000155366 RHOC
ENST00000473074 0.909547024608056 0.777330704705251 -0.0123276221480456 ENSG00000155366 RHOC
ENST00000484280 0.838848362578726 0.642560880392751 -0.0195251073652026 ENSG00000155366 RHOC
ENST00000369632 0.776174937537859 0.540529774461502 -0.0252561731211419 ENSG00000155366 RHOC
ENST00000425265 0.734917859540786 0.476905471795696 -0.0288525174688874 ENSG00000155366 RHOC
ENST00000534717 0.754624515065906 0.507358912012013 -0.0271002225672125 ENSG00000155366 RHOC
ENST00000436685 0.934788569957421 0.831974348615177 -0.00897593492056174 ENSG00000155366 RHOC
ENST00000471038 0.960655422812269 0.89374267718403 -0.00574971910476414 ENSG00000271810 RP11-426L16.10
ENST00000607158 0.972541437979993 0.925328979592585 -0.00405258806359936 ENSG00000271810 RP11-426L16.10
ENST00000605933 0.973629705840456 0.929030881884711 -0.00385044131529597 ENSG00000271810 RP11-426L16.10
ENST00000606505 0.973629705840456 0.929030881884711 -0.00385044131529597 ENSG00000271810 RP11-426L16.10
ENST00000606954 0.973629705840456 0.929030881884711 -0.00385044131529597 ENSG00000271810 RP11-426L16.10
ENST00000528831 0.952040913856123 0.87267465148469 -0.00691920829786043 ENSG00000155366 RHOC
ENST00000484054 0.949930284275035 0.86731469137458 -0.00728977238948238 ENSG00000155366 RHOC
ENST00000414971 0.988791129784757 0.967029336613612 -0.00185895850430785 ENSG00000155366 RHOC
ENST00000478447 0.949239208854734 0.865782464649309 -0.00723110023806936 ENSG00000155366 RHOC
ENST00000527563 0.583534179594496 0.301002815373374 -0.0536244880130656 ENSG00000155366 RHOC
ENST00000369626 0.388190603445601 0.13551758054354 0.0691772098686793 ENSG00000155380 SLC16A1
ENST00000538576 0.38270126145509 0.13214632684713 0.0701129181019588 ENSG00000155380 SLC16A1
ENST00000458229 0.650753783809302 0.37141248620511 0.0398765356612747 ENSG00000155380 SLC16A1
ENST00000433570 0.649354316637655 0.369387314701399 0.0404469717151957 ENSG00000155380 SLC16A1
ENST00000443580 0.403757043284673 0.146574450426212 0.0766375893046378 ENSG00000155380 SLC16A1
ENST00000429288 0.691201816161157 0.421036266994964 0.0386430104454303 ENSG00000155380 SLC16A1
ENST00000478835 0.523138453182731 0.243564200947891 0.0649507530676612 ENSG00000155380 SLC16A1
ENST00000435800 0.179333840621238 0.0313580660812438 -0.118003559263348 ENSG00000226419 SLC16A1-AS1
ENST00000361127 0.193105942473847 0.0363036912329067 -0.107874421104763 ENSG00000198799 LRIG2
ENST00000369617 0.441657900966857 0.173731482699122 -0.0835681667500881 ENSG00000081026 MAGI3
ENST00000307546 0.707802178927698 0.441480943088795 -0.0443334426159932 ENSG00000081026 MAGI3
ENST00000369615 0.708002239812758 0.441717839541171 -0.0443235207338066 ENSG00000081026 MAGI3
ENST00000369611 0.438443489199221 0.171553495029729 -0.0843115800264329 ENSG00000081026 MAGI3
ENST00000486456 0.165287508002932 0.0267983039600294 -0.154710572038335 ENSG00000081026 MAGI3
ENST00000474926 0.128632020437092 0.0168013993049482 0.136740491109671 ENSG00000116793 PHTF1
ENST00000369596 0.408816973870569 0.150349644886714 0.0761945965003939 ENSG00000116793 PHTF1
ENST00000393357 0.408816973870569 0.150349644886714 0.0761945965003939 ENSG00000116793 PHTF1
ENST00000369604 0.400124359639724 0.143710834207786 0.0760112068523096 ENSG00000116793 PHTF1
ENST00000369600 0.399962218817158 0.143570670831984 0.076015027387573 ENSG00000116793 PHTF1
ENST00000369598 0.399113568974803 0.143018697983231 0.0760690595669625 ENSG00000116793 PHTF1
ENST00000357783 0.463472869325652 0.190736778954322 0.0703432803821802 ENSG00000116793 PHTF1
ENST00000447664 0.836543585861092 0.63945630755755 0.0275438676965357 ENSG00000116793 PHTF1
ENST00000419536 0.773365328300923 0.536472559092806 -0.0368396408689877 ENSG00000226167 AP4B1-AS1
ENST00000256658 0.828021116342029 0.623200017848208 -0.0279810311816815 ENSG00000134262 AP4B1
ENST00000369569 0.828021116342029 0.623183703331019 -0.0279939146750372 ENSG00000134262 AP4B1
ENST00000369567 0.824352205670681 0.61665772606867 -0.0284949183387759 ENSG00000134262 AP4B1
ENST00000484201 0.927948992392455 0.816515499752845 -0.0139832308414973 ENSG00000134262 AP4B1
ENST00000369566 0.935991920579866 0.83543094905604 -0.0132930590963722 ENSG00000134262 AP4B1
ENST00000369564 0.961940911182812 0.896141809148529 -0.00836573655314687 ENSG00000134262 AP4B1
ENST00000489499 0.974888776012138 0.931744495389504 -0.00551362365822492 ENSG00000134262 AP4B1
ENST00000426820 0.893809947846621 0.746881374041502 -0.0170928800344332 ENSG00000163349 HIPK1
ENST00000369559 0.836125910435361 0.638702857129891 -0.0251757714098937 ENSG00000163349 HIPK1
ENST00000369554 0.661010570091914 0.38375308547195 0.041141107976973 ENSG00000163349 HIPK1
ENST00000369558 0.651765077896451 0.372407739943327 0.0421831815730108 ENSG00000163349 HIPK1
ENST00000369561 0.831762053335967 0.63126456626434 -0.0254984376822777 ENSG00000163349 HIPK1
ENST00000369555 0.975888341187997 0.934221728912613 -0.00431285580388595 ENSG00000163349 HIPK1
ENST00000340480 0.475138461524049 0.200602624010767 0.0681075064975 ENSG00000163349 HIPK1
ENST00000369553 0.926961880772933 0.81379732919027 0.0140939005659415 ENSG00000163349 HIPK1
ENST00000406344 0.45420293237872 0.183381307458011 0.0709245973576796 ENSG00000163349 HIPK1
ENST00000361587 0.49098647048018 0.213897718768313 0.0686018854743627 ENSG00000163349 HIPK1
ENST00000369551 0.0190446057621359 0.000498313073629723 0.148902492193944 ENSG00000116774 OLFML3
ENST00000320334 0.0190446057621359 0.000498313073629723 0.148902492193944 ENSG00000116774 OLFML3
ENST00000491700 0.0193553544053189 0.000516363637022387 0.148670602724562 ENSG00000116774 OLFML3
ENST00000393300 0.0117013016720777 0.000227268919215083 0.156418025208035 ENSG00000116774 OLFML3
ENST00000358465 0.722583036970388 0.460701801979688 -0.037187636017982 ENSG00000197323 TRIM33
ENST00000369543 0.37463164130301 0.126586089006977 -0.0764712536833102 ENSG00000197323 TRIM33
ENST00000448034 0.572762934571562 0.290110947623257 -0.0556334517127471 ENSG00000197323 TRIM33
ENST00000450349 0.592282951456188 0.309826834890703 -0.0534270386913337 ENSG00000197323 TRIM33
ENST00000369541 0.0264271728849593 0.000896528938485958 0.166548106810024 ENSG00000116752 BCAS2
ENST00000485021 0.0318628765943388 0.00126024102618627 0.16344296082718 ENSG00000116752 BCAS2
ENST00000369535 0.643140847936323 0.363193316215124 0.0447389123843307 ENSG00000213281 NRAS
ENST00000339438 0.0378534598859795 0.00172949182939768 0.0852433570948967 ENSG00000009307 CSDE1
ENST00000438362 0.0334399555154098 0.00137425326933957 0.0867791322413928 ENSG00000009307 CSDE1
ENST00000358528 0.0379253097913396 0.00173356314476338 0.0852204838981938 ENSG00000009307 CSDE1
ENST00000261443 0.0369852642902547 0.00164930939320845 0.0858656167375982 ENSG00000009307 CSDE1
ENST00000530886 0.0363547278522257 0.00159954850741393 0.0863191384084901 ENSG00000009307 CSDE1
ENST00000369530 0.0364916830647514 0.00161361374221706 0.0862372815279808 ENSG00000009307 CSDE1
ENST00000483407 0.880989488053612 0.721579337429095 0.0169859421110635 ENSG00000009307 CSDE1
ENST00000534699 0.0308261329235465 0.00120055344881195 0.0883833243552435 ENSG00000009307 CSDE1
ENST00000483030 0.0736878165188476 0.00569015744032633 0.0892132236359808 ENSG00000009307 CSDE1
ENST00000530784 0.321515078494509 0.0940735221017328 0.0651871381705836 ENSG00000009307 CSDE1
ENST00000529046 0.0520383031049601 0.00302242181141168 0.0821586392796038 ENSG00000009307 CSDE1
ENST00000525132 0.280214238132391 0.0727527460100071 0.0524701974680355 ENSG00000009307 CSDE1
ENST00000534389 0.0440041471987255 0.00223253591281347 0.121489313814862 ENSG00000009307 CSDE1
ENST00000525878 0.831145013412974 0.630285999344018 0.0165230244084616 ENSG00000009307 CSDE1
ENST00000525970 0.897559702526079 0.753042151349766 0.011601207361983 ENSG00000009307 CSDE1
ENST00000533818 0.995330541958153 0.987516330604039 0.000601449500585431 ENSG00000009307 CSDE1
ENST00000524652 0.968716800512509 0.913984063875983 0.00419072225587034 ENSG00000009307 CSDE1
ENST00000369528 0.743675036435927 0.490556222728585 0.0390408088644098 ENSG00000052723 SIKE1
ENST00000060969 0.694672310143276 0.425911978216286 0.0469233027292099 ENSG00000052723 SIKE1
ENST00000425449 0.742300426637502 0.488254024042622 0.0460023006074019 ENSG00000228035 RP4-663N10.1
ENST00000369512 0.767414060393338 0.526881625912294 0.0418983367858481 ENSG00000134259 NGF
ENST00000355485 0.835543411314936 0.637874252195602 0.0275858487344704 ENSG00000173218 VANGL1
ENST00000369510 0.835543411314936 0.637874252195602 0.0275858487344704 ENSG00000173218 VANGL1
ENST00000369503 0.936847046952639 0.837414236957386 -0.0130225087205581 ENSG00000163393 SLC22A15
ENST00000418797 0.771837148074167 0.534572319912415 -0.0289201955093358 ENSG00000163399 ATP1A1
ENST00000295598 0.960655422812269 0.893739254630273 -0.00530213598617902 ENSG00000163399 ATP1A1
ENST00000488733 0.305957536502078 0.0861006421654529 -0.0848415812026503 ENSG00000163399 ATP1A1
ENST00000537345 0.970841492748758 0.918697955958207 0.00410598376581852 ENSG00000163399 ATP1A1
ENST00000369494 0.74236751183635 0.488577040830531 0.0356591980343639 ENSG00000163399 ATP1A1
ENST00000369496 0.954606484322508 0.878560477367065 0.00622061765847148 ENSG00000163399 ATP1A1
ENST00000463382 0.393169746660311 0.13907085119163 0.0768259570803539 ENSG00000163399 ATP1A1
ENST00000491156 0.930782405709233 0.822729082825887 -0.0125324510323949 ENSG00000163399 ATP1A1
ENST00000608511 0.905333465227581 0.768098440025275 0.0121687597679053 ENSG00000203865 ATP1A1OS
ENST00000493908 0.984694907336097 0.956355068415705 -0.00250261193306756 ENSG00000203865 ATP1A1OS
ENST00000440951 0.61000346075083 0.327098562508535 -0.0546575479446079 ENSG00000163399 ATP1A1
ENST00000479960 0.374885199854573 0.126786687902893 -0.0886191457460959 ENSG00000163399 ATP1A1
ENST00000369489 0.880023508910725 0.719742400259215 -0.0221070817912837 ENSG00000116815 CD58
ENST00000464088 0.879064168294011 0.71846972057401 -0.0222152887713445 ENSG00000116815 CD58
ENST00000393203 0.4265056627592 0.163050023516126 0.0803176729622815 ENSG00000134247 PTGFRN
ENST00000369466 0.787578067685021 0.558327054633593 0.0366191814411116 ENSG00000116830 TTF2
ENST00000356554 0.437517172584721 0.170971279396898 0.0559306517201882 ENSG00000198162 MAN1A2
ENST00000482811 0.900591603035779 0.759082511667268 -0.0180257826921046 ENSG00000198162 MAN1A2
ENST00000449370 0.870107203899747 0.701497910957862 -0.0200018009804936 ENSG00000198162 MAN1A2
ENST00000421535 0.484339132347928 0.208208519332556 0.0754102655906093 ENSG00000198162 MAN1A2
ENST00000422329 0.38729954539713 0.134940948917202 0.09644763913522 ENSG00000198162 MAN1A2
ENST00000369443 0.858881304202109 0.679026266992351 -0.0223084811773521 ENSG00000196505 GDAP2
ENST00000369441 0.231063367012508 0.0512142940588904 0.124161079256276 ENSG00000065183 WDR3
ENST00000349139 0.085435387366419 0.0074814773093789 0.148220249193656 ENSG00000065183 WDR3
ENST00000440150 0.961332361808957 0.895177271648008 -0.007543846086628 ENSG00000231365 RP11-418J17.1
ENST00000413531 0.717487980626153 0.454036196997295 -0.0432070332897435 ENSG00000231365 RP11-418J17.1
ENST00000418015 0.620051197343714 0.337526008972263 -0.0543045824005818 ENSG00000231365 RP11-418J17.1
ENST00000421812 0.741038350645081 0.486585589113301 -0.0332321459681347 ENSG00000143067 ZNF697
ENST00000493622 0.287697896676391 0.0766238109990179 -0.0970201012548874 ENSG00000092621 PHGDH
ENST00000496756 0.163917328039625 0.0262684898000694 -0.134775003043115 ENSG00000092621 PHGDH
ENST00000369409 0.424009937470654 0.161330764272024 -0.0791774734471695 ENSG00000092621 PHGDH
ENST00000462324 0.135355934542505 0.0184757123779275 -0.132436801954387 ENSG00000092621 PHGDH
ENST00000369407 0.507498413242797 0.229314657330724 -0.0690189944187223 ENSG00000092621 PHGDH
ENST00000482968 0.82272805709107 0.614352186998091 -0.0354552421559283 ENSG00000092621 PHGDH
ENST00000256646 0.857617867042606 0.676635173385139 -0.0166236954315997 ENSG00000134250 NOTCH2
ENST00000493703 0.458181548093293 0.186453772566466 -0.085548196963497 ENSG00000134250 NOTCH2
ENST00000478864 0.369795719269461 0.12354501277424 -0.106288840746288 ENSG00000134250 NOTCH2
ENST00000479412 0.375322827431687 0.12706037897705 -0.0550476087461233 ENSG00000134250 NOTCH2
ENST00000602566 0.142482767756529 0.0202884534185249 -0.104350826890472 ENSG00000134250 NOTCH2
ENST00000489731 0.258563501727783 0.0632988004025133 -0.0999693380211764 ENSG00000134250 NOTCH2
ENST00000437515 0.931662379013563 0.825361490293326 0.0119181170122552 ENSG00000230806 RP11-343N15.1
ENST00000467933 0.19547605169002 0.0372888722249967 -0.130319439708378 ENSG00000196369 SRGAP2B
ENST00000491897 0.240970749565701 0.0553248255021267 -0.124816732840725 ENSG00000196369 SRGAP2B
ENST00000429694 0.682301688711506 0.409183644891883 0.0372842201494236 ENSG00000225241 RP11-640M9.2
ENST00000421407 0.682754101771038 0.409891257332776 0.0371833621770309 ENSG00000225241 RP11-640M9.2
ENST00000447534 0.998452597595596 0.996985159077773 0.000189533797282864 ENSG00000225241 RP11-640M9.2
ENST00000428365 0.962686508974616 0.898372488031622 0.00665519767339362 ENSG00000225241 RP11-640M9.2
ENST00000449960 0.605031204073914 0.321750563897146 0.0463309423964708 ENSG00000225241 RP11-640M9.2
ENST00000419820 0.795989544811117 0.571639909376372 0.0301076372978697 ENSG00000225241 RP11-640M9.2
ENST00000423405 0.5130435409046 0.234187310604913 0.0604286851128502 ENSG00000225241 RP11-640M9.2
ENST00000437133 0.498238148717049 0.220727508472226 0.0645048659709182 ENSG00000225241 RP11-640M9.2
ENST00000446541 0.595234379713227 0.312627989199352 0.0587743551403118 ENSG00000225241 RP11-640M9.2
ENST00000338347 0.194825642187988 0.0369738173838871 0.118219160498446 ENSG00000168614 NBPF9
ENST00000440491 0.194825642187988 0.0369738173838871 0.118219160498446 ENSG00000168614 NBPF9
ENST00000491652 0.198119998531214 0.0381887428334185 0.117461848382337 ENSG00000168614 NBPF9
ENST00000375552 0.194650194275639 0.0368536059522097 0.118285009451304 ENSG00000168614 NBPF9
ENST00000496755 0.198119998531214 0.0381887428334185 0.117461848382337 ENSG00000168614 NBPF9
ENST00000468645 0.198119998531214 0.0381887428334185 0.117461848382337 ENSG00000168614 NBPF9
ENST00000281815 0.196536343553637 0.0376604468410935 0.117807486217486 ENSG00000168614 NBPF9
ENST00000531417 0.70694353917612 0.440512357556988 0.0389330411302367 ENSG00000178104 PDE4DIP
ENST00000525630 0.546905129090747 0.265180614293276 0.0541369527054102 ENSG00000178104 PDE4DIP
ENST00000460027 0.831444159482601 0.630744874446012 0.0244143499887764 ENSG00000178104 PDE4DIP
ENST00000524688 0.46365954885114 0.190868450144581 -0.078329667386987 ENSG00000178104 PDE4DIP
ENST00000313382 0.268532241619609 0.0676474829602438 0.0523376813009377 ENSG00000178104 PDE4DIP
ENST00000524974 0.050098023125633 0.00282122927521378 0.0989819703058121 ENSG00000178104 PDE4DIP
ENST00000369354 0.10940266867 0.0121264529679986 0.0705168750250325 ENSG00000178104 PDE4DIP
ENST00000369356 0.109356768455079 0.0121193308097727 0.0705799840579555 ENSG00000178104 PDE4DIP
ENST00000369359 0.336627466844573 0.102646419634825 0.0476876090112601 ENSG00000178104 PDE4DIP
ENST00000530740 0.336627466844573 0.102646419634825 0.0476876090112601 ENSG00000178104 PDE4DIP
ENST00000464924 0.113713375267858 0.0132875746029434 0.144190471805207 ENSG00000178104 PDE4DIP
ENST00000530062 0.0546956788030146 0.00329891707619016 0.0958782021523102 ENSG00000178104 PDE4DIP
ENST00000530130 0.790221610820303 0.562881474830476 0.0343190403359608 ENSG00000178104 PDE4DIP
ENST00000526664 0.836894486502638 0.640017518541895 0.0282503570662937 ENSG00000178104 PDE4DIP
ENST00000479369 0.899142106144569 0.755803277681389 -0.0174009725956416 ENSG00000178104 PDE4DIP
ENST00000525886 0.114345741882456 0.0134581390376598 0.0775296445757433 ENSG00000178104 PDE4DIP
ENST00000467859 0.105972968082619 0.0113932814831457 0.091670180223816 ENSG00000178104 PDE4DIP
ENST00000369349 0.160253814496485 0.0251984156891705 0.0679576102842553 ENSG00000178104 PDE4DIP
ENST00000491426 0.113433638591495 0.0132211219261742 0.117205942375043 ENSG00000178104 PDE4DIP
ENST00000369351 0.15950119939684 0.0249673145506215 0.0680528680611892 ENSG00000178104 PDE4DIP
ENST00000313431 0.0450349607508323 0.0023228732981143 0.0931932326639651 ENSG00000178104 PDE4DIP
ENST00000533963 0.168246425840053 0.0278543113474964 0.0886268458402494 ENSG00000178104 PDE4DIP
ENST00000529945 0.0555096853039009 0.00340584428732448 0.0891844589077356 ENSG00000178104 PDE4DIP
ENST00000479408 0.111087317339252 0.0126050278601253 0.0802130887625498 ENSG00000178104 PDE4DIP
ENST00000496263 0.384437473601576 0.133091226289592 0.0745389282796563 ENSG00000178104 PDE4DIP
ENST00000532801 0.979235698167031 0.942700645582542 0.00247430507444544 ENSG00000178104 PDE4DIP
ENST00000496572 0.14690360067692 0.0214102323207135 -0.1026148681139 ENSG00000178104 PDE4DIP
ENST00000530078 0.134258351864078 0.0182085017318263 -0.102202133675356 ENSG00000178104 PDE4DIP
ENST00000497529 0.124720937692602 0.0159219205694046 -0.103796671568639 ENSG00000178104 PDE4DIP
ENST00000533845 0.296826965636353 0.0814407666543558 -0.0852189329235687 ENSG00000178104 PDE4DIP
ENST00000534536 0.297073532657717 0.0815747384660647 -0.0850865121145212 ENSG00000178104 PDE4DIP
ENST00000369347 0.293153734757871 0.0794185274137541 -0.08865699816758 ENSG00000178104 PDE4DIP
ENST00000369348 0.100554776340526 0.0102329536525362 -0.115314550767124 ENSG00000178104 PDE4DIP
ENST00000527063 0.0998931486041747 0.0100755457811722 -0.115921526708361 ENSG00000178104 PDE4DIP
ENST00000528129 0.321459873472263 0.0940213278298809 -0.084606845594027 ENSG00000178104 PDE4DIP
ENST00000526445 0.313857413282346 0.0903583768147103 -0.0855855109998181 ENSG00000178104 PDE4DIP
ENST00000530472 0.351632584656458 0.112184610698646 -0.0815826082453902 ENSG00000178104 PDE4DIP
ENST00000464103 0.360212782667795 0.117493447556578 -0.0804441984443859 ENSG00000178104 PDE4DIP
ENST00000532803 0.135148344509675 0.0184311467790547 -0.105498939816298 ENSG00000178104 PDE4DIP
ENST00000533163 0.135148344509675 0.0184311467790547 -0.105498939816298 ENSG00000178104 PDE4DIP
ENST00000528552 0.10981533513646 0.0122149361205621 -0.113358866354481 ENSG00000178104 PDE4DIP
ENST00000533259 0.124805429475694 0.0159489599469516 -0.108083473462156 ENSG00000178104 PDE4DIP
ENST00000530822 0.105067343096828 0.0111631120037577 -0.118762742755705 ENSG00000178104 PDE4DIP
ENST00000531369 0.0950812089179856 0.0090844779002645 -0.131469053628922 ENSG00000178104 PDE4DIP
ENST00000533396 0.0702860319550944 0.00522908620680947 -0.138085443208775 ENSG00000178104 PDE4DIP
ENST00000493130 0.115030999015876 0.0136204141015372 -0.145746172576944 ENSG00000178104 PDE4DIP
ENST00000478649 0.15032111166417 0.0223821717968438 -0.137324808363594 ENSG00000178104 PDE4DIP
ENST00000485062 0.14087463682549 0.0198606191000068 -0.139442416554468 ENSG00000178104 PDE4DIP
ENST00000530940 0.140253410163645 0.0197186200300249 -0.139882605255258 ENSG00000178104 PDE4DIP
ENST00000526359 0.0940997322039795 0.00892820051793971 -0.150000835930927 ENSG00000178104 PDE4DIP
ENST00000528661 0.141875662148245 0.020117880207135 -0.134691737112383 ENSG00000178104 PDE4DIP
ENST00000453618 0.00797451869703765 0.000124249084822752 0.119360338283549 ENSG00000223380 SEC22B
ENST00000500203 0.929719062114277 0.820768690551213 0.0108311889808318 ENSG00000223380 SEC22B
ENST00000362074 0.256790505168023 0.0625102494977023 -0.0940199349590423 ENSG00000213240 NOTCH2NL
ENST00000344859 0.495794665542615 0.2184643669701 -0.0575021317782133 ENSG00000213240 NOTCH2NL
ENST00000468030 0.554450473938099 0.27168867052483 -0.0479898236309701 ENSG00000255168 RP11-458D21.5
ENST00000369340 0.566600151100574 0.283186278828012 -0.0554064409216204 ENSG00000213240 NOTCH2NL
ENST00000369339 0.973833852377586 0.929374329499654 0.00355365871938643 ENSG00000163386 NBPF10
ENST00000479995 0.788601763626874 0.559944848470342 -0.0365063839965528 ENSG00000213240 NOTCH2NL
ENST00000464433 0.615884192058618 0.333255339656033 -0.0444159391979018 ENSG00000163386 NBPF10
ENST00000448873 0.860970105609521 0.683448679793359 -0.0174875450375645 ENSG00000163386 NBPF10
ENST00000369338 0.844071667364586 0.651129371514522 0.0174192810248149 ENSG00000163386 NBPF10
ENST00000490598 0.593521866145651 0.31110847496997 -0.0463190797580375 ENSG00000163386 NBPF10
ENST00000342960 0.848588540718287 0.659836002377796 -0.0186427322940875 ENSG00000163386 NBPF10
ENST00000605176 0.82338065449798 0.615349587674241 0.0246382821129817 ENSG00000163386 NBPF10
ENST00000369317 0.067310851479587 0.00485747121761642 0.132430087897964 ENSG00000117289 TXNIP
ENST00000475171 0.0671261776583086 0.00483496203836597 0.132436414685285 ENSG00000117289 TXNIP
ENST00000425134 0.537109734445108 0.256299674294356 0.0648137187896656 ENSG00000117289 TXNIP
ENST00000488537 0.390352497028816 0.137202889685322 0.083401296255164 ENSG00000117289 TXNIP
ENST00000600340 0.708765409697553 0.442701478367049 -0.0383696902942993 ENSG00000234222 RP11-315I20.1
ENST00000369308 0.72458677906483 0.462845920294928 -0.0381658791897878 ENSG00000152022 LIX1L
ENST00000598103 0.799890954511614 0.577164955178094 -0.0285747700556737 ENSG00000234222 RP11-315I20.1
ENST00000598354 0.810556417738279 0.594164756134166 -0.0274351273594218 ENSG00000234222 RP11-315I20.1
ENST00000599469 0.81067260653583 0.594355498418115 -0.0274321934538881 ENSG00000234222 RP11-315I20.1
ENST00000597144 0.821955521266664 0.612949566796639 -0.026149030659489 ENSG00000234222 RP11-315I20.1
ENST00000595518 0.850955525268314 0.665154382642965 -0.0236527686382704 ENSG00000234222 RP11-315I20.1
ENST00000595494 0.865619162911213 0.692995382688945 -0.0216441062039791 ENSG00000234222 RP11-315I20.1
ENST00000437797 0.8472370230775 0.65750447278797 -0.0242938501473946 ENSG00000234222 RP11-315I20.1
ENST00000599626 0.890276085790204 0.738882687339644 -0.0184111625709219 ENSG00000234222 RP11-315I20.1
ENST00000599147 0.890276085790204 0.738882687339644 -0.0184111625709219 ENSG00000234222 RP11-315I20.1
ENST00000448561 0.9263060299892 0.812168393972116 -0.0138705658102747 ENSG00000234222 RP11-315I20.1
ENST00000421764 0.926163056380457 0.811842855050917 -0.0138964519130029 ENSG00000234222 RP11-315I20.1
ENST00000412239 0.760402573912332 0.516611007673764 -0.0333862430195598 ENSG00000234222 RP11-315I20.1
ENST00000601726 0.890276085790204 0.738882687339644 -0.0184111625709219 ENSG00000234222 RP11-315I20.1
ENST00000447686 0.865619162911213 0.692817972510557 -0.0251065827048352 ENSG00000234222 RP11-315I20.1
ENST00000484825 0.604743381560724 0.321418992182771 0.0419039819844386 ENSG00000131795 RBM8A
ENST00000498663 0.476608004547716 0.201987895316895 0.0541687578010559 ENSG00000131795 RBM8A
ENST00000330165 0.26860352016204 0.0677037355575787 0.0676678142978978 ENSG00000131795 RBM8A
ENST00000596355 0.964766936145101 0.90321673234965 0.00699382279808679 ENSG00000234222 RP11-315I20.1
ENST00000369307 0.381741289147776 0.131470359143913 0.064019995808297 ENSG00000131795 RBM8A
ENST00000369306 0.411092144334305 0.152062058827487 0.0811093604363376 ENSG00000131779 PEX11B
ENST00000537888 0.396867169616555 0.141276584993148 0.0833584931806463 ENSG00000131779 PEX11B
ENST00000393046 0.940132534093011 0.844978054157288 0.0115222947255186 ENSG00000131788 PIAS3
ENST00000369299 0.926961880772933 0.813802329910837 0.0136185486561844 ENSG00000131788 PIAS3
ENST00000393045 0.520803235394169 0.241353039769102 0.0508204373229904 ENSG00000131788 PIAS3
ENST00000369298 0.520803235394169 0.241353039769102 0.0508204373229904 ENSG00000131788 PIAS3
ENST00000475261 0.402393999956367 0.145466206166876 0.072100326774881 ENSG00000131788 PIAS3
ENST00000472114 0.466206488201374 0.192711749541344 0.0709984073287637 ENSG00000131788 PIAS3
ENST00000334163 0.686865935506601 0.415058787337737 0.0451283963188506 ENSG00000186141 POLR3C
ENST00000369294 0.698250222590628 0.429923555701361 0.0434845475659751 ENSG00000186141 POLR3C
ENST00000471254 0.746508423816569 0.494664791226314 0.0412164654514408 ENSG00000186141 POLR3C
ENST00000369291 0.351015113822008 0.111785693035881 -0.0840608027042064 ENSG00000121848 RNF115
ENST00000539368 0.273598889900162 0.0697261862376502 -0.108351483394131 ENSG00000121848 RNF115
ENST00000542738 0.425242352473958 0.162147776014032 -0.0915113039544034 ENSG00000121848 RNF115
ENST00000254101 0.118250199689885 0.0144028884017279 0.125099796092339 ENSG00000131791 PRKAB2
ENST00000425272 0.514021029759508 0.234983806326332 0.0714718005966403 ENSG00000131791 PRKAB2
ENST00000369259 0.353187851194477 0.113093863708157 0.0717896717450751 ENSG00000131778 CHD1L
ENST00000431239 0.353187851194477 0.113093863708157 0.0717896717450751 ENSG00000131778 CHD1L
ENST00000467213 0.353187851194477 0.113094202546606 0.0717896617829692 ENSG00000131778 CHD1L
ENST00000488864 0.783857927666297 0.552112906577579 0.0305149531250966 ENSG00000131778 CHD1L
ENST00000369258 0.353187851194477 0.113094202546606 0.0717896617829692 ENSG00000131778 CHD1L
ENST00000361293 0.353187851194477 0.113093863708157 0.0717896717450751 ENSG00000131778 CHD1L
ENST00000234739 0.645095762480394 0.364912594024015 -0.0533062613911678 ENSG00000116128 BCL9
ENST00000464336 0.757691714799282 0.512652356682523 -0.0275849137554844 ENSG00000243452 NBPF15
ENST00000478419 0.362115995021728 0.11864836479243 -0.0645417810984917 ENSG00000243452 NBPF15
ENST00000488031 0.456754896510729 0.185409245155206 -0.0495662395792207 ENSG00000243452 NBPF15
ENST00000442702 0.985960331711882 0.959942591114859 -0.00235431611728158 ENSG00000243452 NBPF15
ENST00000492711 0.960250038916083 0.892565608663308 -0.00771847634479131 ENSG00000243452 NBPF15
ENST00000369187 0.974888776012138 0.931759487625532 0.00405731124663935 ENSG00000243452 NBPF15
ENST00000452399 0.675525858940316 0.400792767134889 -0.0392455835731615 ENSG00000232527 RP11-14N7.2
ENST00000539543 0.675525858940316 0.400863277863898 -0.0392473256175724 ENSG00000232527 RP11-14N7.2
ENST00000271628 0.291253685509044 0.0783240069957067 0.0793154784003705 ENSG00000143368 SF3B4
ENST00000457312 0.234827125044563 0.0529580833451425 0.0963509645830142 ENSG00000143368 SF3B4
ENST00000369135 0.169360668548772 0.0281151446022062 -0.0898367465646691 ENSG00000163113 OTUD7B
ENST00000417191 0.113210302636741 0.0131722627449146 -0.139732780430416 ENSG00000163113 OTUD7B
ENST00000369130 0.966523706157571 0.907415624419856 -0.00567866605467296 ENSG00000136631 VPS45
ENST00000462852 0.952487103805864 0.873845606434782 0.00977785421009316 ENSG00000136631 VPS45
ENST00000369128 0.964984264693503 0.903740609360273 -0.00590413244934032 ENSG00000136631 VPS45
ENST00000535106 0.955896534056961 0.882822349924191 -0.00745955022041882 ENSG00000136631 VPS45
ENST00000419023 0.684910517357151 0.412281676953564 0.0463131870720528 ENSG00000136631 VPS45
ENST00000491789 0.494733115298591 0.217634250437199 -0.0772018844306413 ENSG00000136631 VPS45
ENST00000369126 0.709744419523373 0.444101095336234 0.0359000748783751 ENSG00000023902 PLEKHO1
ENST00000025469 0.70933949016784 0.443554278545452 0.035985201311619 ENSG00000023902 PLEKHO1
ENST00000369124 0.697448809980866 0.428826383080193 0.0370014725417986 ENSG00000023902 PLEKHO1
ENST00000479194 0.500001000285502 0.222348692028367 0.0712739414447324 ENSG00000023902 PLEKHO1
ENST00000466659 0.610245865691346 0.327352424117767 0.0586582625793846 ENSG00000023902 PLEKHO1
ENST00000314136 0.868352484034708 0.698609349723662 0.0202204123764269 ENSG00000143401 ANP32E
ENST00000369119 0.827574324351033 0.621895463196624 0.0276176024830439 ENSG00000143401 ANP32E
ENST00000369116 0.868616345506053 0.699345708899816 0.0201656712870461 ENSG00000143401 ANP32E
ENST00000436748 0.867038820208246 0.695747461576566 0.0203153423441453 ENSG00000143401 ANP32E
ENST00000534437 0.823096188125005 0.614872085466056 0.0309781884945802 ENSG00000143401 ANP32E
ENST00000369114 0.876446985606079 0.71249635232231 0.0191108795883986 ENSG00000143401 ANP32E
ENST00000369115 0.856419086034169 0.674767811521245 0.0219013735317406 ENSG00000143401 ANP32E
ENST00000533654 0.90222435929895 0.762144949707164 0.0161985771734255 ENSG00000143401 ANP32E
ENST00000534220 0.958950966290826 0.889431089595986 -0.00765508174875572 ENSG00000143401 ANP32E
ENST00000532744 0.965120906894358 0.904313221912201 0.00631436157364573 ENSG00000143401 ANP32E
ENST00000369109 0.700077445795469 0.432187448071139 0.0335379449802021 ENSG00000117362 APH1A
ENST00000360244 0.691435435876462 0.421707321278226 0.0343666394985893 ENSG00000117362 APH1A
ENST00000414276 0.708793802449899 0.442785124917338 0.0327799995366442 ENSG00000117362 APH1A
ENST00000461320 0.880725964605225 0.721033872735695 -0.0165964114035757 ENSG00000117362 APH1A
ENST00000236017 0.886443886831736 0.732398040223326 -0.016378473216248 ENSG00000117362 APH1A
ENST00000486308 0.885418252158748 0.729645263879801 -0.0184123076003923 ENSG00000117362 APH1A
ENST00000486720 0.852745179524838 0.667975741358568 -0.023654972566635 ENSG00000117362 APH1A
ENST00000476538 0.952112379555364 0.872836003872313 0.00885110934064693 ENSG00000117362 APH1A
ENST00000309092 0.423401342100859 0.160840183739826 -0.0980162025644991 ENSG00000187145 MRPS21
ENST00000369084 0.430443715961876 0.165796746079675 -0.0968255267616384 ENSG00000187145 MRPS21
ENST00000324862 0.136235869570312 0.0186999071355937 0.0982497683811093 ENSG00000117360 PRPF3
ENST00000496202 0.0741399274464515 0.00576356632382557 0.139669179947627 ENSG00000117360 PRPF3
ENST00000543398 0.0764674780858137 0.00608587347914703 0.123341368473657 ENSG00000117360 PRPF3
ENST00000414970 0.132573748678706 0.0178147824584442 0.0992048551588755 ENSG00000117360 PRPF3
ENST00000467329 0.227691246076839 0.0497716152060845 0.0893025558631458 ENSG00000117360 PRPF3
ENST00000492220 0.123797173440557 0.0156625965386516 -0.121866575461667 ENSG00000163125 RPRD2
ENST00000401000 0.170954553440754 0.0286785622223726 -0.106753965934531 ENSG00000163125 RPRD2
ENST00000539519 0.124792293909423 0.0159441450587356 -0.131997435341836 ENSG00000163125 RPRD2
ENST00000369068 0.108709197421495 0.0119747573659152 -0.127222235043195 ENSG00000163125 RPRD2
ENST00000369054 0.620601764470019 0.337975804645983 -0.0556804871499517 ENSG00000143374 TARS2
ENST00000369064 0.536008503524536 0.255050779406293 -0.0659994910858273 ENSG00000143374 TARS2
ENST00000606933 0.58137749397591 0.298606002635938 -0.0603257728035252 ENSG00000143374 TARS2
ENST00000369051 0.536008503524536 0.255050779406293 -0.0659994910858273 ENSG00000143374 TARS2
ENST00000467982 0.591415561131991 0.309120036277781 -0.0593392515553304 ENSG00000143374 TARS2
ENST00000470432 0.279826665532573 0.0725544023948406 0.0944342019127785 ENSG00000143369 ECM1
ENST00000369049 0.282615947653065 0.0740294787720487 0.0939561380881349 ENSG00000143369 ECM1
ENST00000369047 0.285458742818385 0.0754776314555168 0.0935284585600435 ENSG00000143369 ECM1
ENST00000346569 0.282639153545927 0.0740460738248575 0.093962652587524 ENSG00000143369 ECM1
ENST00000369026 0.284250715673022 0.0748331574171925 0.0628072981350346 ENSG00000143384 MCL1
ENST00000464132 0.228102501788194 0.0499727463360949 0.0884066894249877 ENSG00000143384 MCL1
ENST00000307940 0.629322314557628 0.348180836296869 0.0354619431627279 ENSG00000143384 MCL1
ENST00000369016 0.834671325285606 0.63665583302407 0.0163457297250676 ENSG00000143420 ENSA
ENST00000369014 0.794071974450877 0.569095748470217 0.021519544294944 ENSG00000143420 ENSA
ENST00000369009 0.78710471767525 0.55767405990371 0.0222705471962904 ENSG00000143420 ENSA
ENST00000361532 0.738829380872216 0.482395858530058 0.0280205403795359 ENSG00000143420 ENSA
ENST00000361631 0.698372123047033 0.430155236081284 0.0340148417620465 ENSG00000143420 ENSA
ENST00000509582 0.685825942737863 0.413674816108182 0.0350781740761445 ENSG00000143420 ENSA
ENST00000339643 0.717405215922092 0.453943782630269 0.0321405517516891 ENSG00000143420 ENSA
ENST00000271690 0.603356351358338 0.319963402207721 0.0433232626030133 ENSG00000143420 ENSA
ENST00000356527 0.598195181705334 0.315256606402529 0.0439773207210427 ENSG00000143420 ENSA
ENST00000513281 0.660149843742499 0.382688441937347 0.0428239658157207 ENSG00000143420 ENSA
ENST00000505321 0.711173478314457 0.44624149122656 0.0367381009024133 ENSG00000143420 ENSA
ENST00000503345 0.795417534925855 0.570933162161581 0.0295903584687797 ENSG00000143420 ENSA
ENST00000354702 0.896086928100857 0.750667850227963 0.0176254014978858 ENSG00000143420 ENSA
ENST00000503241 0.854547133493864 0.671513922675385 0.0223544092215759 ENSG00000143420 ENSA
ENST00000362052 0.818562930590661 0.607745192768592 0.0285285710855357 ENSG00000143420 ENSA
ENST00000271732 0.981983197283646 0.949592659093739 0.00367753384327432 ENSG00000143457 GOLPH3L
ENST00000358595 0.781102581370237 0.54810290155013 0.0259668334588761 ENSG00000143437 ARNT
ENST00000471844 0.787468068041898 0.558160218587052 0.0254775315030186 ENSG00000143437 ARNT
ENST00000354396 0.814629221901151 0.599893371232945 0.0224579596090672 ENSG00000143437 ARNT
ENST00000515192 0.863431510328714 0.687555047934959 0.0177768570020463 ENSG00000143437 ARNT
ENST00000505755 0.939186312435124 0.842987292208139 0.00887685779867756 ENSG00000143437 ARNT
ENST00000497108 0.848826347680174 0.660673342890608 0.0251055769287782 ENSG00000143437 ARNT
ENST00000505979 0.911962758083465 0.781696906458133 0.0159816009830806 ENSG00000143437 ARNT
ENST00000504358 0.928124651486959 0.81694377206062 0.0136654160700997 ENSG00000143437 ARNT
ENST00000271640 0.998394812700607 0.996841111755824 -0.00020020116953935 ENSG00000143379 SETDB1
ENST00000368969 0.998394812700607 0.996838588914859 -0.000200334857359491 ENSG00000143379 SETDB1
ENST00000459773 0.91582180105345 0.789366424371304 0.0148704135597548 ENSG00000143379 SETDB1
ENST00000498193 0.96948397695727 0.915526173568272 -0.00543682610850754 ENSG00000143379 SETDB1
ENST00000482825 0.0999203438393151 0.0100846082997523 0.116530618682798 ENSG00000143418 CERS2
ENST00000561294 0.266418275228798 0.0667325102057716 0.075076597537482 ENSG00000143418 CERS2
ENST00000560793 0.0589352667257727 0.00385504535287648 0.139421958195774 ENSG00000143418 CERS2
ENST00000345896 0.331806151102323 0.0996003156199645 0.0674283818251544 ENSG00000143418 CERS2
ENST00000271688 0.334231052730417 0.101065278182836 0.0671861282683391 ENSG00000143418 CERS2
ENST00000368954 0.336597652566159 0.102564517197229 0.0668244391825357 ENSG00000143418 CERS2
ENST00000560481 0.277677000108827 0.0716354174823097 0.10573804226314 ENSG00000259357 RP11-316M1.12
ENST00000561111 0.180008415999236 0.0315514491503914 0.116170650985177 ENSG00000259357 RP11-316M1.12
ENST00000460664 0.0828757882872353 0.00701372899461663 0.144158713412507 ENSG00000143418 CERS2
ENST00000368949 0.471394186890509 0.196726061866296 0.0600544923241356 ENSG00000143418 CERS2
ENST00000361419 0.8214472191669 0.612090641705836 0.0234448450242036 ENSG00000143418 CERS2
ENST00000559660 0.14012916226326 0.0196861939341601 0.134681909627992 ENSG00000143418 CERS2
ENST00000558062 0.679862608024622 0.405802796470122 0.0398644260149722 ENSG00000143418 CERS2
ENST00000559020 0.45486703196495 0.183784830335891 0.0761256157958077 ENSG00000143418 CERS2
ENST00000421609 0.953332674356906 0.875880946619812 0.00790315673058326 ENSG00000143418 CERS2
ENST00000457392 0.663445073798844 0.386782938403705 -0.0501429273884049 ENSG00000143418 CERS2
ENST00000465135 0.447397571473726 0.178145003390612 0.0785769137332597 ENSG00000143443 C1orf56
ENST00000439374 0.274449793261906 0.0701237807087926 0.066303780066543 ENSG00000197622 CDC42SE1
ENST00000357235 0.399962218817158 0.143602055636874 0.0614797342133369 ENSG00000197622 CDC42SE1
ENST00000540998 0.399962218817158 0.143602055636874 0.0614797342133369 ENSG00000197622 CDC42SE1
ENST00000483763 0.401821014312615 0.14502395590238 0.0619070652947381 ENSG00000197622 CDC42SE1
ENST00000492796 0.669658516937926 0.394068472787311 0.0383172826973263 ENSG00000197622 CDC42SE1
ENST00000470278 0.692329569053651 0.423167541640446 0.0379288245819686 ENSG00000197622 CDC42SE1
ENST00000491825 0.99162731510535 0.973474292370128 -0.00183081246688554 ENSG00000197622 CDC42SE1
ENST00000368921 0.537454169984562 0.256608569327352 0.0492992505101022 ENSG00000213190 MLLT11
ENST00000368918 0.224476387813522 0.0485602663621007 -0.117255477078176 ENSG00000143458 GABPB2
ENST00000602841 0.348536062717924 0.109634018239966 0.0828328100686846 ENSG00000163156 SCNM1
ENST00000461862 0.232831337994127 0.05185512949847 0.109314912930835 ENSG00000163156 SCNM1
ENST00000368905 0.283713223646038 0.074526730342308 0.0998292201678432 ENSG00000163156 SCNM1
ENST00000368902 0.307697130831804 0.0869591292317668 0.0960682670588926 ENSG00000163156 SCNM1
ENST00000491094 0.234274148600791 0.0526480479886552 -0.100934354094353 ENSG00000163159 VPS72
ENST00000368892 0.193105942473847 0.0363021129195904 -0.111296351680569 ENSG00000163159 VPS72
ENST00000354473 0.195059377243599 0.03713160956533 -0.110901658139024 ENSG00000163159 VPS72
ENST00000496809 0.205651179960411 0.0410866204344928 -0.11024181043933 ENSG00000163159 VPS72
ENST00000447555 0.123477231896564 0.0155807260141543 -0.101892947673512 ENSG00000143398 PIP5K1A
ENST00000349792 0.489675249543175 0.212910312899116 -0.0395032089330549 ENSG00000143398 PIP5K1A
ENST00000409426 0.489675249543175 0.212910312899116 -0.0395032089330549 ENSG00000143398 PIP5K1A
ENST00000441902 0.257922071512801 0.0629385674201477 -0.0632284730312633 ENSG00000143398 PIP5K1A
ENST00000368890 0.489675249543175 0.212910312899116 -0.0395032089330549 ENSG00000143398 PIP5K1A
ENST00000424999 0.236738539609601 0.0536792923195753 -0.0891626476910014 ENSG00000143398 PIP5K1A
ENST00000368888 0.302727980302887 0.0844097037622238 -0.0591425330921996 ENSG00000143398 PIP5K1A
ENST00000454769 0.150164827865634 0.0223436949931042 -0.0988775595020379 ENSG00000143398 PIP5K1A
ENST00000418435 0.113210302636741 0.0131818022845029 -0.135700340698298 ENSG00000143398 PIP5K1A
ENST00000414290 0.974959442202467 0.93199027047718 -0.00409873678637275 ENSG00000143398 PIP5K1A
ENST00000489625 0.977698500397436 0.938773906133957 0.00439499547031036 ENSG00000143398 PIP5K1A
ENST00000368884 0.34043653644098 0.104761883265186 -0.0715520597837487 ENSG00000159352 PSMD4
ENST00000368881 0.340477731895011 0.104804343277935 -0.0715516531842291 ENSG00000159352 PSMD4
ENST00000461434 0.0132013387189588 0.000275595748444523 -0.190423274915011 ENSG00000159352 PSMD4
ENST00000462970 0.203995643362895 0.0403858072993409 -0.0903521752158263 ENSG00000159352 PSMD4
ENST00000476855 0.343815402200537 0.106946597797161 -0.0707806600635717 ENSG00000159352 PSMD4
ENST00000437736 0.276393406759278 0.0710163220113186 -0.0808888432833873 ENSG00000159352 PSMD4
ENST00000469786 0.829951232827543 0.627435347720559 -0.0257633720800414 ENSG00000159352 PSMD4
ENST00000445776 0.27599322797555 0.0708364818639435 0.0842040731977375 ENSG00000159352 PSMD4
ENST00000491857 0.203152438582758 0.0401300899105471 0.0972291230347724 ENSG00000159352 PSMD4
ENST00000427779 0.351960682976522 0.112374409161391 0.092375136246481 ENSG00000159352 PSMD4
ENST00000470396 0.569535929817036 0.286008243901593 0.0676936249942848 ENSG00000159352 PSMD4
ENST00000368874 0.797738127181191 0.57414230518179 0.0253615151241172 ENSG00000143393 PI4KB
ENST00000271657 0.731491992383933 0.471634878331038 0.0332750969493415 ENSG00000143393 PI4KB
ENST00000368875 0.787805370745876 0.558726537348929 0.0264758167727984 ENSG00000143393 PI4KB
ENST00000368873 0.812280189733586 0.596529819858761 0.0242933076847456 ENSG00000143393 PI4KB
ENST00000529142 0.786432321828497 0.556072467946458 0.0266320547908202 ENSG00000143393 PI4KB
ENST00000368872 0.793643977243173 0.568006470541466 0.0259172125700582 ENSG00000143393 PI4KB
ENST00000455060 0.829157387215417 0.625571434893442 0.0295127168694373 ENSG00000143393 PI4KB
ENST00000430800 0.685825738976762 0.413661934130183 0.0398814017359816 ENSG00000143393 PI4KB
ENST00000489223 0.697598963793781 0.429137711842127 0.0402705717247036 ENSG00000143393 PI4KB
ENST00000438243 0.659163982359286 0.381279441943707 0.0492342716733773 ENSG00000143393 PI4KB
ENST00000290524 0.971937670401393 0.922602052515312 -0.00580213021000606 ENSG00000143390 RFX5
ENST00000290541 0.960939759061113 0.894472017875869 -0.005055284244323 ENSG00000159377 PSMB4
ENST00000495288 0.971827865907696 0.922288348866557 -0.00368756046797933 ENSG00000159377 PSMB4
ENST00000495805 0.972425256767294 0.924936487995637 -0.00355388148102807 ENSG00000159377 PSMB4
ENST00000476467 0.961340755759634 0.895252792779325 -0.00501740715308795 ENSG00000159377 PSMB4
ENST00000493673 0.959512179403485 0.891038431435902 -0.00522242420506602 ENSG00000159377 PSMB4
ENST00000474100 0.993405896294199 0.978807479978238 -0.00146170715791452 ENSG00000159377 PSMB4
ENST00000466425 0.92418309011308 0.807560384221257 -0.0172292234711201 ENSG00000159377 PSMB4
ENST00000392723 0.858677104211369 0.678497407485665 -0.0167615724858391 ENSG00000143442 POGZ
ENST00000358476 0.657084994404333 0.379018642725714 -0.0338767882012256 ENSG00000143442 POGZ
ENST00000361398 0.627352612000731 0.346005646959623 -0.0363091156705354 ENSG00000143442 POGZ
ENST00000271715 0.627352612000731 0.346005646959623 -0.0363091156705354 ENSG00000143442 POGZ
ENST00000368863 0.657084994404333 0.379018642725714 -0.0338767882012256 ENSG00000143442 POGZ
ENST00000409503 0.692229198522599 0.422922497116059 -0.0310860735169562 ENSG00000143442 POGZ
ENST00000531094 0.665448390152825 0.388990030555247 -0.0340777983909242 ENSG00000143442 POGZ
ENST00000540984 0.668281842542498 0.392650583956558 -0.0342208522212271 ENSG00000143442 POGZ
ENST00000491586 0.70933949016784 0.443552837835034 -0.0307636853903848 ENSG00000143442 POGZ
ENST00000485040 0.64512907189537 0.365118746177528 -0.04451089060322 ENSG00000143442 POGZ
ENST00000467287 0.511557595000055 0.232795324781159 -0.0612087323128581 ENSG00000143442 POGZ
ENST00000533461 0.488366517949656 0.211537510722254 -0.0684834807784214 ENSG00000143442 POGZ
ENST00000533351 0.506001580805578 0.227847564031445 -0.062210187257629 ENSG00000143442 POGZ
ENST00000450842 0.491979743782935 0.214997723078788 -0.0680127160094491 ENSG00000143442 POGZ
ENST00000476128 0.443254602096677 0.174858958629066 -0.0746699438178577 ENSG00000143442 POGZ
ENST00000353024 0.582198072153794 0.299465316540564 0.0526439651605474 ENSG00000143367 TUFT1
ENST00000368849 0.582198072153794 0.299465316540564 0.0526439651605474 ENSG00000143367 TUFT1
ENST00000392712 0.582198072153794 0.299465316540564 0.0526439651605474 ENSG00000143367 TUFT1
ENST00000368848 0.582198072153794 0.299465316540564 0.0526439651605474 ENSG00000143367 TUFT1
ENST00000538902 0.684567177459112 0.411822766753213 0.0460360582968696 ENSG00000143367 TUFT1
ENST00000498606 0.987440476727509 0.962844805860731 0.00274341603109956 ENSG00000143367 TUFT1
ENST00000368841 0.0258917828701129 0.000867928602128781 -0.176714661262016 ENSG00000143376 SNX27
ENST00000458013 0.0259145181183683 0.000869249072916691 -0.176713800078314 ENSG00000143376 SNX27
ENST00000368843 0.0258917828701129 0.00086800477623053 -0.176713921414056 ENSG00000143376 SNX27
ENST00000368830 0.541282149687282 0.260248844257295 0.0539412681418395 ENSG00000143436 MRPL9
ENST00000467306 0.55085454817663 0.268499575127022 0.0530197455046195 ENSG00000143436 MRPL9
ENST00000368829 0.522550876671425 0.242969825506938 0.055976094179365 ENSG00000143436 MRPL9
ENST00000478926 0.460043741826278 0.18809311865821 0.0696664402285621 ENSG00000143436 MRPL9
ENST00000486707 0.642504321337946 0.362466532226743 0.0500271247476096 ENSG00000143436 MRPL9
ENST00000492684 0.75060408448389 0.501119552310405 0.0392808115450055 ENSG00000143436 MRPL9
ENST00000481777 0.698630503037038 0.430586549569943 0.0450715882710737 ENSG00000143436 MRPL9
ENST00000368811 0.42575757439167 0.162470966027719 0.0622623192086216 ENSG00000197747 S100A10
ENST00000368809 0.415419399216405 0.155425945371664 0.0635464735820934 ENSG00000197747 S100A10
ENST00000478574 0.20283400251631 0.0400339950766965 0.0917773951402342 ENSG00000197747 S100A10
ENST00000478348 0.14796109871223 0.0217047414672185 0.100894026947063 ENSG00000197747 S100A10
ENST00000432386 0.771673672614567 0.534053731061183 -0.0242331465100273 ENSG00000229021 NBPF18P
ENST00000271638 0.77627554883174 0.540759749235959 -0.0240365382318642 ENSG00000163191 S100A11
ENST00000478109 0.777824118609841 0.542817838911674 -0.0239214620323983 ENSG00000163191 S100A11
ENST00000593011 0.729557060278625 0.46909791481898 0.0453390860511354 ENSG00000237975 FLG-AS1
ENST00000420707 0.714793516400097 0.450828430439725 0.0474528612864809 ENSG00000237975 FLG-AS1
ENST00000420695 0.960482040245288 0.893315543091075 0.00650115427012861 ENSG00000238279 BX470102.3
ENST00000496817 0.994220627993835 0.982739732675979 -0.00110080048127836 ENSG00000197956 S100A6
ENST00000368719 0.994220627993835 0.982748706246624 -0.00110018203472372 ENSG00000197956 S100A6
ENST00000368720 0.994220627993835 0.9828506450873 -0.00109369488906356 ENSG00000197956 S100A6
ENST00000462776 0.994220627993835 0.983138622570973 -0.00107581646225095 ENSG00000197956 S100A6
ENST00000462951 0.96235057811148 0.897238050320191 0.00641370564854326 ENSG00000197956 S100A6
ENST00000368704 0.133968319222177 0.0181229483558027 0.079932119201924 ENSG00000188643 S100A16
ENST00000368706 0.0925619083101007 0.00865141813048716 0.0859518729522155 ENSG00000188643 S100A16
ENST00000368703 0.104320566001641 0.011005849939509 0.0862659693840278 ENSG00000188643 S100A16
ENST00000368705 0.164939961433976 0.026602759591128 0.0774318717005424 ENSG00000188643 S100A16
ENST00000474991 0.103627210433186 0.0108674390759761 0.088501104876833 ENSG00000188643 S100A16
ENST00000476133 0.482023438345197 0.206326088380541 0.0657807397658289 ENSG00000189171 S100A13
ENST00000339556 0.486069427156731 0.209449696230916 0.0651736516904986 ENSG00000189171 S100A13
ENST00000392622 0.47386037721653 0.198911715736332 0.0682851498481196 ENSG00000189171 S100A13
ENST00000392623 0.511369383338668 0.232530361976053 0.0633441658967336 ENSG00000189171 S100A13
ENST00000440685 0.481778007351827 0.206139536967642 0.0657853264418606 ENSG00000189171 S100A13
ENST00000368699 0.555187970579858 0.272361615521035 0.0545993065537894 ENSG00000189171 S100A13
ENST00000491177 0.573927711374011 0.291330882661852 0.0542257579756127 ENSG00000189171 S100A13
ENST00000497086 0.775211535010311 0.538878162778321 0.0308922533974345 ENSG00000271853 RP1-178F15.5
ENST00000368694 0.671743870240102 0.396495344751967 -0.0344065148862365 ENSG00000160679 CHTOP
ENST00000495554 0.77025053219607 0.531374278815573 -0.0257944136486461 ENSG00000160679 CHTOP
ENST00000403433 0.66013432027455 0.382667161881134 -0.0353401680841661 ENSG00000160679 CHTOP
ENST00000368690 0.935577430018449 0.834664018153733 0.00952826742409858 ENSG00000160679 CHTOP
ENST00000368687 0.99048210555161 0.970673200516114 -0.00173202578844381 ENSG00000160679 CHTOP
ENST00000368686 0.783861058008962 0.552153059223719 -0.0319471857426112 ENSG00000160679 CHTOP
ENST00000361891 0.499695319829563 0.221987703058668 0.04556151753985 ENSG00000143621 ILF2
ENST00000480213 0.286703574482505 0.0761819862572687 0.0847023129004542 ENSG00000143621 ILF2
ENST00000368684 0.931653713894205 0.825311260763102 0.00957193665135307 ENSG00000143621 ILF2
ENST00000368681 0.906964488949435 0.771309035423757 0.0126117455755442 ENSG00000143621 ILF2
ENST00000318967 0.746851540376615 0.495630060781018 0.0249527247453069 ENSG00000143624 INTS3
ENST00000456435 0.746851540376615 0.495630060781018 0.0249527247453069 ENSG00000143624 INTS3
ENST00000435409 0.708669715671176 0.442483498239247 0.028156346347898 ENSG00000143624 INTS3
ENST00000481797 0.714807409384938 0.45085049115154 0.0293360823381397 ENSG00000143624 INTS3
ENST00000453778 0.32541988946983 0.0964074969365364 -0.0925653076644305 ENSG00000243613 RP11-216N14.8
ENST00000512605 0.286836644131766 0.0762555218890213 0.0818687473501483 ENSG00000143624 INTS3
ENST00000476843 0.206631417799232 0.0414910477937058 0.0940676405296038 ENSG00000143624 INTS3
ENST00000503133 0.234827125044563 0.0529404042034701 0.101333923591555 ENSG00000143624 INTS3
ENST00000368670 0.748322208482584 0.49798230870012 0.0420639519893782 ENSG00000143624 INTS3
ENST00000368669 0.753114003623741 0.505036973035819 0.0415173719542986 ENSG00000143624 INTS3
ENST00000368655 0.0797851962230984 0.00656366530917066 -0.142129699345015 ENSG00000143614 GATAD2B
ENST00000361217 0.812522675361768 0.597111467324734 -0.0271141629418609 ENSG00000198837 DENND4B
ENST00000368646 0.908177453685278 0.774370750693931 -0.0165357155462517 ENSG00000198837 DENND4B
ENST00000303569 0.868458865034915 0.698906497473304 0.023588789643482 ENSG00000160741 CRTC2
ENST00000368633 0.868458865034915 0.698906497473304 0.023588789643482 ENSG00000160741 CRTC2
ENST00000368630 0.868458865034915 0.698861532706246 0.0235901937547924 ENSG00000160741 CRTC2
ENST00000487235 0.868458865034915 0.698861532706246 0.0235901937547924 ENSG00000160741 CRTC2
ENST00000356205 0.994717171846771 0.985342147608083 -0.000851821333480827 ENSG00000143570 SLC39A1
ENST00000368623 0.997417044210054 0.993724418971965 -0.000364831726927583 ENSG00000143570 SLC39A1
ENST00000368621 0.997417044210054 0.993724418971965 -0.000364831726927583 ENSG00000143570 SLC39A1
ENST00000310483 0.960893197527348 0.894303542057982 0.00602416572114795 ENSG00000143570 SLC39A1
ENST00000537590 0.995627078654572 0.988273604361042 -0.000671069623288784 ENSG00000143570 SLC39A1
ENST00000429040 0.915311297043372 0.788223977578542 -0.0131466782404304 ENSG00000143570 SLC39A1
ENST00000413622 0.958884652329114 0.88916964225875 -0.00713522149511457 ENSG00000143570 SLC39A1
ENST00000417348 0.764366487588841 0.521598503586075 -0.0338068033651603 ENSG00000143570 SLC39A1
ENST00000271843 0.893930450912674 0.747163180098008 0.0162154268184788 ENSG00000143543 JTB
ENST00000368589 0.866587905227125 0.694922033932841 0.0198006755095005 ENSG00000143543 JTB
ENST00000356648 0.866631102500559 0.695037383887486 0.0197949766135838 ENSG00000143543 JTB
ENST00000428469 0.75507164263698 0.507925281632845 0.0354639965951798 ENSG00000143543 JTB
ENST00000461365 0.861249708389409 0.684155174242398 0.0213444752619801 ENSG00000143543 JTB
ENST00000471173 0.826620157545941 0.620134280641466 0.0261100625037616 ENSG00000143543 JTB
ENST00000368575 0.693565855056105 0.424446509935827 0.0379277924514585 ENSG00000143545 RAB13
ENST00000462680 0.701436765251326 0.434013346024219 0.0372698849801219 ENSG00000143545 RAB13
ENST00000495720 0.271032457446207 0.0687514428724332 0.0796412040592554 ENSG00000143545 RAB13
ENST00000484297 0.304852194943612 0.0855425966723935 0.086042735564384 ENSG00000143545 RAB13
ENST00000368567 0.406088404569439 0.148445153089459 -0.089666352970401 ENSG00000177954 RPS27
ENST00000392558 0.406515082987363 0.148858393705169 -0.0895388480358175 ENSG00000177954 RPS27
ENST00000493224 0.406088404569439 0.148445153089459 -0.089666352970401 ENSG00000177954 RPS27
ENST00000477151 0.406088404569439 0.148445153089459 -0.089666352970401 ENSG00000177954 RPS27
ENST00000368533 0.482057481170647 0.206375702424076 0.0376378182577024 ENSG00000143549 TPM3
ENST00000368545 0.159165533501232 0.0248466660144523 0.0790940450246887 ENSG00000143549 TPM3
ENST00000469717 0.475507938891697 0.200981318419144 0.0380392511926425 ENSG00000143549 TPM3
ENST00000330188 0.475507938891697 0.200941686952399 0.0380364660599281 ENSG00000143549 TPM3
ENST00000341485 0.475507938891697 0.200941686952399 0.0380364660599281 ENSG00000143549 TPM3
ENST00000341372 0.475507938891697 0.200947686409649 0.0380359566772493 ENSG00000143549 TPM3
ENST00000328159 0.434492382355315 0.168859686474969 0.0406937989754093 ENSG00000143549 TPM3
ENST00000509409 0.488222078464222 0.211285570569183 0.0373872500945095 ENSG00000143549 TPM3
ENST00000271850 0.633787947872748 0.353056863431197 0.0292949988371495 ENSG00000143549 TPM3
ENST00000312970 0.802724987429774 0.581103946363422 0.0181426910149163 ENSG00000143549 TPM3
ENST00000513769 0.363222647656224 0.119456949792877 0.060506770790762 ENSG00000143549 TPM3
ENST00000302206 0.689482931190535 0.418779556807348 0.0298457007061579 ENSG00000143549 TPM3
ENST00000368531 0.99293244366117 0.977766542183164 -0.000987694252061736 ENSG00000143549 TPM3
ENST00000323144 0.993986836219176 0.981053640004392 -0.000841707678460704 ENSG00000143549 TPM3
ENST00000368530 0.971214782047954 0.921130204936721 0.00362139014780456 ENSG00000143549 TPM3
ENST00000504663 0.628320698748183 0.346843047262011 0.0550570556079533 ENSG00000143549 TPM3
ENST00000509601 0.994150475294522 0.981351842147778 0.000854009989379408 ENSG00000143549 TPM3
ENST00000505010 0.98406775367615 0.954592588409396 0.00247977733060682 ENSG00000143549 TPM3
ENST00000368527 0.822511729249161 0.614031347230987 -0.0185243760265577 ENSG00000143549 TPM3
ENST00000473036 0.862571078854964 0.686436606435109 -0.0147368011812033 ENSG00000143549 TPM3
ENST00000368521 0.246405402351922 0.057613169682225 0.0652474863362423 ENSG00000143612 C1orf43
ENST00000362076 0.244614385659154 0.0568758481911018 0.0654476842653675 ENSG00000143612 C1orf43
ENST00000350592 0.244750206564645 0.0569438548016345 0.065446467009911 ENSG00000143612 C1orf43
ENST00000368519 0.286934443620911 0.0763083768336234 0.0637446847170301 ENSG00000143612 C1orf43
ENST00000483282 0.742248101180806 0.488180851336602 0.0412015947610298 ENSG00000143612 C1orf43
ENST00000493814 0.545691428893166 0.264033760281542 0.06304469625884 ENSG00000143612 C1orf43
ENST00000368518 0.496128154895281 0.218731303294917 0.0459699758131921 ENSG00000143612 C1orf43
ENST00000368516 0.494733115298591 0.217544275020677 0.0461314683701037 ENSG00000143612 C1orf43
ENST00000470180 0.117842755513684 0.014284148002075 0.125731965721975 ENSG00000143612 C1orf43
ENST00000343815 0.649497462214959 0.369670723028005 0.0275489681526382 ENSG00000143569 UBAP2L
ENST00000428931 0.406288407844769 0.148646893672333 0.0440617265059639 ENSG00000143569 UBAP2L
ENST00000441890 0.59299955928002 0.310469428301496 0.0399212554054899 ENSG00000143569 UBAP2L
ENST00000271877 0.410454925359085 0.151561046259248 0.0436259672734988 ENSG00000143569 UBAP2L
ENST00000412596 0.278221073141298 0.0718327141884009 0.0617455832366709 ENSG00000143569 UBAP2L
ENST00000368504 0.287719026942471 0.0766358877736925 0.0588485467642098 ENSG00000143569 UBAP2L
ENST00000437652 0.315294104090634 0.0910476835037734 0.0585313491199855 ENSG00000143569 UBAP2L
ENST00000456325 0.35180572399071 0.112279118824613 0.0609954328898283 ENSG00000143569 UBAP2L
ENST00000361546 0.417111035971399 0.156746317794174 0.0443098812510398 ENSG00000143569 UBAP2L
ENST00000466173 0.649497462214959 0.369657437730086 0.0476645049722454 ENSG00000143569 UBAP2L
ENST00000495676 0.737543077585552 0.480446166053578 -0.0408889247359547 ENSG00000143569 UBAP2L
ENST00000433615 0.898902652542533 0.755502704405725 0.0158352072839507 ENSG00000143569 UBAP2L
ENST00000428595 0.76772899590143 0.527608649615168 0.0335419840626946 ENSG00000143569 UBAP2L
ENST00000465855 0.662386474591518 0.385488800049709 0.0532633797679944 ENSG00000143569 UBAP2L
ENST00000475373 0.862243304881126 0.685790775604217 0.0252734513444986 ENSG00000143569 UBAP2L
ENST00000493867 0.848711154812074 0.660406919950324 0.0268362726625846 ENSG00000143569 UBAP2L
ENST00000328703 0.618698080935944 0.336110333781264 0.0497788366525012 ENSG00000143575 HAX1
ENST00000457918 0.616270080574799 0.333541620480765 0.0500200663350346 ENSG00000143575 HAX1
ENST00000483970 0.61927943257154 0.336690083392654 0.0497511523188683 ENSG00000143575 HAX1
ENST00000447768 0.626810268551015 0.345020210724781 0.0489935172025671 ENSG00000143575 HAX1
ENST00000531435 0.61927943257154 0.33666887229435 0.0497513514021836 ENSG00000143575 HAX1
ENST00000477780 0.484497503323407 0.208294627256672 0.0642685114768261 ENSG00000143575 HAX1
ENST00000435087 0.609827990922028 0.326878535644412 0.0506660687319777 ENSG00000143575 HAX1
ENST00000532105 0.618397256081474 0.335739825945558 0.049757938865193 ENSG00000143575 HAX1
ENST00000471326 0.52283694756279 0.24332305090619 0.0609408942130474 ENSG00000143575 HAX1
ENST00000368487 0.738161484444238 0.481290845834894 0.0314958079139623 ENSG00000143515 ATP8B2
ENST00000368489 0.830369134457844 0.628338443828284 0.0168759772110571 ENSG00000143515 ATP8B2
ENST00000341822 0.675758783561133 0.401102916905751 0.0356804822233136 ENSG00000143515 ATP8B2
ENST00000426445 0.675758783561133 0.401102916905751 0.0356804822233136 ENSG00000143515 ATP8B2
ENST00000505882 0.941612134897574 0.84783981464704 -0.0116668342667283 ENSG00000143515 ATP8B2
ENST00000292211 0.162637730108015 0.0259193629524844 0.103186169970818 ENSG00000160714 UBE2Q1
ENST00000467683 0.373192023485212 0.125620368302027 0.0878829669257152 ENSG00000160714 UBE2Q1
ENST00000497453 0.13717293623537 0.0189661642748413 0.123215776611468 ENSG00000160714 UBE2Q1
ENST00000292205 0.18545768295129 0.0333586763858306 0.0607031800674749 ENSG00000160710 ADAR
ENST00000368474 0.149091305918241 0.0220896554608735 0.0665811420419499 ENSG00000160710 ADAR
ENST00000368471 0.18545768295129 0.0333586763858306 0.0607031800674749 ENSG00000160710 ADAR
ENST00000529168 0.436590584858972 0.17022935322373 0.0506608843118654 ENSG00000160710 ADAR
ENST00000463920 0.884583600756726 0.728227172584564 0.0144233037449074 ENSG00000160710 ADAR
ENST00000494866 0.951940700251893 0.872470121224033 -0.00838254002973264 ENSG00000160710 ADAR
ENST00000471068 0.973106226311696 0.927763296443096 -0.00473780263104852 ENSG00000160710 ADAR
ENST00000526905 0.948110383855705 0.861646452574181 -0.0101064495286978 ENSG00000160710 ADAR
ENST00000368465 0.879064168294011 0.718507234431764 -0.0206778880906756 ENSG00000163346 PBXIP1
ENST00000368463 0.879064168294011 0.718487551244819 -0.0206789711115941 ENSG00000163346 PBXIP1
ENST00000539880 0.931718168608101 0.825468328905843 -0.0125981024702716 ENSG00000163346 PBXIP1
ENST00000542459 0.965261996237687 0.904678549406459 -0.00683097159786943 ENSG00000163346 PBXIP1
ENST00000368460 0.741410434654545 0.487078186466661 0.0440584544001937 ENSG00000163346 PBXIP1
ENST00000498553 0.748072604501702 0.497545143843145 0.0436599444022103 ENSG00000163346 PBXIP1
ENST00000490230 0.699300200573935 0.431442412405741 0.0492333223759236 ENSG00000163346 PBXIP1
ENST00000493133 0.758684210877934 0.514121751399552 0.0425286548407246 ENSG00000163346 PBXIP1
ENST00000483463 0.207725054578954 0.0419775353261915 0.0680126876246567 ENSG00000163348 PYGO2
ENST00000605085 0.090218955772018 0.00827298022399681 0.145904708037803 ENSG00000271380 RP11-307C12.12
ENST00000368450 0.705837640207458 0.438903060096259 0.0240293463545073 ENSG00000160691 SHC1
ENST00000368453 0.705837640207458 0.438903060096259 0.0240293463545073 ENSG00000160691 SHC1
ENST00000448116 0.69840031287769 0.4302245713649 0.0243553687450099 ENSG00000160691 SHC1
ENST00000368449 0.69840031287769 0.4302245713649 0.0243553687450099 ENSG00000160691 SHC1
ENST00000368445 0.69840031287769 0.4302245713649 0.0243553687450099 ENSG00000160691 SHC1
ENST00000606391 0.429852893560302 0.165281511659595 0.0421347145274231 ENSG00000160691 SHC1
ENST00000490667 0.0927379861655243 0.00867995253011521 0.0949674446355268 ENSG00000160691 SHC1
ENST00000444664 0.217760568800981 0.0459407063960991 0.0727261363006799 ENSG00000160691 SHC1
ENST00000414115 0.576364721951805 0.294008226550378 0.0435430209705231 ENSG00000160691 SHC1
ENST00000444179 0.882975317393906 0.725606223394918 0.0148414844569702 ENSG00000160691 SHC1
ENST00000412170 0.756658122809344 0.510275189327809 -0.0262844867303407 ENSG00000160691 SHC1
ENST00000366442 0.649461250034023 0.369593134716676 -0.0372943009075109 ENSG00000160691 SHC1
ENST00000368439 0.720183262042049 0.45815708298232 -0.0473425258390629 ENSG00000173207 CKS1B
ENST00000308987 0.72014683655399 0.458116924563312 -0.0473516370683082 ENSG00000173207 CKS1B
ENST00000368433 0.400967568726958 0.144342953841097 0.0846376608431278 ENSG00000160688 FLAD1
ENST00000315144 0.366319915923118 0.121129821878581 0.0894878247136739 ENSG00000160688 FLAD1
ENST00000368432 0.366159579580041 0.121029119854119 0.0894885995217505 ENSG00000160688 FLAD1
ENST00000292180 0.351015113822008 0.1117702333482 0.0918306141913142 ENSG00000160688 FLAD1
ENST00000535420 0.620845703203431 0.338307123259992 -0.0558120248269281 ENSG00000160685 ZBTB7B
ENST00000368426 0.56100498924768 0.277937600198756 -0.0577327474585514 ENSG00000160685 ZBTB7B
ENST00000487542 0.431508488683912 0.166508507044365 -0.08386082407198 ENSG00000160685 ZBTB7B
ENST00000417934 0.60768288319107 0.324349269213272 -0.0568922151642577 ENSG00000160685 ZBTB7B
ENST00000461530 0.340408582372421 0.10474694806593 -0.10146776726211 ENSG00000160685 ZBTB7B
ENST00000473905 0.608461815159816 0.325206494413722 0.0539122510484544 ENSG00000143537 ADAM15
ENST00000480331 0.529493770510112 0.249335388455303 0.0645691124908215 ENSG00000143537 ADAM15
ENST00000527418 0.764435418068903 0.521785582703449 0.0311143476406134 ENSG00000143537 ADAM15
ENST00000526491 0.767901807539514 0.527968724253911 0.0306836953920272 ENSG00000143537 ADAM15
ENST00000449910 0.767901807539514 0.527968724253911 0.0306836953920272 ENSG00000143537 ADAM15
ENST00000360674 0.767901807539514 0.527968724253911 0.0306836953920272 ENSG00000143537 ADAM15
ENST00000529473 0.767901807539514 0.527968724253911 0.0306836953920272 ENSG00000143537 ADAM15
ENST00000368410 0.767952554623654 0.528145469061629 0.0306835543224698 ENSG00000143537 ADAM15
ENST00000368412 0.767901807539514 0.527968724253911 0.0306836953920272 ENSG00000143537 ADAM15
ENST00000359280 0.767901807539514 0.527968724253911 0.0306836953920272 ENSG00000143537 ADAM15
ENST00000356955 0.767901807539514 0.527968724253911 0.0306836953920272 ENSG00000143537 ADAM15
ENST00000355956 0.767901807539514 0.527968724253911 0.0306836953920272 ENSG00000143537 ADAM15
ENST00000271836 0.767952554623654 0.528145469061629 0.0306835543224698 ENSG00000143537 ADAM15
ENST00000461564 0.623730583009139 0.341501545206857 0.0453796221007003 ENSG00000143537 ADAM15
ENST00000368413 0.767952554623654 0.528145469061629 0.0306835543224698 ENSG00000143537 ADAM15
ENST00000487956 0.398838172474132 0.142835600370275 0.0772023824268964 ENSG00000143537 ADAM15
ENST00000531455 0.765172134118354 0.523125120645016 0.0310397274843623 ENSG00000143537 ADAM15
ENST00000447332 0.498133315504526 0.220597660408352 0.0613706436363471 ENSG00000143537 ADAM15
ENST00000472434 0.767952554623654 0.528145469061629 0.0306835543224698 ENSG00000143537 ADAM15
ENST00000498481 0.959090585758183 0.889812568141117 -0.00830585438912921 ENSG00000143537 ADAM15
ENST00000461234 0.972430173744457 0.924959255901298 -0.00564968900238862 ENSG00000143537 ADAM15
ENST00000368399 0.0637386503862246 0.00444434554337643 -0.177530278356674 ENSG00000179085 DPM3
ENST00000368400 0.0613767622426983 0.00416432973469119 -0.178718989790967 ENSG00000179085 DPM3
ENST00000341298 0.0630153382668064 0.00435457753677857 -0.177816879984767 ENSG00000179085 DPM3
ENST00000487350 0.366775434455809 0.121403269270683 -0.0701804129372142 ENSG00000163463 KRTCAP2
ENST00000491084 0.377744615761947 0.128894173445538 -0.0688884221865925 ENSG00000163463 KRTCAP2
ENST00000295682 0.367308511175595 0.121880387805624 -0.0702414029571552 ENSG00000163463 KRTCAP2
ENST00000497317 0.366998825684093 0.121525005550513 -0.0701740268656931 ENSG00000163463 KRTCAP2
ENST00000463527 0.244398102827522 0.0567819955294242 -0.0897091592979163 ENSG00000163463 KRTCAP2
ENST00000471891 0.366998825684093 0.121525005550513 -0.0701740268656931 ENSG00000163463 KRTCAP2
ENST00000482246 0.367059449915411 0.121624461886255 -0.0701658231133999 ENSG00000163463 KRTCAP2
ENST00000490672 0.367059449915411 0.121624461886255 -0.0701658231133999 ENSG00000163463 KRTCAP2
ENST00000473363 0.571598560462888 0.288781361429681 -0.0459779086380036 ENSG00000273088 RP11-201K10.3
ENST00000461136 0.368034433194559 0.122354057917599 -0.0701328661809317 ENSG00000163463 KRTCAP2
ENST00000492892 0.36816169088533 0.12245115920613 -0.0701262512436971 ENSG00000163463 KRTCAP2
ENST00000368378 0.462284841163493 0.189869490586862 0.0635949246134243 ENSG00000169231 THBS3
ENST00000541576 0.338952802045193 0.103914332953243 0.0918268637383139 ENSG00000169231 THBS3
ENST00000457183 0.45486703196495 0.183782366019675 0.0644628639646636 ENSG00000169231 THBS3
ENST00000541990 0.458562310603121 0.186724481705411 0.0640400441786834 ENSG00000169231 THBS3
ENST00000447623 0.280214238132391 0.0728077917157832 0.109178526760324 ENSG00000231064 RP11-263K19.4
ENST00000428962 0.571021718119479 0.288201728934232 0.0528229748944627 ENSG00000169231 THBS3
ENST00000453136 0.493153907914018 0.216153930466853 0.0698108559086364 ENSG00000231064 RP11-263K19.4
ENST00000422665 0.613284810725615 0.330062135861452 0.0588919826445679 ENSG00000231064 RP11-263K19.4
ENST00000486260 0.815019341337074 0.600307229114274 0.0283362874945236 ENSG00000169231 THBS3
ENST00000430312 0.448690392711602 0.179163063569328 0.084160362290401 ENSG00000231064 RP11-263K19.4
ENST00000368373 0.332844122861931 0.100321797843949 0.0745320036741139 ENSG00000177628 GBA
ENST00000327247 0.294829721657341 0.0803825967760772 0.0782128524153171 ENSG00000177628 GBA
ENST00000427500 0.332844122861931 0.100349025851067 0.074531429465328 ENSG00000177628 GBA
ENST00000536770 0.332844122861931 0.10035109121708 0.0745303701473161 ENSG00000177628 GBA
ENST00000428024 0.294829721657341 0.0803825967760772 0.0782128524153171 ENSG00000177628 GBA
ENST00000478472 0.952567295078952 0.874096391994237 0.00947290964181031 ENSG00000177628 GBA
ENST00000484489 0.290582131733677 0.0779974511953694 0.0797635688849365 ENSG00000177628 GBA
ENST00000491081 0.997688433744891 0.994203521438705 0.000386095950427092 ENSG00000177628 GBA
ENST00000497670 0.870328245324956 0.702247497748846 0.0204682469352796 ENSG00000177628 GBA
ENST00000493842 0.083621481374629 0.00720110770908329 0.132402695024226 ENSG00000177628 GBA
ENST00000473570 0.0840657933798036 0.00725363055691935 0.134533653481851 ENSG00000177628 GBA
ENST00000467918 0.109929906038338 0.0123300975499543 0.133350689755903 ENSG00000177628 GBA
ENST00000470104 0.0425748668038548 0.00212034749281737 0.172250670056385 ENSG00000177628 GBA
ENST00000350210 0.536910682251875 0.255819680814719 0.0636539115748324 ENSG00000160767 FAM189B
ENST00000368368 0.537864201426749 0.257154563783041 0.0633097653265784 ENSG00000160767 FAM189B
ENST00000361361 0.721817551759699 0.45995860215198 0.0406939530552878 ENSG00000160767 FAM189B
ENST00000487649 0.531195239797881 0.250784000601853 0.0633193404362175 ENSG00000160767 FAM189B
ENST00000491082 0.420355660736322 0.15899500951176 0.0834052079515528 ENSG00000160767 FAM189B
ENST00000478737 0.443605665304635 0.175314688719794 0.0725811415593315 ENSG00000116521 SCAMP3
ENST00000302631 0.657650997979743 0.379539209858789 0.0437587755700465 ENSG00000116521 SCAMP3
ENST00000355379 0.663944420298735 0.387272090519911 0.0429005969311812 ENSG00000116521 SCAMP3
ENST00000472397 0.22764095376329 0.0497445796045469 0.1028560269462 ENSG00000116521 SCAMP3
ENST00000490999 0.200015653983584 0.0389225282904505 0.106037406837068 ENSG00000116521 SCAMP3
ENST00000465312 0.78890954336848 0.560288395187002 0.0297569789030295 ENSG00000116521 SCAMP3
ENST00000462151 0.548019813788444 0.266219183599946 0.057455294792122 ENSG00000116521 SCAMP3
ENST00000497470 0.93455901022842 0.83159617240708 0.0123758206437102 ENSG00000116521 SCAMP3
ENST00000361168 0.147845050948524 0.021673797348638 0.112930069342135 ENSG00000176444 CLK2
ENST00000368361 0.152544288412078 0.0231036827298893 0.112013323922233 ENSG00000176444 CLK2
ENST00000476983 0.148967027416743 0.0220158145891986 0.11287001215507 ENSG00000176444 CLK2
ENST00000355560 0.152544288412078 0.0231036827298893 0.112013323922233 ENSG00000176444 CLK2
ENST00000497188 0.0687509759093443 0.00502534946323511 0.151777865442533 ENSG00000176444 CLK2
ENST00000536801 0.144936839388884 0.0208890031021298 0.113433362491459 ENSG00000176444 CLK2
ENST00000471047 0.798029553341769 0.574503040685672 0.0353562716602445 ENSG00000176444 CLK2
ENST00000447866 0.6367551055619 0.355982968107563 -0.0331065359961358 ENSG00000160752 FDPS
ENST00000468479 0.532849714477165 0.252016903158073 -0.0408361935757499 ENSG00000160752 FDPS
ENST00000461507 0.402416269383928 0.145575687568286 -0.0513811557239097 ENSG00000160752 FDPS
ENST00000467076 0.532849714477165 0.252016903158073 -0.0408361935757499 ENSG00000160752 FDPS
ENST00000368356 0.636763327165643 0.356014467497299 -0.0331066560312189 ENSG00000160752 FDPS
ENST00000474345 0.440945099117771 0.173243924950562 -0.0486326986921042 ENSG00000160752 FDPS
ENST00000471117 0.38962177251101 0.136645577231049 -0.0529455550909066 ENSG00000160752 FDPS
ENST00000495308 0.398113602161019 0.142271249142562 -0.0521692145695975 ENSG00000160752 FDPS
ENST00000487002 0.446851806669047 0.177778052642089 -0.0524595676544203 ENSG00000160752 FDPS
ENST00000491013 0.566865018993016 0.283453601363564 -0.0380783837680039 ENSG00000160752 FDPS
ENST00000356657 0.640093635199203 0.359706379141512 -0.0329094686949438 ENSG00000160752 FDPS
ENST00000465559 0.389642012879054 0.136706703394963 -0.0551250865581846 ENSG00000160752 FDPS
ENST00000470171 0.53721010739349 0.256449507375244 -0.0401086446061252 ENSG00000160752 FDPS
ENST00000489003 0.431669787372846 0.166598261256319 -0.0489868568397878 ENSG00000160752 FDPS
ENST00000477057 0.608589293460164 0.325478427204557 -0.0349733848201148 ENSG00000160752 FDPS
ENST00000446880 0.655360484742026 0.377265305557423 0.0354595639651539 ENSG00000225855 RUSC1-AS1
ENST00000543656 0.666169650664591 0.389963157338514 0.0345115251735151 ENSG00000225855 RUSC1-AS1
ENST00000443642 0.770390323180914 0.531662608838205 0.0259215644236766 ENSG00000225855 RUSC1-AS1
ENST00000492887 0.863591053977429 0.688089542970641 0.0208269164065661 ENSG00000160752 FDPS
ENST00000492244 0.816795029622373 0.604476436402331 0.0272871777070328 ENSG00000160752 FDPS
ENST00000490140 0.660060199859767 0.382329642142129 0.0549932118446506 ENSG00000160752 FDPS
ENST00000450199 0.499933665290011 0.222269212924183 0.0723359802016336 ENSG00000225855 RUSC1-AS1
ENST00000368354 0.956839656621278 0.885030399759948 -0.00839048916129333 ENSG00000160753 RUSC1
ENST00000368352 0.947992773973179 0.860974684473557 -0.0101547000318256 ENSG00000160753 RUSC1
ENST00000368346 0.292394189674605 0.078973412072033 -0.0630061723274299 ENSG00000116539 ASH1L
ENST00000392403 0.326811930013065 0.0972191315841069 -0.0585546758732745 ENSG00000116539 ASH1L
ENST00000548830 0.0777249958809758 0.00626404007583694 -0.137341587062139 ENSG00000116539 ASH1L
ENST00000538143 0.839720970823884 0.643847569153811 -0.0127961196741488 ENSG00000125459 MSTO1
ENST00000452804 0.832477029464037 0.632366645798959 -0.0130856523201188 ENSG00000125459 MSTO1
ENST00000538914 0.8455993286332 0.654571782726202 -0.012380454375284 ENSG00000203761 MSTO2P
ENST00000500626 0.95113108797723 0.870248140307489 -0.00868717500517079 ENSG00000246203 RP11-29H23.5
ENST00000404643 0.235025071159447 0.0530852691796927 -0.0903510487106854 ENSG00000163374 YY1AP1
ENST00000407221 0.23886464999127 0.0544991082656076 -0.0899001091552325 ENSG00000163374 YY1AP1
ENST00000359205 0.23886464999127 0.0544991082656076 -0.0899001091552325 ENSG00000163374 YY1AP1
ENST00000354691 0.235025071159447 0.0530852691796927 -0.0903510487106854 ENSG00000163374 YY1AP1
ENST00000436865 0.241200052682285 0.0554447806768551 -0.0893671999659923 ENSG00000163374 YY1AP1
ENST00000295566 0.24103671905878 0.0553854230966251 -0.0893634768370068 ENSG00000163374 YY1AP1
ENST00000368330 0.24103671905878 0.0553854230966251 -0.0893634768370068 ENSG00000163374 YY1AP1
ENST00000361140 0.235025071159447 0.0530852691796927 -0.0903510487106854 ENSG00000163374 YY1AP1
ENST00000355499 0.235025071159447 0.0530852691796927 -0.0903510487106854 ENSG00000163374 YY1AP1
ENST00000361831 0.235025071159447 0.0530852691796927 -0.0903510487106854 ENSG00000163374 YY1AP1
ENST00000347088 0.235025071159447 0.0530852691796927 -0.0903510487106854 ENSG00000163374 YY1AP1
ENST00000368340 0.23560509641775 0.0533433923091981 -0.09017922585196 ENSG00000163374 YY1AP1
ENST00000311573 0.38729954539713 0.134939303327469 -0.0713081853232061 ENSG00000163374 YY1AP1
ENST00000442834 0.985952528019768 0.959539154743454 0.0029994748411531 ENSG00000163374 YY1AP1
ENST00000368339 0.294759146828542 0.0803156177709508 -0.0824041135803428 ENSG00000163374 YY1AP1
ENST00000535662 0.927414671514143 0.814921300881009 -0.0128681837846073 ENSG00000163374 YY1AP1
ENST00000405763 0.185427063229348 0.0333252730605369 -0.108548302863591 ENSG00000163374 YY1AP1
ENST00000493625 0.757262078604728 0.511082915036079 -0.0387834615954984 ENSG00000163374 YY1AP1
ENST00000438245 0.293628603494429 0.0796291143239004 -0.0991239256004464 ENSG00000163374 YY1AP1
ENST00000476093 0.122150207912079 0.0152892282860632 -0.1338587919119 ENSG00000163374 YY1AP1
ENST00000443231 0.095539865962776 0.00917504070731972 -0.145465630099535 ENSG00000163374 YY1AP1
ENST00000454523 0.083261231825837 0.00708958361914757 -0.157901226097568 ENSG00000163374 YY1AP1
ENST00000476027 0.083261231825837 0.00708958361914757 -0.157901226097568 ENSG00000163374 YY1AP1
ENST00000471642 0.824502189821762 0.616888758893842 -0.0179549557901167 ENSG00000132676 DAP3
ENST00000471214 0.77135604050905 0.533512006727284 -0.025183816533135 ENSG00000132676 DAP3
ENST00000368336 0.996824416134647 0.991741616796363 0.00038284538897302 ENSG00000132676 DAP3
ENST00000343043 0.983702327302986 0.953817189996732 -0.00215212960098966 ENSG00000132676 DAP3
ENST00000496863 0.993691826020166 0.98015631377799 -0.00132935456739789 ENSG00000132676 DAP3
ENST00000421487 0.983702327302986 0.953811879091776 -0.00215210938392355 ENSG00000132676 DAP3
ENST00000535183 0.983702327302986 0.953811879091776 -0.00215210938392355 ENSG00000132676 DAP3
ENST00000465375 0.926163056380457 0.811808229000491 0.0147142771530626 ENSG00000132676 DAP3
ENST00000462002 0.993575911730504 0.979704699264561 0.00137938996244725 ENSG00000132676 DAP3
ENST00000470830 0.86002243521399 0.680754183809224 -0.0205245940675343 ENSG00000132676 DAP3
ENST00000463575 0.790302811791967 0.562998126007181 -0.0268619572541352 ENSG00000132676 DAP3
ENST00000497826 0.950766792143723 0.869232078137943 0.00690064587400567 ENSG00000132676 DAP3
ENST00000471523 0.8834316174339 0.726697751033919 0.0201669452384963 ENSG00000132676 DAP3
ENST00000479151 0.877164390919163 0.714717304876127 0.0157295090111006 ENSG00000132676 DAP3
ENST00000466384 0.473942412161621 0.199163755967029 -0.0766699768412943 ENSG00000132676 DAP3
ENST00000462978 0.970334821819094 0.91743676801494 0.00509839069374522 ENSG00000132676 DAP3
ENST00000477394 0.994565245355202 0.984272553523311 -0.000867967876794836 ENSG00000132676 DAP3
ENST00000475056 0.932108659421769 0.826243605136627 0.00972973444673047 ENSG00000132676 DAP3
ENST00000490249 0.932108659421769 0.826243605136627 0.00972973444673047 ENSG00000132676 DAP3
ENST00000497433 0.847614608315802 0.658134456255922 0.025278061417436 ENSG00000132676 DAP3
ENST00000463295 0.739250357245831 0.482856848032882 0.0328430840188205 ENSG00000132676 DAP3
ENST00000437809 0.978121527115424 0.940111511634852 0.00301054272882973 ENSG00000116580 GON4L
ENST00000368331 0.987941136686178 0.96382708006815 0.00181404020904149 ENSG00000116580 GON4L
ENST00000271883 0.992336548616351 0.97555514657192 0.00123011986449739 ENSG00000116580 GON4L
ENST00000361040 0.989207814017575 0.968248002442259 -0.00182542666915388 ENSG00000116580 GON4L
ENST00000471341 0.972619137200773 0.925840592460149 -0.00427564461588614 ENSG00000116580 GON4L
ENST00000368324 0.453868276223696 0.183098733622125 0.057921047026076 ENSG00000132718 SYT11
ENST00000539162 0.673293151907681 0.398235182981708 0.0390215665177686 ENSG00000132718 SYT11
ENST00000368323 0.812280189733586 0.596599798311755 0.0267398838299573 ENSG00000143622 RIT1
ENST00000539040 0.9664380447743 0.907123431183914 0.00650691358350636 ENSG00000143622 RIT1
ENST00000368322 0.989052585887629 0.967957852546094 -0.00228150054080579 ENSG00000143622 RIT1
ENST00000461050 0.994839504910425 0.985733370742724 0.00103439887406507 ENSG00000143622 RIT1
ENST00000609492 0.975991937456253 0.93470045398204 0.00501308987285735 ENSG00000143622 RIT1
ENST00000368321 0.830809138128508 0.629552146991968 0.0208513806624256 ENSG00000132680 KIAA0907
ENST00000368320 0.830809138128508 0.629552146991968 0.0208513806624256 ENSG00000132680 KIAA0907
ENST00000478002 0.762265393577432 0.518945152042204 0.0335667160679767 ENSG00000132680 KIAA0907
ENST00000368319 0.90737926898064 0.772585708502697 -0.0162340695753514 ENSG00000132680 KIAA0907
ENST00000482337 0.884720210263809 0.728422712186246 -0.0195609288263577 ENSG00000132680 KIAA0907
ENST00000368315 0.471037652157708 0.196435109591591 -0.0646129444236687 ENSG00000116584 ARHGEF2
ENST00000313695 0.330005535053275 0.0987854685744627 -0.0815249922453501 ENSG00000116584 ARHGEF2
ENST00000361247 0.30135871562238 0.0837049953519399 -0.0855261434246692 ENSG00000116584 ARHGEF2
ENST00000368316 0.26860352016204 0.0677084938448515 -0.0904794816417537 ENSG00000116584 ARHGEF2
ENST00000477754 0.267719221992442 0.0673133145785805 -0.0905245678914533 ENSG00000116584 ARHGEF2
ENST00000462460 0.26860352016204 0.0677084938448515 -0.0904794816417537 ENSG00000116584 ARHGEF2
ENST00000470541 0.829121114793032 0.625465695857692 -0.0305087767300902 ENSG00000116584 ARHGEF2
ENST00000313667 0.22120304023361 0.0473788994308965 -0.0999864831394067 ENSG00000116584 ARHGEF2
ENST00000474428 0.810894033441655 0.594729042275085 -0.0314632574989676 ENSG00000116584 ARHGEF2
ENST00000470975 0.782096834359093 0.549528077840345 -0.0371874745492556 ENSG00000116584 ARHGEF2
ENST00000470874 0.746599739132317 0.494954388863077 0.0448842775141251 ENSG00000116584 ARHGEF2
ENST00000471589 0.105289206509284 0.0112502341043672 -0.136637500421464 ENSG00000116584 ARHGEF2
ENST00000497907 0.115244593803289 0.0136949460570802 -0.136962900296469 ENSG00000116584 ARHGEF2
ENST00000476273 0.0918031356563964 0.00850705868999313 -0.145372974847554 ENSG00000116584 ARHGEF2
ENST00000609707 0.349933452102243 0.110809221763512 -0.0986797516233254 ENSG00000116584 ARHGEF2
ENST00000487755 0.0375782705571121 0.00169393045021362 -0.19651078488287 ENSG00000116584 ARHGEF2
ENST00000465079 0.0213199034367512 0.000602455546586289 -0.202783901660078 ENSG00000116584 ARHGEF2
ENST00000495070 0.0117316462947524 0.000228294798785366 -0.216371420630186 ENSG00000116584 ARHGEF2
ENST00000295702 0.921242003817287 0.801307757559299 -0.00931147370801236 ENSG00000163479 SSR2
ENST00000472467 0.645971389584836 0.366008792997391 -0.0426107587197945 ENSG00000163479 SSR2
ENST00000488179 0.923766975443408 0.806571839698614 -0.00908447948749519 ENSG00000163479 SSR2
ENST00000529008 0.92059493148731 0.799510206044392 -0.00939938082799667 ENSG00000163479 SSR2
ENST00000496742 0.921242003817287 0.801322181285855 -0.0093104830219586 ENSG00000163479 SSR2
ENST00000484320 0.921242003817287 0.801322181285855 -0.0093104830219586 ENSG00000163479 SSR2
ENST00000532074 0.921242003817287 0.801322181285855 -0.0093104830219586 ENSG00000163479 SSR2
ENST00000480176 0.921242003817287 0.801322181285855 -0.0093104830219586 ENSG00000163479 SSR2
ENST00000473699 0.948110383855705 0.861594684502966 -0.00638711799977123 ENSG00000163479 SSR2
ENST00000480567 0.953508648537267 0.876485042372963 -0.00568088110543903 ENSG00000163479 SSR2
ENST00000531790 0.840858155496519 0.645990667512477 -0.0158271393758871 ENSG00000163479 SSR2
ENST00000368311 0.949930284275035 0.867280872091274 -0.00587122341392335 ENSG00000163479 SSR2
ENST00000472898 0.959042422037709 0.889654939166288 -0.00489646110079056 ENSG00000163479 SSR2
ENST00000474377 0.960250827574173 0.892737590007363 -0.00476945271653891 ENSG00000163479 SSR2
ENST00000466905 0.960250827574173 0.892737590007363 -0.00476945271653891 ENSG00000163479 SSR2
ENST00000531917 0.960250827574173 0.892745550306847 -0.00476959168973034 ENSG00000163479 SSR2
ENST00000526212 0.993575911730504 0.979516549498081 -0.000963344800212128 ENSG00000163479 SSR2
ENST00000467041 0.973038845703398 0.927609303504851 -0.00355471135328947 ENSG00000163479 SSR2
ENST00000368309 0.612608591597016 0.329428723874429 -0.0541162088220395 ENSG00000160803 UBQLN4
ENST00000368305 0.771673672614567 0.534168028588776 0.0404951884119865 ENSG00000116586 LAMTOR2
ENST00000368304 0.771673672614567 0.534229658612392 0.0404992697675022 ENSG00000116586 LAMTOR2
ENST00000368302 0.771673672614567 0.534276721592013 0.0404887994539748 ENSG00000116586 LAMTOR2
ENST00000502751 0.773802981172533 0.536951632518643 0.0290179184469916 ENSG00000160789 LMNA
ENST00000368301 0.971966869406361 0.922830473043225 0.00435633664788718 ENSG00000160789 LMNA
ENST00000515711 0.65210260277982 0.372839300299498 -0.0475474771388244 ENSG00000160789 LMNA
ENST00000347559 0.925929722316107 0.811015353035508 0.0105627270653527 ENSG00000160789 LMNA
ENST00000361308 0.96948397695727 0.915509317569402 0.00480521568158941 ENSG00000160789 LMNA
ENST00000368300 0.925744358299907 0.810577433832883 0.010585696936721 ENSG00000160789 LMNA
ENST00000478063 0.949239208854734 0.865868203031635 -0.00839743880466677 ENSG00000160789 LMNA
ENST00000470199 0.730562540428746 0.470288082748837 0.0343020478249662 ENSG00000160789 LMNA
ENST00000469565 0.756794149748621 0.510517857379911 0.0320680326641493 ENSG00000160789 LMNA
ENST00000368299 0.94819945323045 0.862146256541683 0.00770136707124926 ENSG00000160789 LMNA
ENST00000502357 0.47386037721653 0.198998864611967 0.0645611719917535 ENSG00000160789 LMNA
ENST00000448611 0.872367821924415 0.705057956687423 0.0167308912631232 ENSG00000160789 LMNA
ENST00000515459 0.549154485548593 0.267206164720671 0.0518466324608438 ENSG00000160789 LMNA
ENST00000368297 0.934423723133206 0.831406608679867 0.00973063758765527 ENSG00000160789 LMNA
ENST00000504687 0.53510321071836 0.254211854236196 0.0547856091086328 ENSG00000160789 LMNA
ENST00000473598 0.894348088910122 0.747753783532978 0.0143551156767572 ENSG00000160789 LMNA
ENST00000392353 0.930137956933776 0.821580711228144 0.0103147345806457 ENSG00000160789 LMNA
ENST00000515824 0.557631917606396 0.27454617229331 0.0449279380278281 ENSG00000160789 LMNA
ENST00000496738 0.996237255352905 0.990233011145384 0.000508542780048628 ENSG00000160789 LMNA
ENST00000368298 0.844688136092349 0.652813561347455 -0.0207374504718091 ENSG00000160789 LMNA
ENST00000498722 0.628919970111941 0.347665723915505 -0.0476625846266414 ENSG00000160789 LMNA
ENST00000508500 0.46837928841085 0.194236677783932 -0.068806581309319 ENSG00000160789 LMNA
ENST00000459904 0.343666573534816 0.10677558269038 -0.0900736454715382 ENSG00000160789 LMNA
ENST00000506981 0.744827027402639 0.492454378011281 -0.0398241682506506 ENSG00000160789 LMNA
ENST00000359511 0.74779758326946 0.496978216013077 0.0339049309465935 ENSG00000160785 SLC25A44
ENST00000423538 0.818038090934007 0.606718375625281 0.0290429666585974 ENSG00000160785 SLC25A44
ENST00000469537 0.748334433556668 0.498156397929839 0.0346439129619027 ENSG00000160785 SLC25A44
ENST00000490491 0.796950216269656 0.572974984745596 0.0328308663194207 ENSG00000260238 PMF1-BGLAP
ENST00000368279 0.804404613475839 0.583863781715282 0.0319820601205389 ENSG00000160783 PMF1
ENST00000368273 0.808933418444995 0.591515255469202 0.0313837108387353 ENSG00000160783 PMF1
ENST00000368277 0.804459215836239 0.58406804132358 0.0319710979654336 ENSG00000160783 PMF1
ENST00000565805 0.792188952123742 0.565809338458269 0.0334522308469673 ENSG00000160783 PMF1
ENST00000567140 0.792188952123742 0.565809338458269 0.0334522308469673 ENSG00000160783 PMF1
ENST00000368276 0.804005182522991 0.582619618302521 0.0320213424763148 ENSG00000260238 PMF1-BGLAP
ENST00000320139 0.804005182522991 0.58264655731784 0.0320249286535743 ENSG00000260238 PMF1-BGLAP
ENST00000497069 0.84233790511862 0.648098093875405 0.0267359723727605 ENSG00000160783 PMF1
ENST00000361813 0.904156480132027 0.766141077551969 0.0135529436289378 ENSG00000198952 SMG5
ENST00000368267 0.867038820208246 0.695814422790847 0.0178560752462955 ENSG00000198952 SMG5
ENST00000476954 0.106504137075376 0.0115139072135923 0.160854644309018 ENSG00000198952 SMG5
ENST00000472870 0.863198581281956 0.687242387296461 -0.0222381382958091 ENSG00000198715 C1orf85
ENST00000362007 0.771185816286234 0.533111701950433 -0.0363154319254843 ENSG00000198715 C1orf85
ENST00000476177 0.647738527330377 0.367624632632606 -0.0561096985919584 ENSG00000198715 C1orf85
ENST00000368264 0.713018227499895 0.448395504245032 -0.0470615794802468 ENSG00000198715 C1orf85
ENST00000484214 0.654194081874554 0.375380956071288 -0.0566648276504923 ENSG00000198715 C1orf85
ENST00000295688 0.418886386644027 0.157994169571756 0.049584502011801 ENSG00000163468 CCT3
ENST00000368259 0.41730463442546 0.156977598576475 0.0496910785879531 ENSG00000163468 CCT3
ENST00000368258 0.41730463442546 0.156977598576475 0.0496910785879531 ENSG00000163468 CCT3
ENST00000368261 0.417821016215997 0.157359142957967 0.049638501845818 ENSG00000163468 CCT3
ENST00000368262 0.417821016215997 0.157359142957967 0.049638501845818 ENSG00000163468 CCT3
ENST00000472765 0.423707766529396 0.161066021608408 0.0491116181553 ENSG00000163468 CCT3
ENST00000413555 0.506366678590593 0.228213134540625 0.0460493537043266 ENSG00000163468 CCT3
ENST00000496684 0.567630897130065 0.284164385290597 0.0409787157161834 ENSG00000163468 CCT3
ENST00000533194 0.64376109401003 0.363774361316056 0.0349920399738857 ENSG00000163468 CCT3
ENST00000463132 0.615235357819217 0.332168830953477 0.0371853887664578 ENSG00000163468 CCT3
ENST00000490221 0.615347504100969 0.332370896253317 0.0382193783631053 ENSG00000163468 CCT3
ENST00000446905 0.615235357819217 0.332168830953477 0.0371853887664578 ENSG00000163468 CCT3
ENST00000478640 0.825632209977929 0.618548316263789 0.0190277881123812 ENSG00000163468 CCT3
ENST00000415548 0.800554819694378 0.577882265942878 0.0225474083542799 ENSG00000163468 CCT3
ENST00000368256 0.767414060393338 0.526856175685176 0.0286869309919542 ENSG00000163468 CCT3
ENST00000489870 0.875713546019214 0.711293255355005 -0.0186909622400245 ENSG00000163468 CCT3
ENST00000464356 0.843129013326205 0.649541986007298 -0.0225672563854758 ENSG00000116604 MEF2D
ENST00000348159 0.304007632273055 0.0852075212443903 -0.0827436269545639 ENSG00000116604 MEF2D
ENST00000340875 0.304007632273055 0.0852424232489671 -0.0827438247014948 ENSG00000116604 MEF2D
ENST00000353795 0.304007632273055 0.0852424232489671 -0.0827438247014948 ENSG00000116604 MEF2D
ENST00000368240 0.304007632273055 0.0852424232489671 -0.0827438247014948 ENSG00000116604 MEF2D
ENST00000360595 0.458313999432998 0.186533252076122 -0.0680517232299764 ENSG00000116604 MEF2D
ENST00000475587 0.141641599248293 0.0200741498562565 -0.130156333627298 ENSG00000116604 MEF2D
ENST00000489057 0.0724590723759729 0.00551452031784706 -0.170720295392784 ENSG00000116604 MEF2D
ENST00000361170 0.298755592086124 0.0823923369750837 -0.117068379623009 ENSG00000183856 IQGAP3
ENST00000491900 0.29857807775572 0.0823100527642553 -0.117074609138644 ENSG00000183856 IQGAP3
ENST00000368234 0.591024594680527 0.308574829310803 -0.0626191516751809 ENSG00000163382 APOA1BP
ENST00000368235 0.604550557969533 0.321130554370493 -0.0610324311903095 ENSG00000163382 APOA1BP
ENST00000368233 0.673571967582562 0.398589394717706 -0.0518868209841157 ENSG00000163382 APOA1BP
ENST00000467374 0.547456271854444 0.26555133013093 -0.0699532074717252 ENSG00000163382 APOA1BP
ENST00000368232 0.642132016128424 0.361898111634813 0.0520334330073676 ENSG00000160818 GPATCH4
ENST00000438976 0.772713783015536 0.535416818879551 0.0380930941722582 ENSG00000160818 GPATCH4
ENST00000415314 0.573770175775648 0.291138503075697 0.0649275302927769 ENSG00000160818 GPATCH4
ENST00000368223 0.40251851655473 0.145693756060709 -0.0768709589951702 ENSG00000132688 NES
ENST00000313146 0.706788581785386 0.440194322547901 0.0452578022094712 ENSG00000143319 ISG20L2
ENST00000368219 0.806082097863644 0.586115884564039 0.0317300576631722 ENSG00000143319 ISG20L2
ENST00000361531 0.373192023485212 0.125630854014081 -0.0771435572125254 ENSG00000143314 MRPL24
ENST00000368211 0.373462433869052 0.125812207034172 -0.0771313493154485 ENSG00000143314 MRPL24
ENST00000434558 0.421622821840549 0.159857737556005 -0.0711663712610225 ENSG00000143314 MRPL24
ENST00000412846 0.403978591656848 0.146757143162734 -0.0766990979412154 ENSG00000143314 MRPL24
ENST00000420938 0.431785068352178 0.16669095016699 -0.0787169865743318 ENSG00000143314 MRPL24
ENST00000357325 0.381819001830221 0.131548128305558 -0.0600420140470759 ENSG00000143321 HDGF
ENST00000368209 0.369578680438897 0.123403630593317 -0.0612245415124507 ENSG00000143321 HDGF
ENST00000537739 0.387469519995721 0.1350578383435 -0.0598110484032542 ENSG00000143321 HDGF
ENST00000465180 0.308506253022616 0.0874142947118531 -0.0660544080524604 ENSG00000143321 HDGF
ENST00000416666 0.310679676724218 0.0885633570959157 -0.0737318336228602 ENSG00000143321 HDGF
ENST00000482651 0.459889810723545 0.188004515196442 -0.0595446590208703 ENSG00000143321 HDGF
ENST00000477306 0.326442672293593 0.0970181889025552 -0.0749745911534023 ENSG00000143321 HDGF
ENST00000368206 0.323544609492793 0.0953406525156785 -0.0678973490049974 ENSG00000143321 HDGF
ENST00000469145 0.322374008081566 0.0946035050505771 -0.0710950629981803 ENSG00000143321 HDGF
ENST00000471377 0.234274148600791 0.052673946853841 -0.078511328312421 ENSG00000143321 HDGF
ENST00000495212 0.351811465358527 0.112287496273457 -0.0677304442575153 ENSG00000143321 HDGF
ENST00000491853 0.578847994360519 0.296208703372872 -0.0481339533001998 ENSG00000143294 PRCC
ENST00000271526 0.95238538516998 0.873596537013898 0.00752290722012219 ENSG00000143294 PRCC
ENST00000473387 0.944077536245968 0.852782048944908 -0.0101834195951786 ENSG00000143294 PRCC
ENST00000353233 0.961134305398618 0.894747307275841 0.00625455248975511 ENSG00000143294 PRCC
ENST00000338302 0.665448390152825 0.388960243122589 0.041721986038829 ENSG00000187800 PEAR1
ENST00000292357 0.665448390152825 0.388960243122589 0.041721986038829 ENSG00000187800 PEAR1
ENST00000469390 0.507182221395965 0.229020815555196 0.062856409869811 ENSG00000187800 PEAR1
ENST00000368194 0.209038156945913 0.042472329113716 -0.0933231631052079 ENSG00000132694 ARHGEF11
ENST00000361409 0.364991518817131 0.120337470168128 -0.0733764714151115 ENSG00000132694 ARHGEF11
ENST00000368192 0.94141310926798 0.847344008513942 0.00877586535542002 ENSG00000117036 ETV3
ENST00000360089 0.0495503452713543 0.00277748158771005 -0.113493061488804 ENSG00000183853 KIRREL
ENST00000368173 0.0486967072053918 0.00269158202684959 -0.113820639819915 ENSG00000183853 KIRREL
ENST00000392272 0.0486967072053918 0.00269158202684959 -0.113820639819915 ENSG00000183853 KIRREL
ENST00000359209 0.0352168711359437 0.0015010638346692 -0.121637277911517 ENSG00000183853 KIRREL
ENST00000416935 0.0336193269924178 0.00138973727289179 -0.12782200452602 ENSG00000183853 KIRREL
ENST00000368172 0.972339306773572 0.924707988592539 -0.0032730378650443 ENSG00000183853 KIRREL
ENST00000426592 0.863133188339946 0.687140857929807 -0.0238050945474741 ENSG00000163565 IFI16
ENST00000447473 0.945017525930623 0.854615678216394 -0.0107471053148056 ENSG00000163565 IFI16
ENST00000340979 0.706788581785386 0.440309615449945 0.0397600965264285 ENSG00000163565 IFI16
ENST00000368131 0.706788581785386 0.440309615449945 0.0397600965264285 ENSG00000163565 IFI16
ENST00000493884 0.706788581785386 0.440276831517197 0.0397594478212227 ENSG00000163565 IFI16
ENST00000368132 0.706788581785386 0.440276831517197 0.0397594478212227 ENSG00000163565 IFI16
ENST00000483916 0.706788581785386 0.440276831517197 0.0397594478212227 ENSG00000163565 IFI16
ENST00000295809 0.702652326080411 0.43527528564194 0.040205545904351 ENSG00000163565 IFI16
ENST00000359709 0.693992038507267 0.424978455490125 0.0411318779015338 ENSG00000163565 IFI16
ENST00000430894 0.693992038507267 0.424978455490125 0.0411318779015338 ENSG00000163565 IFI16
ENST00000448393 0.47857239122482 0.203637962426372 0.0650793172176985 ENSG00000163565 IFI16
ENST00000474473 0.295374289025688 0.0806869848236719 0.106718333821271 ENSG00000163565 IFI16
ENST00000562225 0.677237029203429 0.40278669792016 0.0514701810550167 ENSG00000163565 IFI16
ENST00000368096 0.536481394889475 0.255425507106925 0.0374414171274593 ENSG00000158710 TAGLN2
ENST00000368097 0.523628904600005 0.244033431893254 0.0384223471442988 ENSG00000158710 TAGLN2
ENST00000478033 0.401713848237632 0.144858228910366 0.0466708744160356 ENSG00000158710 TAGLN2
ENST00000320307 0.407001834948493 0.149112351831386 0.0463710273585971 ENSG00000158710 TAGLN2
ENST00000397334 0.399263700380312 0.143105641678953 0.0470740550876054 ENSG00000158710 TAGLN2
ENST00000314485 0.995880057591403 0.9893447765303 -0.000774703733864077 ENSG00000162729 IGSF8
ENST00000368086 0.995880057591403 0.9893447765303 -0.000774703733864077 ENSG00000162729 IGSF8
ENST00000418602 0.165287508002932 0.0268017175129029 -0.166118509386236 ENSG00000227741 RP11-536C5.7
ENST00000360472 0.81524527733285 0.601033946257797 0.0208335164813229 ENSG00000162734 PEA15
ENST00000582216 0.151764088621087 0.0228429036691851 -0.14973830630182 ENSG00000265381 AL121987.1
ENST00000368077 0.911531077146752 0.780959272674776 -0.0112383646792758 ENSG00000162734 PEA15
ENST00000368076 0.81524527733285 0.601092864382251 0.0208322284140764 ENSG00000162734 PEA15
ENST00000488858 0.756919575134966 0.510701038685441 -0.0298578140110873 ENSG00000162734 PEA15
ENST00000368073 0.79194415200361 0.565552318403233 -0.0209968536128845 ENSG00000132716 DCAF8
ENST00000326837 0.79499159215794 0.570375999992018 -0.0207339283469785 ENSG00000132716 DCAF8
ENST00000368074 0.791629882104389 0.564922298268586 -0.0210334127701468 ENSG00000132716 DCAF8
ENST00000477163 0.437686235557433 0.17107805865943 0.062417537149659 ENSG00000132716 DCAF8
ENST00000556710 0.645754758421772 0.365789940549675 0.0291803843152496 ENSG00000258465 DCAF8
ENST00000608310 0.645754758421772 0.365789940549675 0.0291803843152496 ENSG00000132716 DCAF8
ENST00000461888 0.955442665233551 0.88129000190402 -0.00588198614064734 ENSG00000132716 DCAF8
ENST00000490368 0.258370879984404 0.0631325545252003 0.0913471401514728 ENSG00000132716 DCAF8
ENST00000497354 0.329165674747669 0.0984690074630806 0.0980681752459504 ENSG00000132716 DCAF8
ENST00000466253 0.656375121627653 0.37824092844734 0.0462714535581196 ENSG00000132716 DCAF8
ENST00000610139 0.159183781956622 0.0248599974061563 -0.112344541719991 ENSG00000132716 DCAF8
ENST00000475733 0.159222326648385 0.0248859627279377 -0.112335712273009 ENSG00000132716 DCAF8
ENST00000447377 0.197434870402003 0.037957507641284 -0.110224579871201 ENSG00000132716 DCAF8
ENST00000495887 0.217216270283735 0.0457086849452919 -0.108854279167729 ENSG00000132716 DCAF8
ENST00000440682 0.339940451843587 0.104444793909005 -0.087708770220737 ENSG00000132716 DCAF8
ENST00000407642 0.36235722717101 0.118846784652113 -0.0870610869647832 ENSG00000132716 DCAF8
ENST00000485079 0.4552739354253 0.184122336059538 0.0536058437101827 ENSG00000258465 DCAF8
ENST00000419626 0.615347504100969 0.332536603609333 -0.0579906662958013 ENSG00000132716 DCAF8
ENST00000368072 0.285603327185066 0.0756021995807208 0.0731552965600009 ENSG00000162735 PEX19
ENST00000472750 0.289463377401105 0.0775409877064761 0.0728455492788887 ENSG00000162735 PEX19
ENST00000467711 0.0942913220648228 0.00895339536796502 0.144246683335464 ENSG00000162735 PEX19
ENST00000440949 0.496740934178 0.219269462443098 0.0519372194423783 ENSG00000162735 PEX19
ENST00000532508 0.682654611701066 0.409757169846487 0.0380226534428867 ENSG00000162735 PEX19
ENST00000462644 0.709782890345473 0.444287749824449 0.0364482037196971 ENSG00000162735 PEX19
ENST00000532643 0.799092406204865 0.576157636829806 0.0263986417094722 ENSG00000162735 PEX19
ENST00000392220 0.744733612902201 0.4922509783773 0.0334071549652819 ENSG00000162735 PEX19
ENST00000533699 0.973629547752943 0.928871425031974 -0.00458398747943236 ENSG00000162735 PEX19
ENST00000533104 0.994839504910425 0.985686877013521 -0.000917156137573219 ENSG00000162735 PEX19
ENST00000524939 0.994322542091889 0.983685999047856 0.00110065270273401 ENSG00000162735 PEX19
ENST00000368069 0.474464965964226 0.199845776681002 0.0356252757415617 ENSG00000122218 COPA
ENST00000241704 0.470676130314846 0.196223050383714 0.0359409042338966 ENSG00000122218 COPA
ENST00000545284 0.0954230989961777 0.00915495091388764 0.100854991185457 ENSG00000122218 COPA
ENST00000481040 0.921180353263984 0.80084011586594 -0.0143699652137156 ENSG00000122218 COPA
ENST00000541366 0.681380971369402 0.407958579909471 -0.0318399453296682 ENSG00000122218 COPA
ENST00000545266 0.816929438958957 0.604644442693763 0.0314821529970807 ENSG00000122218 COPA
ENST00000294785 0.500589201753715 0.222942493317127 0.0479742439914347 ENSG00000162736 NCSTN
ENST00000368063 0.500720082575843 0.223199517516216 0.0479686665846231 ENSG00000162736 NCSTN
ENST00000437169 0.290511097834591 0.0779513611413215 -0.0835800814258421 ENSG00000162736 NCSTN
ENST00000535857 0.575558860642219 0.293028192617305 0.0415973931110482 ENSG00000162736 NCSTN
ENST00000421914 0.887678169656607 0.734659293641742 0.0136355291151096 ENSG00000162736 NCSTN
ENST00000465223 0.130300297326862 0.0172474813119628 -0.12250165102102 ENSG00000162736 NCSTN
ENST00000438008 0.485145248626592 0.208816796997783 -0.0572994446562958 ENSG00000162736 NCSTN
ENST00000467837 0.438524592774763 0.171593387405708 -0.0632407061144959 ENSG00000162736 NCSTN
ENST00000491332 0.245900997512224 0.0573991631155283 -0.0878262886393671 ENSG00000162736 NCSTN
ENST00000392212 0.512924350218257 0.234104276750716 0.0465905897773033 ENSG00000162736 NCSTN
ENST00000459963 0.18011133368673 0.0315844886019332 0.104858773087509 ENSG00000162736 NCSTN
ENST00000424645 0.171633715494996 0.0290093712857681 0.105775935539564 ENSG00000162736 NCSTN
ENST00000368065 0.0938076492817816 0.00886967544089499 0.115765785714811 ENSG00000162736 NCSTN
ENST00000424754 0.165003751642537 0.026681883319903 0.116519969803725 ENSG00000162736 NCSTN
ENST00000435149 0.144557079434092 0.0207840384822402 0.114550694379128 ENSG00000162736 NCSTN
ENST00000491390 0.342011595580333 0.105660519344516 0.0888477405896944 ENSG00000162736 NCSTN
ENST00000469159 0.187006797207446 0.0339382963751792 0.120947991071207 ENSG00000162736 NCSTN
ENST00000368020 0.91819100427732 0.794944462830288 -0.0165673868850503 ENSG00000158773 USF1
ENST00000368021 0.828021116342029 0.623218676585978 -0.030587350983892 ENSG00000158773 USF1
ENST00000435396 0.828021116342029 0.623218676585978 -0.030587350983892 ENSG00000158773 USF1
ENST00000473969 0.662786003015267 0.386105544748108 -0.0564702208662114 ENSG00000158773 USF1
ENST00000468311 0.126043155498076 0.0161938910527926 -0.0934675813267271 ENSG00000143256 PFDN2
ENST00000368010 0.129855341871801 0.0171507733232822 -0.0927902311488991 ENSG00000143256 PFDN2
ENST00000368008 0.861112925069774 0.683690212516795 -0.0209663611603472 ENSG00000158793 NIT1
ENST00000472996 0.787294407602097 0.557881691679496 -0.033675047848151 ENSG00000158796 DEDD
ENST00000368006 0.434394085802064 0.168813403376978 -0.0744800316529588 ENSG00000158796 DEDD
ENST00000458050 0.409070189583701 0.150720994141851 -0.0781817932291692 ENSG00000158796 DEDD
ENST00000392188 0.450608859976809 0.180717879394913 -0.0727857450186819 ENSG00000158796 DEDD
ENST00000545495 0.450608859976809 0.180717879394913 -0.0727857450186819 ENSG00000158796 DEDD
ENST00000489249 0.42327753620792 0.160752858017348 -0.0784030508677498 ENSG00000158796 DEDD
ENST00000490843 0.425193594208297 0.162088708944265 -0.0784883781246266 ENSG00000158796 DEDD
ENST00000464113 0.413221930586648 0.153920402853956 -0.081677220589684 ENSG00000158796 DEDD
ENST00000473679 0.402731952563512 0.145829285409997 -0.0833466103239596 ENSG00000158796 DEDD
ENST00000463227 0.41489492621038 0.155130194727196 -0.0823152889698707 ENSG00000158796 DEDD
ENST00000496632 0.476857454990129 0.202267267610151 -0.07412726392275 ENSG00000158796 DEDD
ENST00000467540 0.0258917828701129 0.000867439589843974 0.150341712268389 ENSG00000143222 UFC1
ENST00000368003 0.0450908765266959 0.00232850437571185 0.130006017640612 ENSG00000143222 UFC1
ENST00000420498 0.0455901210995651 0.0023875702398981 0.128799273810813 ENSG00000224985 RP11-297K8.2
ENST00000483191 0.0347956997226616 0.0014720460851565 0.138591241266007 ENSG00000143222 UFC1
ENST00000482672 0.013571460759923 0.000287073055589233 0.174002632063039 ENSG00000143222 UFC1
ENST00000473766 0.02030947576159 0.000556457542028105 0.157621477036682 ENSG00000143222 UFC1
ENST00000463735 0.0123925371470166 0.000252961517181278 0.179099088391337 ENSG00000143222 UFC1
ENST00000497522 0.532561249390074 0.251724830049445 -0.0591770105939553 ENSG00000143224 PPOX
ENST00000495483 0.569644305726273 0.286231110450436 -0.055388086491525 ENSG00000143224 PPOX
ENST00000535223 0.549424780832992 0.267419601014463 -0.0574422933504833 ENSG00000143224 PPOX
ENST00000432542 0.548019813788444 0.266250939081952 -0.0575074588837675 ENSG00000143224 PPOX
ENST00000319769 0.634513437054186 0.353767919241645 -0.0513432119151814 ENSG00000158850 B4GALT3
ENST00000470882 0.635674696181353 0.355006673326909 -0.0511423791808091 ENSG00000158850 B4GALT3
ENST00000367998 0.634591457624773 0.353846836730349 -0.0513424254038603 ENSG00000158850 B4GALT3
ENST00000466504 0.789929746905717 0.562570706974583 -0.034062571366784 ENSG00000158850 B4GALT3
ENST00000367996 0.972619137200773 0.926467563078247 -0.00548006426469666 ENSG00000158859 ADAMTS4
ENST00000479948 0.680237309388257 0.406217758698856 -0.0394883732047563 ENSG00000158864 NDUFS2
ENST00000496133 0.816290703656148 0.60304553955547 -0.023797174065181 ENSG00000158864 NDUFS2
ENST00000367993 0.693294652464311 0.424125763822443 0.0354437513719416 ENSG00000158864 NDUFS2
ENST00000496553 0.931177007439026 0.823715174692608 -0.0114767851395226 ENSG00000158864 NDUFS2
ENST00000392179 0.732948131823078 0.473978215920714 0.0318002720626616 ENSG00000158864 NDUFS2
ENST00000467295 0.737766663239925 0.480827536586937 0.0338090237118461 ENSG00000158864 NDUFS2
ENST00000475570 0.521476715648312 0.241955099939027 -0.0711766501883399 ENSG00000158864 NDUFS2
ENST00000476409 0.709431165165007 0.443816821532291 0.0362902696745568 ENSG00000158864 NDUFS2
ENST00000478866 0.880563723058808 0.720683919466023 0.0180224603713386 ENSG00000158864 NDUFS2
ENST00000473321 0.658077239430967 0.379974938351525 0.0535639240212128 ENSG00000158864 NDUFS2
ENST00000483804 0.379822438719721 0.130181595073363 0.072461595255409 ENSG00000158864 NDUFS2
ENST00000480762 0.246470596510037 0.0576514911906525 0.0924483819660986 ENSG00000158864 NDUFS2
ENST00000465923 0.417120233407996 0.156764626332124 0.0711863862170646 ENSG00000158864 NDUFS2
ENST00000493849 0.446188734244156 0.177135044712447 0.0767547571120316 ENSG00000158864 NDUFS2
ENST00000367975 0.56100498924768 0.277937182697525 0.0536354245678807 ENSG00000143252 SDHC
ENST00000342751 0.55549904127462 0.27271662822213 0.0541936943554483 ENSG00000143252 SDHC
ENST00000432287 0.20165690524508 0.0396095699802344 0.0999877957112231 ENSG00000143252 SDHC
ENST00000392169 0.357344076125299 0.115733908331428 0.0776298232795606 ENSG00000143252 SDHC
ENST00000513009 0.0996688829072049 0.00999989368802195 0.12375367756698 ENSG00000143252 SDHC
ENST00000504963 0.204556047468933 0.040658520820771 0.100507396770536 ENSG00000143252 SDHC
ENST00000470743 0.107036710147289 0.0116113160827846 0.122832324512792 ENSG00000143252 SDHC
ENST00000513700 0.491959609611584 0.21478709839865 0.0616032405263473 ENSG00000143252 SDHC
ENST00000367942 0.666668164182385 0.390522780280004 -0.0363254037092742 ENSG00000118217 ATF6
ENST00000545294 0.943645245665176 0.851952129721243 0.00789069943800894 ENSG00000152332 UHMK1
ENST00000538489 0.558525675340839 0.275605280040564 0.0550229912498714 ENSG00000152332 UHMK1
ENST00000489294 0.558525675340839 0.275605280040564 0.0550229912498714 ENSG00000152332 UHMK1
ENST00000282169 0.757262078604728 0.511205080900442 0.0306728934392585 ENSG00000152332 UHMK1
ENST00000367926 0.0427469993532127 0.00213572034563012 0.10182919706778 ENSG00000117143 UAP1
ENST00000271469 0.0427469993532127 0.00213572034563012 0.10182919706778 ENSG00000117143 UAP1
ENST00000476240 0.795941901596255 0.571576079059671 -0.0263527505514404 ENSG00000117143 UAP1
ENST00000367924 0.0397706325376568 0.00189631261032796 0.105406576410512 ENSG00000117143 UAP1
ENST00000367925 0.0397706325376568 0.00189631261032796 0.105406576410512 ENSG00000117143 UAP1
ENST00000474728 0.0981887886024274 0.00970674271043385 0.107005871058005 ENSG00000117143 UAP1
ENST00000486089 0.0624437634938864 0.00427415649687617 0.17317033038884 ENSG00000117143 UAP1
ENST00000446985 0.0146696367626741 0.00032121897733419 -0.191053229275083 ENSG00000162733 DDR2
ENST00000415555 0.014938008130348 0.000330417557915666 -0.186398454983326 ENSG00000162733 DDR2
ENST00000367922 0.906964488949435 0.771087436678427 0.00902973871747985 ENSG00000162733 DDR2
ENST00000367921 0.311659713423681 0.0892096359342306 -0.0615103137503586 ENSG00000162733 DDR2
ENST00000433757 0.732714075535227 0.473254339827951 -0.0394068760593678 ENSG00000162733 DDR2
ENST00000421743 0.000952795661144037 3.61605735364979e-06 0.213001659909021 ENSG00000117152 RGS4
ENST00000527393 0.00643395167066954 8.51632748304545e-05 0.174261437310905 ENSG00000117152 RGS4
ENST00000367909 0.000944461572263678 3.56685703172955e-06 0.213098998765666 ENSG00000117152 RGS4
ENST00000531057 0.00239330335855109 1.63531327906129e-05 0.18900203431357 ENSG00000117152 RGS4
ENST00000527809 0.00242520580893116 1.74608321189232e-05 0.186463676855234 ENSG00000117152 RGS4
ENST00000367908 0.000937570422554042 3.52338936887775e-06 0.213287440452328 ENSG00000117152 RGS4
ENST00000491263 0.000937570422554042 3.52050581327203e-06 0.213286746324735 ENSG00000117152 RGS4
ENST00000533019 0.00529043575667028 6.20065211843704e-05 0.180860188081991 ENSG00000117152 RGS4
ENST00000367906 0.00231860157933032 1.53992551685691e-05 0.184994769640203 ENSG00000117152 RGS4
ENST00000528938 0.00239330335855109 1.6581894196566e-05 0.19020664138593 ENSG00000117152 RGS4
ENST00000340699 0.0286406825213634 0.00105161402732898 -0.218658763927938 ENSG00000185630 PBX1
ENST00000420696 0.170646947044423 0.0284986009528637 -0.122051059553557 ENSG00000185630 PBX1
ENST00000540236 0.103570507363441 0.0108564142042845 -0.150232594809544 ENSG00000185630 PBX1
ENST00000367897 0.0656559918568343 0.00464766053384533 -0.184785204075083 ENSG00000185630 PBX1
ENST00000401534 0.0737120493443366 0.0057026809517181 -0.186148693485081 ENSG00000185630 PBX1
ENST00000498497 0.252503855804355 0.0605937209548748 -0.132750894833059 ENSG00000185630 PBX1
ENST00000559240 0.0796477714985496 0.00653161513554113 -0.180875883495655 ENSG00000185630 PBX1
ENST00000559578 0.0661345158582632 0.00471598450819919 -0.194119896827378 ENSG00000185630 PBX1
ENST00000560469 0.083261231825837 0.00708108539144477 -0.175192119505825 ENSG00000185630 PBX1
ENST00000496120 0.0654631333092271 0.00462913695692015 -0.182155584707138 ENSG00000185630 PBX1
ENST00000468104 0.0443378904699936 0.00225856324526098 -0.196020421224952 ENSG00000185630 PBX1
ENST00000560641 0.0408848957592763 0.0019760931534194 -0.20206830162265 ENSG00000185630 PBX1
ENST00000482110 0.0107671532551322 0.000197907936747853 -0.25622657658484 ENSG00000185630 PBX1
ENST00000558796 0.299071957614638 0.082535225094053 -0.0932154279891363 ENSG00000185630 PBX1
ENST00000540246 0.865625658237193 0.693175828572944 -0.022726460870978 ENSG00000185630 PBX1
ENST00000367889 0.0862582436666803 0.00758800602999019 0.109210323670877 ENSG00000143198 MGST3
ENST00000367888 0.109865080565809 0.0122916430041564 0.102865640768112 ENSG00000143198 MGST3
ENST00000461308 0.143326137631586 0.020518355696437 0.0966218480223115 ENSG00000143198 MGST3
ENST00000495447 0.0894739517533225 0.00814573816598266 0.108308727178739 ENSG00000143198 MGST3
ENST00000367885 0.0894739517533225 0.00814573816598266 0.108308727178739 ENSG00000143198 MGST3
ENST00000367884 0.0896159185382449 0.00817433488229303 0.108299041133474 ENSG00000143198 MGST3
ENST00000488688 0.0899982771416696 0.00823432666659345 0.108514565295398 ENSG00000143198 MGST3
ENST00000367883 0.0926752562841268 0.00866819477159799 0.107953921235109 ENSG00000143198 MGST3
ENST00000367886 0.0856001144093644 0.00749908726658909 0.110067594378352 ENSG00000143198 MGST3
ENST00000609263 0.0583851222825674 0.00378653798594677 0.12903989112254 ENSG00000143198 MGST3
ENST00000477450 0.0521848658219529 0.00304748276929435 0.132633384245464 ENSG00000143198 MGST3
ENST00000354775 0.531514282016555 0.251053283712575 0.0472219072160767 ENSG00000143149 ALDH9A1
ENST00000463610 0.121867234323792 0.0152175337993246 0.143032915505821 ENSG00000143149 ALDH9A1
ENST00000538148 0.427060932015125 0.16339736433664 0.0598234560053914 ENSG00000143149 ALDH9A1
ENST00000491436 0.670351866091009 0.395025215032607 0.0461763600005894 ENSG00000143149 ALDH9A1
ENST00000461664 0.356445206467633 0.115119228759453 -0.0956233983017281 ENSG00000143149 ALDH9A1
ENST00000392129 0.970789344674036 0.918550062155055 0.00451549821880489 ENSG00000143183 TMCO1
ENST00000367881 0.974349834283671 0.930537444987205 0.00384611172769859 ENSG00000143183 TMCO1
ENST00000580248 0.925496736137803 0.810171220089079 -0.0105631095233402 ENSG00000143183 TMCO1
ENST00000464650 0.96339724090096 0.900182810393115 0.00566394257699046 ENSG00000143183 TMCO1
ENST00000476143 0.516397791246831 0.237409602649487 -0.0638652115052066 ENSG00000143183 TMCO1
ENST00000481278 0.502449372941454 0.224939382915299 -0.0691432340526776 ENSG00000143183 TMCO1
ENST00000465705 0.498898226266007 0.22133033863159 -0.0703704611559381 ENSG00000143183 TMCO1
ENST00000367879 0.0946412703451075 0.00902536001988802 -0.118272024932694 ENSG00000143179 UCK2
ENST00000372212 0.167152265372953 0.0274865841946632 -0.10214564293367 ENSG00000143179 UCK2
ENST00000462329 0.581500265370518 0.298701898102729 -0.0567148813951995 ENSG00000143179 UCK2
ENST00000464197 0.583822367828967 0.301556113640487 -0.0576685144765556 ENSG00000143179 UCK2
ENST00000469256 0.653888671970531 0.374906936857054 -0.0491683999269001 ENSG00000143179 UCK2
ENST00000470820 0.570001905564594 0.286754959633154 -0.0592042429274047 ENSG00000143179 UCK2
ENST00000479872 0.571802049571368 0.289083684587693 0.0571135855580208 ENSG00000143179 UCK2
ENST00000536514 0.98497706957222 0.957398737794682 0.00295732963277601 ENSG00000143157 POGK
ENST00000537173 0.661391537207959 0.384184816907621 0.0466171485902861 ENSG00000143157 POGK
ENST00000367876 0.504354505230495 0.226468448625256 0.0620846783644709 ENSG00000143157 POGK
ENST00000367875 0.534437233693658 0.253666787156316 0.0582798355405885 ENSG00000143157 POGK
ENST00000367866 0.105316785047472 0.0112634220929731 -0.158541467744243 ENSG00000143190 POU2F1
ENST00000367865 0.105316785047472 0.0112634220929731 -0.158541467744243 ENSG00000143190 POU2F1
ENST00000271411 0.105316785047472 0.0112634220929731 -0.158541467744243 ENSG00000143190 POU2F1
ENST00000370509 0.129450059848048 0.0169977150667701 0.156084875329008 ENSG00000143162 CREG1
ENST00000464954 0.110317675943363 0.0124043762725422 -0.137341188969087 ENSG00000197965 MPZL1
ENST00000359523 0.431803948053383 0.166706271952742 -0.0488641854961339 ENSG00000197965 MPZL1
ENST00000448405 0.181243178716253 0.0319052965676029 -0.0863350197882349 ENSG00000197965 MPZL1
ENST00000392121 0.416333181463264 0.15608453976279 -0.050183787636229 ENSG00000197965 MPZL1
ENST00000465787 0.190161793321934 0.0352515023510228 -0.102450882645622 ENSG00000197965 MPZL1
ENST00000474859 0.234116465923717 0.0524927722760973 -0.0896033968348454 ENSG00000197965 MPZL1
ENST00000474729 0.71238537834831 0.447745714059371 -0.0396552213926635 ENSG00000197965 MPZL1
ENST00000367853 0.652792878940243 0.373747969366461 -0.045703191139725 ENSG00000197965 MPZL1
ENST00000403379 0.625181778828458 0.343354503884412 -0.0512057431612377 ENSG00000197965 MPZL1
ENST00000271373 0.0841645435843233 0.0072734940705378 -0.174837852315204 ENSG00000143158 MPC2
ENST00000367843 0.523679362026034 0.244079086486795 -0.0505896580165576 ENSG00000143164 DCAF6
ENST00000470721 0.177231654574204 0.0306992783776338 -0.106256791634295 ENSG00000143164 DCAF6
ENST00000432587 0.52605834019464 0.246235076635235 -0.0503935783300782 ENSG00000143164 DCAF6
ENST00000312263 0.523918522479859 0.244278278210862 -0.0505893334735245 ENSG00000143164 DCAF6
ENST00000367840 0.552336392267081 0.269884983844837 -0.0482378314814117 ENSG00000143164 DCAF6
ENST00000489398 0.20460857557239 0.0406771499603465 0.117367600224283 ENSG00000143164 DCAF6
ENST00000367833 0.781846786694805 0.549323294878628 0.0282064299161989 ENSG00000143155 TIPRL
ENST00000367830 0.730695249001789 0.470550056271729 -0.0392769319891806 ENSG00000143155 TIPRL
ENST00000271375 0.443766463768763 0.175452539217401 -0.0679672222737575 ENSG00000213064 SFT2D2
ENST00000367816 0.972619137200773 0.926080861359859 0.00612733792988487 ENSG00000143153 ATP1B1
ENST00000499679 0.877488793100938 0.715262441107126 0.0247517265049463 ENSG00000143153 ATP1B1
ENST00000472647 0.131065767059078 0.0173896841581875 -0.136823511408133 ENSG00000143156 NME7
ENST00000367811 0.132903999468103 0.0178972156979778 -0.136244842593574 ENSG00000143156 NME7
ENST00000525440 0.134297396433144 0.0182287878474517 -0.136029726595159 ENSG00000143156 NME7
ENST00000367807 0.428482913380009 0.16433931447457 0.0826291568696062 ENSG00000117475 BLZF1
ENST00000367808 0.544459695613181 0.262760844329491 0.0585915173840941 ENSG00000117475 BLZF1
ENST00000329281 0.515217702942885 0.236184720687795 0.0597465611023977 ENSG00000117475 BLZF1
ENST00000420531 0.475507938891697 0.200943060551377 0.0784201803830697 ENSG00000117475 BLZF1
ENST00000426663 0.447520221743584 0.178259209286836 0.0758791735118939 ENSG00000117475 BLZF1
ENST00000236137 0.950766792143723 0.869180878306222 -0.0109481514367649 ENSG00000117479 SLC19A2
ENST00000367804 0.953282376232185 0.875652133935582 -0.010399801900525 ENSG00000117479 SLC19A2
ENST00000367767 0.97541526472873 0.933121253303369 -0.00467879479916449 ENSG00000075945 KIFAP3
ENST00000361580 0.96748215271793 0.909687369409824 -0.00632540393254829 ENSG00000075945 KIFAP3
ENST00000367765 0.988294924750448 0.965753445777684 -0.00244922900719423 ENSG00000075945 KIFAP3
ENST00000540905 0.773623358248065 0.536665943264508 -0.0376165429044606 ENSG00000075945 KIFAP3
ENST00000538366 0.96741690994041 0.909519548444359 -0.00633503449079969 ENSG00000075945 KIFAP3
ENST00000367763 0.985500358782969 0.958445594590961 -0.00324735911559996 ENSG00000120370 GORAB
ENST00000498166 0.98230786247843 0.95049265141995 -0.00387110652447311 ENSG00000120370 GORAB
ENST00000553786 0.110104338811029 0.0123671445142416 -0.153970752383254 ENSG00000116132 PRRX1
ENST00000367760 0.248684099948124 0.0588306856477963 -0.109822957907124 ENSG00000116132 PRRX1
ENST00000239461 0.537109734445108 0.256243606850973 -0.0632350280247401 ENSG00000116132 PRRX1
ENST00000497230 0.205761886793145 0.0411663560937144 -0.120811710011082 ENSG00000116132 PRRX1
ENST00000476867 0.989052585887629 0.967825722856384 0.00248907839789725 ENSG00000116132 PRRX1
ENST00000495280 0.773651438974802 0.536714208947953 0.0391049018616785 ENSG00000116132 PRRX1
ENST00000392078 0.796843760136728 0.572816693177615 0.0174960049646276 ENSG00000117523 PRRC2C
ENST00000426496 0.796843760136728 0.572816693177615 0.0174960049646276 ENSG00000117523 PRRC2C
ENST00000476522 0.984345108098221 0.955246202443212 0.00229956613454399 ENSG00000117523 PRRC2C
ENST00000367742 0.885879712783916 0.731004261452103 0.00977472588475157 ENSG00000117523 PRRC2C
ENST00000338920 0.885879712783916 0.731004261452103 0.00977472588475157 ENSG00000117523 PRRC2C
ENST00000467601 0.833244540076141 0.634094878549906 0.0235082741058885 ENSG00000117523 PRRC2C
ENST00000463586 0.241623843161132 0.0555736637334626 0.115658557199252 ENSG00000117523 PRRC2C
ENST00000495585 0.625164860168954 0.343333581488829 0.0276385139071948 ENSG00000117523 PRRC2C
ENST00000498596 0.929120563363964 0.818621948386284 0.0115712066963951 ENSG00000117523 PRRC2C
ENST00000458517 0.771673672614567 0.534252081038182 0.034180173239509 ENSG00000010165 METTL13
ENST00000485629 0.909269389644087 0.776806712960444 0.0177331206955463 ENSG00000010165 METTL13
ENST00000362019 0.727831671421578 0.466688614139309 0.0394727627726924 ENSG00000010165 METTL13
ENST00000367737 0.72806014216681 0.466969555927791 0.0394624759178115 ENSG00000010165 METTL13
ENST00000361735 0.72806014216681 0.466969555927791 0.0394624759178115 ENSG00000010165 METTL13
ENST00000358155 0.89799264320944 0.754018883376948 0.0193764425156252 ENSG00000197959 DNM3
ENST00000355305 0.911469958107907 0.780712578159539 0.0172687501813455 ENSG00000197959 DNM3
ENST00000367731 0.89799264320944 0.754018883376948 0.0193764425156252 ENSG00000197959 DNM3
ENST00000520906 0.827700381080175 0.622592309269118 0.0306460163301299 ENSG00000197959 DNM3
ENST00000523513 0.816883267474016 0.604577506821166 0.0325695409791247 ENSG00000197959 DNM3
ENST00000417354 0.753692248848727 0.505724967747747 0.0426754034219258 ENSG00000230630 DNM3OS
ENST00000367723 0.107564748413228 0.011743192352298 0.117328111184753 ENSG00000094975 SUCO
ENST00000608151 0.107857988433296 0.0118153026100916 0.117198707506682 ENSG00000094975 SUCO
ENST00000610051 0.284352102518405 0.0748704291364598 0.084608564344121 ENSG00000094975 SUCO
ENST00000263688 0.112329241349431 0.0128497878576432 0.115858231022593 ENSG00000094975 SUCO
ENST00000608804 0.489675249543175 0.212888338987859 0.0786954533351131 ENSG00000094975 SUCO
ENST00000367716 0.245060128551057 0.057087307891694 -0.13044842508189 ENSG00000203739 RP11-296O14.3
ENST00000340385 0.0556897688472243 0.00342932606943579 0.0936234154120256 ENSG00000117592 PRDX6
ENST00000460950 0.0267894839287034 0.000921532520622946 0.133425882974109 ENSG00000117592 PRDX6
ENST00000470017 0.0480086286202208 0.00262050372770739 0.101268200647276 ENSG00000117592 PRDX6
ENST00000546011 0.711202894632163 0.446274788529696 0.0374842432231056 ENSG00000076321 KLHL20
ENST00000209884 0.681361496207484 0.407876336945011 0.0407673545945163 ENSG00000076321 KLHL20
ENST00000361951 0.890809310852785 0.73991452281488 -0.0174583849312758 ENSG00000117593 DARS2
ENST00000239457 0.875553488610462 0.710632713318179 -0.0196615896684381 ENSG00000117593 DARS2
ENST00000449289 0.386777773941585 0.134585463404014 0.0601977919286846 ENSG00000234741 GAS5
ENST00000450589 0.386777773941585 0.134596030407634 0.0601969247178761 ENSG00000234741 GAS5
ENST00000431268 0.386777773941585 0.134585463404014 0.0601977919286846 ENSG00000234741 GAS5
ENST00000414075 0.347355302157872 0.109055813350503 0.0663502580188585 ENSG00000234741 GAS5
ENST00000436656 0.386777773941585 0.134585463404014 0.0601977919286846 ENSG00000234741 GAS5
ENST00000430245 0.389104572140724 0.136307828007056 0.0600414864061346 ENSG00000234741 GAS5
ENST00000412059 0.386777773941585 0.134596030407634 0.0601969247178761 ENSG00000234741 GAS5
ENST00000452197 0.386777773941585 0.134579226414093 0.060196818597189 ENSG00000234741 GAS5
ENST00000456812 0.430245909054165 0.165649680075707 0.0568254629392172 ENSG00000234741 GAS5
ENST00000448718 0.430245909054165 0.165649680075707 0.0568254629392172 ENSG00000234741 GAS5
ENST00000436285 0.430245909054165 0.165649680075707 0.0568254629392172 ENSG00000234741 GAS5
ENST00000454813 0.100947018900302 0.0103335507405521 0.135933620687483 ENSG00000234741 GAS5
ENST00000422183 0.428505863135015 0.1643886628164 0.0569761476678914 ENSG00000234741 GAS5
ENST00000422207 0.110135975993568 0.0123737006813729 0.132565840687595 ENSG00000234741 GAS5
ENST00000454068 0.378668086657833 0.129439116152956 0.0610196319435527 ENSG00000234741 GAS5
ENST00000444470 0.110507721153057 0.0124606953770776 0.132826775753121 ENSG00000234741 GAS5
ENST00000434796 0.112002765237108 0.0127647146123404 0.132463315891322 ENSG00000234741 GAS5
ENST00000449589 0.386914513821105 0.134670033469993 0.0602073680262538 ENSG00000234741 GAS5
ENST00000422008 0.446116167685815 0.177070405521224 0.0555779939536316 ENSG00000234741 GAS5
ENST00000442067 0.522987362913316 0.243474396665107 0.0498071585446592 ENSG00000234741 GAS5
ENST00000455838 0.567700172526171 0.284251422149303 0.0469692925001685 ENSG00000234741 GAS5
ENST00000416952 0.583489832604589 0.30092036771644 0.0458130349866011 ENSG00000234741 GAS5
ENST00000456293 0.530860748315413 0.250458189040015 0.0512428663310005 ENSG00000234741 GAS5
ENST00000443799 0.549609955374418 0.267535058832632 0.0502650155011128 ENSG00000234741 GAS5
ENST00000451607 0.612419796097407 0.329179058432175 0.0453067249965991 ENSG00000234741 GAS5
ENST00000421068 0.606728441052444 0.323252885378402 0.0459436931577429 ENSG00000234741 GAS5
ENST00000432536 0.599081016463542 0.31596864891988 0.0473611917151647 ENSG00000234741 GAS5
ENST00000425771 0.650989438771127 0.371686000072293 0.0424619029173062 ENSG00000234741 GAS5
ENST00000458220 0.70028615006492 0.432365775004397 0.0381526640953635 ENSG00000234741 GAS5
ENST00000367701 0.757262078604728 0.511303223169507 -0.0366649260075885 ENSG00000185278 ZBTB37
ENST00000258349 0.7400938124591 0.48440951983063 -0.0389297452276544 ENSG00000135870 RC3H1
ENST00000367696 0.416796820635003 0.156448586355194 -0.0752275643742581 ENSG00000135870 RC3H1
ENST00000367694 0.726222813758491 0.464805839070795 -0.0436723933231001 ENSG00000135870 RC3H1
ENST00000357444 0.0645856413489866 0.00453824965523094 -0.189924269331968 ENSG00000152061 RABGAP1L
ENST00000367689 0.0721918444900468 0.00547384681734524 -0.186403920397172 ENSG00000152061 RABGAP1L
ENST00000251507 0.0608386515710787 0.0040874325516379 -0.184399616668586 ENSG00000152061 RABGAP1L
ENST00000457696 0.223295815494238 0.0481658085093177 -0.125537767827388 ENSG00000152061 RABGAP1L
ENST00000367690 0.0414069474814941 0.00201365085423102 -0.211373874157078 ENSG00000152061 RABGAP1L
ENST00000526253 0.0136081289295948 0.000288355016572565 -0.250955474344055 ENSG00000152061 RABGAP1L
ENST00000325589 0.261261759974755 0.0643968049171291 -0.129475733010484 ENSG00000152061 RABGAP1L
ENST00000367686 0.262962729809943 0.0652416833744865 -0.128927448030473 ENSG00000152061 RABGAP1L
ENST00000469553 0.262962729809943 0.0652416833744865 -0.128927448030473 ENSG00000152061 RABGAP1L
ENST00000367687 0.23870648844751 0.0544074994329933 -0.134351348839244 ENSG00000152061 RABGAP1L
ENST00000347255 0.243055876746384 0.056205422851977 -0.133417831535301 ENSG00000152061 RABGAP1L
ENST00000489615 0.245628841540278 0.0572734280681415 -0.133235426009662 ENSG00000152061 RABGAP1L
ENST00000367681 0.279855467085286 0.0725982364945607 0.0898492593919931 ENSG00000116161 CACYBP
ENST00000426793 0.801015538195416 0.57858738811533 -0.0285297477156286 ENSG00000116161 CACYBP
ENST00000461977 0.997409873512391 0.993605940187677 -0.000407974832018584 ENSG00000116161 CACYBP
ENST00000367679 0.298388535444025 0.0822355961465208 0.0870376442265827 ENSG00000116161 CACYBP
ENST00000483307 0.973504059043952 0.92855227511736 -0.00458492709350017 ENSG00000116161 CACYBP
ENST00000473925 0.402918602002779 0.145944805421084 0.0727219382524975 ENSG00000116161 CACYBP
ENST00000406752 0.712020003376459 0.447235037842736 0.0411321654607335 ENSG00000116161 CACYBP
ENST00000405362 0.258386208457146 0.0631509761946082 0.0984674148276945 ENSG00000116161 CACYBP
ENST00000461830 0.200115695548709 0.0389784422599702 -0.125609527196256 ENSG00000143207 RFWD2
ENST00000367667 0.228102501788194 0.0499574163612569 -0.117870961977361 ENSG00000143207 RFWD2
ENST00000367669 0.176137292226051 0.0303469166413429 -0.127207938575679 ENSG00000143207 RFWD2
ENST00000367666 0.226459947644743 0.0492800641390191 -0.119649937555645 ENSG00000143207 RFWD2
ENST00000308769 0.225437759027205 0.0489024458672647 -0.119069697134536 ENSG00000143207 RFWD2
ENST00000459744 0.112456898145399 0.0129148019097252 -0.16695831296085 ENSG00000143207 RFWD2
ENST00000354921 0.877515660540587 0.715324149760138 0.0216422092580144 ENSG00000254154 RP4-798P15.3
ENST00000466953 0.879064168294011 0.718518943119994 0.0214329102517196 ENSG00000254154 RP4-798P15.3
ENST00000464428 0.973629705840456 0.929056845910951 0.00522728113135569 ENSG00000254154 RP4-798P15.3
ENST00000448150 0.363222647656224 0.119395726006989 -0.0850128712140596 ENSG00000075391 RASAL2
ENST00000367649 0.186637782742005 0.0338192440077974 -0.121035099606307 ENSG00000075391 RASAL2
ENST00000465723 0.00834388236113057 0.000133807608931659 -0.249360962468863 ENSG00000075391 RASAL2
ENST00000462775 0.729339552058275 0.468854599810157 0.0369159091062887 ENSG00000075391 RASAL2
ENST00000433130 0.483321740956682 0.207402501802851 0.0737103793646464 ENSG00000075391 RASAL2
ENST00000495034 0.194074375125564 0.0366868158515191 -0.121868052812603 ENSG00000116191 RALGPS2
ENST00000367635 0.770430920630165 0.531875070578244 -0.034334144885095 ENSG00000116191 RALGPS2
ENST00000367634 0.398642793720494 0.142686639643154 -0.0811201729532183 ENSG00000116191 RALGPS2
ENST00000324778 0.207261581779636 0.0417476772199754 -0.118277861294544 ENSG00000116191 RALGPS2
ENST00000263733 0.601955750800639 0.318660717536691 0.0430682754992577 ENSG00000116199 FAM20B
ENST00000367627 0.866043090539841 0.694125668891099 -0.0207423145299329 ENSG00000186283 TOR3A
ENST00000352445 0.867038820208246 0.695869976993078 -0.0195846676120008 ENSG00000186283 TOR3A
ENST00000472001 0.853101055542014 0.668711115385608 -0.0256083830582316 ENSG00000186283 TOR3A
ENST00000502732 0.715855818693527 0.451977875703619 0.032798387337168 ENSG00000143322 ABL2
ENST00000408940 0.52157157646475 0.242019613413153 0.0510465551823963 ENSG00000143322 ABL2
ENST00000344730 0.709028820826919 0.443222157475169 0.0354734079954854 ENSG00000143322 ABL2
ENST00000512653 0.743482837499257 0.49029611363619 0.0327892577841308 ENSG00000143322 ABL2
ENST00000511413 0.972541437979993 0.925390764751539 -0.00460508658533895 ENSG00000143322 ABL2
ENST00000367623 0.972541437979993 0.925390764751539 -0.00460508658533895 ENSG00000143322 ABL2
ENST00000507173 0.972541437979993 0.925390764751539 -0.00460508658533895 ENSG00000143322 ABL2
ENST00000504405 0.814341813538826 0.59938510964563 0.0257795273377795 ENSG00000143322 ABL2
ENST00000392043 0.760738224421762 0.51705630099391 -0.0347226650255919 ENSG00000143322 ABL2
ENST00000509520 0.883605385560561 0.726978802110252 0.0193477805960871 ENSG00000143322 ABL2
ENST00000504324 0.883605385560561 0.726978802110252 0.0193477805960871 ENSG00000143322 ABL2
ENST00000539888 0.994220627993835 0.981671765408379 -0.00124948190894445 ENSG00000057252 SOAT1
ENST00000540564 0.924284805385476 0.80789369810467 0.012916042390625 ENSG00000057252 SOAT1
ENST00000535686 0.983731579010665 0.953882155633556 -0.00313028559596582 ENSG00000057252 SOAT1
ENST00000367619 0.561703310628417 0.278667625102843 0.0560063825132559 ENSG00000057252 SOAT1
ENST00000367612 0.949593197153613 0.866679573811786 -0.00670838916427192 ENSG00000169905 TOR1AIP2
ENST00000609928 0.911881226616804 0.781541595490752 0.0110610198240007 ENSG00000169905 TOR1AIP2
ENST00000482587 0.502906137220818 0.225262121210436 0.0539459845102605 ENSG00000169905 TOR1AIP2
ENST00000495650 0.847046507334276 0.657157565278575 0.0243074576726393 ENSG00000169905 TOR1AIP2
ENST00000528443 0.105418924283442 0.011286759734544 0.116845717025279 ENSG00000143337 TOR1AIP1
ENST00000271583 0.0655435158990217 0.00463604047194673 0.131512174699744 ENSG00000143337 TOR1AIP1
ENST00000606911 0.114451559089745 0.0134845535741062 0.110385173459743 ENSG00000143337 TOR1AIP1
ENST00000435319 0.119455125477445 0.0146652100949854 0.112477495544249 ENSG00000143337 TOR1AIP1
ENST00000447964 0.159895339123998 0.0251033778625431 0.128812341241868 ENSG00000143337 TOR1AIP1
ENST00000367607 0.939186312435124 0.8428103430242 0.00914704111711382 ENSG00000135837 CEP350
ENST00000429851 0.280324792281369 0.0728869492655977 0.0982605846948292 ENSG00000135837 CEP350
ENST00000490141 0.249012966377288 0.0589455459180052 0.109566115147465 ENSG00000135837 CEP350
ENST00000367602 0.346435987289802 0.108543045087783 0.0722083290208717 ENSG00000116260 QSOX1
ENST00000392029 0.516988668054961 0.237996119210004 0.0562392878759169 ENSG00000116260 QSOX1
ENST00000367600 0.366092620731552 0.120990375048186 0.0701117413591508 ENSG00000116260 QSOX1
ENST00000443059 0.340477731895011 0.104805950603772 0.0847563317007699 ENSG00000116260 QSOX1
ENST00000496993 0.292410212632096 0.0790027989978547 -0.112991746269707 ENSG00000135847 ACBD6
ENST00000367595 0.240645576044647 0.05518639905548 -0.111668863017962 ENSG00000135847 ACBD6
ENST00000367590 0.545355062639355 0.263668093612732 -0.0588860342488212 ENSG00000143324 XPR1
ENST00000367589 0.614564865482052 0.331452512470693 -0.053542107081482 ENSG00000143324 XPR1
ENST00000358073 0.206310869354414 0.0413681632200685 0.119262196118538 ENSG00000243155 RP11-46A10.5
ENST00000457152 0.242928646766682 0.056131377303955 0.111062184094655 ENSG00000234237 AL162431.1
ENST00000258301 0.858313408890535 0.677986475444323 0.0206995209605934 ENSG00000135823 STX6
ENST00000469135 0.323544609492793 0.0952959340109812 0.0961349395380619 ENSG00000135823 STX6
ENST00000367577 0.992216623907668 0.975028952158446 -0.00208569830764292 ENSG00000162783 IER5
ENST00000331872 0.759693219183645 0.515780702874087 0.03228617354081 ENSG00000135821 GLUL
ENST00000417584 0.804005182522991 0.582716608214913 0.0275052215939285 ENSG00000135821 GLUL
ENST00000311223 0.759693219183645 0.515780702874087 0.03228617354081 ENSG00000135821 GLUL
ENST00000491322 0.795159264351038 0.570629628460304 0.0284087102723108 ENSG00000135821 GLUL
ENST00000339526 0.764731924922569 0.522369609840527 0.0318202903872902 ENSG00000135821 GLUL
ENST00000463851 0.935784568729844 0.835029061547017 0.0112050064733358 ENSG00000135821 GLUL
ENST00000461447 0.746508423816569 0.494609032861931 -0.0425755796714873 ENSG00000135821 GLUL
ENST00000484996 0.97253418543376 0.925202933962285 0.00522686954817012 ENSG00000135821 GLUL
ENST00000489818 0.513060385562107 0.234258269400222 0.069185408587848 ENSG00000135821 GLUL
ENST00000475808 0.350755318673286 0.111439490216516 0.0984376214588695 ENSG00000135821 GLUL
ENST00000480604 0.394338030344218 0.139748990112391 0.089087346609994 ENSG00000135821 GLUL
ENST00000367549 0.629028456933096 0.347866124251995 0.0349628860252428 ENSG00000135829 DHX9
ENST00000483416 0.699999091319936 0.432108011777921 -0.0395982432799458 ENSG00000135829 DHX9
ENST00000474446 0.56046953760694 0.277210952649541 0.0675405354062587 ENSG00000135829 DHX9
ENST00000485081 0.536307336082084 0.255222906254273 0.0562536709515855 ENSG00000135829 DHX9
ENST00000473076 0.718351374336543 0.454903819945991 0.0376313189467442 ENSG00000135829 DHX9
ENST00000258341 0.254312336317938 0.0612727747795415 0.0506578909990225 ENSG00000135862 LAMC1
ENST00000484114 0.376734382584442 0.128133985384893 0.0674194895235375 ENSG00000135862 LAMC1
ENST00000479499 0.257845223232491 0.0629118935610605 0.0729765389527766 ENSG00000135862 LAMC1
ENST00000466964 0.561445065928182 0.278445500958354 0.0383921911293048 ENSG00000135862 LAMC1
ENST00000478064 0.0773697678880675 0.00622389634521513 0.0904991093773578 ENSG00000135862 LAMC1
ENST00000495918 0.0488843591594375 0.0027135817415534 0.111447096305324 ENSG00000135862 LAMC1
ENST00000457852 0.112844756149188 0.013046388735657 0.105870408388988 ENSG00000224468 RP11-181K3.4
ENST00000493293 0.638890170152058 0.358133645573219 0.0417840338887337 ENSG00000058085 LAMC2
ENST00000264144 0.568755894582983 0.285414264818504 0.0450715649580476 ENSG00000058085 LAMC2
ENST00000461729 0.809313089353103 0.592272819572202 0.0320805544653241 ENSG00000058085 LAMC2
ENST00000476255 0.742037162451055 0.487821238456856 0.0398589853493501 ENSG00000058085 LAMC2
ENST00000440812 0.160898269620442 0.0254164906858754 -0.135560732596937 ENSG00000116698 SMG7
ENST00000456731 0.515762624662831 0.236571448404173 -0.05255603788592 ENSG00000116698 SMG7
ENST00000367537 0.620625665143959 0.338011912990947 -0.0375100420295775 ENSG00000116698 SMG7
ENST00000508461 0.72458677906483 0.46286903245924 -0.0321209107737258 ENSG00000116698 SMG7
ENST00000419169 0.254970799883453 0.0615891662763573 -0.0883063299817726 ENSG00000116698 SMG7
ENST00000347615 0.633193172691418 0.352362330159876 -0.0364090757793444 ENSG00000116698 SMG7
ENST00000507469 0.638577273087811 0.357744408105619 -0.0360220679227064 ENSG00000116698 SMG7
ENST00000515829 0.636573929584672 0.355785835369603 -0.0361948164227807 ENSG00000116698 SMG7
ENST00000495321 0.914598273086435 0.786776033550644 0.0149411686379269 ENSG00000116698 SMG7
ENST00000367534 0.0844276141932748 0.00731940545729759 0.0998861270172934 ENSG00000162704 ARPC5
ENST00000462965 0.0999203438393151 0.0100844230241149 0.123561089655461 ENSG00000162704 ARPC5
ENST00000359856 0.0865013226159714 0.00765524251701578 0.099555729959065 ENSG00000162704 ARPC5
ENST00000294742 0.0802289942674254 0.00663002665083911 0.101746737227364 ENSG00000162704 ARPC5
ENST00000602490 0.046030664457276 0.00243974853100869 0.121595422455882 ENSG00000162704 ARPC5
ENST00000304685 0.1158337105458 0.0138361571450297 -0.097748893618582 ENSG00000143344 RGL1
ENST00000536277 0.0355399084778301 0.00153725046902357 -0.14104999519518 ENSG00000143344 RGL1
ENST00000360851 0.404413278822219 0.14706552986192 -0.0602437628932486 ENSG00000143344 RGL1
ENST00000539189 0.101534112866341 0.0104647080160651 -0.121397151532179 ENSG00000143344 RGL1
ENST00000361641 0.968341249677884 0.912912072924186 0.00629758116747811 ENSG00000198860 TSEN15
ENST00000423085 0.968341249677884 0.912926191289158 0.00629995743244222 ENSG00000198860 TSEN15
ENST00000462677 0.809656543381163 0.592992982583525 0.031310736566011 ENSG00000198860 TSEN15
ENST00000235307 0.918475426436694 0.795652064231996 -0.0168725462698217 ENSG00000116667 C1orf21
ENST00000318130 0.0928357486626517 0.00869773832164596 0.112512354912916 ENSG00000116406 EDEM3
ENST00000439962 0.102154635366212 0.010583776684671 0.122328905477265 ENSG00000116406 EDEM3
ENST00000367512 0.107732670851505 0.0117830103426105 0.108357024698659 ENSG00000116406 EDEM3
ENST00000466392 0.849287674358974 0.661669573757298 0.0234646795766461 ENSG00000116406 EDEM3
ENST00000474725 0.265978615663705 0.0665045504264065 0.0840451127988938 ENSG00000116406 EDEM3
ENST00000466606 0.0239596343194324 0.000753107198392435 0.20149201959506 ENSG00000116406 EDEM3
ENST00000417056 0.147314487303984 0.021519447728659 0.111984944542707 ENSG00000135842 FAM129A
ENST00000367511 0.699262006892054 0.431401552744849 0.0350468329224979 ENSG00000135842 FAM129A
ENST00000487074 0.609737475140104 0.32656679904718 0.0510666717040638 ENSG00000135842 FAM129A
ENST00000367510 0.973896046387806 0.929524275707576 -0.00503994701259769 ENSG00000121481 RNF2
ENST00000367509 0.972619137200773 0.926249307794022 0.00546319459652742 ENSG00000121481 RNF2
ENST00000367504 0.634131627542282 0.353484260233096 0.0555385030104865 ENSG00000121486 TRMT1L
ENST00000367506 0.634131627542282 0.353484260233096 0.0555385030104865 ENSG00000121486 TRMT1L
ENST00000367498 0.0239297742582673 0.000747499863665935 0.14347476976115 ENSG00000116679 IVNS1ABP
ENST00000480769 0.0101620747136504 0.000181114518077041 0.148097886943398 ENSG00000116679 IVNS1ABP
ENST00000459929 0.0226468675193483 0.000672007621918451 0.145066137675969 ENSG00000116679 IVNS1ABP
ENST00000392007 0.0122214619212964 0.000247685559264626 0.153953103399005 ENSG00000116679 IVNS1ABP
ENST00000475046 0.0025358637404035 1.868213352433e-05 0.177268506720885 ENSG00000116679 IVNS1ABP
ENST00000494880 0.00399331327633307 3.89287125464826e-05 0.207719982577629 ENSG00000116679 IVNS1ABP
ENST00000422754 0.188856821445511 0.0346260812217039 0.140510249302817 ENSG00000116679 IVNS1ABP
ENST00000271588 0.823847066445026 0.616076735429831 0.0187722057623531 ENSG00000143341 HMCN1
ENST00000367492 0.823847066445026 0.616076735429831 0.0187722057623531 ENSG00000143341 HMCN1
ENST00000485744 0.767841083033433 0.527728128570959 -0.0354472576793155 ENSG00000143341 HMCN1
ENST00000367478 0.221186337189971 0.0473182220601793 0.0816682652116192 ENSG00000047410 TPR
ENST00000492973 0.838414039544321 0.641975090035071 -0.0282855287228194 ENSG00000047410 TPR
ENST00000481347 0.112131818707481 0.0128142916528321 0.127301186592051 ENSG00000047410 TPR
ENST00000474852 0.529590642606026 0.24948456340359 0.0573267213169018 ENSG00000047410 TPR
ENST00000367470 0.62387446395776 0.341649961323498 0.0526801773256497 ENSG00000157181 C1orf27
ENST00000419367 0.676434113743682 0.401845493814623 0.0474308032557106 ENSG00000157181 C1orf27
ENST00000287859 0.61900691820632 0.336416302678249 0.0532539531495593 ENSG00000157181 C1orf27
ENST00000432021 0.656818503799431 0.378728841843272 0.0520708422306432 ENSG00000157181 C1orf27
ENST00000367468 0.885538740149987 0.729870940706669 0.0259751543784539 ENSG00000073756 PTGS2
ENST00000490885 0.907067608966037 0.771874527955313 0.0217931619186968 ENSG00000073756 PTGS2
ENST00000559627 0.975851415921688 0.93406689965658 0.00621078877364626 ENSG00000073756 PTGS2
ENST00000466691 0.930955033225691 0.823106823077299 -0.0168826279058583 ENSG00000073756 PTGS2
ENST00000559800 0.919906930100568 0.798244138649367 -0.0192105833567504 ENSG00000073756 PTGS2
ENST00000235382 0.0284561125059374 0.00103653481293468 0.202870579831636 ENSG00000116741 RGS2
ENST00000367455 0.525790759773024 0.245875574402534 0.0718416081952138 ENSG00000116750 UCHL5
ENST00000420791 0.241943469966587 0.0557013621161357 0.131244875980101 ENSG00000116750 UCHL5
ENST00000367454 0.676157433030376 0.401553385496273 0.0509587883895924 ENSG00000116750 UCHL5
ENST00000367450 0.661559138410019 0.384523279818823 0.0521045980358816 ENSG00000116750 UCHL5
ENST00000367451 0.63626150891328 0.355511946694104 0.0559640970508458 ENSG00000116750 UCHL5
ENST00000367449 0.762243550978892 0.518901920252635 0.0390313199396821 ENSG00000116750 UCHL5
ENST00000367448 0.767144837590379 0.525946055752389 0.0384033084240559 ENSG00000116750 UCHL5
ENST00000367452 0.945927178635562 0.856719237510953 0.0104676430647403 ENSG00000116750 UCHL5
ENST00000530098 0.783575428425273 0.551660309158684 0.0362755237909643 ENSG00000116750 UCHL5
ENST00000421683 0.73566013838544 0.477905451775746 0.0435622998262471 ENSG00000116750 UCHL5
ENST00000400968 0.250060091969224 0.0595041602068029 0.0955698331458246 ENSG00000116747 TROVE2
ENST00000432079 0.806662191318703 0.587071273836964 0.0309267735968023 ENSG00000116747 TROVE2
ENST00000415442 0.187062513542314 0.0339936492089843 0.112661069910967 ENSG00000116747 TROVE2
ENST00000460715 0.37940534913932 0.129957586584592 0.0786071596123545 ENSG00000116747 TROVE2
ENST00000416058 0.156717967292001 0.0241998914975061 0.115364086201328 ENSG00000116747 TROVE2
ENST00000367446 0.443254602096677 0.174929497127207 0.0736532322309105 ENSG00000116747 TROVE2
ENST00000367445 0.844071667364586 0.651159395568673 0.0261683758536768 ENSG00000116747 TROVE2
ENST00000367443 0.844071667364586 0.651159395568673 0.0261683758536768 ENSG00000116747 TROVE2
ENST00000367444 0.844071667364586 0.651159395568673 0.0261683758536768 ENSG00000116747 TROVE2
ENST00000367441 0.209739155167013 0.0427539798177735 0.10980328324712 ENSG00000116747 TROVE2
ENST00000367435 0.942530077310633 0.849734310332614 0.00782618537148606 ENSG00000134371 CDC73
ENST00000482484 0.913223684425295 0.783831950345314 0.0154358812332589 ENSG00000134371 CDC73
ENST00000439155 0.238013202270617 0.0540958342930225 0.0962529058002704 ENSG00000000971 CFH
ENST00000367429 0.127414796133162 0.0165099727464554 0.116662274759719 ENSG00000000971 CFH
ENST00000359637 0.251449582152345 0.0600649768350222 0.0934062203352094 ENSG00000000971 CFH
ENST00000466229 0.116492197593476 0.0139937140917747 0.129719659013603 ENSG00000000971 CFH
ENST00000470918 0.0997654645393739 0.0100483908770303 0.159633813407511 ENSG00000000971 CFH
ENST00000294732 0.67960207967858 0.405444997230479 -0.0530324630314711 ENSG00000066279 ASPM
ENST00000367409 0.67960207967858 0.405444997230479 -0.0530324630314711 ENSG00000066279 ASPM
ENST00000367408 0.783786058587735 0.551965756097821 -0.0390265907759792 ENSG00000066279 ASPM
ENST00000367405 0.398523033412945 0.142627871567566 0.0941344346766225 ENSG00000177888 ZBTB41
ENST00000467322 0.31135028102523 0.08905155567201 0.111514013118957 ENSG00000177888 ZBTB41
ENST00000294737 0.42371877421838 0.161085971706217 -0.0923270746888241 ENSG00000213047 DENND1B
ENST00000367385 0.28373493306628 0.0745548480917574 0.0972420043742017 ENSG00000151414 NEK7
ENST00000442588 0.354538102372223 0.113936061548924 -0.0904324191103436 ENSG00000151414 NEK7
ENST00000538004 0.868458865034915 0.698907327676236 -0.0193022318028512 ENSG00000151414 NEK7
ENST00000367383 0.352171119917328 0.112541265768185 -0.0878125702283907 ENSG00000151414 NEK7
ENST00000544035 0.767952554623654 0.528203116107142 -0.0397846677894634 ENSG00000151414 NEK7
ENST00000417895 0.701048719394671 0.433447185971917 -0.0558525426484409 ENSG00000151414 NEK7
ENST00000391974 0.672433753292788 0.397368926424574 -0.0522909852810642 ENSG00000151414 NEK7
ENST00000493790 0.129842886514953 0.0171448108960669 0.114275975614598 ENSG00000151414 NEK7
ENST00000432296 0.966365737863786 0.906845504177529 -0.00789117396058485 ENSG00000229989 MIR181A1HG
ENST00000294740 0.0946238023309838 0.00901157117888669 0.140772485062866 ENSG00000162702 ZNF281
ENST00000367353 0.0997352292444986 0.0100308680437465 0.13899833540904 ENSG00000162702 ZNF281
ENST00000367352 0.0963561831053932 0.00930721280479241 0.140008521236532 ENSG00000162702 ZNF281
ENST00000358823 0.636136104392362 0.355394538154909 0.042372535374468 ENSG00000118200 CAMSAP2
ENST00000413307 0.611895107874244 0.328771815197873 0.0410682452958608 ENSG00000118200 CAMSAP2
[truncated: 4,658,282 more chars]
