# Supplementary material for: High-throughput allele-specific expression across 250 environmental conditions
Source: Genome Res. 2016 Dec;26(12):1627–38. doi: 10.1101/gr.209759.116 (PMC5131815; doi:10.1101/gr.209759.116)
Supplement: Supplemental Material [file supp_gr.209759.116_Supplemental_Table_S6.tar.gz › DEG_results/DP10_DEG_stats_T30C1.txt]

t.id padj pval logFC ensg g.id
ENST00000440200 0.71149105127858 0.377261561887297 -0.0536862775383878 ENSG00000230021 RP5-857K21.4
ENST00000416931 0.520140240253265 0.175884028068913 -0.0955188613542029 ENSG00000225972 MTND1P23
ENST00000414273 0.998792151428062 0.994155367517469 -0.000522434058568305 ENSG00000237973 hsa-mir-6723
ENST00000429505 0.508468831863281 0.167415562544486 0.0994034999674764 ENSG00000237491 RP11-206L10.9
ENST00000445118 0.0878674819677436 0.00505507603805869 -0.177278467363851 ENSG00000228794 LINC01128
ENST00000342066 0.197554443741379 0.0229563568944179 0.143711214781122 ENSG00000187634 SAMD11
ENST00000341065 0.380831514330057 0.0888970783111882 0.111495041732824 ENSG00000187634 SAMD11
ENST00000483767 0.869373316367547 0.644023496439823 -0.0244127697570386 ENSG00000188976 NOC2L
ENST00000327044 0.9920208056391 0.971969036416049 0.00134846301264995 ENSG00000188976 NOC2L
ENST00000477976 0.949413784275499 0.843593716318728 0.00763901795136364 ENSG00000188976 NOC2L
ENST00000487214 0.946779923900471 0.83462408302263 0.00906976394339516 ENSG00000188976 NOC2L
ENST00000469563 0.987519043617003 0.956379104968282 -0.00297475550767303 ENSG00000188976 NOC2L
ENST00000379389 0.738473283671402 0.418384448869388 -0.0603350805068676 ENSG00000187608 ISG15
ENST00000379370 0.700948261684723 0.363263454809031 -0.0480242754613027 ENSG00000188157 AGRN
ENST00000477585 0.632485898210199 0.2851000287496 -0.0740730902136861 ENSG00000188157 AGRN
ENST00000469403 0.566897716675282 0.217003801814158 -0.0785923184480636 ENSG00000188157 AGRN
ENST00000479707 0.848228848462355 0.601401519323763 -0.0357587947926561 ENSG00000188157 AGRN
ENST00000466223 0.358194453190045 0.0778458254270529 -0.120274922799953 ENSG00000188157 AGRN
ENST00000492947 0.85760371461142 0.619241205148942 -0.0336335599348609 ENSG00000188157 AGRN
ENST00000419249 0.700594010303351 0.362786199009277 -0.058994560387704 ENSG00000188157 AGRN
ENST00000461111 0.888016645647204 0.683756884450109 -0.0233875052632083 ENSG00000188157 AGRN
ENST00000418300 0.898115937659256 0.705688433005999 -0.0222686925801915 ENSG00000242590 RP11-54O7.14
ENST00000379339 0.132745296363578 0.0106158590838277 -0.154839047206294 ENSG00000131591 C1orf159
ENST00000294576 0.13594521290639 0.0110793450070412 -0.153884321515765 ENSG00000131591 C1orf159
ENST00000448924 0.13594521290639 0.0110793450070412 -0.153884321515765 ENSG00000131591 C1orf159
ENST00000379325 0.135900601349963 0.0110690875374809 -0.153899925323546 ENSG00000131591 C1orf159
ENST00000421241 0.135900601349963 0.0110690875374809 -0.153899925323546 ENSG00000131591 C1orf159
ENST00000467751 0.132745296363578 0.0106158590838277 -0.154839047206294 ENSG00000131591 C1orf159
ENST00000477196 0.132745296363578 0.0106158590838277 -0.154839047206294 ENSG00000131591 C1orf159
ENST00000434641 0.127009697827229 0.00976213784940901 -0.160507895288753 ENSG00000131591 C1orf159
ENST00000482816 0.243836098911765 0.0351719248473692 -0.131590435644238 ENSG00000131591 C1orf159
ENST00000437760 0.310106201800597 0.0572946245339713 -0.121908727649813 ENSG00000131591 C1orf159
ENST00000462097 0.237753180433861 0.0336200679099674 -0.137539137220396 ENSG00000131591 C1orf159
ENST00000475119 0.233425588151932 0.0323699333957651 -0.138469713253995 ENSG00000131591 C1orf159
ENST00000472741 0.277685687485439 0.045930653088062 -0.13123183588883 ENSG00000131591 C1orf159
ENST00000480643 0.320915744593939 0.0615902656021241 -0.122970220699764 ENSG00000131591 C1orf159
ENST00000360001 0.832159773977853 0.572649803454427 0.0263309415848938 ENSG00000078808 SDF4
ENST00000465727 0.833253485824203 0.574543662655784 0.0261866060894779 ENSG00000078808 SDF4
ENST00000263741 0.833253485824203 0.574543662655784 0.0261866060894779 ENSG00000078808 SDF4
ENST00000494748 0.863502796508804 0.631259005921595 0.0238879621554235 ENSG00000078808 SDF4
ENST00000478938 0.846104910784254 0.597876260964405 0.0264474008770176 ENSG00000078808 SDF4
ENST00000403997 0.639269133308637 0.292782525127594 0.0492858873982606 ENSG00000078808 SDF4
ENST00000545427 0.740618466912665 0.421848100372349 0.0379123331040598 ENSG00000078808 SDF4
ENST00000459994 0.964145455304836 0.88666861869729 -0.00705338835810349 ENSG00000078808 SDF4
ENST00000379198 0.949912745637126 0.845797844488248 0.0123564096188188 ENSG00000176022 B3GALT6
ENST00000450390 0.976140096719954 0.92186144190321 -0.00477616576536784 ENSG00000160087 UBE2J2
ENST00000347370 0.976140096719954 0.92186144190321 -0.00477616576536784 ENSG00000160087 UBE2J2
ENST00000349431 0.968208579484825 0.898498481094344 -0.00630675107372046 ENSG00000160087 UBE2J2
ENST00000348298 0.971972544304009 0.909521956536266 0.00568332703438737 ENSG00000160087 UBE2J2
ENST00000339385 0.874105320057831 0.652785613838422 0.0224321875089591 ENSG00000160087 UBE2J2
ENST00000400929 0.950668960221842 0.848763032864242 -0.00977623484619722 ENSG00000160087 UBE2J2
ENST00000464036 0.949865235144629 0.845308233079624 -0.00986710532107026 ENSG00000160087 UBE2J2
ENST00000360466 0.975590917302656 0.920116263576034 -0.00508765468930933 ENSG00000160087 UBE2J2
ENST00000400930 0.983104047272272 0.942321215178226 -0.00366944075933101 ENSG00000160087 UBE2J2
ENST00000467339 0.554998980946889 0.205948371706273 0.0868898293112193 ENSG00000160087 UBE2J2
ENST00000473215 0.994875748974134 0.980854899056597 0.0012465206138095 ENSG00000160087 UBE2J2
ENST00000435198 0.974446408611612 0.916455060095875 0.00547624982678343 ENSG00000160087 UBE2J2
ENST00000509720 0.957494559419987 0.869284583441473 0.00862966513423088 ENSG00000160087 UBE2J2
ENST00000491779 0.954115803983974 0.858252974773669 -0.00997420502091569 ENSG00000160087 UBE2J2
ENST00000466752 0.785362492868397 0.490758034936591 -0.0409840575882653 ENSG00000160087 UBE2J2
ENST00000503294 0.79470969557632 0.507144791574123 -0.0396986155935335 ENSG00000160087 UBE2J2
ENST00000477894 0.753646462208702 0.442516605462674 -0.0458647386030555 ENSG00000160087 UBE2J2
ENST00000471154 0.97187805957698 0.909159918795158 -0.00741423566150699 ENSG00000160087 UBE2J2
ENST00000422076 0.715971649651031 0.383244014276433 -0.0528525466274058 ENSG00000160087 UBE2J2
ENST00000502382 0.706423742846846 0.370974571830987 -0.0550152828272029 ENSG00000160087 UBE2J2
ENST00000461142 0.709285460708793 0.374413257632553 -0.0580305108973091 ENSG00000160087 UBE2J2
ENST00000354700 0.866746986302669 0.639387683798312 -0.0224036359914636 ENSG00000131584 ACAP3
ENST00000353662 0.879443460983599 0.663636340650071 -0.0208925838187225 ENSG00000131584 ACAP3
ENST00000492936 0.999111826223494 0.995894590831689 0.000271210926332409 ENSG00000131584 ACAP3
ENST00000467278 0.8889606711569 0.685391468363505 0.0233706787628542 ENSG00000131584 ACAP3
ENST00000476572 0.991207827955311 0.969617970753149 0.00253574957304501 ENSG00000131584 ACAP3
ENST00000472541 0.762505791372336 0.455393984325219 -0.0371418709219341 ENSG00000131584 ACAP3
ENST00000354980 0.633324213961911 0.286459915688788 -0.055986752964277 ENSG00000131584 ACAP3
ENST00000478065 0.803611747019234 0.520365874852525 -0.042054691910564 ENSG00000131584 ACAP3
ENST00000479108 0.382552899599212 0.0897376375781691 -0.0905794754791065 ENSG00000131584 ACAP3
ENST00000438966 0.310212582339659 0.0573232562949964 -0.101160472638041 ENSG00000131584 ACAP3
ENST00000470030 0.99510636636663 0.981329881487919 0.00126304247377114 ENSG00000127054 CPSF3L
ENST00000435064 0.882158323609782 0.669881598308389 -0.0189120840566739 ENSG00000127054 CPSF3L
ENST00000323275 0.877857883544039 0.660401490739089 -0.0194887667599383 ENSG00000127054 CPSF3L
ENST00000411962 0.877857883544039 0.660401490739089 -0.0194887667599383 ENSG00000127054 CPSF3L
ENST00000462432 0.978579999362273 0.927949085679903 -0.00447989689947111 ENSG00000127054 CPSF3L
ENST00000478641 0.946239284267084 0.832257532921386 0.0119902832293187 ENSG00000127054 CPSF3L
ENST00000458452 0.876996469659897 0.658432585046197 -0.0196329426013737 ENSG00000127054 CPSF3L
ENST00000419704 0.876996469659897 0.658432585046197 -0.0196329426013737 ENSG00000127054 CPSF3L
ENST00000540437 0.876875538286399 0.65825297780178 -0.019632788306741 ENSG00000127054 CPSF3L
ENST00000421495 0.876996469659897 0.658432585046197 -0.0196329426013737 ENSG00000127054 CPSF3L
ENST00000532772 0.874514954976159 0.653937563276535 -0.0200215873842503 ENSG00000127054 CPSF3L
ENST00000450926 0.860664444118562 0.626376301148039 -0.0219087655180098 ENSG00000127054 CPSF3L
ENST00000545578 0.859744512601157 0.623660600109191 -0.0220438368134332 ENSG00000127054 CPSF3L
ENST00000527098 0.859744512601157 0.623660600109191 -0.0220438368134332 ENSG00000127054 CPSF3L
ENST00000485710 0.831561215663277 0.571415581853581 0.0352085673623543 ENSG00000127054 CPSF3L
ENST00000461514 0.859855114925341 0.623779406225952 0.0314362736402952 ENSG00000127054 CPSF3L
ENST00000525164 0.911897089831139 0.739695895836085 0.0213253837843907 ENSG00000127054 CPSF3L
ENST00000528879 0.895556152883821 0.699805190238343 -0.0175050990659462 ENSG00000127054 CPSF3L
ENST00000525769 0.871915510057159 0.648591593157504 0.0295590922578806 ENSG00000127054 CPSF3L
ENST00000531377 0.859487994189615 0.623135281778347 0.023709934498479 ENSG00000127054 CPSF3L
ENST00000527383 0.99781768837367 0.990440028361531 -0.000735920680545074 ENSG00000127054 CPSF3L
ENST00000467408 0.940737962280384 0.816244539965643 -0.0150732046940287 ENSG00000127054 CPSF3L
ENST00000434694 0.863294542839878 0.630638033252664 -0.0234425426329833 ENSG00000127054 CPSF3L
ENST00000488042 0.70229346366828 0.365092321872463 -0.0454837329767591 ENSG00000127054 CPSF3L
ENST00000526797 0.815520642894496 0.540706385809557 -0.0310915218609021 ENSG00000127054 CPSF3L
ENST00000526332 0.815520642894496 0.540706385809557 -0.0310915218609021 ENSG00000127054 CPSF3L
ENST00000430786 0.805802789453509 0.524274225716365 -0.032385844966846 ENSG00000127054 CPSF3L
ENST00000527719 0.77804762111788 0.479134792563844 -0.0363113103690782 ENSG00000127054 CPSF3L
ENST00000530031 0.775286776049845 0.474850810715794 -0.0366863976093701 ENSG00000127054 CPSF3L
ENST00000526113 0.791248665831603 0.501074503399057 -0.0342511066096721 ENSG00000127054 CPSF3L
ENST00000526904 0.755700942023317 0.445309410790331 -0.0387055440432365 ENSG00000127054 CPSF3L
ENST00000525603 0.911407251277146 0.738550524039626 -0.0183196656660145 ENSG00000127054 CPSF3L
ENST00000429572 0.742041576410339 0.424037218547096 -0.0485717168066139 ENSG00000127054 CPSF3L
ENST00000498173 0.737834031787421 0.417228358848135 -0.0492975759587336 ENSG00000127054 CPSF3L
ENST00000496353 0.735175759487099 0.412452549342861 -0.0498446426658714 ENSG00000127054 CPSF3L
ENST00000493534 0.577376691588086 0.226725113337902 -0.0767694840830414 ENSG00000127054 CPSF3L
ENST00000534345 0.558820350004613 0.20963784299266 -0.0795854571126904 ENSG00000127054 CPSF3L
ENST00000532952 0.504658959150359 0.164588828933279 -0.0890166039804377 ENSG00000127054 CPSF3L
ENST00000490853 0.518298292003461 0.174490265855877 -0.0879626785530091 ENSG00000127054 CPSF3L
ENST00000531019 0.518298292003461 0.174490265855877 -0.0879626785530091 ENSG00000127054 CPSF3L
ENST00000498476 0.496921058977425 0.158616989086742 -0.0912696327735787 ENSG00000127054 CPSF3L
ENST00000470679 0.39941804601723 0.0981814036317456 -0.108342047829752 ENSG00000127054 CPSF3L
ENST00000525285 0.563738223880142 0.214167015947983 -0.0823453743392503 ENSG00000127054 CPSF3L
ENST00000343938 0.635197874284837 0.288669341594848 -0.0724883375217493 ENSG00000224051 GLTPD1
ENST00000378891 0.647101549534907 0.301875232355524 -0.0576237284177915 ENSG00000107404 DVL1
ENST00000378888 0.610039848833047 0.259671047840043 -0.0645804217896112 ENSG00000107404 DVL1
ENST00000474033 0.722080380344154 0.39240500817464 -0.0343363758250955 ENSG00000162576 MXRA8
ENST00000309212 0.84958966521228 0.603916079516005 -0.0230352638137811 ENSG00000162576 MXRA8
ENST00000477278 0.851743917120933 0.607560084615977 -0.0228200284162903 ENSG00000162576 MXRA8
ENST00000342753 0.849596096657194 0.603956711262414 -0.0230310200035398 ENSG00000162576 MXRA8
ENST00000445648 0.848015761592632 0.601134821829961 -0.0232081175378149 ENSG00000162576 MXRA8
ENST00000473097 0.66164526110211 0.317237802655698 -0.0401284796671301 ENSG00000162576 MXRA8
ENST00000478517 0.619185523443461 0.26945464157466 -0.0457216477287303 ENSG00000162576 MXRA8
ENST00000476718 0.586785692234046 0.236041954997793 -0.0545518887950649 ENSG00000162576 MXRA8
ENST00000464351 0.271102467794119 0.0440631731208956 -0.138449416394619 ENSG00000162576 MXRA8
ENST00000460473 0.42370374182216 0.111437701076013 -0.109545080611359 ENSG00000162576 MXRA8
ENST00000338370 0.864209094365096 0.63392673121792 -0.0266068329301635 ENSG00000175756 AURKAIP1
ENST00000338338 0.860537409505626 0.625578737362562 -0.0269668793817586 ENSG00000175756 AURKAIP1
ENST00000321751 0.86972867294982 0.644860511305246 -0.0257096380832821 ENSG00000175756 AURKAIP1
ENST00000378853 0.877784912960693 0.659979602891761 -0.0245484556991177 ENSG00000175756 AURKAIP1
ENST00000489799 0.889122512680101 0.686385893885224 -0.0225908167303093 ENSG00000175756 AURKAIP1
ENST00000496905 0.968102101447159 0.897811322059182 -0.00776539994262763 ENSG00000175756 AURKAIP1
ENST00000480479 0.702097766922672 0.364783825972667 0.0380734979429863 ENSG00000221978 CCNL2
ENST00000482621 0.21900742489741 0.0282251871391542 0.0943121067258289 ENSG00000221978 CCNL2
ENST00000408952 0.21900742489741 0.0282251871391542 0.0943121067258289 ENSG00000221978 CCNL2
ENST00000463260 0.957228228857909 0.868570082196719 0.00808350667523361 ENSG00000221978 CCNL2
ENST00000400809 0.236214925684483 0.033180554730654 0.0898815106607274 ENSG00000221978 CCNL2
ENST00000496007 0.234621166641664 0.032698678624443 0.0900812238010527 ENSG00000221978 CCNL2
ENST00000482365 0.437894028838196 0.119538677866688 0.0681343968070592 ENSG00000221978 CCNL2
ENST00000481223 0.223970776711767 0.0293966454790595 0.0921063375471798 ENSG00000221978 CCNL2
ENST00000418865 0.363521143919896 0.0803499970268597 0.0805373289052874 ENSG00000221978 CCNL2
ENST00000505849 0.407676428763 0.102801221863335 0.0715703526875272 ENSG00000221978 CCNL2
ENST00000488340 0.219348190700232 0.0282881471193304 0.096067368745933 ENSG00000221978 CCNL2
ENST00000492998 0.908677579388401 0.730844618171996 -0.0181370723119773 ENSG00000221978 CCNL2
ENST00000469113 0.287767811359891 0.0492076628465562 0.100536471313916 ENSG00000221978 CCNL2
ENST00000480646 0.792070567720537 0.502181747444723 0.0392025289351392 ENSG00000221978 CCNL2
ENST00000471930 0.162268340000768 0.015640758761865 0.128931957135256 ENSG00000221978 CCNL2
ENST00000408918 0.193915608089578 0.0218657300301262 0.116668195595008 ENSG00000221978 CCNL2
ENST00000473872 0.251113107974508 0.0372643829636902 0.117134233764818 ENSG00000221978 CCNL2
ENST00000425598 0.447994759223496 0.125552877812824 0.0847872342362462 ENSG00000221978 CCNL2
ENST00000463895 0.164086639024626 0.0159790051008996 0.155355020473106 ENSG00000221978 CCNL2
ENST00000497013 0.26841074877986 0.042980983863102 0.13537849328569 ENSG00000221978 CCNL2
ENST00000444362 0.527873672131627 0.181462303254184 -0.0845006887986607 ENSG00000224870 RP4-758J18.2
ENST00000418833 0.498993188284198 0.160349165013462 -0.0889635234634708 ENSG00000224870 RP4-758J18.2
ENST00000447725 0.346040331209683 0.0719548790342395 -0.113549610133244 ENSG00000224870 RP4-758J18.2
ENST00000572242 0.447460782400637 0.125217648531752 -0.0992525742152823 ENSG00000224870 RP4-758J18.2
ENST00000453521 0.566883711120511 0.21693944464511 -0.0823276232631305 ENSG00000224870 RP4-758J18.2
ENST00000344843 0.907606125206294 0.728900485783224 0.0140832033096141 ENSG00000242485 MRPL20
ENST00000493287 0.931109490477805 0.788071156192054 -0.0148575043330667 ENSG00000242485 MRPL20
ENST00000487659 0.910955637185364 0.736837368622244 0.0136770114011911 ENSG00000242485 MRPL20
ENST00000492508 0.767118438688723 0.463194061761258 0.0312810807465524 ENSG00000242485 MRPL20
ENST00000482352 0.7663387029405 0.462014517405798 0.0307771701146504 ENSG00000242485 MRPL20
ENST00000477686 0.729526213077687 0.403492005655958 0.036792741020394 ENSG00000242485 MRPL20
ENST00000378741 0.938592281429043 0.809348342456315 -0.0130995063568694 ENSG00000160072 ATAD3B
ENST00000308647 0.885300951572869 0.677169659450575 -0.0192890590921094 ENSG00000160072 ATAD3B
ENST00000472194 0.953485103738163 0.856787321991132 -0.00937551567579281 ENSG00000160072 ATAD3B
ENST00000485748 0.863961612216276 0.632796292818584 -0.0273731493647363 ENSG00000160072 ATAD3B
ENST00000474481 0.831407897822324 0.570972318264747 -0.0343523527616305 ENSG00000160072 ATAD3B
ENST00000378756 0.429554605261483 0.115101888743451 0.0748518316905272 ENSG00000197785 ATAD3A
ENST00000378755 0.429554605261483 0.115101888743451 0.0748518316905272 ENSG00000197785 ATAD3A
ENST00000339113 0.39586113496978 0.0965303862221016 0.078854365391258 ENSG00000197785 ATAD3A
ENST00000536055 0.39586113496978 0.0965303862221016 0.078854365391258 ENSG00000197785 ATAD3A
ENST00000400830 0.439657517717927 0.120722605534974 0.0972283394814156 ENSG00000197785 ATAD3A
ENST00000291386 0.649815723934007 0.305090381577577 -0.0386412112544402 ENSG00000160075 SSU72
ENST00000378726 0.971380172057562 0.908061679247062 0.00556657318300206 ENSG00000160075 SSU72
ENST00000378725 0.813430427453833 0.53715322750889 -0.0287021510060623 ENSG00000160075 SSU72
ENST00000359060 0.760979857920227 0.453769082182898 0.0411115532096717 ENSG00000160075 SSU72
ENST00000520777 0.995174548875761 0.981745402914979 -0.00137575011363572 ENSG00000197530 MIB2
ENST00000378710 0.995174548875761 0.981754264705831 -0.00137448278798979 ENSG00000197530 MIB2
ENST00000360522 0.995174548875761 0.981754264705831 -0.00137448278798979 ENSG00000197530 MIB2
ENST00000357210 0.995174548875761 0.981754264705831 -0.00137448278798979 ENSG00000197530 MIB2
ENST00000355826 0.995174548875761 0.981650476077641 -0.00138252862586904 ENSG00000197530 MIB2
ENST00000518681 0.997223836274196 0.988863033919656 -0.0008402270330573 ENSG00000197530 MIB2
ENST00000505820 0.995465021475817 0.983236323084323 -0.00126312530063138 ENSG00000197530 MIB2
ENST00000479659 0.99625498285623 0.986363770894748 -0.001027008173892 ENSG00000197530 MIB2
ENST00000489635 0.99530688512902 0.982700386447473 -0.00130254747207098 ENSG00000197530 MIB2
ENST00000511502 0.990545953996181 0.966935328980731 -0.00249180998282317 ENSG00000197530 MIB2
ENST00000514363 0.825109430625812 0.559895136482413 -0.0368536852551918 ENSG00000197530 MIB2
ENST00000487053 0.992073735378498 0.972316756021061 -0.00209054331175744 ENSG00000197530 MIB2
ENST00000502470 0.822450464069404 0.552839527891431 -0.0383841416942061 ENSG00000197530 MIB2
ENST00000378712 0.992051663664198 0.972214075413476 -0.00209860432436081 ENSG00000197530 MIB2
ENST00000510793 0.79021356306195 0.498807626839455 -0.0433866762506315 ENSG00000197530 MIB2
ENST00000504599 0.983550620818391 0.944390121731147 -0.00416117050993792 ENSG00000197530 MIB2
ENST00000507229 0.951263405031196 0.850840644828806 -0.0112173805559798 ENSG00000197530 MIB2
ENST00000503789 0.675742740955834 0.33154860697967 -0.0646690501492531 ENSG00000197530 MIB2
ENST00000378708 0.955555645442186 0.862417611968016 -0.0105654140755267 ENSG00000197530 MIB2
ENST00000506488 0.963963915403244 0.885887664170316 -0.00876483550590839 ENSG00000197530 MIB2
ENST00000514234 0.886699925923118 0.681017730029356 0.0277697604720854 ENSG00000197530 MIB2
ENST00000513088 0.934088515396657 0.796918992775249 -0.0159374548584549 ENSG00000248333 CDK11B
ENST00000341832 0.854441174220042 0.612430751152606 -0.0304474081753511 ENSG00000248333 CDK11B
ENST00000317673 0.817322771412453 0.544128921684489 -0.0358457378270367 ENSG00000248333 CDK11B
ENST00000340677 0.817322771412453 0.544128921684489 -0.0358457378270367 ENSG00000248333 CDK11B
ENST00000407249 0.817322771412453 0.544128921684489 -0.0358457378270367 ENSG00000248333 CDK11B
ENST00000378662 0.902586570027269 0.7167591550354 -0.0170698582140931 ENSG00000189339 SLC35E2B
ENST00000234800 0.911302781646186 0.738238060481899 -0.0157445490482894 ENSG00000189339 SLC35E2B
ENST00000480991 0.881185681296633 0.667950162859068 0.0252412086607499 ENSG00000189339 SLC35E2B
ENST00000481276 0.534611828124778 0.187372287647755 -0.0858343344551654 ENSG00000189339 SLC35E2B
ENST00000356200 0.95987697955251 0.875405805376703 0.00850079341249806 ENSG00000008128 CDK11A
ENST00000598846 0.583260495164692 0.23299687410021 -0.0535635420433416 ENSG00000268575 RP1-283E3.8
ENST00000358779 0.956194834173334 0.86477025574676 0.00920902736325243 ENSG00000008128 CDK11A
ENST00000460465 0.956194834173334 0.86477025574676 0.00920902736325243 ENSG00000008128 CDK11A
ENST00000404249 0.956194834173334 0.86477025574676 0.00920902736325243 ENSG00000008128 CDK11A
ENST00000378633 0.956194834173334 0.86477025574676 0.00920902736325243 ENSG00000008128 CDK11A
ENST00000357760 0.956194834173334 0.86477025574676 0.00920902736325243 ENSG00000008128 CDK11A
ENST00000509982 0.95987697955251 0.875405805376703 0.00850079341249806 ENSG00000008128 CDK11A
ENST00000378638 0.95987697955251 0.875405805376703 0.00850079341249806 ENSG00000008128 CDK11A
ENST00000356937 0.768431002198277 0.465647783404717 -0.0447053482764486 ENSG00000008128 CDK11A
ENST00000378635 0.937432960831509 0.806215133781445 0.0137360230155501 ENSG00000008128 CDK11A
ENST00000479362 0.330339408318769 0.0656771336675283 0.116977853030865 ENSG00000008128 CDK11A
ENST00000577672 0.593028547700144 0.242347770555329 -0.0720466543777354 ENSG00000227775 RP1-283E3.4
ENST00000417099 0.848820081828915 0.602528764790278 -0.0357106878857074 ENSG00000227775 RP1-283E3.4
ENST00000355439 0.265903846506598 0.0421243745263576 -0.1159841604194 ENSG00000215790 SLC35E2
ENST00000400924 0.269389686469557 0.0434339807317147 -0.115469736345756 ENSG00000215790 SLC35E2
ENST00000341426 0.760720392887558 0.452335405511549 0.0339128817905145 ENSG00000008130 NADK
ENST00000341991 0.760730224860942 0.452369171696958 0.0339069819271058 ENSG00000008130 NADK
ENST00000378625 0.770834926206799 0.469062421992124 0.0328107903131787 ENSG00000008130 NADK
ENST00000344463 0.760720392887558 0.452335405511549 0.0339128817905145 ENSG00000008130 NADK
ENST00000342348 0.979017024404591 0.930414648395618 0.00493682826299515 ENSG00000008130 NADK
ENST00000469045 0.86883971413318 0.64332004125676 0.0300294976528871 ENSG00000008130 NADK
ENST00000477235 0.909097283935186 0.731536022198527 0.0230043484480397 ENSG00000008130 NADK
ENST00000489538 0.91570104892964 0.749776729120226 0.0213059775548123 ENSG00000008130 NADK
ENST00000497186 0.884900067697566 0.676404994774917 0.0281752626485922 ENSG00000008130 NADK
ENST00000400922 0.998142312298739 0.991607789294907 0.000723530071658169 ENSG00000008130 NADK
ENST00000492845 0.842065833169879 0.590513408241859 0.0300001044099031 ENSG00000008130 NADK
ENST00000492768 0.787772491788761 0.494551839455572 0.0403505798033394 ENSG00000008130 NADK
ENST00000460602 0.815229100295708 0.540022043069768 0.0366287572188732 ENSG00000008130 NADK
ENST00000464373 0.676674010869043 0.333093051953126 0.0632224746840989 ENSG00000008130 NADK
ENST00000378609 0.50853194744249 0.16745529083077 -0.0320396795003074 ENSG00000078369 GNB1
ENST00000461893 0.782243641013603 0.486360802908362 0.0312423983408206 ENSG00000078369 GNB1
ENST00000471354 0.982814450652235 0.941276063536319 0.00347890000792671 ENSG00000078369 GNB1
ENST00000439272 0.0688233529781845 0.00325136369188813 -0.116830945784155 ENSG00000078369 GNB1
ENST00000434686 0.0684433126906202 0.00322095984458822 -0.119393295520638 ENSG00000078369 GNB1
ENST00000437146 0.645558739916796 0.300062797429012 -0.063289994024949 ENSG00000078369 GNB1
ENST00000472614 0.00595465285998834 6.68562280686653e-05 -0.186969463817596 ENSG00000078369 GNB1
ENST00000607589 0.913706501853203 0.744558692015421 -0.0229216790283011 ENSG00000078369 GNB1
ENST00000469733 0.841775340482998 0.590139176945859 0.0297098812014916 ENSG00000162585 C1orf86
ENST00000414253 0.68990659596135 0.350024267137349 0.0517692616661679 ENSG00000162585 C1orf86
ENST00000428120 0.68990659596135 0.350024267137349 0.0517692616661679 ENSG00000162585 C1orf86
ENST00000400919 0.68990659596135 0.350024267137349 0.0517692616661679 ENSG00000162585 C1orf86
ENST00000400918 0.680661026595648 0.337917590049822 0.0544164638078402 ENSG00000162585 C1orf86
ENST00000497675 0.886302769016995 0.679731334196331 0.0266264012799786 ENSG00000162585 C1orf86
ENST00000378543 0.855706577474791 0.615195842240869 0.0324369141675008 ENSG00000162585 C1orf86
ENST00000378546 0.855706577474791 0.615195842240869 0.0324369141675008 ENSG00000162585 C1orf86
ENST00000401813 0.848328974207066 0.601742552705073 0.0336141564965515 ENSG00000162585 C1orf86
ENST00000487186 0.985875668024314 0.950684163321571 -0.00380744479718794 ENSG00000162585 C1orf86
ENST00000378545 0.84620736891678 0.598230046172679 0.0340412126448099 ENSG00000162585 C1orf86
ENST00000476803 0.886837046759776 0.681383851950536 0.0265776986178937 ENSG00000162585 C1orf86
ENST00000440825 0.855156099979129 0.613638628311407 0.0327844704902566 ENSG00000162585 C1orf86
ENST00000420515 0.833042704312402 0.574269908193986 0.0374107165790127 ENSG00000162585 C1orf86
ENST00000378536 0.497289021114307 0.158949180191223 -0.0608508634426122 ENSG00000157933 SKI
ENST00000508416 0.374765473041826 0.085548094494449 -0.100216687982816 ENSG00000157933 SKI
ENST00000478223 0.540446865854925 0.192421019830788 -0.0779501283541324 ENSG00000157933 SKI
ENST00000378531 0.725843236042411 0.39809575692262 0.0570635127321837 ENSG00000116151 MORN1
ENST00000606372 0.690464008378888 0.350785945501891 0.0629508665051679 ENSG00000116151 MORN1
ENST00000378529 0.821385299083823 0.550743644512449 0.0403806257790932 ENSG00000116151 MORN1
ENST00000378518 0.252143260025744 0.0375814290069046 0.0713287749111158 ENSG00000157916 RER1
ENST00000605895 0.30466800135086 0.0551701591171723 0.0611430116214082 ENSG00000157916 RER1
ENST00000378513 0.146372371217134 0.0129300732680584 0.0780494904995016 ENSG00000157916 RER1
ENST00000306256 0.237067895966355 0.0334137205971001 0.0716710618041874 ENSG00000157916 RER1
ENST00000493207 0.403533550737529 0.10055641293555 0.0646239584980789 ENSG00000157916 RER1
ENST00000378512 0.148595975160558 0.0132810125385861 0.0777684347753934 ENSG00000157916 RER1
ENST00000443438 0.269859082679936 0.0436712237053325 0.069297729668079 ENSG00000157916 RER1
ENST00000488353 0.130875877646383 0.0103029493664654 0.0870638439087529 ENSG00000157916 RER1
ENST00000462129 0.37454477400762 0.0854422558510745 0.0862988506098896 ENSG00000157916 RER1
ENST00000288774 0.820032983440152 0.548585183708591 -0.0340152831193611 ENSG00000157911 PEX10
ENST00000447513 0.80609897513927 0.524950909268662 -0.0363308187054942 ENSG00000157911 PEX10
ENST00000507596 0.81577875796672 0.541424873381981 -0.035005693504361 ENSG00000157911 PEX10
ENST00000378466 0.706239539035927 0.370670312347831 -0.0550990244192376 ENSG00000157881 PANK4
ENST00000435556 0.706239539035927 0.370670312347831 -0.0550990244192376 ENSG00000157881 PANK4
ENST00000505228 0.150301295987741 0.0136030588957536 -0.157662409999469 ENSG00000157881 PANK4
ENST00000493183 0.719398096494859 0.38879574931931 -0.0552639566397681 ENSG00000157870 FAM213B
ENST00000474659 0.687949423852302 0.347528334224959 -0.0602519571001677 ENSG00000157870 FAM213B
ENST00000419916 0.608760131662474 0.258189272185589 -0.0669161882803857 ENSG00000157870 FAM213B
ENST00000378424 0.608760131662474 0.258189272185589 -0.0669161882803857 ENSG00000157870 FAM213B
ENST00000537325 0.604504076441837 0.254328698788912 -0.0715089177395112 ENSG00000157870 FAM213B
ENST00000378427 0.608760131662474 0.258189272185589 -0.0669161882803857 ENSG00000157870 FAM213B
ENST00000378425 0.608760131662474 0.258189272185589 -0.0669161882803857 ENSG00000157870 FAM213B
ENST00000464043 0.466879709268678 0.137829519071133 -0.0940777906891673 ENSG00000157870 FAM213B
ENST00000444521 0.608760131662474 0.258189272185589 -0.0669161882803857 ENSG00000157870 FAM213B
ENST00000465233 0.828532582978651 0.566552565311365 -0.0379840190880755 ENSG00000157870 FAM213B
ENST00000498083 0.827416743935454 0.564317566300231 -0.0384095254437994 ENSG00000157870 FAM213B
ENST00000481683 0.751421638152747 0.438788874369628 -0.0502299155674864 ENSG00000157870 FAM213B
ENST00000484099 0.604501991745216 0.254310328307561 -0.0673038839587134 ENSG00000157870 FAM213B
ENST00000476686 0.606989768728227 0.256390210164115 -0.0763508678274206 ENSG00000157870 FAM213B
ENST00000378344 0.190644351010676 0.0211244710041637 0.100222714741495 ENSG00000158109 TPRG1L
ENST00000344579 0.192399025388953 0.0215101645182017 0.0999170551848531 ENSG00000158109 TPRG1L
ENST00000418088 0.732612128707804 0.408250481828776 -0.0544690636526471 ENSG00000227372 TP73-AS1
ENST00000452079 0.697805613196942 0.359665927093724 -0.0595567065970831 ENSG00000227372 TP73-AS1
ENST00000423764 0.662580453440433 0.318223072564074 -0.065388031004172 ENSG00000227372 TP73-AS1
ENST00000378251 0.422469201277718 0.110717362537469 0.086628647421193 ENSG00000130764 LRRC47
ENST00000378230 0.770535965520843 0.468340987638511 0.0323332543821417 ENSG00000116198 CEP104
ENST00000438539 0.902353091529591 0.715268107033013 0.0248887021781035 ENSG00000116198 CEP104
ENST00000494653 0.7274094691211 0.400479371166482 0.0460468135953756 ENSG00000116198 CEP104
ENST00000428079 0.891012681221618 0.690908287901038 0.0252706605236565 ENSG00000116198 CEP104
ENST00000378223 0.921650476326247 0.762150922566808 -0.0201661639435725 ENSG00000116198 CEP104
ENST00000486765 0.93077271300334 0.787522009474101 -0.0172703454575483 ENSG00000198912 C1orf174
ENST00000361605 0.93077271300334 0.787522009474101 -0.0172703454575483 ENSG00000198912 C1orf174
ENST00000474140 0.93077271300334 0.787522009474101 -0.0172703454575483 ENSG00000198912 C1orf174
ENST00000478423 0.92840484255791 0.779461110080289 -0.0167678410026067 ENSG00000131697 NPHP4
ENST00000489180 0.937432960831509 0.806138919143556 -0.0146801760009789 ENSG00000131697 NPHP4
ENST00000378156 0.937432960831509 0.806138919143556 -0.0146801760009789 ENSG00000131697 NPHP4
ENST00000378169 0.969798711615129 0.904311722484376 -0.00724178165235764 ENSG00000131697 NPHP4
ENST00000484532 0.236023927143059 0.0331332350553009 0.0779869596721996 ENSG00000116251 RPL22
ENST00000234875 0.244672272250785 0.0354258507071726 0.0756562430141489 ENSG00000116251 RPL22
ENST00000480661 0.30936475916479 0.0570647938870484 0.0712988037126694 ENSG00000116251 RPL22
ENST00000497965 0.317256253959197 0.0601121461626878 0.0707575332676743 ENSG00000116251 RPL22
ENST00000471204 0.369818084265683 0.083373879658288 0.0644604592711201 ENSG00000116251 RPL22
ENST00000465387 0.328849668299761 0.0650547243609193 0.0698254283728873 ENSG00000116251 RPL22
ENST00000462296 0.350846908448072 0.0741721715672735 0.0689737263212188 ENSG00000116251 RPL22
ENST00000465335 0.389977386987589 0.0934316120751895 0.0637321816547207 ENSG00000116251 RPL22
ENST00000377948 0.631891884262504 0.284073400336208 -0.0663536208884474 ENSG00000158286 RNF207
ENST00000377939 0.628493116014432 0.28075396415548 -0.0667252027298419 ENSG00000158286 RNF207
ENST00000496676 0.889538106136472 0.687300676236809 -0.0267155147787072 ENSG00000158286 RNF207
ENST00000343813 0.935136320839769 0.799299742581725 -0.00896268839382627 ENSG00000116237 ICMT
ENST00000495791 0.817920481143953 0.545257876320006 -0.0306308619587041 ENSG00000116237 ICMT
ENST00000489498 0.95853024047447 0.872106761244077 0.00650496835379798 ENSG00000116237 ICMT
ENST00000474756 0.7739778688364 0.473086021112468 -0.0339963467031517 ENSG00000116237 ICMT
ENST00000377893 0.91315606697478 0.742251612352743 -0.0215726049826614 ENSG00000158292 GPR153
ENST00000608083 0.262963318597114 0.0411612625967065 -0.112047991735546 ENSG00000097021 ACOT7
ENST00000377845 0.371124331454747 0.0838939030894419 -0.0989679908201346 ENSG00000097021 ACOT7
ENST00000377855 0.248060337046063 0.0364185525308365 -0.117083440151882 ENSG00000097021 ACOT7
ENST00000377860 0.262963318597114 0.0411612625967065 -0.112047991735546 ENSG00000097021 ACOT7
ENST00000418124 0.262963318597114 0.0411612625967065 -0.112047991735546 ENSG00000097021 ACOT7
ENST00000545482 0.262963318597114 0.0411612625967065 -0.112047991735546 ENSG00000097021 ACOT7
ENST00000361521 0.269795896467977 0.0435948731546035 -0.11076429418929 ENSG00000097021 ACOT7
ENST00000377842 0.370944708074347 0.0837888910427804 -0.0992604056034813 ENSG00000097021 ACOT7
ENST00000473466 0.19432219018539 0.021979056613601 -0.145641613495193 ENSG00000097021 ACOT7
ENST00000541130 0.317431885367974 0.060193913077093 -0.129513245368425 ENSG00000097021 ACOT7
ENST00000377748 0.758505252045406 0.449166666478207 -0.0373968198757416 ENSG00000171680 PLEKHG5
ENST00000400913 0.704105843385162 0.368496662237565 -0.0448458747232753 ENSG00000171680 PLEKHG5
ENST00000489097 0.937406456896659 0.806002449569207 -0.0131780164447003 ENSG00000171680 PLEKHG5
ENST00000340850 0.770969919544681 0.469295253289229 -0.0359795086567269 ENSG00000171680 PLEKHG5
ENST00000487949 0.967643214404883 0.896475682589568 -0.00820850601082797 ENSG00000171680 PLEKHG5
ENST00000377725 0.885441921413698 0.677734282678731 -0.02104089525542 ENSG00000171680 PLEKHG5
ENST00000377728 0.863773033507816 0.63226956233544 -0.0241971163975547 ENSG00000171680 PLEKHG5
ENST00000377732 0.909097283935186 0.731495516598654 -0.0172111869928155 ENSG00000171680 PLEKHG5
ENST00000400915 0.886805098560635 0.681204870513677 -0.0207868279255007 ENSG00000171680 PLEKHG5
ENST00000377740 0.863373195822601 0.630915034752642 -0.0241618292044382 ENSG00000171680 PLEKHG5
ENST00000377737 0.863545156563861 0.631378057447743 -0.0241440646953051 ENSG00000171680 PLEKHG5
ENST00000535355 0.823946143553819 0.555634764787318 -0.0300935735978979 ENSG00000171680 PLEKHG5
ENST00000537245 0.883316989192278 0.672559130183992 -0.0216838471764979 ENSG00000171680 PLEKHG5
ENST00000544978 0.852037438801743 0.608009931803802 -0.0263573693635189 ENSG00000171680 PLEKHG5
ENST00000377705 0.99381967456909 0.9777286308163 0.00136778730412877 ENSG00000162408 NOL9
ENST00000377674 0.87604185865625 0.656275372223873 -0.0275046592390086 ENSG00000204859 ZBTB48
ENST00000488936 0.883474196723538 0.673013616540826 -0.0259487106465565 ENSG00000204859 ZBTB48
ENST00000377658 0.733448653554143 0.409838366642853 -0.0396001633603889 ENSG00000162413 KLHL21
ENST00000377663 0.722197635758829 0.392723267116039 -0.041113319395529 ENSG00000162413 KLHL21
ENST00000467612 0.676004317695173 0.331886085595123 -0.0497900515296441 ENSG00000162413 KLHL21
ENST00000496707 0.488701210187199 0.152206469922437 -0.0888646746168606 ENSG00000162413 KLHL21
ENST00000463043 0.804113658988913 0.521252946958074 -0.035469985633796 ENSG00000162413 KLHL21
ENST00000377648 0.863481215365531 0.631108207916311 0.0249341033371865 ENSG00000116273 PHF13
ENST00000495385 0.893954657965922 0.696361600970213 0.0226414729417464 ENSG00000116273 PHF13
ENST00000377627 0.778247435414394 0.480425231284288 0.0430212198424363 ENSG00000041988 THAP3
ENST00000465508 0.928118595416076 0.778752858423422 -0.0154344340450792 ENSG00000007923 DNAJC11
ENST00000349363 0.844560022817448 0.595048699951858 -0.0207938714988232 ENSG00000007923 DNAJC11
ENST00000451196 0.844560022817448 0.595048699951858 -0.0207938714988232 ENSG00000007923 DNAJC11
ENST00000377577 0.763032572830312 0.456183338302692 -0.0276276327857657 ENSG00000007923 DNAJC11
ENST00000294401 0.831819684680041 0.57166540634402 -0.0215476185501426 ENSG00000007923 DNAJC11
ENST00000542246 0.816250410542057 0.542363863770581 -0.0244479395996263 ENSG00000007923 DNAJC11
ENST00000377573 0.759326562697406 0.450276081129584 -0.0284963727759414 ENSG00000007923 DNAJC11
ENST00000472414 0.857834914832062 0.619755954980472 -0.0313937449368052 ENSG00000007923 DNAJC11
ENST00000426784 0.730693662477599 0.405628444475859 -0.0367267348218618 ENSG00000007923 DNAJC11
ENST00000473993 0.751208241632492 0.438367440789306 -0.0348415034149315 ENSG00000007923 DNAJC11
ENST00000469318 0.857063131184206 0.618354828542627 0.0299563097318923 ENSG00000007923 DNAJC11
ENST00000485073 0.75127446558445 0.438511574569926 -0.0428545045365772 ENSG00000007923 DNAJC11
ENST00000460594 0.628095481799396 0.28037639930827 -0.0636958676876241 ENSG00000007923 DNAJC11
ENST00000465911 0.736490459399544 0.414852720221706 -0.0574124734411165 ENSG00000007923 DNAJC11
ENST00000303635 0.940911853558482 0.816700349985859 0.0147462017978957 ENSG00000171735 CAMTA1
ENST00000490738 0.679265673591034 0.336576180578263 0.0670054999035549 ENSG00000171735 CAMTA1
ENST00000476163 0.482310630673239 0.147855891250858 0.0947269262235197 ENSG00000171735 CAMTA1
ENST00000473578 0.679265673591034 0.336576180578263 0.0670054999035549 ENSG00000171735 CAMTA1
ENST00000557126 0.555980791925559 0.207201395027058 0.0829632452881445 ENSG00000171735 CAMTA1
ENST00000467404 0.677373992130837 0.333766841185663 0.0674572909436898 ENSG00000171735 CAMTA1
ENST00000439411 0.934673650919714 0.798283678562883 0.0162160821067263 ENSG00000171735 CAMTA1
ENST00000461311 0.611092811646602 0.260961757650565 0.0746051844160414 ENSG00000171735 CAMTA1
ENST00000486138 0.707036132841054 0.371767979996522 0.0634280170776756 ENSG00000171735 CAMTA1
ENST00000482934 0.261186006219237 0.04062759022955 0.139445407178306 ENSG00000171735 CAMTA1
ENST00000054666 0.193917054069037 0.0218715047526934 0.082163024276521 ENSG00000049245 VAMP3
ENST00000470357 0.300357434569973 0.0536464314783503 0.0837182216154174 ENSG00000049245 VAMP3
ENST00000487194 0.980146260325296 0.934125650800295 0.00401084704573113 ENSG00000049245 VAMP3
ENST00000493373 0.865595987060157 0.636246616255585 -0.0178088406098273 ENSG00000116288 PARK7
ENST00000460192 0.86648911773588 0.638545509541123 -0.0177591384819743 ENSG00000116288 PARK7
ENST00000338639 0.874105320057831 0.652835405581531 -0.0170013806756832 ENSG00000116288 PARK7
ENST00000493678 0.871689455619608 0.648255338443121 -0.0172319662570853 ENSG00000116288 PARK7
ENST00000377493 0.874105320057831 0.652876453861299 -0.0170001167668813 ENSG00000116288 PARK7
ENST00000465354 0.869786160409908 0.645004441908705 -0.017285778680285 ENSG00000116288 PARK7
ENST00000377491 0.877957709754387 0.660618802231105 -0.0165880003577039 ENSG00000116288 PARK7
ENST00000377488 0.874248996019276 0.653270646218073 -0.0169685933861199 ENSG00000116288 PARK7
ENST00000497113 0.863961612216276 0.632765175972535 -0.0179572399610752 ENSG00000116288 PARK7
ENST00000469225 0.925811629764826 0.773179703188538 -0.0124922748532183 ENSG00000116288 PARK7
ENST00000474874 3.55234109376241e-05 6.21937250181229e-08 0.383244297896634 ENSG00000116285 ERRFI1
ENST00000377482 2.3250283273143e-05 3.36414562928912e-08 0.39188909240574 ENSG00000116285 ERRFI1
ENST00000467067 4.25807467645582e-08 1.97155905843539e-11 0.45152433810969 ENSG00000116285 ERRFI1
ENST00000469499 2.20559828245235e-06 1.59566955264813e-09 0.410450797916985 ENSG00000116285 ERRFI1
ENST00000487559 3.04465407569721e-05 5.12442202657973e-08 0.382430139791627 ENSG00000116285 ERRFI1
ENST00000337907 0.376186668124074 0.0865351263143379 -0.0751191757603531 ENSG00000142599 RERE
ENST00000377464 0.789712735579279 0.498118232464804 -0.0255770885129846 ENSG00000142599 RERE
ENST00000467350 0.419443400621325 0.109067139734039 0.0886918713072888 ENSG00000142599 RERE
ENST00000400907 0.490717109234217 0.153515954085441 -0.0643931979242889 ENSG00000142599 RERE
ENST00000476556 0.700440825708204 0.362574813921041 -0.0382468498958265 ENSG00000142599 RERE
ENST00000400908 0.302315267718384 0.0542627067247204 -0.0933135877239736 ENSG00000142599 RERE
ENST00000505225 0.887638339834741 0.683154253062403 0.0247329446286386 ENSG00000142599 RERE
ENST00000488215 0.372821921650163 0.0846250472961124 -0.100011210529534 ENSG00000142599 RERE
ENST00000460659 0.323193929423312 0.062631791267109 -0.121071522274486 ENSG00000142599 RERE
ENST00000492766 0.324256299472533 0.0630571342879795 -0.120653359788028 ENSG00000142599 RERE
ENST00000465125 0.350749290653049 0.0741351986973937 -0.114042320149463 ENSG00000142599 RERE
ENST00000464972 0.549955194932611 0.201412980745142 -0.0794175379089229 ENSG00000142599 RERE
ENST00000480342 0.292392079385595 0.0508995414267869 -0.116210158622042 ENSG00000142599 RERE
ENST00000469251 0.27139008646312 0.0441727711683593 -0.139354267231604 ENSG00000142599 RERE
ENST00000514428 0.247542614903285 0.036208014441158 -0.137090557861761 ENSG00000142599 RERE
ENST00000468247 0.34951347288981 0.073572201695812 -0.120458538411021 ENSG00000142599 RERE
ENST00000234590 0.980614425511526 0.936001983331858 -0.00291689569007086 ENSG00000074800 ENO1
ENST00000464920 0.953473813306674 0.856556439500687 -0.00668983282874366 ENSG00000074800 ENO1
ENST00000497492 0.899033739522247 0.708013903016351 0.0141385002288868 ENSG00000074800 ENO1
ENST00000486051 0.718793804640285 0.387550838382783 0.0334642815254164 ENSG00000074800 ENO1
ENST00000492343 0.778014784037226 0.47869417132935 0.0276736688463534 ENSG00000074800 ENO1
ENST00000489867 0.87683217142027 0.657789061112784 0.0191556053611867 ENSG00000074800 ENO1
ENST00000377403 0.889982874654258 0.688654365117836 0.0168263544353457 ENSG00000049239 H6PD
ENST00000602477 0.905276514819683 0.722325003534981 -0.0157700627778773 ENSG00000049239 H6PD
ENST00000495451 0.366327444034058 0.0817761583277226 0.0786631165663853 ENSG00000049239 H6PD
ENST00000328089 0.363396688818328 0.0802488752278232 -0.0977270681364635 ENSG00000171621 SPSB1
ENST00000450402 0.336260601203025 0.0680316188400451 -0.112190815535346 ENSG00000171621 SPSB1
ENST00000357898 0.799749976413747 0.514648818987602 -0.0418184876445383 ENSG00000171621 SPSB1
ENST00000377399 0.992840810715761 0.974943383294473 0.0021006442878473 ENSG00000171621 SPSB1
ENST00000302692 0.56332743322491 0.213810986226121 0.0817077879146862 ENSG00000171612 SLC25A33
ENST00000377376 0.914393839967942 0.746007880926502 -0.0214342335251361 ENSG00000188807 TMEM201
ENST00000340381 0.921295829754917 0.760982079874828 -0.0201532114148135 ENSG00000188807 TMEM201
ENST00000536656 0.602180898727132 0.251907985314543 -0.0728239667704032 ENSG00000171608 PIK3CD
ENST00000377346 0.257222336395775 0.0392242476454895 -0.143329649677664 ENSG00000171608 PIK3CD
ENST00000377298 0.792311636006515 0.502818444774362 0.0278077250806835 ENSG00000171603 CLSTN1
ENST00000377288 0.792311636006515 0.502818444774362 0.0278077250806835 ENSG00000171603 CLSTN1
ENST00000477264 0.696659070500554 0.35855819170541 0.0467823006252443 ENSG00000171603 CLSTN1
ENST00000435891 0.627935392600079 0.280123221571551 0.045850898223579 ENSG00000171603 CLSTN1
ENST00000361311 0.792070567720537 0.502290623340983 0.0278296790766478 ENSG00000171603 CLSTN1
ENST00000464286 0.494361867781214 0.156263012346795 0.0780767966989772 ENSG00000171603 CLSTN1
ENST00000377263 0.553499137823921 0.204647000069664 -0.0684681088747761 ENSG00000178585 CTNNBIP1
ENST00000537447 0.682797891893414 0.341127324634923 0.0607151191891722 ENSG00000178585 CTNNBIP1
ENST00000400904 0.307165127693289 0.0561023470145907 -0.108749254666227 ENSG00000178585 CTNNBIP1
ENST00000377258 0.210829094927797 0.0260790880388027 -0.131760489017451 ENSG00000178585 CTNNBIP1
ENST00000488540 0.959879371877011 0.875448842531661 0.00819794095978229 ENSG00000162441 LZIC
ENST00000377223 0.744329495093673 0.428681152415436 0.0416158576947491 ENSG00000162441 LZIC
ENST00000400903 0.714675461105902 0.381297434271298 0.0485515868046323 ENSG00000162441 LZIC
ENST00000541052 0.924866588793411 0.770438219617073 -0.0161020683517973 ENSG00000162441 LZIC
ENST00000377213 0.95928529425569 0.873814608528019 -0.00894181163582687 ENSG00000162441 LZIC
ENST00000377205 0.894830200670014 0.698454901828104 0.0217621583509432 ENSG00000173614 NMNAT1
ENST00000462686 0.868333749605869 0.642459234537692 0.0286313516078993 ENSG00000173614 NMNAT1
ENST00000253251 0.757821111627816 0.448328908483961 -0.0273647067926937 ENSG00000130939 UBE4B
ENST00000377157 0.685278831016316 0.344127417414086 -0.033086480216033 ENSG00000130939 UBE4B
ENST00000377153 0.500293988171015 0.161229174791844 -0.0942793043643284 ENSG00000130939 UBE4B
ENST00000343090 0.752323850382229 0.44060452841867 -0.0277587732103795 ENSG00000130939 UBE4B
ENST00000475795 0.532162356301835 0.185254284787965 0.0748331006979279 ENSG00000130939 UBE4B
ENST00000470736 0.860537409505626 0.62568368687851 -0.0271873623545939 ENSG00000130939 UBE4B
ENST00000466379 0.99882274658357 0.994385910966005 0.000418310231706026 ENSG00000130939 UBE4B
ENST00000377093 0.340806092856788 0.069705125036743 0.0689098529276952 ENSG00000054523 KIF1B
ENST00000263934 0.723708967581195 0.395019315269945 0.0313702598519091 ENSG00000054523 KIF1B
ENST00000377086 0.716117679350846 0.383728433423791 0.0322418094983149 ENSG00000054523 KIF1B
ENST00000377083 0.305326530080858 0.0554385350770607 0.0707075099167685 ENSG00000054523 KIF1B
ENST00000377081 0.730098509881482 0.404495195383753 0.0307368164603093 ENSG00000054523 KIF1B
ENST00000497835 0.980524269713094 0.935521622075492 0.00545431455004396 ENSG00000054523 KIF1B
ENST00000491493 0.764747544753378 0.459045489843933 -0.0328555666802427 ENSG00000142657 PGD
ENST00000487775 0.999033320627304 0.99496913492382 -0.000388055044471458 ENSG00000142657 PGD
ENST00000541529 0.673186138595361 0.32882014218518 -0.0356305519785636 ENSG00000142657 PGD
ENST00000477958 0.936277901316343 0.803027099178544 -0.011743810620211 ENSG00000142657 PGD
ENST00000270776 0.611697612489624 0.261426559499161 -0.0412731379349234 ENSG00000142657 PGD
ENST00000483936 0.636410513642053 0.290018363340034 -0.0418115499334652 ENSG00000142657 PGD
ENST00000538557 0.627550521047026 0.279833487059082 -0.0399975739749817 ENSG00000142657 PGD
ENST00000465632 0.891402195226138 0.691535769464704 -0.0186672337432431 ENSG00000142657 PGD
ENST00000460189 0.74219788867848 0.424369622363682 -0.0332194865703659 ENSG00000142657 PGD
ENST00000493288 0.71511477103696 0.381997440634658 -0.0490848123534866 ENSG00000142657 PGD
ENST00000498356 0.647256112906708 0.301997508740061 -0.0467615081287069 ENSG00000142657 PGD
ENST00000496718 0.823946143553819 0.555590315763687 -0.0299604444253352 ENSG00000142657 PGD
ENST00000377038 0.944960356884167 0.828535590063431 -0.00843574364249233 ENSG00000160049 DFFA
ENST00000476658 0.784079280667754 0.489081177426593 -0.0343162187430628 ENSG00000160049 DFFA
ENST00000377036 0.822107927645198 0.552210321193652 -0.0301211049915258 ENSG00000160049 DFFA
ENST00000472851 0.45252452696831 0.128138456313952 -0.0972493306545655 ENSG00000142655 PEX14
ENST00000356607 0.217964581513287 0.0280193561053154 -0.118343287293571 ENSG00000142655 PEX14
ENST00000538836 0.224654107225027 0.0296940512429191 -0.117721717096354 ENSG00000142655 PEX14
ENST00000491661 0.264517613891581 0.0417265539548502 -0.121080485151339 ENSG00000142655 PEX14
ENST00000473118 0.714760501162273 0.38150754372354 0.0384596825207124 ENSG00000120948 TARDBP
ENST00000240185 0.3874245857797 0.0920071727978095 0.0684146792630705 ENSG00000120948 TARDBP
ENST00000476201 0.646981059171824 0.301706687059392 0.0463816646831358 ENSG00000120948 TARDBP
ENST00000472476 0.855704287242757 0.614951263766092 0.021003080612071 ENSG00000120948 TARDBP
ENST00000439080 0.535859089163033 0.188564837487628 0.0550276710655059 ENSG00000120948 TARDBP
ENST00000473869 0.358275870515888 0.0778726727783717 0.0719654091466395 ENSG00000120948 TARDBP
ENST00000315091 0.387430559728104 0.0920141973517927 0.0686819489217571 ENSG00000120948 TARDBP
ENST00000477447 0.407735529844361 0.102883264785929 0.0745615169596545 ENSG00000120948 TARDBP
ENST00000496840 0.262809368886197 0.0410915331662264 0.10204123710881 ENSG00000120948 TARDBP
ENST00000475189 0.814410318175484 0.538866903574585 -0.0418497244656989 ENSG00000116649 SRM
ENST00000376957 0.834887377844039 0.577304198124663 0.0233795323449416 ENSG00000116649 SRM
ENST00000490101 0.755482008097483 0.444810981978185 -0.0497702948511443 ENSG00000116649 SRM
ENST00000465788 0.8493259505193 0.603322262628697 0.0235809570889992 ENSG00000116649 SRM
ENST00000459997 0.733228961455783 0.409205151286992 0.0355600160619909 ENSG00000116649 SRM
ENST00000487300 0.913842614433168 0.74486620447696 0.016066421811079 ENSG00000116649 SRM
ENST00000304457 0.685694993407105 0.344881523186877 0.0391405761905044 ENSG00000171824 EXOSC10
ENST00000376936 0.685694993407105 0.344881523186877 0.0391405761905044 ENSG00000171824 EXOSC10
ENST00000474216 0.891637471580897 0.691911813264774 0.0222292002180791 ENSG00000171824 EXOSC10
ENST00000544779 0.685740608348589 0.34497380297291 0.0391478160226285 ENSG00000171824 EXOSC10
ENST00000470611 0.695375482012344 0.356840033897445 0.0617344461325541 ENSG00000171824 EXOSC10
ENST00000376838 0.88737169107595 0.682374347348108 -0.0222023741056115 ENSG00000198793 MTOR
ENST00000361445 0.480795242852708 0.146460560362572 -0.0588916329504497 ENSG00000198793 MTOR
ENST00000376810 0.626425949278605 0.278815381203831 0.0718897852638898 ENSG00000120942 UBIAD1
ENST00000376804 0.812795679281628 0.536052172167844 0.0413819127938965 ENSG00000120942 UBIAD1
ENST00000235310 0.649013598280075 0.304250948759639 -0.0682937957886667 ENSG00000116670 MAD2L2
ENST00000376692 0.636487407937524 0.290178885392124 -0.0704845326008624 ENSG00000116670 MAD2L2
ENST00000376672 0.649218504421025 0.304450337543197 -0.0682740027866564 ENSG00000116670 MAD2L2
ENST00000376669 0.680375528227897 0.337669712127927 -0.0640301620892105 ENSG00000116670 MAD2L2
ENST00000376667 0.643241062717304 0.297756801690763 -0.06946107924243 ENSG00000116670 MAD2L2
ENST00000376637 0.855731428855101 0.615425756949142 -0.032478419421295 ENSG00000177674 AGTRAP
ENST00000491346 0.844804840004194 0.595452685861842 -0.0343642993848506 ENSG00000177674 AGTRAP
ENST00000376629 0.855714740039928 0.61529811646883 -0.0324907720403776 ENSG00000177674 AGTRAP
ENST00000376627 0.872076102408485 0.648996447586466 -0.0294404254345935 ENSG00000177674 AGTRAP
ENST00000314340 0.855714740039928 0.615314268448667 -0.0324806825137695 ENSG00000177674 AGTRAP
ENST00000452018 0.835364477478331 0.577976014079303 -0.0361198066593727 ENSG00000177674 AGTRAP
ENST00000510878 0.863695711186099 0.632000515773673 -0.0309874265181121 ENSG00000177674 AGTRAP
ENST00000376592 0.969100363994756 0.902410913086678 0.00740132244685696 ENSG00000177000 MTHFR
ENST00000376583 0.930858563630746 0.787711717724571 0.0161023280040714 ENSG00000177000 MTHFR
ENST00000376590 0.987114933695971 0.954864303989328 0.00343866230536287 ENSG00000177000 MTHFR
ENST00000376585 0.985016754196991 0.948355191675965 0.00400736324720848 ENSG00000177000 MTHFR
ENST00000312413 0.623185297348741 0.274643307752029 -0.0516191604492944 ENSG00000011021 CLCN6
ENST00000346436 0.620242167953111 0.27098451097291 -0.0519935465076294 ENSG00000011021 CLCN6
ENST00000376487 0.712461647513239 0.37845475904224 -0.0459988898588112 ENSG00000011021 CLCN6
ENST00000376496 0.837651260307482 0.582362614845176 -0.0292289508064894 ENSG00000011021 CLCN6
ENST00000376491 0.739795010455589 0.419836667310674 -0.051191808567516 ENSG00000011021 CLCN6
ENST00000376492 0.79569944149782 0.508226653056463 -0.0404588581457011 ENSG00000011021 CLCN6
ENST00000376490 0.739795010455589 0.419836667310674 -0.051191808567516 ENSG00000011021 CLCN6
ENST00000376572 0.783068847269792 0.487979064622865 0.0366031208480716 ENSG00000116685 KIAA2013
ENST00000376576 0.883639924339421 0.673468365084041 0.0254428742802108 ENSG00000116685 KIAA2013
ENST00000485046 0.965247198583032 0.890506883245618 0.00747147343745196 ENSG00000083444 PLOD1
ENST00000449038 0.856911467561061 0.618085360869975 -0.0280139855768759 ENSG00000083444 PLOD1
ENST00000358133 0.882206729122754 0.669975465972616 -0.0232213189739812 ENSG00000083444 PLOD1
ENST00000376369 0.97599247629626 0.921095750846813 0.00531454956463799 ENSG00000083444 PLOD1
ENST00000429000 0.963084772193815 0.883194666293434 0.00796170801261247 ENSG00000083444 PLOD1
ENST00000196061 0.985361075862262 0.94948932469214 0.00340986548697408 ENSG00000083444 PLOD1
ENST00000465920 0.674710614004013 0.330324777149996 0.056888822659437 ENSG00000083444 PLOD1
ENST00000491536 0.983151212014706 0.94259161000089 0.00404367039189138 ENSG00000083444 PLOD1
ENST00000470133 0.711993698067398 0.377736157106589 0.0503419857309939 ENSG00000083444 PLOD1
ENST00000481933 0.990913829149008 0.968474286398871 -0.00233112414019454 ENSG00000083444 PLOD1
ENST00000444836 0.922896964574407 0.76561590533093 -0.0116921239318036 ENSG00000116688 MFN2
ENST00000490079 0.943716603838273 0.824226167892205 -0.0139207203308807 ENSG00000116688 MFN2
ENST00000235329 0.922913302808477 0.765686238404396 -0.0116916307814597 ENSG00000116688 MFN2
ENST00000484391 0.89484858727948 0.698507282108217 -0.0235105813564073 ENSG00000116688 MFN2
ENST00000497302 0.928727578000597 0.780692785515083 -0.0164178933482519 ENSG00000116688 MFN2
ENST00000412236 0.999447826874455 0.9983343084888 -0.000123518935929961 ENSG00000116688 MFN2
ENST00000235332 0.535516544215981 0.188328070482252 -0.0878716318393429 ENSG00000116691 MIIP
ENST00000436478 0.535516544215981 0.188328070482252 -0.0878716318393429 ENSG00000116691 MIIP
ENST00000356315 0.909380876799647 0.732667367316645 -0.0136255843212477 ENSG00000048707 VPS13D
ENST00000358136 0.909380876799647 0.732667367316645 -0.0136255843212477 ENSG00000048707 VPS13D
ENST00000011700 0.756804539878711 0.446722633366558 -0.03247624770087 ENSG00000048707 VPS13D
ENST00000460333 0.934318182778804 0.797587995339317 -0.0139328372718184 ENSG00000048707 VPS13D
ENST00000487188 0.897812033481082 0.704939373724547 0.0251061723331508 ENSG00000048707 VPS13D
ENST00000496628 0.251192777411111 0.0372910363116655 -0.102187854680155 ENSG00000048707 VPS13D
ENST00000543766 0.354460144595603 0.0760443998714984 -0.0993517831388132 ENSG00000048707 VPS13D
ENST00000471923 0.855522347411957 0.614656016876856 -0.0315626357609656 ENSG00000048707 VPS13D
ENST00000376223 0.0114513924086317 0.000178783024784605 -0.236795961013252 ENSG00000162496 DHRS3
ENST00000464917 0.0567452765711757 0.00234167045926891 -0.203296749737457 ENSG00000162496 DHRS3
ENST00000482265 0.0878689070366168 0.00505889543203349 -0.191995878682988 ENSG00000162496 DHRS3
ENST00000376048 0.873596302886298 0.65158210182288 -0.0179355876516889 ENSG00000116731 PRDM2
ENST00000311066 0.850824958246693 0.606082110133752 -0.0208384946936286 ENSG00000116731 PRDM2
ENST00000235372 0.838113766920821 0.583137462450343 -0.021774050409807 ENSG00000116731 PRDM2
ENST00000491134 0.764104748594579 0.457730466681767 -0.0302617507796535 ENSG00000116731 PRDM2
ENST00000502727 0.56871074228245 0.218820987075687 -0.0778273352895462 ENSG00000116731 PRDM2
ENST00000502724 0.61455670372817 0.264028064515312 -0.0704904351827491 ENSG00000116731 PRDM2
ENST00000413440 0.729849336860358 0.404080596813297 -0.0340290204004419 ENSG00000116731 PRDM2
ENST00000343137 0.71417153745098 0.380612730029584 -0.0358474864711299 ENSG00000116731 PRDM2
ENST00000491815 0.498553913273883 0.159959831915372 -0.0897115165058167 ENSG00000116731 PRDM2
ENST00000503842 0.670494083618605 0.326311906796385 -0.0393495593514318 ENSG00000116731 PRDM2
ENST00000407521 0.466891028175744 0.137902149748541 -0.0938242135165442 ENSG00000116731 PRDM2
ENST00000505823 0.676674010869043 0.333098832674148 -0.0388326334215499 ENSG00000116731 PRDM2
ENST00000491547 0.872219643638954 0.649217544103413 -0.0290226954075181 ENSG00000189337 KAZN
ENST00000376030 0.939391438253302 0.811991403133453 -0.0143913027316786 ENSG00000189337 KAZN
ENST00000503743 0.904516892167235 0.720600687440418 -0.0228351026876919 ENSG00000189337 KAZN
ENST00000422387 0.9399819823496 0.814091755208758 -0.0142528938005264 ENSG00000189337 KAZN
ENST00000361144 0.943174124119894 0.822912899743676 -0.0135546686090098 ENSG00000189337 KAZN
ENST00000376028 0.884393559330033 0.675451869945545 -0.0284991702593 ENSG00000189337 KAZN
ENST00000400798 0.968362048144018 0.899114457920016 -0.00777197210441551 ENSG00000189337 KAZN
ENST00000400797 0.899515314047834 0.709341261041376 -0.0243453995091859 ENSG00000189337 KAZN
ENST00000375980 0.120508999001004 0.00884218563974553 -0.120005362436343 ENSG00000142634 EFHD2
ENST00000445566 0.157505325663159 0.014764091385406 -0.128130387855744 ENSG00000142634 EFHD2
ENST00000375849 0.946381106024803 0.832806089502438 -0.00921903140752821 ENSG00000116138 DNAJC16
ENST00000375847 0.954598435506512 0.859693848020037 -0.00768023089351925 ENSG00000116138 DNAJC16
ENST00000475133 0.954598435506512 0.859693848020037 -0.00768023089351925 ENSG00000116138 DNAJC16
ENST00000375838 0.90002073830836 0.710658521099455 0.0195109063261502 ENSG00000116138 DNAJC16
ENST00000483270 0.986627731914739 0.953565761156489 0.00296107925401813 ENSG00000116138 DNAJC16
ENST00000495523 0.941815941986654 0.819027064415661 -0.0147187887504806 ENSG00000116138 DNAJC16
ENST00000480945 0.375741955335443 0.0861066253125759 0.0776870063659623 ENSG00000197312 DDI2
ENST00000320153 0.323193929423312 0.0626348874322559 0.100968165494265 ENSG00000197312 DDI2
ENST00000345034 0.311685528828025 0.0579351663738348 0.119667460487626 ENSG00000215695 RSC1A1
ENST00000375799 0.989891970544663 0.964525917184399 0.00215006946228931 ENSG00000116786 PLEKHM2
ENST00000375793 0.989891970544663 0.964525917184399 0.00215006946228931 ENSG00000116786 PLEKHM2
ENST00000462455 0.964145455304836 0.886731843625802 0.00907638060582653 ENSG00000116786 PLEKHM2
ENST00000453804 0.937814305961792 0.807329485868626 0.0134308139513044 ENSG00000237938 RP11-288I21.1
ENST00000477849 0.536347390180383 0.188974863831648 -0.090136070171351 ENSG00000116786 PLEKHM2
ENST00000496928 0.79470969557632 0.507100773982678 -0.0407440552447478 ENSG00000162458 FBLIM1
ENST00000508310 0.811533100103293 0.533555087289125 -0.0387064668476078 ENSG00000162458 FBLIM1
ENST00000510393 0.901612063855518 0.713486740013954 -0.0230680180286286 ENSG00000162458 FBLIM1
ENST00000430076 0.822630575412908 0.553137884448623 -0.0362498860765707 ENSG00000162458 FBLIM1
ENST00000375771 0.877830590982972 0.660332949555941 -0.0169407964291993 ENSG00000162458 FBLIM1
ENST00000510929 0.850531126239722 0.605575525267581 -0.0316491653819983 ENSG00000162458 FBLIM1
ENST00000502638 0.799984786215793 0.515049818373914 -0.040197469820921 ENSG00000162458 FBLIM1
ENST00000375766 0.888542330977868 0.684642596384789 -0.0156732985921575 ENSG00000162458 FBLIM1
ENST00000400773 0.884242477844497 0.67517015566518 -0.0161789452504311 ENSG00000162458 FBLIM1
ENST00000483633 0.815520642894496 0.54066899661287 -0.0386219199960897 ENSG00000162458 FBLIM1
ENST00000502739 0.48457070104964 0.149440678572694 -0.0850287028354973 ENSG00000162458 FBLIM1
ENST00000431771 0.822852119280778 0.553331489729904 -0.0376334729821466 ENSG00000162458 FBLIM1
ENST00000441801 0.522597033947034 0.177600843971979 -0.073324967546688 ENSG00000162458 FBLIM1
ENST00000332305 0.576858359311271 0.226112584699362 -0.0537182494394415 ENSG00000162458 FBLIM1
ENST00000514156 0.998531570391923 0.993153131866234 -0.000493397280083931 ENSG00000162458 FBLIM1
ENST00000509138 0.70704444796795 0.371814206171825 0.0490258856242286 ENSG00000162458 FBLIM1
ENST00000375759 0.690464008378888 0.350694668821458 0.0305188723637172 ENSG00000065526 SPEN
ENST00000438066 0.822107927645198 0.552169915446761 -0.0367778357030086 ENSG00000065526 SPEN
ENST00000442985 0.207785117383208 0.0252616984264768 -0.13523725243742 ENSG00000065526 SPEN
ENST00000375743 0.553645083300381 0.204969815802997 -0.076192469397816 ENSG00000116809 ZBTB17
ENST00000537142 0.553645083300381 0.204969815802997 -0.076192469397816 ENSG00000116809 ZBTB17
ENST00000375733 0.553645083300381 0.204969815802997 -0.076192469397816 ENSG00000116809 ZBTB17
ENST00000448462 0.624668095172021 0.276689639362991 -0.0689461663317252 ENSG00000116809 ZBTB17
ENST00000358432 0.803736624432571 0.520573348786227 -0.0264614848971961 ENSG00000142627 EPHA2
ENST00000462805 0.908745757196361 0.730959679770559 0.0226040198221801 ENSG00000142627 EPHA2
ENST00000480202 0.727409772382326 0.40049006321507 -0.0445200372887587 ENSG00000142627 EPHA2
ENST00000461614 0.565408600603118 0.215832412621708 -0.0681731805655511 ENSG00000142627 EPHA2
ENST00000270747 0.998761889321163 0.993920686159301 0.000516858414589169 ENSG00000142632 ARHGEF19
ENST00000375592 0.0135056798200535 0.000234109914695336 -0.181128820149103 ENSG00000037637 FBXO42
ENST00000475078 0.653932845728606 0.30971732606833 -0.0676488330683092 ENSG00000055070 SZRD1
ENST00000401088 0.997306681810682 0.989080669730299 -0.000508520611322246 ENSG00000055070 SZRD1
ENST00000471507 0.576106616266985 0.225576182758434 -0.0703871338082334 ENSG00000055070 SZRD1
ENST00000401089 0.997306681810682 0.989080669730299 -0.000508520611322246 ENSG00000055070 SZRD1
ENST00000486763 0.534909137974283 0.187665555452923 -0.0762585478957423 ENSG00000055070 SZRD1
ENST00000476423 0.697328950595804 0.359301936323913 -0.0600297971256485 ENSG00000055070 SZRD1
ENST00000475554 0.596101657476285 0.245351136540259 -0.0672288044453166 ENSG00000055070 SZRD1
ENST00000375590 0.99820008135091 0.991743960324694 -0.000441002259890121 ENSG00000055070 SZRD1
ENST00000472351 0.542371256916386 0.194727689639452 -0.0755436928470581 ENSG00000055070 SZRD1
ENST00000492354 0.996332916050471 0.986818219259851 -0.000613987128572354 ENSG00000055070 SZRD1
ENST00000472461 0.54344038184834 0.195685620676241 -0.0750572808033475 ENSG00000055070 SZRD1
ENST00000491418 0.964320687848172 0.88742802757585 0.00540480959293234 ENSG00000187144 SPATA21
ENST00000466212 0.810346792674418 0.531657239146916 0.0259017072217609 ENSG00000187144 SPATA21
ENST00000337132 0.828047944318037 0.565670615740935 -0.0243904847806267 ENSG00000157191 NECAP2
ENST00000504551 0.495933693537149 0.157368924708298 -0.0715420489130543 ENSG00000157191 NECAP2
ENST00000406746 0.827943761743509 0.565497629247564 -0.0243888820724672 ENSG00000157191 NECAP2
ENST00000457722 0.486219074720186 0.150427367977587 -0.0710175045814567 ENSG00000157191 NECAP2
ENST00000486390 0.371518942584584 0.084020735510433 -0.114376240614095 ENSG00000157191 NECAP2
ENST00000443980 0.827943761743509 0.565497629247564 -0.0243888820724672 ENSG00000157191 NECAP2
ENST00000504858 0.619748226531141 0.270131027549834 -0.0601727022531881 ENSG00000157191 NECAP2
ENST00000508680 0.863695711186099 0.631779600745551 -0.0266682423148216 ENSG00000157191 NECAP2
ENST00000492095 0.827943761743509 0.565497629247564 -0.0243888820724672 ENSG00000157191 NECAP2
ENST00000459640 0.452371432856923 0.128057975785888 -0.0778392785346414 ENSG00000157191 NECAP2
ENST00000496239 0.827943761743509 0.565497629247564 -0.0243888820724672 ENSG00000157191 NECAP2
ENST00000513161 0.495933693537149 0.157368924708298 -0.0715420489130543 ENSG00000157191 NECAP2
ENST00000263511 0.971962689295608 0.909492231692716 0.00631438954451531 ENSG00000080947 CROCCP3
ENST00000591348 0.842159801658413 0.590748060722732 -0.0301223166693067 ENSG00000080947 CROCCP3
ENST00000430580 0.933438865054924 0.794487321998942 0.00953259404183663 ENSG00000219481 NBPF1
ENST00000392963 0.843179351359583 0.592511552137254 0.0225468029455867 ENSG00000219481 NBPF1
ENST00000420031 0.936131930214268 0.802391377894478 -0.0155548560052512 ENSG00000219481 NBPF1
ENST00000432949 0.985179403985844 0.948872366974154 -0.00358053329994437 ENSG00000219481 NBPF1
ENST00000420513 0.817544356744535 0.54462397925091 -0.0295116775277739 ENSG00000219481 NBPF1
ENST00000599069 0.882797151609044 0.671116933368695 -0.0197796170470679 ENSG00000219481 NBPF1
ENST00000599908 0.870215710326644 0.645887618313977 -0.0305116723812447 ENSG00000219481 NBPF1
ENST00000449853 0.989015136976982 0.960577449068934 0.00266908766450983 ENSG00000219481 NBPF1
ENST00000540383 0.896891792413838 0.703068960819212 -0.0207697117270731 ENSG00000215908 CROCCP2
ENST00000412962 0.912968265769181 0.741922359188982 -0.0177300363940777 ENSG00000215908 CROCCP2
ENST00000362058 0.932355553081574 0.791141570616747 -0.018584484613634 ENSG00000215908 CROCCP2
ENST00000466256 0.096242237689432 0.00595382822805245 -0.176201169894758 ENSG00000058453 CROCC
ENST00000375541 0.449042415045981 0.126193843386923 -0.0878309114518941 ENSG00000058453 CROCC
ENST00000445545 0.28402981797254 0.048036069904433 -0.12152110145651 ENSG00000058453 CROCC
ENST00000467938 0.298582915642244 0.0530228435962559 -0.121028595795969 ENSG00000058453 CROCC
ENST00000375535 0.898625098805093 0.70683900945194 -0.0222732234070362 ENSG00000117122 MFAP2
ENST00000375534 0.946806510968431 0.834695689061197 -0.0124596170791748 ENSG00000117122 MFAP2
ENST00000490075 0.914996822670576 0.748109889605462 -0.0190933758392419 ENSG00000117122 MFAP2
ENST00000438542 0.909724538650103 0.733712955447482 -0.0202312872533242 ENSG00000117122 MFAP2
ENST00000476788 0.799699574834955 0.514479082826166 -0.0392255979801588 ENSG00000117122 MFAP2
ENST00000478684 0.846330610644041 0.598549421042069 -0.0330291313963962 ENSG00000117122 MFAP2
ENST00000492598 0.85810926565106 0.620351837448402 -0.0313194480469337 ENSG00000117122 MFAP2
ENST00000446261 0.671124813560539 0.326840327734168 -0.0552226473712815 ENSG00000226526 RP1-37C10.3
ENST00000326735 0.717096744497836 0.385123366061612 -0.0475240471226674 ENSG00000159363 ATP13A2
ENST00000341676 0.793847092091621 0.505163456266975 -0.0367158789198632 ENSG00000159363 ATP13A2
ENST00000452699 0.793917004202818 0.505307633708669 -0.0367074136527027 ENSG00000159363 ATP13A2
ENST00000466561 0.614635684156176 0.264300556835547 -0.0756934625602779 ENSG00000159363 ATP13A2
ENST00000503552 0.521792711872451 0.177138104182779 -0.0936311521043458 ENSG00000159363 ATP13A2
ENST00000463860 0.735150650330699 0.412421301866852 -0.0569343234146014 ENSG00000159363 ATP13A2
ENST00000510069 0.948975576412005 0.842208134331054 -0.0123536432481361 ENSG00000159363 ATP13A2
ENST00000375499 0.714760501162273 0.381470020238673 -0.0410718707369752 ENSG00000117118 SDHB
ENST00000485515 0.656476434546532 0.312031790639962 -0.048895794380384 ENSG00000117118 SDHB
ENST00000491274 0.842523126271524 0.591419246266013 -0.0283358081310576 ENSG00000117118 SDHB
ENST00000475506 0.823969909846702 0.555743335131297 -0.0335260021531445 ENSG00000117118 SDHB
ENST00000463045 0.756732669919175 0.446624690444541 -0.0434528377311714 ENSG00000117118 SDHB
ENST00000466613 0.471571599952715 0.140362012134323 -0.0921251542325124 ENSG00000117118 SDHB
ENST00000375436 0.540990296022877 0.193094522257963 -0.0550004707386775 ENSG00000179051 RCC2
ENST00000474892 0.70384817646275 0.367717424241041 -0.051753437315378 ENSG00000179051 RCC2
ENST00000375433 0.577095088430196 0.22630284906648 -0.0554506966071173 ENSG00000179051 RCC2
ENST00000361221 0.0516560422019808 0.00196312177470629 -0.182675354220422 ENSG00000074964 ARHGEF10L
ENST00000452522 0.0516560422019808 0.00196312177470629 -0.182675354220422 ENSG00000074964 ARHGEF10L
ENST00000434513 0.15694660672974 0.0146654877048944 -0.14978213922413 ENSG00000074964 ARHGEF10L
ENST00000375415 0.101644818315245 0.00651972855063491 -0.168240903879463 ENSG00000074964 ARHGEF10L
ENST00000469726 0.0929735865554723 0.0055830307773977 -0.174834884518867 ENSG00000074964 ARHGEF10L
ENST00000375408 0.109240079045213 0.00745668518302163 -0.172463168905015 ENSG00000074964 ARHGEF10L
ENST00000167825 0.109240079045213 0.00745668518302163 -0.172463168905015 ENSG00000074964 ARHGEF10L
ENST00000475356 0.101171377841684 0.00647765000216247 -0.176089918424813 ENSG00000074964 ARHGEF10L
ENST00000494072 0.381014194147363 0.0889859308368343 -0.0809147986849959 ENSG00000255275 RP13-279N23.2
ENST00000538309 0.652868067470428 0.308667238012011 -0.068928442787102 ENSG00000159423 ALDH4A1
ENST00000538839 0.68990659596135 0.349996580216937 -0.0638163451555871 ENSG00000159423 ALDH4A1
ENST00000290597 0.690464008378888 0.350836814202179 -0.0637466549267319 ENSG00000159423 ALDH4A1
ENST00000375341 0.695313948941587 0.356782014285732 -0.0630113044720846 ENSG00000159423 ALDH4A1
ENST00000455833 0.647619034621141 0.302624173799422 -0.048763120819186 ENSG00000169991 IFFO2
ENST00000416166 0.690451567335372 0.350650531917818 0.0549485702062962 ENSG00000169991 IFFO2
ENST00000375254 0.844419384027604 0.594778556755177 0.0224509078156465 ENSG00000127481 UBR4
ENST00000375226 0.844104455892344 0.594268607717483 0.0224812892305182 ENSG00000127481 UBR4
ENST00000375267 0.844104455892344 0.594268607717483 0.0224812892305182 ENSG00000127481 UBR4
ENST00000375217 0.844104455892344 0.594268607717483 0.0224812892305182 ENSG00000127481 UBR4
ENST00000375225 0.387042152394656 0.0918004387063758 -0.110701773252897 ENSG00000127481 UBR4
ENST00000429347 0.867260941298249 0.640042891406951 -0.0228144433892859 ENSG00000127481 UBR4
ENST00000375224 0.983454130439073 0.943909450736289 -0.00322266499795053 ENSG00000127481 UBR4
ENST00000459947 0.641494746729852 0.295335412760199 -0.0729676982504566 ENSG00000127481 UBR4
ENST00000543981 0.942524295036499 0.821012958817388 -0.0105774424866746 ENSG00000127481 UBR4
ENST00000467272 0.945728056754601 0.830506060556594 0.0115896280179241 ENSG00000127481 UBR4
ENST00000375218 0.917443396625097 0.753095200668961 0.0196534407296327 ENSG00000127481 UBR4
ENST00000425413 0.826272963080508 0.562047153737763 0.0307059428422388 ENSG00000127481 UBR4
ENST00000417040 0.644459600463074 0.299019690960133 0.0494876122368177 ENSG00000127481 UBR4
ENST00000475973 0.0697178395231391 0.00333498057448052 0.197861645845491 ENSG00000127481 UBR4
ENST00000419533 0.550442672711411 0.201841237271726 0.0579783127166832 ENSG00000127481 UBR4
ENST00000437898 0.322141517644155 0.062212392001339 0.0553509985420831 ENSG00000230424 RP1-43E13.2
ENST00000477853 0.446820785724698 0.124769876517523 0.0455607403577118 ENSG00000127463 EMC1
ENST00000480380 0.530175902603833 0.183519477341004 0.0518969264521669 ENSG00000127463 EMC1
ENST00000375199 0.495933693537149 0.157372407584258 0.043763426491182 ENSG00000127463 EMC1
ENST00000375208 0.598536656598641 0.247877592678063 0.039898641472926 ENSG00000127463 EMC1
ENST00000461353 0.760951329664307 0.453473646028416 0.0375389458606826 ENSG00000127463 EMC1
ENST00000486405 0.44483957275105 0.123767558008545 0.0847643513936295 ENSG00000127463 EMC1
ENST00000486238 0.843137785071499 0.592218857793469 0.031610746513697 ENSG00000127463 EMC1
ENST00000494770 0.689012239094781 0.348818563525198 0.0481132308589732 ENSG00000127463 EMC1
ENST00000462505 0.827583942273929 0.564850708140461 0.0348909867940589 ENSG00000127463 EMC1
ENST00000467423 0.752740625386098 0.441150177344338 0.0411845826585392 ENSG00000127463 EMC1
ENST00000475079 0.948647763322688 0.841456071496668 -0.0100038734830949 ENSG00000127463 EMC1
ENST00000488681 0.938778848569665 0.810039021874516 -0.0124969028592706 ENSG00000127463 EMC1
ENST00000356068 0.939391438253302 0.812013447864095 -0.0123614422270018 ENSG00000127463 EMC1
ENST00000330263 0.686314217142584 0.345509697237478 -0.0430500703980939 ENSG00000053372 MRTO4
ENST00000493700 0.971689590631514 0.908482106355273 0.00784611790779049 ENSG00000053372 MRTO4
ENST00000479559 0.740256831732776 0.421058671198073 -0.0524364534366591 ENSG00000053372 MRTO4
ENST00000235835 0.623185297348741 0.274504500193201 -0.0597839132982996 ENSG00000053371 AKR7A2
ENST00000330072 0.619321443046864 0.269726426494226 -0.0603415221470289 ENSG00000053371 AKR7A2
ENST00000489286 0.681252804046061 0.33907598520206 -0.0550490019418714 ENSG00000053371 AKR7A2
ENST00000481966 0.525353579946192 0.179628821162792 -0.0855338321977481 ENSG00000053371 AKR7A2
ENST00000492217 0.889980510768735 0.688612721689973 -0.0261855734644551 ENSG00000053371 AKR7A2
ENST00000401084 0.675038701490196 0.330679012899568 -0.038980751650589 ENSG00000077549 CAPZB
ENST00000264203 0.675038701490196 0.330688880208916 -0.0389814680145928 ENSG00000077549 CAPZB
ENST00000375144 0.849725073506468 0.604256831143587 -0.0217129000447469 ENSG00000077549 CAPZB
ENST00000375142 0.676004317695173 0.331939373682635 -0.0388839978895086 ENSG00000077549 CAPZB
ENST00000433834 0.729982545126115 0.404335886820998 -0.0327272476153672 ENSG00000077549 CAPZB
ENST00000264202 0.691341385574376 0.351972710858027 -0.03711078176772 ENSG00000077549 CAPZB
ENST00000413711 0.793959355657679 0.505380541354506 -0.0297787365957505 ENSG00000077549 CAPZB
ENST00000459967 0.638193533312683 0.291745087560495 -0.0540742645040707 ENSG00000077549 CAPZB
ENST00000457768 0.998396640198438 0.992473117125156 -0.000591690327117035 ENSG00000077549 CAPZB
ENST00000489607 0.88540124550734 0.677297619045637 -0.0248761264893585 ENSG00000077549 CAPZB
ENST00000482808 0.503646711608769 0.163670478791358 -0.0771447477078203 ENSG00000077549 CAPZB
ENST00000602662 0.60999160817264 0.259422712234461 -0.0583273230481375 ENSG00000270136 MINOS1-NBL1
ENST00000486890 0.568067938567833 0.218261315556347 -0.0761714750375034 ENSG00000173436 MINOS1
ENST00000322753 0.599584063108117 0.248860890827608 -0.0716700480137845 ENSG00000173436 MINOS1
ENST00000498067 0.448804629983651 0.126013627804618 -0.115467548967538 ENSG00000173436 MINOS1
ENST00000462646 0.558609350273653 0.209510837024588 -0.0775224865464509 ENSG00000173436 MINOS1
ENST00000467029 0.604685605265368 0.254431320192107 -0.0717527095760053 ENSG00000173436 MINOS1
ENST00000481464 0.606415879947111 0.255931508078153 -0.0715252369851072 ENSG00000173436 MINOS1
ENST00000498642 0.603914537744101 0.253789833707463 -0.0718977371853152 ENSG00000173436 MINOS1
ENST00000479642 0.42370374182216 0.111443549873296 -0.118377239572954 ENSG00000173436 MINOS1
ENST00000602293 0.638443654394326 0.292016471221482 -0.0617651808385265 ENSG00000270136 MINOS1-NBL1
ENST00000602384 0.642221439330443 0.29643920210789 -0.0616431228562796 ENSG00000270136 MINOS1-NBL1
ENST00000602450 0.638510169178706 0.29209654743233 -0.0617630506669602 ENSG00000270136 MINOS1-NBL1
ENST00000485362 0.602180898727132 0.251717379614523 -0.0721618478114934 ENSG00000173436 MINOS1
ENST00000428975 0.989754114431073 0.963016776029018 0.00316826778423853 ENSG00000158747 NBL1
ENST00000289749 0.938155447304244 0.808076758592116 -0.0164192437190579 ENSG00000158747 NBL1
ENST00000451758 0.999437584658198 0.997454587448515 -0.000217239063249581 ENSG00000158747 NBL1
ENST00000375136 0.846483227557131 0.598706348093641 -0.0274493107418654 ENSG00000158747 NBL1
ENST00000548815 0.852076823864535 0.608062694655036 -0.0267633696276225 ENSG00000158747 NBL1
ENST00000425400 0.990710203570697 0.967760107553845 -0.00278247982396012 ENSG00000158747 NBL1
ENST00000427894 0.975449171828299 0.919755190579971 -0.00694419177787902 ENSG00000158747 NBL1
ENST00000375120 0.877394138394444 0.659240068008702 0.0231480879110533 ENSG00000169914 OTUD3
ENST00000375078 0.597782012285786 0.247284233767015 0.0743365427602913 ENSG00000162545 CAMK2N1
ENST00000264198 0.0524027159049522 0.00202902054291081 0.175090273099879 ENSG00000090432 MUL1
ENST00000321556 0.32288962317435 0.0624679488658518 -0.0790959098779918 ENSG00000158828 PINK1
ENST00000492302 0.354043043472021 0.075680703403656 -0.0772239061371655 ENSG00000158828 PINK1
ENST00000451424 0.843672006676273 0.59329935407126 0.0193859249864705 ENSG00000117242 PINK1-AS
ENST00000400490 0.302315267718384 0.0542583165446689 -0.0857275250736482 ENSG00000158828 PINK1
ENST00000602624 0.537401366417597 0.189981445359754 0.0503415016299502 ENSG00000244038 DDOST
ENST00000375048 0.536098003459112 0.188780777725784 0.0504651858732257 ENSG00000244038 DDOST
ENST00000415136 0.539305537681369 0.191586004848285 0.0500509279245553 ENSG00000244038 DDOST
ENST00000475210 0.574275100822923 0.224036423029107 0.0643075512362859 ENSG00000244038 DDOST
ENST00000464364 0.657140989959697 0.312529910854631 0.0427718254115559 ENSG00000244038 DDOST
ENST00000477229 0.493465813751498 0.155461152373124 0.0636612428615772 ENSG00000244038 DDOST
ENST00000312239 0.859655538640748 0.623446795169458 0.0198340354068123 ENSG00000127483 HP1BP3
ENST00000375003 0.673925598372859 0.329561631094564 0.0393268180283645 ENSG00000127483 HP1BP3
ENST00000413451 0.93962189496388 0.812452925565928 -0.0160940516065737 ENSG00000203394 RP5-930J4.4
ENST00000488722 0.846321738938736 0.598530901060722 0.0255011036900607 ENSG00000127483 HP1BP3
ENST00000491748 0.311670590717757 0.0578951456834795 -0.116031173428528 ENSG00000127483 HP1BP3
ENST00000419948 0.709829262293523 0.375229424743573 0.0403421398570177 ENSG00000127483 HP1BP3
ENST00000438032 0.940007949577817 0.814183005406842 0.00969535346124972 ENSG00000127483 HP1BP3
ENST00000424732 0.94758790427035 0.836854147704684 0.00841114112345602 ENSG00000127483 HP1BP3
ENST00000417710 0.969801201144763 0.90458117641035 0.00571866233028948 ENSG00000127483 HP1BP3
ENST00000487117 0.714380932183177 0.380848683114953 0.0431045145058445 ENSG00000127483 HP1BP3
ENST00000375000 0.973675698422472 0.914687676815589 0.00516792270200277 ENSG00000127483 HP1BP3
ENST00000437575 0.74431745642242 0.428505710479752 -0.0383619000940701 ENSG00000127483 HP1BP3
ENST00000419490 0.760951329664307 0.453086421644555 -0.0368154267693368 ENSG00000127483 HP1BP3
ENST00000414993 0.743847831683068 0.427639078108138 -0.0387996960552768 ENSG00000127483 HP1BP3
ENST00000443615 0.751208241632492 0.438396834265588 -0.0384446547924188 ENSG00000127483 HP1BP3
ENST00000264211 0.670483128862278 0.3262449203598 -0.0295923816724006 ENSG00000075151 EIF4G3
ENST00000400422 0.539217965401033 0.191494469018448 -0.0470567348509718 ENSG00000075151 EIF4G3
ENST00000602326 0.539217965401033 0.191494469018448 -0.0470567348509718 ENSG00000075151 EIF4G3
ENST00000374935 0.6666983879085 0.322341028496475 -0.0297914940785293 ENSG00000075151 EIF4G3
ENST00000537738 0.863361398675935 0.630889619584106 -0.0148736866227336 ENSG00000075151 EIF4G3
ENST00000374937 0.565495276995603 0.215963687073474 -0.0377455868176727 ENSG00000075151 EIF4G3
ENST00000536266 0.743524603173293 0.426360451851499 -0.0231871511376658 ENSG00000075151 EIF4G3
ENST00000435383 0.816699761580154 0.543296788993497 -0.0345296233831092 ENSG00000075151 EIF4G3
ENST00000496705 0.353001350615409 0.0751446473277473 -0.0882605809678784 ENSG00000075151 EIF4G3
ENST00000374933 0.563634525968664 0.214097171474597 -0.0573772567317593 ENSG00000075151 EIF4G3
ENST00000544689 0.614760599224787 0.264461271205466 -0.0509798106872333 ENSG00000075151 EIF4G3
ENST00000356916 0.395612927891932 0.0963137750177873 -0.0905660516815647 ENSG00000075151 EIF4G3
ENST00000374927 0.447598544466863 0.125318784515479 -0.077507206538768 ENSG00000075151 EIF4G3
ENST00000438975 0.374058991525348 0.085206776009717 -0.101112625033469 ENSG00000075151 EIF4G3
ENST00000411888 0.358280146983109 0.0778800012751366 -0.102427535218889 ENSG00000075151 EIF4G3
ENST00000415912 0.623399085304277 0.274879380217076 -0.0410561365835281 ENSG00000117298 ECE1
ENST00000357071 0.908664437080831 0.730712394829823 -0.0135586963322867 ENSG00000117298 ECE1
ENST00000531334 0.513397089610394 0.170724786725568 -0.0776847396630962 ENSG00000117298 ECE1
ENST00000374893 0.818208376684905 0.545701136053276 -0.0251955803713435 ENSG00000117298 ECE1
ENST00000436918 0.828542789541913 0.566586469937708 -0.0238504313167458 ENSG00000117298 ECE1
ENST00000264205 0.866847989229495 0.639537448240866 -0.019530327939669 ENSG00000117298 ECE1
ENST00000526194 0.896141232732132 0.701034201696705 -0.017915575397395 ENSG00000117298 ECE1
ENST00000470394 0.890621291490239 0.690153851938033 -0.0221414111737736 ENSG00000117298 ECE1
ENST00000528294 0.830685533137856 0.570080663802647 0.0317256392359715 ENSG00000117298 ECE1
ENST00000473505 0.961352562617336 0.878681938007145 -0.00957795893555 ENSG00000117298 ECE1
ENST00000481130 0.913371438448726 0.74317349612691 -0.0220713619306201 ENSG00000117298 ECE1
ENST00000527991 0.862807775816966 0.629968459530452 -0.0326059292848436 ENSG00000117298 ECE1
ENST00000463334 0.345224178878612 0.0716445107659453 -0.110154771599154 ENSG00000117298 ECE1
ENST00000454000 0.739850994060776 0.420249414874724 -0.0412144993687342 ENSG00000142794 NBPF3
ENST00000318220 0.783063082967739 0.487952811828461 -0.0349934784691399 ENSG00000142794 NBPF3
ENST00000478653 0.473758745033835 0.141777369336124 -0.0951782244521461 ENSG00000142794 NBPF3
ENST00000318249 0.783063082967739 0.487952811828461 -0.0349934784691399 ENSG00000142794 NBPF3
ENST00000342104 0.783063082967739 0.487952811828461 -0.0349934784691399 ENSG00000142794 NBPF3
ENST00000486229 0.582445460494976 0.232027555538078 -0.0649509851607278 ENSG00000142794 NBPF3
ENST00000434838 0.805429117928981 0.52323313398039 -0.034313428990413 ENSG00000142794 NBPF3
ENST00000400301 0.606033748111387 0.255568549437238 0.0432123381740761 ENSG00000090686 USP48
ENST00000308271 0.643082352737341 0.297567758971986 0.0397131661289242 ENSG00000090686 USP48
ENST00000374732 0.664938865004309 0.320759667553007 0.0445578301237165 ENSG00000090686 USP48
ENST00000529637 0.523737554634271 0.178441489162131 0.0526543418339962 ENSG00000090686 USP48
ENST00000464577 0.404228874461183 0.101007307898071 0.0959409810362688 ENSG00000090686 USP48
ENST00000487880 0.925811629764826 0.773142612402565 0.0170116981551889 ENSG00000090686 USP48
ENST00000526044 0.551821843417842 0.203100651565859 0.0753328480262057 ENSG00000090686 USP48
ENST00000534705 0.555014421660997 0.205963659220886 0.0746370091944874 ENSG00000090686 USP48
ENST00000421625 0.699750897470914 0.361903809457118 0.0435756723014523 ENSG00000090686 USP48
ENST00000374730 0.791223038412784 0.50092551287405 -0.0423079237729922 ENSG00000090686 USP48
ENST00000527823 0.407845374171033 0.102964551576227 0.102827118404122 ENSG00000090686 USP48
ENST00000532737 0.416388534164842 0.107501166441476 0.0980104548703964 ENSG00000090686 USP48
ENST00000344642 0.768343175829247 0.46545841909572 0.038056308927253 ENSG00000187942 LDLRAD2
ENST00000543870 0.841004657466201 0.588714012325341 0.0312801190955641 ENSG00000187942 LDLRAD2
ENST00000484271 0.874198164362721 0.653167399507649 0.0318003197816887 ENSG00000187942 LDLRAD2
ENST00000486901 0.909562588752103 0.733038250485954 0.0179227471554189 ENSG00000142798 HSPG2
ENST00000374695 0.899102969068031 0.708294247398832 0.0177077503074656 ENSG00000142798 HSPG2
ENST00000481644 0.641553894946703 0.295425402280176 0.0672936713185869 ENSG00000142798 HSPG2
ENST00000469378 0.324686826335095 0.0632716135920893 0.113915554272648 ENSG00000142798 HSPG2
ENST00000426143 0.868060427180076 0.641637731833751 0.0285153451807269 ENSG00000142798 HSPG2
ENST00000471322 0.818164840138258 0.545589271242867 0.0341146592697206 ENSG00000142798 HSPG2
ENST00000374676 0.944598768569762 0.827316646317517 0.0114351259715692 ENSG00000142798 HSPG2
ENST00000453796 0.577950687755678 0.227744732875138 -0.0736652757303757 ENSG00000142798 HSPG2
ENST00000430507 0.71885069497916 0.387668837147963 -0.0421591982865397 ENSG00000142798 HSPG2
ENST00000493940 0.675754636664285 0.331590273660086 -0.0517091748677507 ENSG00000142798 HSPG2
ENST00000427897 0.947708498556249 0.837499950071231 0.0133429665666402 ENSG00000142798 HSPG2
ENST00000498495 0.801166335219475 0.516778962342335 0.0442989876574218 ENSG00000142798 HSPG2
ENST00000480900 0.447097031034225 0.124945480631367 0.0956333918453183 ENSG00000142798 HSPG2
ENST00000412328 0.709829262293523 0.375210885408459 0.0474071263728478 ENSG00000142798 HSPG2
ENST00000374673 0.852340173177386 0.608908650691775 0.029532505872607 ENSG00000142798 HSPG2
ENST00000439717 0.538899915819701 0.191170986748345 0.0685847905874834 ENSG00000142798 HSPG2
ENST00000400259 0.995281945516803 0.982494824308282 -0.00082359125958064 ENSG00000070831 CDC42
ENST00000344548 0.995281945516803 0.98250825808664 -0.000822711278764292 ENSG00000070831 CDC42
ENST00000315554 0.765697522719031 0.460822256469891 -0.024653199592441 ENSG00000070831 CDC42
ENST00000498236 0.722260571191901 0.39287369160215 -0.0283141348631681 ENSG00000070831 CDC42
ENST00000421089 0.885441921413698 0.677475377915516 -0.0138310140724737 ENSG00000070831 CDC42
ENST00000411827 0.838181765734264 0.583372523848255 -0.0189218753265376 ENSG00000070831 CDC42
ENST00000404138 0.945849714221799 0.831313653070013 0.0100731822748651 ENSG00000184677 ZBTB40
ENST00000400239 0.800262191365569 0.515384076909174 0.044488451010855 ENSG00000184677 ZBTB40
ENST00000375647 0.945849714221799 0.831313653070013 0.0100731822748651 ENSG00000184677 ZBTB40
ENST00000374651 0.95252321031833 0.853979672961922 0.00947903304609533 ENSG00000184677 ZBTB40
ENST00000544305 0.552470678123504 0.203571279793569 -0.072721915055134 ENSG00000133216 EPHB2
ENST00000374630 0.494921421649045 0.156667171613676 -0.0759163804855618 ENSG00000133216 EPHB2
ENST00000400191 0.752323850382229 0.440594720285231 -0.0361612738154891 ENSG00000133216 EPHB2
ENST00000374632 0.79354339028796 0.5044038826159 -0.0332284385193113 ENSG00000133216 EPHB2
ENST00000374627 0.546979492878078 0.19889659734227 -0.0713908722765707 ENSG00000133216 EPHB2
ENST00000465676 0.745804342137142 0.431002219946716 -0.0505539807822378 ENSG00000133216 EPHB2
ENST00000356634 0.639978915131619 0.293829884188584 0.0361004379431758 ENSG00000004487 KDM1A
ENST00000400181 0.639978915131619 0.293762589607759 0.0361077228130773 ENSG00000004487 KDM1A
ENST00000542151 0.639978915131619 0.293750142489779 0.0361028823079798 ENSG00000004487 KDM1A
ENST00000427154 0.682254277780993 0.34014046791146 0.0287790695558452 ENSG00000240553 RP1-184J9.2
ENST00000465864 0.555896310203811 0.207133953298538 -0.0712509836717992 ENSG00000004487 KDM1A
ENST00000494920 0.915574509337925 0.749376014980833 0.0154707998930861 ENSG00000004487 KDM1A
ENST00000602503 0.812795679281628 0.536029367944496 0.034550324399163 ENSG00000004487 KDM1A
ENST00000374623 0.998955471477202 0.994691496131593 0.000203031903251635 ENSG00000169641 LUZP1
ENST00000418342 0.591881752011077 0.24132764049543 -0.0341617548018083 ENSG00000169641 LUZP1
ENST00000302291 0.561686615237858 0.212054306804991 -0.0363646694545006 ENSG00000169641 LUZP1
ENST00000314174 0.419637533510402 0.109171820414936 -0.0549902527897974 ENSG00000169641 LUZP1
ENST00000471849 0.495487167222719 0.157123173354166 -0.0654585956157818 ENSG00000169641 LUZP1
ENST00000475164 0.549955194932611 0.201434757877429 -0.0761219872212302 ENSG00000169641 LUZP1
ENST00000478691 0.710284071886416 0.376037984301364 0.0285809822235098 ENSG00000125944 HNRNPR
ENST00000374616 0.777158449873411 0.477352411367883 0.0230507619035655 ENSG00000125944 HNRNPR
ENST00000476660 0.790374548560937 0.499499570250584 0.03129693223933 ENSG00000125944 HNRNPR
ENST00000374612 0.775710347169885 0.475461880462111 0.0231512986485114 ENSG00000125944 HNRNPR
ENST00000302271 0.777406096799698 0.477727620377197 0.0230453460237042 ENSG00000125944 HNRNPR
ENST00000427764 0.795613618015697 0.508137300312722 0.0211709405922202 ENSG00000125944 HNRNPR
ENST00000606561 0.806078705093246 0.524782946011206 0.0205779679831254 ENSG00000125944 HNRNPR
ENST00000426846 0.821385299083823 0.550738176629725 0.0195347519628252 ENSG00000125944 HNRNPR
ENST00000463552 0.917473030582406 0.753321718725535 0.010895610734637 ENSG00000125944 HNRNPR
ENST00000470941 0.752310158663893 0.440451235225194 0.032097767412021 ENSG00000125944 HNRNPR
ENST00000476451 0.759475780590961 0.45049957485557 0.0294062774216476 ENSG00000125944 HNRNPR
ENST00000490652 0.792622427936684 0.503302396834144 -0.0387808834176468 ENSG00000125944 HNRNPR
ENST00000336689 0.103950791575837 0.0068217860575394 -0.175205889383927 ENSG00000088280 ASAP3
ENST00000492982 0.0590550857391739 0.00249851068846719 -0.198732677916163 ENSG00000088280 ASAP3
ENST00000437606 0.0739013738092341 0.00370298150106172 -0.191903241204413 ENSG00000088280 ASAP3
ENST00000374561 0.996617699768388 0.987403110259302 -0.000785151146432011 ENSG00000117318 ID3
ENST00000463312 0.838166648332531 0.583194782165394 0.0391212138141467 ENSG00000117318 ID3
ENST00000486541 0.97075337380049 0.907054355537595 -0.0058007349000871 ENSG00000117318 ID3
ENST00000374550 0.957228228857909 0.868654977851625 -0.00794661388443269 ENSG00000142676 RPL11
ENST00000467075 0.7557061270504 0.445340883529759 -0.0294918079168278 ENSG00000142676 RPL11
ENST00000482370 0.95747598733242 0.869253868346819 -0.00791348695781539 ENSG00000142676 RPL11
ENST00000443624 0.961310315298518 0.878590781135417 -0.00732974698886329 ENSG00000142676 RPL11
ENST00000458455 0.954508120235899 0.859513175597462 -0.00852258491159684 ENSG00000142676 RPL11
ENST00000418390 0.300105126624214 0.0535285347395765 0.0737359035462717 ENSG00000011007 TCEB3
ENST00000609199 0.582738527712415 0.232220469581601 0.0483926243366539 ENSG00000011007 TCEB3
ENST00000487554 0.853222314559601 0.610448023324872 0.0286092522047225 ENSG00000011007 TCEB3
ENST00000427796 0.221895107327552 0.0288959365370408 0.123277101562969 ENSG00000236810 RP5-886K2.3
ENST00000246151 0.964477882710645 0.887856632677756 0.00752752835132478 ENSG00000057757 PITHD1
ENST00000374524 0.744474606214556 0.429055870791923 0.0482827211407296 ENSG00000057757 PITHD1
ENST00000374514 0.442506402009506 0.122517117526157 -0.0721680645964264 ENSG00000011009 LYPLA2
ENST00000400061 0.452675816751014 0.128214045504415 -0.0710639709449706 ENSG00000011009 LYPLA2
ENST00000420982 0.477358493156013 0.144211829763346 -0.0723439374690544 ENSG00000011009 LYPLA2
ENST00000374505 0.417036899782079 0.107777779586279 -0.0773078465603228 ENSG00000011009 LYPLA2
ENST00000495365 0.435919723143602 0.118472626458593 -0.0745925236782212 ENSG00000011009 LYPLA2
ENST00000374503 0.378228894640049 0.0874974471510751 -0.0812716825497186 ENSG00000011009 LYPLA2
ENST00000374502 0.427060650817843 0.113420220016228 -0.0756516983728537 ENSG00000011009 LYPLA2
ENST00000492577 0.466971296809014 0.137963183854482 -0.0714872262085741 ENSG00000011009 LYPLA2
ENST00000421070 0.53603064041111 0.18868012449411 -0.0705703205894632 ENSG00000011009 LYPLA2
ENST00000374501 0.822450464069404 0.552844392239066 -0.0375987135572172 ENSG00000011009 LYPLA2
ENST00000472213 0.567553981849789 0.21769264212128 -0.0828412545880601 ENSG00000011009 LYPLA2
ENST00000481736 0.937814305961792 0.807236130243613 -0.0146473237555134 ENSG00000117308 GALE
ENST00000374497 0.913578509946693 0.744133811903409 -0.0194471967077649 ENSG00000117308 GALE
ENST00000459934 0.941998633546356 0.819620499701784 -0.0136845235995653 ENSG00000117308 GALE
ENST00000429356 0.940911853558482 0.816722162503955 -0.0140047071924469 ENSG00000117308 GALE
ENST00000418277 0.930362491142664 0.786014462477569 -0.0162796909648079 ENSG00000117308 GALE
ENST00000470949 0.958222823540223 0.871005584005545 0.0104052016939122 ENSG00000117308 GALE
ENST00000425913 0.949413784275499 0.843637769117813 0.0123842582280282 ENSG00000117308 GALE
ENST00000445705 0.975486638034775 0.919818746779868 0.00646684737996931 ENSG00000117308 GALE
ENST00000467493 0.967930182810712 0.897224235973228 0.00837589337273985 ENSG00000117308 GALE
ENST00000374490 0.79839735243052 0.512572209273964 0.0323791475304261 ENSG00000117305 HMGCL
ENST00000374487 0.786550982421486 0.492322736262459 0.0339643441797437 ENSG00000117305 HMGCL
ENST00000374483 0.786550982421486 0.492322736262459 0.0339643441797437 ENSG00000117305 HMGCL
ENST00000436439 0.79839735243052 0.512572209273964 0.0323791475304261 ENSG00000117305 HMGCL
ENST00000235958 0.798401332460763 0.512586316741181 0.0323795533086567 ENSG00000117305 HMGCL
ENST00000509389 0.738739530793865 0.418624768260373 0.0425951864355404 ENSG00000117305 HMGCL
ENST00000513148 0.686383839368202 0.345630631682711 0.0541631221878979 ENSG00000117305 HMGCL
ENST00000471915 0.780103398553609 0.483117339412736 0.0382052583450083 ENSG00000189266 PNRC2
ENST00000334351 0.725843236042411 0.398147087483973 0.0443904340267793 ENSG00000189266 PNRC2
ENST00000374468 0.760004307364912 0.451423280819799 0.039568080278058 ENSG00000189266 PNRC2
ENST00000579103 0.99421315055836 0.978665105982148 0.00177420400829044 ENSG00000189266 PNRC2
ENST00000344989 0.0382408828586368 0.00118465288517683 0.130730730680774 ENSG00000188529 SRSF10
ENST00000453840 0.0366916247510302 0.00109843401449649 0.131569758454967 ENSG00000188529 SRSF10
ENST00000341154 0.0390456859787786 0.00122031892745344 0.130367603763068 ENSG00000188529 SRSF10
ENST00000484146 0.0375701958510839 0.00114522775985333 0.131574415106865 ENSG00000188529 SRSF10
ENST00000473858 0.0369507920945873 0.00110833128851834 0.131944654333415 ENSG00000188529 SRSF10
ENST00000374452 0.0371063151082704 0.00111401087174512 0.131935234547335 ENSG00000188529 SRSF10
ENST00000374453 0.0361030755349072 0.00105991926525533 0.13246487079549 ENSG00000188529 SRSF10
ENST00000343255 0.0371459322964426 0.00111902174790476 0.133171562822695 ENSG00000188529 SRSF10
ENST00000492112 0.0371577568331828 0.00112028636448779 0.133167181579629 ENSG00000188529 SRSF10
ENST00000485841 0.0287664696793011 0.0007217914242903 0.151743925994702 ENSG00000188529 SRSF10
ENST00000338597 0.0364179948204953 0.0010759967072098 0.14575196533026 ENSG00000188529 SRSF10
ENST00000495785 0.045384768401853 0.00156093868635265 0.129048671623823 ENSG00000188529 SRSF10
ENST00000473754 0.0352149348951457 0.00102238209754953 0.147875534711286 ENSG00000188529 SRSF10
ENST00000485292 0.367443512685186 0.0822377626781811 0.100632159141853 ENSG00000188529 SRSF10
ENST00000469303 0.355467165970559 0.0765220309429108 0.108470127717912 ENSG00000188529 SRSF10
ENST00000468303 0.725962795481988 0.3983698781493 -0.056038994766098 ENSG00000001460 STPG1
ENST00000374399 0.928629426062585 0.779983217214325 -0.0148108693988748 ENSG00000001461 NIPAL3
ENST00000003912 0.807316070310584 0.526708554379908 -0.0300499735038563 ENSG00000001461 NIPAL3
ENST00000488155 0.750123212833761 0.436949593446313 0.0515869022836803 ENSG00000001461 NIPAL3
ENST00000358028 0.844419384027604 0.594759138739058 0.0312084481873756 ENSG00000001461 NIPAL3
ENST00000339255 0.855669516047997 0.614861031469813 0.0281028183848623 ENSG00000001461 NIPAL3
ENST00000475663 0.701818180345266 0.36439714796731 0.059719002671 ENSG00000001461 NIPAL3
ENST00000428131 0.920030901682356 0.757916189426702 0.020145512541264 ENSG00000001461 NIPAL3
ENST00000374395 0.956223177776309 0.865058770461109 0.0116197449975483 ENSG00000117602 RCAN3
ENST00000478890 0.635122370913842 0.288539938099792 0.0568061187351477 ENSG00000133226 SRRM1
ENST00000593639 0.626853497002612 0.27933220203712 0.0588653719400234 ENSG00000133226 SRRM1
ENST00000323848 0.64613191075674 0.300805499085541 0.0435779183002852 ENSG00000133226 SRRM1
ENST00000466910 0.747142226831397 0.432471695768295 0.0467101797520872 ENSG00000133226 SRRM1
ENST00000468822 0.605128223304443 0.254848609633408 0.0571487928506459 ENSG00000133226 SRRM1
ENST00000447431 0.565346737514062 0.215657012932927 0.0540327977842027 ENSG00000133226 SRRM1
ENST00000600523 0.676390554486341 0.332667878043816 0.0563038436920483 ENSG00000133226 SRRM1
ENST00000462710 0.614598370410628 0.264119662502946 0.059083754936847 ENSG00000133226 SRRM1
ENST00000374389 0.563162774459629 0.213386948178936 0.0545028994876146 ENSG00000133226 SRRM1
ENST00000490543 0.614598370410628 0.264119662502946 0.059083754936847 ENSG00000133226 SRRM1
ENST00000479034 0.504843284266953 0.164852228240634 0.0587976383890999 ENSG00000133226 SRRM1
ENST00000596378 0.600501141715885 0.250337298676424 0.0492249896278635 ENSG00000133226 SRRM1
ENST00000494934 0.56262352826924 0.213002960957719 0.0745064352419736 ENSG00000133226 SRRM1
ENST00000495561 0.602115348950139 0.251642258060479 0.0714459927472253 ENSG00000133226 SRRM1
ENST00000537199 0.570006892910984 0.220120094578758 0.0621832685056652 ENSG00000133226 SRRM1
ENST00000496882 0.580662576169587 0.230485537273705 0.0758097089329168 ENSG00000133226 SRRM1
ENST00000461768 0.423763509988259 0.111487590524445 0.100044500437646 ENSG00000133226 SRRM1
ENST00000485541 0.28764216176161 0.0491736911276395 0.132864290267575 ENSG00000133226 SRRM1
ENST00000374379 0.0743253940135961 0.00373866050677589 0.133539566635182 ENSG00000169504 CLIC4
ENST00000497755 0.93262690615855 0.792620897611806 0.0115000846718452 ENSG00000169504 CLIC4
ENST00000488683 0.0741469809303419 0.00372279812229839 0.133590909189298 ENSG00000169504 CLIC4
ENST00000489758 0.970361883953158 0.905836966908262 0.00614664840709163 ENSG00000169504 CLIC4
ENST00000236273 0.515137438297608 0.172306287781077 0.0588064991962145 ENSG00000117614 SYF2
ENST00000354361 0.504841968288327 0.16470494979661 0.0599598131180495 ENSG00000117614 SYF2
ENST00000474160 0.690464008378888 0.351079664212185 0.047142653755642 ENSG00000117614 SYF2
ENST00000476231 0.366327444034058 0.0817739766066216 0.0985726661157036 ENSG00000117614 SYF2
ENST00000243189 0.294596975381317 0.0516098062996616 0.0920863993933997 ENSG00000117616 C1orf63
ENST00000569495 0.258974465352102 0.0398600816964696 0.144294171925661 ENSG00000117616 C1orf63
ENST00000498238 0.294898154145224 0.0517008120407871 0.0920757546871096 ENSG00000117616 C1orf63
ENST00000566395 0.107193634936226 0.00722927324397714 0.165053551177267 ENSG00000117616 C1orf63
ENST00000565733 0.142095663078646 0.012177807217485 0.154862550150041 ENSG00000117616 C1orf63
ENST00000568254 0.294921052503083 0.0517665135998799 0.0920679453050382 ENSG00000117616 C1orf63
ENST00000473314 0.580238953429657 0.230149473758062 0.0540034163514345 ENSG00000117616 C1orf63
ENST00000417642 0.294921052503083 0.0517665135998799 0.0920679453050382 ENSG00000117616 C1orf63
ENST00000570063 0.138679508031156 0.0115850075078187 0.156101098948937 ENSG00000117616 C1orf63
ENST00000475766 0.125331848788324 0.00952358408670525 0.160630214852805 ENSG00000117616 C1orf63
ENST00000491378 0.185404885825906 0.0201334597193457 0.15976975869365 ENSG00000117616 C1orf63
ENST00000431849 0.743565346076942 0.426503996090464 0.0392547504811294 ENSG00000117616 C1orf63
ENST00000568212 0.856720772146731 0.617711147077841 0.025310383867916 ENSG00000117616 C1orf63
ENST00000568701 0.986484952414648 0.953213770329533 0.00313140325500188 ENSG00000117616 C1orf63
ENST00000561867 0.712269788558875 0.378259201520442 -0.0467163730853666 ENSG00000117616 C1orf63
ENST00000568996 0.703867059140923 0.367764372047513 -0.0478575628824513 ENSG00000117616 C1orf63
ENST00000374358 0.932355553081574 0.791522498064304 -0.00960658671074407 ENSG00000183726 TMEM50A
ENST00000498135 0.96523926401957 0.890386035843151 0.0053016398417603 ENSG00000183726 TMEM50A
ENST00000491936 0.990279744918857 0.965891480388453 0.00160658429097842 ENSG00000183726 TMEM50A
ENST00000480937 0.987407193217782 0.955611820358282 0.00208045735489042 ENSG00000183726 TMEM50A
ENST00000468704 0.951520011899879 0.851455660607942 0.00769894617756535 ENSG00000183726 TMEM50A
ENST00000487234 0.924714305578995 0.77011598639375 -0.0162115370081592 ENSG00000183726 TMEM50A
ENST00000399763 0.933443933422588 0.794606134304953 -0.0124656138599736 ENSG00000204178 TMEM57
ENST00000399766 0.933443933422588 0.794606134304953 -0.0124656138599736 ENSG00000204178 TMEM57
ENST00000374343 0.93192516762838 0.790070601656471 -0.01274793845857 ENSG00000204178 TMEM57
ENST00000470035 0.967643214404883 0.896341821760372 0.00881731159139823 ENSG00000204178 TMEM57
ENST00000374338 0.474749819360678 0.142382640313924 -0.0762044467786194 ENSG00000157978 LDLRAP1
ENST00000488127 0.702809731951554 0.365918593325619 -0.0511927046931279 ENSG00000157978 LDLRAP1
ENST00000354177 0.915444717565595 0.749126872585913 -0.0125881473006504 ENSG00000162430 SEPN1
ENST00000361547 0.915444717565595 0.749126872585913 -0.0125881473006504 ENSG00000162430 SEPN1
ENST00000374315 0.915444717565595 0.749084734662266 -0.0125891497298293 ENSG00000162430 SEPN1
ENST00000559265 0.999111826223494 0.995849000892669 0.000200007048454394 ENSG00000255054 RP1-317E23.6
ENST00000494537 0.904447200054717 0.720383815628086 0.0196257187133071 ENSG00000162430 SEPN1
ENST00000527604 0.920037343293445 0.758150913293156 0.0118379989356609 ENSG00000255054 RP1-317E23.6
ENST00000442055 0.977112511510134 0.923769452331876 -0.00485571078440626 ENSG00000228172 RP1-317E23.3
ENST00000453649 0.978058232785622 0.926285139325978 -0.00469825455802326 ENSG00000228172 RP1-317E23.3
ENST00000424294 0.881970212032908 0.669040172725858 0.0227473875702249 ENSG00000117640 MTFR1L
ENST00000374303 0.764028675632055 0.457614761414263 0.0355298498687219 ENSG00000117640 MTFR1L
ENST00000533762 0.791248665831603 0.500993103213523 0.036466907824124 ENSG00000117640 MTFR1L
ENST00000529116 0.804466992726258 0.52190482915944 0.0347728326117702 ENSG00000117640 MTFR1L
ENST00000474295 0.764028675632055 0.457614761414263 0.0355298498687219 ENSG00000117640 MTFR1L
ENST00000488327 0.828167860285857 0.56584275713469 0.0306201757158301 ENSG00000117640 MTFR1L
ENST00000472643 0.685733313052135 0.34495069546334 0.0471722847635886 ENSG00000117640 MTFR1L
ENST00000494293 0.734872450953399 0.411973917478465 0.046968980043492 ENSG00000117640 MTFR1L
ENST00000469815 0.57717040783312 0.226446721121617 0.0589492997640544 ENSG00000117640 MTFR1L
ENST00000526894 0.68592257891488 0.345114970433602 0.0471752853645074 ENSG00000117640 MTFR1L
ENST00000478284 0.891210688961058 0.691258250266907 0.0207514566042002 ENSG00000117640 MTFR1L
ENST00000524618 0.574275100822923 0.224031142759178 0.0593253542645205 ENSG00000117640 MTFR1L
ENST00000374307 0.764104748594579 0.457730939584503 0.0355363176738218 ENSG00000117640 MTFR1L
ENST00000528624 0.93077271300334 0.787276454228134 0.0149403886947524 ENSG00000117640 MTFR1L
ENST00000525713 0.833593411600027 0.575247733391628 0.030520553893305 ENSG00000117640 MTFR1L
ENST00000374301 0.797326211116994 0.510928664779938 0.0315838240281176 ENSG00000117640 MTFR1L
ENST00000464008 0.902783683650449 0.717333690063439 0.0187716024900308 ENSG00000117640 MTFR1L
ENST00000526158 0.839051982617403 0.585500941229633 0.0290083676956179 ENSG00000117640 MTFR1L
ENST00000530599 0.848233552222029 0.601462529712184 0.0287700381055476 ENSG00000117640 MTFR1L
ENST00000374300 0.793994317136139 0.50550332906688 0.0324357065790468 ENSG00000117640 MTFR1L
ENST00000466284 0.700932736745933 0.363235125109324 0.0453074255342939 ENSG00000117640 MTFR1L
ENST00000531361 0.704897825911376 0.369279258456093 0.0486129505153906 ENSG00000117640 MTFR1L
ENST00000497956 0.815213234454103 0.539835391523104 0.0359369433809584 ENSG00000117640 MTFR1L
ENST00000538789 0.64214712488657 0.296263372287499 0.0686050045028823 ENSG00000127423 AUNIP
ENST00000455431 0.953960350609733 0.857752692840462 0.0110770491421625 ENSG00000236528 RP1-125I3.2
ENST00000374296 0.948352272527611 0.83998476443753 0.0117177406387076 ENSG00000182749 PAQR7
ENST00000426559 0.232933712774 0.0322395756274741 -0.12116602395725 ENSG00000117632 STMN1
ENST00000455785 0.263063369182607 0.0412340183811087 -0.116762041307004 ENSG00000117632 STMN1
ENST00000399728 0.263386848276976 0.0413518838276316 -0.116769743712166 ENSG00000117632 STMN1
ENST00000465604 0.293960574643419 0.0514235349496316 -0.111608913486944 ENSG00000117632 STMN1
ENST00000357865 0.295336329991002 0.0519462383865411 -0.111561295127531 ENSG00000117632 STMN1
ENST00000374291 0.302821295184796 0.054469098770194 -0.111452304027996 ENSG00000117632 STMN1
ENST00000485226 0.304146310129144 0.0549618314943554 -0.111969603681705 ENSG00000117632 STMN1
ENST00000446334 0.366040085803082 0.0815776048536396 -0.106104258763152 ENSG00000117632 STMN1
ENST00000580971 0.424543115338078 0.11204839873596 -0.111448899912302 ENSG00000264021 MIR3917
ENST00000374282 0.95987697955251 0.875343456628187 0.0102454471099729 ENSG00000158006 PAFAH2
ENST00000270792 0.39938789174996 0.0981422121424582 -0.0830191916813335 ENSG00000142669 SH3BGRL3
ENST00000319041 0.394345150731654 0.0957099596418066 -0.0835437048014195 ENSG00000142669 SH3BGRL3
ENST00000314675 0.484406831594474 0.149334007899523 -0.0708863336708662 ENSG00000158062 UBXN11
ENST00000434391 0.732829311342054 0.408499959767517 0.0328135515689095 ENSG00000117682 DHDDS
ENST00000427245 0.990620168087283 0.967414153905472 0.00197679099081588 ENSG00000117682 DHDDS
ENST00000527611 0.989801225625129 0.963867411900636 -0.00237205526997196 ENSG00000117682 DHDDS
ENST00000374186 0.97578279384758 0.920719231861158 -0.00475826541718526 ENSG00000117682 DHDDS
ENST00000525682 0.85929544498484 0.622380662329717 0.0210427684759435 ENSG00000117682 DHDDS
ENST00000236342 0.851981308420503 0.607901802551307 0.0220611981658459 ENSG00000117682 DHDDS
ENST00000526219 0.901612063855518 0.713597926451221 0.0156782120963685 ENSG00000117682 DHDDS
ENST00000374185 0.999111826223494 0.995989240356144 0.000243811921783202 ENSG00000117682 DHDDS
ENST00000487944 0.958720131561176 0.872533533323683 0.00830624244285107 ENSG00000117682 DHDDS
ENST00000360009 0.732910417500999 0.408599813996645 0.0328115631332544 ENSG00000117682 DHDDS
ENST00000533087 0.984712171736725 0.947396878898133 0.00324160805558733 ENSG00000117682 DHDDS
ENST00000531312 0.999447826874455 0.998324962932428 -0.000102667649108398 ENSG00000117682 DHDDS
ENST00000525165 0.988238028652771 0.957941334327325 -0.0025708149945296 ENSG00000117682 DHDDS
ENST00000525546 0.964380617013992 0.887686482069786 -0.00702331125885625 ENSG00000117682 DHDDS
ENST00000528557 0.968699266536115 0.901247034278246 -0.00590700821417893 ENSG00000117682 DHDDS
ENST00000525326 0.995711075362293 0.983767498538075 0.0010216407717959 ENSG00000117682 DHDDS
ENST00000526278 0.980614425511526 0.936044301572894 0.00394614377718768 ENSG00000117682 DHDDS
ENST00000436153 0.999033320627304 0.995506064205794 -0.000276402002895567 ENSG00000117682 DHDDS
ENST00000529688 0.997898851178786 0.990776990754007 -0.000565822978238858 ENSG00000117682 DHDDS
ENST00000530781 0.965474291084744 0.891521067047596 -0.00713156848329747 ENSG00000117682 DHDDS
ENST00000531955 0.967059980544653 0.895109777686096 0.00661016071864773 ENSG00000117682 DHDDS
ENST00000525410 0.923870774084236 0.767853955654153 0.0150567195488642 ENSG00000117682 DHDDS
ENST00000430232 0.751638587655188 0.439131163488176 0.0374123682562547 ENSG00000117682 DHDDS
ENST00000431933 0.576152339282047 0.225602422237104 0.0565669243904686 ENSG00000117682 DHDDS
ENST00000416052 0.549699973439399 0.201142951863405 0.082773573432734 ENSG00000117682 DHDDS
ENST00000468388 0.695038456074862 0.356467858834958 -0.0366820130646205 ENSG00000198830 HMGN2
ENST00000479815 0.984282795955486 0.946216760487981 0.00249679253396494 ENSG00000198830 HMGN2
ENST00000460563 0.950338699333586 0.848088459603227 0.0075041583303883 ENSG00000198830 HMGN2
ENST00000464888 0.989804953556432 0.964111729707024 -0.00170374372511799 ENSG00000198830 HMGN2
ENST00000463817 0.962089525666548 0.880291313303766 0.00588635978358701 ENSG00000198830 HMGN2
ENST00000467700 0.953110132532244 0.855884955510131 0.00713554560891866 ENSG00000198830 HMGN2
ENST00000361427 0.972492326627257 0.911226098039818 0.004334053947791 ENSG00000198830 HMGN2
ENST00000466194 0.998792151428062 0.994167578438466 0.000298017496361713 ENSG00000198830 HMGN2
ENST00000493418 0.983485053209652 0.944180942245346 0.00284846186495848 ENSG00000198830 HMGN2
ENST00000324856 0.697707535328945 0.35960526808851 -0.0320256405417755 ENSG00000117713 ARID1A
ENST00000457599 0.621409160740101 0.272239272189759 -0.0397887755963349 ENSG00000117713 ARID1A
ENST00000374152 0.846034127276732 0.597739906250659 0.0215383746136846 ENSG00000117713 ARID1A
ENST00000430799 0.253407567872563 0.0379678690432977 0.107775777197583 ENSG00000117713 ARID1A
ENST00000466382 0.381774871345526 0.0893507429102599 0.0916774655075726 ENSG00000117713 ARID1A
ENST00000540690 0.393578604841675 0.0953934947578264 0.0903828432176061 ENSG00000117713 ARID1A
ENST00000532781 0.559796551429008 0.210370488173446 0.0705289992835887 ENSG00000117713 ARID1A
ENST00000472757 0.980733544324379 0.936856531373647 -0.00517990590604608 ENSG00000060642 PIGV
ENST00000078527 0.944960356884167 0.82853847982017 -0.0139291442761025 ENSG00000060642 PIGV
ENST00000449950 0.964703960087137 0.88855229008927 -0.00907612626777011 ENSG00000060642 PIGV
ENST00000374145 0.978287268822051 0.926960876346811 -0.00591365717167867 ENSG00000060642 PIGV
ENST00000374142 0.800491899004247 0.515943854050587 -0.0311278380656229 ENSG00000204160 ZDHHC18
ENST00000374141 0.775857201599213 0.475707576582575 -0.045347304981698 ENSG00000204160 ZDHHC18
ENST00000488397 0.964145455304836 0.886760499022077 -0.00736128708687808 ENSG00000204160 ZDHHC18
ENST00000374135 0.959744324183267 0.875119346038135 -0.00747577705696608 ENSG00000142751 GPN2
ENST00000374133 0.927870823436301 0.777718790658902 0.0179376086415258 ENSG00000142751 GPN2
ENST00000477418 0.92135953417762 0.761145928566632 0.0193800961313082 ENSG00000142751 GPN2
ENST00000431781 0.749323593321018 0.435868089087088 0.0505978482079915 ENSG00000142751 GPN2
ENST00000435827 0.327878969366674 0.0645758368949839 -0.0910056428482975 ENSG00000090273 NUDC
ENST00000321265 0.739850994060776 0.420293137475377 -0.0323385730903686 ENSG00000090273 NUDC
ENST00000452707 0.182250722382254 0.0194560399024232 -0.117389630801729 ENSG00000090273 NUDC
ENST00000484772 0.556606226757455 0.20775283923827 0.0641777195397903 ENSG00000090273 NUDC
ENST00000522111 0.463542805961056 0.135705255136735 0.0812502880564246 ENSG00000253368 TRNP1
ENST00000531285 0.764417441554615 0.458136717649945 0.0476893179454284 ENSG00000253368 TRNP1
ENST00000374089 0.940049990859179 0.814287428417288 0.0131065579574357 ENSG00000090020 SLC9A1
ENST00000263980 0.694093217320342 0.355271842266279 -0.0457838623991954 ENSG00000090020 SLC9A1
ENST00000545949 0.639287514932557 0.292869489027786 -0.0550357811149111 ENSG00000090020 SLC9A1
ENST00000447808 0.606093276600008 0.255636982698358 -0.0773874185122898 ENSG00000090020 SLC9A1
ENST00000374086 0.529173393893861 0.182546286193174 -0.0745883011366549 ENSG00000090020 SLC9A1
ENST00000374084 0.464966943075729 0.136676669998793 -0.0896125406630118 ENSG00000090020 SLC9A1
ENST00000319394 0.884750551782055 0.675950023608759 -0.0205362251799325 ENSG00000142784 WDTC1
ENST00000361771 0.870163467449254 0.645748117816549 -0.0225748941164334 ENSG00000142784 WDTC1
ENST00000447062 0.984098588934751 0.945515845245487 0.00356331154128615 ENSG00000142784 WDTC1
ENST00000491239 0.955348296926619 0.861695043073949 0.00942554482523019 ENSG00000142784 WDTC1
ENST00000374076 0.579960083427967 0.22968641398754 -0.0648509977151625 ENSG00000186501 TMEM222
ENST00000464720 0.580028945939825 0.229898323245307 -0.0648393389296912 ENSG00000186501 TMEM222
ENST00000608611 0.580028945939825 0.229898323245307 -0.0648393389296912 ENSG00000186501 TMEM222
ENST00000466759 0.93077271300334 0.787232345941352 -0.0175365490042483 ENSG00000186501 TMEM222
ENST00000486082 0.733422677580975 0.409631684648133 -0.0467729910300911 ENSG00000186501 TMEM222
ENST00000464813 0.963856427112336 0.885126232898448 -0.00875152791839054 ENSG00000186501 TMEM222
ENST00000478104 0.64613191075674 0.300815203734646 -0.0562492729080666 ENSG00000186501 TMEM222
ENST00000498220 0.838763545490017 0.584334818356526 -0.0322244901877013 ENSG00000186501 TMEM222
ENST00000471456 0.59871077558637 0.247984353830528 -0.0741367217073601 ENSG00000186501 TMEM222
ENST00000470223 0.570006892910984 0.220155954135384 -0.0790849248293492 ENSG00000186501 TMEM222
ENST00000472410 0.998590280798309 0.993489172131562 0.000502148037772802 ENSG00000142733 MAP3K6
ENST00000374040 0.977934240040252 0.925713100999676 0.00557202342580215 ENSG00000142733 MAP3K6
ENST00000493901 0.977652934466877 0.925067769143518 0.00562092254373722 ENSG00000142733 MAP3K6
ENST00000357582 0.987564815866107 0.956702807769613 0.00324844012630688 ENSG00000142733 MAP3K6
ENST00000430629 0.493975589227719 0.155826292806679 -0.044969173091072 ENSG00000158195 WASF2
ENST00000536657 0.444166020831694 0.123393731912961 -0.0663149381389059 ENSG00000158195 WASF2
ENST00000247087 0.230628248664956 0.0315045954773028 -0.109635782798446 ENSG00000126705 AHDC1
ENST00000374011 0.224528938325858 0.0296256590596208 -0.11087653508646 ENSG00000126705 AHDC1
ENST00000490295 0.0277912992507253 0.000687624749952835 -0.191948024902605 ENSG00000126705 AHDC1
ENST00000480033 0.00805229134865614 0.000104160615605084 -0.238299174003464 ENSG00000126705 AHDC1
ENST00000373943 0.323584612025626 0.062828190600357 0.0840814241841151 ENSG00000117758 STX12
ENST00000440806 0.687044015107336 0.346325376176487 0.043078118490824 ENSG00000117758 STX12
ENST00000468761 0.712934772428735 0.378945173995393 -0.0499085022794023 ENSG00000117758 STX12
ENST00000472285 0.464680815418379 0.136408212513139 0.094158052520791 ENSG00000117758 STX12
ENST00000311772 0.826396261086393 0.562246478072452 -0.025540623254397 ENSG00000117751 PPP1R8
ENST00000236412 0.826355642580286 0.562194929368018 -0.0255523094445665 ENSG00000117751 PPP1R8
ENST00000373931 0.826091116514459 0.561811764359483 -0.0255475883285531 ENSG00000117751 PPP1R8
ENST00000431586 0.785508218331671 0.490968599443257 -0.0349821070128681 ENSG00000117751 PPP1R8
ENST00000486634 0.898383915300152 0.706233333115194 0.0208131548982502 ENSG00000117751 PPP1R8
ENST00000373912 0.758505252045406 0.449240298095477 0.0441583424591592 ENSG00000117748 RPA2
ENST00000373909 0.740161027340046 0.420822540344654 0.0473394870829052 ENSG00000117748 RPA2
ENST00000313433 0.903762892444706 0.719262506845934 0.0221474488788029 ENSG00000117748 RPA2
ENST00000444045 0.805145845063954 0.522633147908298 0.0442284371609343 ENSG00000117748 RPA2
ENST00000373871 0.658025639704526 0.313683700254139 -0.0411106763969489 ENSG00000158161 EYA3
ENST00000436342 0.658025639704526 0.313683700254139 -0.0411106763969489 ENSG00000158161 EYA3
ENST00000373864 0.541091783534655 0.193410679648511 -0.0663392966812118 ENSG00000158161 EYA3
ENST00000540618 0.676004317695173 0.331957323387238 -0.0509825215808471 ENSG00000158161 EYA3
ENST00000545175 0.670494745196589 0.326321930336735 -0.0512085595222869 ENSG00000158161 EYA3
ENST00000373863 0.725990068113578 0.398418480045912 -0.0443430203382223 ENSG00000158161 EYA3
ENST00000471498 0.881970212032908 0.668983643343962 -0.0233232134945378 ENSG00000158161 EYA3
ENST00000603289 0.442076854940013 0.122238633480891 0.0683041055627775 ENSG00000126698 DNAJC8
ENST00000263697 0.499285121933519 0.16057429108138 0.056836200957096 ENSG00000126698 DNAJC8
ENST00000596102 0.823946143553819 0.555628137844625 0.0408447497528946 ENSG00000269804 AL353354.2
ENST00000489277 0.499285121933519 0.16057429108138 0.056836200957096 ENSG00000126698 DNAJC8
ENST00000470967 0.760930698266561 0.452834799875643 0.0441303378090488 ENSG00000126698 DNAJC8
ENST00000482674 0.908337400469223 0.730130162682024 0.0198189758970512 ENSG00000126698 DNAJC8
ENST00000488868 0.916643033864116 0.751552533464478 0.0181810054442191 ENSG00000126698 DNAJC8
ENST00000497986 0.536971118007157 0.189546469633194 -0.0647483592286834 ENSG00000130770 ATPIF1
ENST00000335514 0.536971118007157 0.189546469633194 -0.0647483592286834 ENSG00000130770 ATPIF1
ENST00000468425 0.51758508339008 0.173819710172659 -0.0666616278781784 ENSG00000130770 ATPIF1
ENST00000465645 0.536971118007157 0.189546469633194 -0.0647483592286834 ENSG00000130770 ATPIF1
ENST00000253063 0.408956844960502 0.103516069393907 0.104728700709639 ENSG00000130766 SESN2
ENST00000373842 0.658598384933735 0.314499556863805 0.0651508608206166 ENSG00000130772 MED18
ENST00000398997 0.658598384933735 0.314499556863805 0.0651508608206166 ENSG00000130772 MED18
ENST00000373839 0.835853134278499 0.578813640545511 -0.0259208636138795 ENSG00000204138 PHACTR4
ENST00000463428 0.839993551405535 0.587151611238202 -0.0331446721676356 ENSG00000204138 PHACTR4
ENST00000493669 0.998510075827272 0.993019946344485 -0.000439620773862866 ENSG00000204138 PHACTR4
ENST00000373836 0.894301943680837 0.697110901318406 -0.0194033161217672 ENSG00000204138 PHACTR4
ENST00000398958 0.985685348222457 0.950015644699099 0.00253534648031171 ENSG00000180198 RCC1
ENST00000413987 0.615695477721509 0.265323660554021 0.0541357271269497 ENSG00000242125 SNHG3
ENST00000427469 0.889122512680101 0.686303024004444 -0.0166222249903713 ENSG00000180198 RCC1
ENST00000447507 0.46629186653341 0.137495108636479 0.087104276329781 ENSG00000242125 SNHG3
ENST00000434290 0.909603212407896 0.733465684638255 -0.0139524949830956 ENSG00000180198 RCC1
ENST00000373833 0.983151212014706 0.942591411655673 0.00291032268998513 ENSG00000180198 RCC1
ENST00000437681 0.865546956938677 0.636119622136163 0.0259799068765027 ENSG00000242125 SNHG3
ENST00000419074 0.180305909413965 0.0190288899185583 -0.13026379772855 ENSG00000180198 RCC1
ENST00000373832 0.78030461120674 0.483334754833345 -0.0419142090494925 ENSG00000180198 RCC1
ENST00000373831 0.589959989236141 0.238947795154214 -0.0766822005285544 ENSG00000180198 RCC1
ENST00000411533 0.436193165443483 0.118625292681708 -0.1018003538073 ENSG00000180198 RCC1
ENST00000430407 0.252571062333116 0.0377182824160796 -0.13735392108826 ENSG00000180198 RCC1
ENST00000373830 0.298582915642244 0.0530525055086751 -0.117535003361538 ENSG00000180098 TRNAU1AP
ENST00000480930 0.244592372491705 0.0353827534498462 -0.12951948554821 ENSG00000180098 TRNAU1AP
ENST00000491577 0.23466179364302 0.0327332574167896 -0.131245108314266 ENSG00000180098 TRNAU1AP
ENST00000484775 0.294596975381317 0.051625926397969 -0.121810073463216 ENSG00000180098 TRNAU1AP
ENST00000531126 0.804244896508959 0.521560128410313 0.0437011756966809 ENSG00000197989 SNHG12
ENST00000461448 0.804244896508959 0.521560128410313 0.0437011756966809 ENSG00000197989 SNHG12
ENST00000470977 0.804244896508959 0.521560128410313 0.0437011756966809 ENSG00000197989 SNHG12
ENST00000474814 0.804244896508959 0.521560128410313 0.0437011756966809 ENSG00000197989 SNHG12
ENST00000481220 0.804237867885514 0.521480003609918 0.0437134463693645 ENSG00000197989 SNHG12
ENST00000488745 0.817859514886986 0.545148950577306 0.0411237891863686 ENSG00000197989 SNHG12
ENST00000483436 0.810115804230372 0.530785736878686 0.0427778443883006 ENSG00000197989 SNHG12
ENST00000471683 0.820449628678703 0.549327918606825 0.0365143924079625 ENSG00000120656 TAF12
ENST00000373824 0.961439090283636 0.878931056302963 0.00737945118007359 ENSG00000120656 TAF12
ENST00000263974 0.955812291245109 0.863635984364268 0.00833027543114837 ENSG00000120656 TAF12
ENST00000495422 0.990279744918857 0.965536149644684 -0.00225183766127389 ENSG00000120656 TAF12
ENST00000373816 0.996046437988924 0.984942357912451 0.00109498041631717 ENSG00000162419 GMEB1
ENST00000361872 0.992406105281006 0.973710180563506 -0.00209150823004956 ENSG00000162419 GMEB1
ENST00000294409 0.98809792418396 0.957650512137028 -0.0033648126949779 ENSG00000162419 GMEB1
ENST00000480454 0.968699266536115 0.90142069726633 0.00822741613611769 ENSG00000162419 GMEB1
ENST00000474884 0.747008139311036 0.432335608350245 -0.04101658247506 ENSG00000198492 YTHDF2
ENST00000542507 0.764699381137433 0.458799914207039 0.0263705159157906 ENSG00000198492 YTHDF2
ENST00000373812 0.76470400665004 0.458830382648572 0.0263700845988033 ENSG00000198492 YTHDF2
ENST00000541996 0.756368093296593 0.446048757022455 0.0271039931535935 ENSG00000198492 YTHDF2
ENST00000478283 0.886302769016995 0.679700932107469 0.0157589969128092 ENSG00000198492 YTHDF2
ENST00000496288 0.654320098093595 0.310083456831336 -0.0521740924551792 ENSG00000198492 YTHDF2
ENST00000475796 0.815812424935139 0.541518043088024 -0.0398192655437648 ENSG00000198492 YTHDF2
ENST00000476976 0.416846269703222 0.107680467637162 -0.0921737075584085 ENSG00000198492 YTHDF2
ENST00000468863 0.590588306657675 0.239452155339853 -0.0721600852729554 ENSG00000198492 YTHDF2
ENST00000343067 0.610446062432529 0.260380043842423 0.0666815801867898 ENSG00000159023 EPB41
ENST00000356093 0.610446062432529 0.260380043842423 0.0666815801867898 ENSG00000159023 EPB41
ENST00000398863 0.610446062432529 0.260380043842423 0.0666815801867898 ENSG00000159023 EPB41
ENST00000373800 0.861295173265345 0.627284165164562 0.0309571792966284 ENSG00000159023 EPB41
ENST00000349460 0.861295173265345 0.627284165164562 0.0309571792966284 ENSG00000159023 EPB41
ENST00000347529 0.861295173265345 0.627284165164562 0.0309571792966284 ENSG00000159023 EPB41
ENST00000373798 0.59681887547176 0.246086087381178 0.0689338573094058 ENSG00000159023 EPB41
ENST00000373795 0.678777590497495 0.335353752813779 0.0352646719905579 ENSG00000116350 SRSF4
ENST00000546138 0.776665211564275 0.476676011913783 0.0265139654567437 ENSG00000116350 SRSF4
ENST00000466448 0.843576977862167 0.593147691272312 0.0202911459978694 ENSG00000116350 SRSF4
ENST00000497015 0.688880776988873 0.348509463938668 0.0561629014705153 ENSG00000116350 SRSF4
ENST00000605204 0.975196947795448 0.918844479020797 0.00444095826388149 ENSG00000116350 SRSF4
ENST00000472353 0.797282532784727 0.510841643285566 0.0366083724971579 ENSG00000116350 SRSF4
ENST00000373791 0.84593629094158 0.597631932434575 0.0314664486044578 ENSG00000116353 MECR
ENST00000263702 0.866436037791789 0.638328652680128 0.0284604982332206 ENSG00000116353 MECR
ENST00000473030 0.8210876250253 0.550306441590055 0.0386033590957821 ENSG00000116353 MECR
ENST00000478505 0.948537617866052 0.840840490287132 0.0130308933150303 ENSG00000116353 MECR
ENST00000490529 0.725843236042411 0.397961894375128 0.0525368522006479 ENSG00000116353 MECR
ENST00000345512 0.985247246708316 0.948980476890832 0.00374831263555963 ENSG00000060656 PTPRU
ENST00000373779 0.98636035197653 0.952840825262958 0.0033323209762146 ENSG00000060656 PTPRU
ENST00000323874 0.98636035197653 0.952840825262958 0.0033323209762146 ENSG00000060656 PTPRU
ENST00000356870 0.98636035197653 0.952840825262958 0.0033323209762146 ENSG00000060656 PTPRU
ENST00000428026 0.98636035197653 0.952840825262958 0.0033323209762146 ENSG00000060656 PTPRU
ENST00000460170 0.988520026579917 0.959095328686101 0.00289050405539195 ENSG00000060656 PTPRU
ENST00000336798 0.805216778186004 0.52271748398708 -0.0277640391996695 ENSG00000162512 SDC3
ENST00000339394 0.692569849610799 0.353539955965919 -0.0485097051234775 ENSG00000162512 SDC3
ENST00000471567 0.883136198764302 0.672345295012961 -0.02851266614152 ENSG00000162512 SDC3
ENST00000424085 0.786874453965355 0.493242491820337 -0.0231734365495475 ENSG00000134644 PUM1
ENST00000257075 0.786876315482382 0.493255044212919 -0.0231711404131373 ENSG00000134644 PUM1
ENST00000373747 0.786825019957704 0.493188735162747 -0.0231655861706234 ENSG00000134644 PUM1
ENST00000525843 0.735285972258454 0.412699359733153 -0.027963663758984 ENSG00000134644 PUM1
ENST00000426105 0.594585270976649 0.244038745753612 -0.0420588305320872 ENSG00000134644 PUM1
ENST00000440538 0.599854507930193 0.249456532311585 -0.041628357886306 ENSG00000134644 PUM1
ENST00000498419 0.748594624651817 0.434976023509198 -0.0337251995652646 ENSG00000134644 PUM1
ENST00000373741 0.588338198316693 0.237368540693232 -0.0426167957272818 ENSG00000134644 PUM1
ENST00000423018 0.593110456638077 0.242417994693701 -0.0421920555537832 ENSG00000134644 PUM1
ENST00000373742 0.593796200953777 0.243368926644111 -0.0420853369466338 ENSG00000134644 PUM1
ENST00000530669 0.367806109909496 0.0824572847976869 -0.106444231614033 ENSG00000134644 PUM1
ENST00000529846 0.705314465555638 0.369700179954194 -0.0499945247825218 ENSG00000134644 PUM1
ENST00000525997 0.720088685339542 0.38972851711896 -0.0481555950186439 ENSG00000134644 PUM1
ENST00000527498 0.990913829149008 0.968797276187658 -0.00221064659998342 ENSG00000134644 PUM1
ENST00000532678 0.995281945516803 0.982491723561852 0.0011844936434314 ENSG00000134644 PUM1
ENST00000526215 0.855704287242757 0.614962544119045 -0.0197787424959391 ENSG00000134644 PUM1
ENST00000525948 0.818021018148322 0.545410471644211 -0.0250802967463932 ENSG00000134644 PUM1
ENST00000480602 0.680671934388462 0.337935020592318 -0.0407100071160107 ENSG00000134644 PUM1
ENST00000524516 0.583260495164692 0.23309393007254 -0.0606789724401098 ENSG00000134644 PUM1
ENST00000531867 0.545237522782556 0.197269132092514 -0.078376056418399 ENSG00000134644 PUM1
ENST00000263694 0.791189095142093 0.50086426336864 0.0331070639684942 ENSG00000060688 SNRNP40
ENST00000489853 0.344735861728247 0.0714646454631794 0.118049861318819 ENSG00000060688 SNRNP40
ENST00000446633 0.811259597690394 0.533005781211376 0.0307487540247413 ENSG00000060688 SNRNP40
ENST00000344147 0.718613979655905 0.387354333019494 -0.0469455922017575 ENSG00000121766 ZCCHC17
ENST00000479629 0.848731788849387 0.602396695775393 -0.0329309557740969 ENSG00000121766 ZCCHC17
ENST00000373714 0.718613979655905 0.387354333019494 -0.0469455922017575 ENSG00000121766 ZCCHC17
ENST00000546109 0.847375780142202 0.599974899735147 -0.0294082123178523 ENSG00000121766 ZCCHC17
ENST00000422613 0.815765882539315 0.541361317576527 -0.0331831327314028 ENSG00000121766 ZCCHC17
ENST00000490049 0.630397631676741 0.282845239041904 -0.071578856828342 ENSG00000121766 ZCCHC17
ENST00000373710 0.591803106491413 0.241227070739808 -0.0821845138356596 ENSG00000168528 SERINC2
ENST00000536859 0.584761020448401 0.234498008493054 -0.0832971878052659 ENSG00000168528 SERINC2
ENST00000373709 0.546400452518676 0.198401426032471 -0.0903323763258665 ENSG00000168528 SERINC2
ENST00000536384 0.534853162845924 0.187622700544574 -0.0931816786852687 ENSG00000168528 SERINC2
ENST00000491976 0.534853162845924 0.187622700544574 -0.0931816786852687 ENSG00000168528 SERINC2
ENST00000457433 0.765857597777861 0.461241040518403 -0.0535802597093913 ENSG00000142910 TINAGL1
ENST00000271064 0.765697522719031 0.460744077709985 -0.0536282431248317 ENSG00000142910 TINAGL1
ENST00000478398 0.576217814356818 0.225670193093245 -0.0913377488455933 ENSG00000142910 TINAGL1
ENST00000481165 0.791580861485362 0.501431871452855 -0.0487592697503278 ENSG00000142910 TINAGL1
ENST00000373705 0.496813439248212 0.158507007978688 0.0793159455820105 ENSG00000121764 HCRTR1
ENST00000373703 0.815789416878335 0.541443751478893 0.0296370547980807 ENSG00000162517 PEF1
ENST00000461006 0.538625258346924 0.190987825284317 0.0731070492571406 ENSG00000162517 PEF1
ENST00000478502 0.996046437988924 0.985411090533269 0.000959428694357834 ENSG00000162517 PEF1
ENST00000489164 0.999541326960405 0.998485554925619 0.000109987542800302 ENSG00000162517 PEF1
ENST00000492061 0.93980688926839 0.813709695088135 -0.0147608246090215 ENSG00000162517 PEF1
ENST00000496805 0.810573737304153 0.532249751869651 -0.0398853622316115 ENSG00000162517 PEF1
ENST00000472443 0.742041576410339 0.424122811350291 -0.0509584458188755 ENSG00000162517 PEF1
ENST00000440872 0.816406288691047 0.542869589070759 -0.0394146232698467 ENSG00000162517 PEF1
ENST00000609625 0.965247198583032 0.89049249309279 -0.00997118758966272 ENSG00000235790 RP11-73M7.6
ENST00000609549 0.965247198583032 0.89049249309279 -0.00997118758966272 ENSG00000235790 RP11-73M7.6
ENST00000610043 0.964752425950344 0.889079273660195 -0.010114144850338 ENSG00000235790 RP11-73M7.6
ENST00000608332 0.948159888287503 0.839587137802441 -0.0146740771571272 ENSG00000235790 RP11-73M7.6
ENST00000585660 0.949925426300087 0.845932837814926 -0.0140773760180719 ENSG00000235790 RP11-73M7.6
ENST00000591592 0.948975576412005 0.842206946862087 -0.0144242600296094 ENSG00000235790 RP11-73M7.6
ENST00000608246 0.948647763322688 0.841446765403552 -0.0144737297730959 ENSG00000235790 RP11-73M7.6
ENST00000608888 0.947911786866349 0.838066983973395 -0.0147861433086723 ENSG00000235790 RP11-73M7.6
ENST00000607926 0.947911786866349 0.838066983973395 -0.0147861433086723 ENSG00000235790 RP11-73M7.6
ENST00000610216 0.947911786866349 0.838066983973395 -0.0147861433086723 ENSG00000235790 RP11-73M7.6
ENST00000585413 0.953108151327018 0.855845466609532 -0.013139695093809 ENSG00000235790 RP11-73M7.6
ENST00000609033 0.951520011899879 0.85144484949186 -0.0135565870014878 ENSG00000235790 RP11-73M7.6
ENST00000589462 0.953108151327018 0.855744672376558 -0.0131481400893735 ENSG00000235790 RP11-73M7.6
ENST00000593188 0.952242006553587 0.853520887544494 -0.013354197841736 ENSG00000235790 RP11-73M7.6
ENST00000609373 0.950194088770169 0.847445725899287 -0.0139197021867448 ENSG00000235790 RP11-73M7.6
ENST00000587445 0.952015457505073 0.853207625628063 -0.0133847252434546 ENSG00000235790 RP11-73M7.6
ENST00000591929 0.954042659725884 0.858010746848888 -0.0129473282414887 ENSG00000235790 RP11-73M7.6
ENST00000609338 0.952708231869997 0.854252101436596 -0.0132958099809284 ENSG00000235790 RP11-73M7.6
ENST00000373672 0.71417153745098 0.380648637951049 -0.063996808364987 ENSG00000084636 COL16A1
ENST00000271069 0.71348704916117 0.379620699325074 -0.0641203621797694 ENSG00000084636 COL16A1
ENST00000488128 0.496537222644545 0.158282375739119 -0.101943851745194 ENSG00000084636 COL16A1
ENST00000488897 0.703539435483691 0.366882786323045 -0.0647599359164429 ENSG00000084636 COL16A1
ENST00000461217 0.94104486910424 0.816997734274909 0.0171375553664427 ENSG00000084636 COL16A1
ENST00000445166 0.740983255192859 0.422565879108059 -0.0597980509690119 ENSG00000235790 RP11-73M7.6
ENST00000440437 0.358194453190045 0.0778404444681744 -0.128627804319166 ENSG00000084636 COL16A1
ENST00000470799 0.274344922146028 0.0450069847102047 -0.149082642911373 ENSG00000084636 COL16A1
ENST00000482910 0.258387009793527 0.0397046828916434 -0.153192528662667 ENSG00000084636 COL16A1
ENST00000468459 0.398375801307027 0.0976456487171698 -0.122511502860568 ENSG00000084636 COL16A1
ENST00000479100 0.400221137600552 0.0986647966260317 -0.123389807628296 ENSG00000084636 COL16A1
ENST00000458715 0.60851399659072 0.25798616556993 -0.084055046494721 ENSG00000084636 COL16A1
ENST00000373668 0.883406198276125 0.672795585073713 -0.0313742467864615 ENSG00000084636 COL16A1
ENST00000474000 0.774883599128429 0.474312359322969 -0.0536840258614438 ENSG00000084636 COL16A1
ENST00000482478 0.833605163192373 0.575353048521811 -0.0420881404138286 ENSG00000084636 COL16A1
ENST00000529928 0.856032726532561 0.616227294882644 -0.037632216398605 ENSG00000084636 COL16A1
ENST00000373667 0.980664914533769 0.936616581480525 -0.00598644112393197 ENSG00000084636 COL16A1
ENST00000532877 0.82352637769967 0.55482456300573 -0.0429975525992135 ENSG00000084636 COL16A1
ENST00000398556 0.740256831732776 0.421109429973005 0.0526110248454398 ENSG00000121753 BAI2
ENST00000398547 0.843372831362008 0.592834360025803 0.0351344393235551 ENSG00000121753 BAI2
ENST00000373655 0.838763545490017 0.584558519894823 0.035906769176654 ENSG00000121753 BAI2
ENST00000373658 0.838763545490017 0.584558519894823 0.035906769176654 ENSG00000121753 BAI2
ENST00000398542 0.831439144972765 0.571220954590502 0.0373006744066424 ENSG00000121753 BAI2
ENST00000257070 0.838763545490017 0.584558519894823 0.035906769176654 ENSG00000121753 BAI2
ENST00000527361 0.794201042543137 0.50629471943854 0.0434792391970814 ENSG00000121753 BAI2
ENST00000440175 0.58640006224528 0.235746772754456 0.0802625592904767 ENSG00000121753 BAI2
ENST00000398538 0.786563472569411 0.492365853375655 0.0449578918610947 ENSG00000121753 BAI2
ENST00000527035 0.106914291799747 0.00718722942038464 -0.165207219164789 ENSG00000254545 RP11-84A19.3
ENST00000257100 0.118117116629214 0.00850066486921872 -0.110774791850567 ENSG00000134668 SPOCD1
ENST00000373648 0.118177593622868 0.00851641144721167 -0.110769921985362 ENSG00000134668 SPOCD1
ENST00000360482 0.118177593622868 0.00851641144721167 -0.110769921985362 ENSG00000134668 SPOCD1
ENST00000473361 0.115388067038504 0.00817760667256907 -0.110989271969581 ENSG00000134668 SPOCD1
ENST00000452755 0.118391938863805 0.0085412404094069 -0.110672865445525 ENSG00000134668 SPOCD1
ENST00000533231 0.117223329337315 0.00839587163183977 -0.111182118056825 ENSG00000134668 SPOCD1
ENST00000528579 0.268001324403074 0.0427758219916991 -0.0917602347230718 ENSG00000134668 SPOCD1
ENST00000532604 0.459942360292286 0.133161651469767 -0.070823468662903 ENSG00000134668 SPOCD1
ENST00000531039 0.441178509169685 0.121601115794918 -0.075212814685319 ENSG00000134668 SPOCD1
ENST00000468720 0.541314199986766 0.193574015092993 -0.0657677786959086 ENSG00000134668 SPOCD1
ENST00000485944 0.526873451960541 0.180691732894263 -0.0681452152708915 ENSG00000134668 SPOCD1
ENST00000460061 0.509134702609124 0.168000012921071 -0.0692324490369496 ENSG00000134668 SPOCD1
ENST00000602889 0.54083223887949 0.192922416801156 0.0474237828402372 ENSG00000269967 RP11-84A19.4
ENST00000602725 0.431183687586321 0.11597513555594 0.0577470658491852 ENSG00000184007 PTP4A2
ENST00000344035 0.886332392305902 0.67984856360511 0.013569479049532 ENSG00000184007 PTP4A2
ENST00000356536 0.909338236565578 0.732120434905927 0.0117845513963303 ENSG00000184007 PTP4A2
ENST00000457805 0.231609517671945 0.031839941361864 0.0880490413224708 ENSG00000184007 PTP4A2
ENST00000489313 0.242012940892045 0.0347233522671247 0.0914171361890421 ENSG00000184007 PTP4A2
ENST00000602683 0.295402233113654 0.0519706527437915 0.0706510520198648 ENSG00000184007 PTP4A2
ENST00000470404 0.362752644336718 0.0798652077240927 0.0639170190930977 ENSG00000184007 PTP4A2
ENST00000532001 0.276349307741846 0.045551732170898 0.0808970535343252 ENSG00000184007 PTP4A2
ENST00000528253 0.389840971770498 0.0933707258611681 0.0701887967832463 ENSG00000184007 PTP4A2
ENST00000484483 0.801542612204593 0.517177765164363 0.0300824016136658 ENSG00000184007 PTP4A2
ENST00000468531 0.845123133465103 0.596093549412886 -0.020898788936063 ENSG00000184007 PTP4A2
ENST00000534796 0.947338843655533 0.836213771229393 -0.0104267993202711 ENSG00000184007 PTP4A2
ENST00000532289 0.874265053706176 0.65332825665072 -0.023509796441527 ENSG00000184007 PTP4A2
ENST00000526960 0.5549248456183 0.205888744231746 -0.0535884711343116 ENSG00000184007 PTP4A2
ENST00000524384 0.81385811439671 0.537960144011956 -0.0329181543107269 ENSG00000184007 PTP4A2
ENST00000528840 0.817411822987064 0.544257945231697 -0.0323732262467497 ENSG00000184007 PTP4A2
ENST00000494444 0.819781331770697 0.54824477882917 -0.0318205680842053 ENSG00000184007 PTP4A2
ENST00000529477 0.596049817777618 0.245234931249371 -0.0495822408121459 ENSG00000184007 PTP4A2
ENST00000533408 0.291213344969272 0.0504096408469718 -0.0853565788328069 ENSG00000184007 PTP4A2
ENST00000475464 0.0792157465305768 0.00418704598443392 -0.143296900801546 ENSG00000184007 PTP4A2
ENST00000327300 0.570828181755425 0.2210344722695 0.0482282294570217 ENSG00000121774 KHDRBS1
ENST00000307714 0.557370099567996 0.208610550490875 0.0494429096678967 ENSG00000121774 KHDRBS1
ENST00000492989 0.933349292579123 0.794289539342533 0.00974035874192784 ENSG00000121774 KHDRBS1
ENST00000484270 0.462371019483592 0.134866741651169 0.0572949403631649 ENSG00000121774 KHDRBS1
ENST00000487305 0.131148079910575 0.0103761676836298 -0.159452983395463 ENSG00000121775 TMEM39B
ENST00000336294 0.143066688270862 0.0123584234258679 -0.15567348026866 ENSG00000121775 TMEM39B
ENST00000441402 0.143066688270862 0.0123637539606554 -0.155662960113311 ENSG00000121775 TMEM39B
ENST00000456834 0.264540068176424 0.0417487342805918 -0.130599302736388 ENSG00000121775 TMEM39B
ENST00000468135 0.142945029857717 0.0123125280496873 -0.155687270595968 ENSG00000121775 TMEM39B
ENST00000373634 0.141056675356231 0.011907116622703 -0.156727149974778 ENSG00000121775 TMEM39B
ENST00000427288 0.223680097730686 0.0293130785571749 -0.139225089324256 ENSG00000121775 TMEM39B
ENST00000476968 0.119626077613164 0.00872374451861247 -0.162908782117481 ENSG00000121775 TMEM39B
ENST00000373625 0.965058994661304 0.889563779330804 -0.00446336776878307 ENSG00000025800 KPNA6
ENST00000471599 0.890179792292965 0.688951656875194 -0.014503212211597 ENSG00000025800 KPNA6
ENST00000537234 0.852291608346717 0.608697318105401 -0.0203030334491311 ENSG00000025800 KPNA6
ENST00000469790 0.914212108020335 0.745608283375885 0.0190656767737232 ENSG00000025800 KPNA6
ENST00000545542 0.912826489438827 0.741717750425631 0.0144065481970325 ENSG00000025800 KPNA6
ENST00000446515 0.56000765030993 0.210628502355643 0.0643420589347543 ENSG00000025800 KPNA6
ENST00000515055 0.999437584658198 0.997226707545555 -0.000120697974949474 ENSG00000250135 RP4-622L5.2
ENST00000373610 0.559796551429008 0.21046735901609 0.0504402475976296 ENSG00000084652 TXLNA
ENST00000373609 0.551243760375017 0.202459774467269 0.0512267763756743 ENSG00000084652 TXLNA
ENST00000466796 0.98620256570277 0.952298461124957 0.00381209970046444 ENSG00000160055 TMEM234
ENST00000491434 0.990913829149008 0.968802676220288 0.00230715833354587 ENSG00000160055 TMEM234
ENST00000489170 0.991053133252341 0.969041520803818 0.00229014148418529 ENSG00000160055 TMEM234
ENST00000461402 0.991053133252341 0.969041520803818 0.00229014148418529 ENSG00000160055 TMEM234
ENST00000483001 0.972548719580491 0.91144291576543 0.00680205440443368 ENSG00000160055 TMEM234
ENST00000545122 0.992133890936204 0.972704420618867 -0.00210507504825562 ENSG00000160055 TMEM234
ENST00000309777 0.998531570391923 0.993154223366246 0.000530861979608244 ENSG00000160055 TMEM234
ENST00000373593 0.998582837231383 0.993352385398448 0.000515679974419352 ENSG00000160055 TMEM234
ENST00000344461 0.987564815866107 0.956640189079864 -0.00335851657760145 ENSG00000160055 TMEM234
ENST00000484490 0.946316272656132 0.832658843477837 -0.0131388444728374 ENSG00000160055 TMEM234
ENST00000487174 0.950076760916533 0.846725979217572 -0.012277406117157 ENSG00000160055 TMEM234
ENST00000355082 0.572188861601507 0.222255833748153 -0.0535636169156539 ENSG00000084623 EIF3I
ENST00000373586 0.637270071689067 0.290887341702431 -0.0417706699469314 ENSG00000084623 EIF3I
ENST00000489353 0.577695602615645 0.226983952932515 -0.0537873108320214 ENSG00000084623 EIF3I
ENST00000471486 0.605341578657645 0.254983443780018 -0.0459382757372079 ENSG00000084623 EIF3I
ENST00000483517 0.61031540159464 0.260090341498229 -0.044801289693975 ENSG00000084623 EIF3I
ENST00000474371 0.607101872045637 0.256625102586255 -0.0450439816566929 ENSG00000084623 EIF3I
ENST00000373548 0.57787484345754 0.227639404201282 -0.050478930134735 ENSG00000116478 HDAC1
ENST00000481281 0.92311174336769 0.766148759941006 -0.0160172981536207 ENSG00000116478 HDAC1
ENST00000463172 0.931223957441932 0.788465567739749 0.0149672791984508 ENSG00000116478 HDAC1
ENST00000428704 0.768268212256779 0.465273672392755 -0.036536139949483 ENSG00000116478 HDAC1
ENST00000472928 0.930684719736525 0.786738732453432 -0.0145865762387711 ENSG00000116478 HDAC1
ENST00000373541 0.588803839959411 0.237999573232114 -0.0488622763490127 ENSG00000116478 HDAC1
ENST00000490081 0.196625478366874 0.0227573677719734 -0.113934005458428 ENSG00000116478 HDAC1
ENST00000482310 0.18143815449843 0.0192524077457533 -0.118094631372514 ENSG00000116478 HDAC1
ENST00000476391 0.566000768195731 0.216246820873485 -0.0616299259469772 ENSG00000116478 HDAC1
ENST00000484305 0.611874100986438 0.261599374000858 -0.071301153893995 ENSG00000116478 HDAC1
ENST00000471488 0.812795679281628 0.536013939058241 -0.042308226975181 ENSG00000116478 HDAC1
ENST00000329421 0.254791431757597 0.0384030906981409 -0.11245434548892 ENSG00000175130 MARCKSL1
ENST00000455895 0.484620670222126 0.149488213338747 -0.0660318107832178 ENSG00000160058 BSDC1
ENST00000413080 0.48457070104964 0.149439681766397 -0.0660342744809687 ENSG00000160058 BSDC1
ENST00000444377 0.487435851755515 0.151516153537211 -0.0657222524462769 ENSG00000160058 BSDC1
ENST00000341071 0.487018761151498 0.151112317539173 -0.0658523052752899 ENSG00000160058 BSDC1
ENST00000526031 0.449391664176873 0.126412538246073 -0.073281674655911 ENSG00000160058 BSDC1
ENST00000419121 0.452726957201723 0.128247849037085 -0.0729586375105983 ENSG00000160058 BSDC1
ENST00000446293 0.455673592613417 0.130105305661442 -0.0732979203772671 ENSG00000160058 BSDC1
ENST00000373520 0.555099839218201 0.206170451650733 -0.0625990675826604 ENSG00000160058 BSDC1
ENST00000449308 0.616444318397711 0.265899143068558 -0.0550246165740586 ENSG00000160058 BSDC1
ENST00000527513 0.522375831808471 0.177478685419243 -0.0706272827949162 ENSG00000160058 BSDC1
ENST00000527163 0.539024397291017 0.191355532867449 -0.0706146928073556 ENSG00000160058 BSDC1
ENST00000530485 0.57815960965489 0.227910933057035 -0.0680837380187555 ENSG00000160058 BSDC1
ENST00000474414 0.507029614429726 0.16638835014565 -0.0793323611533055 ENSG00000160058 BSDC1
ENST00000530876 0.436390879133659 0.118722621916213 -0.0882833282725272 ENSG00000160058 BSDC1
ENST00000530753 0.468787190209711 0.138923738897238 -0.0848710337331155 ENSG00000160058 BSDC1
ENST00000533084 0.612252717164674 0.261876411796865 -0.0669120669086763 ENSG00000160058 BSDC1
ENST00000531222 0.857992671490577 0.620152173515983 -0.0309064131695137 ENSG00000160058 BSDC1
ENST00000373510 0.546808260527126 0.198801305011832 0.0836814293729434 ENSG00000160062 ZBTB8A
ENST00000341885 0.988576372317453 0.959382054212509 -0.00252089041746405 ENSG00000176261 ZBTB8OS
ENST00000468695 0.912561641175738 0.740815934688111 -0.0171987342201132 ENSG00000176261 ZBTB8OS
ENST00000492007 0.924686817673313 0.769858772556465 -0.0151667035516178 ENSG00000176261 ZBTB8OS
ENST00000373506 0.91315606697478 0.742288894776026 -0.0169612199383627 ENSG00000176261 ZBTB8OS
ENST00000498691 0.992434449634534 0.973781774212889 0.00186323574063531 ENSG00000176261 ZBTB8OS
ENST00000478041 0.887961210414823 0.683701352167704 -0.02107368834329 ENSG00000176261 ZBTB8OS
ENST00000473294 0.886332392305902 0.679922321467666 -0.0213669130041485 ENSG00000176261 ZBTB8OS
ENST00000436661 0.886332392305902 0.680090215015386 -0.021355781496994 ENSG00000176261 ZBTB8OS
ENST00000373501 0.886332392305902 0.679908958094661 -0.0213573466054963 ENSG00000176261 ZBTB8OS
ENST00000476493 0.883877404924136 0.67415010212641 -0.0217610980341623 ENSG00000176261 ZBTB8OS
ENST00000465588 0.88378264098904 0.67385971236096 -0.0217274640182395 ENSG00000176261 ZBTB8OS
ENST00000483138 0.979978675354324 0.933392758616904 0.00460761432296778 ENSG00000176261 ZBTB8OS
ENST00000479075 0.990370221730082 0.966368676372505 0.00234042720244358 ENSG00000176261 ZBTB8OS
ENST00000473383 0.559629969406321 0.210185135951497 0.0788706753307107 ENSG00000176261 ZBTB8OS
ENST00000466361 0.922533167160057 0.764635192360654 -0.0182998423972133 ENSG00000176261 ZBTB8OS
ENST00000414241 0.873975121718431 0.652092272348256 0.0178928461945521 ENSG00000162521 RBBP4
ENST00000373493 0.992073735378498 0.972321833250347 -0.00130169417949758 ENSG00000162521 RBBP4
ENST00000527118 0.50399670881402 0.163927277714874 -0.0644156168419574 ENSG00000162521 RBBP4
ENST00000401893 0.671605548730409 0.3273678626813 -0.0485422330305245 ENSG00000162521 RBBP4
ENST00000524393 0.488701210187199 0.152204808976974 -0.0662200926310321 ENSG00000162521 RBBP4
ENST00000526193 0.564927230830713 0.215289000544324 -0.0563804877861539 ENSG00000162521 RBBP4
ENST00000492348 0.943809029651403 0.824726788081301 0.00859891808305547 ENSG00000162521 RBBP4
ENST00000544435 0.943809029651403 0.824726788081301 0.00859891808305547 ENSG00000162521 RBBP4
ENST00000525506 0.876235121612563 0.656709625996164 -0.0249069024095692 ENSG00000162521 RBBP4
ENST00000465780 0.928629426062585 0.779954758358251 0.0166184397035953 ENSG00000162521 RBBP4
ENST00000373485 0.932342520554872 0.790991019652367 0.0102880156171572 ENSG00000162521 RBBP4
ENST00000477563 0.666003213659063 0.321784629449349 -0.049550714427284 ENSG00000162521 RBBP4
ENST00000458695 0.882005075256448 0.669265403335745 0.0171060198390008 ENSG00000162521 RBBP4
ENST00000490500 0.919929686551436 0.757624159703618 -0.0181618328834524 ENSG00000162521 RBBP4
ENST00000445722 0.699525758596885 0.361736761871948 -0.0491396994008664 ENSG00000162521 RBBP4
ENST00000475321 0.917871751116658 0.754160680762075 -0.0192936341524078 ENSG00000162521 RBBP4
ENST00000463378 0.779145165113598 0.481779844761107 0.0426553842465003 ENSG00000162521 RBBP4
ENST00000460669 0.639978915131619 0.293797758726627 0.0576670474446512 ENSG00000162521 RBBP4
ENST00000482190 0.624317601037228 0.276268765061077 0.0601010970788307 ENSG00000162521 RBBP4
ENST00000373484 0.963386564924993 0.884047902531712 -0.00700313031906002 ENSG00000162520 SYNC
ENST00000409190 0.67693115943387 0.333333158031217 -0.0464442885361927 ENSG00000162520 SYNC
ENST00000417633 0.957853973503355 0.870046392382587 -0.0109971001650865 ENSG00000162520 SYNC
ENST00000426909 0.990768473374919 0.967934822593861 0.00278772416427275 ENSG00000162520 SYNC
ENST00000469100 0.312646421223654 0.0582669506199322 0.0932999876401096 ENSG00000134684 YARS
ENST00000373477 0.0602975128862804 0.00259072998294334 0.112669831437331 ENSG00000134684 YARS
ENST00000490826 0.358387012683402 0.0779136020599622 0.0920037931419122 ENSG00000134684 YARS
ENST00000487404 0.275149031242508 0.0452225061622244 0.0920425646087417 ENSG00000134684 YARS
ENST00000478828 0.267677823155459 0.0426622181684423 0.0939605337133911 ENSG00000134684 YARS
ENST00000481895 0.0750471594113148 0.00381290501362308 0.115308540106339 ENSG00000134684 YARS
ENST00000466052 0.189595656283692 0.0209012806057624 0.125337569206388 ENSG00000134684 YARS
ENST00000470377 0.171522995982587 0.0173938673834296 0.129608389378178 ENSG00000134684 YARS
ENST00000472692 0.198535117226151 0.0231392575711403 0.12641092969774 ENSG00000134684 YARS
ENST00000530710 0.83353016876804 0.574987712640588 0.0358259249928977 ENSG00000116497 S100PBP
ENST00000373476 0.964320687848172 0.887514887466352 -0.00698841743727002 ENSG00000116497 S100PBP
ENST00000373475 0.883022050825725 0.671644622754467 0.0203088124901809 ENSG00000116497 S100PBP
ENST00000531123 0.950076760916533 0.846770087462687 -0.0106886226269561 ENSG00000116497 S100PBP
ENST00000398243 0.935946438723783 0.801632328594392 0.0146992875833653 ENSG00000116497 S100PBP
ENST00000356689 0.99628406891638 0.986649352659144 0.000972835496275589 ENSG00000116497 S100PBP
ENST00000526230 0.78817418284701 0.49511590155273 0.0449282804887464 ENSG00000116497 S100PBP
ENST00000531256 0.813515529747248 0.537354630342431 0.0399514123428258 ENSG00000116497 S100PBP
ENST00000482212 0.819645355931282 0.547989510354168 0.0389335155424211 ENSG00000116497 S100PBP
ENST00000373456 0.0527049124705012 0.00204758493435721 -0.206726665600203 ENSG00000116514 RNF19B
ENST00000356990 0.0527049124705012 0.00204758493435721 -0.206726665600203 ENSG00000116514 RNF19B
ENST00000235150 0.0570417694245394 0.00235968310546299 -0.204114295807331 ENSG00000116514 RNF19B
ENST00000427524 0.483511533750755 0.148771165140783 0.051810471666793 ENSG00000236065 RP1-117O3.2
ENST00000373449 0.352540743313608 0.0749154729871822 0.0660598321187233 ENSG00000004455 AK2
ENST00000548033 0.417172914747304 0.107878754969235 0.0630797337398039 ENSG00000004455 AK2
ENST00000482191 0.518168225118907 0.174314642142027 0.07890761566213 ENSG00000004455 AK2
ENST00000491241 0.37926231309422 0.0880877221001913 0.0906798146635923 ENSG00000004455 AK2
ENST00000467905 0.645558739916796 0.300093769224537 0.0432900865604503 ENSG00000004455 AK2
ENST00000354858 0.562330792053074 0.212782020167741 0.0560993189876613 ENSG00000004455 AK2
ENST00000480134 0.562330792053074 0.212782020167741 0.0560993189876613 ENSG00000004455 AK2
ENST00000550338 0.597674634391058 0.247074745771799 0.0526971947528609 ENSG00000004455 AK2
ENST00000469238 0.459391745330317 0.132901356582567 0.0757224110559015 ENSG00000004455 AK2
ENST00000466029 0.442506402009506 0.122522827283594 0.07707520983612 ENSG00000004455 AK2
ENST00000487289 0.570998073625429 0.221262579722228 0.0560341866148425 ENSG00000004455 AK2
ENST00000548559 0.570965236890981 0.221233332542881 0.0550057572849494 ENSG00000004455 AK2
ENST00000551979 0.66980628849358 0.3253569121284 0.0514130359030497 ENSG00000004455 AK2
ENST00000294517 0.0112953360644074 0.000173928986973035 -0.24747963877255 ENSG00000142920 ADC
ENST00000481886 0.0117906092973427 0.000187832226478388 -0.246210372246884 ENSG00000142920 ADC
ENST00000475935 0.0117906092973427 0.000187832226478388 -0.246210372246884 ENSG00000142920 ADC
ENST00000471119 0.0117906092973427 0.000187832226478388 -0.246210372246884 ENSG00000142920 ADC
ENST00000398167 0.0117906092973427 0.000187832226478388 -0.246210372246884 ENSG00000142920 ADC
ENST00000373443 0.0117906092973427 0.000187832226478388 -0.246210372246884 ENSG00000142920 ADC
ENST00000539719 0.542355484334737 0.194696139112525 -0.0732085593869501 ENSG00000160094 ZNF362
ENST00000373428 0.911897089831139 0.739399470224151 -0.0205528938062672 ENSG00000160094 ZNF362
ENST00000588828 0.735528532242749 0.413092386751072 -0.0375703251990801 ENSG00000225313 RP11-415J8.3
ENST00000457957 0.720417934476643 0.390209255907328 -0.039333248390085 ENSG00000225313 RP11-415J8.3
ENST00000587696 0.754502095493572 0.443343125622091 -0.0352447543244173 ENSG00000225313 RP11-415J8.3
ENST00000431992 0.311024441543932 0.0577117930078623 -0.0575671182403517 ENSG00000134686 PHC2
ENST00000485928 0.548907189697225 0.200446581363224 -0.0390529212525683 ENSG00000134686 PHC2
ENST00000373418 0.548046878169991 0.199665359784729 -0.0391185944550868 ENSG00000134686 PHC2
ENST00000373422 0.472098703020607 0.140764816141128 -0.0443427666402101 ENSG00000134686 PHC2
ENST00000257118 0.310914410140985 0.0576695340305755 -0.0575681161905315 ENSG00000134686 PHC2
ENST00000419414 0.0850348264500547 0.00471999840156397 -0.105984069951676 ENSG00000134686 PHC2
ENST00000467894 0.471303115536429 0.140159279626539 -0.0497505978510809 ENSG00000134686 PHC2
ENST00000373416 0.294898154145224 0.0516979404664575 -0.0677351332112728 ENSG00000134686 PHC2
ENST00000486897 0.68990659596135 0.349956667176525 -0.0357183650914873 ENSG00000134686 PHC2
ENST00000493483 0.664437732821856 0.320278368897258 -0.0377167267741009 ENSG00000134686 PHC2
ENST00000473158 0.604237125459861 0.254102729111665 -0.0608919340650245 ENSG00000134686 PHC2
ENST00000484692 0.0190895275242104 0.000387748144725934 -0.254430336425675 ENSG00000134686 PHC2
ENST00000361328 0.583608993411401 0.233546618977589 -0.0768520732266464 ENSG00000121903 ZSCAN20
ENST00000241312 0.618429215538795 0.26821107552608 -0.0571663540461386 ENSG00000121904 CSMD2
ENST00000373381 0.618429215538795 0.268192957253375 -0.0571691975110531 ENSG00000121904 CSMD2
ENST00000373380 0.537776858706917 0.190266809658258 -0.0880771380451557 ENSG00000121904 CSMD2
ENST00000373388 0.558519807773075 0.209428765170148 -0.083774238058251 ENSG00000121904 CSMD2
ENST00000338325 0.379462098001539 0.088260406664179 0.120104103998818 ENSG00000121904 CSMD2
ENST00000426886 0.254791431757597 0.0384367045971665 -0.106198547870817 ENSG00000163866 SMIM12
ENST00000521580 0.191613056454939 0.0213233015568199 -0.132145835125715 ENSG00000163866 SMIM12
ENST00000446026 0.151805361007117 0.0138094730965931 -0.146552571897122 ENSG00000163866 SMIM12
ENST00000456842 0.115546124080347 0.00819716758834849 -0.154468454228218 ENSG00000163866 SMIM12
ENST00000423898 0.114932318866191 0.00812036278828002 -0.156606713763677 ENSG00000163866 SMIM12
ENST00000417239 0.038261332265277 0.00118694722156433 -0.204447444601726 ENSG00000163866 SMIM12
ENST00000417456 0.546973648607533 0.198886557898879 0.0788479742108903 ENSG00000241014 RP11-244H3.1
ENST00000487874 0.856646302619005 0.617617676779846 0.0261051720660962 ENSG00000271741 RP11-244H3.4
ENST00000373340 0.941085606075885 0.817186168500869 -0.0119831943987849 ENSG00000163867 ZMYM6
ENST00000493328 0.935939557605606 0.801404322890197 -0.0144621538827209 ENSG00000163867 ZMYM6
ENST00000357182 0.881185681296633 0.667892271511934 -0.0246986907362715 ENSG00000163867 ZMYM6
ENST00000415531 0.541091783534655 0.193412433372888 -0.0856674736271513 ENSG00000163867 ZMYM6
ENST00000317538 0.743296220479747 0.425917596415079 -0.0548978946353766 ENSG00000163867 ZMYM6
ENST00000460607 0.749615790953197 0.436133391512733 -0.0538190703689546 ENSG00000163867 ZMYM6
ENST00000417119 0.988520026579917 0.959270063413522 -0.00337127880569117 ENSG00000197056 ZMYM1
ENST00000359858 0.691033247525414 0.351575863084393 0.058359915407635 ENSG00000197056 ZMYM1
ENST00000488455 0.722891288774441 0.393844229161206 0.0549164083226205 ENSG00000197056 ZMYM1
ENST00000475654 0.978902973819326 0.930220540208656 -0.00584959582365989 ENSG00000197056 ZMYM1
ENST00000373329 0.691033247525414 0.351575863084393 0.058359915407635 ENSG00000197056 ZMYM1
ENST00000373330 0.677177212405992 0.333562099808097 0.0605702937367145 ENSG00000197056 ZMYM1
ENST00000468598 0.362424135317196 0.0796265442394466 0.0926331249460375 ENSG00000116560 SFPQ
ENST00000460428 0.619471318872075 0.269840028571649 0.0507783041455199 ENSG00000116560 SFPQ
ENST00000470472 0.612880191522508 0.262537695340544 0.0474330517959357 ENSG00000116560 SFPQ
ENST00000466745 0.198680821528956 0.0231936113568645 0.136227831047549 ENSG00000116560 SFPQ
ENST00000466213 0.160919887177944 0.0152696003604722 0.143113397348057 ENSG00000116560 SFPQ
ENST00000490668 0.715971649651031 0.383379658472065 0.0463900118318039 ENSG00000116560 SFPQ
ENST00000485365 0.738546603344092 0.418484995571216 0.0432545966592963 ENSG00000116560 SFPQ
ENST00000357214 0.681211147691596 0.33902851365899 0.0375616260218825 ENSG00000116560 SFPQ
ENST00000373297 0.793750006810887 0.504822339816132 0.0271467857070297 ENSG00000146463 ZMYM4
ENST00000314607 0.793750006810887 0.504822339816132 0.0271467857070297 ENSG00000146463 ZMYM4
ENST00000441447 0.954199940630651 0.858743614658029 -0.0110407007917715 ENSG00000146463 ZMYM4
ENST00000432683 0.936526818033732 0.803572231494959 0.0174280595733102 ENSG00000227409 ZMYM4-AS1
ENST00000457946 0.625394990535259 0.277730186694249 0.0428603864787413 ENSG00000146463 ZMYM4
ENST00000325722 0.2065545996182 0.0250156026362377 -0.0780798449664312 ENSG00000142687 KIAA0319L
ENST00000373266 0.303280459601884 0.0546424395613304 -0.0853743107407248 ENSG00000142687 KIAA0319L
ENST00000426982 0.240204940212217 0.034317471579655 -0.0762094373877437 ENSG00000142687 KIAA0319L
ENST00000461312 0.940616093873405 0.816050386053135 -0.0133519362031446 ENSG00000142687 KIAA0319L
ENST00000485551 0.678838571127801 0.335551194594459 -0.041824995929516 ENSG00000142687 KIAA0319L
ENST00000473844 0.384944450715832 0.0908556239159141 -0.108833816027096 ENSG00000142687 KIAA0319L
ENST00000440579 0.377624584519256 0.0872538474334305 -0.0789642434048205 ENSG00000142687 KIAA0319L
ENST00000431916 0.997792463622407 0.990361734553188 0.000708962459248927 ENSG00000142687 KIAA0319L
ENST00000482929 0.308369691215676 0.0566398642583832 -0.0945028743395354 ENSG00000142687 KIAA0319L
ENST00000478463 0.268436134236554 0.0429889329455113 -0.115426136285178 ENSG00000142687 KIAA0319L
ENST00000470388 0.26846546034576 0.0429975138987039 -0.115428438833342 ENSG00000142687 KIAA0319L
ENST00000492888 0.103413260477792 0.00675300535744922 -0.161241059935605 ENSG00000142687 KIAA0319L
ENST00000469892 0.0418069446090178 0.00136952949697326 -0.193324152830301 ENSG00000142687 KIAA0319L
ENST00000494948 0.065049805981581 0.00296767621049781 -0.188371607941965 ENSG00000142687 KIAA0319L
ENST00000373253 0.531709025060101 0.184857976243548 -0.0693218362915462 ENSG00000020129 NCDN
ENST00000356090 0.549737007557728 0.201211762692156 -0.0672845478049667 ENSG00000020129 NCDN
ENST00000373243 0.549855786342687 0.201295017511522 -0.067281069626779 ENSG00000020129 NCDN
ENST00000459931 0.81669663699404 0.543263029467054 0.0393496073875005 ENSG00000020129 NCDN
ENST00000423723 0.101986188009477 0.00655195443283478 -0.173326121306514 ENSG00000020129 NCDN
ENST00000373237 0.760254511674305 0.451860379905739 -0.0348734845811486 ENSG00000126067 PSMB2
ENST00000270815 0.853599172412839 0.611317695161238 -0.0276843290873891 ENSG00000142686 C1orf216
ENST00000251195 0.755851569334045 0.445590642571146 -0.0513893142505953 ENSG00000092853 CLSPN
ENST00000318121 0.889980510768735 0.688569356616669 -0.0274177765265096 ENSG00000092853 CLSPN
ENST00000373220 0.889980510768735 0.688569356616669 -0.0274177765265096 ENSG00000092853 CLSPN
ENST00000520551 0.889980510768735 0.688569356616669 -0.0274177765265096 ENSG00000092853 CLSPN
ENST00000373210 0.362514523312897 0.0797097353198307 -0.0940383523356405 ENSG00000134698 AGO4
ENST00000373206 0.687674203758324 0.347150499116277 -0.0477332226142377 ENSG00000092847 AGO1
ENST00000373204 0.828947549689127 0.567496639024026 -0.0218034305027654 ENSG00000092847 AGO1
ENST00000324350 0.650071377908651 0.305659212532115 0.0672035793848921 ENSG00000126070 AGO3
ENST00000373191 0.875438433890111 0.655438799676032 -0.0243484595811676 ENSG00000126070 AGO3
ENST00000397828 0.598977496599003 0.248209068822125 0.0761495277623044 ENSG00000126070 AGO3
ENST00000246314 0.977574665381637 0.924826708806511 0.00542157209694382 ENSG00000126070 AGO3
ENST00000373178 0.409217060227984 0.103752123090838 0.0947967172243604 ENSG00000116863 ADPRHL2
ENST00000373166 0.954216507396418 0.858865399435468 0.00785433651998503 ENSG00000054116 TRAPPC3
ENST00000462715 0.66372219752836 0.319594332191534 -0.046374808725766 ENSG00000054116 TRAPPC3
ENST00000373163 0.933443933422588 0.794625949452824 0.0115439498535767 ENSG00000054116 TRAPPC3
ENST00000373162 0.886264195975309 0.679515447998917 0.0187648969434387 ENSG00000054116 TRAPPC3
ENST00000469757 0.938340176560226 0.808422622820254 0.0119697072383194 ENSG00000054116 TRAPPC3
ENST00000373159 0.870936434467383 0.647027437945557 0.0244970752604101 ENSG00000054116 TRAPPC3
ENST00000497251 0.748710050401777 0.435154541617498 0.0434257576937951 ENSG00000054116 TRAPPC3
ENST00000429533 0.589323636288769 0.238417190511546 -0.0598966087933226 ENSG00000116871 MAP7D1
ENST00000316156 0.644083453243606 0.298649993382403 -0.0475220889601593 ENSG00000116871 MAP7D1
ENST00000527764 0.366040085803082 0.0815631872241215 -0.095677217860629 ENSG00000116871 MAP7D1
ENST00000373150 0.645558739916796 0.300077031318781 -0.0474447008287999 ENSG00000116871 MAP7D1
ENST00000373151 0.646488864790151 0.301177827000354 -0.0473131854445065 ENSG00000116871 MAP7D1
ENST00000530729 0.471469159205602 0.140256480976779 -0.0803712577194575 ENSG00000116871 MAP7D1
ENST00000462118 0.807059432235713 0.526403416884565 -0.0407216687661125 ENSG00000116871 MAP7D1
ENST00000474796 0.888736997201929 0.684967370253472 -0.0232330366104152 ENSG00000116871 MAP7D1
ENST00000530975 0.782727223075685 0.487323573705866 -0.0402769618179911 ENSG00000116871 MAP7D1
ENST00000487131 0.737340417985455 0.416458205767527 -0.0445320752664584 ENSG00000116871 MAP7D1
ENST00000373148 0.770969919544681 0.469293324471216 -0.0345437046314863 ENSG00000116871 MAP7D1
ENST00000532131 0.757590016016908 0.447709013029804 -0.0405498409830158 ENSG00000116871 MAP7D1
ENST00000487114 0.712161265451333 0.377993257645389 -0.0417892097903544 ENSG00000116871 MAP7D1
ENST00000354618 0.303538465759003 0.0547460205996929 0.0587662676593654 ENSG00000054118 THRAP3
ENST00000469141 0.514805630636514 0.172062228242888 0.0428908289220068 ENSG00000054118 THRAP3
ENST00000478853 0.707091142533018 0.371930841308352 -0.0526110073437429 ENSG00000054118 THRAP3
ENST00000466743 0.940635275105699 0.816114611082923 0.0140323796596104 ENSG00000054118 THRAP3
ENST00000480549 0.912240133372172 0.74019946347719 -0.0181753261879583 ENSG00000214193 SH3D21
ENST00000474766 0.903480941291066 0.718712936057307 -0.0215210604156354 ENSG00000214193 SH3D21
ENST00000270824 0.906121795961865 0.725304241166807 -0.0210482791174066 ENSG00000142694 EVA1B
ENST00000490466 0.955348296926619 0.861737655261104 -0.0105217218382248 ENSG00000142694 EVA1B
ENST00000359297 0.968078142686857 0.89758315116626 -0.00602886088288471 ENSG00000196182 STK40
ENST00000373129 0.73380959947422 0.410333914204252 -0.0332075545672063 ENSG00000196182 STK40
ENST00000373130 0.73380959947422 0.410353663774987 -0.0332072184325175 ENSG00000196182 STK40
ENST00000373132 0.73380959947422 0.410353663774987 -0.0332072184325175 ENSG00000196182 STK40
ENST00000460417 0.987056368935159 0.954684186067527 0.00380572612114171 ENSG00000196182 STK40
ENST00000482458 0.683256416833293 0.341707298174354 -0.051186841877747 ENSG00000196182 STK40
ENST00000460017 0.784379255742808 0.489441074617082 -0.0437675540732251 ENSG00000196182 STK40
ENST00000476041 0.544841415120447 0.197062751096276 -0.0859248250638926 ENSG00000181817 LSM10
ENST00000315732 0.625398072044477 0.277790003513099 -0.0733646700686064 ENSG00000181817 LSM10
ENST00000373116 0.986094263290843 0.951549333087741 0.0031222619200126 ENSG00000116898 MRPS15
ENST00000488606 0.989801225625129 0.96364535877079 0.00305205739201876 ENSG00000116898 MRPS15
ENST00000462067 0.988708908813288 0.959624705782317 0.00260234703581522 ENSG00000116898 MRPS15
ENST00000373075 0.491954615047436 0.154195858110991 0.0713560298994542 ENSG00000163875 MEAF6
ENST00000296214 0.429795108336237 0.115209864814173 0.0786891297417085 ENSG00000163875 MEAF6
ENST00000373074 0.39730358697407 0.0971008911431595 0.082585715088611 ENSG00000163875 MEAF6
ENST00000475828 0.415407575885994 0.106767055944885 0.080287544838523 ENSG00000163875 MEAF6
ENST00000487788 0.41232837065087 0.105373070992529 0.0807548398673799 ENSG00000163875 MEAF6
ENST00000373073 0.55416116811093 0.20534079977649 0.0654324321926646 ENSG00000163875 MEAF6
ENST00000487792 0.577752018690271 0.227084173361993 0.0629739631173161 ENSG00000163875 MEAF6
ENST00000448519 0.624775776637076 0.27693282123944 0.0585421213342275 ENSG00000163875 MEAF6
ENST00000485039 0.980813632411816 0.937117527911932 -0.00461854320958249 ENSG00000163875 MEAF6
ENST00000296215 0.808294751446801 0.528200831398193 -0.0391250287724345 ENSG00000163877 SNIP1
ENST00000373062 0.162034825957747 0.0155604013833961 0.0972067680652066 ENSG00000134697 GNL2
ENST00000462812 0.565430624449592 0.215873545212509 0.067628280824523 ENSG00000134697 GNL2
ENST00000538069 0.0676907149799686 0.00315922575958775 0.187132585601302 ENSG00000134697 GNL2
ENST00000463351 0.696119996229306 0.357900680431993 0.0589225231335276 ENSG00000134697 GNL2
ENST00000488496 0.553424583717654 0.204587404349496 0.0869768070264731 ENSG00000134697 GNL2
ENST00000358011 0.617042129287116 0.266568585934884 0.0687538952298124 ENSG00000116922 C1orf109
ENST00000494120 0.782776725956307 0.487510958125312 0.0420498585855458 ENSG00000116922 C1orf109
ENST00000373055 0.1947548786303 0.0220954288236698 -0.1577870576495 ENSG00000134690 CDCA8
ENST00000327331 0.19432219018539 0.0219768160846153 -0.157867612439304 ENSG00000134690 CDCA8
ENST00000373044 0.882935051661471 0.671552898565183 0.0227857983425876 ENSG00000196449 YRDC
ENST00000373043 0.999484333080297 0.998385235827806 -0.000113485763398905 ENSG00000197982 C1orf122
ENST00000419397 0.988520026579917 0.959010241664086 0.00310331356137188 ENSG00000197982 C1orf122
ENST00000468084 0.99882274658357 0.994288610058848 0.000400303670515084 ENSG00000197982 C1orf122
ENST00000373042 0.973543119561066 0.914167951530571 0.00612733582905344 ENSG00000197982 C1orf122
ENST00000446260 0.987869538894866 0.957295211083544 0.00307504933643704 ENSG00000197982 C1orf122
ENST00000373036 0.910285515466679 0.735306596133208 0.0168829366841823 ENSG00000188786 MTF1
ENST00000373027 0.734231061793789 0.410959654406496 -0.0401659733638425 ENSG00000204084 INPP5B
ENST00000373023 0.751901944830423 0.439586871545411 -0.0369487737059336 ENSG00000204084 INPP5B
ENST00000373026 0.79422858315008 0.506408427265646 -0.0335253936658031 ENSG00000204084 INPP5B
ENST00000373024 0.784794130716198 0.489962794690814 -0.0347819920338211 ENSG00000204084 INPP5B
ENST00000373019 0.658025639704526 0.313801930261143 0.0382517968177067 ENSG00000183431 SF3A3
ENST00000448721 0.630739406706941 0.283089849181656 0.0424360680466368 ENSG00000183431 SF3A3
ENST00000460925 0.999437584658198 0.997655493176876 -0.000170825806775246 ENSG00000183431 SF3A3
ENST00000489537 0.50789138966274 0.166927954037225 0.0624112890200658 ENSG00000183431 SF3A3
ENST00000461869 0.563162774459629 0.213329777488234 0.0564327061745973 ENSG00000183431 SF3A3
ENST00000470585 0.512168664630844 0.17000157956117 0.0610604050579459 ENSG00000183431 SF3A3
ENST00000462258 0.523913296599483 0.178552091244138 0.0600917841334718 ENSG00000183431 SF3A3
ENST00000485803 0.92524847564894 0.77177281579493 0.0164221913808978 ENSG00000183386 FHL3
ENST00000373016 0.92524847564894 0.77177281579493 0.0164221913808978 ENSG00000183386 FHL3
ENST00000475084 0.984554674609359 0.947145243895096 0.00383967053249173 ENSG00000183386 FHL3
ENST00000477194 0.965280669202256 0.890827063050637 -0.00811676041714672 ENSG00000183386 FHL3
ENST00000483182 0.478807440088997 0.145079097738507 0.0843946605713431 ENSG00000183520 UTP11L
ENST00000486563 0.543386010700062 0.19552712493416 0.0839924943712932 ENSG00000183520 UTP11L
ENST00000373014 0.328448077764695 0.0648227772414405 0.0999520257829515 ENSG00000183520 UTP11L
ENST00000537711 0.363070783396016 0.0800091956004681 0.0956370441493033 ENSG00000183520 UTP11L
ENST00000488453 0.347184392933304 0.0724590184580098 0.0991430047387939 ENSG00000183520 UTP11L
ENST00000373001 0.994760565608109 0.980381502564896 -0.00131312148948043 ENSG00000116954 RRAGC
ENST00000493015 0.924558438907176 0.76949771334037 -0.0188820060805882 ENSG00000116954 RRAGC
ENST00000433671 0.96523926401957 0.890208942377114 0.00741840222665485 ENSG00000228436 RP5-864K19.4
ENST00000456813 0.949413784275499 0.843976820895492 0.0110709492321625 ENSG00000228436 RP5-864K19.4
ENST00000397572 0.924558438907176 0.769494508141253 0.0172057140683229 ENSG00000214114 MYCBP
ENST00000494695 0.920472433639941 0.75902482916339 0.0188972359388758 ENSG00000214114 MYCBP
ENST00000495043 0.998785648394439 0.994097716689018 0.000465067688237628 ENSG00000214114 MYCBP
ENST00000489803 0.860325193167681 0.625135380484951 -0.0312597710697727 ENSG00000214114 MYCBP
ENST00000454994 0.860325193167681 0.625237031328996 -0.0312692181848832 ENSG00000131233 GJA9
ENST00000489575 0.860325193167681 0.625237031328996 -0.0312692181848832 ENSG00000214114 MYCBP
ENST00000465771 0.990565443240217 0.967189109399675 -0.0027127421216745 ENSG00000214114 MYCBP
ENST00000432648 0.856426576290768 0.617144542918342 0.0210191624584192 ENSG00000174574 AKIRIN1
ENST00000446189 0.734231061793789 0.410987872283272 0.0326771728922064 ENSG00000174574 AKIRIN1
ENST00000372984 0.769949211527474 0.467489759497249 0.0290452033770376 ENSG00000174574 AKIRIN1
ENST00000531822 0.618635045835907 0.268641845712731 0.0537819513405225 ENSG00000174574 AKIRIN1
ENST00000372967 0.948159888287503 0.839565868525691 0.00834832996509369 ENSG00000168653 NDUFS5
ENST00000372969 0.948159888287503 0.839565868525691 0.00834832996509369 ENSG00000168653 NDUFS5
ENST00000545844 0.19389214272617 0.0218602786219805 0.0806881327272499 ENSG00000127603 MACF1
ENST00000567887 0.193742127384602 0.0218257406657931 0.080719080351042 ENSG00000127603 MACF1
ENST00000372915 0.19363379730647 0.0217695133272264 0.0807443907621566 ENSG00000127603 MACF1
ENST00000539005 0.193742127384602 0.0218120130001809 0.0807199275481137 ENSG00000127603 MACF1
ENST00000317713 0.193742127384602 0.0218120130001809 0.0807199275481137 ENSG00000127603 MACF1
ENST00000361689 0.193742127384602 0.0218071374390773 0.0807195388139868 ENSG00000127603 MACF1
ENST00000524432 0.759778155893265 0.451000746875787 0.0353256811313642 ENSG00000127603 MACF1
ENST00000467673 0.546914300886183 0.198857064865275 -0.0839085806844081 ENSG00000127603 MACF1
ENST00000564288 0.102789238794999 0.00665667710985004 0.0933552747177237 ENSG00000127603 MACF1
ENST00000494012 0.989793916856987 0.963098468005537 0.00297735190959075 ENSG00000127603 MACF1
ENST00000536367 0.865677767816249 0.636369356897566 -0.027651903303585 ENSG00000127603 MACF1
ENST00000480624 0.913706501853203 0.744607140968203 -0.0216319884355868 ENSG00000127603 MACF1
ENST00000469366 0.996748286786621 0.987728970080618 0.00105389043400751 ENSG00000127603 MACF1
ENST00000496804 0.0845450813869377 0.0046620168012157 0.118913805561772 ENSG00000127603 MACF1
ENST00000530262 0.103674169221888 0.00678340365235241 0.109360635392803 ENSG00000127603 MACF1
ENST00000485063 0.712269788558875 0.378196603952019 0.0524369326019986 ENSG00000127603 MACF1
ENST00000472385 0.196484545477032 0.0226400064977285 0.113256764013422 ENSG00000127603 MACF1
ENST00000484393 0.460684457137454 0.133635287601164 0.0870441367260502 ENSG00000127603 MACF1
ENST00000476350 0.088155945732633 0.00508690113991406 0.113642240165902 ENSG00000127603 MACF1
ENST00000372925 0.0792921701507627 0.00419682194715086 0.0960424321133039 ENSG00000127603 MACF1
ENST00000289893 0.0963401769970297 0.00596735631691058 0.0913210317778775 ENSG00000127603 MACF1
ENST00000530275 0.95559632615904 0.862975340436069 -0.00749197061241521 ENSG00000255103 KIAA0754
ENST00000482035 0.389176939537971 0.0928850795473845 0.0782771370002937 ENSG00000127603 MACF1
ENST00000473843 0.880982942627983 0.66749409473467 0.022642901369995 ENSG00000127603 MACF1
ENST00000469490 0.0854646054711004 0.00475600290314058 0.122763659304758 ENSG00000127603 MACF1
ENST00000487656 0.92981205876382 0.783990354985563 0.0163412371177853 ENSG00000127603 MACF1
ENST00000360115 0.0938613394081645 0.00566465514919919 0.0919348067810874 ENSG00000127603 MACF1
ENST00000497964 0.577113353529746 0.226371193147903 0.0499360668155351 ENSG00000127603 MACF1
ENST00000446276 0.101483350084689 0.00650643483367949 0.0933394467456991 ENSG00000127603 MACF1
ENST00000442046 0.0789413993017202 0.00415801340516646 0.10225649566031 ENSG00000127603 MACF1
ENST00000422234 0.189425842889151 0.0208770784420458 0.0966541328613635 ENSG00000127603 MACF1
ENST00000462496 0.216718801705069 0.0276723753935626 0.091249301743149 ENSG00000127603 MACF1
ENST00000462103 0.679081313783858 0.336131101158004 0.055117597236954 ENSG00000127603 MACF1
ENST00000496360 0.319096242476888 0.0608070782818859 0.0855683275328605 ENSG00000127603 MACF1
ENST00000497807 0.205479382066841 0.024777507487878 0.0945286008941402 ENSG00000127603 MACF1
ENST00000482028 0.473297137418446 0.141348143829099 0.0889720583282496 ENSG00000090621 PABPC4
ENST00000372856 0.128087288453101 0.0099097512929554 0.0688060532155822 ENSG00000090621 PABPC4
ENST00000372857 0.127179728359474 0.00979353099793266 0.0689241102306914 ENSG00000090621 PABPC4
ENST00000372858 0.0809832677513639 0.0043578072225854 0.0765395016888875 ENSG00000090621 PABPC4
ENST00000372862 0.085493830907865 0.00475886629677272 0.0752229616174806 ENSG00000090621 PABPC4
ENST00000468476 0.649815723934007 0.305066563086077 0.049148792378517 ENSG00000090621 PABPC4
ENST00000437136 0.580941043731682 0.230697625256989 0.0583476098157703 ENSG00000090621 PABPC4
ENST00000492468 0.641553894946703 0.295427417464254 0.0521231308750586 ENSG00000090621 PABPC4
ENST00000530186 0.945431581107779 0.829961214512531 0.0130280138703269 ENSG00000090621 PABPC4
ENST00000421687 0.149466505471765 0.0134301857706283 0.0775456395851158 ENSG00000090621 PABPC4
ENST00000484555 0.951767499768177 0.852118452112834 0.0116718473180249 ENSG00000090621 PABPC4
ENST00000525045 0.807805880953788 0.527367078694785 0.0308927615506014 ENSG00000090621 PABPC4
ENST00000527718 0.214286544231658 0.0269108477320178 0.0789737171611852 ENSG00000090621 PABPC4
ENST00000477556 0.890351170153277 0.689456430771662 0.0244703642069511 ENSG00000090621 PABPC4
ENST00000461578 0.832612241713247 0.573369339229301 0.0360370053240684 ENSG00000090621 PABPC4
ENST00000483770 0.460858125610329 0.133805429655949 0.083954070653204 ENSG00000090621 PABPC4
ENST00000525669 0.178441355847996 0.0186233577342805 0.0883840550543339 ENSG00000090621 PABPC4
ENST00000470443 0.148499238348963 0.0132530284485532 0.0820679133136926 ENSG00000090621 PABPC4
ENST00000415255 0.139292457393189 0.0116957131938401 0.0807615382830747 ENSG00000228060 RP11-69E11.8
ENST00000513632 0.538625258346924 0.190983658796829 0.0554115203148948 ENSG00000090621 PABPC4
ENST00000525751 0.223007162755222 0.0291410351687452 0.107349364866292 ENSG00000090621 PABPC4
ENST00000474378 0.254115041666677 0.0381253453386065 0.100356208977654 ENSG00000090621 PABPC4
ENST00000529216 0.254513599254932 0.0382402800686074 0.105728093511169 ENSG00000090621 PABPC4
ENST00000492519 0.134285537569402 0.0108322993394695 0.13402228068327 ENSG00000090621 PABPC4
ENST00000451091 0.747941373603933 0.433709030104052 0.0313729070004963 ENSG00000090621 PABPC4
ENST00000531243 0.705674238937764 0.370082804582406 0.0465478771698163 ENSG00000090621 PABPC4
ENST00000470018 0.801684215915458 0.517441367560713 -0.037973661273046 ENSG00000084072 PPIE
ENST00000485507 0.779026897516464 0.481520093939222 -0.043709228190597 ENSG00000084072 PPIE
ENST00000324379 0.80609897513927 0.525101542826639 -0.0338132112532445 ENSG00000084072 PPIE
ENST00000356511 0.751039237313249 0.438089022207571 -0.0409538773585003 ENSG00000084072 PPIE
ENST00000456578 0.720527241195477 0.390483483069776 -0.0541171797505565 ENSG00000084072 PPIE
ENST00000495526 0.80609897513927 0.52508107587249 -0.0338143078699117 ENSG00000084072 PPIE
ENST00000482751 0.80609897513927 0.52508107587249 -0.0338143078699117 ENSG00000084072 PPIE
ENST00000372830 0.751039237313249 0.438089022207571 -0.0409538773585003 ENSG00000084072 PPIE
ENST00000497370 0.791248665831603 0.50109057191396 -0.0365976560124784 ENSG00000084072 PPIE
ENST00000372835 0.792428522174169 0.503051465320068 -0.0355342290168451 ENSG00000084072 PPIE
ENST00000470213 0.789911671168792 0.498323718933895 -0.0368537684399824 ENSG00000084072 PPIE
ENST00000474804 0.879049133771867 0.662766711457632 -0.0243268380600765 ENSG00000084072 PPIE
ENST00000475350 0.80609897513927 0.52508107587249 -0.0338143078699117 ENSG00000084072 PPIE
ENST00000480169 0.842104644799371 0.590601548762448 -0.0311058655174348 ENSG00000084072 PPIE
ENST00000441669 0.570903150600598 0.221167973060835 -0.0665113515104445 ENSG00000043514 TRIT1
ENST00000462797 0.570828181755425 0.22102173643781 -0.0665082763245401 ENSG00000043514 TRIT1
ENST00000316891 0.570828181755425 0.221081113859351 -0.0664980070136982 ENSG00000043514 TRIT1
ENST00000372818 0.570828181755425 0.221081113859351 -0.0664980070136982 ENSG00000043514 TRIT1
ENST00000495175 0.518099429455521 0.174201424029207 -0.0750385651414017 ENSG00000043514 TRIT1
ENST00000491865 0.518910939384488 0.174859892165258 -0.0750824447895619 ENSG00000043514 TRIT1
ENST00000537223 0.473758745033835 0.141757582231507 -0.0827663347660951 ENSG00000043514 TRIT1
ENST00000537440 0.473758745033835 0.141757582231507 -0.0827663347660951 ENSG00000043514 TRIT1
ENST00000541099 0.473758745033835 0.141757582231507 -0.0827663347660951 ENSG00000043514 TRIT1
ENST00000545233 0.473758745033835 0.141757582231507 -0.0827663347660951 ENSG00000043514 TRIT1
ENST00000492612 0.563964937237889 0.214414536299713 -0.0754143130345546 ENSG00000043514 TRIT1
ENST00000489945 0.529992340876342 0.183311119537688 -0.0832692543379174 ENSG00000043514 TRIT1
ENST00000486825 0.629195813401499 0.281561733757876 -0.0676678529414114 ENSG00000043514 TRIT1
ENST00000544981 0.362781342355271 0.0798813175446146 -0.119074039545518 ENSG00000043514 TRIT1
ENST00000372811 0.848590000325001 0.602089483299899 0.033747296516089 ENSG00000168389 MFSD2A
ENST00000420632 0.867582129046906 0.640706741006265 0.0301243268411366 ENSG00000168389 MFSD2A
ENST00000434861 0.84226082399233 0.590967008291412 0.0366392505601655 ENSG00000168389 MFSD2A
ENST00000372809 0.848590000325001 0.602089483299899 0.033747296516089 ENSG00000168389 MFSD2A
ENST00000483824 0.841775340482998 0.590063769119107 0.0348640802491027 ENSG00000168389 MFSD2A
ENST00000372797 0.95301806640684 0.855471333541896 -0.00498581499202298 ENSG00000131236 CAP1
ENST00000372802 0.953651701566195 0.857254393035962 -0.00492629843307745 ENSG00000131236 CAP1
ENST00000449311 0.899474476954371 0.708913626846188 -0.0123394929614522 ENSG00000131236 CAP1
ENST00000421589 0.913877194029448 0.744991334523948 -0.010587034860112 ENSG00000131236 CAP1
ENST00000414893 0.922896964574407 0.765618146528259 -0.00914074301112686 ENSG00000131236 CAP1
ENST00000414281 0.913093958800093 0.742093624433418 -0.0107208022774855 ENSG00000131236 CAP1
ENST00000420216 0.914447307920764 0.746325338559064 -0.0106346554760619 ENSG00000131236 CAP1
ENST00000372792 0.788590771612558 0.496431050487603 -0.0189005290171826 ENSG00000131236 CAP1
ENST00000372798 0.80557591904354 0.523533429850686 -0.0176927334448071 ENSG00000131236 CAP1
ENST00000340450 0.95195431469298 0.853035514899418 -0.00507638926460031 ENSG00000131236 CAP1
ENST00000372805 0.95559632615904 0.86298684462743 -0.00471906595370445 ENSG00000131236 CAP1
ENST00000435719 0.886332392305902 0.67998264173748 -0.0132734762445196 ENSG00000131236 CAP1
ENST00000427843 0.902291354280174 0.715116447212206 -0.0118456582373541 ENSG00000131236 CAP1
ENST00000417287 0.907839026530477 0.729359012658565 -0.0113249058818526 ENSG00000131236 CAP1
ENST00000424977 0.91331285661625 0.742697140480672 -0.0106635234927724 ENSG00000131236 CAP1
ENST00000446031 0.723780894583732 0.395119941135398 -0.0284931853082353 ENSG00000131236 CAP1
ENST00000479759 0.642053822842803 0.295965209104352 -0.033352745526593 ENSG00000131236 CAP1
ENST00000461993 0.787669127219201 0.494447236591009 -0.0213748447675318 ENSG00000131236 CAP1
ENST00000494114 0.92219345544426 0.763776464827837 -0.0119777384884984 ENSG00000131236 CAP1
ENST00000433473 0.508667127389848 0.16754160015949 -0.0627998158714832 ENSG00000131238 PPT1
ENST00000529905 0.477845805155699 0.144469673844315 -0.0663330374904174 ENSG00000131238 PPT1
ENST00000530704 0.263020472941424 0.0412188210818596 -0.101474847320195 ENSG00000131238 PPT1
ENST00000372775 0.405326180847735 0.10167170203693 -0.0933602055861543 ENSG00000131238 PPT1
ENST00000449045 0.271152227892371 0.0440960638406818 -0.10187249816759 ENSG00000131238 PPT1
ENST00000439754 0.472317688666292 0.140877949331042 -0.0795261062200465 ENSG00000131238 PPT1
ENST00000530076 0.588013021043153 0.23704849495448 -0.068933108479491 ENSG00000131238 PPT1
ENST00000527311 0.356163644129618 0.0769045905392159 -0.0934017019688767 ENSG00000131238 PPT1
ENST00000372779 0.430854532474622 0.115772257186047 -0.0862749206490357 ENSG00000131238 PPT1
ENST00000526547 0.489066234593671 0.152494181331504 -0.0967274406894939 ENSG00000131238 PPT1
ENST00000372771 0.992133890936204 0.972815731884872 0.00204166137598768 ENSG00000117000 RLF
ENST00000372759 0.421505450017247 0.11019900262802 0.0727667774464649 ENSG00000084073 ZMPSTE24
ENST00000479131 0.618635045835907 0.268506636136733 0.0528414214272602 ENSG00000084073 ZMPSTE24
ENST00000472583 0.667043776410167 0.322741012260962 0.0464106207781451 ENSG00000084073 ZMPSTE24
ENST00000474142 0.752686659922912 0.44096948229365 0.046953062084573 ENSG00000084073 ZMPSTE24
ENST00000435168 0.253946352158244 0.0380926877072652 -0.114388386856531 ENSG00000084070 SMAP2
ENST00000372718 0.37597521224841 0.0863178419485114 -0.0758080173803735 ENSG00000084070 SMAP2
ENST00000372708 0.798337942414522 0.512471849069574 -0.0325769912920648 ENSG00000084070 SMAP2
ENST00000539317 0.814432308220765 0.538893237859353 -0.0342599233115139 ENSG00000084070 SMAP2
ENST00000467203 0.0882821845763935 0.00509661751915318 -0.156656403088791 ENSG00000066136 NFYC
ENST00000424419 0.0637204365230532 0.00283972312320587 -0.160556669007059 ENSG00000066136 NFYC
ENST00000427410 0.104394997747085 0.00687135149831418 -0.137598854095078 ENSG00000066136 NFYC
ENST00000447388 0.103057625998698 0.00670819860269898 -0.135326370654424 ENSG00000066136 NFYC
ENST00000425457 0.102065797017446 0.00657922105730874 -0.138363641686074 ENSG00000066136 NFYC
ENST00000453631 0.095899127236049 0.00588599278324731 -0.158156671603094 ENSG00000066136 NFYC
ENST00000456393 0.0953579792686125 0.00580615725667311 -0.137774627056882 ENSG00000066136 NFYC
ENST00000372654 0.0672117615169647 0.00312271336715728 -0.15134754935157 ENSG00000066136 NFYC
ENST00000534399 0.104531645977064 0.00688942075798016 -0.166421931958468 ENSG00000066136 NFYC
ENST00000372653 0.0617092204332235 0.00268312604760153 -0.155157301847287 ENSG00000066136 NFYC
ENST00000372669 0.045881398867839 0.00158864144418826 -0.173217350625788 ENSG00000066136 NFYC
ENST00000372652 0.202289517514118 0.0239490681695503 -0.120372801378706 ENSG00000066136 NFYC
ENST00000372651 0.153438827133546 0.0140497268657691 -0.134755116348808 ENSG00000066136 NFYC
ENST00000440226 0.127771981807945 0.00987381661544946 -0.155374563652301 ENSG00000066136 NFYC
ENST00000308733 0.144351904594616 0.0125591503983017 -0.148648062859571 ENSG00000066136 NFYC
ENST00000372621 0.999440895037154 0.998082649360798 -9.9511098129969e-05 ENSG00000171793 CTPS1
ENST00000541520 0.99686912167529 0.988164359798002 -0.000627701374704662 ENSG00000171793 CTPS1
ENST00000470271 0.979709640118999 0.931966521865957 0.0045424073932924 ENSG00000171793 CTPS1
ENST00000475060 0.877519694131892 0.659531969694081 0.023856536425631 ENSG00000171793 CTPS1
ENST00000479480 0.973503663669636 0.914044843060246 -0.00519671879540834 ENSG00000171793 CTPS1
ENST00000543104 0.996083087769381 0.985627522054294 -0.000864987076085226 ENSG00000171793 CTPS1
ENST00000372616 0.999928087612924 0.999334890315897 3.53656755494459e-05 ENSG00000171793 CTPS1
ENST00000480420 0.972618515309971 0.911817019575272 0.00507294187234376 ENSG00000171793 CTPS1
ENST00000463285 0.707247069161193 0.372145892422676 0.0416687078866238 ENSG00000171793 CTPS1
ENST00000486889 0.635205935614091 0.288926166104268 0.0578155796249974 ENSG00000171793 CTPS1
ENST00000497210 0.514470845584492 0.171769708717449 0.0824254351963508 ENSG00000171793 CTPS1
ENST00000464283 0.916089917998752 0.750387289440725 -0.0147063426448848 ENSG00000171793 CTPS1
ENST00000463423 0.993113778121851 0.975669048890459 -0.00143846299247155 ENSG00000171793 CTPS1
ENST00000498694 0.984429753855853 0.946725946145811 -0.00307578606755382 ENSG00000171793 CTPS1
ENST00000302946 0.996685299596825 0.98762125881576 0.00105712869158638 ENSG00000171790 SLFNL1
ENST00000372613 0.999033320627304 0.995520687554719 0.000382358976321873 ENSG00000171790 SLFNL1
ENST00000397197 0.999033320627304 0.995520687554719 0.000382358976321873 ENSG00000171790 SLFNL1
ENST00000439569 0.999033320627304 0.995520687554719 0.000382358976321873 ENSG00000171790 SLFNL1
ENST00000372611 0.999403565940275 0.996944912048464 -0.000260471974878839 ENSG00000171790 SLFNL1
ENST00000359345 0.916772378281208 0.752014279635163 -0.0209175989819934 ENSG00000171790 SLFNL1
ENST00000456518 0.953108151327018 0.855769192719167 0.0095146549706255 ENSG00000010803 SCMH1
ENST00000397174 0.955000791066257 0.861036917344435 0.00907474769927638 ENSG00000010803 SCMH1
ENST00000402904 0.955000791066257 0.861036917344435 0.00907474769927638 ENSG00000010803 SCMH1
ENST00000361191 0.9564304373253 0.865552941890644 0.00878249300621223 ENSG00000010803 SCMH1
ENST00000361705 0.9564304373253 0.865552941890644 0.00878249300621223 ENSG00000010803 SCMH1
ENST00000397171 0.9564304373253 0.865552941890644 0.00878249300621223 ENSG00000010803 SCMH1
ENST00000372597 0.936131930214268 0.802497554447106 0.0127504571613703 ENSG00000010803 SCMH1
ENST00000372596 0.936131930214268 0.802497554447106 0.0127504571613703 ENSG00000010803 SCMH1
ENST00000337495 0.936131930214268 0.802497554447106 0.0127504571613703 ENSG00000010803 SCMH1
ENST00000326197 0.952767242099878 0.85458801076581 0.00957525723688444 ENSG00000010803 SCMH1
ENST00000372595 0.993427645050371 0.976771114131538 0.00152708730879343 ENSG00000010803 SCMH1
ENST00000472037 0.913371438448726 0.742973237986339 0.0192476179852547 ENSG00000010803 SCMH1
ENST00000460215 0.877778162089525 0.659959324842226 -0.025341798776495 ENSG00000010803 SCMH1
ENST00000498793 0.751506157844139 0.438864285950189 -0.0438959674732123 ENSG00000010803 SCMH1
ENST00000489421 0.864619807564771 0.634626711863459 -0.0308853833556209 ENSG00000010803 SCMH1
ENST00000482530 0.739844625870873 0.420103238571495 -0.0553742478436628 ENSG00000010803 SCMH1
ENST00000488592 0.983151212014706 0.942539165024331 -0.00509533456507271 ENSG00000010803 SCMH1
ENST00000372583 0.617509664612391 0.267243229374879 -0.0607230922752232 ENSG00000127124 HIVEP3
ENST00000372584 0.61869563751207 0.268863324960844 -0.0603348733502127 ENSG00000127124 HIVEP3
ENST00000247584 0.966213179654592 0.893598998975029 0.00705824395542393 ENSG00000127124 HIVEP3
ENST00000460604 0.91573967092754 0.749875143773487 -0.0177788661149848 ENSG00000127124 HIVEP3
ENST00000429157 0.978862014501525 0.92991827524224 0.00467087440590701 ENSG00000127124 HIVEP3
ENST00000491442 0.483511533750755 0.148752169390694 -0.0939847006346384 ENSG00000127124 HIVEP3
ENST00000489103 0.306062298479176 0.0557459227522843 -0.117061817383033 ENSG00000127124 HIVEP3
ENST00000372571 0.0656486352734898 0.00301399351375714 0.154963676590311 ENSG00000198815 FOXJ3
ENST00000372572 0.660671485826531 0.316445887766461 0.0417651948168203 ENSG00000198815 FOXJ3
ENST00000372573 0.665076342015267 0.32097112385081 0.0414640807005134 ENSG00000198815 FOXJ3
ENST00000361346 0.676386434678285 0.332600697551617 0.0403978027968414 ENSG00000198815 FOXJ3
ENST00000361776 0.676386434678285 0.332600697551617 0.0403978027968414 ENSG00000198815 FOXJ3
ENST00000545068 0.659991513207723 0.315667397359831 0.043552897688466 ENSG00000198815 FOXJ3
ENST00000445886 0.498697983324198 0.160096830594021 -0.074351221753627 ENSG00000198815 FOXJ3
ENST00000372562 0.800274996328632 0.515410353651808 0.0401806925117008 ENSG00000127125 PPCS
ENST00000455780 0.868707920453556 0.643071621691231 0.0284455063822632 ENSG00000127125 PPCS
ENST00000472013 0.861837717393952 0.628097033072383 0.0297374110979897 ENSG00000127125 PPCS
ENST00000372561 0.868761616787368 0.643202990748089 0.0284444597787763 ENSG00000127125 PPCS
ENST00000372556 0.868761616787368 0.643202990748089 0.0284444597787763 ENSG00000127125 PPCS
ENST00000471420 0.633302373483839 0.286314886366275 0.0668629620952724 ENSG00000127125 PPCS
ENST00000304979 0.852426516838179 0.609105051929317 -0.0285944687364347 ENSG00000171960 PPIH
ENST00000372550 0.694489480636664 0.35595502692406 -0.0573632076040154 ENSG00000171960 PPIH
ENST00000440068 0.68821115348131 0.347841499277919 -0.0592157106555464 ENSG00000171960 PPIH
ENST00000455203 0.749323593321018 0.435777006337646 -0.0489620529413713 ENSG00000171960 PPIH
ENST00000461351 0.868333749605869 0.642512905367361 -0.0303157870247559 ENSG00000171960 PPIH
ENST00000321358 0.72521109025025 0.39716591810535 0.0211158833425114 ENSG00000065978 YBX1
ENST00000332220 0.946316272656132 0.832668497117212 -0.0056928619835238 ENSG00000065978 YBX1
ENST00000436427 0.782117764732422 0.485950810049714 0.0195418152030045 ENSG00000065978 YBX1
ENST00000467957 0.757803118147266 0.4482162276843 -0.0234442984796175 ENSG00000065978 YBX1
ENST00000397054 0.699854800866456 0.361981136987387 0.044701320889159 ENSG00000117385 LEPRE1
ENST00000460031 0.700600563882744 0.362870395754318 0.0446177759952559 ENSG00000117385 LEPRE1
ENST00000236040 0.700600563882744 0.362890655542807 0.0446178784825156 ENSG00000117385 LEPRE1
ENST00000495874 0.700600563882744 0.362890655542807 0.0446178784825156 ENSG00000117385 LEPRE1
ENST00000296388 0.700600563882744 0.362890655542807 0.0446178784825156 ENSG00000117385 LEPRE1
ENST00000462474 0.591511149218432 0.240605573316205 0.0728342233149337 ENSG00000117385 LEPRE1
ENST00000472802 0.532113204158345 0.185221775559053 0.0885132378778824 ENSG00000117385 LEPRE1
ENST00000431412 0.59377030978712 0.24326609447885 0.0563627395805028 ENSG00000117385 LEPRE1
ENST00000460831 0.96523926401957 0.890244138822848 0.00846481761732944 ENSG00000117385 LEPRE1
ENST00000481465 0.872584899948663 0.649829885903895 0.0241763785439323 ENSG00000117385 LEPRE1
ENST00000447502 0.610803657853424 0.26069982491261 0.0594699157458701 ENSG00000117385 LEPRE1
ENST00000463465 0.502925651530198 0.163177119934615 0.0679015257849487 ENSG00000117385 LEPRE1
ENST00000372526 0.906367986807089 0.726157429334313 0.0206867725717736 ENSG00000117385 LEPRE1
ENST00000492956 0.899102969068031 0.708313028822247 0.0227303538147889 ENSG00000117385 LEPRE1
ENST00000464081 0.734532088609907 0.411612489142654 0.0536657239976015 ENSG00000164008 C1orf50
ENST00000603943 0.762975293684496 0.456107883262029 0.0486896410944776 ENSG00000164008 C1orf50
ENST00000536543 0.749819941104098 0.436553599498769 0.0507446604988342 ENSG00000164008 C1orf50
ENST00000487556 0.665628731782455 0.321488121699536 -0.0540751206555395 ENSG00000164010 ERMAP
ENST00000372517 0.665628731782455 0.321488121699536 -0.0540751206555395 ENSG00000164010 ERMAP
ENST00000372514 0.836033128258873 0.579315119115601 -0.0337966914550648 ENSG00000164010 ERMAP
ENST00000328249 0.99510636636663 0.981313513457693 -0.00148510711018171 ENSG00000164010 ERMAP
ENST00000414798 0.975449171828299 0.919678420817282 -0.00664245352542419 ENSG00000228192 RP11-342M1.3
ENST00000416809 0.962769339594547 0.882416796011939 -0.00995364893414299 ENSG00000228192 RP11-342M1.3
ENST00000426263 0.356163644129618 0.0768988027721412 -0.084137771301542 ENSG00000117394 SLC2A1
ENST00000475162 0.666950544921833 0.322550947795016 -0.0548269789253515 ENSG00000117394 SLC2A1
ENST00000439722 0.574521630904092 0.224263135219342 -0.0801542944062107 ENSG00000117394 SLC2A1
ENST00000415851 0.270443654944915 0.0438706439544406 -0.122240783318393 ENSG00000117394 SLC2A1
ENST00000372500 0.543510463653505 0.196069837266346 -0.0852460653178133 ENSG00000117394 SLC2A1
ENST00000431635 0.923963741742997 0.768079887766224 -0.0119272648987238 ENSG00000117395 EBNA1BP2
ENST00000236051 0.918782882398313 0.755724484599321 -0.0125638277391426 ENSG00000117395 EBNA1BP2
ENST00000463906 0.891243580646959 0.691341440283888 -0.0204637740326994 ENSG00000117395 EBNA1BP2
ENST00000491223 0.99781989091413 0.990456652339552 0.00058101678974291 ENSG00000117395 EBNA1BP2
ENST00000472982 0.965280669202256 0.890892938501781 -0.00679256651544074 ENSG00000117395 EBNA1BP2
ENST00000483082 0.96651600351763 0.894305618234876 -0.00676111755245935 ENSG00000117395 EBNA1BP2
ENST00000461557 0.939615114242892 0.812388030102873 -0.0124019242670342 ENSG00000117395 EBNA1BP2
ENST00000310955 0.339318927232503 0.0691628910742602 -0.126132594003203 ENSG00000117399 CDC20
ENST00000372462 0.339646131482285 0.06928364338519 -0.126111063498324 ENSG00000117399 CDC20
ENST00000372458 0.0880087996437012 0.00507586345902004 -0.10745668791949 ENSG00000066322 ELOVL1
ENST00000413844 0.0882821845763935 0.00509674031224404 -0.107444941214889 ENSG00000066322 ELOVL1
ENST00000468865 0.44385515890066 0.123191081502096 -0.072155841677191 ENSG00000066322 ELOVL1
ENST00000464204 0.0968763013686005 0.00604285413821097 -0.102358092163747 ENSG00000066322 ELOVL1
ENST00000470968 0.0936456198790793 0.00564402730561381 -0.102265342053037 ENSG00000066322 ELOVL1
ENST00000487209 0.0815007557368437 0.00442574858606862 -0.106247338102322 ENSG00000066322 ELOVL1
ENST00000470769 0.116257658688724 0.00829038105447211 -0.100856285292114 ENSG00000066322 ELOVL1
ENST00000497569 0.133715977399529 0.0107466269598929 -0.0977425194245791 ENSG00000066322 ELOVL1
ENST00000482302 0.0864815240834579 0.00489643193278404 -0.108174584449535 ENSG00000066322 ELOVL1
ENST00000497050 0.0954400405007521 0.0058179316273537 -0.103533900553505 ENSG00000066322 ELOVL1
ENST00000478481 0.740633843939387 0.422170340970561 -0.0417961035764947 ENSG00000066322 ELOVL1
ENST00000479439 0.056040860903881 0.00228665394937123 -0.123283009739252 ENSG00000066322 ELOVL1
ENST00000465321 0.0261905323247202 0.000624150241196447 -0.132915670350096 ENSG00000066322 ELOVL1
ENST00000479686 0.0192452960375543 0.000392079187708016 -0.140664110909425 ENSG00000066322 ELOVL1
ENST00000496932 0.017839079342702 0.000352073507110857 -0.141716310372126 ENSG00000066322 ELOVL1
ENST00000290663 0.475836533992286 0.143088061347084 0.0569080911959314 ENSG00000159479 MED8
ENST00000372457 0.479145881547104 0.145230176042492 0.0564329367718161 ENSG00000159479 MED8
ENST00000372455 0.490002453977973 0.153008782256318 0.0570291900261993 ENSG00000159479 MED8
ENST00000436713 0.571006463695034 0.221282354976619 0.0539422839139459 ENSG00000229431 RP1-92O14.6
ENST00000460803 0.395612927891932 0.0963387772951328 0.0982300059915998 ENSG00000159479 MED8
ENST00000473560 0.454143500896828 0.128978015910449 0.0687120418877069 ENSG00000159479 MED8
ENST00000357658 0.699273154147684 0.361484752955623 0.0603278439983083 ENSG00000198198 SZT2
ENST00000406439 0.703883693797161 0.367809580359282 0.0582146171511143 ENSG00000198198 SZT2
ENST00000562955 0.440045900888405 0.120919104190481 -0.0530829534365481 ENSG00000198198 SZT2
ENST00000470139 0.458317037635615 0.131927717831299 0.0950644575568993 ENSG00000198198 SZT2
ENST00000372442 0.107190394047771 0.00722750370793224 -0.0947575835583692 ENSG00000198198 SZT2
ENST00000460536 0.00386627412507437 3.40356462431163e-05 -0.178111098492145 ENSG00000198198 SZT2
ENST00000583037 0.0337159257340849 0.00095455607434274 -0.161654217691995 ENSG00000178922 HYI
ENST00000372425 0.0337159257340849 0.00095455607434274 -0.161654217691995 ENSG00000178922 HYI
ENST00000372433 0.036603574976723 0.00109183005440947 -0.161633329359733 ENSG00000178922 HYI
ENST00000372434 0.030735546155886 0.000808057752130525 -0.164438993752287 ENSG00000178922 HYI
ENST00000470662 0.0460547315214789 0.00159730859267544 -0.16283282959437 ENSG00000178922 HYI
ENST00000487366 0.045730153059529 0.00158065652214128 -0.162243216385141 ENSG00000178922 HYI
ENST00000372430 0.0403407789050334 0.00129406625235066 -0.160508818283595 ENSG00000178922 HYI
ENST00000372432 0.0311190504982804 0.000827145731064664 -0.163023165227635 ENSG00000178922 HYI
ENST00000372427 0.0302440774781793 0.000787697353002703 -0.16352305422326 ENSG00000178922 HYI
ENST00000372426 0.0410014969777151 0.00132489883338709 -0.164091241103763 ENSG00000178922 HYI
ENST00000486909 0.0315782406001121 0.00085307200768591 -0.162542817137972 ENSG00000178922 HYI
ENST00000496142 0.501821079712415 0.16243970110105 -0.0958436378880348 ENSG00000178922 HYI
ENST00000469587 0.317431885367974 0.0602003302514217 -0.119817681747105 ENSG00000178922 HYI
ENST00000496043 0.766337869329271 0.461973820029306 -0.0436761724928778 ENSG00000142949 PTPRF
ENST00000481019 0.799807894080023 0.514717371265683 -0.0382994983973059 ENSG00000142949 PTPRF
ENST00000359947 0.107679185330419 0.0072963897167551 -0.0977189548416535 ENSG00000142949 PTPRF
ENST00000438120 0.137653765980967 0.011387009827492 -0.098733502676248 ENSG00000142949 PTPRF
ENST00000436724 0.302531212597331 0.0543572710761351 -0.101466271876687 ENSG00000142949 PTPRF
ENST00000372405 0.328641009461516 0.0648967409347896 -0.0957167909379053 ENSG00000142949 PTPRF
ENST00000372413 0.105504287489997 0.0070205856168974 -0.0952232761843079 ENSG00000142949 PTPRF
ENST00000372414 0.105504287489997 0.0070205856168974 -0.0952232761843079 ENSG00000142949 PTPRF
ENST00000437607 0.489066234593671 0.152500208753347 -0.0730210259696655 ENSG00000142949 PTPRF
ENST00000467464 0.178615371432502 0.0186542342600277 -0.137505603387778 ENSG00000142949 PTPRF
ENST00000412568 0.211900211260973 0.0262915340768958 -0.0875893890707286 ENSG00000142949 PTPRF
ENST00000429895 0.167186518807733 0.016505857423799 -0.0838188820924907 ENSG00000142949 PTPRF
ENST00000414879 0.192013499828263 0.0214317649275845 -0.0848934629755311 ENSG00000142949 PTPRF
ENST00000422171 0.192013499828263 0.0214317649275845 -0.0848934629755311 ENSG00000142949 PTPRF
ENST00000496447 0.340393366378798 0.0694902478041218 -0.0691683715475239 ENSG00000142949 PTPRF
ENST00000372407 0.339593932317687 0.0692680817207205 -0.0686610231939123 ENSG00000142949 PTPRF
ENST00000463041 0.819078215211485 0.547253091584754 -0.0392902192043333 ENSG00000142949 PTPRF
ENST00000477970 0.577314025318993 0.226625325658414 -0.0464905143573074 ENSG00000142949 PTPRF
ENST00000372396 0.622299122936785 0.273412907569966 -0.0441047454468702 ENSG00000066135 KDM4A
ENST00000463151 0.83630027374263 0.579791528744115 -0.0325764983882823 ENSG00000066135 KDM4A
ENST00000485249 0.95928529425569 0.873902566385296 -0.0102473050081237 ENSG00000066135 KDM4A
ENST00000398804 0.956790931321946 0.867234864283991 -0.00954328380836108 ENSG00000236200 KDM4A-AS1
ENST00000439057 0.996046437988924 0.985276842160033 -0.00105034273553261 ENSG00000236200 KDM4A-AS1
ENST00000453015 0.733448653554143 0.409740657466323 -0.0538801335780698 ENSG00000236200 KDM4A-AS1
ENST00000418149 0.690215198559746 0.350437551152229 0.0576252272066253 ENSG00000236200 KDM4A-AS1
ENST00000532911 0.198801319860031 0.0232147385511395 -0.148466048574758 ENSG00000126091 ST3GAL3
ENST00000489897 0.181909185527895 0.0193511449820738 -0.127711405957674 ENSG00000126091 ST3GAL3
ENST00000372374 0.263386848276976 0.0413685646204215 -0.104792056908852 ENSG00000126091 ST3GAL3
ENST00000372375 0.263386848276976 0.0413685646204215 -0.104792056908852 ENSG00000126091 ST3GAL3
ENST00000545417 0.263386848276976 0.0413685646204215 -0.104792056908852 ENSG00000126091 ST3GAL3
ENST00000372377 0.263386848276976 0.0413685646204215 -0.104792056908852 ENSG00000126091 ST3GAL3
ENST00000361392 0.263386848276976 0.0413685646204215 -0.104792056908852 ENSG00000126091 ST3GAL3
ENST00000361400 0.263386848276976 0.0413685646204215 -0.104792056908852 ENSG00000126091 ST3GAL3
ENST00000353126 0.263386848276976 0.0413685646204215 -0.104792056908852 ENSG00000126091 ST3GAL3
ENST00000530154 0.225968626784362 0.0301620642158487 -0.122819406188977 ENSG00000126091 ST3GAL3
ENST00000262915 0.263386848276976 0.0413685646204215 -0.104792056908852 ENSG00000126091 ST3GAL3
ENST00000330208 0.263386848276976 0.0413685646204215 -0.104792056908852 ENSG00000126091 ST3GAL3
ENST00000335430 0.263386848276976 0.0413685646204215 -0.104792056908852 ENSG00000126091 ST3GAL3
ENST00000351035 0.263386848276976 0.0413685646204215 -0.104792056908852 ENSG00000126091 ST3GAL3
ENST00000479383 0.208452625389149 0.02553427070718 -0.146036032638224 ENSG00000126091 ST3GAL3
ENST00000347631 0.182691507179534 0.0195453901505596 -0.127342683093246 ENSG00000126091 ST3GAL3
ENST00000484868 0.196911120481959 0.0228090395172118 -0.151206914772146 ENSG00000126091 ST3GAL3
ENST00000461066 0.209901669451099 0.0258232476852911 -0.146277299182788 ENSG00000126091 ST3GAL3
ENST00000533997 0.196046535369109 0.0225429999843813 -0.128332496044829 ENSG00000126091 ST3GAL3
ENST00000469715 0.196046535369109 0.0225429999843813 -0.128332496044829 ENSG00000126091 ST3GAL3
ENST00000490541 0.196046535369109 0.0225429999843813 -0.128332496044829 ENSG00000126091 ST3GAL3
ENST00000528371 0.196046535369109 0.0225429999843813 -0.128332496044829 ENSG00000126091 ST3GAL3
ENST00000530581 0.196046535369109 0.0225429999843813 -0.128332496044829 ENSG00000126091 ST3GAL3
ENST00000531816 0.196046535369109 0.0225429999843813 -0.128332496044829 ENSG00000126091 ST3GAL3
ENST00000531993 0.196046535369109 0.0225429999843813 -0.128332496044829 ENSG00000126091 ST3GAL3
ENST00000533212 0.196046535369109 0.0225429999843813 -0.128332496044829 ENSG00000126091 ST3GAL3
ENST00000533933 0.196046535369109 0.0225429999843813 -0.128332496044829 ENSG00000126091 ST3GAL3
ENST00000372369 0.196046535369109 0.0225429999843813 -0.128332496044829 ENSG00000126091 ST3GAL3
ENST00000372372 0.196046535369109 0.0225429999843813 -0.128332496044829 ENSG00000126091 ST3GAL3
ENST00000372368 0.196046535369109 0.0225429999843813 -0.128332496044829 ENSG00000126091 ST3GAL3
ENST00000372367 0.196046535369109 0.0225429999843813 -0.128332496044829 ENSG00000126091 ST3GAL3
ENST00000372366 0.196046535369109 0.0225429999843813 -0.128332496044829 ENSG00000126091 ST3GAL3
ENST00000372365 0.196046535369109 0.0225429999843813 -0.128332496044829 ENSG00000126091 ST3GAL3
ENST00000361746 0.196046535369109 0.0225429999843813 -0.128332496044829 ENSG00000126091 ST3GAL3
ENST00000332628 0.196046535369109 0.0225429999843813 -0.128332496044829 ENSG00000126091 ST3GAL3
ENST00000531451 0.196562486202233 0.0226837645574328 -0.12828311360007 ENSG00000126091 ST3GAL3
ENST00000372362 0.196562486202233 0.0226837645574328 -0.12828311360007 ENSG00000126091 ST3GAL3
ENST00000361812 0.196562486202233 0.0226837645574328 -0.12828311360007 ENSG00000126091 ST3GAL3
ENST00000461375 0.430818667472227 0.115721115623255 -0.0931577822693514 ENSG00000126091 ST3GAL3
ENST00000490502 0.0499526469580728 0.00184023536539125 -0.186990134366271 ENSG00000126091 ST3GAL3
ENST00000372343 0.742887352299844 0.425511150809178 0.0404942685669673 ENSG00000117408 IPO13
ENST00000489773 0.925183167957998 0.771530366681492 0.019258228989788 ENSG00000117408 IPO13
ENST00000255108 0.730311334699163 0.404794196976588 -0.0501769629055748 ENSG00000132768 DPH2
ENST00000412950 0.691151925976137 0.351728031698915 -0.0582543165558993 ENSG00000132768 DPH2
ENST00000524776 0.691151925976137 0.351728031698915 -0.0582543165558993 ENSG00000132768 DPH2
ENST00000495421 0.730311334699163 0.404794196976588 -0.0501769629055748 ENSG00000132768 DPH2
ENST00000396758 0.730311334699163 0.404794196976588 -0.0501769629055748 ENSG00000132768 DPH2
ENST00000472505 0.488445019237402 0.152013599936006 -0.0718272334343185 ENSG00000117410 ATP6V0B
ENST00000472174 0.496118062901584 0.157693313105561 -0.062506621646415 ENSG00000117410 ATP6V0B
ENST00000532642 0.491338566926679 0.15383833849008 -0.0631344967098372 ENSG00000117410 ATP6V0B
ENST00000236067 0.493975589227719 0.155822889450977 -0.0628382961723939 ENSG00000117410 ATP6V0B
ENST00000471859 0.442769149401372 0.122676455840841 -0.0682234357275931 ENSG00000117410 ATP6V0B
ENST00000472277 0.480193289119222 0.145853361575279 -0.0676418984777346 ENSG00000117410 ATP6V0B
ENST00000461670 0.502480692546199 0.162801650473065 -0.0719202448887904 ENSG00000117410 ATP6V0B
ENST00000468183 0.493975589227719 0.155822889450977 -0.0628382961723939 ENSG00000117410 ATP6V0B
ENST00000473485 0.493975589227719 0.155822889450977 -0.0628382961723939 ENSG00000117410 ATP6V0B
ENST00000496131 0.520908521882159 0.176629199194702 -0.0653824667856807 ENSG00000117410 ATP6V0B
ENST00000498208 0.508472070827961 0.167428216747192 -0.0721787850726541 ENSG00000117410 ATP6V0B
ENST00000532072 0.9884608395666 0.95854347761313 0.00271940148483397 ENSG00000117410 ATP6V0B
ENST00000498664 0.980146260325296 0.934210768121429 -0.00378672502995194 ENSG00000117410 ATP6V0B
ENST00000498543 0.993427645050371 0.976877149611056 -0.00193814719936638 ENSG00000117411 B4GALT2
ENST00000372324 0.893362486582461 0.694980481868391 0.0187042339248831 ENSG00000117411 B4GALT2
ENST00000497866 0.935943804042764 0.801485422429536 -0.0158367144470688 ENSG00000117411 B4GALT2
ENST00000434555 0.818164840138258 0.545592824364989 0.0293388807290768 ENSG00000117411 B4GALT2
ENST00000356836 0.758505252045406 0.449112639553791 0.0364864062753293 ENSG00000117411 B4GALT2
ENST00000309519 0.729690516481658 0.403714358438839 0.0397241103534193 ENSG00000117411 B4GALT2
ENST00000485678 0.692409016008359 0.353327768948472 0.05068806699809 ENSG00000117411 B4GALT2
ENST00000481924 0.905350593567426 0.722542774671909 -0.0225453732894392 ENSG00000117411 B4GALT2
ENST00000372307 0.570006892910984 0.22004094263654 0.0830200005937253 ENSG00000196517 SLC6A9
ENST00000372306 0.734311871978215 0.411322807172795 0.0563230505578503 ENSG00000196517 SLC6A9
ENST00000361745 0.652999385219246 0.308783900167123 0.053677181589916 ENSG00000178028 DMAP1
ENST00000446292 0.72828796723827 0.401672667290906 0.0448793312279695 ENSG00000178028 DMAP1
ENST00000440641 0.829186290632577 0.567808913768417 0.0313313863695479 ENSG00000178028 DMAP1
ENST00000437511 0.835674119898485 0.578587996085349 0.0302024824868644 ENSG00000178028 DMAP1
ENST00000471829 0.73315903912495 0.408906533194095 0.0467796121838305 ENSG00000178028 DMAP1
ENST00000487922 0.841278489667222 0.589061731346767 0.0309233873652498 ENSG00000178028 DMAP1
ENST00000315913 0.653054681343497 0.308838395720437 0.0536636526970242 ENSG00000178028 DMAP1
ENST00000372289 0.653054681343497 0.308838395720437 0.0536636526970242 ENSG00000178028 DMAP1
ENST00000372290 0.381874414638898 0.0893809692932133 0.104922148147572 ENSG00000178028 DMAP1
ENST00000488433 0.451269213675893 0.127487977063825 0.0902686612654365 ENSG00000178028 DMAP1
ENST00000372257 0.840938316249429 0.588563131043075 -0.0277377177931396 ENSG00000117419 ERI3
ENST00000372259 0.912561641175738 0.740803514432451 -0.0175841933592026 ENSG00000117419 ERI3
ENST00000456170 0.912880704084968 0.74178822000098 -0.0176478282809446 ENSG00000117419 ERI3
ENST00000537474 0.924496014013255 0.769311990130748 -0.0153307466806715 ENSG00000117419 ERI3
ENST00000489710 0.960332412787974 0.87651354845906 -0.0088494027089173 ENSG00000117419 ERI3
ENST00000479101 0.945849714221799 0.831245342280415 -0.0122694738524728 ENSG00000117419 ERI3
ENST00000462341 0.953651701566195 0.857145723113851 -0.0102925223592301 ENSG00000117419 ERI3
ENST00000452396 0.775575372007983 0.475255757464848 -0.0421000292210569 ENSG00000117419 ERI3
ENST00000495828 0.84020603661491 0.587446404318629 -0.03271749142056 ENSG00000117419 ERI3
ENST00000457571 0.909198584674215 0.731748779948443 -0.0212522341059131 ENSG00000117419 ERI3
ENST00000355387 0.704616857546887 0.369008313202512 -0.0497731425546815 ENSG00000187147 RNF220
ENST00000361799 0.704616857546887 0.369008313202512 -0.0497731425546815 ENSG00000187147 RNF220
ENST00000372247 0.704219621320491 0.368678005825588 -0.0497878762546057 ENSG00000187147 RNF220
ENST00000443020 0.829987363749927 0.569145172225323 -0.0336291831645518 ENSG00000187147 RNF220
ENST00000453863 0.916597127133471 0.751375705915519 -0.022290449838363 ENSG00000187147 RNF220
ENST00000335497 0.897194459782717 0.703625336562464 -0.0231353160736859 ENSG00000187147 RNF220
ENST00000440132 0.889372505770682 0.687045193213161 -0.0244571553386203 ENSG00000187147 RNF220
ENST00000474064 0.735007327472332 0.412180254246066 -0.0457497874144937 ENSG00000187147 RNF220
ENST00000471494 0.748044425000269 0.433946856177912 -0.0490516769615455 ENSG00000187147 RNF220
ENST00000488865 0.865595987060157 0.636237197056235 -0.0332896182991426 ENSG00000187147 RNF220
ENST00000497469 0.797107597792349 0.510582714329329 -0.0425683214087664 ENSG00000187147 RNF220
ENST00000475378 0.894533700453619 0.697506645422232 -0.023733800868239 ENSG00000187147 RNF220
ENST00000484745 0.772337499333743 0.471055247596885 -0.0412088983115293 ENSG00000187147 RNF220
ENST00000372242 0.672463086601176 0.328175063446065 -0.05455734693456 ENSG00000126106 TMEM53
ENST00000372243 0.672463086601176 0.328175063446065 -0.05455734693456 ENSG00000126106 TMEM53
ENST00000372244 0.672463086601176 0.328175063446065 -0.05455734693456 ENSG00000126106 TMEM53
ENST00000495630 0.54344038184834 0.195872805097592 -0.0711875496595827 ENSG00000126106 TMEM53
ENST00000474394 0.930362491142664 0.785812543132643 -0.0179661321685843 ENSG00000187147 RNF220
ENST00000480686 0.865689184425241 0.636454984055326 -0.0294119366008223 ENSG00000187147 RNF220
ENST00000474956 0.718086947195712 0.386390458853949 -0.0597479799476859 ENSG00000187147 RNF220
ENST00000372224 0.555099839218201 0.206139845670436 -0.0891097684685834 ENSG00000142945 KIF2C
ENST00000372218 0.555750066159514 0.206950800189276 -0.0890270872256039 ENSG00000142945 KIF2C
ENST00000372217 0.521449997903763 0.176884457235102 -0.0972043903342923 ENSG00000142945 KIF2C
ENST00000497035 0.455673592613417 0.130096075162175 0.0493195585976164 ENSG00000142937 RPS8
ENST00000396651 0.477783014371077 0.144429950460709 0.0474507128875565 ENSG00000142937 RPS8
ENST00000372209 0.481029487992013 0.146743430351863 0.0472027788956629 ENSG00000142937 RPS8
ENST00000470475 0.869420685008493 0.644194133845183 0.0175203895516044 ENSG00000142937 RPS8
ENST00000485390 0.480541949892575 0.14628130725366 0.0472775616326329 ENSG00000142937 RPS8
ENST00000464658 0.102715040012487 0.00664187860018236 0.0953805288161546 ENSG00000142937 RPS8
ENST00000484599 0.105304650754636 0.0069916427174063 0.0952065174779347 ENSG00000142937 RPS8
ENST00000474582 0.446428370369117 0.124584210836167 0.0847710587488795 ENSG00000142937 RPS8
ENST00000372201 0.975572380533974 0.920054870222593 0.00487631938670879 ENSG00000173846 PLK3
ENST00000465443 0.968183361224726 0.898319564953183 0.00619672760925351 ENSG00000173846 PLK3
ENST00000476731 0.693483215267662 0.354608358803141 0.0601637296555635 ENSG00000173846 PLK3
ENST00000492398 0.984010373587081 0.945350688869813 0.00379824833554504 ENSG00000173846 PLK3
ENST00000461358 0.72828796723827 0.401580731279704 -0.054347645974139 ENSG00000173846 PLK3
ENST00000493100 0.868151771083095 0.642020710313908 0.0305891928813725 ENSG00000173846 PLK3
ENST00000450269 0.455520149977242 0.129950838848823 -0.0866671508149373 ENSG00000222009 BTBD19
ENST00000453418 0.455520149977242 0.129950838848823 -0.0866671508149373 ENSG00000222009 BTBD19
ENST00000409335 0.457506150187843 0.131363722485712 -0.087343268452388 ENSG00000222009 BTBD19
ENST00000439563 0.454185073669303 0.129125206488272 -0.0885316342042386 ENSG00000222009 BTBD19
ENST00000485668 0.357655594743174 0.0776459159556456 -0.0991496227110648 ENSG00000222009 BTBD19
ENST00000482715 0.5066914518696 0.166232849228661 -0.0799152520551802 ENSG00000222009 BTBD19
ENST00000475105 0.651142660424421 0.306963754764557 -0.0652729308265902 ENSG00000222009 BTBD19
ENST00000495433 0.778514513502927 0.480792864702685 -0.0492271731863727 ENSG00000222009 BTBD19
ENST00000439363 0.461079356073512 0.133969998687814 -0.09629816899844 ENSG00000070785 EIF2B3
ENST00000360403 0.530070731392305 0.183428167786293 -0.0752291713558879 ENSG00000070785 EIF2B3
ENST00000372183 0.765697522719031 0.460875662015194 -0.0438739407818876 ENSG00000070785 EIF2B3
ENST00000480675 0.818087125675241 0.54546638555158 -0.0389148232873917 ENSG00000070785 EIF2B3
ENST00000477953 0.85575695126486 0.615537739039978 -0.0322360455262092 ENSG00000070785 EIF2B3
ENST00000372182 0.910669246563576 0.736143633490093 -0.0225466008247969 ENSG00000070785 EIF2B3
ENST00000372168 0.943496967832557 0.82383974367584 -0.0135631289131116 ENSG00000126107 HECTD3
ENST00000372172 0.950855089875562 0.850076447478605 -0.0100081921361944 ENSG00000126107 HECTD3
ENST00000486132 0.934312528757807 0.797447284742681 -0.0170983039768588 ENSG00000126107 HECTD3
ENST00000486296 0.900245528295998 0.71114863724563 -0.0253330619312924 ENSG00000126107 HECTD3
ENST00000466423 0.961549462517642 0.879118549043105 -0.010291700276889 ENSG00000126107 HECTD3
ENST00000246337 0.448995989375148 0.126168673426832 -0.0674061207322152 ENSG00000126088 UROD
ENST00000491773 0.617855210804213 0.267598391379247 -0.0525479032239681 ENSG00000126088 UROD
ENST00000463092 0.568823779892393 0.218908800214007 -0.0585656182367475 ENSG00000126088 UROD
ENST00000461035 0.550524595265385 0.201890349968185 -0.0629959747286605 ENSG00000126088 UROD
ENST00000491300 0.588803839959411 0.237952887768181 -0.0520513310618045 ENSG00000126088 UROD
ENST00000434478 0.637331743981032 0.291063621717083 -0.0474824425057769 ENSG00000126088 UROD
ENST00000494399 0.448729819331321 0.125971602426015 -0.0674161602651048 ENSG00000126088 UROD
ENST00000460334 0.609915880463059 0.259247935686356 -0.0528564402245541 ENSG00000126088 UROD
ENST00000462688 0.567553981849789 0.217718420171773 -0.054333345174849 ENSG00000126088 UROD
ENST00000460906 0.608780027117067 0.258352003316848 -0.0527514546343773 ENSG00000126088 UROD
ENST00000490385 0.637270071689067 0.290877373720172 -0.0493086955739392 ENSG00000126088 UROD
ENST00000469548 0.49014749463354 0.153131025832603 -0.062125064810045 ENSG00000126088 UROD
ENST00000486699 0.494478036332566 0.156346393044277 -0.06166272428471 ENSG00000126088 UROD
ENST00000478467 0.467471936132909 0.138248913395945 -0.0647098377842806 ENSG00000126088 UROD
ENST00000428106 0.481042200926535 0.146800572287631 -0.0634855005093993 ENSG00000126088 UROD
ENST00000496439 0.603152060797262 0.252869703692567 -0.0533193782136891 ENSG00000126088 UROD
ENST00000473012 0.597782012285786 0.247284643077366 -0.054385416354433 ENSG00000126088 UROD
ENST00000472254 0.593290919800428 0.242623296479909 -0.07974647728013 ENSG00000126088 UROD
ENST00000262746 0.735457813528937 0.412910352701053 0.0240683840033345 ENSG00000117450 PRDX1
ENST00000319248 0.736329621916424 0.414599472631785 0.0239807206489737 ENSG00000117450 PRDX1
ENST00000372079 0.736490459399544 0.41485954156091 0.0239628445244212 ENSG00000117450 PRDX1
ENST00000447184 0.694137287462049 0.355440111219116 0.0274469675013882 ENSG00000117450 PRDX1
ENST00000424390 0.694256209708744 0.35561293482185 0.0274349928267375 ENSG00000117450 PRDX1
ENST00000483583 0.668357829727668 0.324073087625939 0.0314023378326837 ENSG00000117450 PRDX1
ENST00000372070 0.748426621593132 0.434553528638864 -0.0391294845800944 ENSG00000117448 AKR1A1
ENST00000434299 0.647440965818304 0.302249035206068 -0.0585646145086157 ENSG00000117448 AKR1A1
ENST00000496999 0.670003306429355 0.325650090810783 -0.0574209458395509 ENSG00000117448 AKR1A1
ENST00000476957 0.778889047653674 0.481328457232329 -0.0363015274470312 ENSG00000117448 AKR1A1
ENST00000481885 0.61031540159464 0.260093509248792 -0.0652374178348067 ENSG00000117448 AKR1A1
ENST00000351829 0.690423054797655 0.35061607179988 -0.0474271295257577 ENSG00000117448 AKR1A1
ENST00000471651 0.487132245270236 0.15128785901841 -0.0855697868221698 ENSG00000117448 AKR1A1
ENST00000497973 0.894691241128741 0.69806163611797 -0.0208510392518937 ENSG00000117448 AKR1A1
ENST00000473038 0.907751172990895 0.729122049934462 0.0208872839031143 ENSG00000117448 AKR1A1
ENST00000495913 0.945849714221799 0.83130480108868 0.0131223458256258 ENSG00000117448 AKR1A1
ENST00000487654 0.927875219857123 0.777842153523724 0.0183988815458727 ENSG00000117448 AKR1A1
ENST00000437901 0.685281523534784 0.344197975183283 -0.0482575272644933 ENSG00000132780 NASP
ENST00000437362 0.692232034865283 0.353142371561157 -0.0473951331440697 ENSG00000132780 NASP
ENST00000464190 0.9014916398954 0.713228692236378 -0.023266848213418 ENSG00000132780 NASP
ENST00000528084 0.790905865363699 0.500473114416938 -0.0438930464693321 ENSG00000132780 NASP
ENST00000527359 0.796266584997688 0.509010685987559 -0.0330050015269782 ENSG00000132780 NASP
ENST00000525515 0.656670561193732 0.312167099190307 -0.0528282420474036 ENSG00000132780 NASP
ENST00000453748 0.744375846025014 0.428803959283073 -0.0405797911802506 ENSG00000132780 NASP
ENST00000402363 0.743489768692019 0.426319826684302 -0.0380943315568981 ENSG00000132780 NASP
ENST00000537798 0.743489768692019 0.426319826684302 -0.0380943315568981 ENSG00000132780 NASP
ENST00000527470 0.715072512877314 0.381892094720188 -0.0538349264556032 ENSG00000132780 NASP
ENST00000529333 0.720126286808482 0.389782831819358 -0.0527238139833077 ENSG00000132780 NASP
ENST00000531532 0.907769965303895 0.729161141706114 -0.0234886111623036 ENSG00000132780 NASP
ENST00000528238 0.792182458325924 0.502621842771035 -0.033028364910773 ENSG00000132780 NASP
ENST00000534101 0.702303297569968 0.365124143202143 -0.0547087860361418 ENSG00000132780 NASP
ENST00000350030 0.706993504584665 0.371644201029646 -0.042386457787734 ENSG00000132780 NASP
ENST00000470768 0.678777590497495 0.335273653409658 -0.0577003915484784 ENSG00000132780 NASP
ENST00000372052 0.743383192321835 0.426150287889206 -0.0381023726567031 ENSG00000132780 NASP
ENST00000351223 0.743383192321835 0.426150287889206 -0.0381023726567031 ENSG00000132780 NASP
ENST00000530073 0.943910589176091 0.825115892698242 -0.0122384856030129 ENSG00000132780 NASP
ENST00000481782 0.99265785440977 0.974244447630146 -0.00181433265254697 ENSG00000132780 NASP
ENST00000531612 0.959302937655046 0.874007814494231 -0.00910654048031915 ENSG00000132780 NASP
ENST00000527932 0.914835143905353 0.747718091992443 0.0210762264125819 ENSG00000132780 NASP
ENST00000534450 0.995247299971802 0.982100703700472 0.00141147743002519 ENSG00000132780 NASP
ENST00000479235 0.359657751259849 0.078319961171153 0.0996371621515196 ENSG00000159592 GPBP1L1
ENST00000290795 0.391240051536875 0.0942153052686685 0.065604423314536 ENSG00000159592 GPBP1L1
ENST00000355105 0.390361650085206 0.0936324024265045 0.0656209357466186 ENSG00000159592 GPBP1L1
ENST00000498128 0.878480976785034 0.661428033702123 0.0268975466753195 ENSG00000159592 GPBP1L1
ENST00000488278 0.737834031787421 0.41707848744396 0.0442435506948279 ENSG00000159592 GPBP1L1
ENST00000480941 0.73380959947422 0.410289039812739 0.0447703845609606 ENSG00000159592 GPBP1L1
ENST00000480083 0.722662655664822 0.393370608147015 0.046355638579626 ENSG00000159592 GPBP1L1
ENST00000493083 0.792311636006515 0.502811059577484 0.0382418483029971 ENSG00000159592 GPBP1L1
ENST00000460859 0.768343175829247 0.465387366166749 0.0428581807713953 ENSG00000159592 GPBP1L1
ENST00000372025 0.907039052193858 0.727272992923891 0.0226548106218316 ENSG00000159596 TMEM69
ENST00000496366 0.773743559404258 0.472875628864988 0.0473848986796598 ENSG00000159596 TMEM69
ENST00000359942 0.381634616266926 0.0892737417696984 0.0949063172102833 ENSG00000197429 IPP
ENST00000495072 0.551906152702574 0.203139667676352 0.0829726453842339 ENSG00000197429 IPP
ENST00000396478 0.389548027414465 0.0931792345032023 0.0987576934635029 ENSG00000197429 IPP
ENST00000470809 0.969885722618523 0.904882385033603 0.00739223585734759 ENSG00000086015 MAST2
ENST00000372009 0.978579999362273 0.928236475824542 0.00283449622200922 ENSG00000086015 MAST2
ENST00000361297 0.978579999362273 0.928248346617562 0.00283316726437729 ENSG00000086015 MAST2
ENST00000372008 0.9564304373253 0.865598663071953 0.00631050538180023 ENSG00000086015 MAST2
ENST00000482881 0.504601193182071 0.164488949548543 0.0636685926343455 ENSG00000086015 MAST2
ENST00000262741 0.0620494229698008 0.00271766991737451 -0.187907873825241 ENSG00000117461 PIK3R3
ENST00000372006 0.0617336369759363 0.00268879905396508 -0.188005679548192 ENSG00000117461 PIK3R3
ENST00000340332 0.0633244416101672 0.00279564744146672 -0.187145908044832 ENSG00000117461 PIK3R3
ENST00000354242 0.0633244416101672 0.00279564744146672 -0.187145908044832 ENSG00000117461 PIK3R3
ENST00000420542 0.0633244416101672 0.00279564744146672 -0.187145908044832 ENSG00000117461 PIK3R3
ENST00000396420 0.820509202906177 0.549421214319828 -0.0221157519731501 ENSG00000085998 POMGNT1
ENST00000371984 0.852268977507757 0.608458084363599 -0.0194724156740656 ENSG00000085998 POMGNT1
ENST00000371992 0.816985974036795 0.543716333715122 -0.0224411055438667 ENSG00000085998 POMGNT1
ENST00000475642 0.56000765030993 0.210614214176309 -0.0810330883842347 ENSG00000085998 POMGNT1
ENST00000535522 0.854314333365553 0.612205864021622 -0.0221301265545901 ENSG00000085998 POMGNT1
ENST00000371986 0.852268977507757 0.608458084363599 -0.0194724156740656 ENSG00000085998 POMGNT1
ENST00000485714 0.906121795961865 0.725030729977298 -0.0198447077841443 ENSG00000085998 POMGNT1
ENST00000477114 0.910585170374277 0.735983441618056 -0.0214965607525579 ENSG00000085998 POMGNT1
ENST00000497439 0.954199940630651 0.858483647688214 0.00954975583392371 ENSG00000085998 POMGNT1
ENST00000489985 0.964703960087137 0.888647078087588 -0.00833200969785536 ENSG00000085998 POMGNT1
ENST00000496156 0.915395832205372 0.748878347506825 0.0167906778065627 ENSG00000132128 LRRC41
ENST00000343304 0.0917135490576451 0.00544744934138258 0.107730735359329 ENSG00000132128 LRRC41
ENST00000472710 0.111830731391856 0.00776854007136677 0.113232034908231 ENSG00000132128 LRRC41
ENST00000498402 0.0337159257340849 0.000956405331919446 0.133661850324941 ENSG00000132128 LRRC41
ENST00000469150 0.27837210131025 0.0461578363025719 0.123430467388977 ENSG00000132128 LRRC41
ENST00000311672 0.88760891845717 0.683057650308841 0.0145468630760062 ENSG00000173660 UQCRH
ENST00000489056 0.88760891845717 0.683057650308841 0.0145468630760062 ENSG00000173660 UQCRH
ENST00000486951 0.967176975098299 0.895455971547848 0.00494271397751065 ENSG00000173660 UQCRH
ENST00000496387 0.88760891845717 0.683057650308841 0.0145468630760062 ENSG00000173660 UQCRH
ENST00000460947 0.899033739522247 0.70804500581948 0.014530703387122 ENSG00000173660 UQCRH
ENST00000474844 0.526617714787885 0.180408445254109 -0.0818025396375294 ENSG00000117481 NSUN4
ENST00000307089 0.592952006231072 0.242287369139447 -0.0679788967107016 ENSG00000117481 NSUN4
ENST00000486270 0.676740693137384 0.333180617326841 -0.0615951129289201 ENSG00000117481 NSUN4
ENST00000536062 0.570220519689247 0.220375478656381 -0.0760338481597649 ENSG00000117481 NSUN4
ENST00000471871 0.537232338093097 0.189770668142877 -0.0811372567491664 ENSG00000117481 NSUN4
ENST00000537428 0.534008610563094 0.187001915627503 -0.0821039822965804 ENSG00000117481 NSUN4
ENST00000498008 0.473152100481009 0.141277444517972 -0.0917813163839144 ENSG00000117481 NSUN4
ENST00000495427 0.431822693414427 0.116371942135139 -0.0987299631430765 ENSG00000117481 NSUN4
ENST00000342571 0.874934041135838 0.654715385810949 -0.0273426597431946 ENSG00000079277 MKNK1
ENST00000371946 0.623351583164317 0.274831376470076 -0.0588337077827212 ENSG00000079277 MKNK1
ENST00000341183 0.623702910750275 0.275139347809782 -0.0588102952076109 ENSG00000079277 MKNK1
ENST00000371944 0.874934041135838 0.654715385810949 -0.0273426597431946 ENSG00000079277 MKNK1
ENST00000371945 0.623351583164317 0.274831376470076 -0.0588337077827212 ENSG00000079277 MKNK1
ENST00000528077 0.698529281826261 0.360591389666372 -0.0491915873313213 ENSG00000079277 MKNK1
ENST00000428112 0.693210055783807 0.354258102214207 -0.050610158974704 ENSG00000079277 MKNK1
ENST00000531355 0.751638587655188 0.43918039124812 -0.0423631491028511 ENSG00000079277 MKNK1
ENST00000496619 0.749323593321018 0.435855890250799 -0.0447578337622324 ENSG00000079277 MKNK1
ENST00000526513 0.644928299286736 0.299532183860574 -0.0605245065625703 ENSG00000079277 MKNK1
ENST00000484301 0.800748178047736 0.516240859348167 -0.0387127674115532 ENSG00000079277 MKNK1
ENST00000545730 0.807219555751176 0.526577695948986 -0.034945193708171 ENSG00000079277 MKNK1
ENST00000486716 0.671124813560539 0.326858699318848 -0.0598122103118831 ENSG00000079277 MKNK1
ENST00000529170 0.519474861278561 0.175218185750184 -0.0837860638620319 ENSG00000079277 MKNK1
ENST00000531769 0.806078705093246 0.524781471126209 -0.0355177301333159 ENSG00000079277 MKNK1
ENST00000465783 0.535708860272582 0.188488719111708 -0.0857514365481544 ENSG00000079277 MKNK1
ENST00000474868 0.543763182586963 0.196216431452371 -0.0843293213942785 ENSG00000079277 MKNK1
ENST00000532110 0.496251033903639 0.157932629199687 -0.0925009920900402 ENSG00000079277 MKNK1
ENST00000525888 0.498923851233973 0.16024875057431 -0.0928645394707579 ENSG00000079277 MKNK1
ENST00000319928 0.863847406392325 0.632373999184033 0.0326790203137288 ENSG00000142961 MOB3C
ENST00000371940 0.894301263720951 0.697097431403737 0.0265740897506695 ENSG00000142961 MOB3C
ENST00000576409 0.914401998043187 0.746107151777569 0.0168581349045214 ENSG00000123472 ATPAF1
ENST00000371937 0.914447307920764 0.746514625701017 0.0168400690750064 ENSG00000123472 ATPAF1
ENST00000574428 0.914447307920764 0.746514625701017 0.0168400690750064 ENSG00000123472 ATPAF1
ENST00000492233 0.858550842060817 0.620906473374867 0.0313358756668766 ENSG00000123472 ATPAF1
ENST00000526821 0.99628406891638 0.986710636133382 0.000998453227415176 ENSG00000123472 ATPAF1
ENST00000542495 0.951323736952442 0.851004727302752 -0.0112933131833627 ENSG00000123472 ATPAF1
ENST00000529214 0.951323736952442 0.851004727302752 -0.0112933131833627 ENSG00000123472 ATPAF1
ENST00000329231 0.914552263950302 0.746997269649186 0.0175776870538274 ENSG00000123472 ATPAF1
ENST00000534216 0.954115803983974 0.858292502098043 0.0112878950535203 ENSG00000123472 ATPAF1
ENST00000532925 0.960853212380637 0.877658606192338 0.00973364656253491 ENSG00000123472 ATPAF1
ENST00000544071 0.737834031787421 0.417082621076491 0.0286838228543576 ENSG00000159658 EFCAB14
ENST00000442839 0.523244461188113 0.178125329991491 0.0641928291252073 ENSG00000228237 EFCAB14-AS1
ENST00000418985 0.524015621602805 0.178662992194924 0.0641736952755911 ENSG00000228237 EFCAB14-AS1
ENST00000371933 0.708668462003727 0.373665589968508 0.0334361261934177 ENSG00000159658 EFCAB14
ENST00000479745 0.595879040898866 0.245104314369038 0.0657363176449863 ENSG00000159658 EFCAB14
ENST00000487741 0.588338198316693 0.237460798377855 0.0678369515516966 ENSG00000159658 EFCAB14
ENST00000481623 0.360368213258709 0.0785493238963376 0.108188636023956 ENSG00000159658 EFCAB14
ENST00000484461 0.623322993097898 0.274800733254715 0.0600014513878995 ENSG00000159658 EFCAB14
ENST00000337817 0.972383863036029 0.910899315590264 -0.00758639925565979 ENSG00000123473 STIL
ENST00000360380 0.972383863036029 0.910899315590264 -0.00758639925565979 ENSG00000123473 STIL
ENST00000371877 0.972383863036029 0.910899315590264 -0.00758639925565979 ENSG00000123473 STIL
ENST00000243182 0.995853082599539 0.984354489592327 0.00133251726538889 ENSG00000123473 STIL
ENST00000396221 0.995853082599539 0.984354489592327 0.00133251726538889 ENSG00000123473 STIL
ENST00000371873 0.295040319287446 0.0518504291814095 0.099171264818188 ENSG00000162368 CMPK1
ENST00000371871 0.402630681534656 0.0999644036412368 0.0786933996879147 ENSG00000162368 CMPK1
ENST00000471289 0.213138350986716 0.026579286396762 -0.148610083897453 ENSG00000162368 CMPK1
ENST00000450808 0.37617766292029 0.086524972394451 0.0822397777320935 ENSG00000162368 CMPK1
ENST00000371870 0.933822773257159 0.796143247949481 0.0131492775259077 ENSG00000162368 CMPK1
ENST00000396153 0.532102756462928 0.185210439713395 -0.0757237867079022 ENSG00000185104 FAF1
ENST00000371778 0.493834129650337 0.155712949319078 -0.0812920800138713 ENSG00000185104 FAF1
ENST00000545823 0.752310158663893 0.44055980928296 -0.044621310297955 ENSG00000185104 FAF1
ENST00000494400 0.80609897513927 0.525024562761679 -0.0370691672310853 ENSG00000185104 FAF1
ENST00000487898 0.367970744066562 0.0825480887171214 -0.116402952596014 ENSG00000185104 FAF1
ENST00000242719 0.241546891670584 0.0346139799915349 0.104187931725688 ENSG00000123091 RNF11
ENST00000494873 0.635205935614091 0.2888938672435 0.0486244412066579 ENSG00000123091 RNF11
ENST00000486691 0.361447823391103 0.0791281625174701 0.0908392279780376 ENSG00000123091 RNF11
ENST00000371730 0.999437584658198 0.99767462031471 -0.000137098676391794 ENSG00000085832 EPS15
ENST00000371733 0.999437584658198 0.99767462031471 -0.000137098676391794 ENSG00000085832 EPS15
ENST00000396122 0.898383915300152 0.706227144787774 0.0193844062300062 ENSG00000085832 EPS15
ENST00000493793 0.991554967700779 0.970608239884435 -0.00232126517088993 ENSG00000085832 EPS15
ENST00000371727 0.935939557605606 0.801433790497465 0.0165277254141511 ENSG00000085832 EPS15
ENST00000471391 0.972631048839531 0.911928826349931 0.00724764210583598 ENSG00000085832 EPS15
ENST00000465467 0.983371405120316 0.943431546135296 0.00473366609648211 ENSG00000085832 EPS15
ENST00000371714 0.171777602444496 0.0174469392143639 0.111738112478797 ENSG00000117859 OSBPL9
ENST00000337809 0.161105122188213 0.0153268054518391 0.113502694524378 ENSG00000117859 OSBPL9
ENST00000371710 0.161105122188213 0.0153268054518391 0.113502694524378 ENSG00000117859 OSBPL9
ENST00000447887 0.168753782040894 0.0169090742654415 0.11206967153098 ENSG00000117859 OSBPL9
ENST00000495776 0.168753782040894 0.0169090742654415 0.11206967153098 ENSG00000117859 OSBPL9
ENST00000435686 0.168753782040894 0.0169090742654415 0.11206967153098 ENSG00000117859 OSBPL9
ENST00000435274 0.159835107327883 0.0151110965636433 0.113062480191924 ENSG00000117859 OSBPL9
ENST00000428468 0.168753782040894 0.0169090742654415 0.11206967153098 ENSG00000117859 OSBPL9
ENST00000453295 0.168753782040894 0.0169090742654415 0.11206967153098 ENSG00000117859 OSBPL9
ENST00000489990 0.162187490458831 0.0156269026936763 0.120114067250966 ENSG00000117859 OSBPL9
ENST00000530544 0.14844402533484 0.0132438051310137 0.115657802829192 ENSG00000117859 OSBPL9
ENST00000484890 0.269858413545034 0.0436482939487613 0.121762565543503 ENSG00000117859 OSBPL9
ENST00000534040 0.151636868937921 0.0137831752903696 0.13991178916121 ENSG00000117859 OSBPL9
ENST00000532975 0.126804034760844 0.0097385006149207 0.141617709403624 ENSG00000117859 OSBPL9
ENST00000527631 0.095899127236049 0.00588502879435967 0.150509593496814 ENSG00000117859 OSBPL9
ENST00000531828 0.141921653441232 0.0121505733217353 0.116157132519189 ENSG00000117859 OSBPL9
ENST00000361556 0.144742667150814 0.0126142090876197 0.117061323982042 ENSG00000117859 OSBPL9
ENST00000473207 0.143066688270862 0.0123510872930559 0.141562055651176 ENSG00000117859 OSBPL9
ENST00000533884 0.151442434835155 0.0137552945861696 0.139633832744522 ENSG00000117859 OSBPL9
ENST00000481937 0.382430019466631 0.0896977459132146 0.101867859652431 ENSG00000117859 OSBPL9
ENST00000526917 0.149744232104996 0.0134768075543043 0.135880395069497 ENSG00000117859 OSBPL9
ENST00000462759 0.144672891516268 0.0126017306246084 0.117062260237846 ENSG00000117859 OSBPL9
ENST00000486942 0.139656031784355 0.0117605930227015 0.118604498655686 ENSG00000117859 OSBPL9
ENST00000524620 0.00783777527018445 0.000100208962263718 0.253676542104053 ENSG00000117859 OSBPL9
ENST00000528603 0.0308460441326829 0.000814762100609579 0.178498986135139 ENSG00000117859 OSBPL9
ENST00000475697 0.296812189925039 0.0524248524484163 0.100379325650467 ENSG00000117859 OSBPL9
ENST00000531061 0.258387009793527 0.0397019548048358 0.130823585961386 ENSG00000117859 OSBPL9
ENST00000531819 0.334663437039065 0.0672697139041946 0.0994302559386175 ENSG00000117859 OSBPL9
ENST00000533825 0.548386301706578 0.200019126829196 0.0841086522346188 ENSG00000117859 OSBPL9
ENST00000440943 0.504390103349989 0.164194493817081 0.0619791847072008 ENSG00000078618 NRD1
ENST00000352171 0.196046535369109 0.0224812357335575 0.0682082980431234 ENSG00000078618 NRD1
ENST00000354831 0.196046535369109 0.0224812357335575 0.0682082980431234 ENSG00000078618 NRD1
ENST00000485608 0.13674663616679 0.011193073862651 0.0877963081680984 ENSG00000078618 NRD1
ENST00000539524 0.207653256797222 0.0252145232527243 0.0743110628430223 ENSG00000078618 NRD1
ENST00000588291 0.941815941986654 0.818894113302844 0.013777239304121 ENSG00000266993 RP4-657D16.3
ENST00000586761 0.832681518117709 0.573553633068846 0.033626227989286 ENSG00000266993 RP4-657D16.3
ENST00000475310 0.999440895037154 0.998115770275484 -0.000157879452977093 ENSG00000078618 NRD1
ENST00000497358 0.833569168380772 0.575154320149667 0.0307514072495559 ENSG00000078618 NRD1
ENST00000544028 0.145681482185851 0.0127760079802125 0.0774076724194884 ENSG00000078618 NRD1
ENST00000483007 0.12936915679088 0.0100781852668437 0.158748881130425 ENSG00000078618 NRD1
ENST00000473805 0.0855888407792364 0.00476787008045 0.135265508609642 ENSG00000078618 NRD1
ENST00000475715 0.0886675673789795 0.00513113015080254 0.129580477154932 ENSG00000078618 NRD1
ENST00000491410 0.935943804042764 0.801616529585359 -0.0106782427457698 ENSG00000078618 NRD1
ENST00000468722 0.913586262340341 0.744250462875961 -0.0176827157362574 ENSG00000078618 NRD1
ENST00000371655 0.890351170153277 0.689339497382727 -0.0189914703883864 ENSG00000169213 RAB3B
ENST00000469458 0.410199610626315 0.104271136119387 0.0788289621124361 ENSG00000117862 TXNDC12
ENST00000371626 0.805816812197255 0.524307940891396 0.0244608327331188 ENSG00000117862 TXNDC12
ENST00000472624 0.963530599461278 0.884440006065864 -0.0061303190664429 ENSG00000117862 TXNDC12
ENST00000471493 0.799676128062888 0.514392246262842 -0.04393624056054 ENSG00000117862 TXNDC12
ENST00000610127 0.954982597208396 0.860937980403784 -0.00960526401180104 ENSG00000117862 TXNDC12
ENST00000313334 0.788693937126978 0.496688200594898 0.0337627564571372 ENSG00000134717 BTF3L4
ENST00000477828 0.883627607759585 0.673389540001068 0.0229620676912005 ENSG00000134717 BTF3L4
ENST00000489308 0.805313831291804 0.522921277690383 0.0338289784633251 ENSG00000134717 BTF3L4
ENST00000526132 0.887943402817802 0.683598858116985 0.0218576768481361 ENSG00000134717 BTF3L4
ENST00000472944 0.775710347169885 0.475450541662481 0.0359160772611665 ENSG00000134717 BTF3L4
ENST00000524414 0.933822773257159 0.796063965921381 0.017504083363676 ENSG00000134717 BTF3L4
ENST00000484036 0.893314182859701 0.694756574042763 0.0214806417684868 ENSG00000134717 BTF3L4
ENST00000533836 0.961083324418134 0.878021762073686 0.00867667783508153 ENSG00000134717 BTF3L4
ENST00000361625 0.630191693944186 0.2825594257263 0.0651471152764306 ENSG00000157077 ZFYVE9
ENST00000357206 0.707730051981372 0.37279827258961 0.042070819779702 ENSG00000157077 ZFYVE9
ENST00000287727 0.697028658971792 0.358983072222508 0.0433609597009935 ENSG00000157077 ZFYVE9
ENST00000371591 0.614413876246353 0.263832049504616 0.0548739010948842 ENSG00000157077 ZFYVE9
ENST00000470844 0.845477777390346 0.596894783098069 0.0332833827453037 ENSG00000154222 CC2D1B
ENST00000371586 0.973579766069289 0.914263174030282 -0.00514739257250962 ENSG00000154222 CC2D1B
ENST00000284376 0.95559632615904 0.862899151504249 0.00846276773466642 ENSG00000154222 CC2D1B
ENST00000491136 0.955565546617097 0.86273554488097 0.0084663505637489 ENSG00000154222 CC2D1B
ENST00000438021 0.864044420272888 0.633140743354269 0.0269969754359438 ENSG00000154222 CC2D1B
ENST00000460261 0.797282532784727 0.510875925517589 0.0350865587740767 ENSG00000154222 CC2D1B
ENST00000450942 0.889557973067263 0.687479315567031 0.022237686863245 ENSG00000154222 CC2D1B
ENST00000438831 0.993403592613865 0.976313118143182 0.00145679774580851 ENSG00000154222 CC2D1B
ENST00000257181 0.920946590303088 0.76010874239016 -0.0149390894187034 ENSG00000134748 PRPF38A
ENST00000487160 0.70140726720627 0.363832687539689 0.0577625240167548 ENSG00000134748 PRPF38A
ENST00000474048 0.962843637882377 0.882754977309677 0.00778047647481923 ENSG00000134748 PRPF38A
ENST00000528457 0.948352272527611 0.839947488625853 -0.0104338621881124 ENSG00000134744 ZCCHC11
ENST00000527941 0.957102351834207 0.868346868373948 -0.00878995047611352 ENSG00000134744 ZCCHC11
ENST00000257177 0.620500339127691 0.271311780126457 0.0507190058951671 ENSG00000134744 ZCCHC11
ENST00000371544 0.618946228078476 0.269163515524057 0.0508775174860101 ENSG00000134744 ZCCHC11
ENST00000531722 0.978328950915673 0.927156403794739 0.00583799757506707 ENSG00000134744 ZCCHC11
ENST00000474453 0.961105444589277 0.878090722650852 -0.00990982310252348 ENSG00000134744 ZCCHC11
ENST00000469810 0.820032983440152 0.548599250431572 0.0378785555621079 ENSG00000134744 ZCCHC11
ENST00000528642 0.461260686557829 0.134334056273472 0.0694908817062625 ENSG00000134744 ZCCHC11
ENST00000484723 0.464966943075729 0.136700765660895 0.0689076843180881 ENSG00000134744 ZCCHC11
ENST00000371541 0.203722725569454 0.024316503159826 0.111516976985596 ENSG00000134744 ZCCHC11
ENST00000473856 0.862644841070547 0.629109637684305 0.0268928906100031 ENSG00000134744 ZCCHC11
ENST00000355809 0.906367986807089 0.725863809368735 -0.0231909241982313 ENSG00000134744 ZCCHC11
ENST00000361314 0.65362427701521 0.309495521260023 0.0688852374389584 ENSG00000116157 GPX7
ENST00000371538 0.854486688419067 0.612502467650778 0.0315890763799309 ENSG00000162377 COA7
ENST00000486918 0.886581459973801 0.680624347514253 -0.027726067297842 ENSG00000162377 COA7
ENST00000443756 0.400221137600552 0.0986541532499073 -0.0883489037263916 ENSG00000162378 ZYG11B
ENST00000545132 0.227136085056629 0.0304567664480909 -0.122734365033627 ENSG00000162378 ZYG11B
ENST00000294353 0.75118570451485 0.438253252571815 -0.0362113425912975 ENSG00000162378 ZYG11B
ENST00000371522 0.79670443837309 0.510032216106793 -0.0373875050293163 ENSG00000121310 ECHDC2
ENST00000460612 0.797693323634324 0.51167728890975 -0.0372301738646488 ENSG00000121310 ECHDC2
ENST00000371520 0.793750006810887 0.504796094923172 -0.0377941321530417 ENSG00000121310 ECHDC2
ENST00000358358 0.797494772010097 0.511449570166652 -0.0372381374035686 ENSG00000121310 ECHDC2
ENST00000476477 0.820796322108114 0.549881062487043 -0.0341358841313809 ENSG00000121310 ECHDC2
ENST00000536120 0.820796322108114 0.549881062487043 -0.0341358841313809 ENSG00000121310 ECHDC2
ENST00000479593 0.894426825994972 0.697238670835639 -0.025000970253795 ENSG00000121310 ECHDC2
ENST00000467988 0.775976698529776 0.47591336266613 -0.0404285481574371 ENSG00000121310 ECHDC2
ENST00000487851 0.779026897516464 0.481585068019877 0.0459428005375472 ENSG00000121310 ECHDC2
ENST00000541281 0.964703960087137 0.888559521966501 -0.00807721181428732 ENSG00000121310 ECHDC2
ENST00000488268 0.946239284267084 0.831989308681659 -0.0124413607619411 ENSG00000121310 ECHDC2
ENST00000544365 0.888405833329311 0.684347507603289 -0.0242882671922653 ENSG00000121310 ECHDC2
ENST00000495920 0.914539561417314 0.746953440507276 -0.0190469123131353 ENSG00000121310 ECHDC2
ENST00000480312 0.906136869311464 0.72555718559479 0.0216280433274605 ENSG00000121310 ECHDC2
ENST00000544531 0.994858404627759 0.98079461452877 -0.00148504024569742 ENSG00000121310 ECHDC2
ENST00000542552 0.98636035197653 0.952737487069067 0.00385259061226791 ENSG00000121310 ECHDC2
ENST00000474789 0.957228228857909 0.868611702206362 -0.0107578937742067 ENSG00000121310 ECHDC2
ENST00000371514 0.917819736250031 0.754088408431033 0.0157211555185459 ENSG00000116171 SCP2
ENST00000478631 0.907846226264454 0.729421708216213 0.0172699766510528 ENSG00000116171 SCP2
ENST00000528311 0.995247983122873 0.982129119356451 0.00107562981710892 ENSG00000116171 SCP2
ENST00000371509 0.986431799939677 0.953061653680576 0.0028712618456077 ENSG00000116171 SCP2
ENST00000407246 0.908677579388401 0.730764024022359 0.0172630622058904 ENSG00000116171 SCP2
ENST00000371513 0.593965390834072 0.243552280513467 -0.0772133808342893 ENSG00000116171 SCP2
ENST00000430330 0.730333221483937 0.404868282132106 0.0450983906210044 ENSG00000116171 SCP2
ENST00000408941 0.697979797748275 0.359907194877232 0.0498276759439568 ENSG00000116171 SCP2
ENST00000478274 0.968297892753682 0.89888957381791 -0.00855994264567724 ENSG00000116171 SCP2
ENST00000484100 0.772448865201063 0.471156700899277 0.0391569816005389 ENSG00000116171 SCP2
ENST00000533119 0.791248703816053 0.501102044758143 0.0366362734286714 ENSG00000116171 SCP2
ENST00000435345 0.760730987766161 0.452407748700327 0.0407643589158393 ENSG00000116171 SCP2
ENST00000488965 0.714760501162273 0.381448664264787 0.0476516923477181 ENSG00000116171 SCP2
ENST00000371486 0.354489279439175 0.07607116713975 -0.11516257486578 ENSG00000157184 CPT2
ENST00000294360 0.505513193034804 0.165473795665389 0.079630007508174 ENSG00000162384 C1orf123
ENST00000483739 0.611336509362396 0.261161383575521 0.0677994305170009 ENSG00000162384 C1orf123
ENST00000470385 0.553388796637296 0.204558160488671 0.0744192736752208 ENSG00000162384 C1orf123
ENST00000489755 0.742255596734922 0.424590084647449 0.0528202628641116 ENSG00000162384 C1orf123
ENST00000371470 0.926755807819633 0.775128126808682 0.0150495240653707 ENSG00000162385 MAGOH
ENST00000371466 0.923992789625964 0.768252295111022 0.015518456703433 ENSG00000162385 MAGOH
ENST00000495868 0.876918343757569 0.658310487747048 -0.0255376660060952 ENSG00000162385 MAGOH
ENST00000462941 0.889757586721859 0.687976695451804 0.0211494461395854 ENSG00000162385 MAGOH
ENST00000306052 0.84226082399233 0.590954628003838 -0.0236850505093046 ENSG00000157193 LRP8
ENST00000529670 0.861142918994537 0.627054887695336 0.0317271556347078 ENSG00000157193 LRP8
ENST00000371454 0.788646735851058 0.496541894045682 -0.030821853796257 ENSG00000157193 LRP8
ENST00000465675 0.78649530306337 0.49223098504895 -0.0319855449934709 ENSG00000157193 LRP8
ENST00000354412 0.794201042543137 0.506104899844092 -0.0301493141460041 ENSG00000157193 LRP8
ENST00000480045 0.778149705922819 0.480224654604595 -0.0327889718702564 ENSG00000157193 LRP8
ENST00000347547 0.771935643112664 0.470610539654211 -0.0334807274770297 ENSG00000157193 LRP8
ENST00000459674 0.843859569116886 0.593509242080727 -0.034690396224117 ENSG00000157193 LRP8
ENST00000496580 0.426589773095755 0.113184058763411 -0.105888467461551 ENSG00000157193 LRP8
ENST00000312233 0.00843430501778651 0.000112275156504856 -0.237348063417474 ENSG00000174332 GLIS1
ENST00000371429 0.692051961621045 0.352896152159722 0.0610938787535839 ENSG00000058804 NDC1
ENST00000540001 0.692051961621045 0.352896152159722 0.0610938787535839 ENSG00000058804 NDC1
ENST00000537333 0.800779132251353 0.516302785813177 0.0447118917454827 ENSG00000058804 NDC1
ENST00000234725 0.9564304373253 0.865840347065607 0.0118334747741345 ENSG00000058804 NDC1
ENST00000464950 0.39730358697407 0.0971093052055498 -0.102866259318088 ENSG00000058799 YIPF1
ENST00000371399 0.397340914522937 0.0971492670270395 -0.102835340952027 ENSG00000058799 YIPF1
ENST00000072644 0.397340914522937 0.0971492670270395 -0.102835340952027 ENSG00000058799 YIPF1
ENST00000539954 0.318415484525192 0.0605120634240768 -0.119904879428581 ENSG00000058799 YIPF1
ENST00000371378 0.458333934072536 0.132285976570151 -0.0972930546548375 ENSG00000081870 HSPB11
ENST00000194214 0.395499628302229 0.0962596835234373 -0.108140157427499 ENSG00000081870 HSPB11
ENST00000371377 0.41903067342587 0.108786615277251 -0.105719499573828 ENSG00000081870 HSPB11
ENST00000371376 0.428026108480915 0.114017256874836 -0.107054078339991 ENSG00000081870 HSPB11
ENST00000488884 0.468897993719047 0.139010869014643 -0.103910694196935 ENSG00000081870 HSPB11
ENST00000371370 0.78511542213231 0.490458577890097 0.0384149982461457 ENSG00000116212 LRRC42
ENST00000371368 0.782552148559557 0.486966297592417 -0.0423931982567137 ENSG00000116212 LRRC42
ENST00000319223 0.777038397305435 0.477239102477483 0.03950370955836 ENSG00000116212 LRRC42
ENST00000444987 0.872823501374226 0.650260580829053 -0.0269872322287855 ENSG00000116212 LRRC42
ENST00000371348 0.196431330090655 0.0226268928529301 0.0998993769053869 ENSG00000116209 TMEM59
ENST00000371344 0.248975709164807 0.0366989510756155 0.0977693000961027 ENSG00000116209 TMEM59
ENST00000234831 0.52049990745882 0.176238289278282 0.0542786287264819 ENSG00000116209 TMEM59
ENST00000371341 0.53603064041111 0.188676252163941 0.0526892565711568 ENSG00000116209 TMEM59
ENST00000470395 0.448989358721802 0.126115145315503 0.0959046173253349 ENSG00000116209 TMEM59
ENST00000420738 0.674509434621 0.330038678919931 0.0384931034002753 ENSG00000116209 TMEM59
ENST00000440019 0.674509434621 0.330043665288606 0.0384936638279273 ENSG00000116209 TMEM59
ENST00000452421 0.674509434621 0.330011765578968 0.0384929488259732 ENSG00000116209 TMEM59
ENST00000371337 0.655352513391468 0.310945841915618 0.0405758923774117 ENSG00000116209 TMEM59
ENST00000498272 0.386750585883198 0.0916037217911645 -0.110936018630393 ENSG00000116205 TCEANC2
ENST00000487096 0.764747544753378 0.4589780959868 -0.0310707538781872 ENSG00000116221 MRPL37
ENST00000360840 0.603229795471929 0.253020893529329 -0.0475320178912793 ENSG00000116221 MRPL37
ENST00000605337 0.639978915131619 0.293629424465546 -0.0437751734289119 ENSG00000116221 MRPL37
ENST00000490670 0.790653933559556 0.499855919652415 -0.0288415770115503 ENSG00000116221 MRPL37
ENST00000336230 0.603229795471929 0.253020893529329 -0.0475320178912793 ENSG00000116221 MRPL37
ENST00000398219 0.620062150833728 0.27074336621295 -0.0704606501284793 ENSG00000116221 MRPL37
ENST00000326956 0.179269902301808 0.0188508677232704 -0.0915441642893497 ENSG00000157216 SSBP3
ENST00000528930 0.644508119757053 0.299210600509391 0.0667292503651592 ENSG00000157216 SSBP3
ENST00000417664 0.0444513656430729 0.00150696767134101 -0.128719337222026 ENSG00000157216 SSBP3
ENST00000371320 0.0331112413693792 0.000920835841192648 -0.130955279616437 ENSG00000157216 SSBP3
ENST00000371319 0.0484308270454787 0.00173647976355331 -0.127222264391575 ENSG00000157216 SSBP3
ENST00000533946 0.067442855381605 0.00313930526916633 -0.12006012844492 ENSG00000157216 SSBP3
ENST00000357475 0.0252367511890487 0.000585336882212116 -0.143417577799616 ENSG00000157216 SSBP3
ENST00000426150 0.258063297345336 0.0395397718401863 -0.0951750732559762 ENSG00000157216 SSBP3
ENST00000444533 0.986725391364657 0.95395739360396 0.00389361846044544 ENSG00000157216 SSBP3
ENST00000420121 0.922700344414322 0.765046046862376 0.0187446015461422 ENSG00000157216 SSBP3
ENST00000533209 0.0306510376591151 0.000804849983118503 -0.174778626092362 ENSG00000157216 SSBP3
ENST00000525990 0.00386627412507437 3.40687715906107e-05 -0.196420353375956 ENSG00000157216 SSBP3
ENST00000528787 0.0210019341379089 0.000445117204565843 -0.187814361978883 ENSG00000157216 SSBP3
ENST00000606515 0.660915039960784 0.316734677603616 0.0505016855162098 ENSG00000271723 MROH7-TTC4
ENST00000425300 0.651833811099254 0.307600820627258 0.050231853324936 ENSG00000271723 MROH7-TTC4
ENST00000414150 0.632692778726501 0.285330601449062 0.0526147080458679 ENSG00000271723 MROH7-TTC4
ENST00000460155 0.678982794028224 0.335907535489367 0.0475598793174167 ENSG00000271723 MROH7-TTC4
ENST00000371281 0.713663881228362 0.379813836594967 0.0435309081045736 ENSG00000243725 TTC4
ENST00000371284 0.71386257300659 0.38016136126154 0.0434780580710714 ENSG00000243725 TTC4
ENST00000371269 0.477213604483135 0.144112818890605 -0.0661726652675576 ENSG00000116133 DHCR24
ENST00000436604 0.521655208530327 0.177008384543438 -0.0649400814781832 ENSG00000116133 DHCR24
ENST00000537443 0.438737236145232 0.12001918894782 -0.0788105883071043 ENSG00000116133 DHCR24
ENST00000535035 0.473758745033835 0.141683314286413 -0.0731657072300013 ENSG00000116133 DHCR24
ENST00000415336 0.914447307920764 0.746524926874825 -0.0231376021972533 ENSG00000242396 RP11-67L3.5
ENST00000294383 0.821768141512021 0.551329690114955 0.025138748761876 ENSG00000162402 USP24
ENST00000407756 0.824748581234796 0.559033444790804 0.024659736162648 ENSG00000162402 USP24
ENST00000371250 0.0959677736695801 0.00589758657506412 -0.160886302850277 ENSG00000162407 PPAP2B
ENST00000461655 0.0616923289652607 0.00267780059514182 -0.213411238753216 ENSG00000162407 PPAP2B
ENST00000485760 0.980813632411816 0.937096220995166 -0.00474711121091835 ENSG00000173406 DAB1
ENST00000358603 0.968699266536115 0.901408924288816 0.00832690561305752 ENSG00000162600 OMA1
ENST00000371226 0.984614759341641 0.947259767240561 0.00445070621141866 ENSG00000162600 OMA1
ENST00000472487 0.70147705798163 0.364032270303598 0.0525864762341844 ENSG00000162601 MYSM1
ENST00000493821 0.767498915097734 0.463784251522553 0.0423221793172478 ENSG00000162601 MYSM1
ENST00000401044 0.910534023518081 0.735915752483982 0.0204239600015321 ENSG00000162601 MYSM1
ENST00000466774 0.95663369273668 0.866315199137252 0.0111175747607869 ENSG00000162601 MYSM1
ENST00000371222 0.653383717067546 0.309175291581437 -0.0451939194687902 ENSG00000177606 JUN
ENST00000474476 0.961974378549296 0.879991089255753 -0.0102636927926266 ENSG00000172456 FGGY
ENST00000371218 0.782622731388154 0.487175434794973 -0.0444059655737523 ENSG00000172456 FGGY
ENST00000495718 0.962581242664882 0.881939018521033 -0.0102202750591642 ENSG00000172456 FGGY
ENST00000303721 0.782622731388154 0.487175434794973 -0.0444059655737523 ENSG00000172456 FGGY
ENST00000430447 0.859280191170435 0.622278511549875 -0.0324311342591051 ENSG00000172456 FGGY
ENST00000371212 0.775837885827425 0.475650054863863 -0.0457027530677278 ENSG00000172456 FGGY
ENST00000371210 0.768343175829247 0.465454501621372 -0.0503697163852761 ENSG00000172456 FGGY
ENST00000371191 0.51297398003043 0.17040990866302 -0.0980396665576557 ENSG00000162599 NFIA
ENST00000407417 0.689012239094781 0.348842853023577 -0.0672914135581028 ENSG00000162599 NFIA
ENST00000403491 0.77804762111788 0.479465106192483 -0.0480723296626465 ENSG00000162599 NFIA
ENST00000371187 0.646585409976464 0.301276227317479 -0.0731781784823372 ENSG00000162599 NFIA
ENST00000606498 0.669565577655198 0.325146034313805 0.0552369784117163 ENSG00000162604 TM2D1
ENST00000294613 0.654320098093595 0.310045243572218 0.0569009143227238 ENSG00000162604 TM2D1
ENST00000371180 0.654320098093595 0.310045243572218 0.0569009143227238 ENSG00000162604 TM2D1
ENST00000488206 0.68181207066739 0.339623543592944 0.0538792546852421 ENSG00000162604 TM2D1
ENST00000472989 0.328742078324476 0.0649711779117088 0.114417929275048 ENSG00000162604 TM2D1
ENST00000488410 0.323383423096048 0.0627657315286837 0.126478857364715 ENSG00000162604 TM2D1
ENST00000468586 0.646395553213854 0.301078238996226 0.0610662982057372 ENSG00000162604 TM2D1
ENST00000371178 0.523537761724098 0.178328587568666 0.0804334252176382 ENSG00000162604 TM2D1
ENST00000494926 0.544156893035374 0.196632663817819 0.0771190576441931 ENSG00000162604 TM2D1
ENST00000496465 0.545098198607666 0.197195062530225 0.0770753808878457 ENSG00000162604 TM2D1
ENST00000371177 0.894816859131208 0.69839269878453 0.0246407683353649 ENSG00000162604 TM2D1
ENST00000371146 0.599746990024336 0.24921728294675 0.0697319991740101 ENSG00000162607 USP1
ENST00000339950 0.570709101070918 0.220787261768334 0.0745796428183984 ENSG00000162607 USP1
ENST00000251157 0.703563232753736 0.36701632495589 0.0369993689988017 ENSG00000116641 DOCK7
ENST00000454575 0.682797111405643 0.340984960534359 0.0412500002797485 ENSG00000116641 DOCK7
ENST00000340370 0.70384817646275 0.367477478435828 0.0369291978405497 ENSG00000116641 DOCK7
ENST00000489185 0.942012442199217 0.819741916366442 -0.0147637176456009 ENSG00000116641 DOCK7
ENST00000404627 0.943388064158632 0.823609691311843 0.0122194019804035 ENSG00000116641 DOCK7
ENST00000478138 0.619321443046864 0.269674332378011 0.0686515882732341 ENSG00000142856 ITGB3BP
ENST00000371084 0.0252367511890487 0.000586326385910795 0.139123296972741 ENSG00000079739 PGM1
ENST00000540265 0.0275501175461439 0.000677625158780009 0.135689350761059 ENSG00000079739 PGM1
ENST00000371083 0.0184773077773167 0.000370723551496495 0.149697866531708 ENSG00000079739 PGM1
ENST00000483707 0.0928086374262758 0.00556083701212826 0.167824480584209 ENSG00000079739 PGM1
ENST00000371080 0.170712934617471 0.0172782870941256 0.165327286870597 ENSG00000185483 ROR1
ENST00000371079 0.0572607980277326 0.00237623345957129 0.194021065465587 ENSG00000185483 ROR1
ENST00000482426 0.153582344836338 0.0140844556889211 0.175006941027056 ENSG00000185483 ROR1
ENST00000371073 0.736334038044826 0.41461939206726 -0.0478991321731411 ENSG00000158966 CACHD1
ENST00000290039 0.747988323126183 0.43374707758317 -0.0460518839370068 ENSG00000158966 CACHD1
ENST00000495994 0.848590000325001 0.602162085146778 -0.0305534377018631 ENSG00000158966 CACHD1
ENST00000470527 0.913886741946884 0.745038787786684 -0.019305843401007 ENSG00000158966 CACHD1
ENST00000342505 0.347103761820832 0.0723819223197395 0.0548054390438862 ENSG00000162434 JAK1
ENST00000481702 0.838077356183499 0.583072021029216 0.0332866400619759 ENSG00000162434 JAK1
ENST00000465376 0.894533700453619 0.697379794194894 0.0203041719517659 ENSG00000162434 JAK1
ENST00000471473 0.933056316278421 0.793701272214322 0.0151742073916109 ENSG00000162434 JAK1
ENST00000494904 0.670362826909576 0.326151031005245 0.0621519101993449 ENSG00000162434 JAK1
ENST00000344610 0.219774716417194 0.0284018684710729 0.0908136332435693 ENSG00000116678 LEPR
ENST00000371065 0.121221071034289 0.00895633746036224 0.115750196505558 ENSG00000213625 LEPROT
ENST00000475108 0.329652572744776 0.065311888337992 0.094691632260702 ENSG00000213625 LEPROT
ENST00000371059 0.21036638675382 0.0259518435794518 0.0919184040412842 ENSG00000116678 LEPR
ENST00000371060 0.193127261567359 0.0216510884162503 0.0942395585720646 ENSG00000116678 LEPR
ENST00000349533 0.194542058910356 0.0220208144295594 0.0943177684932312 ENSG00000116678 LEPR
ENST00000497874 0.68547930820607 0.344574555017755 0.0509539148517909 ENSG00000213625 LEPROT
ENST00000488747 0.210296842509732 0.025931092890785 0.112776813523779 ENSG00000213625 LEPROT
ENST00000484243 0.540857371487145 0.193003526254622 0.0663944449007354 ENSG00000213625 LEPROT
ENST00000406510 0.200007348078682 0.0235192111042286 0.0935631589077653 ENSG00000116678 LEPR
ENST00000329654 0.3075492817894 0.0562926613994083 -0.128810702755217 ENSG00000184588 PDE4B
ENST00000341517 0.324406858448747 0.0630958008922916 -0.125966005507554 ENSG00000184588 PDE4B
ENST00000371049 0.307429001545222 0.0562096116914815 -0.127476619054777 ENSG00000184588 PDE4B
ENST00000423207 0.457771604274361 0.131485474540606 -0.101563871392994 ENSG00000184588 PDE4B
ENST00000532040 0.6889149674156 0.348693923995328 -0.0683503904150538 ENSG00000184588 PDE4B
ENST00000526666 0.688469811944459 0.348188133963504 -0.068407069746348 ENSG00000184588 PDE4B
ENST00000237247 0.146370297902302 0.0129274843499776 -0.148486936242427 ENSG00000118473 SGIP1
ENST00000371039 0.144029495494303 0.0125165116034666 -0.148815093533356 ENSG00000118473 SGIP1
ENST00000424320 0.08340471237705 0.00457258443101983 -0.182371632394153 ENSG00000118473 SGIP1
ENST00000371035 0.121311077505159 0.00897124836683741 -0.157121623242099 ENSG00000118473 SGIP1
ENST00000468286 0.0752717461260553 0.00383413806655644 -0.185754457908086 ENSG00000118473 SGIP1
ENST00000371036 0.148941440743166 0.0133399050555648 -0.148304147973155 ENSG00000118473 SGIP1
ENST00000371037 0.137562485668423 0.0113612358026558 -0.150839354289135 ENSG00000118473 SGIP1
ENST00000371018 0.507082051603544 0.166446755035007 0.0772917112139464 ENSG00000198160 MIER1
ENST00000355977 0.507082051603544 0.166446755035007 0.0772917112139464 ENSG00000198160 MIER1
ENST00000357692 0.503134384679886 0.163323772061911 0.0780191519475504 ENSG00000198160 MIER1
ENST00000401041 0.830182159788836 0.569386858376991 0.0308452129361376 ENSG00000198160 MIER1
ENST00000371014 0.672895391441331 0.328585806620545 0.053023184830955 ENSG00000198160 MIER1
ENST00000371016 0.672895391441331 0.328585806620545 0.053023184830955 ENSG00000198160 MIER1
ENST00000371012 0.841373181714548 0.589333753235611 -0.0363697522368183 ENSG00000198160 MIER1
ENST00000401042 0.695038456074862 0.356443134901356 0.0510954820728953 ENSG00000198160 MIER1
ENST00000355356 0.520217080992794 0.175961900126739 0.0775214688883422 ENSG00000198160 MIER1
ENST00000479067 0.909380876799647 0.732702973086618 -0.0216329088496044 ENSG00000198160 MIER1
ENST00000235345 0.424225830196465 0.111857091440997 0.0771704592922381 ENSG00000116704 SLC35D1
ENST00000506472 0.95928529425569 0.873804304075761 0.0100149435244358 ENSG00000116704 SLC35D1
ENST00000370994 0.0749619273684801 0.00380566589081773 0.0928399033368572 ENSG00000142864 SERBP1
ENST00000370995 0.0675996274374105 0.00315051510556632 0.0920101199722985 ENSG00000142864 SERBP1
ENST00000361219 0.13775550706974 0.011422197727884 0.0768316221520241 ENSG00000142864 SERBP1
ENST00000370990 0.132247686638881 0.0105348393934179 0.0762429109853827 ENSG00000142864 SERBP1
ENST00000493607 0.130875877646383 0.0103293720959063 0.105922294435673 ENSG00000142864 SERBP1
ENST00000462814 0.853839439717091 0.611680236425409 0.0227268788939252 ENSG00000142864 SERBP1
ENST00000484880 0.131056110374313 0.0103626459164074 0.108968703342201 ENSG00000142864 SERBP1
ENST00000490406 0.3192929729726 0.0609184677279879 0.0771845325803965 ENSG00000142864 SERBP1
ENST00000370986 0.0326654837200634 0.00090133518714783 0.164955117642329 ENSG00000116717 GADD45A
ENST00000370985 0.118364941796717 0.00853586743134099 0.139199419209827 ENSG00000116717 GADD45A
ENST00000460575 0.214814458715906 0.02712532962747 0.127718252918332 ENSG00000116717 GADD45A
ENST00000484245 0.236692980426448 0.0333196262091809 0.124614280706713 ENSG00000116717 GADD45A
ENST00000370982 0.61183857994839 0.261553144503038 0.0541119665595497 ENSG00000172380 GNG12
ENST00000494936 0.832681518117709 0.573584367748792 -0.036219605342539 ENSG00000172380 GNG12
ENST00000420587 0.684194530094033 0.343010316210732 -0.0342665461230759 ENSG00000232284 GNG12-AS1
ENST00000413628 0.685022242068876 0.343849209972384 -0.0342212428075011 ENSG00000232284 GNG12-AS1
ENST00000370981 0.363501370274839 0.0803338501394227 0.106829885260637 ENSG00000162595 DIRAS3
ENST00000395201 0.327797832121912 0.0645022350674229 0.112521905095751 ENSG00000162595 DIRAS3
ENST00000540432 0.0813310116197297 0.00439968921827957 -0.098686105484937 ENSG00000116729 WLS
ENST00000354777 0.0818959714085415 0.00445326936033716 -0.098545773883506 ENSG00000116729 WLS
ENST00000262348 0.183339285071027 0.0197039005483852 -0.0819495978924652 ENSG00000116729 WLS
ENST00000370976 0.178035874265687 0.0185552784224989 -0.0825633597835659 ENSG00000116729 WLS
ENST00000498615 0.853754113585981 0.611532637442997 -0.0270312831377666 ENSG00000116729 WLS
ENST00000491811 0.953187321070812 0.856064605551356 -0.00789039518940274 ENSG00000116729 WLS
ENST00000497187 0.789092832693402 0.497259101884811 -0.028234408155886 ENSG00000116729 WLS
ENST00000534713 0.263020472941424 0.0412115695135994 -0.0833054885297073 ENSG00000116729 WLS
ENST00000533537 0.269169074693865 0.0433555697923965 -0.0829009134621733 ENSG00000116729 WLS
ENST00000530486 0.105733683734003 0.00707114663471703 -0.105607129974099 ENSG00000116729 WLS
ENST00000370973 0.0745389104841906 0.00376081115954353 -0.116772878300127 ENSG00000116729 WLS
ENST00000471243 0.0287227443057947 0.000718944981298604 -0.152752074637614 ENSG00000116729 WLS
ENST00000491076 0.028630872624672 0.000715440401418113 -0.153595957547737 ENSG00000116729 WLS
ENST00000527864 0.0885740741569303 0.00512128140310067 -0.139411948163989 ENSG00000116729 WLS
ENST00000370971 0.112370296352441 0.00783691440587402 -0.145760459817843 ENSG00000116729 WLS
ENST00000456315 0.201360141667693 0.0237387631776346 -0.165321013088759 ENSG00000024526 DEPDC1
ENST00000370966 0.201360141667693 0.0237387631776346 -0.165321013088759 ENSG00000024526 DEPDC1
ENST00000370952 0.524673052284193 0.179177760446978 0.0876650464734797 ENSG00000066557 LRRC40
ENST00000370951 0.0499526469580728 0.00184083495040783 0.135640479651696 ENSG00000116754 SRSF11
ENST00000463877 0.0247852521601101 0.000568061109816159 0.170770762010107 ENSG00000116754 SRSF11
ENST00000405432 0.0223389494527091 0.000492599822981953 0.149050396395452 ENSG00000116754 SRSF11
ENST00000370950 0.0546355151497899 0.00216132507262886 0.134420864630371 ENSG00000116754 SRSF11
ENST00000454435 0.0568502295452462 0.00234846922895703 0.164149127379055 ENSG00000116754 SRSF11
ENST00000475204 0.0156807753076808 0.000289723606758224 0.179537688962129 ENSG00000116754 SRSF11
ENST00000395136 0.0226860977940849 0.000502880857456565 0.153103736754353 ENSG00000116754 SRSF11
ENST00000436161 0.0180016335397019 0.000357886394309967 0.172188659282926 ENSG00000116754 SRSF11
ENST00000473950 0.0254015095500136 0.00059174138175023 0.176250773128083 ENSG00000116754 SRSF11
ENST00000469170 0.0551197554327846 0.00219483688724133 0.164993635847976 ENSG00000116754 SRSF11
ENST00000486667 0.0262269200212319 0.00062690808940669 0.172787172669868 ENSG00000116754 SRSF11
ENST00000481648 0.0375131668019622 0.00113985465736128 0.175369384785049 ENSG00000116754 SRSF11
ENST00000463116 0.670260430548242 0.326013513022033 0.0697698990303779 ENSG00000116754 SRSF11
ENST00000484162 0.157236133657362 0.0147175271747225 0.107025526369478 ENSG00000116754 SRSF11
ENST00000370949 0.145724490634875 0.0127861053248333 0.106413714776549 ENSG00000116754 SRSF11
ENST00000463859 0.187921584431361 0.0205807753581466 0.109281841563379 ENSG00000116754 SRSF11
ENST00000460795 0.293574828459232 0.051288090039599 0.10089920537022 ENSG00000116754 SRSF11
ENST00000461935 0.361047450633519 0.0788603026881681 0.0924507364388266 ENSG00000116754 SRSF11
ENST00000489188 0.244490886637786 0.03530900624796 0.113255153953698 ENSG00000116754 SRSF11
ENST00000370944 0.478749515067446 0.145026910629877 -0.0795228891769912 ENSG00000118454 ANKRD13C
ENST00000262346 0.528074697170996 0.181584893770528 -0.0725531262446232 ENSG00000118454 ANKRD13C
ENST00000450461 0.00550504771029517 5.82270788897119e-05 0.237129704034218 ENSG00000235079 ZRANB2-AS1
ENST00000426999 0.00693196305658009 8.16445469391162e-05 0.233821909918112 ENSG00000235079 ZRANB2-AS1
ENST00000370920 0.00019924498207831 5.53522348637508e-07 0.237980262807908 ENSG00000132485 ZRANB2
ENST00000477096 0.00244878358620566 1.85309905021641e-05 0.253422741758003 ENSG00000132485 ZRANB2
ENST00000254821 0.000186423661161355 5.12508618194489e-07 0.238399661676003 ENSG00000132485 ZRANB2
ENST00000487510 0.00496577113948006 5.02114762374969e-05 0.23903985938639 ENSG00000132485 ZRANB2
ENST00000479947 0.0220784036996289 0.000480465319542799 0.215448015611827 ENSG00000132485 ZRANB2
ENST00000473260 0.0319756916861852 0.000869809879182025 0.208466092575393 ENSG00000132485 ZRANB2
ENST00000583678 0.971887539565601 0.909276956061506 -0.00821245471261522 ENSG00000229956 ZRANB2-AS2
ENST00000599146 0.999033320627304 0.995417165445363 0.000413536877915486 ENSG00000229956 ZRANB2-AS2
ENST00000594152 0.999033320627304 0.995417165445363 0.000413536877915486 ENSG00000229956 ZRANB2-AS2
ENST00000600103 0.955555645442186 0.862568960514664 0.0125530098891877 ENSG00000229956 ZRANB2-AS2
ENST00000357731 0.508667127389848 0.16756604481544 -0.100987858815767 ENSG00000172260 NEGR1
ENST00000608579 0.966793346136445 0.894735742207881 0.00961933358631411 ENSG00000229956 ZRANB2-AS2
ENST00000430605 0.96825339294996 0.898673778908411 0.0092576206523582 ENSG00000229956 ZRANB2-AS2
ENST00000306821 0.637331743981032 0.291014724578318 -0.0768447013526186 ENSG00000172260 NEGR1
ENST00000434200 0.347183809722328 0.0724170228308498 -0.134242393553319 ENSG00000172260 NEGR1
ENST00000467479 0.252397643652216 0.037674124492364 -0.156449879576966 ENSG00000172260 NEGR1
ENST00000370898 0.965852666345784 0.892217440929417 0.00940142069193514 ENSG00000254685 FPGT
ENST00000557284 0.926910976267778 0.775506039193363 0.0195305115632486 ENSG00000259030 FPGT-TNNI3K
ENST00000524915 0.921295829754917 0.760789816683157 0.0207685589950799 ENSG00000254685 FPGT
ENST00000370894 0.907823254331157 0.729270724274559 0.0246839683324383 ENSG00000254685 FPGT
ENST00000370899 0.929954018636871 0.784498303489905 0.0187267801108108 ENSG00000259030 FPGT-TNNI3K
ENST00000609362 0.942323356158431 0.820448857794642 0.0157279657463186 ENSG00000254685 FPGT
ENST00000370895 0.934318182778804 0.797542814138506 0.0174984394734562 ENSG00000259030 FPGT-TNNI3K
ENST00000534632 0.96523926401957 0.890167724341015 0.00937741573444436 ENSG00000259030 FPGT-TNNI3K
ENST00000533006 0.955555645442186 0.862685056032244 0.0118041402970843 ENSG00000259030 FPGT-TNNI3K
ENST00000370891 0.926910976267778 0.775506039193363 0.0195305115632486 ENSG00000116783 TNNI3K
ENST00000370893 0.937498593179871 0.806570007386201 0.0167275041255035 ENSG00000259030 FPGT-TNNI3K
ENST00000534056 0.907823254331157 0.7292610105664 0.0246823645704223 ENSG00000254685 FPGT
ENST00000370872 0.641478006968146 0.29527983031979 0.0555535981522995 ENSG00000116791 CRYZ
ENST00000340866 0.639461059774811 0.293036972220859 0.0558152631237926 ENSG00000116791 CRYZ
ENST00000492102 0.876368323287901 0.656854527918723 0.0275460688228295 ENSG00000116791 CRYZ
ENST00000417775 0.764619410944383 0.458567025767943 0.0375723004895851 ENSG00000116791 CRYZ
ENST00000370871 0.645230427328709 0.299751321481694 0.0557093819219988 ENSG00000116791 CRYZ
ENST00000370870 0.482310212946865 0.147843237951142 0.0781490227235786 ENSG00000116791 CRYZ
ENST00000441120 0.518179931925261 0.174345329859445 0.07670640330545 ENSG00000116791 CRYZ
ENST00000457880 0.630191693944186 0.282559486306505 0.0553555669296238 ENSG00000162623 TYW3
ENST00000370867 0.630191693944186 0.282559486306505 0.0553555669296238 ENSG00000162623 TYW3
ENST00000421739 0.805471985310265 0.523314374991341 0.0339399408063053 ENSG00000162623 TYW3
ENST00000479111 0.839046957199004 0.585333610716972 0.0291772702046134 ENSG00000162623 TYW3
ENST00000483990 0.700974648350689 0.363317699944583 -0.0592973801902713 ENSG00000162623 TYW3
ENST00000467646 0.252577454348243 0.0377265462037984 0.135816915781411 ENSG00000162623 TYW3
ENST00000370841 0.00906820018028237 0.000125305752577984 0.204295519135967 ENSG00000117054 ACADM
ENST00000525881 0.164086639024626 0.0159641708769889 0.165156184369097 ENSG00000117054 ACADM
ENST00000526129 0.0364269341058378 0.0010815497856404 0.178496186010832 ENSG00000117054 ACADM
ENST00000526196 0.0216802132548194 0.000465526051483851 0.191916963551252 ENSG00000117054 ACADM
ENST00000370834 0.0120169836224563 0.000192655658260238 0.200289023438492 ENSG00000117054 ACADM
ENST00000534146 0.173972135353934 0.0178211261858315 0.163866424595415 ENSG00000117054 ACADM
ENST00000532509 0.0254680127109982 0.000594027614453772 0.198545179649798 ENSG00000117054 ACADM
ENST00000473018 0.182377302325623 0.0194985803751016 0.161412356000078 ENSG00000117054 ACADM
ENST00000541113 0.025222313251238 0.00058355247842241 0.188510452868474 ENSG00000117054 ACADM
ENST00000530953 0.0290517263288126 0.000731131364032224 0.194918186921648 ENSG00000117054 ACADM
ENST00000534334 0.0426535834741028 0.00141392753413545 0.174964666829012 ENSG00000117054 ACADM
ENST00000525808 0.0177242629051183 0.000348525195162283 0.193421348642965 ENSG00000117054 ACADM
ENST00000543667 0.0177242629051183 0.000348525195162283 0.193421348642965 ENSG00000117054 ACADM
ENST00000420607 0.0291172389125217 0.000735924012886 0.18396859669476 ENSG00000117054 ACADM
ENST00000529059 0.0466955032250666 0.00163723385985442 0.173231418946925 ENSG00000117054 ACADM
ENST00000526930 0.06007986592297 0.00257490107164945 0.188263091406379 ENSG00000117054 ACADM
ENST00000532207 0.347315231237108 0.0725136304060114 0.116475385870001 ENSG00000117054 ACADM
ENST00000528016 0.0219840432948582 0.000477150419856818 0.188621514947838 ENSG00000117054 ACADM
ENST00000481374 0.0846739851390133 0.00467664578311316 0.193678767025619 ENSG00000117054 ACADM
ENST00000535300 0.103329161024307 0.00674587878431639 0.122845322494165 ENSG00000137955 RABGGTB
ENST00000496055 0.103523394017721 0.00676305307312785 0.122918186404685 ENSG00000137955 RABGGTB
ENST00000319942 0.105552444162835 0.00703905118870299 0.122520150472706 ENSG00000137955 RABGGTB
ENST00000473406 0.0443685596194391 0.00150223448184812 0.147680653439348 ENSG00000137955 RABGGTB
ENST00000485459 0.0435608569986085 0.00146228134385883 0.14551524790239 ENSG00000137955 RABGGTB
ENST00000370826 0.0553303983585909 0.00221717192326931 0.161267454219552 ENSG00000137955 RABGGTB
ENST00000497648 0.0310719728856558 0.00082499522868935 0.195346920071501 ENSG00000137955 RABGGTB
ENST00000462042 0.0387871251874088 0.00120662575461467 0.177372163588182 ENSG00000137955 RABGGTB
ENST00000470201 0.0365868473499407 0.00109008561933813 0.150777504065079 ENSG00000137955 RABGGTB
ENST00000471759 0.0852653584277534 0.0047387464075848 0.128833170215709 ENSG00000137955 RABGGTB
ENST00000491266 0.0388170502525599 0.00120867999976139 0.150145889726562 ENSG00000137955 RABGGTB
ENST00000461653 0.0455037525763003 0.00156578920612569 0.14736012542913 ENSG00000137955 RABGGTB
ENST00000489450 0.0375701958510839 0.00115074982202255 0.15642102041451 ENSG00000137955 RABGGTB
ENST00000467748 0.270443654944915 0.0439013104066877 0.116111000744094 ENSG00000137955 RABGGTB
ENST00000459697 0.950076760916533 0.846659668033891 0.013635430414759 ENSG00000137955 RABGGTB
ENST00000328299 0.399193406695214 0.09806217446324 -0.117322072286041 ENSG00000184005 ST6GALNAC3
ENST00000477717 0.631965966639735 0.284243866086876 0.0651055566426397 ENSG00000117069 ST6GALNAC5
ENST00000480428 0.0750528102284275 0.00381714648618073 0.171510538537862 ENSG00000117069 ST6GALNAC5
ENST00000318803 0.642777647919268 0.296990977888036 0.0635666469212303 ENSG00000117069 ST6GALNAC5
ENST00000496845 0.59449877491486 0.243986040798777 0.0797425573674046 ENSG00000117069 ST6GALNAC5
ENST00000488940 0.921650476326247 0.76209247787888 -0.0209770305708994 ENSG00000117069 ST6GALNAC5
ENST00000370812 0.300249497956985 0.0536036888000581 0.102470783149061 ENSG00000142892 PIGK
ENST00000445065 0.300249497956985 0.0536036888000581 0.102470783149061 ENSG00000142892 PIGK
ENST00000370813 0.306803688000674 0.0560099202467485 0.102182967496497 ENSG00000142892 PIGK
ENST00000487906 0.518270481762104 0.174456599255029 0.0761190378000472 ENSG00000142892 PIGK
ENST00000359130 0.69323109392242 0.354298945183582 0.0599205188253114 ENSG00000142892 PIGK
ENST00000478391 0.620674932209932 0.271450985371244 0.0715990069576994 ENSG00000142892 PIGK
ENST00000354567 0.323841727195252 0.0629049005015231 0.117737545994185 ENSG00000154027 AK5
ENST00000344720 0.286975693012399 0.0489559471671516 0.12543000671729 ENSG00000154027 AK5
ENST00000481346 0.667039947617969 0.322729508167173 0.0534739161576565 ENSG00000036549 ZZZ3
ENST00000370801 0.570903150600598 0.221164431032263 0.0566158891662833 ENSG00000036549 ZZZ3
ENST00000476275 0.300249497956985 0.0535813610634101 0.093427674995676 ENSG00000036549 ZZZ3
ENST00000370798 0.589257144706997 0.23837323839157 0.054817865969586 ENSG00000036549 ZZZ3
ENST00000433749 0.892591834930577 0.693608121526604 -0.0254172428962524 ENSG00000036549 ZZZ3
ENST00000414381 0.889107899391562 0.686230952212998 -0.0264836225050875 ENSG00000036549 ZZZ3
ENST00000463166 0.805644119222003 0.523804926708734 -0.0423021403474999 ENSG00000036549 ZZZ3
ENST00000469944 0.979978675354324 0.932806482696305 -0.00583670456577291 ENSG00000036549 ZZZ3
ENST00000370794 0.655600084210555 0.311152019362635 0.0509446827180774 ENSG00000077254 USP33
ENST00000481579 0.791868557896792 0.501803961130454 0.0368984375754088 ENSG00000077254 USP33
ENST00000357428 0.615409279621121 0.26504307801717 0.0564966184121541 ENSG00000077254 USP33
ENST00000370793 0.655600084210555 0.311152019362635 0.0509446827180774 ENSG00000077254 USP33
ENST00000370792 0.708668462003727 0.373627390493977 0.047786467528082 ENSG00000077254 USP33
ENST00000527390 0.949918169057811 0.845899178504335 0.0135270805047161 ENSG00000077254 USP33
ENST00000524536 0.849725073506468 0.604266458962859 0.0341637199375232 ENSG00000077254 USP33
ENST00000525113 0.772999331505114 0.471883924589084 0.0484501629270305 ENSG00000077254 USP33
ENST00000528150 0.82966966784799 0.56855517332661 0.0383923243674028 ENSG00000077254 USP33
ENST00000370791 0.494923861504849 0.156693902847373 0.0738972686392809 ENSG00000180488 FAM73A
ENST00000443751 0.931259441168881 0.78853603566968 -0.0146501023870151 ENSG00000180488 FAM73A
ENST00000476203 0.790218929084162 0.499203140294551 -0.0413883240038367 ENSG00000180488 FAM73A
ENST00000401035 0.121155873108504 0.00894749936835579 0.14592100741303 ENSG00000162614 NEXN
ENST00000457030 0.0953579792686125 0.00580560594314866 0.147924622543868 ENSG00000162614 NEXN
ENST00000330010 0.0754963601852142 0.00385427271292166 0.154062957371243 ENSG00000162614 NEXN
ENST00000294624 0.183926237631703 0.0198211977352836 0.126512013104135 ENSG00000162614 NEXN
ENST00000334785 0.0805275723280179 0.0043018259786295 0.151592315616054 ENSG00000162614 NEXN
ENST00000440324 0.109240079045213 0.00745738356487031 0.14680964513252 ENSG00000162614 NEXN
ENST00000342754 0.0652425836971017 0.00298017268163347 0.163166287468332 ENSG00000162614 NEXN
ENST00000464998 0.158633412219461 0.0149654162471189 0.149294427125569 ENSG00000162614 NEXN
ENST00000480732 0.104553929408151 0.00689274516750005 0.150639605491318 ENSG00000162614 NEXN
ENST00000470735 0.158324513009752 0.0149271114534602 0.145109619374598 ENSG00000162614 NEXN
ENST00000492724 0.121056110766119 0.00892724288630624 0.166502116584353 ENSG00000162613 FUBP1
ENST00000488814 0.0952801039957886 0.00579577435464601 0.183520572507511 ENSG00000162613 FUBP1
ENST00000492405 0.125008565032756 0.00947982824019959 0.166935520956252 ENSG00000162613 FUBP1
ENST00000489495 0.165146921002612 0.0161868451625144 0.171592595524562 ENSG00000162613 FUBP1
ENST00000474632 0.202947954414617 0.024129336066088 0.164269758381605 ENSG00000162613 FUBP1
ENST00000294623 0.0616557761985739 0.00267286547277566 0.135725229144985 ENSG00000162613 FUBP1
ENST00000370768 0.0697467219637681 0.0033383805454356 0.129118000573514 ENSG00000162613 FUBP1
ENST00000370767 0.0697467219637681 0.0033383805454356 0.129118000573514 ENSG00000162613 FUBP1
ENST00000436586 0.0785366920398695 0.00412845343893399 0.127211036762608 ENSG00000162613 FUBP1
ENST00000470287 0.58060614289303 0.230435511603445 0.0736008189033744 ENSG00000162613 FUBP1
ENST00000421641 0.134782314951493 0.0108957748818439 0.124306868819714 ENSG00000162613 FUBP1
ENST00000487931 0.000257267712320059 7.7055238526236e-07 0.290885200064657 ENSG00000162616 DNAJB4
ENST00000477671 7.65741290583613e-05 1.71293629655109e-07 0.291187638143606 ENSG00000162616 DNAJB4
ENST00000484662 0.000167931654554227 4.51951726864889e-07 0.289695600362563 ENSG00000162616 DNAJB4
ENST00000476882 0.000373617937602161 1.28121673821785e-06 0.299514341409519 ENSG00000137960 GIPC2
ENST00000426517 9.71052862523709e-05 2.26211816857155e-07 0.283476976047911 ENSG00000162616 DNAJB4
ENST00000370763 5.48250195231841e-05 1.09472344805524e-07 0.33844454058186 ENSG00000162616 DNAJB4
ENST00000476396 1.79530875867114e-05 2.46552191076218e-08 0.340978787981925 ENSG00000162616 DNAJB4
ENST00000370758 0.078026042866769 0.0040643268075062 0.186187605532145 ENSG00000122420 PTGFR
ENST00000497923 0.214517338730861 0.026972966685542 0.14471841446955 ENSG00000122420 PTGFR
ENST00000370757 0.087641657643432 0.00502298596373472 0.181535175738368 ENSG00000122420 PTGFR
ENST00000370756 0.087641657643432 0.00502298596373472 0.181535175738368 ENSG00000122420 PTGFR
ENST00000401034 0.922345762495966 0.764058691301593 0.0203395087156295 ENSG00000162618 ELTD1
ENST00000370742 0.924558438907176 0.769452933067262 -0.016978252521885 ENSG00000162618 ELTD1
ENST00000370723 0.812208183526028 0.534812623218869 0.0294270355840268 ENSG00000117114 LPHN2
ENST00000370730 0.733965188337159 0.410573523070403 0.0379655480917242 ENSG00000117114 LPHN2
ENST00000370728 0.733965188337159 0.410573523070403 0.0379655480917242 ENSG00000117114 LPHN2
ENST00000370727 0.812208183526028 0.534812623218869 0.0294270355840268 ENSG00000117114 LPHN2
ENST00000370725 0.812208183526028 0.534812623218869 0.0294270355840268 ENSG00000117114 LPHN2
ENST00000370721 0.812208183526028 0.534812623218869 0.0294270355840268 ENSG00000117114 LPHN2
ENST00000469377 0.737338082856229 0.416166279894314 0.037523079952208 ENSG00000117114 LPHN2
ENST00000359929 0.866576744493197 0.639036401538022 0.0221054616285183 ENSG00000117114 LPHN2
ENST00000370713 0.736198963985675 0.414056827046371 0.0375495573387959 ENSG00000117114 LPHN2
ENST00000394879 0.736011100369447 0.41373468065391 0.0376025765640246 ENSG00000117114 LPHN2
ENST00000370717 0.736011100369447 0.41373468065391 0.0376025765640246 ENSG00000117114 LPHN2
ENST00000335786 0.736011100369447 0.41373468065391 0.0376025765640246 ENSG00000117114 LPHN2
ENST00000271029 0.736011100369447 0.41373468065391 0.0376025765640246 ENSG00000117114 LPHN2
ENST00000370715 0.736198963985675 0.414056827046371 0.0375495573387959 ENSG00000117114 LPHN2
ENST00000319517 0.736198963985675 0.414056827046371 0.0375495573387959 ENSG00000117114 LPHN2
ENST00000449420 0.533618732796073 0.186515333424483 0.0663770366289824 ENSG00000117114 LPHN2
ENST00000402328 0.410002337681532 0.104177204567751 0.0990810085727848 ENSG00000117114 LPHN2
ENST00000472688 0.0639155418473887 0.00285597157814511 0.166656060822679 ENSG00000137941 TTLL7
ENST00000260505 0.129223937992755 0.0100631328029432 0.138411419745165 ENSG00000137941 TTLL7
ENST00000474957 0.129223937992755 0.0100631328029432 0.138411419745165 ENSG00000137941 TTLL7
ENST00000488014 0.127436077037039 0.00982748920804631 0.138854541314679 ENSG00000137941 TTLL7
ENST00000477524 0.127436077037039 0.00982748920804631 0.138854541314679 ENSG00000137941 TTLL7
ENST00000480174 0.0727685437547696 0.00360627244004802 0.157212824151184 ENSG00000137941 TTLL7
ENST00000485638 0.0860665409732986 0.00483894904492387 0.153486265417127 ENSG00000137941 TTLL7
ENST00000482783 0.591398919994758 0.240480435360179 0.0666849332977586 ENSG00000137941 TTLL7
ENST00000370689 0.277928240340329 0.0460211075132354 0.109943682430624 ENSG00000142875 PRKACB
ENST00000370688 0.760054968131254 0.451563632810555 0.0445227933094439 ENSG00000142875 PRKACB
ENST00000370685 0.3462105234803 0.0720685176118062 0.105919545773023 ENSG00000142875 PRKACB
ENST00000370682 0.397340914522937 0.0971620189755418 0.0980028891643645 ENSG00000142875 PRKACB
ENST00000394838 0.397340914522937 0.0971620189755418 0.0980028891643645 ENSG00000142875 PRKACB
ENST00000394839 0.388096725479827 0.0923717338092407 0.099290184176671 ENSG00000142875 PRKACB
ENST00000370656 0.912806673662724 0.741547891174047 0.0191304315002616 ENSG00000117133 RPF1
ENST00000370654 0.978291000704218 0.927021033049532 0.00445140594450704 ENSG00000117133 RPF1
ENST00000487806 0.842986607912596 0.591964145954597 -0.0269007224480549 ENSG00000174021 GNG5
ENST00000370645 0.789034025978133 0.497199210431585 -0.031207797715799 ENSG00000174021 GNG5
ENST00000370641 0.789034025978133 0.497199210431585 -0.031207797715799 ENSG00000174021 GNG5
ENST00000263717 0.479131846903944 0.145216946825576 0.0871894909123271 ENSG00000122432 SPATA1
ENST00000460286 0.104798062355238 0.00692685318270413 0.170680027167241 ENSG00000122432 SPATA1
ENST00000370630 0.0663500938017901 0.003062518798873 0.170447577516129 ENSG00000117151 CTBS
ENST00000477677 0.0576154040730788 0.0023980317851135 0.176954893860893 ENSG00000117151 CTBS
ENST00000465118 0.100018970567943 0.00635581755582745 0.160266782787479 ENSG00000117151 CTBS
ENST00000370625 0.156016935085441 0.0145035508547124 0.144030424439292 ENSG00000117151 CTBS
ENST00000437941 0.461236006289712 0.134234787478529 0.0966940676073278 ENSG00000117155 SSX2IP
ENST00000342203 0.461236006289712 0.134234787478529 0.0966940676073278 ENSG00000117155 SSX2IP
ENST00000481102 0.43725357670122 0.119129958534044 0.0974927373739943 ENSG00000117155 SSX2IP
ENST00000476905 0.433738331805089 0.117239636770038 0.0978350188206503 ENSG00000117155 SSX2IP
ENST00000605755 0.427796347234904 0.113869394659875 0.0987924513964792 ENSG00000117155 SSX2IP
ENST00000603677 0.556576150848762 0.207731904126092 0.0783674612779847 ENSG00000117155 SSX2IP
ENST00000370612 0.554398945730972 0.205490110623665 0.0788924337587637 ENSG00000117155 SSX2IP
ENST00000460500 0.540748575092585 0.192815374145005 0.0924180799227817 ENSG00000117155 SSX2IP
ENST00000341460 0.449144717136521 0.126271586033722 0.0984682974906885 ENSG00000097096 SYDE2
ENST00000294661 0.41020757708153 0.104302838176492 0.0852921924169243 ENSG00000162642 C1orf52
ENST00000471115 0.331261851053027 0.0660970732437383 0.096959901222624 ENSG00000162642 C1orf52
ENST00000344356 0.824594333066637 0.558109288081058 0.0361981326584428 ENSG00000162642 C1orf52
ENST00000493514 0.824594333066637 0.558109288081058 0.0361981326584428 ENSG00000162642 C1orf52
ENST00000370580 0.564697904230097 0.215160752287463 0.0768592816604368 ENSG00000142867 BCL10
ENST00000427819 0.685281523534784 0.344224955894607 0.0424805754279614 ENSG00000223653 RP11-131L23.1
ENST00000426125 0.848313296111254 0.601682333922873 0.0260465331715235 ENSG00000223653 RP11-131L23.1
ENST00000535924 0.905981405027305 0.724633060931522 0.0186854977888911 ENSG00000153904 DDAH1
ENST00000284031 0.905109615833253 0.7219844312315 0.0184245830342679 ENSG00000153904 DDAH1
ENST00000483110 0.905981405027305 0.724633060931522 0.0186854977888911 ENSG00000153904 DDAH1
ENST00000539042 0.90473790807522 0.72100951457463 0.0184911148559184 ENSG00000153904 DDAH1
ENST00000426972 0.943388064158632 0.82363559088237 -0.0135440427363823 ENSG00000153904 DDAH1
ENST00000542148 0.989799822573598 0.963314567829654 -0.00237817453161994 ENSG00000153904 DDAH1
ENST00000488557 0.303068432322477 0.0545544712124003 0.102394418873798 ENSG00000153904 DDAH1
ENST00000498304 0.95853024047447 0.872181947906801 -0.00920978112867783 ENSG00000153904 DDAH1
ENST00000467530 0.689977442208122 0.350115375132944 -0.0576694862512126 ENSG00000153904 DDAH1
ENST00000472448 0.792428522174169 0.503048160116288 -0.0442831959352593 ENSG00000153904 DDAH1
ENST00000467666 0.719720237817575 0.389254795059576 -0.0548558461963674 ENSG00000153904 DDAH1
ENST00000451137 0.000257267712320059 7.69507675729959e-07 0.185870864264079 ENSG00000142871 CYR61
ENST00000480413 0.0116524754410245 0.00018445144305592 0.157121908569704 ENSG00000142871 CYR61
ENST00000431532 0.588347042269923 0.237485783050759 0.0542331664121955 ENSG00000117174 ZNHIT6
ENST00000370574 0.614115134235839 0.263596350277718 0.0506910742384643 ENSG00000117174 ZNHIT6
ENST00000359242 0.582175016408265 0.231659112789055 0.0712664211164062 ENSG00000122417 ODF2L
ENST00000460698 0.676417756903263 0.3327192331004 0.0600415298363522 ENSG00000122417 ODF2L
ENST00000394731 0.577095088430196 0.226349742146345 0.0720826648658525 ENSG00000122417 ODF2L
ENST00000370566 0.577095088430196 0.226349742146345 0.0720826648658525 ENSG00000122417 ODF2L
ENST00000370567 0.577095088430196 0.226349742146345 0.0720826648658525 ENSG00000122417 ODF2L
ENST00000317336 0.577095088430196 0.226349742146345 0.0720826648658525 ENSG00000122417 ODF2L
ENST00000462648 0.577695602615645 0.22695231491287 0.0840519084274553 ENSG00000122417 ODF2L
ENST00000294678 0.583193130841957 0.232848582770763 0.0706671519968306 ENSG00000122417 ODF2L
ENST00000524695 0.419079675402985 0.10884477621084 0.106363498095985 ENSG00000122417 ODF2L
ENST00000534092 0.496118062901584 0.157620724169228 0.100981858847536 ENSG00000122417 ODF2L
ENST00000496592 0.782959578592723 0.487763697423164 0.0460309270677025 ENSG00000122417 ODF2L
ENST00000488879 0.657719241855276 0.313272441933409 0.0622478702175173 ENSG00000122417 ODF2L
ENST00000479890 0.657719241855276 0.313280757648944 0.0622438325308255 ENSG00000122417 ODF2L
ENST00000486557 0.519069975851095 0.174972758675672 0.0971705169340135 ENSG00000122417 ODF2L
ENST00000472368 0.996615265146846 0.987371857562648 0.00114388615989346 ENSG00000122417 ODF2L
ENST00000394733 0.825697657647831 0.560948686646507 0.038951705088193 ENSG00000122417 ODF2L
ENST00000478286 0.486397720936049 0.150573640982638 0.0963077532433259 ENSG00000122417 ODF2L
ENST00000370558 0.23487351003656 0.0327748910871185 0.0839686614078817 ENSG00000097033 SH3GLB1
ENST00000535010 0.180305909413965 0.0190318846101238 0.0966435020381277 ENSG00000097033 SH3GLB1
ENST00000482504 0.130875877646383 0.0103192947341716 0.110528654867808 ENSG00000097033 SH3GLB1
ENST00000602603 0.774689697979657 0.473954110669266 -0.0414245629431279 ENSG00000097033 SH3GLB1
ENST00000331835 0.56332743322491 0.213815332045894 0.0529350784597142 ENSG00000183291 SEP15
ENST00000370554 0.555451426252483 0.206447941851393 0.05474584023904 ENSG00000183291 SEP15
ENST00000469566 0.626119069224445 0.27851057900862 0.0464694735424771 ENSG00000183291 SEP15
ENST00000401030 0.534987933083289 0.187739644939649 0.0580413023239024 ENSG00000183291 SEP15
ENST00000497861 0.483263063979181 0.14855512971742 0.0667113906269859 ENSG00000183291 SEP15
ENST00000467557 0.994042481080371 0.978086446498126 -0.00170331665860183 ENSG00000183291 SEP15
ENST00000370551 0.32276362816716 0.0624259378647764 -0.110042250363733 ENSG00000153936 HS2ST1
ENST00000370550 0.821996402052234 0.551662710334764 0.0295617509938133 ENSG00000153936 HS2ST1
ENST00000591456 0.297663228696799 0.0526458438450513 -0.129575154721907 ENSG00000153936 HS2ST1
ENST00000370548 0.242306746656836 0.0348040727234403 0.111227438134745 ENSG00000267561 RP5-1052I5.2
ENST00000356813 0.231437875447423 0.0317996255121502 0.11345851561257 ENSG00000153936 HS2ST1
ENST00000370544 0.0184268343291808 0.000369005942695715 0.143360123537104 ENSG00000143013 LMO4
ENST00000495705 0.203973600290388 0.024407652425071 0.109518675783482 ENSG00000143013 LMO4
ENST00000370542 0.0166968825018178 0.00031817621042502 0.157843068833255 ENSG00000143013 LMO4
ENST00000489303 0.0255663524845454 0.000599650673941546 0.153470940692027 ENSG00000143013 LMO4
ENST00000316005 0.765697522719031 0.46077264890343 -0.0394331908136623 ENSG00000065243 PKN2
ENST00000370521 0.697679880655287 0.359558485667984 0.0441712170500585 ENSG00000065243 PKN2
ENST00000370505 0.807574060139951 0.526998251666482 0.0294132864271081 ENSG00000065243 PKN2
ENST00000370513 0.876160163803959 0.656486253073622 0.0210012210210088 ENSG00000065243 PKN2
ENST00000436111 0.941190461569487 0.817500538943867 -0.0145708561228035 ENSG00000065243 PKN2
ENST00000544045 0.406802125470995 0.102312688750678 0.0800661695065589 ENSG00000065243 PKN2
ENST00000370500 0.926171086348033 0.77369687582373 -0.0178132156585535 ENSG00000137947 GTF2B
ENST00000448623 0.904938924981682 0.721717337163812 -0.0223241565315772 ENSG00000137947 GTF2B
ENST00000494819 0.870967454826332 0.647101466009642 -0.0298366818050232 ENSG00000137947 GTF2B
ENST00000418217 0.947380285476533 0.836427554135639 -0.0136445205047644 ENSG00000137947 GTF2B
ENST00000486078 0.995174548875761 0.981684588145118 0.00156840797973954 ENSG00000137947 GTF2B
ENST00000446900 0.641863830522848 0.295754046808081 0.0508367341343532 ENSG00000137944 CCBL2
ENST00000370491 0.709829262293523 0.375353013750529 0.0428497158072873 ENSG00000137944 CCBL2
ENST00000260508 0.719977142838545 0.38955277410767 0.0416079393702788 ENSG00000137944 CCBL2
ENST00000370485 0.681631833836042 0.339444999784915 0.0461344900380083 ENSG00000137944 CCBL2
ENST00000370486 0.900132047505547 0.710916340272657 0.0204469147540753 ENSG00000137944 CCBL2
ENST00000321792 0.701417786618739 0.363867537611351 -0.0577276693880855 ENSG00000213516 RBMXL1
ENST00000399794 0.690172214802504 0.350353801875208 -0.0594579025928661 ENSG00000213516 RBMXL1
ENST00000370481 0.97946042164168 0.931317884132755 0.0044181863728119 ENSG00000117226 GBP3
ENST00000370482 0.97946042164168 0.931317884132755 0.0044181863728119 ENSG00000117226 GBP3
ENST00000489444 0.978862014501525 0.92989656418806 0.00450742032646459 ENSG00000117226 GBP3
ENST00000493594 0.912804211105611 0.741493879405807 0.0167427248744196 ENSG00000117226 GBP3
ENST00000235878 0.85810926565106 0.620310183782869 0.0257616026247945 ENSG00000117226 GBP3
ENST00000461384 0.755824154081497 0.445484779607371 0.0515010337008301 ENSG00000117226 GBP3
ENST00000445969 0.851981308420503 0.607930601201572 0.033395392291412 ENSG00000117226 GBP3
ENST00000564665 0.855903604468835 0.615821603134293 -0.0317204650211444 ENSG00000117226 GBP3
ENST00000370473 0.603177245317622 0.252894993355197 -0.0529516035847658 ENSG00000117228 GBP1
ENST00000484970 0.985281994479405 0.949150997106145 -0.00426967035822565 ENSG00000117228 GBP1
ENST00000479889 0.922994963276898 0.765859317688346 -0.0198671880462565 ENSG00000117228 GBP1
ENST00000468959 0.965280669202256 0.890762093901964 -0.00914607376702756 ENSG00000117228 GBP1
ENST00000370454 0.676004317695173 0.331951393811789 0.0482566413709572 ENSG00000171488 LRRC8C
ENST00000479252 0.69283931936194 0.353988442035963 0.045984850524724 ENSG00000171488 LRRC8C
ENST00000370453 0.944960356884167 0.828432216392001 0.00930317337631366 ENSG00000271949 RP11-302M6.4
ENST00000482063 0.706802599074364 0.3714313519473 -0.0559789231202541 ENSG00000171488 LRRC8C
ENST00000525774 0.623507151858333 0.274963159914145 -0.0694446459969732 ENSG00000171492 LRRC8D
ENST00000337338 0.647904589467494 0.302861511352328 0.0508971227467553 ENSG00000171492 LRRC8D
ENST00000394593 0.607597937080585 0.257098536751716 0.0557222107839935 ENSG00000171492 LRRC8D
ENST00000532201 0.757945020899311 0.448480780250267 -0.0479178115068492 ENSG00000171492 LRRC8D
ENST00000414841 0.704216519232962 0.368666192301884 -0.0564194618908656 ENSG00000171492 LRRC8D
ENST00000527156 0.660915039960784 0.316698294658615 -0.0627136297687803 ENSG00000171492 LRRC8D
ENST00000441269 0.822024937206871 0.551752024913655 -0.035974601874954 ENSG00000171492 LRRC8D
ENST00000394583 0.679725893899355 0.33710910897231 0.0585126141268302 ENSG00000162664 ZNF326
ENST00000340281 0.641553804566911 0.295406973068828 0.0637830723014864 ENSG00000162664 ZNF326
ENST00000370447 0.726125786024961 0.398728172876635 0.050815253722103 ENSG00000162664 ZNF326
ENST00000455342 0.664869408029545 0.320582650671035 0.0607201369311507 ENSG00000162664 ZNF326
ENST00000370440 0.789189511965919 0.497368890582311 0.0346395028388916 ENSG00000122482 ZNF644
ENST00000347275 0.796495275425044 0.509550364220907 0.0337000291343614 ENSG00000122482 ZNF644
ENST00000337393 0.805644119222003 0.523757282998383 0.031613435954252 ENSG00000122482 ZNF644
ENST00000361321 0.898938551368482 0.707758081175504 0.0186032080746048 ENSG00000122482 ZNF644
ENST00000467231 0.998581487256947 0.993336593752573 -0.000414317735134705 ENSG00000122482 ZNF644
ENST00000479798 0.739844625870873 0.419999776455986 0.05761048699521 ENSG00000122482 ZNF644
ENST00000498303 0.467572402884547 0.138305686887499 -0.0927834762816307 ENSG00000122482 ZNF644
ENST00000370425 0.950885123209043 0.850227125156645 -0.0139827271008185 ENSG00000162669 HFM1
ENST00000294696 0.950885123209043 0.850227125156645 -0.0139827271008185 ENSG00000162669 HFM1
ENST00000370424 0.950885123209043 0.850227125156645 -0.0139827271008185 ENSG00000162669 HFM1
ENST00000481900 0.955348296926619 0.861733895985355 -0.0128928467102745 ENSG00000162669 HFM1
ENST00000488023 0.955348296926619 0.861733895985355 -0.0128928467102745 ENSG00000162669 HFM1
ENST00000448819 0.955000791066257 0.861062120984253 -0.0129548179740541 ENSG00000162669 HFM1
ENST00000427444 0.956223177776309 0.864980210520459 -0.0125940232597479 ENSG00000162669 HFM1
ENST00000212355 0.443686442424317 0.123087165189857 -0.0969042837074736 ENSG00000069702 TGFBR3
ENST00000533089 0.574534526900837 0.224287266115647 -0.0789442811414286 ENSG00000069702 TGFBR3
ENST00000370399 0.44471332602074 0.123661602897711 -0.100738284774368 ENSG00000069702 TGFBR3
ENST00000525962 0.552047017685102 0.20324742975167 -0.0850222385952936 ENSG00000069702 TGFBR3
ENST00000532540 0.49488350597837 0.156590575501697 -0.0925305269591375 ENSG00000069702 TGFBR3
ENST00000465892 0.548410668527119 0.200091495219062 -0.0846827656554978 ENSG00000069702 TGFBR3
ENST00000370360 0.902390237481202 0.715609690765562 -0.0211635858707979 ENSG00000174842 GLMN
ENST00000534881 0.902390237481202 0.715609690765562 -0.0211635858707979 ENSG00000174842 GLMN
ENST00000495106 0.907476928106473 0.728281437710476 -0.020174964681321 ENSG00000174842 GLMN
ENST00000495852 0.547711437589555 0.199487676626408 -0.0799868337244914 ENSG00000174842 GLMN
ENST00000463560 0.650045015328857 0.305470638836683 -0.0656214332958195 ENSG00000174842 GLMN
ENST00000610020 0.925345869418659 0.77198738480931 0.0144697945649708 ENSG00000122484 RPAP2
ENST00000484158 0.948352272527611 0.840097719947407 0.0132398927915628 ENSG00000122484 RPAP2
ENST00000477322 0.995078845985628 0.981199114426273 0.0015926488918226 ENSG00000122484 RPAP2
ENST00000370331 0.880112273843939 0.66539697151187 -0.0227978939001953 ENSG00000067208 EVI5
ENST00000540033 0.880112273843939 0.665365448596165 -0.0227987147653516 ENSG00000067208 EVI5
ENST00000543509 0.656476434546532 0.311971800393804 -0.056751848033616 ENSG00000067208 EVI5
ENST00000491940 0.620146203061922 0.27084287812856 -0.06419356411675 ENSG00000067208 EVI5
ENST00000468580 0.726434235981936 0.399259237958297 -0.0520267776524192 ENSG00000067208 EVI5
ENST00000492613 0.88214320351944 0.6697791182801 -0.0274692233160666 ENSG00000067208 EVI5
ENST00000474806 0.649601749787722 0.304858452630969 -0.0628928993690271 ENSG00000067208 EVI5
ENST00000370321 0.0129780997194493 0.00021909325616256 0.11067017536461 ENSG00000122406 RPL5
ENST00000470843 0.0936456198790793 0.0056448612746881 0.0965865810477191 ENSG00000122406 RPL5
ENST00000315741 0.0760230303397227 0.00389839129997652 0.100754667525897 ENSG00000122406 RPL5
ENST00000461952 0.122895136028944 0.00916804318430005 0.0945832510806324 ENSG00000122406 RPL5
ENST00000497519 0.00570620053894704 6.20693213721132e-05 0.148035327746294 ENSG00000122406 RPL5
ENST00000540243 0.87642435841183 0.657031513524528 0.0233743882282574 ENSG00000143033 MTF2
ENST00000545708 0.87642435841183 0.657031513524528 0.0233743882282574 ENSG00000143033 MTF2
ENST00000370298 0.87642435841183 0.657031513524528 0.0233743882282574 ENSG00000143033 MTF2
ENST00000474314 0.978579999362273 0.927952714711333 -0.00605603215781834 ENSG00000143033 MTF2
ENST00000473430 0.945931320089562 0.831426437813412 -0.0139947954160555 ENSG00000143033 MTF2
ENST00000494963 0.936450851862784 0.803432880848532 -0.0164078762060533 ENSG00000143033 MTF2
ENST00000471953 0.984520694689965 0.946982550421952 0.00352940931027317 ENSG00000143033 MTF2
ENST00000370303 0.992133890936204 0.973049577029686 -0.00179653069995708 ENSG00000143033 MTF2
ENST00000467953 0.984282795955486 0.946265329385959 0.00422906526607293 ENSG00000143033 MTF2
ENST00000497976 0.777930852343758 0.478563897995243 0.0464992241785856 ENSG00000143033 MTF2
ENST00000476037 0.950176241604907 0.847031705929208 0.0133611145924716 ENSG00000143033 MTF2
ENST00000487263 0.860537409505626 0.625585126250691 0.0347951945538326 ENSG00000143033 MTF2
ENST00000370282 0.378487948396607 0.0876559512390915 0.0938390496656046 ENSG00000117500 TMED5
ENST00000370290 0.39586113496978 0.0965365509054558 0.0932156935353101 ENSG00000117500 TMED5
ENST00000483033 0.240775124465896 0.0344516900949653 0.13059692781432 ENSG00000117500 TMED5
ENST00000479918 0.447577528452294 0.125306424326071 0.0806146099054511 ENSG00000117500 TMED5
ENST00000370280 0.946806510968431 0.834688366735047 0.0102818202770441 ENSG00000117500 TMED5
ENST00000343253 0.802309664107633 0.518322783203231 0.0293407271296837 ENSG00000122483 CCDC18
ENST00000528942 0.96825339294996 0.898675163307378 0.00848464355045452 ENSG00000122483 CCDC18
ENST00000334652 0.785879436838062 0.491436183315016 0.0367358549169576 ENSG00000122483 CCDC18
ENST00000557479 0.785879436838062 0.491436183315016 0.0367358549169576 ENSG00000122483 CCDC18
ENST00000338949 0.785879436838062 0.491436183315016 0.0367358549169576 ENSG00000122483 CCDC18
ENST00000401026 0.78783696350788 0.494673587200733 0.0364814474422779 ENSG00000122483 CCDC18
ENST00000370276 0.809986702423897 0.530619110317195 0.0351178657570048 ENSG00000122483 CCDC18
ENST00000455267 0.983454130439073 0.944056443937747 0.00498582102589639 ENSG00000122483 CCDC18
ENST00000413606 0.950824770819916 0.850006535537999 0.00988151805704046 ENSG00000223745 RP4-717I23.3
ENST00000457025 0.948159888287503 0.839600026092529 -0.0116328379627094 ENSG00000223745 RP4-717I23.3
ENST00000446528 0.879313895609272 0.663343768142655 -0.0269294835944871 ENSG00000223745 RP4-717I23.3
ENST00000451302 0.965384519442792 0.891147767423576 -0.00680010046556726 ENSG00000223745 RP4-717I23.3
ENST00000415150 0.730814174101176 0.405949128136129 -0.0544043646902135 ENSG00000223745 RP4-717I23.3
ENST00000455474 0.949637608424468 0.844843977964911 -0.0116944124285445 ENSG00000223745 RP4-717I23.3
ENST00000447577 0.989945323107411 0.96480708311937 0.00236360478516635 ENSG00000223745 RP4-717I23.3
ENST00000442860 0.728948939698533 0.402450783103456 -0.0565056605369897 ENSG00000223745 RP4-717I23.3
ENST00000414430 0.734424898626925 0.411438173069201 -0.0545573975433093 ENSG00000223745 RP4-717I23.3
ENST00000429859 0.949994509361525 0.846113503224849 -0.0116347170357741 ENSG00000223745 RP4-717I23.3
ENST00000427669 0.720317532900741 0.390037134406446 -0.0572147180416975 ENSG00000223745 RP4-717I23.3
ENST00000424517 0.710091513860283 0.375665747885045 -0.0581716446065602 ENSG00000223745 RP4-717I23.3
ENST00000450843 0.874934041135838 0.654493606449134 0.0258556300113915 ENSG00000223745 RP4-717I23.3
ENST00000440778 0.918782882398313 0.755698831119938 0.0194743102578979 ENSG00000223745 RP4-717I23.3
ENST00000421202 0.809090551756132 0.529235973105097 0.0353561169369849 ENSG00000223745 RP4-717I23.3
ENST00000436200 0.822873003415524 0.55357670741547 0.0405043893813483 ENSG00000223745 RP4-717I23.3
ENST00000432741 0.840398090248384 0.587775241467996 0.0364101481563526 ENSG00000223745 RP4-717I23.3
ENST00000411670 0.716348440946089 0.384063182790655 0.0493421186777138 ENSG00000223745 RP4-717I23.3
ENST00000452347 0.833593411600027 0.575298554333777 0.0379167997011578 ENSG00000223745 RP4-717I23.3
ENST00000370272 0.105566353736193 0.00705018671166364 0.131955419408021 ENSG00000117505 DR1
ENST00000370267 0.197508823356681 0.0229367666434298 0.104194012765361 ENSG00000117505 DR1
ENST00000370256 0.806078705093246 0.524833414539745 0.0327301028303281 ENSG00000137942 FNBP1L
ENST00000271234 0.806078705093246 0.524833414539745 0.0327301028303281 ENSG00000137942 FNBP1L
ENST00000260506 0.806078705093246 0.524833414539745 0.0327301028303281 ENSG00000137942 FNBP1L
ENST00000604705 0.907606125206294 0.728899410061 -0.0191243556419467 ENSG00000137942 FNBP1L
ENST00000370253 0.793825649431417 0.505001576186991 0.0343720796318389 ENSG00000137942 FNBP1L
ENST00000424449 0.515517149668161 0.172589938202076 0.0822331034460048 ENSG00000137942 FNBP1L
ENST00000370247 0.957790089506734 0.86978244902729 -0.00715448832113138 ENSG00000137936 BCAR3
ENST00000260502 0.851236365480299 0.606686966872078 -0.0235854674030224 ENSG00000137936 BCAR3
ENST00000370244 0.763647238686783 0.457059092896729 -0.0335571533226518 ENSG00000137936 BCAR3
ENST00000539242 0.327173355591343 0.0642634897290265 0.0883015458306959 ENSG00000137936 BCAR3
ENST00000370243 0.828715735039389 0.567026126845449 -0.0266825073537157 ENSG00000137936 BCAR3
ENST00000538653 0.564229218383498 0.21459030277246 0.0770472309771072 ENSG00000137936 BCAR3
ENST00000466632 0.79958734926759 0.514111341581837 0.0434410167830079 ENSG00000137936 BCAR3
ENST00000417401 0.339535574791965 0.0692365270219811 -0.124822581763443 ENSG00000224093 RP5-1033H22.2
ENST00000479503 0.501068140510986 0.161863107440768 -0.0852770308686215 ENSG00000137936 BCAR3
ENST00000436063 0.465639769907351 0.137067014107465 0.0708318515262192 ENSG00000067334 DNTTIP2
ENST00000359208 0.478775913486913 0.145048762538908 0.0694022529502449 ENSG00000067334 DNTTIP2
ENST00000460191 0.505343593129072 0.165308599859099 0.0656174372729432 ENSG00000067334 DNTTIP2
ENST00000496672 0.588367006026734 0.237596000277812 0.0611005022523126 ENSG00000067334 DNTTIP2
ENST00000528680 0.909562588752103 0.733099622700134 0.0194653559649798 ENSG00000067334 DNTTIP2
ENST00000370238 0.667500885386124 0.323283597086686 0.0631975446101086 ENSG00000023909 GCLM
ENST00000552844 0.866278125633046 0.637801961617261 -0.0269046033730979 ENSG00000137962 ARHGAP29
ENST00000260526 0.88899371293274 0.685525852876558 -0.0229598848677955 ENSG00000137962 ARHGAP29
ENST00000482481 0.989255459933452 0.961372174310835 -0.00318349383522544 ENSG00000137962 ARHGAP29
ENST00000370217 0.563265293432411 0.213717602871321 -0.0747175580240185 ENSG00000137962 ARHGAP29
ENST00000394233 0.39319959413993 0.0951809916857226 0.0781431993514527 ENSG00000117528 ABCD3
ENST00000454898 0.499677862286315 0.160816279239995 0.0664292956391172 ENSG00000117528 ABCD3
ENST00000536817 0.474165677575035 0.142053483536739 0.0700484221718908 ENSG00000117528 ABCD3
ENST00000370214 0.390853994499559 0.0939428080889324 0.0784682038022829 ENSG00000117528 ABCD3
ENST00000315713 0.782331885715865 0.486482041950187 0.03804431141503 ENSG00000117528 ABCD3
ENST00000468860 0.751565016518082 0.439018278762755 0.0452573977688094 ENSG00000117528 ABCD3
ENST00000484213 0.365375308400272 0.0811886802187439 0.0999199405354956 ENSG00000117528 ABCD3
ENST00000464165 0.633073868210049 0.285683907256383 0.0754507115076539 ENSG00000117528 ABCD3
ENST00000334047 0.108478873520568 0.00737716612956751 -0.155406593071204 ENSG00000117525 F3
ENST00000370207 0.0990419526861256 0.00626478724746674 -0.158475693790462 ENSG00000117525 F3
ENST00000478217 0.0262330503815739 0.000628489815560927 -0.21469550231062 ENSG00000117525 F3
ENST00000480356 0.0410282026719982 0.00132739699581242 -0.193184257655905 ENSG00000117525 F3
ENST00000370206 0.0014693944743299 9.18477851763104e-06 0.14513617941512 ENSG00000117519 CNN3
ENST00000538964 0.00139691185719845 8.52958681180904e-06 0.147927716427979 ENSG00000117519 CNN3
ENST00000394202 0.00118153435518572 6.70931961543733e-06 0.149270455583988 ENSG00000117519 CNN3
ENST00000545882 0.00153348450206896 9.78508313190779e-06 0.151239758610654 ENSG00000117519 CNN3
ENST00000461018 0.0302440774781793 0.000784049703391889 0.143957964996255 ENSG00000117519 CNN3
ENST00000487539 0.0408016858527982 0.00131518171083779 0.134071920335161 ENSG00000117519 CNN3
ENST00000415017 0.0211214102692043 0.000450634832019586 0.128523254111754 ENSG00000117519 CNN3
ENST00000474409 0.096242237689432 0.00594946014951033 0.110422950675722 ENSG00000117519 CNN3
ENST00000604534 0.978862014501525 0.929496751366504 -0.00579722109970557 ENSG00000271092 TMEM56-RWDD3
ENST00000604203 0.866170951773652 0.637408676297259 0.0300262923493192 ENSG00000271092 TMEM56-RWDD3
ENST00000370202 0.863689561209561 0.631655674871443 0.0307592897518271 ENSG00000122481 RWDD3
ENST00000429514 0.972384621852569 0.910984481648775 0.00741304561440677 ENSG00000122481 RWDD3
ENST00000263893 0.856988122589503 0.61820151133956 0.0319934814289179 ENSG00000122481 RWDD3
ENST00000495272 0.857393245347422 0.618820906366755 0.031949053652035 ENSG00000122481 RWDD3
ENST00000497058 0.856988122589503 0.61820151133956 0.0319934814289179 ENSG00000122481 RWDD3
ENST00000473397 0.850541221127914 0.605613113376905 0.0331751230416431 ENSG00000122481 RWDD3
ENST00000468715 0.344814918060369 0.0715054897216287 0.115663867808192 ENSG00000137970 RPL7P9
ENST00000482253 0.321386971163475 0.0617644077872623 0.113621291026877 ENSG00000117569 PTBP2
ENST00000609116 0.321467693428456 0.0617938752632979 0.113099943764089 ENSG00000117569 PTBP2
ENST00000370197 0.277685687485439 0.0459337964399497 0.119326968998178 ENSG00000117569 PTBP2
ENST00000370198 0.277685687485439 0.0459337964399497 0.119326968998178 ENSG00000117569 PTBP2
ENST00000476419 0.327173355591343 0.0642549368800775 0.112334774808362 ENSG00000117569 PTBP2
ENST00000426398 0.278037086682742 0.0460431539686882 0.119298632068628 ENSG00000117569 PTBP2
ENST00000394184 0.324813453867209 0.0633358228117647 0.11253583932264 ENSG00000117569 PTBP2
ENST00000541987 0.338124291125177 0.0687090164452192 0.111467830948745 ENSG00000117569 PTBP2
ENST00000459735 0.272589874194694 0.0445494650571402 0.122111292027786 ENSG00000117569 PTBP2
ENST00000476783 0.319380851654492 0.0609444766700347 0.114167854711465 ENSG00000117569 PTBP2
ENST00000492905 0.319380851654492 0.0609444766700347 0.114167854711465 ENSG00000117569 PTBP2
ENST00000370192 0.747870653593622 0.433582225302459 -0.050614093965343 ENSG00000188641 DPYD
ENST00000422980 0.794078753310941 0.505755016624106 -0.0467145858176445 ENSG00000232878 DPYD-AS1
ENST00000423006 0.316213764463635 0.059722454386269 -0.129131337662311 ENSG00000188641 DPYD
ENST00000306031 0.255957853485093 0.0388122221522353 -0.144123195734181 ENSG00000188641 DPYD
ENST00000424528 0.757123248312242 0.447142137698373 -0.0486043670807189 ENSG00000225206 MIR137HG
ENST00000413670 0.866436037791789 0.638341611648671 -0.0295444512597602 ENSG00000225206 MIR137HG
ENST00000538428 0.871915510057159 0.648604791107828 -0.0285514004218899 ENSG00000225206 MIR137HG
ENST00000602852 0.165851343794882 0.0162942849920021 -0.14728461694442 ENSG00000225206 MIR137HG
ENST00000602984 0.134782314951493 0.0108944219642147 -0.160557198635932 ENSG00000225206 MIR137HG
ENST00000418344 0.0549380245279383 0.00218122452065483 -0.227184232894043 ENSG00000226053 RP5-1070A16.1
ENST00000370189 0.964752425950344 0.888915604202442 -0.0072259883768745 ENSG00000162627 SNX7
ENST00000529992 0.964734881278033 0.888825802038684 -0.00722884864396763 ENSG00000162627 SNX7
ENST00000306121 0.962789161695713 0.882617098587153 -0.0076386165329254 ENSG00000162627 SNX7
ENST00000528824 0.980146260325296 0.934208076999417 0.00434421497422174 ENSG00000162627 SNX7
ENST00000361915 0.225432787184114 0.0299217647105215 0.133186169687762 ENSG00000162688 AGL
ENST00000294724 0.324652163219064 0.0632391765531268 0.115101405923709 ENSG00000162688 AGL
ENST00000370163 0.324652163219064 0.0632391765531268 0.115101405923709 ENSG00000162688 AGL
ENST00000370165 0.324652163219064 0.0632391765531268 0.115101405923709 ENSG00000162688 AGL
ENST00000361302 0.332775383438381 0.0666061158569151 0.113723253037081 ENSG00000162688 AGL
ENST00000370161 0.316611742686042 0.059857174295865 0.116712808995153 ENSG00000162688 AGL
ENST00000361522 0.323974653732553 0.0629461113890601 0.115279072790772 ENSG00000162688 AGL
ENST00000370155 0.830112544407722 0.569267045407512 0.033314199877396 ENSG00000117620 SLC35A3
ENST00000465289 0.318415484525192 0.0605160809879384 0.104409993448313 ENSG00000117620 SLC35A3
ENST00000427993 0.914132188968268 0.745408944186283 0.0186657552248066 ENSG00000117620 SLC35A3
ENST00000533028 0.294925285536808 0.0517770173738873 0.108769409508181 ENSG00000117620 SLC35A3
ENST00000370153 0.809908762675184 0.530336502118499 0.037010475085497 ENSG00000117620 SLC35A3
ENST00000422078 0.564529660816192 0.215026705465246 0.0746737813539601 ENSG00000117620 SLC35A3
ENST00000370156 0.621697331885571 0.272563336398551 0.0666966888789664 ENSG00000117620 SLC35A3
ENST00000370152 0.233165285099679 0.0322907933549186 0.0972918083429435 ENSG00000156875 HIAT1
ENST00000432294 0.208131017909255 0.0253919958326678 0.110294387132496 ENSG00000241073 RP4-714D9.2
ENST00000370141 0.348963024702104 0.0733603974114029 0.109450909836901 ENSG00000122435 TRMT13
ENST00000482437 0.780008506779167 0.483024714566715 0.0473509709381328 ENSG00000122435 TRMT13
ENST00000370139 0.765697522719031 0.460855597726995 0.0521579602579214 ENSG00000122435 TRMT13
ENST00000370132 0.915365517571056 0.748800127679611 -0.0168965935571521 ENSG00000137992 DBT
ENST00000370131 0.739035259736007 0.418995522951672 -0.0532414541466208 ENSG00000137992 DBT
ENST00000370128 0.370071814559303 0.083505796085095 0.0763139931824447 ENSG00000137996 RTCA
ENST00000498617 0.778176824459364 0.480269795385905 0.0381191236624617 ENSG00000137996 RTCA
ENST00000483474 0.906183090251556 0.72562728871733 0.0193777442860014 ENSG00000137996 RTCA
ENST00000260563 0.283917578260305 0.0479782584283787 0.08627724225308 ENSG00000137996 RTCA
ENST00000370126 0.712560334981815 0.378669069720866 -0.0541877086797513 ENSG00000137996 RTCA
ENST00000370113 0.260544230660755 0.0404644091704978 0.0941304284442254 ENSG00000162694 EXTL2
ENST00000370114 0.286122838414628 0.0486707134735642 0.0902951013696102 ENSG00000162694 EXTL2
ENST00000535414 0.232986748161352 0.0322585107239839 0.103434102021142 ENSG00000162694 EXTL2
ENST00000450240 0.324652163219064 0.0632043389335225 0.0944200119079278 ENSG00000162694 EXTL2
ENST00000416479 0.378236829468645 0.0875239965501245 0.0909160505490697 ENSG00000162694 EXTL2
ENST00000494907 0.164891065458366 0.0161379089993111 0.145757361304672 ENSG00000162694 EXTL2
ENST00000480774 0.251621871348237 0.0374636684826566 0.137497874811766 ENSG00000162694 EXTL2
ENST00000370112 0.683399739431609 0.341914107506048 0.0475267523074514 ENSG00000162695 SLC30A7
ENST00000357650 0.885441921413698 0.678132810663847 -0.020461055668469 ENSG00000162695 SLC30A7
ENST00000370105 0.509503179778325 0.168283786966082 0.0717909017521346 ENSG00000117543 DPH5
ENST00000488789 0.550941441109253 0.202205696708383 0.0653880880786116 ENSG00000117543 DPH5
ENST00000370109 0.529500447487762 0.182769224676249 0.0693726070584156 ENSG00000117543 DPH5
ENST00000492067 0.834960631711068 0.577412148859804 0.0330210974880521 ENSG00000117543 DPH5
ENST00000481871 0.709203861835425 0.374335103540549 0.0501721615008556 ENSG00000117543 DPH5
ENST00000464270 0.495063662484151 0.15678114337294 0.073788510344648 ENSG00000117543 DPH5
ENST00000342173 0.481976366946411 0.147650956348058 0.0754565196053656 ENSG00000117543 DPH5
ENST00000466807 0.544357187193077 0.196763293142312 0.0675594337779204 ENSG00000117543 DPH5
ENST00000477293 0.558918645013338 0.209715799028908 0.0656175755285037 ENSG00000117543 DPH5
ENST00000498372 0.558918645013338 0.209715799028908 0.0656175755285037 ENSG00000117543 DPH5
ENST00000488176 0.533393427272812 0.186307983192003 0.0693673362129387 ENSG00000117543 DPH5
ENST00000490732 0.516365548371613 0.17301593071596 0.0717377970516558 ENSG00000117543 DPH5
ENST00000476507 0.378642679249075 0.0877473053904963 0.108963624044001 ENSG00000117543 DPH5
ENST00000453011 0.929151069789287 0.781992257721543 -0.0191712907105686 ENSG00000233184 RP11-421L21.3
ENST00000446527 0.968975881372797 0.902011762047803 0.00806758770587107 ENSG00000233184 RP11-421L21.3
ENST00000416329 0.794058090135992 0.505676675354526 0.0451644681621682 ENSG00000233184 RP11-421L21.3
ENST00000449473 0.905807760058685 0.72428753040856 0.0231002185215878 ENSG00000233184 RP11-421L21.3
ENST00000305352 0.567985781800394 0.218110454802082 0.0722712187451107 ENSG00000170989 S1PR1
ENST00000475821 0.751580094245395 0.439050890165696 -0.0535849612869802 ENSG00000170989 S1PR1
ENST00000358392 0.191903089036068 0.0214016531604019 0.0914909547779766 ENSG00000060718 COL11A1
ENST00000353414 0.191903089036068 0.0214016531604019 0.0914909547779766 ENSG00000060718 COL11A1
ENST00000370096 0.191841383703874 0.0213820201798667 0.0914928681751053 ENSG00000060718 COL11A1
ENST00000470170 0.133649921247523 0.0107365488303948 0.146045981695032 ENSG00000060718 COL11A1
ENST00000512756 0.272012154934539 0.044376331851009 0.0815966951674519 ENSG00000060718 COL11A1
ENST00000465209 0.443426526573244 0.122963731070961 -0.110109854466643 ENSG00000060718 COL11A1
ENST00000461720 0.557181491905058 0.208437554520392 0.0728938566242898 ENSG00000060718 COL11A1
ENST00000475980 0.83262048644951 0.573444590440303 0.0385624964309654 ENSG00000060718 COL11A1
ENST00000427239 0.281963526385444 0.0473216654494843 0.0804719880342939 ENSG00000060718 COL11A1
ENST00000447608 0.618903881886291 0.269100324844933 0.0524384339927786 ENSG00000060718 COL11A1
ENST00000524631 0.753061464606655 0.44167069813922 0.0497212651516118 ENSG00000185946 RNPC3
ENST00000533099 0.849461111267229 0.60352943344849 0.0323549453305737 ENSG00000185946 RNPC3
ENST00000423855 0.824926754931607 0.559456272867221 0.03678250449345 ENSG00000185946 RNPC3
ENST00000361318 0.766456354268379 0.462278137969139 -0.0477370096770564 ENSG00000198890 PRMT6
ENST00000370078 0.775922092483655 0.475823737175053 -0.0463098328593104 ENSG00000198890 PRMT6
ENST00000565488 0.835943056718341 0.57904132837478 -0.0257174062140348 ENSG00000085491 SLC25A24
ENST00000264128 0.852426516838179 0.609084847391179 -0.0237830544169341 ENSG00000085491 SLC25A24
ENST00000370041 0.917170202798517 0.752692853227339 -0.0153113820508841 ENSG00000085491 SLC25A24
ENST00000405454 0.254791431757597 0.0384358711316504 -0.144747830848008 ENSG00000162636 FAM102B
ENST00000370035 0.272188855089758 0.0444140384363911 -0.140524880962304 ENSG00000162636 FAM102B
ENST00000370025 0.788557402757238 0.49636119120209 0.0309908555320189 ENSG00000134186 PRPF38B
ENST00000370022 0.943174124119894 0.822805022073993 -0.0139731728931555 ENSG00000134186 PRPF38B
ENST00000467302 0.943174124119894 0.822805022073993 -0.0139731728931555 ENSG00000134186 PRPF38B
ENST00000370021 0.788557402757238 0.49636119120209 0.0309908555320189 ENSG00000134186 PRPF38B
ENST00000485810 0.534775598007892 0.187522639879423 -0.0832436424943609 ENSG00000134186 PRPF38B
ENST00000483586 0.389548027414465 0.0931954766197622 0.100306459487065 ENSG00000116266 STXBP3
ENST00000469338 0.37918652937764 0.0880078461857037 0.103230714969798 ENSG00000116266 STXBP3
ENST00000370008 0.411429216093774 0.105040762312073 0.0776356078613547 ENSG00000116266 STXBP3
ENST00000357393 0.964703960087137 0.888583111160135 0.00618240729052912 ENSG00000162641 AKNAD1
ENST00000406462 0.858340773609089 0.620635310662401 -0.0284650075884584 ENSG00000121957 GPSM2
ENST00000264126 0.432694712017365 0.116707114925276 -0.102224689228588 ENSG00000121957 GPSM2
ENST00000369968 0.6049832811629 0.254731645471704 0.0538788969992662 ENSG00000121940 CLCC1
ENST00000369969 0.6049832811629 0.254731645471704 0.0538788969992662 ENSG00000121940 CLCC1
ENST00000356970 0.656476434546532 0.311995572207618 0.0455777785887539 ENSG00000121940 CLCC1
ENST00000369971 0.656476434546532 0.311995572207618 0.0455777785887539 ENSG00000121940 CLCC1
ENST00000415331 0.656476434546532 0.311995572207618 0.0455777785887539 ENSG00000121940 CLCC1
ENST00000369976 0.69390958787454 0.355107568930818 0.0416663163439153 ENSG00000121940 CLCC1
ENST00000473062 0.948537617866052 0.840774631515574 0.0102125689593865 ENSG00000121940 CLCC1
ENST00000482889 0.885441921413698 0.677756125221433 0.0208733694521533 ENSG00000121940 CLCC1
ENST00000369970 0.696294096898853 0.358082381987016 0.0442088865166186 ENSG00000121940 CLCC1
ENST00000302500 0.720436969625697 0.390344408562968 0.0421607115834667 ENSG00000121940 CLCC1
ENST00000348264 0.720436969625697 0.390344408562968 0.0421607115834667 ENSG00000121940 CLCC1
ENST00000400794 0.883940824494702 0.674500331243873 0.0188564424007014 ENSG00000085433 WDR47
ENST00000361054 0.886332392305902 0.680228562627291 0.0184791293009991 ENSG00000085433 WDR47
ENST00000369962 0.886332392305902 0.680228562627291 0.0184791293009991 ENSG00000085433 WDR47
ENST00000369965 0.886366396270438 0.680293134676599 0.0184707582149318 ENSG00000085433 WDR47
ENST00000357672 0.886332392305902 0.679993323418444 0.0184906215305018 ENSG00000085433 WDR47
ENST00000461096 0.351222429588889 0.0743848260721378 0.101057795593748 ENSG00000197780 TAF13
ENST00000338366 0.310488964083546 0.0575144939179615 0.108477967406374 ENSG00000197780 TAF13
ENST00000338272 0.610438760136421 0.26024426632796 0.0591566407070837 ENSG00000215717 TMEM167B
ENST00000479160 0.898325321927335 0.706148978441007 -0.0203405574508823 ENSG00000215717 TMEM167B
ENST00000473828 0.216988483234282 0.0277420742831653 -0.147908959408851 ENSG00000215717 TMEM167B
ENST00000234677 0.0151171189323044 0.000275604379191799 0.135424124575768 ENSG00000031698 SARS
ENST00000482384 0.57787484345754 0.227663525518039 0.079776434163555 ENSG00000031698 SARS
ENST00000477544 0.0134677984028629 0.000232478925434302 0.137327039034851 ENSG00000031698 SARS
ENST00000369923 0.0146759752545404 0.000265438260622981 0.13572733715714 ENSG00000031698 SARS
ENST00000471705 0.0929290517699227 0.00557558097152682 0.128601926847352 ENSG00000031698 SARS
ENST00000468588 0.261660752299044 0.0407264254034149 0.118222557526011 ENSG00000031698 SARS
ENST00000256637 0.0785366920398695 0.00412484914960849 0.150443535808309 ENSG00000134243 SORT1
ENST00000538502 0.102638008849047 0.00663541242530304 0.143945942801539 ENSG00000134243 SORT1
ENST00000493736 0.179063010650169 0.0187841015628795 0.154149431348201 ENSG00000134243 SORT1
ENST00000482236 0.57787484345754 0.227387280257113 0.0824117523675345 ENSG00000134243 SORT1
ENST00000271308 0.950668960221842 0.848991022975591 0.00657610205671339 ENSG00000143106 PSMA5
ENST00000538610 0.983104047272272 0.942298365806558 0.00246934110821225 ENSG00000143106 PSMA5
ENST00000490870 0.99446903787512 0.979583267770584 0.00086202166672317 ENSG00000143106 PSMA5
ENST00000477897 0.618635045835907 0.268491609026264 0.0601888799065258 ENSG00000143106 PSMA5
ENST00000484563 0.964299671906502 0.88732926102898 -0.00503377707991976 ENSG00000143106 PSMA5
ENST00000491287 0.795907897238388 0.508440410682296 0.0298605087714955 ENSG00000143106 PSMA5
ENST00000496961 0.922700344414322 0.765054122819746 0.0196476467924957 ENSG00000174151 CYB561D1
ENST00000310611 0.975196947795448 0.918815662563081 0.00624804978227711 ENSG00000174151 CYB561D1
ENST00000420578 0.92840484255791 0.779495905349316 0.0184114874730099 ENSG00000174151 CYB561D1
ENST00000528785 0.999365576986933 0.996661540598223 -0.000256932006395306 ENSG00000174151 CYB561D1
ENST00000430195 0.975196947795448 0.918952952050676 0.00623661510332719 ENSG00000174151 CYB561D1
ENST00000369851 0.233568603378939 0.0324156500410823 0.0836274018786901 ENSG00000065135 GNAI3
ENST00000531734 0.997073796600095 0.988617881968841 0.000736380249971602 ENSG00000116337 AMPD2
ENST00000526301 0.85267133838605 0.60967135747316 0.0250163761773939 ENSG00000116337 AMPD2
ENST00000342115 0.798125691398354 0.512231249494626 0.033746797093627 ENSG00000116337 AMPD2
ENST00000469039 0.800515181923164 0.516005676532372 0.042340266754716 ENSG00000116337 AMPD2
ENST00000474459 0.944506925463722 0.827034469696252 -0.0120470884829029 ENSG00000116337 AMPD2
ENST00000528667 0.757803118147266 0.448117787385788 0.0393350172481546 ENSG00000116337 AMPD2
ENST00000531203 0.682547075661985 0.340500943473482 -0.0553574562581928 ENSG00000116337 AMPD2
ENST00000256578 0.880594965181291 0.666646868876651 0.0224757027292797 ENSG00000116337 AMPD2
ENST00000358729 0.842876798438676 0.591845905441514 0.0283893005703529 ENSG00000116337 AMPD2
ENST00000369840 0.816034860675601 0.541880638690937 0.0323215531505846 ENSG00000116337 AMPD2
ENST00000486282 0.800147528630144 0.515224061220898 -0.0398083669847052 ENSG00000116337 AMPD2
ENST00000528270 0.80609897513927 0.524923157841914 -0.0392454135191984 ENSG00000116337 AMPD2
ENST00000527846 0.676314478685589 0.332401433750132 -0.0599624355729308 ENSG00000116337 AMPD2
ENST00000528454 0.717566137638129 0.385745128078278 0.0469522609794063 ENSG00000116337 AMPD2
ENST00000459643 0.792587974167856 0.503248771183772 -0.0454596504158149 ENSG00000116337 AMPD2
ENST00000393688 0.623293164183218 0.2747605269708 0.060345118912664 ENSG00000116337 AMPD2
ENST00000529299 0.496118062901584 0.157778726838438 0.0949503279821008 ENSG00000116337 AMPD2
ENST00000532851 0.326192406114882 0.0639449276560526 0.118867619584398 ENSG00000116337 AMPD2
ENST00000369843 0.560869927348429 0.211162832887264 0.0755333455479528 ENSG00000228703 RP5-1160K1.6
ENST00000533132 0.756468517553857 0.44619514871633 0.0506073966059418 ENSG00000116337 AMPD2
ENST00000479919 0.29844005675347 0.0529196506469755 0.122556199772082 ENSG00000116337 AMPD2
ENST00000476688 0.580795721230438 0.230563598328486 0.0759320582664502 ENSG00000116337 AMPD2
ENST00000528958 0.486265879608043 0.150455920383412 0.0980027016331619 ENSG00000116337 AMPD2
ENST00000369831 0.623564957638648 0.275033722127835 0.0542434208539102 ENSG00000213366 GSTM2
ENST00000442650 0.499677862286315 0.16081599692967 0.0896249479048096 ENSG00000213366 GSTM2
ENST00000369827 0.49532785891802 0.157036820186838 0.091383991530443 ENSG00000213366 GSTM2
ENST00000460717 0.577752018690271 0.227061761365518 0.0601133159736378 ENSG00000213366 GSTM2
ENST00000464206 0.668877280694051 0.324537878422179 0.0697951114625555 ENSG00000213366 GSTM2
ENST00000476040 0.666376454239162 0.322071642067143 0.0701695913555272 ENSG00000213366 GSTM2
ENST00000241337 0.494921421649045 0.15666190440226 0.091425339309862 ENSG00000213366 GSTM2
ENST00000467579 0.429361539848343 0.115005761782849 0.104014942735242 ENSG00000213366 GSTM2
ENST00000414179 0.502837327711874 0.163103386548491 0.0889812541975069 ENSG00000213366 GSTM2
ENST00000369829 0.424883257267318 0.112279378153785 0.104468040202913 ENSG00000213366 GSTM2
ENST00000490021 0.958276919127519 0.871270499583516 0.00923582624209286 ENSG00000134184 GSTM1
ENST00000309851 0.893572565143896 0.695370868928576 0.0225585083599539 ENSG00000134184 GSTM1
ENST00000369823 0.893569697472588 0.695291116623642 0.0225717930650947 ENSG00000134184 GSTM1
ENST00000349334 0.893838520439114 0.695742693050689 0.0225354327777375 ENSG00000134184 GSTM1
ENST00000483399 0.958444788981064 0.871740141139189 0.00920589008843638 ENSG00000134184 GSTM1
ENST00000476065 0.871216222098457 0.647526823701808 0.0270736576392904 ENSG00000134184 GSTM1
ENST00000369819 0.887212395347859 0.682110641087054 0.023609098023275 ENSG00000134184 GSTM1
ENST00000429410 0.749819941104098 0.436545933486848 -0.0441954627840557 ENSG00000134201 GSTM5
ENST00000431955 0.779367223299284 0.482247378104091 -0.0399652120962637 ENSG00000241720 RP4-735C1.4
ENST00000256594 0.782293793565148 0.486420754584951 -0.0395160039224899 ENSG00000134202 GSTM3
ENST00000540225 0.782117764732422 0.486192212126836 -0.0395170730115724 ENSG00000134202 GSTM3
ENST00000361066 0.830939647394914 0.570386285126899 -0.0323247432497556 ENSG00000134202 GSTM3
ENST00000486823 0.84620736891678 0.598164035960906 -0.030102794171581 ENSG00000134202 GSTM3
ENST00000488824 0.917477585667708 0.753355936871408 -0.0179795283345642 ENSG00000134202 GSTM3
ENST00000344188 0.703021705892183 0.366160007987706 -0.0585956882213599 ENSG00000184371 CSF1
ENST00000329608 0.71417153745098 0.380564752417714 -0.0529691058118819 ENSG00000184371 CSF1
ENST00000488198 0.780231350828622 0.483264316398322 0.0503961969115566 ENSG00000184371 CSF1
ENST00000369802 0.969801201144763 0.904584043581165 0.00840329276025891 ENSG00000184371 CSF1
ENST00000420111 0.970968038128392 0.907395425954949 0.00801137088533193 ENSG00000184371 CSF1
ENST00000369801 0.993810322790913 0.977664384225169 0.00194017654481059 ENSG00000184371 CSF1
ENST00000369799 0.00565185807650808 6.1170127347321e-05 0.13794608721125 ENSG00000168710 AHCYL1
ENST00000475081 0.263386848276976 0.0413420737517621 0.0886124975947404 ENSG00000168710 AHCYL1
ENST00000359172 0.00593911674585868 6.64274980401198e-05 0.142185315055161 ENSG00000168710 AHCYL1
ENST00000393614 0.0145471141427756 0.000261634200710009 0.134746534249345 ENSG00000168710 AHCYL1
ENST00000481423 0.164086639024626 0.0159889066493754 0.11361454951945 ENSG00000168710 AHCYL1
ENST00000469401 0.49201538282016 0.154305823803038 0.0929222140978194 ENSG00000168710 AHCYL1
ENST00000369796 0.941815941986654 0.818806578909634 -0.0110496750038852 ENSG00000143093 STRIP1
ENST00000369795 0.942788255738821 0.821750957041154 -0.0108782055673494 ENSG00000143093 STRIP1
ENST00000485775 0.942788255738821 0.821750957041154 -0.0108782055673494 ENSG00000143093 STRIP1
ENST00000473429 0.749939605225932 0.436723279481538 -0.0355509578643831 ENSG00000143093 STRIP1
ENST00000469655 0.841459193838128 0.589503577486608 -0.0346503317394413 ENSG00000116396 KCNC4
ENST00000369787 0.755578843640442 0.445015738916199 -0.0498476421492985 ENSG00000116396 KCNC4
ENST00000413138 0.766352886046718 0.462161934714776 -0.0480244229215529 ENSG00000116396 KCNC4
ENST00000438661 0.754351376439154 0.443202185057762 -0.0500846973119009 ENSG00000116396 KCNC4
ENST00000412512 0.814071163221173 0.538358114405612 -0.0395852737408255 ENSG00000116396 KCNC4
ENST00000459877 0.703539435483691 0.366886572437026 -0.0622415317031675 ENSG00000116396 KCNC4
ENST00000369784 0.999403565940275 0.996874202107148 -0.000248470086743285 ENSG00000162775 RBM15
ENST00000487146 0.996046437988924 0.985021157708114 -0.00118760558837945 ENSG00000162775 RBM15
ENST00000369779 0.502925651530198 0.163229616990883 -0.0859619317628611 ENSG00000168679 SLC16A4
ENST00000472422 0.512375327846888 0.170114658420747 -0.0845759822851119 ENSG00000168679 SLC16A4
ENST00000369781 0.502803682698911 0.163080902757535 -0.0859720483890136 ENSG00000168679 SLC16A4
ENST00000461647 0.502803682698911 0.163080902757535 -0.0859720483890136 ENSG00000168679 SLC16A4
ENST00000437429 0.384746062143978 0.0907141608206408 -0.107514543340158 ENSG00000168679 SLC16A4
ENST00000528649 0.375868862673112 0.0861998232537463 -0.109028999745131 ENSG00000168679 SLC16A4
ENST00000492412 0.330642511507781 0.0658383461796147 -0.117203762582833 ENSG00000168679 SLC16A4
ENST00000541986 0.330642511507781 0.0658383461796147 -0.117203762582833 ENSG00000168679 SLC16A4
ENST00000590413 0.501717063638352 0.162353228549491 -0.0554130184838351 ENSG00000224699 LAMTOR5-AS1
ENST00000474861 0.625655327702189 0.278010694434168 -0.0441758043558353 ENSG00000134248 LAMTOR5
ENST00000464240 0.625931560988655 0.278286860689544 -0.0441712008535675 ENSG00000134248 LAMTOR5
ENST00000483260 0.622638689091801 0.273714340132254 -0.0445799203941926 ENSG00000134248 LAMTOR5
ENST00000602318 0.625931560988655 0.278286860689544 -0.0441712008535675 ENSG00000134248 LAMTOR5
ENST00000256644 0.609687462962476 0.259076591797112 -0.0459223918960092 ENSG00000134248 LAMTOR5
ENST00000602858 0.492022077979101 0.154357840614017 -0.058088511726199 ENSG00000134248 LAMTOR5
ENST00000531779 0.575122835601956 0.224816286593946 -0.050336159828245 ENSG00000134248 LAMTOR5
ENST00000457535 0.457835051187521 0.13156139662944 -0.114246376843356 ENSG00000224699 LAMTOR5-AS1
ENST00000440689 0.731980168854989 0.407571201207861 0.0555631790007128 ENSG00000232811 RP11-96K19.2
ENST00000369763 0.591245845768828 0.240341196767992 0.0736014456522515 ENSG00000121931 LRIF1
ENST00000494675 0.77804762111788 0.479178110382876 0.0480903138418121 ENSG00000121931 LRIF1
ENST00000485275 0.588367006026734 0.237595899165606 0.0739564343092475 ENSG00000121931 LRIF1
ENST00000484310 0.911897089831139 0.739341296755536 0.0194355213722521 ENSG00000156171 DRAM2
ENST00000286692 0.920745608592257 0.759447811700572 0.0179404032372641 ENSG00000156171 DRAM2
ENST00000539140 0.914996822670576 0.748120535687427 0.0187333169621956 ENSG00000156171 DRAM2
ENST00000461449 0.384942144754674 0.0907938115182015 0.110398918821436 ENSG00000156171 DRAM2
ENST00000496430 0.802320478680654 0.518525725878512 0.0376435295847232 ENSG00000156171 DRAM2
ENST00000480600 0.806668488932663 0.525776521209825 0.0382737020874318 ENSG00000156171 DRAM2
ENST00000462092 0.847481162279135 0.60034153428734 0.0311846206476013 ENSG00000156171 DRAM2
ENST00000490780 0.935616253821519 0.800564341735001 -0.0160476599680251 ENSG00000156171 DRAM2
ENST00000463682 0.928629426062585 0.779998772007747 -0.017794812158113 ENSG00000156171 DRAM2
ENST00000498239 0.623896230262915 0.275658283471877 0.0637811167972851 ENSG00000134255 CEPT1
ENST00000545121 0.630961139282499 0.283308051774142 0.062554224387325 ENSG00000134255 CEPT1
ENST00000480324 0.983222601153458 0.942819311026189 -0.00488443575062378 ENSG00000134255 CEPT1
ENST00000476865 0.965420872582098 0.891369636185593 0.00929684718623512 ENSG00000134255 CEPT1
ENST00000357172 0.606599026178994 0.256052688255582 0.0678098707061838 ENSG00000134255 CEPT1
ENST00000460443 0.782117764732422 0.486067757295035 0.0444308077709565 ENSG00000134255 CEPT1
ENST00000478042 0.5411049267773 0.193472101018548 0.0780553324332004 ENSG00000134255 CEPT1
ENST00000473474 0.575593329059607 0.22518365017817 0.0838102108017388 ENSG00000134255 CEPT1
ENST00000445680 0.33463274362574 0.0672587024207829 0.113175245841223 ENSG00000243960 RP11-552M11.4
ENST00000416099 0.366649806799042 0.0818850527830653 0.106515806573431 ENSG00000243960 RP11-552M11.4
ENST00000235090 0.536857669467962 0.189410953026521 0.065603858590344 ENSG00000116455 WDR77
ENST00000411751 0.784841420761306 0.490014864362923 0.0372441746479982 ENSG00000116455 WDR77
ENST00000449340 0.77804762111788 0.480009091533669 0.0406798704434593 ENSG00000116455 WDR77
ENST00000497278 0.788557402757238 0.496325577332959 0.0411240693413664 ENSG00000116455 WDR77
ENST00000459665 0.884742841099177 0.675897854560053 0.0266498051767426 ENSG00000116455 WDR77
ENST00000493119 0.870789075206942 0.646766767110238 0.0199435542884573 ENSG00000116459 ATP5F1
ENST00000369722 0.418391665451802 0.108468149557729 0.0653823469408576 ENSG00000116459 ATP5F1
ENST00000369721 0.494361867781214 0.156138368599453 0.0588872993717238 ENSG00000116459 ATP5F1
ENST00000483994 0.531463075144459 0.184464872186672 0.054856757918444 ENSG00000116459 ATP5F1
ENST00000468818 0.48633947836897 0.150507897851769 0.0596563599830479 ENSG00000116459 ATP5F1
ENST00000464154 0.760951329664307 0.453476475370102 0.0322946139487517 ENSG00000116459 ATP5F1
ENST00000356415 0.376152864389744 0.0865045786480739 0.0860472127892564 ENSG00000116473 RAP1A
ENST00000433097 0.670483128862278 0.326254652261191 0.0485808959361918 ENSG00000116473 RAP1A
ENST00000369709 0.389509609239216 0.0931448274090828 0.0850557043622188 ENSG00000116473 RAP1A
ENST00000436150 0.389548027414465 0.0932518012605156 0.0854507789604575 ENSG00000116473 RAP1A
ENST00000545460 0.633302373483839 0.286333158208448 0.0527205470540849 ENSG00000116473 RAP1A
ENST00000494982 0.485190608103675 0.149905588824484 0.0741676337448549 ENSG00000116473 RAP1A
ENST00000527570 0.24711063431571 0.0360727243867764 0.0954084246920727 ENSG00000197852 FAM212B
ENST00000533164 0.760654593350715 0.452265100578545 0.0505645830527567 ENSG00000064703 DDX20
ENST00000369702 0.588367006026734 0.237522479281969 0.0723650245406143 ENSG00000064703 DDX20
ENST00000475700 0.319781848053128 0.0611230073553751 0.123212423003178 ENSG00000064703 DDX20
ENST00000271277 0.985317437808196 0.949237288917498 -0.00241875524759697 ENSG00000143079 CTTNBP2NL
ENST00000441739 0.739850994060776 0.420211854260933 -0.0412880512201345 ENSG00000143079 CTTNBP2NL
ENST00000607039 0.710740251625593 0.376462385566299 0.0473049870838585 ENSG00000143079 CTTNBP2NL
ENST00000369686 0.192399025388953 0.0215032460615662 -0.14632191575087 ENSG00000134245 WNT2B
ENST00000360743 0.720260656287288 0.389968454659094 -0.0498431441687606 ENSG00000007341 ST7L
ENST00000358039 0.738147652829592 0.4177511626053 -0.0456733773932998 ENSG00000007341 ST7L
ENST00000490715 0.691731911044778 0.35238171941419 -0.0521501733682259 ENSG00000007341 ST7L
ENST00000361846 0.71885069497916 0.387774771146935 -0.0500585818903058 ENSG00000007341 ST7L
ENST00000480988 0.797380475260021 0.511162161865175 -0.0390600788841553 ENSG00000007341 ST7L
ENST00000544629 0.806688021102483 0.525863378182609 -0.0376295145527925 ENSG00000007341 ST7L
ENST00000369669 0.786643262704253 0.492865782400021 -0.0415877231316791 ENSG00000007341 ST7L
ENST00000490067 0.838113766920821 0.58311638409183 -0.032759814368916 ENSG00000007341 ST7L
ENST00000369668 0.939370791483331 0.811738386494266 -0.0143498800217407 ENSG00000007341 ST7L
ENST00000497457 0.927475637922325 0.77714223218007 -0.0175412702449513 ENSG00000007341 ST7L
ENST00000343210 0.923992789625964 0.768470881878691 -0.0182397906592904 ENSG00000007341 ST7L
ENST00000369666 0.923992789625964 0.768470881878691 -0.0182397906592904 ENSG00000007341 ST7L
ENST00000538187 0.859655538640748 0.62340932645942 -0.0313794388011705 ENSG00000007341 ST7L
ENST00000463235 0.856103930776456 0.616563557257769 -0.0290149823437422 ENSG00000007341 ST7L
ENST00000418497 0.825708277593555 0.561065902192595 -0.0380812943585127 ENSG00000007341 ST7L
ENST00000543570 0.999437584658198 0.997655509087507 -0.000179551691493264 ENSG00000007341 ST7L
ENST00000497235 0.890608136778328 0.689991441380551 0.026771484973282 ENSG00000007341 ST7L
ENST00000470519 0.999440895037154 0.997847501224448 0.000189225076272499 ENSG00000007341 ST7L
ENST00000459630 0.98990703192719 0.964554915847333 -0.00311186362463859 ENSG00000007341 ST7L
ENST00000263168 0.516868905079963 0.173422342369808 0.0613629030397267 ENSG00000116489 CAPZA1
ENST00000485542 0.618660526292439 0.268806530617485 -0.0654606249695821 ENSG00000116489 CAPZA1
ENST00000476936 0.529612347652125 0.182841628298699 0.0587692510874959 ENSG00000116489 CAPZA1
ENST00000498626 0.969798711615129 0.904345286292248 0.00517703265681433 ENSG00000116489 CAPZA1
ENST00000466066 0.552613679286402 0.20378356780405 0.062751709958897 ENSG00000116489 CAPZA1
ENST00000476820 0.994277599708955 0.978983737088148 0.00147191445475766 ENSG00000116489 CAPZA1
ENST00000413052 0.979838102927976 0.932482591851128 0.00411868872104165 ENSG00000155363 MOV10
ENST00000369645 0.977476729865573 0.924558431312855 0.00460505086280737 ENSG00000155363 MOV10
ENST00000369644 0.999437584658198 0.997629480285789 -0.000145040814623379 ENSG00000155363 MOV10
ENST00000496577 0.996046437988924 0.985394931234709 -0.000893800744966869 ENSG00000155363 MOV10
ENST00000468624 0.982922701496045 0.941660686781981 -0.00356814193360057 ENSG00000155363 MOV10
ENST00000357443 0.986113364889536 0.951840817394677 -0.00294516196113603 ENSG00000155363 MOV10
ENST00000339083 0.379274777925995 0.0881015928467403 -0.0716505369036712 ENSG00000155366 RHOC
ENST00000369633 0.40113187415223 0.0992099724873655 -0.0690918763833752 ENSG00000155366 RHOC
ENST00000369642 0.379673004561945 0.0883589044648443 -0.0716173593449569 ENSG00000155366 RHOC
ENST00000285735 0.39586113496978 0.0965150390361751 -0.0697288104396872 ENSG00000155366 RHOC
ENST00000468093 0.400430186339826 0.098850263472968 -0.0691855946342723 ENSG00000155366 RHOC
ENST00000369638 0.397928356407147 0.0974438520638175 -0.0695956684542561 ENSG00000155366 RHOC
ENST00000369637 0.403195172168804 0.10026897413886 -0.0689151705324729 ENSG00000155366 RHOC
ENST00000369636 0.405179400300447 0.10153975075534 -0.0686767293108991 ENSG00000155366 RHOC
ENST00000473074 0.619902060417366 0.270459241883104 -0.0476699335372301 ENSG00000155366 RHOC
ENST00000484280 0.386750585883198 0.0916258450214798 -0.0705317793119603 ENSG00000155366 RHOC
ENST00000369632 0.385014987573047 0.0909001266383466 -0.0692970856642805 ENSG00000155366 RHOC
ENST00000425265 0.379929632642246 0.0884638624759397 -0.0685950753367905 ENSG00000155366 RHOC
ENST00000534717 0.389548027414465 0.09324635004651 -0.0680546128295315 ENSG00000155366 RHOC
ENST00000436685 0.39586113496978 0.0965149028918711 -0.0697023052987631 ENSG00000155366 RHOC
ENST00000471038 0.32554943165006 0.0637229015475152 -0.079130797268069 ENSG00000271810 RP11-426L16.10
ENST00000607158 0.307750714923692 0.0563785131619525 -0.0817588549642824 ENSG00000271810 RP11-426L16.10
ENST00000605933 0.304146310129144 0.0549744719604883 -0.082215209688334 ENSG00000271810 RP11-426L16.10
ENST00000606505 0.304146310129144 0.0549744719604883 -0.082215209688334 ENSG00000271810 RP11-426L16.10
ENST00000606954 0.304146310129144 0.0549744719604883 -0.082215209688334 ENSG00000271810 RP11-426L16.10
ENST00000528831 0.310387624060433 0.0573829346009567 -0.0812542158414219 ENSG00000155366 RHOC
ENST00000484054 0.348181652955329 0.0730075313220865 -0.0774706627887737 ENSG00000155366 RHOC
ENST00000414971 0.356568226021401 0.0770829301223791 -0.0787255509020638 ENSG00000155366 RHOC
ENST00000478447 0.295024009486725 0.0518400794537388 -0.0820766237612374 ENSG00000155366 RHOC
ENST00000527563 0.222711542329922 0.0290860397770268 -0.111641134334646 ENSG00000155366 RHOC
ENST00000369626 0.0724605494448904 0.0035741696529927 0.133919451233354 ENSG00000155380 SLC16A1
ENST00000538576 0.073441448088946 0.00366194846647304 0.134223197232019 ENSG00000155380 SLC16A1
ENST00000458229 0.349935881774049 0.0737557578535458 0.0783529195325797 ENSG00000155380 SLC16A1
ENST00000433570 0.308105830597459 0.0564881493734866 0.0843050894277941 ENSG00000155380 SLC16A1
ENST00000443580 0.352810244847435 0.0750793110826917 0.0922464455873344 ENSG00000155380 SLC16A1
ENST00000429288 0.654350786255609 0.310142503550396 0.0475188256207672 ENSG00000155380 SLC16A1
ENST00000478835 0.779866558302688 0.482862347261547 0.0379888021551838 ENSG00000155380 SLC16A1
ENST00000435800 0.328613079665996 0.0648838708924959 0.0992657651230851 ENSG00000226419 SLC16A1-AS1
ENST00000361127 0.953862153967073 0.857595390974824 -0.00911926751291817 ENSG00000198799 LRIG2
ENST00000492207 0.911302781646186 0.738237525395691 0.0201953664737441 ENSG00000198799 LRIG2
ENST00000466161 0.737204447242246 0.415987799637269 0.0536324924384523 ENSG00000198799 LRIG2
ENST00000369617 0.779866558302688 0.482824953691487 -0.0429268699602226 ENSG00000081026 MAGI3
ENST00000307546 0.69342174488961 0.354508933157207 -0.0530883835042299 ENSG00000081026 MAGI3
ENST00000369615 0.688202439009228 0.347775642180769 -0.0538508792571308 ENSG00000081026 MAGI3
ENST00000369611 0.770535965520843 0.468359410560947 -0.0445335968980223 ENSG00000081026 MAGI3
ENST00000486456 0.628095481799396 0.280366903616369 -0.0751832633846054 ENSG00000081026 MAGI3
ENST00000474926 0.832039735823846 0.571912947828334 -0.0317731085098368 ENSG00000116793 PHTF1
ENST00000369596 0.765697522719031 0.460974605241867 -0.0387866915689719 ENSG00000116793 PHTF1
ENST00000393357 0.765697522719031 0.460974605241867 -0.0387866915689719 ENSG00000116793 PHTF1
ENST00000369604 0.769862208099872 0.467351095914315 -0.0375440122747717 ENSG00000116793 PHTF1
ENST00000369600 0.769602763276729 0.467048835185678 -0.0375580247694283 ENSG00000116793 PHTF1
ENST00000369598 0.761615205022947 0.454487415869261 -0.0385957231530666 ENSG00000116793 PHTF1
ENST00000357783 0.703659422734581 0.367254474638336 -0.048203819022853 ENSG00000116793 PHTF1
ENST00000412670 0.954817550072279 0.860308608789875 -0.0108107551835392 ENSG00000116793 PHTF1
ENST00000447664 0.739795010455589 0.419860531899967 -0.0472746656503713 ENSG00000116793 PHTF1
ENST00000261441 0.890621291490239 0.690331438305721 0.0256733222082105 ENSG00000081019 RSBN1
ENST00000476412 0.964145455304836 0.886604732866831 -0.0096252375034033 ENSG00000081019 RSBN1
ENST00000419536 0.979941846737975 0.932683104765847 0.00498034598527523 ENSG00000226167 AP4B1-AS1
ENST00000256658 0.410556588101446 0.104498508816017 0.0914978165215206 ENSG00000134262 AP4B1
ENST00000369569 0.411016158583288 0.104698742213491 0.0914848300102137 ENSG00000134262 AP4B1
ENST00000369567 0.42269425866415 0.110925603798652 0.0897900454371409 ENSG00000134262 AP4B1
ENST00000479285 0.727770884899607 0.400983729686482 0.0545803559807677 ENSG00000134262 AP4B1
ENST00000484201 0.610379921289412 0.260151090926499 0.0670927654463256 ENSG00000134262 AP4B1
ENST00000369566 0.676545206330946 0.33295711458118 0.0611130778273855 ENSG00000134262 AP4B1
ENST00000369564 0.690464008378888 0.350765419486283 0.0589976268456277 ENSG00000134262 AP4B1
ENST00000489499 0.718413769811127 0.387036465144675 0.0548777793500525 ENSG00000134262 AP4B1
ENST00000432415 0.590588306657675 0.239475111922028 0.075647828059841 ENSG00000134262 AP4B1
ENST00000489092 0.641016991267471 0.294820005952429 0.0681008788361591 ENSG00000134262 AP4B1
ENST00000369571 0.458333934072536 0.132149456324603 0.100006743609233 ENSG00000134262 AP4B1
ENST00000426820 0.778596306903067 0.480888441319371 0.0367584231513109 ENSG00000163349 HIPK1
ENST00000369559 0.737834031787421 0.417301356650608 0.0427447360477524 ENSG00000163349 HIPK1
ENST00000369554 0.793285623424137 0.504102297857699 0.0311488476562916 ENSG00000163349 HIPK1
ENST00000369558 0.79021356306195 0.498882459175367 0.0315680369057823 ENSG00000163349 HIPK1
ENST00000369561 0.760355458355705 0.451946300622947 0.0393514318891305 ENSG00000163349 HIPK1
ENST00000369555 0.762711602624623 0.455707135287896 0.0383239245135732 ENSG00000163349 HIPK1
ENST00000340480 0.8889606711569 0.685340029615081 0.0213127161131214 ENSG00000163349 HIPK1
ENST00000369553 0.964752425950344 0.888929085970061 0.00822397773539198 ENSG00000163349 HIPK1
ENST00000406344 0.889391556459037 0.68708045767601 0.0212229524085583 ENSG00000163349 HIPK1
ENST00000361587 0.919085687518381 0.756281159146492 0.0168929965976853 ENSG00000163349 HIPK1
ENST00000369551 0.0848954174021039 0.0047028220950432 0.12029721379132 ENSG00000116774 OLFML3
ENST00000320334 0.0848954174021039 0.0047028220950432 0.12029721379132 ENSG00000116774 OLFML3
ENST00000491700 0.0853316185026829 0.0047454990558562 0.120319441299758 ENSG00000116774 OLFML3
ENST00000393300 0.0719969045038158 0.00352902787699635 0.123111900033974 ENSG00000116774 OLFML3
ENST00000358465 0.943496967832557 0.823853383128243 0.0110959510638512 ENSG00000197323 TRIM33
ENST00000369543 0.776678081941798 0.476882949519623 -0.0350524116702502 ENSG00000197323 TRIM33
ENST00000448034 0.746950277708721 0.432280435570185 -0.0404070442563074 ENSG00000197323 TRIM33
ENST00000450349 0.751021511110098 0.437972725196513 -0.0399252756158895 ENSG00000197323 TRIM33
ENST00000369541 0.074027874011508 0.00371467570135302 0.142425620229708 ENSG00000116752 BCAS2
ENST00000485021 0.0634822569532193 0.00282176023498509 0.148195277993796 ENSG00000116752 BCAS2
ENST00000369535 0.6048941095905 0.254658011664779 0.0559646075444398 ENSG00000213281 NRAS
ENST00000339438 0.0105813815475632 0.000155034767221765 0.102597825553274 ENSG00000009307 CSDE1
ENST00000438362 0.00782044008497679 9.98036253465321e-05 0.105181757185794 ENSG00000009307 CSDE1
ENST00000358528 0.0106384701086067 0.000156239830423599 0.102540647980142 ENSG00000009307 CSDE1
ENST00000261443 0.0108510024265889 0.000160931205684304 0.102633552296187 ENSG00000009307 CSDE1
ENST00000530886 0.0111576969667397 0.000168861912263175 0.102555867122756 ENSG00000009307 CSDE1
ENST00000369530 0.0111842936686216 0.000169596304038596 0.102511491562088 ENSG00000009307 CSDE1
ENST00000483407 0.0198054791115907 0.000406930494537255 0.16752335995218 ENSG00000009307 CSDE1
ENST00000534699 0.0176969438220997 0.000347252761167422 0.0972803728599149 ENSG00000009307 CSDE1
ENST00000483030 0.0792157465305768 0.00418648913310403 0.0917119068032788 ENSG00000009307 CSDE1
ENST00000530784 0.37728475922299 0.0870377089161873 0.0660275589187811 ENSG00000009307 CSDE1
ENST00000529046 0.0683056832123276 0.00320676798337351 0.0809295514817598 ENSG00000009307 CSDE1
ENST00000525132 0.196046535369109 0.0224632460416196 0.0659801238119823 ENSG00000009307 CSDE1
ENST00000534389 0.0780340631587656 0.00406634190337395 0.112727978843395 ENSG00000009307 CSDE1
ENST00000525878 0.407313051567747 0.102558558831458 0.055333551931528 ENSG00000009307 CSDE1
ENST00000525970 0.46265399898324 0.135106984695665 0.0544542102641683 ENSG00000009307 CSDE1
ENST00000533818 0.523031449274007 0.177951875420564 0.0511847560962257 ENSG00000009307 CSDE1
ENST00000524652 0.462646826162694 0.135041301426381 0.057324611123085 ENSG00000009307 CSDE1
ENST00000369528 0.0712159411415303 0.003462286755347 0.164470762779784 ENSG00000052723 SIKE1
ENST00000060969 0.213987911144458 0.026801577513443 0.128794969452123 ENSG00000052723 SIKE1
ENST00000510745 0.501423095936817 0.162154274137456 0.0888450679646965 ENSG00000052723 SIKE1
ENST00000506320 0.447383567518122 0.12512968871164 0.0988621239325244 ENSG00000052723 SIKE1
ENST00000425449 0.742850798021848 0.4253936513675 -0.052112270270823 ENSG00000228035 RP4-663N10.1
ENST00000369512 0.757803118147266 0.448161290578228 -0.0494479398796169 ENSG00000134259 NGF
ENST00000355485 0.501398801567941 0.162094916655734 -0.080436212707875 ENSG00000173218 VANGL1
ENST00000369510 0.501398801567941 0.162094916655734 -0.080436212707875 ENSG00000173218 VANGL1
ENST00000310260 0.492621951075023 0.154931570907609 -0.0898222909769966 ENSG00000173218 VANGL1
ENST00000369509 0.510317277479867 0.168795970454649 -0.0906186875063835 ENSG00000173218 VANGL1
ENST00000369503 0.461818969349427 0.1345591009635 0.0934564876037445 ENSG00000163393 SLC22A15
ENST00000418797 0.737834031787421 0.417104389787945 0.0370370782241625 ENSG00000163399 ATP1A1
ENST00000295598 0.434002747979674 0.117367625878865 0.0616903645026571 ENSG00000163399 ATP1A1
ENST00000598661 0.0634893843957869 0.00282391433662242 -0.181997726977127 ENSG00000269279 AL136376.1
ENST00000488733 0.858354055147325 0.620739316996517 -0.0238096335290859 ENSG00000163399 ATP1A1
ENST00000537345 0.327489935177343 0.0643777963207458 0.0738485232520868 ENSG00000163399 ATP1A1
ENST00000369494 0.295273193075226 0.051922027718905 0.0986644927777254 ENSG00000163399 ATP1A1
ENST00000369496 0.312679912414777 0.0583130482566567 0.0765230109527218 ENSG00000163399 ATP1A1
ENST00000463382 0.164823974227619 0.0161146485972917 0.122594016903368 ENSG00000163399 ATP1A1
ENST00000491156 0.585419464850753 0.235101245036067 0.0654404486575638 ENSG00000163399 ATP1A1
ENST00000608511 0.486397720936049 0.150574044349699 0.0586297026738053 ENSG00000203865 ATP1A1OS
ENST00000493908 0.920228309907956 0.758575431129587 0.0138101812191902 ENSG00000203865 ATP1A1OS
ENST00000440951 0.946805956093977 0.834661125144427 -0.0114716195734662 ENSG00000163399 ATP1A1
ENST00000479960 0.923963741742997 0.768156634486184 -0.0167388747527452 ENSG00000163399 ATP1A1
ENST00000369489 0.257122266489487 0.0392052674537883 -0.126206332306343 ENSG00000116815 CD58
ENST00000464088 0.258974465352102 0.0398724873651952 -0.12581337016226 ENSG00000116815 CD58
ENST00000457047 0.248471529848156 0.0365532622370837 -0.139125604420397 ENSG00000116815 CD58
ENST00000526981 0.40863683584091 0.103311261610461 -0.113332336113564 ENSG00000116815 CD58
ENST00000369487 0.418161366008753 0.108381692109719 -0.111636293945785 ENSG00000116815 CD58
ENST00000393203 0.910050311740026 0.734481724497741 -0.0192110071704921 ENSG00000134247 PTGFRN
ENST00000497385 0.644183465645589 0.298742971660591 -0.0657886636504498 ENSG00000134247 PTGFRN
ENST00000369466 0.714923141732893 0.381747575662655 0.0542027328436089 ENSG00000116830 TTF2
ENST00000356554 0.096495263395886 0.00599295541249532 0.111123564703208 ENSG00000198162 MAN1A2
ENST00000482811 0.441742999148021 0.122064768166498 0.0896355542416384 ENSG00000198162 MAN1A2
ENST00000449370 0.814008725109575 0.538165393386195 0.0315388689480271 ENSG00000198162 MAN1A2
ENST00000421535 0.516554552970393 0.173228742826062 0.0804538644342509 ENSG00000198162 MAN1A2
ENST00000422329 0.193080449003194 0.0216374591609234 0.147433389770509 ENSG00000198162 MAN1A2
ENST00000369443 0.957400793211079 0.868984705936772 -0.00879095595185651 ENSG00000196505 GDAP2
ENST00000369442 0.921295829754917 0.760933163086222 -0.0185427667610772 ENSG00000196505 GDAP2
ENST00000369441 0.108532472183658 0.00738238152181062 0.169174397533609 ENSG00000065183 WDR3
ENST00000487202 0.374303184484373 0.0853165595726116 0.112395392379359 ENSG00000065183 WDR3
ENST00000349139 0.0171971384690606 0.000331441550538094 0.197815371097215 ENSG00000065183 WDR3
ENST00000471680 0.357923128520189 0.0777402489034691 0.116314104812397 ENSG00000065183 WDR3
ENST00000466857 0.167684775812128 0.0166154383264857 0.164238936947712 ENSG00000155761 SPAG17
ENST00000336338 0.147893753379153 0.0131583326995082 0.167329227623419 ENSG00000155761 SPAG17
ENST00000478697 0.158367943832378 0.0149357891234437 0.166325222723194 ENSG00000155761 SPAG17
ENST00000469128 0.158124096750239 0.0148807605808478 0.165821813253189 ENSG00000155761 SPAG17
ENST00000369426 0.672544614730954 0.328273238125564 0.0681622545099936 ENSG00000116874 WARS2
ENST00000235521 0.649562233088305 0.304780705153773 0.0712608193143562 ENSG00000116874 WARS2
ENST00000440150 0.890621291490239 0.690237547291066 -0.0222859947213644 ENSG00000231365 RP11-418J17.1
ENST00000413531 0.94534031285861 0.829358583875669 -0.0121693559650218 ENSG00000231365 RP11-418J17.1
ENST00000418015 0.922732957440062 0.765214904223181 -0.0165456098863154 ENSG00000231365 RP11-418J17.1
ENST00000421812 0.681686272198989 0.339481972979292 -0.0449881318011683 ENSG00000143067 ZNF697
ENST00000493622 0.665521050727371 0.321407224651688 0.0537844796530998 ENSG00000092621 PHGDH
ENST00000496756 0.989360643135881 0.961560284747036 -0.00288267423311972 ENSG00000092621 PHGDH
ENST00000369409 0.485474508978122 0.150084621466989 0.0809032646403665 ENSG00000092621 PHGDH
ENST00000462324 0.746382985595652 0.431629475645334 0.0437508247006604 ENSG00000092621 PHGDH
ENST00000369407 0.448451379545433 0.125843357735757 0.0873945574839266 ENSG00000092621 PHGDH
ENST00000469443 0.736820249677775 0.415308985637991 0.0523775642578148 ENSG00000092621 PHGDH
ENST00000482968 0.476045256037696 0.143310390431382 0.102427174346005 ENSG00000092621 PHGDH
ENST00000256646 0.907410799380974 0.728139658989323 -0.0138199148686898 ENSG00000134250 NOTCH2
ENST00000493703 0.671855356663442 0.327616005540495 0.062806580920285 ENSG00000134250 NOTCH2
ENST00000478864 0.914447307920764 0.74635462683559 -0.0220984137397551 ENSG00000134250 NOTCH2
ENST00000479412 0.339251508642022 0.069120677041268 -0.0649407034294638 ENSG00000134250 NOTCH2
ENST00000602566 0.472643237109483 0.141024448379125 -0.0650353658311182 ENSG00000134250 NOTCH2
ENST00000489731 0.623702910750275 0.275132793866748 -0.0580070048081812 ENSG00000134250 NOTCH2
ENST00000430394 0.412815371219795 0.105557258366076 -0.111831821522231 ENSG00000223345 HIST2H2BA
ENST00000426275 0.293090757285992 0.0511416233009904 -0.13149846475614 ENSG00000234998 RP11-439A17.10
ENST00000437515 0.6705065390167 0.326350893705482 0.0524157212458969 ENSG00000230806 RP11-343N15.1
ENST00000367123 0.988722833898957 0.959764308807169 -0.0031709947658842 ENSG00000171943 SRGAP2C
ENST00000304465 0.935353180045018 0.800109165573004 -0.0160078730837453 ENSG00000171943 SRGAP2C
ENST00000467933 0.941815941986654 0.819124686462627 0.0142551907140559 ENSG00000196369 SRGAP2B
ENST00000491897 0.99570361525431 0.983703304666087 0.00132470598026626 ENSG00000196369 SRGAP2B
ENST00000429694 0.8712379241689 0.647599697248599 -0.02015142793527 ENSG00000225241 RP11-640M9.2
ENST00000421407 0.872618354353396 0.649905726265082 -0.0199845790306099 ENSG00000225241 RP11-640M9.2
ENST00000447534 0.54888868276376 0.200398293878602 -0.0620103758041342 ENSG00000225241 RP11-640M9.2
ENST00000439352 0.555840109411124 0.20709997934608 -0.0736239350958522 ENSG00000225241 RP11-640M9.2
ENST00000428365 0.617321370065201 0.266900377952384 -0.0558128647155895 ENSG00000225241 RP11-640M9.2
ENST00000449960 0.857992671490577 0.620155196082305 -0.0226520720959329 ENSG00000225241 RP11-640M9.2
ENST00000419820 0.633302373483839 0.286214001030158 -0.0550908987266248 ENSG00000225241 RP11-640M9.2
ENST00000423405 0.86559268890742 0.636219143001492 -0.0234808921372184 ENSG00000225241 RP11-640M9.2
ENST00000448227 0.832532116434985 0.573241064176582 -0.0356159966011343 ENSG00000225241 RP11-640M9.2
ENST00000437451 0.953651701566195 0.857242998978615 0.0108524884936013 ENSG00000225241 RP11-640M9.2
ENST00000437133 0.994222958127229 0.978869306996021 -0.00136740240048839 ENSG00000225241 RP11-640M9.2
ENST00000446541 0.933678749765163 0.795401435314871 0.0148708367427616 ENSG00000225241 RP11-640M9.2
ENST00000338347 0.904299328267228 0.720136786383866 0.0199308135431289 ENSG00000168614 NBPF9
ENST00000440491 0.904299328267228 0.720136786383866 0.0199308135431289 ENSG00000168614 NBPF9
ENST00000491652 0.904299328267228 0.720046962168002 0.0199349366700552 ENSG00000168614 NBPF9
ENST00000375552 0.909562588752103 0.73322181390795 0.0189575529095808 ENSG00000168614 NBPF9
ENST00000496755 0.904299328267228 0.720046962168002 0.0199349366700552 ENSG00000168614 NBPF9
ENST00000468645 0.904299328267228 0.720046962168002 0.0199349366700552 ENSG00000168614 NBPF9
ENST00000281815 0.902127584458474 0.714638353171532 0.0203409162782328 ENSG00000168614 NBPF9
ENST00000473761 0.747142226831397 0.432550214845004 0.050516557555335 ENSG00000168614 NBPF9
ENST00000531417 0.906014999460176 0.724709707638792 0.0174415982633833 ENSG00000178104 PDE4DIP
ENST00000525630 0.766352886046718 0.462165705391328 0.0350353274641465 ENSG00000178104 PDE4DIP
ENST00000460027 0.942323356158431 0.820453493023841 0.0113145662106321 ENSG00000178104 PDE4DIP
ENST00000524688 0.579064956867412 0.228989360245273 -0.0711100005309315 ENSG00000178104 PDE4DIP
ENST00000313382 0.460068028212464 0.133270082255086 0.0426117201805063 ENSG00000178104 PDE4DIP
ENST00000524974 0.381014194147363 0.0889891594311805 0.0556054191873896 ENSG00000178104 PDE4DIP
ENST00000369354 0.47942883607289 0.145440805896287 0.0404949055900066 ENSG00000178104 PDE4DIP
ENST00000369356 0.476903662684643 0.143880835832728 0.040686552006584 ENSG00000178104 PDE4DIP
ENST00000369359 0.477920206577635 0.144540574109933 0.042275108145526 ENSG00000178104 PDE4DIP
ENST00000530740 0.477920206577635 0.144540574109933 0.042275108145526 ENSG00000178104 PDE4DIP
ENST00000464924 0.600571224020286 0.250404326221978 0.0657622855801648 ENSG00000178104 PDE4DIP
ENST00000530062 0.218633588676411 0.0281327194134061 0.0705319973832808 ENSG00000178104 PDE4DIP
ENST00000530130 0.904938924981682 0.721550276291644 0.0206416129972629 ENSG00000178104 PDE4DIP
ENST00000526664 0.958282519701989 0.871303322947582 -0.00955939037051305 ENSG00000178104 PDE4DIP
ENST00000532137 0.940616093873405 0.815925511371858 0.0147131130778319 ENSG00000255148 RP4-791M13.4
ENST00000481227 0.999960897800234 0.99959812309495 3.20364844498693e-05 ENSG00000178104 PDE4DIP
ENST00000479369 0.749406345443267 0.435968160737527 0.0427850038363953 ENSG00000178104 PDE4DIP
ENST00000525886 0.324546454012048 0.0631464314026509 0.0574672833237059 ENSG00000178104 PDE4DIP
ENST00000530592 0.817755835007277 0.544944656267855 -0.0371871067573673 ENSG00000178104 PDE4DIP
ENST00000467859 0.238173361239159 0.0337623628322149 0.0758835154516465 ENSG00000178104 PDE4DIP
ENST00000369349 0.475785696488798 0.143034486282379 0.0439356504051857 ENSG00000178104 PDE4DIP
ENST00000491426 0.138547095820001 0.0115629651679848 0.118025979157911 ENSG00000178104 PDE4DIP
ENST00000369351 0.477195215828173 0.144088599914738 0.0438115831389304 ENSG00000178104 PDE4DIP
ENST00000313431 0.368356054654003 0.0827990986955947 0.0523643158710827 ENSG00000178104 PDE4DIP
ENST00000533963 0.174377789010402 0.0178788200736154 0.0942141171721757 ENSG00000178104 PDE4DIP
ENST00000529945 0.328849668299761 0.065067882207317 0.0553431458764015 ENSG00000178104 PDE4DIP
ENST00000479408 0.577956991368522 0.227772522483859 0.0381914170985209 ENSG00000178104 PDE4DIP
ENST00000496263 0.877426634998359 0.659340548319972 0.021326981612806 ENSG00000178104 PDE4DIP
ENST00000532801 0.824029296855165 0.555867065241968 0.019998877384876 ENSG00000178104 PDE4DIP
ENST00000496572 0.915413162045682 0.748998487778667 0.0139669865501239 ENSG00000178104 PDE4DIP
ENST00000530078 0.874105320057831 0.65268824249397 0.0191198885346354 ENSG00000178104 PDE4DIP
ENST00000497529 0.882675182946683 0.67072943313478 0.0179647975678553 ENSG00000178104 PDE4DIP
ENST00000533845 0.868543925946261 0.642886217841397 -0.0219772729357491 ENSG00000178104 PDE4DIP
ENST00000534536 0.862731002299357 0.629335397597207 -0.0228498845761136 ENSG00000178104 PDE4DIP
ENST00000369347 0.733763781030981 0.410231200591157 -0.0403772031054415 ENSG00000178104 PDE4DIP
ENST00000369348 0.949910217040371 0.845684370373552 0.00861226636305866 ENSG00000178104 PDE4DIP
ENST00000527063 0.956187635092543 0.86447966104476 0.00757706272568812 ENSG00000178104 PDE4DIP
ENST00000528129 0.793825649431417 0.505013539918801 -0.03265733008929 ENSG00000178104 PDE4DIP
ENST00000526445 0.771988810417999 0.470743378705541 -0.0353263132471068 ENSG00000178104 PDE4DIP
ENST00000530472 0.83891821193204 0.585004403082717 -0.0272104914241876 ENSG00000178104 PDE4DIP
ENST00000464103 0.854924254313576 0.612989299951599 -0.0252214258843525 ENSG00000178104 PDE4DIP
ENST00000532803 0.902361766789559 0.715432342922677 0.0160276283711091 ENSG00000178104 PDE4DIP
ENST00000533163 0.902361766789559 0.715432342922677 0.0160276283711091 ENSG00000178104 PDE4DIP
ENST00000528552 0.92739747028156 0.77657083265532 0.0126511680561831 ENSG00000178104 PDE4DIP
ENST00000533259 0.865756903424201 0.636653013987848 0.0208131892665774 ENSG00000178104 PDE4DIP
ENST00000530822 0.91184830210941 0.73926422520497 0.01533966523979 ENSG00000178104 PDE4DIP
ENST00000531369 0.978902973819326 0.930221275691403 0.00435774284723211 ENSG00000178104 PDE4DIP
ENST00000533396 0.800990367983188 0.516554877604622 0.031694309985867 ENSG00000178104 PDE4DIP
ENST00000493130 0.759326562697406 0.450259490473705 0.043599158285238 ENSG00000178104 PDE4DIP
ENST00000478649 0.619902060417366 0.270427722740294 0.0649425543679265 ENSG00000178104 PDE4DIP
ENST00000485062 0.428624410519075 0.114554946850009 0.0927019960388902 ENSG00000178104 PDE4DIP
ENST00000530940 0.456070541872634 0.130376572748258 0.0890650549789785 ENSG00000178104 PDE4DIP
ENST00000526359 0.613041810607684 0.262657440877187 0.0634022256658905 ENSG00000178104 PDE4DIP
ENST00000528661 0.689187863281224 0.349240903863801 0.0535446284571462 ENSG00000178104 PDE4DIP
ENST00000453618 0.0695693705873894 0.00332223685579993 0.0902227518738452 ENSG00000223380 SEC22B
ENST00000500203 0.602000000719557 0.251509502799498 0.0541243967893651 ENSG00000223380 SEC22B
ENST00000362074 0.677972231995893 0.334257810988368 -0.0485880956412155 ENSG00000213240 NOTCH2NL
ENST00000344859 0.976890575469466 0.923190105806449 0.00449650428401982 ENSG00000213240 NOTCH2NL
ENST00000468030 0.986662637849323 0.953729799738533 -0.00252812094714721 ENSG00000255168 RP11-458D21.5
ENST00000369340 0.932870604487725 0.793301758984729 0.0134906044357437 ENSG00000213240 NOTCH2NL
ENST00000369339 0.813430427453833 0.537080522714231 -0.0245245253446142 ENSG00000163386 NBPF10
ENST00000479995 0.932870604487725 0.793294771648927 0.0161389007212406 ENSG00000213240 NOTCH2NL
ENST00000464433 0.986249561607637 0.952471741369107 0.00270041341350046 ENSG00000163386 NBPF10
ENST00000448873 0.944924149790113 0.828298918314976 -0.00915274706408109 ENSG00000163386 NBPF10
ENST00000369338 0.681814864277329 0.339641082590609 -0.0360605495839328 ENSG00000163386 NBPF10
ENST00000490598 0.836586877544073 0.58047353752964 -0.0248423665654049 ENSG00000163386 NBPF10
ENST00000342960 0.703095948314255 0.366267655589707 -0.0374578945384423 ENSG00000163386 NBPF10
ENST00000605176 0.4864683178944 0.150694527980686 -0.0690725116819846 ENSG00000163386 NBPF10
ENST00000369317 0.633805617754816 0.28720766318758 -0.0499907823222476 ENSG00000117289 TXNIP
ENST00000475171 0.636352519341922 0.289945897008872 -0.0496846497176034 ENSG00000117289 TXNIP
ENST00000425134 0.541588874194902 0.193885905513693 -0.0738870198938406 ENSG00000117289 TXNIP
ENST00000488537 0.264115778572602 0.0415747707357816 -0.114112926155437 ENSG00000117289 TXNIP
ENST00000446572 0.949413784275499 0.843548044456983 0.0124626116664381 ENSG00000121851 POLR3GL
ENST00000369314 0.949413784275499 0.843548044456983 0.0124626116664381 ENSG00000121851 POLR3GL
ENST00000369313 0.974484408997915 0.916674099979344 0.00663388787379646 ENSG00000121851 POLR3GL
ENST00000471706 0.987284317425814 0.955327270881119 0.00355622484977571 ENSG00000121851 POLR3GL
ENST00000600340 0.596064325034538 0.245277688517198 0.0574604233507765 ENSG00000234222 RP11-315I20.1
ENST00000369308 0.519505777933869 0.175332221029269 0.0698435081433419 ENSG00000152022 LIX1L
ENST00000598103 0.484490604889724 0.149380864388169 0.0731037408961028 ENSG00000234222 RP11-315I20.1
ENST00000598354 0.501241360046548 0.161993966575988 0.0712521552104251 ENSG00000234222 RP11-315I20.1
ENST00000599469 0.501584803829001 0.162250113936815 0.0712391529912383 ENSG00000234222 RP11-315I20.1
ENST00000597144 0.496921058977425 0.158627624770806 0.0721137146641962 ENSG00000234222 RP11-315I20.1
ENST00000595518 0.47056883172805 0.139777538939788 0.0799068184482985 ENSG00000234222 RP11-315I20.1
ENST00000595494 0.435526874608326 0.118227220953334 0.0847644354115229 ENSG00000234222 RP11-315I20.1
ENST00000437797 0.494386351239318 0.156301853921074 0.0768647983110592 ENSG00000234222 RP11-315I20.1
ENST00000599626 0.458333934072536 0.132248883712223 0.0823000790674025 ENSG00000234222 RP11-315I20.1
ENST00000599147 0.458333934072536 0.132248883712223 0.0823000790674025 ENSG00000234222 RP11-315I20.1
ENST00000448561 0.373367841877039 0.0849196826378224 0.0998384925296445 ENSG00000234222 RP11-315I20.1
ENST00000421764 0.376894568986741 0.086817940998219 0.0992474788188038 ENSG00000234222 RP11-315I20.1
ENST00000412239 0.525499250007463 0.179802071491586 0.0681839570300784 ENSG00000234222 RP11-315I20.1
ENST00000601726 0.458333934072536 0.132248883712223 0.0823000790674025 ENSG00000234222 RP11-315I20.1
ENST00000447686 0.842837488639681 0.591786259603675 -0.0337079343168368 ENSG00000234222 RP11-315I20.1
ENST00000484825 0.800466645481847 0.51586655877859 -0.0268906889752749 ENSG00000131795 RBM8A
ENST00000498663 0.853486792736369 0.610773089986621 -0.021181834321306 ENSG00000131795 RBM8A
ENST00000330165 0.742850798021848 0.425324648733164 -0.0288707503701492 ENSG00000131795 RBM8A
ENST00000596355 0.935939557605606 0.801385246821639 0.0142832736991038 ENSG00000234222 RP11-315I20.1
ENST00000369307 0.814032515403369 0.538269950137731 -0.0256041627176474 ENSG00000131795 RBM8A
ENST00000361928 0.899033739522247 0.70804249132582 -0.0233840244394234 ENSG00000211451 GNRHR2
ENST00000312753 0.813580431301782 0.537464377047073 -0.0385558215205315 ENSG00000211451 GNRHR2
ENST00000581100 0.768268212256779 0.465282936280526 -0.0462303683105529 ENSG00000211451 GNRHR2
ENST00000369306 0.952769947807372 0.854941085489273 0.0102071879936828 ENSG00000131779 PEX11B
ENST00000537888 0.950824770819916 0.850018093361719 0.0105626619886228 ENSG00000131779 PEX11B
ENST00000428634 0.985072477550493 0.94853206689137 -0.00421328232574932 ENSG00000131779 PEX11B
ENST00000393046 0.833719600231928 0.575480286043873 -0.0323196997573511 ENSG00000131788 PIAS3
ENST00000369299 0.852268977507757 0.608567657608048 -0.0290877599616469 ENSG00000131788 PIAS3
ENST00000463514 0.896891792413838 0.702959337540162 0.0259517471702649 ENSG00000131788 PIAS3
ENST00000393045 0.894965046005458 0.698921330470141 0.0163831480930217 ENSG00000131788 PIAS3
ENST00000369298 0.894965046005458 0.698921330470141 0.0163831480930217 ENSG00000131788 PIAS3
ENST00000484423 0.949912745637126 0.845791480103223 -0.0118740370050572 ENSG00000131788 PIAS3
ENST00000475261 0.789795973648079 0.498227874451744 0.0326723533097278 ENSG00000131788 PIAS3
ENST00000472114 0.726374888858175 0.399156255604979 0.0449130757496083 ENSG00000131788 PIAS3
ENST00000334163 0.426750802388448 0.113251482616717 0.086172641949608 ENSG00000186141 POLR3C
ENST00000369294 0.422478206017544 0.110746982050335 0.0863045981513136 ENSG00000186141 POLR3C
ENST00000471254 0.617171700357288 0.266721905693244 0.0660014127492555 ENSG00000186141 POLR3C
ENST00000466003 0.680759583918518 0.33816485166249 0.060454245266129 ENSG00000186141 POLR3C
ENST00000369291 0.932355553081574 0.791182712611013 -0.0137895702646773 ENSG00000121848 RNF115
ENST00000539368 0.81285313846426 0.536140961501034 -0.0364201036122659 ENSG00000121848 RNF115
ENST00000542738 0.744329495093673 0.428632338385443 -0.0512015539532207 ENSG00000121848 RNF115
ENST00000254101 0.0174450470196161 0.000338743678381826 0.180382925129155 ENSG00000131791 PRKAB2
ENST00000425272 0.147979671390901 0.0131788239004948 0.145257288930402 ENSG00000131791 PRKAB2
ENST00000474939 0.577275054551031 0.22657482040053 0.075048652320203 ENSG00000131791 PRKAB2
ENST00000606856 0.957102351834207 0.868146052150336 0.00990086371755986 ENSG00000273071 RP11-337C18.10
ENST00000607149 0.964902017826827 0.889313906849894 0.00911262181915207 ENSG00000237188 RP11-337C18.8
ENST00000606757 0.953351933407245 0.856350388151432 0.0118799606161559 ENSG00000237188 RP11-337C18.8
ENST00000527849 0.942788255738821 0.821705906662192 0.0148088694698136 ENSG00000131781 FMO5
ENST00000369259 0.309268474968541 0.0570324504206803 0.0852930119947341 ENSG00000131778 CHD1L
ENST00000431239 0.309268474968541 0.0570324504206803 0.0852930119947341 ENSG00000131778 CHD1L
ENST00000467213 0.312646421223654 0.0582796597497445 0.0848657501203442 ENSG00000131778 CHD1L
ENST00000488864 0.536979646919886 0.18957295990853 0.0662505490873915 ENSG00000131778 CHD1L
ENST00000369258 0.312646421223654 0.0582796597497445 0.0848657501203442 ENSG00000131778 CHD1L
ENST00000361293 0.309268474968541 0.0570324504206803 0.0852930119947341 ENSG00000131778 CHD1L
ENST00000469625 0.914885119224862 0.747804987184529 -0.0216143021019187 ENSG00000131778 CHD1L
ENST00000234739 0.237291347549725 0.0334759613180029 -0.12463139586306 ENSG00000116128 BCL9
ENST00000310701 0.583260495164692 0.233129622543047 0.0719136504576574 ENSG00000122497 NBPF14
ENST00000369219 0.583383417408164 0.233391520007821 0.0718842207332527 ENSG00000122497 NBPF14
ENST00000458135 0.920836728925225 0.759688157898235 0.019909200491175 ENSG00000122497 NBPF14
ENST00000448574 0.920836728925225 0.759688157898235 0.019909200491175 ENSG00000122497 NBPF14
ENST00000436356 0.920836728925225 0.759688157898235 0.019909200491175 ENSG00000122497 NBPF14
ENST00000431121 0.920836728925225 0.759688157898235 0.019909200491175 ENSG00000122497 NBPF14
ENST00000392972 0.920836728925225 0.759688157898235 0.019909200491175 ENSG00000122497 NBPF14
ENST00000444640 0.920836728925225 0.759688157898235 0.019909200491175 ENSG00000122497 NBPF14
ENST00000369202 0.996046437988924 0.985237798015685 -0.00129295337898472 ENSG00000203832 NBPF20
ENST00000464336 0.782117764732422 0.486207455420639 0.0291324091036688 ENSG00000243452 NBPF15
ENST00000478419 0.746297612811456 0.431516578546656 0.0317688075727695 ENSG00000243452 NBPF15
ENST00000488031 0.700869293043854 0.363171824321196 0.0335617883643776 ENSG00000243452 NBPF15
ENST00000442702 0.859315121078476 0.622524165864623 0.022950212526965 ENSG00000243452 NBPF15
ENST00000492711 0.630191693944186 0.282552577034168 0.0602266259837081 ENSG00000243452 NBPF15
ENST00000369187 0.843137785071499 0.592257012594376 0.0252391145122506 ENSG00000243452 NBPF15
ENST00000420597 0.877759659556817 0.659907312057423 -0.0304765019096353 ENSG00000232527 RP11-14N7.2
ENST00000452399 0.93077271300334 0.787300201413544 0.0125108996303529 ENSG00000232527 RP11-14N7.2
ENST00000294715 0.846875640539692 0.599134642199888 -0.0354870522668991 ENSG00000232527 RP11-14N7.2
ENST00000539543 0.930268932407588 0.785232812451278 0.0126380145501307 ENSG00000232527 RP11-14N7.2
ENST00000457390 0.794290582135883 0.506478049840711 -0.0455137532795098 ENSG00000232527 RP11-14N7.2
ENST00000369146 0.35456946779942 0.0761858519044651 -0.115168911281746 ENSG00000159164 SV2A
ENST00000271628 0.480541949892575 0.146248572861205 -0.0640613033333982 ENSG00000143368 SF3B4
ENST00000457312 0.86972867294982 0.644844083285705 -0.022583663889742 ENSG00000143368 SF3B4
ENST00000466496 0.169078328166445 0.0169562723191577 -0.149206915817307 ENSG00000014914 MTMR11
ENST00000482025 0.172952557230155 0.0176501097659493 -0.148226101140597 ENSG00000014914 MTMR11
ENST00000369140 0.239863006763115 0.0341892938943085 -0.136981293050904 ENSG00000014914 MTMR11
ENST00000482343 0.17229577535738 0.0175443122135186 -0.148314538252213 ENSG00000014914 MTMR11
ENST00000492824 0.17229577535738 0.0175443122135186 -0.148314538252213 ENSG00000014914 MTMR11
ENST00000439741 0.167186518807733 0.0165167914194778 -0.149710561971794 ENSG00000014914 MTMR11
ENST00000361405 0.167186518807733 0.0165167914194778 -0.149710561971794 ENSG00000014914 MTMR11
ENST00000406732 0.167186518807733 0.0165167914194778 -0.149710561971794 ENSG00000014914 MTMR11
ENST00000369135 0.588261365986297 0.237297989094976 -0.0470588301893223 ENSG00000163113 OTUD7B
ENST00000417191 0.605341578657645 0.254987614855327 -0.0629012572039088 ENSG00000163113 OTUD7B
ENST00000369130 0.911095912489182 0.737609076507622 -0.0161024945704722 ENSG00000136631 VPS45
ENST00000462852 0.866436037791789 0.638355757855888 -0.028451176836374 ENSG00000136631 VPS45
ENST00000369128 0.905276514819683 0.722374871912903 -0.017073003094544 ENSG00000136631 VPS45
ENST00000460366 0.952335017100279 0.853686933013277 -0.0118850319120453 ENSG00000136631 VPS45
ENST00000535106 0.983015093629158 0.942035607697309 -0.00363015655416524 ENSG00000136631 VPS45
ENST00000497638 0.941293575020327 0.817770205765682 -0.014844003708993 ENSG00000136631 VPS45
ENST00000419023 0.930362491142664 0.786070093239939 -0.0151422760750903 ENSG00000136631 VPS45
ENST00000491789 0.999437584658198 0.997310098843644 -0.000207304998622874 ENSG00000136631 VPS45
ENST00000484306 0.999437584658198 0.997159887527284 0.000233124592394192 ENSG00000136631 VPS45
ENST00000369126 0.85810926565106 0.620364550289477 -0.022715793725694 ENSG00000023902 PLEKHO1
ENST00000025469 0.839403859720107 0.586159000000668 -0.0249895086359916 ENSG00000023902 PLEKHO1
ENST00000369124 0.795429124195344 0.507978760686312 -0.0302407646692267 ENSG00000023902 PLEKHO1
ENST00000479194 0.803667638596327 0.520486168594293 -0.0368963312362317 ENSG00000023902 PLEKHO1
ENST00000466659 0.974917183281573 0.918040431299409 -0.006083655837274 ENSG00000023902 PLEKHO1
ENST00000477309 0.909506470160927 0.732887556860345 -0.0224694106767937 ENSG00000023902 PLEKHO1
ENST00000441340 0.879443460983599 0.663630607047257 0.0290135287992299 ENSG00000023902 PLEKHO1
ENST00000314136 0.327878969366674 0.0645774205215066 0.0960723721352602 ENSG00000143401 ANP32E
ENST00000369119 0.257293709571837 0.0392388543073151 0.115015911305032 ENSG00000143401 ANP32E
ENST00000369116 0.328700154313069 0.0649343559271375 0.0959297239989287 ENSG00000143401 ANP32E
ENST00000436748 0.4243475835201 0.111917373453317 0.0819284574952938 ENSG00000143401 ANP32E
ENST00000534437 0.330198706190503 0.0655935009446899 0.112025544976586 ENSG00000143401 ANP32E
ENST00000369114 0.421505450017247 0.110196132402886 0.0821755689518566 ENSG00000143401 ANP32E
ENST00000369115 0.439657517717927 0.12071787274216 0.0803554467509179 ENSG00000143401 ANP32E
ENST00000533654 0.454294617825971 0.129223980922646 0.080601415935413 ENSG00000143401 ANP32E
ENST00000534220 0.78030461120674 0.483344358860788 0.0382582970609536 ENSG00000143401 ANP32E
ENST00000532744 0.730249993640757 0.404653084941256 0.0432569092042678 ENSG00000143401 ANP32E
ENST00000369109 0.324813453867209 0.0633719181032248 -0.0781541930509904 ENSG00000117362 APH1A
ENST00000360244 0.323193929423312 0.0626006789215839 -0.0785100879548099 ENSG00000117362 APH1A
ENST00000414276 0.323005425085049 0.0625205491327635 -0.0784258991604065 ENSG00000117362 APH1A
ENST00000461320 0.311215691388457 0.057769795474339 -0.0868315436331019 ENSG00000117362 APH1A
ENST00000236017 0.559796551429008 0.210474496308641 -0.0591119767637403 ENSG00000117362 APH1A
ENST00000486308 0.580941043731682 0.230705346195447 -0.0627195358252781 ENSG00000117362 APH1A
ENST00000486720 0.53851939198182 0.19077096958064 -0.0709712913289068 ENSG00000117362 APH1A
ENST00000476538 0.924110017838973 0.768656506619562 -0.0160627627822228 ENSG00000117362 APH1A
ENST00000369102 0.964218281053873 0.886941643770451 -0.0086399742848796 ENSG00000118292 C1orf54
ENST00000309092 0.982979113243846 0.941866965007654 -0.005077793873616 ENSG00000187145 MRPS21
ENST00000369084 0.980724267210968 0.936762527139496 -0.0055217975324346 ENSG00000187145 MRPS21
ENST00000324862 0.881860373313703 0.66875314560976 0.0175168861699714 ENSG00000117360 PRPF3
ENST00000496202 0.940737962280384 0.816243679344551 0.0115184303813941 ENSG00000117360 PRPF3
ENST00000543398 0.920749134691372 0.75947948144101 0.0134892029131659 ENSG00000117360 PRPF3
ENST00000414970 0.883474196723538 0.673066976594816 0.0173107461869206 ENSG00000117360 PRPF3
ENST00000467329 0.979338514696745 0.93096107388799 0.00383534166868078 ENSG00000117360 PRPF3
ENST00000476970 0.843859569116886 0.59352362723695 -0.0317412850103984 ENSG00000117360 PRPF3
ENST00000492220 0.770572953810019 0.46845153742227 -0.0360325583650268 ENSG00000163125 RPRD2
ENST00000401000 0.856911467561061 0.618099408314685 -0.0239965849787325 ENSG00000163125 RPRD2
ENST00000539519 0.660183636268885 0.315872165348956 -0.0540796096177032 ENSG00000163125 RPRD2
ENST00000369067 0.545659192829599 0.197643222881798 -0.0906210442384374 ENSG00000163125 RPRD2
ENST00000369068 0.778247435414394 0.480416065783039 -0.0352283522323277 ENSG00000163125 RPRD2
ENST00000438568 0.4229158865595 0.111021756829664 -0.100892403435386 ENSG00000143374 TARS2
ENST00000369054 0.456273895461259 0.130549667581287 -0.0855616991254166 ENSG00000143374 TARS2
ENST00000369064 0.391213328913839 0.0942032095697435 -0.0945497552324997 ENSG00000143374 TARS2
ENST00000606933 0.447460782400637 0.125202604159598 -0.086656076037638 ENSG00000143374 TARS2
ENST00000369051 0.391213328913839 0.0942032095697435 -0.0945497552324997 ENSG00000143374 TARS2
ENST00000467982 0.449391129893727 0.126405885593443 -0.0868347361024363 ENSG00000143374 TARS2
ENST00000470432 0.938031976187989 0.807766855884728 0.0125259249809158 ENSG00000143369 ECM1
ENST00000369049 0.938108688290908 0.807894940400184 0.0125178042216255 ENSG00000143369 ECM1
ENST00000498579 0.61744767660636 0.267145877830055 0.0691321110315003 ENSG00000143369 ECM1
ENST00000369047 0.941087074981191 0.817221586638284 0.0119039476465915 ENSG00000143369 ECM1
ENST00000346569 0.933837473388506 0.796574607753745 0.0132742449142171 ENSG00000143369 ECM1
ENST00000369026 0.877595369604982 0.659694910315402 0.0154077024975192 ENSG00000143384 MCL1
ENST00000464132 0.845320257585166 0.596550597916444 0.0236122434208153 ENSG00000143384 MCL1
ENST00000307940 0.95663369273668 0.866595619807817 -0.00626771975477223 ENSG00000143384 MCL1
ENST00000369016 0.366889749040585 0.0820341951025026 -0.0590965624151244 ENSG00000143420 ENSA
ENST00000369014 0.458333934072536 0.13206761211337 -0.0559642952153347 ENSG00000143420 ENSA
ENST00000369009 0.456273895461259 0.130586550124779 -0.0564720306378938 ENSG00000143420 ENSA
ENST00000361532 0.500090738269683 0.161043226515367 -0.0549296882329822 ENSG00000143420 ENSA
ENST00000361631 0.608788930335258 0.258383007517517 -0.0479592960233764 ENSG00000143420 ENSA
ENST00000509582 0.77904064981076 0.48165316963712 -0.0297845151179031 ENSG00000143420 ENSA
ENST00000339643 0.800515181923164 0.515977086914743 -0.0275037387447395 ENSG00000143420 ENSA
ENST00000271690 0.883940824494702 0.67438084735638 -0.0180549436948298 ENSG00000143420 ENSA
ENST00000356527 0.890800938537658 0.690564439275174 -0.0171992837228687 ENSG00000143420 ENSA
ENST00000513281 0.767026034926391 0.463093818021927 -0.0354570248472761 ENSG00000143420 ENSA
ENST00000505321 0.757664100779764 0.447952784204797 -0.0360235904168743 ENSG00000143420 ENSA
ENST00000503345 0.846947849464974 0.59926780858153 -0.0270338764084267 ENSG00000143420 ENSA
ENST00000354702 0.718967206273941 0.388020842792419 -0.0471352577824088 ENSG00000143420 ENSA
ENST00000503241 0.845471819928847 0.596816590563849 -0.0274954876061446 ENSG00000143420 ENSA
ENST00000362052 0.564398158258787 0.21486475151528 -0.067666975116727 ENSG00000143420 ENSA
ENST00000271732 0.989801225625129 0.963996672302924 0.00257726058414699 ENSG00000143457 GOLPH3L
ENST00000540514 0.547273399430646 0.199115337287806 -0.0819984991015738 ENSG00000143457 GOLPH3L
ENST00000427665 0.698914247047412 0.361096929901058 -0.0597827962333241 ENSG00000143457 GOLPH3L
ENST00000358595 0.976851883474315 0.922915276411316 -0.00414067205127725 ENSG00000143437 ARNT
ENST00000471844 0.993688042470929 0.97739783885767 -0.00122022174464221 ENSG00000143437 ARNT
ENST00000354396 0.925811629764826 0.773170687068664 -0.01220805922686 ENSG00000143437 ARNT
ENST00000515192 0.848015761592632 0.601128955141814 -0.0228676028456756 ENSG00000143437 ARNT
ENST00000505755 0.839993551405535 0.587143434321554 -0.0240814794994324 ENSG00000143437 ARNT
ENST00000497108 0.654201923364069 0.309929443074038 -0.0576663772497425 ENSG00000143437 ARNT
ENST00000505979 0.71885069497916 0.387690001155978 -0.0495362434569127 ENSG00000143437 ARNT
ENST00000504358 0.609141971717769 0.258675544198618 -0.066352568336289 ENSG00000143437 ARNT
ENST00000271640 0.786643262704253 0.492722838243452 -0.0340129671779568 ENSG00000143379 SETDB1
ENST00000368962 0.815997698555727 0.541804672101779 -0.0393032498100905 ENSG00000143379 SETDB1
ENST00000534805 0.844104455892344 0.593963959673118 -0.0327073844632265 ENSG00000143379 SETDB1
ENST00000368969 0.786643262704253 0.492634274953314 -0.0340151849126315 ENSG00000143379 SETDB1
ENST00000459773 0.942380692781727 0.820647617762659 -0.0124164990163615 ENSG00000143379 SETDB1
ENST00000368963 0.840829224028326 0.588401462129536 -0.0349463568201346 ENSG00000143379 SETDB1
ENST00000498193 0.798718233615031 0.512905340983746 -0.032922437783569 ENSG00000143379 SETDB1
ENST00000482825 0.947380285476533 0.836328680196845 -0.0091600193694414 ENSG00000143418 CERS2
ENST00000561294 0.882119965343758 0.669562746371127 -0.0170879794818374 ENSG00000143418 CERS2
ENST00000560793 0.989801225625129 0.963800738113289 0.00214713076865617 ENSG00000143418 CERS2
ENST00000345896 0.938348556588669 0.808573410699955 -0.00970885315606607 ENSG00000143418 CERS2
ENST00000271688 0.932657886792185 0.792744175663377 -0.0105378436687527 ENSG00000143418 CERS2
ENST00000368954 0.929632964569623 0.783199153024905 -0.0110238101532339 ENSG00000143418 CERS2
ENST00000560481 0.93435431075496 0.797717228155105 0.0146952762353237 ENSG00000259357 RP11-316M1.12
ENST00000561111 0.906178355561253 0.725603515985064 -0.0185418528394171 ENSG00000259357 RP11-316M1.12
ENST00000460664 0.82419403237896 0.556593943559363 0.0308227818356593 ENSG00000143418 CERS2
ENST00000368949 0.959343233665909 0.874264948892011 0.0071890821707019 ENSG00000143418 CERS2
ENST00000361419 0.931317332961699 0.788625481492613 0.012083651332308 ENSG00000143418 CERS2
ENST00000559660 0.747349615236121 0.432816047919361 0.0444384810108256 ENSG00000143418 CERS2
ENST00000558062 0.953355834230735 0.856381480795122 -0.00845885649068182 ENSG00000143418 CERS2
ENST00000559020 0.943203208186454 0.823226866895043 0.0125330166614473 ENSG00000143418 CERS2
ENST00000421609 0.941895355453644 0.819279420261254 0.0112872962563759 ENSG00000143418 CERS2
ENST00000457392 0.844104455892344 0.594056033342574 -0.0302327399846254 ENSG00000143418 CERS2
ENST00000465135 0.965368591478793 0.891088818983729 0.00787201708095891 ENSG00000143443 C1orf56
ENST00000439374 0.961279429331866 0.878419665323041 -0.00556095760610312 ENSG00000197622 CDC42SE1
ENST00000357235 0.884062911584367 0.674828378583072 -0.0174564880495408 ENSG00000197622 CDC42SE1
ENST00000540998 0.884062911584367 0.674828378583072 -0.0174564880495408 ENSG00000197622 CDC42SE1
ENST00000483763 0.874937212817498 0.654772363469931 -0.0187680023064442 ENSG00000197622 CDC42SE1
ENST00000492796 0.824334319753464 0.55739905440917 -0.0260155431479279 ENSG00000197622 CDC42SE1
ENST00000470278 0.848313296111254 0.601669600786741 -0.0243440497068125 ENSG00000197622 CDC42SE1
ENST00000491825 0.475785696488798 0.143022433182161 -0.0794358882994947 ENSG00000197622 CDC42SE1
ENST00000368921 0.959661395719305 0.87484816784204 -0.00678793152602868 ENSG00000213190 MLLT11
ENST00000368917 0.822242041074336 0.552528573524747 -0.0397129763033205 ENSG00000143458 GABPB2
ENST00000368918 0.571413365723626 0.221638472261738 -0.0709817255058987 ENSG00000143458 GABPB2
ENST00000602841 0.978902973819326 0.930154589371537 0.00445180224028478 ENSG00000163156 SCNM1
ENST00000461862 0.874457076311836 0.653552658912132 0.0247584102714686 ENSG00000163156 SCNM1
ENST00000368905 0.870789075206942 0.646755654412428 0.0252093600291729 ENSG00000163156 SCNM1
ENST00000471039 0.87726167937827 0.658916304256095 -0.026782344050584 ENSG00000163156 SCNM1
ENST00000368902 0.860325193167681 0.62491801022405 0.0269806717634278 ENSG00000163156 SCNM1
ENST00000497147 0.709747997697736 0.375002284464789 0.0540306830405373 ENSG00000163156 SCNM1
ENST00000491094 0.149387154909122 0.0134066889162096 -0.1258492550083 ENSG00000163159 VPS72
ENST00000368892 0.1736507612247 0.0177590516890869 -0.123499174987617 ENSG00000163159 VPS72
ENST00000354473 0.168753782040894 0.0168506113371897 -0.124629019417043 ENSG00000163159 VPS72
ENST00000496809 0.200727263559288 0.0236387197318707 -0.119813685361644 ENSG00000163159 VPS72
ENST00000471423 0.189390203080765 0.0208682392935027 -0.140846261943796 ENSG00000163159 VPS72
ENST00000463470 0.213313388293812 0.0266304706663547 -0.13566092030346 ENSG00000163159 VPS72
ENST00000447555 0.0221158425123108 0.000481920054745052 -0.144729672031478 ENSG00000143398 PIP5K1A
ENST00000349792 0.096242237689432 0.00594409869405345 -0.0856804468252083 ENSG00000143398 PIP5K1A
ENST00000409426 0.096242237689432 0.00594409869405345 -0.0856804468252083 ENSG00000143398 PIP5K1A
ENST00000441902 0.0484493907749028 0.00173994947191962 -0.10461207321421 ENSG00000143398 PIP5K1A
ENST00000368890 0.096242237689432 0.00594409869405345 -0.0856804468252083 ENSG00000143398 PIP5K1A
ENST00000424999 0.00694399410816507 8.22189272622272e-05 -0.178252405633932 ENSG00000143398 PIP5K1A
ENST00000368888 0.047805968998609 0.00169539920730974 -0.105639495542112 ENSG00000143398 PIP5K1A
ENST00000454769 0.017937360414673 0.000355310892575635 -0.152080316445103 ENSG00000143398 PIP5K1A
ENST00000418435 0.819645355931282 0.547999666650028 -0.032621578746884 ENSG00000143398 PIP5K1A
ENST00000481713 0.864713427915673 0.634759612490535 0.0309724352514754 ENSG00000143398 PIP5K1A
ENST00000486048 0.941566312874419 0.8183937663601 -0.0149738233024501 ENSG00000143398 PIP5K1A
ENST00000464105 0.94082950665247 0.816430529780733 -0.0150888770373288 ENSG00000143398 PIP5K1A
ENST00000414290 0.663240719369405 0.319221543134389 -0.0468505727253036 ENSG00000143398 PIP5K1A
ENST00000486866 0.997027701562265 0.988483862930857 0.000938832573158331 ENSG00000143398 PIP5K1A
ENST00000489625 0.657218335071632 0.31259784712807 -0.0569866425556857 ENSG00000143398 PIP5K1A
ENST00000368884 0.752219959116717 0.440265620041077 -0.0337983603957181 ENSG00000159352 PSMD4
ENST00000368881 0.753723598451307 0.442591225777715 -0.0336308958299411 ENSG00000159352 PSMD4
ENST00000461434 0.692299663295572 0.353251933472021 -0.0481822204875943 ENSG00000159352 PSMD4
ENST00000462970 0.812274049812937 0.534917747373914 -0.0271320692780748 ENSG00000159352 PSMD4
ENST00000476855 0.752795945050887 0.441273141073931 -0.0335678396362347 ENSG00000159352 PSMD4
ENST00000437736 0.896498127390112 0.701949005463429 -0.0170152217782574 ENSG00000159352 PSMD4
ENST00000469786 0.972392229343671 0.911024971757491 0.0058127580946566 ENSG00000159352 PSMD4
ENST00000445776 0.997420559339241 0.989598445333542 -0.000601652152458604 ENSG00000159352 PSMD4
ENST00000491857 0.698409617030073 0.36043199170349 0.0429046020991716 ENSG00000159352 PSMD4
ENST00000427779 0.902767865922768 0.7171922502704 -0.0208137497521607 ENSG00000159352 PSMD4
ENST00000470396 0.976987162783465 0.923508438441108 -0.00601226087830128 ENSG00000159352 PSMD4
ENST00000336715 0.979978675354324 0.933012513243026 0.00506239371214538 ENSG00000143373 ZNF687
ENST00000449313 0.972383863036029 0.910726346994307 -0.00690425041195091 ENSG00000143373 ZNF687
ENST00000324048 0.968699266536115 0.901135817505108 -0.00763458741083846 ENSG00000143373 ZNF687
ENST00000368879 0.968699266536115 0.901135817505108 -0.00763458741083846 ENSG00000143373 ZNF687
ENST00000368874 0.823946143553819 0.555710637632633 -0.0261624162536358 ENSG00000143393 PI4KB
ENST00000271657 0.811987955197598 0.534483192879179 -0.028255045034325 ENSG00000143393 PI4KB
ENST00000368875 0.83021672633347 0.569470629247663 -0.0253417508394506 ENSG00000143393 PI4KB
ENST00000368873 0.793002796717928 0.503736236729155 -0.0302045544757933 ENSG00000143393 PI4KB
ENST00000529142 0.840837938625691 0.588435694807996 -0.02408069676129 ENSG00000143393 PI4KB
ENST00000368872 0.794890298378599 0.507443291026363 -0.0295754236762181 ENSG00000143393 PI4KB
ENST00000455060 0.793825649431417 0.505108821649809 -0.0393672107658675 ENSG00000143393 PI4KB
ENST00000446339 0.951803043281107 0.852705055536285 -0.0128821981869428 ENSG00000143393 PI4KB
ENST00000489889 0.880982942627983 0.667519666979826 -0.0268857681813525 ENSG00000143393 PI4KB
ENST00000430800 0.852268977507757 0.608484484135697 -0.0244762383426259 ENSG00000143393 PI4KB
ENST00000489223 0.800412885528854 0.515753950562224 -0.0324508587362681 ENSG00000143393 PI4KB
ENST00000438243 0.943388064158632 0.823626919799674 0.012333750669009 ENSG00000143393 PI4KB
ENST00000290524 0.898977205984489 0.70785803737848 -0.022000905146167 ENSG00000143390 RFX5
ENST00000368870 0.880714732466955 0.666996900857346 -0.0269684563773182 ENSG00000143390 RFX5
ENST00000452671 0.871319114371701 0.647828636010965 -0.028940635990333 ENSG00000143390 RFX5
ENST00000452513 0.896015082443826 0.70074104650551 -0.0245496455202062 ENSG00000143390 RFX5
ENST00000392746 0.932355553081574 0.791487363324869 -0.0170055339124951 ENSG00000143390 RFX5
ENST00000290541 0.716903128434242 0.384726532736683 -0.0326744998454035 ENSG00000159377 PSMB4
ENST00000495288 0.789191627823212 0.497415982763688 -0.0252842491487416 ENSG00000159377 PSMB4
ENST00000495805 0.781784158973651 0.485496784243288 -0.0259299699216399 ENSG00000159377 PSMB4
ENST00000476467 0.716885975089248 0.384699826003698 -0.0326739765870849 ENSG00000159377 PSMB4
ENST00000493673 0.717059904830006 0.384885966241294 -0.0326739543176178 ENSG00000159377 PSMB4
ENST00000474100 0.70384817646275 0.367529341455947 -0.0491619797595187 ENSG00000159377 PSMB4
ENST00000466425 0.43787589076999 0.119523797305473 -0.109402462540996 ENSG00000159377 PSMB4
ENST00000392723 0.990045669550324 0.965040391365395 0.001731822890553 ENSG00000143442 POGZ
ENST00000358476 0.831439144972765 0.571139567371289 0.0214840703714394 ENSG00000143442 POGZ
ENST00000361398 0.841346807445596 0.589203072849485 0.0204988231758881 ENSG00000143442 POGZ
ENST00000271715 0.841346807445596 0.589203072849485 0.0204988231758881 ENSG00000143442 POGZ
ENST00000368863 0.831439144972765 0.571139567371289 0.0214840703714394 ENSG00000143442 POGZ
ENST00000409503 0.93999081401672 0.814140961572908 0.00898481491806056 ENSG00000143442 POGZ
ENST00000531094 0.943809029651403 0.824729648183072 0.00863271485478854 ENSG00000143442 POGZ
ENST00000540984 0.961840690408485 0.879695556985694 -0.00596707040745919 ENSG00000143442 POGZ
ENST00000491586 0.943388064158632 0.823662738444785 -0.00880443230622545 ENSG00000143442 POGZ
ENST00000529669 0.597984171938058 0.247412398511024 -0.0742527312671211 ENSG00000143442 POGZ
ENST00000485040 0.943721680691563 0.824315622223448 0.01074266928414 ENSG00000143442 POGZ
ENST00000467287 0.926623054784572 0.774702030450679 0.0144875784061737 ENSG00000143442 POGZ
ENST00000533461 0.905013286134581 0.721804006311287 0.0191979640167184 ENSG00000143442 POGZ
ENST00000533351 0.906121795961865 0.725133732388164 0.0179048462207491 ENSG00000143442 POGZ
ENST00000450842 0.923228058578603 0.766435318059136 0.0160135253282346 ENSG00000143442 POGZ
ENST00000476128 0.824840783048251 0.559359295097273 0.0317644106429967 ENSG00000143442 POGZ
ENST00000353024 0.111002712573565 0.00768208227724894 -0.13338497134496 ENSG00000143367 TUFT1
ENST00000368849 0.111002712573565 0.00768208227724894 -0.13338497134496 ENSG00000143367 TUFT1
ENST00000392712 0.111002712573565 0.00768208227724894 -0.13338497134496 ENSG00000143367 TUFT1
ENST00000368848 0.111002712573565 0.00768208227724894 -0.13338497134496 ENSG00000143367 TUFT1
ENST00000538902 0.0654085222792991 0.00299634479592923 -0.164150007973009 ENSG00000143367 TUFT1
ENST00000498606 0.0965253661237349 0.00599722077403805 -0.15843433608803 ENSG00000143367 TUFT1
ENST00000368841 0.862769749742961 0.629633313030763 -0.0254400539597734 ENSG00000143376 SNX27
ENST00000458013 0.862769749742961 0.629725040243758 -0.0254364294751446 ENSG00000143376 SNX27
ENST00000368843 0.862769749742961 0.629638980036352 -0.0254397161305552 ENSG00000143376 SNX27
ENST00000368830 0.321492194585239 0.0618259181565928 -0.0875315571785636 ENSG00000143436 MRPL9
ENST00000467306 0.318079456733174 0.0604193388455724 -0.0879935203433377 ENSG00000143436 MRPL9
ENST00000468006 0.569383115026785 0.219323841940285 -0.0759072933093096 ENSG00000143436 MRPL9
ENST00000368829 0.342143549982929 0.0703655562092146 -0.0848648774664701 ENSG00000143436 MRPL9
ENST00000495867 0.7412958723711 0.423037028893964 -0.0521428670843227 ENSG00000143436 MRPL9
ENST00000478926 0.508266438613794 0.16720606766297 -0.071588661661385 ENSG00000143436 MRPL9
ENST00000486707 0.68821115348131 0.347874344169558 -0.0504808013315589 ENSG00000143436 MRPL9
ENST00000492684 0.844905073476966 0.595740924333956 -0.0305529310309218 ENSG00000143436 MRPL9
ENST00000481777 0.827282442407301 0.563866864394582 -0.032333343291271 ENSG00000143436 MRPL9
ENST00000461182 0.624628390494861 0.276641950558827 -0.0641879448557428 ENSG00000143436 MRPL9
ENST00000462783 0.636875411229656 0.290534203776542 -0.0684313454209395 ENSG00000143436 MRPL9
ENST00000368814 0.773336199073548 0.472369284944089 -0.0437286057294445 ENSG00000159445 THEM4
ENST00000471464 0.71797358932677 0.386281872735916 -0.0530829371844355 ENSG00000159445 THEM4
ENST00000368811 0.61183857994839 0.261557628842678 0.0498066992951521 ENSG00000197747 S100A10
ENST00000368809 0.602250305252843 0.251968798130367 0.0510006989207467 ENSG00000197747 S100A10
ENST00000478574 0.602201429817037 0.251930922854207 0.0509470722763414 ENSG00000197747 S100A10
ENST00000478348 0.698846816272161 0.360991308903174 0.03990814668438 ENSG00000197747 S100A10
ENST00000432386 0.919508714251474 0.756859767155105 -0.01200305105672 ENSG00000229021 NBPF18P
ENST00000271638 0.919363341181546 0.756623843004977 -0.0121166864825028 ENSG00000163191 S100A11
ENST00000478109 0.912806673662724 0.741577722005604 -0.012896420906794 ENSG00000163191 S100A11
ENST00000593011 0.2880914003148 0.0493547022185327 -0.121097185690542 ENSG00000237975 FLG-AS1
ENST00000420707 0.292939916177558 0.0510800810130727 -0.120923694926179 ENSG00000237975 FLG-AS1
ENST00000420695 0.919038665111364 0.756087226833284 -0.0150359649477059 ENSG00000238279 BX470102.3
ENST00000496817 0.8889606711569 0.685480663042777 -0.0205820838418365 ENSG00000197956 S100A6
ENST00000368719 0.8889606711569 0.685475303326339 -0.0205815894974329 ENSG00000197956 S100A6
ENST00000368720 0.889122512680101 0.686461644707238 -0.020513680293264 ENSG00000197956 S100A6
ENST00000462776 0.888551418978701 0.684682917839315 -0.0206461319419623 ENSG00000197956 S100A6
ENST00000462951 0.934484352484591 0.797988853029549 -0.012693665394855 ENSG00000197956 S100A6
ENST00000368714 0.697679880655287 0.359560741827469 0.062444692310547 ENSG00000196154 S100A4
ENST00000368704 0.480210978604177 0.145890776933335 0.0484486333834194 ENSG00000188643 S100A16
ENST00000368706 0.573147000006867 0.223173384031497 0.0392461510633311 ENSG00000188643 S100A16
ENST00000368703 0.515444706128553 0.172528394300148 0.0455665259848701 ENSG00000188643 S100A16
ENST00000368705 0.743489768692019 0.426319351202997 0.0273021722675929 ENSG00000188643 S100A16
ENST00000474991 0.868132845199978 0.641853062280224 0.015873391024388 ENSG00000188643 S100A16
ENST00000476133 0.563896306986417 0.214267868355283 -0.063863209851145 ENSG00000189171 S100A13
ENST00000339556 0.560520892536366 0.210998257035335 -0.0641563083000721 ENSG00000189171 S100A13
ENST00000392622 0.605128223304443 0.254839419261285 -0.0598362788491131 ENSG00000189171 S100A13
ENST00000392623 0.535111584019989 0.187862793418735 -0.0690627384756018 ENSG00000189171 S100A13
ENST00000440685 0.563561507374102 0.214050954516874 -0.0638707752076817 ENSG00000189171 S100A13
ENST00000368699 0.524212125143015 0.178924763732408 -0.0660070403437367 ENSG00000189171 S100A13
ENST00000491177 0.531618474684332 0.184585947107741 -0.0673724032956748 ENSG00000189171 S100A13
ENST00000497086 0.236890662801356 0.0333543095225141 -0.105604729943283 ENSG00000271853 RP1-178F15.5
ENST00000368694 0.951768329796324 0.852405620917816 0.00744168075488456 ENSG00000160679 CHTOP
ENST00000495554 0.967930182810712 0.897238259649332 -0.00523293534297405 ENSG00000160679 CHTOP
ENST00000403433 0.946810019117379 0.834733737647759 0.00832615729447206 ENSG00000160679 CHTOP
ENST00000368690 0.670255782157198 0.325992271406298 0.0442726617739594 ENSG00000160679 CHTOP
ENST00000368687 0.696861890482478 0.358736216869146 0.0425907266746908 ENSG00000160679 CHTOP
ENST00000368686 0.957790089506734 0.869876265245197 -0.00870003789575287 ENSG00000160679 CHTOP
ENST00000368685 0.917938121317393 0.754265365949378 -0.0208000671625877 ENSG00000143553 SNAPIN
ENST00000462880 0.917967400814429 0.754317979012328 -0.0207925744748375 ENSG00000143553 SNAPIN
ENST00000478558 0.948398244429919 0.840363386482634 -0.0134811221770673 ENSG00000143553 SNAPIN
ENST00000361891 0.433576386140082 0.117151948066615 0.0578107726743937 ENSG00000143621 ILF2
ENST00000480213 0.378946998127447 0.0878809665508587 0.0805017548811113 ENSG00000143621 ILF2
ENST00000368684 0.661198422423314 0.316970512090515 0.0428379235435771 ENSG00000143621 ILF2
ENST00000368681 0.88872379939583 0.684943761207671 0.0173020017646978 ENSG00000143621 ILF2
ENST00000318967 0.945752231362583 0.83079068534211 0.0076929768201124 ENSG00000143624 INTS3
ENST00000456435 0.945752231362583 0.83079068534211 0.0076929768201124 ENSG00000143624 INTS3
ENST00000435409 0.940589943928483 0.815775868575894 0.00839172196559076 ENSG00000143624 INTS3
ENST00000481797 0.888424641966631 0.684392405635829 0.015554671341729 ENSG00000143624 INTS3
ENST00000453778 0.701488244898835 0.364099129911904 0.0503904958141456 ENSG00000243613 RP11-216N14.8
ENST00000512605 0.955548118818604 0.862235897295471 0.00784117394077276 ENSG00000143624 INTS3
ENST00000476843 0.925345869418659 0.771970501003769 0.0130848486162 ENSG00000143624 INTS3
ENST00000480659 0.839995940401664 0.587190124329859 0.0357336675446624 ENSG00000143624 INTS3
ENST00000503133 0.872427070013035 0.649510644813902 0.0233159253247066 ENSG00000143624 INTS3
ENST00000368670 0.818896188549076 0.546811555234276 -0.036799109397042 ENSG00000143624 INTS3
ENST00000368669 0.79021356306195 0.499013757126106 -0.0414132079855161 ENSG00000143624 INTS3
ENST00000368655 0.305123758029103 0.0553397387760935 -0.0989012999439607 ENSG00000143614 GATAD2B
ENST00000480340 0.957085467933129 0.867999019655215 -0.0109214899062922 ENSG00000198837 DENND4B
ENST00000361217 0.916617242978212 0.751474515813507 0.015974316743857 ENSG00000198837 DENND4B
ENST00000368646 0.608780027117067 0.258357676549679 0.0642018353765462 ENSG00000198837 DENND4B
ENST00000303569 0.295017118865832 0.051834599988248 -0.115814965639296 ENSG00000160741 CRTC2
ENST00000368633 0.295017118865832 0.051834599988248 -0.115814965639296 ENSG00000160741 CRTC2
ENST00000461638 0.4068964115956 0.102354064642747 -0.109099844272957 ENSG00000160741 CRTC2
ENST00000368630 0.294925285536808 0.0517928607269395 -0.115823072344776 ENSG00000160741 CRTC2
ENST00000487235 0.294925285536808 0.0517928607269395 -0.115823072344776 ENSG00000160741 CRTC2
ENST00000356205 0.968183361224726 0.898237020219047 -0.00584292741555732 ENSG00000143570 SLC39A1
ENST00000368623 0.966261668908501 0.893751660338772 -0.00610429215170457 ENSG00000143570 SLC39A1
ENST00000368621 0.966261668908501 0.893751660338772 -0.00610429215170457 ENSG00000143570 SLC39A1
ENST00000310483 0.982726498500862 0.941102314195088 -0.0032987310310994 ENSG00000143570 SLC39A1
ENST00000537590 0.793364563685264 0.504198378952775 -0.0299678472832614 ENSG00000143570 SLC39A1
ENST00000429040 0.722150504170402 0.392529679208204 -0.0408898773623892 ENSG00000143570 SLC39A1
ENST00000413622 0.815088790143328 0.539560234829155 -0.0307395878263822 ENSG00000143570 SLC39A1
ENST00000417348 0.809986702423897 0.530617236573261 -0.0324579387580194 ENSG00000143570 SLC39A1
ENST00000461071 0.941815538962338 0.818717353292168 0.0138723150608232 ENSG00000143570 SLC39A1
ENST00000271843 0.55358853658638 0.204832244148439 -0.06286456934752 ENSG00000143543 JTB
ENST00000368589 0.563521271489125 0.214019364713024 -0.0618575717308119 ENSG00000143543 JTB
ENST00000356648 0.565346737514062 0.215665379416779 -0.0616467270849569 ENSG00000143543 JTB
ENST00000428469 0.571390712117452 0.221596454031788 -0.064229631070044 ENSG00000143543 JTB
ENST00000461365 0.496017928230476 0.157451538813763 -0.0730977546428359 ENSG00000143543 JTB
ENST00000471173 0.537401366417597 0.189982113371857 -0.0680651322121617 ENSG00000143543 JTB
ENST00000368575 0.976316175700012 0.922112489420336 0.00461748218292756 ENSG00000143545 RAB13
ENST00000462680 0.975449171828299 0.919506637906013 0.00478821596217557 ENSG00000143545 RAB13
ENST00000495720 0.973215350136536 0.913255416103642 -0.00473031980672958 ENSG00000143545 RAB13
ENST00000484297 0.849533779975643 0.6037993891335 0.0256937053957476 ENSG00000143545 RAB13
ENST00000368567 0.663086453821166 0.31898489563311 -0.0617701745290216 ENSG00000177954 RPS27
ENST00000392558 0.658783674752856 0.314664716507503 -0.0622986141758562 ENSG00000177954 RPS27
ENST00000493224 0.663086453821166 0.31898489563311 -0.0617701745290216 ENSG00000177954 RPS27
ENST00000477151 0.663086453821166 0.31898489563311 -0.0617701745290216 ENSG00000177954 RPS27
ENST00000368533 0.758192112519751 0.4487484275737 0.0224597214702415 ENSG00000143549 TPM3
ENST00000368545 0.633696127468009 0.287020597232162 0.0373078096928462 ENSG00000143549 TPM3
ENST00000469717 0.770530173654952 0.468302891165103 0.0214739866892634 ENSG00000143549 TPM3
ENST00000330188 0.769613286871725 0.467105596779782 0.0215282842539643 ENSG00000143549 TPM3
ENST00000341485 0.769613286871725 0.467105596779782 0.0215282842539643 ENSG00000143549 TPM3
ENST00000341372 0.769396669121651 0.466823569369692 0.0215419640452334 ENSG00000143549 TPM3
ENST00000328159 0.777337413434102 0.477630653870717 0.0209016764912441 ENSG00000143549 TPM3
ENST00000509409 0.817999341288869 0.545384182880684 0.0179912374729659 ENSG00000143549 TPM3
ENST00000271850 0.899950501621143 0.710546797875398 0.0116477672829194 ENSG00000143549 TPM3
ENST00000312970 0.959256094244529 0.873508348134158 0.00520906922717747 ENSG00000143549 TPM3
ENST00000513769 0.910773233982997 0.736359996127858 0.0129345743011358 ENSG00000143549 TPM3
ENST00000302206 0.914748580005421 0.74734199259382 0.0118243160273899 ENSG00000143549 TPM3
ENST00000368531 0.977934297854527 0.92583402460675 -0.00328323322970241 ENSG00000143549 TPM3
ENST00000323144 0.979978675354324 0.932889432817483 -0.00297039935451801 ENSG00000143549 TPM3
ENST00000368530 0.999033320627304 0.995208807209419 -0.000218628040895 ENSG00000143549 TPM3
ENST00000504663 0.906121795961865 0.725090611091633 -0.0203925041135195 ENSG00000143549 TPM3
ENST00000509601 0.990768473374919 0.967946048765403 -0.00146129938833118 ENSG00000143549 TPM3
ENST00000505010 0.933064726144815 0.79372335216431 0.0113297484254791 ENSG00000143549 TPM3
ENST00000368527 0.980535618392693 0.935664387292214 -0.0029503761095486 ENSG00000143549 TPM3
ENST00000473036 0.991198901963788 0.969445323577186 -0.00139125515032619 ENSG00000143549 TPM3
ENST00000368521 0.867851023083417 0.641176930513382 0.0156338426892423 ENSG00000143612 C1orf43
ENST00000362076 0.866436037791789 0.6383227431637 0.0157695043937153 ENSG00000143612 C1orf43
ENST00000350592 0.866438073173744 0.638444146698057 0.0157680923452397 ENSG00000143612 C1orf43
ENST00000368519 0.927990937496069 0.778020877580373 0.00990018604798019 ENSG00000143612 C1orf43
ENST00000483282 0.932355553081574 0.791726695595737 -0.0153928173199031 ENSG00000143612 C1orf43
ENST00000493814 0.913842614433168 0.744894271059606 0.018099506101917 ENSG00000143612 C1orf43
ENST00000368518 0.927875219857123 0.77787993230039 0.0102188522667381 ENSG00000143612 C1orf43
ENST00000368516 0.941310563970449 0.817952868914937 0.00834027569481739 ENSG00000143612 C1orf43
ENST00000470180 0.976701649575719 0.922632016063786 0.00487141575003549 ENSG00000143612 C1orf43
ENST00000343815 0.818266721407935 0.545791176454854 0.018298464772834 ENSG00000143569 UBAP2L
ENST00000428931 0.725556508302032 0.397565604872373 0.0254842638517452 ENSG00000143569 UBAP2L
ENST00000441890 0.682651324075065 0.340889832212837 0.0369356723139793 ENSG00000143569 UBAP2L
ENST00000271877 0.727737057046411 0.400905065843118 0.0252316812867105 ENSG00000143569 UBAP2L
ENST00000412596 0.58389097184601 0.23378271697532 0.040117588612537 ENSG00000143569 UBAP2L
ENST00000368504 0.531709025060101 0.184727626078256 0.0432678165873983 ENSG00000143569 UBAP2L
ENST00000437652 0.59611388690508 0.245375397416694 0.0395520794686573 ENSG00000143569 UBAP2L
ENST00000456325 0.694850439675478 0.356302881289201 0.0348488260959655 ENSG00000143569 UBAP2L
ENST00000361546 0.768205123866507 0.465155805411008 0.0225809415708946 ENSG00000143569 UBAP2L
ENST00000466173 0.785879436838062 0.491396357440825 0.0360852609785978 ENSG00000143569 UBAP2L
ENST00000495676 0.928629426062585 0.780491050348671 0.0159556063391357 ENSG00000143569 UBAP2L
ENST00000489076 0.987446616776254 0.956108742648216 0.00364643060477728 ENSG00000143569 UBAP2L
ENST00000433615 0.955483898603366 0.862038299221711 -0.00873115623251318 ENSG00000143569 UBAP2L
ENST00000428595 0.939370791483331 0.811590704446608 -0.0124937808332392 ENSG00000143569 UBAP2L
ENST00000465855 0.971862318912015 0.909117069650159 0.00691190571681581 ENSG00000143569 UBAP2L
ENST00000484696 0.894816859131208 0.698389503864917 -0.0263724508874921 ENSG00000143569 UBAP2L
ENST00000475373 0.996794895210628 0.9878815481039 -0.000928927631571972 ENSG00000143569 UBAP2L
ENST00000493867 0.9722215346007 0.910254931696486 -0.00679723915663667 ENSG00000143569 UBAP2L
ENST00000328703 0.953355834230735 0.856376494855252 -0.00923759249625021 ENSG00000143575 HAX1
ENST00000457918 0.950194088770169 0.847429710749876 -0.00981608881843847 ENSG00000143575 HAX1
ENST00000483970 0.94533752946579 0.82923576783097 -0.0110167540548935 ENSG00000143575 HAX1
ENST00000447768 0.950824770819916 0.849883171635307 -0.00968735249494872 ENSG00000143575 HAX1
ENST00000531435 0.945312300646123 0.829131569634314 -0.0110231237150163 ENSG00000143575 HAX1
ENST00000477780 0.988520026579917 0.958909665866839 0.00259114581979997 ENSG00000143575 HAX1
ENST00000435087 0.964320687848172 0.887410719230012 -0.00721567036057956 ENSG00000143575 HAX1
ENST00000532105 0.954042659725884 0.858105140652422 -0.00911621796526232 ENSG00000143575 HAX1
ENST00000471326 0.966564453885714 0.894461357116157 -0.00682758339975343 ENSG00000143575 HAX1
ENST00000492550 0.59979482682026 0.2492838668478 -0.0752388439923257 ENSG00000143575 HAX1
ENST00000459914 0.643082352737341 0.29752743179517 -0.0688939968726742 ENSG00000143575 HAX1
ENST00000368487 0.294198552482974 0.0514907062570039 0.0852911047437948 ENSG00000143515 ATP8B2
ENST00000368490 0.740341596455625 0.421439389509162 0.0509486072731677 ENSG00000143515 ATP8B2
ENST00000368489 0.639287514932557 0.292867109762135 0.0362570794815069 ENSG00000143515 ATP8B2
ENST00000341822 0.143158981226276 0.0123936274044677 0.104116091466477 ENSG00000143515 ATP8B2
ENST00000426445 0.143158981226276 0.0123936274044677 0.104116091466477 ENSG00000143515 ATP8B2
ENST00000505882 0.813079477935731 0.536597118980588 0.0366686181251055 ENSG00000143515 ATP8B2
ENST00000292211 0.595147729606455 0.244564288110329 0.0530288407329011 ENSG00000160714 UBE2Q1
ENST00000467683 0.819353746834018 0.547603772013014 0.0338279976030905 ENSG00000160714 UBE2Q1
ENST00000483639 0.885441921413698 0.677641550518169 0.0259371649641283 ENSG00000160714 UBE2Q1
ENST00000497453 0.550135816045148 0.201576445065366 0.0659169175467084 ENSG00000160714 UBE2Q1
ENST00000292205 0.643746737960068 0.298344040521633 -0.0291373803432911 ENSG00000160710 ADAR
ENST00000368474 0.664035520444772 0.320007625939541 -0.0284184445882111 ENSG00000160710 ADAR
ENST00000368471 0.643746737960068 0.298344040521633 -0.0291373803432911 ENSG00000160710 ADAR
ENST00000492630 0.971972544304009 0.909544390923978 -0.00695212806219303 ENSG00000160710 ADAR
ENST00000529168 0.585132807694222 0.234825262678072 -0.043240038066825 ENSG00000160710 ADAR
ENST00000530954 0.467981935414531 0.138532623921475 -0.0915974031856022 ENSG00000160710 ADAR
ENST00000534279 0.381155921800023 0.0890602435119121 -0.103126726773039 ENSG00000160710 ADAR
ENST00000463920 0.963963915403244 0.885911738203965 0.00582773389775363 ENSG00000160710 ADAR
ENST00000494866 0.663173512927468 0.319147438804886 0.0512560522005537 ENSG00000160710 ADAR
ENST00000471068 0.715666116816689 0.382640680020031 0.0449433611980659 ENSG00000160710 ADAR
ENST00000526905 0.559796551429008 0.210388264199364 0.0716864011353127 ENSG00000160710 ADAR
ENST00000368467 0.528170133673912 0.181697350900918 -0.0859395040412463 ENSG00000163344 PMVK
ENST00000368465 0.720417934476643 0.390257639116062 0.0491484951233324 ENSG00000163346 PBXIP1
ENST00000368463 0.720417934476643 0.390259528268136 0.0491472714379018 ENSG00000163346 PBXIP1
[truncated: 6,100,396 more chars]
