# Supplementary material for: High-throughput allele-specific expression across 250 environmental conditions
Source: Genome Res. 2016 Dec;26(12):1627–38. doi: 10.1101/gr.209759.116 (PMC5131815; doi:10.1101/gr.209759.116)
Supplement: Supplemental Material [file supp_gr.209759.116_Supplemental_Table_S6.tar.gz › DEG_results/DP10_DEG_stats_T42C1.txt]

t.id padj pval logFC ensg g.id
ENST00000541675 0.0242544143517966 0.00175323285111414 0.207856066453837 ENSG00000227232 WASH7P
ENST00000423562 0.0219810016590628 0.00150350251719577 0.211046786107989 ENSG00000227232 WASH7P
ENST00000438504 0.0219810016590628 0.00150350251719577 0.211046786107989 ENSG00000227232 WASH7P
ENST00000488147 0.0230001712580341 0.00161389822303496 0.209682159759694 ENSG00000227232 WASH7P
ENST00000538476 0.0247452247827635 0.00180133227536683 0.207519912933784 ENSG00000227232 WASH7P
ENST00000440200 0.118955268079738 0.0201445154953859 -0.141322014292813 ENSG00000230021 RP5-857K21.4
ENST00000416931 0.317870099516688 0.105355332987213 -0.114281525132687 ENSG00000225972 MTND1P23
ENST00000414273 0.126952934864273 0.0224577563643938 -0.162944183030451 ENSG00000237973 hsa-mir-6723
ENST00000416718 0.879185902108184 0.734950699708873 -0.0253250079606884 ENSG00000198744 RP5-857K21.11
ENST00000429505 0.973485938111281 0.933589897765081 -0.006033364689666 ENSG00000237491 RP11-206L10.9
ENST00000591440 0.91933673600702 0.811735480048363 -0.017544240609144 ENSG00000237491 RP11-206L10.9
ENST00000587530 0.91933673600702 0.811735480048363 -0.017544240609144 ENSG00000237491 RP11-206L10.9
ENST00000593022 0.96114057301386 0.905077777107779 -0.00849507014834996 ENSG00000237491 RP11-206L10.9
ENST00000589531 0.911602918284056 0.79694089749487 -0.0182980145844799 ENSG00000237491 RP11-206L10.9
ENST00000588951 0.819959864910643 0.633505729162644 -0.0339626292152679 ENSG00000237491 RP11-206L10.9
ENST00000585768 0.765489877572357 0.549530503653502 -0.0445851207205392 ENSG00000237491 RP11-206L10.9
ENST00000585745 0.962165707492148 0.907264761307233 -0.00896489291784564 ENSG00000237491 RP11-206L10.9
ENST00000590848 0.878370927544505 0.7334262366174 -0.0251088007718378 ENSG00000237491 RP11-206L10.9
ENST00000586288 0.935896355020661 0.846916681162713 -0.0137218659883619 ENSG00000237491 RP11-206L10.9
ENST00000445118 0.509488478762936 0.249227151774288 0.0721647116529583 ENSG00000228794 LINC01128
ENST00000610067 0.572745713228445 0.310498050440485 0.0735299938716145 ENSG00000228794 LINC01128
ENST00000609139 0.557497002816936 0.294674999361952 0.0758368094413847 ENSG00000228794 LINC01128
ENST00000449005 0.544221260763635 0.281438595456456 0.077139353025499 ENSG00000228794 LINC01128
ENST00000416570 0.554195239062385 0.291129976030032 0.0760042276298012 ENSG00000228794 LINC01128
ENST00000448975 0.554195239062385 0.291129976030032 0.0760042276298012 ENSG00000228794 LINC01128
ENST00000609009 0.680535945072638 0.434005360283138 0.057565547573899 ENSG00000228794 LINC01128
ENST00000608189 0.680535945072638 0.434005360283138 0.057565547573899 ENSG00000228794 LINC01128
ENST00000607769 0.532885830164018 0.271243839690508 0.0794562368439002 ENSG00000272438 RP11-54O7.16
ENST00000609207 0.605309252858363 0.344961045848104 0.0677122102849075 ENSG00000223764 RP11-54O7.3
ENST00000420190 0.033495640218703 0.0028249157116061 0.20524032402453 ENSG00000187634 SAMD11
ENST00000437963 0.0765445852907527 0.00999949774528297 0.187763542580722 ENSG00000187634 SAMD11
ENST00000342066 0.156185782505807 0.0317019053488222 0.134933814512166 ENSG00000187634 SAMD11
ENST00000598827 0.3167649376221 0.104657600972294 0.122283410294503 ENSG00000268179 AL645608.1
ENST00000341065 0.167562951420666 0.0357677593293959 0.137013284163394 ENSG00000187634 SAMD11
ENST00000455979 0.480474167559659 0.223586688208289 0.0866836585018815 ENSG00000187634 SAMD11
ENST00000483767 0.879814373793163 0.736225964071133 0.0176904141594595 ENSG00000188976 NOC2L
ENST00000327044 0.559010752181268 0.296209150479191 0.0398554615033114 ENSG00000188976 NOC2L
ENST00000477976 0.554169497340229 0.291086460097144 0.0406119901814447 ENSG00000188976 NOC2L
ENST00000496938 0.984879167302182 0.959912236192589 0.00345430409445007 ENSG00000188976 NOC2L
ENST00000487214 0.682880348065092 0.436855489679076 0.0333908864837551 ENSG00000188976 NOC2L
ENST00000469563 0.881698719189668 0.739879074746111 0.0178811929536592 ENSG00000188976 NOC2L
ENST00000338591 0.141742785507012 0.027078318767056 0.152522978132945 ENSG00000187961 KLHL17
ENST00000466300 0.324261514921641 0.109243132629446 0.121209546694502 ENSG00000187961 KLHL17
ENST00000379410 0.963979564443913 0.911726388344364 -0.00855942328693905 ENSG00000187583 PLEKHN1
ENST00000379389 0.929199251192247 0.832839789403263 0.0157607573943157 ENSG00000187608 ISG15
ENST00000379370 0.0582495849858993 0.00656204664888818 0.143523918542709 ENSG00000188157 AGRN
ENST00000477585 0.712823306555948 0.475790547009047 0.0494665303628839 ENSG00000188157 AGRN
ENST00000469403 0.329070384508222 0.112077982591135 0.100966516255115 ENSG00000188157 AGRN
ENST00000479707 0.672620342246568 0.423846655017759 0.0546086115523908 ENSG00000188157 AGRN
ENST00000466223 0.200970761123596 0.0485616425143996 0.134247650519264 ENSG00000188157 AGRN
ENST00000478677 0.225613625391422 0.0587767132140448 0.140233208040554 ENSG00000188157 AGRN
ENST00000492947 0.0972112326661767 0.014693138814035 0.162657176345247 ENSG00000188157 AGRN
ENST00000419249 0.0415200675790936 0.00390063077225161 0.187191401189755 ENSG00000188157 AGRN
ENST00000461111 0.0781834054666136 0.0103484899073922 0.146914095556502 ENSG00000188157 AGRN
ENST00000418300 0.209272474548891 0.0518814095329343 0.114029213350833 ENSG00000242590 RP11-54O7.14
ENST00000379339 0.992419217762143 0.980823944903284 0.00144078954925533 ENSG00000131591 C1orf159
ENST00000294576 0.989826558345626 0.972314551957842 0.00207966733202537 ENSG00000131591 C1orf159
ENST00000448924 0.989826558345626 0.972314551957842 0.00207966733202537 ENSG00000131591 C1orf159
ENST00000465822 0.734474395061295 0.505644700855806 0.050205895125522 ENSG00000131591 C1orf159
ENST00000379325 0.992298294937269 0.980500973409675 0.00146458183571328 ENSG00000131591 C1orf159
ENST00000421241 0.992298294937269 0.980500973409675 0.00146458183571328 ENSG00000131591 C1orf159
ENST00000467751 0.992419217762143 0.980823944903284 0.00144078954925533 ENSG00000131591 C1orf159
ENST00000477196 0.992419217762143 0.980823944903284 0.00144078954925533 ENSG00000131591 C1orf159
ENST00000379320 0.788768007677261 0.585184048061899 0.041241481662258 ENSG00000131591 C1orf159
ENST00000379319 0.923797188009809 0.821225990529695 -0.0150032352027784 ENSG00000131591 C1orf159
ENST00000434641 0.873018249692402 0.722982132996907 -0.0217527690147257 ENSG00000131591 C1orf159
ENST00000482816 0.827748450638321 0.645095949506932 -0.028409201728131 ENSG00000131591 C1orf159
ENST00000437760 0.820146592804151 0.63372253467139 -0.0302551269588985 ENSG00000131591 C1orf159
ENST00000462097 0.76428519235211 0.547931020992594 -0.0385345531552411 ENSG00000131591 C1orf159
ENST00000475119 0.792816059443781 0.591009273799734 -0.0344796054284819 ENSG00000131591 C1orf159
ENST00000472741 0.85882232425644 0.698379711617403 -0.0252242378691543 ENSG00000131591 C1orf159
ENST00000480643 0.8638497485176 0.707183295303499 -0.0244888808053326 ENSG00000131591 C1orf159
ENST00000360001 0.0340973333906077 0.00289691720056721 0.138997243663919 ENSG00000078808 SDF4
ENST00000465727 0.0340254759103973 0.00288859670801678 0.138961160548952 ENSG00000078808 SDF4
ENST00000263741 0.0340254759103973 0.00288859670801678 0.138961160548952 ENSG00000078808 SDF4
ENST00000494748 0.0447352690738229 0.00436677278450159 0.141878935641537 ENSG00000078808 SDF4
ENST00000478938 0.0470223755776092 0.00472133599467894 0.141690268502928 ENSG00000078808 SDF4
ENST00000403997 0.0464539159471826 0.00463529357779947 0.13268519351711 ENSG00000078808 SDF4
ENST00000545427 0.0412565040157145 0.0038597523697433 0.136327264745984 ENSG00000078808 SDF4
ENST00000459994 0.099953518005257 0.0153744605389805 0.119793011161364 ENSG00000078808 SDF4
ENST00000379198 0.140210587710115 0.0265454385566589 0.140700101795428 ENSG00000176022 B3GALT6
ENST00000450390 0.991138670134052 0.976112244723334 0.00145165079488582 ENSG00000160087 UBE2J2
ENST00000347370 0.991138670134052 0.976112244723334 0.00145165079488582 ENSG00000160087 UBE2J2
ENST00000349431 0.926312777252661 0.826525153666717 -0.010786902444536 ENSG00000160087 UBE2J2
ENST00000348298 0.891954990385319 0.759239552635879 -0.0152419879451266 ENSG00000160087 UBE2J2
ENST00000339385 0.89692958987338 0.768959807356782 0.0145033774672288 ENSG00000160087 UBE2J2
ENST00000400929 0.859820098017276 0.700535981268532 -0.0196212709974635 ENSG00000160087 UBE2J2
ENST00000464036 0.93139119022413 0.837708420090715 -0.0102962982461656 ENSG00000160087 UBE2J2
ENST00000360466 0.936850433081798 0.84920338771399 -0.00958592790329826 ENSG00000160087 UBE2J2
ENST00000400930 0.933335681241173 0.841358992433679 -0.010087812712616 ENSG00000160087 UBE2J2
ENST00000467339 0.291970161041736 0.0910254819756567 0.11495686508038 ENSG00000160087 UBE2J2
ENST00000473215 0.978819269055303 0.946283664533101 -0.00348175587939608 ENSG00000160087 UBE2J2
ENST00000435198 0.888777202554809 0.753134908454291 -0.0163359736767002 ENSG00000160087 UBE2J2
ENST00000509720 0.867384143036577 0.712731119454216 -0.0192025989137793 ENSG00000160087 UBE2J2
ENST00000491779 0.657526567975757 0.406143905225365 -0.0462523220045871 ENSG00000160087 UBE2J2
ENST00000466752 0.622904056041538 0.365161608995907 -0.0537664804767278 ENSG00000160087 UBE2J2
ENST00000503294 0.689163363234668 0.444949850874681 -0.0456716412404218 ENSG00000160087 UBE2J2
ENST00000477894 0.662391906897924 0.412196975737639 -0.0489369619781485 ENSG00000160087 UBE2J2
ENST00000471154 0.996487025977158 0.9910446020313 -0.000728158713044464 ENSG00000160087 UBE2J2
ENST00000422076 0.566726298174069 0.304336943196743 -0.0621917557217611 ENSG00000160087 UBE2J2
ENST00000502382 0.502262663689272 0.24225459142569 -0.0718619376868813 ENSG00000160087 UBE2J2
ENST00000461142 0.569209717995531 0.307061553370713 -0.0665261161708179 ENSG00000160087 UBE2J2
ENST00000488418 0.873154936148224 0.723252913112584 -0.0244868620510957 ENSG00000160087 UBE2J2
ENST00000354700 0.00482406292835281 0.000173338435112123 0.177568746840546 ENSG00000131584 ACAP3
ENST00000353662 0.00434931953975082 0.000149572904985082 0.180184213185154 ENSG00000131584 ACAP3
ENST00000492936 0.00771630734200272 0.00033737753291874 0.18739173104359 ENSG00000131584 ACAP3
ENST00000467278 0.0601969569209911 0.00689839135623464 0.15318192157848 ENSG00000131584 ACAP3
ENST00000470659 0.478209138884101 0.221551015824806 0.0928553058641372 ENSG00000131584 ACAP3
ENST00000379037 0.130796656240219 0.0235891864720421 0.162635421932525 ENSG00000131584 ACAP3
ENST00000476572 0.107216657548424 0.0170896945823747 0.15663088966954 ENSG00000131584 ACAP3
ENST00000493992 0.533677334086311 0.271967005704817 0.0827256994108933 ENSG00000131584 ACAP3
ENST00000472541 0.0175808371798479 0.00108634154360931 0.160759352137495 ENSG00000131584 ACAP3
ENST00000354980 0.0159327919572824 0.000947159864371754 0.171147348918268 ENSG00000131584 ACAP3
ENST00000478065 0.033626673677713 0.0028415325070547 0.194367933981789 ENSG00000131584 ACAP3
ENST00000479108 0.0134343286447546 0.000746878052361695 0.17731492042925 ENSG00000131584 ACAP3
ENST00000438966 0.0267806629967498 0.00202971437963842 0.161364269448086 ENSG00000131584 ACAP3
ENST00000379031 0.124247464350149 0.0216892718481643 0.157165138298711 ENSG00000169972 PUSL1
ENST00000470520 0.242766283276128 0.0662005986824386 0.130074352502775 ENSG00000169972 PUSL1
ENST00000463758 0.611412215436452 0.351265603505423 0.0693914932084793 ENSG00000169972 PUSL1
ENST00000467712 0.247208945662359 0.0683469087500013 0.128817658711303 ENSG00000169972 PUSL1
ENST00000493657 0.0463305814148744 0.00461551115463594 0.209560756863274 ENSG00000169972 PUSL1
ENST00000470030 0.0908859785829653 0.0131334869701328 0.132322143275025 ENSG00000127054 CPSF3L
ENST00000435064 0.0991358183374984 0.0151786225196911 0.106943119449057 ENSG00000127054 CPSF3L
ENST00000497304 0.124048829048795 0.0216344044063764 0.161423727449354 ENSG00000127054 CPSF3L
ENST00000323275 0.0990657953807183 0.0151615851746006 0.106945501033272 ENSG00000127054 CPSF3L
ENST00000411962 0.0990657953807183 0.0151615851746006 0.106945501033272 ENSG00000127054 CPSF3L
ENST00000462432 0.0560957558173003 0.0062086470127798 0.134230657565653 ENSG00000127054 CPSF3L
ENST00000478641 0.155851667393613 0.0315529056950725 0.120657979000464 ENSG00000127054 CPSF3L
ENST00000458452 0.102517933652223 0.0159647131049647 0.106246465575107 ENSG00000127054 CPSF3L
ENST00000419704 0.102517933652223 0.0159647131049647 0.106246465575107 ENSG00000127054 CPSF3L
ENST00000540437 0.100437734920881 0.0154838192740674 0.106678609126178 ENSG00000127054 CPSF3L
ENST00000421495 0.102517933652223 0.0159647131049647 0.106246465575107 ENSG00000127054 CPSF3L
ENST00000532772 0.113056863124652 0.0185891434381601 0.10436360579213 ENSG00000127054 CPSF3L
ENST00000450926 0.136533790246523 0.0253701931061046 0.0999391484110248 ENSG00000127054 CPSF3L
ENST00000545578 0.131670036055548 0.0238608984589262 0.100819956209933 ENSG00000127054 CPSF3L
ENST00000527098 0.131670036055548 0.0238608984589262 0.100819956209933 ENSG00000127054 CPSF3L
ENST00000485710 0.188131996926871 0.0434535526439952 0.12466294466366 ENSG00000127054 CPSF3L
ENST00000461514 0.180621910393859 0.0405416994683504 0.130328099890661 ENSG00000127054 CPSF3L
ENST00000525164 0.139091848135705 0.0261565645038107 0.141829921034122 ENSG00000127054 CPSF3L
ENST00000528879 0.125604904380328 0.0220752040006473 0.103263083513838 ENSG00000127054 CPSF3L
ENST00000525769 0.155709986619109 0.0315001774276147 0.138456799533325 ENSG00000127054 CPSF3L
ENST00000531377 0.201426793885125 0.048795415222106 0.0942735374192775 ENSG00000127054 CPSF3L
ENST00000527383 0.498277483197072 0.238645871831703 0.0716927669906752 ENSG00000127054 CPSF3L
ENST00000531292 0.451867192936913 0.198877662741238 0.0883672509081901 ENSG00000127054 CPSF3L
ENST00000467408 0.437062688105211 0.186941227478599 0.0848137723815558 ENSG00000127054 CPSF3L
ENST00000434694 0.224448481441567 0.0583133956330785 0.0916755902217066 ENSG00000127054 CPSF3L
ENST00000531020 0.792587771070705 0.590727279917699 0.0406929020067857 ENSG00000127054 CPSF3L
ENST00000533916 0.756487748629024 0.536638210115017 0.0440729563453279 ENSG00000127054 CPSF3L
ENST00000488042 0.282908140822333 0.0862054589447195 0.0857334177473565 ENSG00000127054 CPSF3L
ENST00000526797 0.192274448998228 0.0450871109986076 0.10146999820042 ENSG00000127054 CPSF3L
ENST00000526332 0.192274448998228 0.0450871109986076 0.10146999820042 ENSG00000127054 CPSF3L
ENST00000430786 0.220734644723763 0.056718520198475 0.0964888811364556 ENSG00000127054 CPSF3L
ENST00000527719 0.238611902061702 0.0644168497497418 0.0944715232889375 ENSG00000127054 CPSF3L
ENST00000530031 0.235500965020692 0.06297642709134 0.0950440626178964 ENSG00000127054 CPSF3L
ENST00000526113 0.234307737056653 0.0623928990211087 0.0943408456249631 ENSG00000127054 CPSF3L
ENST00000526904 0.221316594722638 0.0569785336053551 0.0959533590826777 ENSG00000127054 CPSF3L
ENST00000525603 0.431713952734274 0.182383872452494 0.0727885047507958 ENSG00000127054 CPSF3L
ENST00000444968 0.946795532738577 0.871603058746187 -0.0120516198474884 ENSG00000240731 RP5-890O3.9
ENST00000429572 0.455011319701878 0.201423621645931 0.0774417792837972 ENSG00000127054 CPSF3L
ENST00000498173 0.455244322512615 0.201609028769064 0.0774214311919621 ENSG00000127054 CPSF3L
ENST00000496353 0.446982685742546 0.194912553367573 0.0786449360474191 ENSG00000127054 CPSF3L
ENST00000493534 0.34971283170203 0.124679764944891 0.0973329218299764 ENSG00000127054 CPSF3L
ENST00000534345 0.27887612934784 0.0839784882448341 0.10935891074634 ENSG00000127054 CPSF3L
ENST00000532952 0.295790061832381 0.0931066699965278 0.107431550699861 ENSG00000127054 CPSF3L
ENST00000490853 0.412367315937061 0.167929070286755 0.0891871951581851 ENSG00000127054 CPSF3L
ENST00000531019 0.412367315937061 0.167929070286755 0.0891871951581851 ENSG00000127054 CPSF3L
ENST00000498476 0.411235100578494 0.167084202385906 0.0891715366773615 ENSG00000127054 CPSF3L
ENST00000470679 0.418440208413477 0.172686222159287 0.0890017162839786 ENSG00000127054 CPSF3L
ENST00000525285 0.389707519521378 0.151368917509909 0.094626285917689 ENSG00000127054 CPSF3L
ENST00000530233 0.814756560356586 0.625207556667729 0.0367248887453397 ENSG00000127054 CPSF3L
ENST00000464957 0.0778587426283502 0.0102784794634112 0.187804711451456 ENSG00000224051 GLTPD1
ENST00000343938 0.167426677877749 0.0357114168757898 0.142457813258177 ENSG00000224051 GLTPD1
ENST00000378891 0.282860413980829 0.086168248938593 0.0948743453834495 ENSG00000107404 DVL1
ENST00000378888 0.215026878780111 0.0543091685935638 0.109535874115299 ENSG00000107404 DVL1
ENST00000472445 0.388445943144132 0.150488056160439 0.0981363578556911 ENSG00000107404 DVL1
ENST00000474033 0.320502967754708 0.106944462257016 0.0638038758699491 ENSG00000162576 MXRA8
ENST00000309212 0.109494955795128 0.017689211188657 0.104922557615592 ENSG00000162576 MXRA8
ENST00000477278 0.111561521589249 0.0182180791639087 0.104522848999291 ENSG00000162576 MXRA8
ENST00000342753 0.108592070296055 0.0174683982807215 0.105119724509696 ENSG00000162576 MXRA8
ENST00000445648 0.108574712819358 0.0174522636846882 0.105122785882548 ENSG00000162576 MXRA8
ENST00000473097 0.296580328494396 0.0935581891176638 0.0663272263867525 ENSG00000162576 MXRA8
ENST00000478517 0.317196883427253 0.104886296605387 0.0662514775094058 ENSG00000162576 MXRA8
ENST00000476718 0.257281337872668 0.0731870742998431 0.0819684938576466 ENSG00000162576 MXRA8
ENST00000464351 0.205195114270702 0.0502903424872708 0.134671276945417 ENSG00000162576 MXRA8
ENST00000460473 0.0987192675406608 0.0150839106986783 0.167234109573764 ENSG00000162576 MXRA8
ENST00000338370 0.193429501049332 0.0455419641533419 0.111126905303771 ENSG00000175756 AURKAIP1
ENST00000338338 0.169646584451167 0.036538386326518 0.114917588054175 ENSG00000175756 AURKAIP1
ENST00000321751 0.191147545535414 0.0446250870557832 0.111405028642379 ENSG00000175756 AURKAIP1
ENST00000378853 0.194744094367314 0.0460649277249276 0.110696273265154 ENSG00000175756 AURKAIP1
ENST00000489799 0.142709938392386 0.0274001059808632 0.122515106756258 ENSG00000175756 AURKAIP1
ENST00000496905 0.179985558610004 0.0403083777827868 0.123312174136772 ENSG00000175756 AURKAIP1
ENST00000480479 0.312153874609966 0.102028589478358 0.0689356134461121 ENSG00000221978 CCNL2
ENST00000482621 0.172101669523593 0.0373442027441908 0.089668867851864 ENSG00000221978 CCNL2
ENST00000408952 0.172101669523593 0.0373442027441908 0.089668867851864 ENSG00000221978 CCNL2
ENST00000463260 0.454684576553381 0.200998925140848 0.06282205806684 ENSG00000221978 CCNL2
ENST00000400809 0.12861459434258 0.0229524762312271 0.0960822225145338 ENSG00000221978 CCNL2
ENST00000496007 0.128687250818975 0.0229865994040122 0.0960063179472056 ENSG00000221978 CCNL2
ENST00000482365 0.398323416446141 0.157483574505582 0.0620375288891521 ENSG00000221978 CCNL2
ENST00000481223 0.134953714615865 0.0248440548974328 0.0949862572814655 ENSG00000221978 CCNL2
ENST00000418865 0.374091184613869 0.140967511647909 0.0679661593596155 ENSG00000221978 CCNL2
ENST00000505849 0.524849156639395 0.263976645028877 0.0491112004925984 ENSG00000221978 CCNL2
ENST00000488340 0.137965364001747 0.0257862533961528 0.0977817420865358 ENSG00000221978 CCNL2
ENST00000492998 0.124749813086943 0.0218351771075032 0.122365441869723 ENSG00000221978 CCNL2
ENST00000469113 0.318225174982636 0.105593887892913 0.0829329863598985 ENSG00000221978 CCNL2
ENST00000480646 0.206859160972422 0.0508881303116021 0.114334919041006 ENSG00000221978 CCNL2
ENST00000471930 0.315627467750908 0.103988411396334 0.0868127891992801 ENSG00000221978 CCNL2
ENST00000408918 0.0851243158272607 0.0117955961410139 0.128251017969435 ENSG00000221978 CCNL2
ENST00000473872 0.0986115937946104 0.0150587005937302 0.136629435224999 ENSG00000221978 CCNL2
ENST00000425598 0.122423184279408 0.0211622103144807 0.127137248229665 ENSG00000221978 CCNL2
ENST00000463895 0.243570692676968 0.0665802361158576 0.117779018492456 ENSG00000221978 CCNL2
ENST00000497013 0.385183730289361 0.14836945063561 0.0962217973165284 ENSG00000221978 CCNL2
ENST00000444362 0.930235377861372 0.834992605982759 0.013107593816293 ENSG00000224870 RP4-758J18.2
ENST00000418833 0.998217449981919 0.994904118418901 0.000402153396345492 ENSG00000224870 RP4-758J18.2
ENST00000447725 0.78399145312476 0.577476997918918 -0.0348435299941342 ENSG00000224870 RP4-758J18.2
ENST00000572242 0.940520686429727 0.857970346091323 0.011517385221005 ENSG00000224870 RP4-758J18.2
ENST00000453521 0.754047761592623 0.532990270648159 0.0414394115227437 ENSG00000224870 RP4-758J18.2
ENST00000344843 0.812822002166188 0.622135331200376 0.0199443324411688 ENSG00000242485 MRPL20
ENST00000493287 0.654404515031144 0.402248321092948 0.0462003408813158 ENSG00000242485 MRPL20
ENST00000487659 0.805883899621873 0.611437702439128 0.0205936246679811 ENSG00000242485 MRPL20
ENST00000492508 0.901590182437309 0.777791590969121 0.0119443839987006 ENSG00000242485 MRPL20
ENST00000482352 0.831659517998682 0.65063284801835 0.0188114093595897 ENSG00000242485 MRPL20
ENST00000477686 0.690255027287914 0.446929062747652 0.0332419355606446 ENSG00000242485 MRPL20
ENST00000338660 0.342577263833445 0.12025466096453 0.116279728122592 ENSG00000179403 VWA1
ENST00000404702 0.397094676365829 0.156559991828961 0.106376292592485 ENSG00000179403 VWA1
ENST00000476993 0.398469560842995 0.15760242036149 0.106153080639694 ENSG00000179403 VWA1
ENST00000378741 0.821508692695369 0.635889396874359 0.0255350964341923 ENSG00000160072 ATAD3B
ENST00000308647 0.881698719189668 0.739873916499795 -0.0152930639404725 ENSG00000160072 ATAD3B
ENST00000472194 0.900937868266732 0.776398098913954 -0.0146662502800689 ENSG00000160072 ATAD3B
ENST00000378736 0.911379448753226 0.796508134459692 0.0192524194928272 ENSG00000160072 ATAD3B
ENST00000485748 0.560720909671287 0.298192364306085 -0.05924360101629 ENSG00000160072 ATAD3B
ENST00000474481 0.514533409599729 0.253969816491256 -0.068843838907883 ENSG00000160072 ATAD3B
ENST00000378756 0.740841273548038 0.514454124237257 0.0307280929451137 ENSG00000197785 ATAD3A
ENST00000378755 0.740841273548038 0.514454124237257 0.0307280929451137 ENSG00000197785 ATAD3A
ENST00000339113 0.615535255691664 0.355998995671003 0.0435023659301804 ENSG00000197785 ATAD3A
ENST00000536055 0.615535255691664 0.355998995671003 0.0435023659301804 ENSG00000197785 ATAD3A
ENST00000429957 0.452679472700852 0.199402190760619 0.0834343359600226 ENSG00000197785 ATAD3A
ENST00000400830 0.611987839637106 0.351802188208844 0.0582564724409327 ENSG00000197785 ATAD3A
ENST00000291386 0.387818077722724 0.150099640169518 -0.0536302085769483 ENSG00000160075 SSU72
ENST00000378726 0.884590357540852 0.745318462868264 -0.0156241632618443 ENSG00000160075 SSU72
ENST00000378725 0.764770147107407 0.548614152905541 -0.0277101436629592 ENSG00000160075 SSU72
ENST00000359060 0.92071523188909 0.814720611609017 -0.0127489009223202 ENSG00000160075 SSU72
ENST00000539195 0.575707044325487 0.313997866714549 0.0738573465381229 ENSG00000215791 AL645728.2
ENST00000520777 0.137636683331269 0.0256886565761389 0.134062813573129 ENSG00000197530 MIB2
ENST00000378710 0.137220665419392 0.0255740996420214 0.134107306484357 ENSG00000197530 MIB2
ENST00000360522 0.137220665419392 0.0255740996420214 0.134107306484357 ENSG00000197530 MIB2
ENST00000357210 0.137220665419392 0.0255740996420214 0.134107306484357 ENSG00000197530 MIB2
ENST00000355826 0.135128815372307 0.0249124657796634 0.134743348380569 ENSG00000197530 MIB2
ENST00000518681 0.139847614359438 0.02641356135579 0.1335688734706 ENSG00000197530 MIB2
ENST00000505820 0.135281766213145 0.02497491461457 0.134697513452179 ENSG00000197530 MIB2
ENST00000479659 0.134191684563152 0.0246265893026236 0.13496453457404 ENSG00000197530 MIB2
ENST00000489635 0.133559231758163 0.0244179365697557 0.135122986600276 ENSG00000197530 MIB2
ENST00000511502 0.135280349574417 0.0249688538830515 0.134705602599606 ENSG00000197530 MIB2
ENST00000477990 0.776212090516958 0.565618905957871 0.0419675365746633 ENSG00000197530 MIB2
ENST00000514363 0.246269254784901 0.0679031701437322 0.114955908237552 ENSG00000197530 MIB2
ENST00000487053 0.139073386764661 0.0261478254814543 0.133930977363383 ENSG00000197530 MIB2
ENST00000502470 0.349948680262898 0.124813219085616 0.0988946465630507 ENSG00000197530 MIB2
ENST00000378712 0.139232281382363 0.0261908361609558 0.133912251625455 ENSG00000197530 MIB2
ENST00000507082 0.529164325852344 0.267806568714256 0.0840485056595392 ENSG00000197530 MIB2
ENST00000510793 0.27687466759827 0.0829310974658418 0.110670280921393 ENSG00000197530 MIB2
ENST00000504599 0.102517933652223 0.0159600863675869 0.143680613574015 ENSG00000197530 MIB2
ENST00000507229 0.131657457516444 0.0238552171434069 0.134570432408675 ENSG00000197530 MIB2
ENST00000503789 0.337805149588591 0.117431171594121 0.103912718769883 ENSG00000197530 MIB2
ENST00000378708 0.115616699332755 0.0192742594618475 0.142717386304306 ENSG00000197530 MIB2
ENST00000506488 0.115100768937793 0.0191503640012441 0.143099510132728 ENSG00000197530 MIB2
ENST00000514234 0.156772533920319 0.0319210426467512 0.145195428346706 ENSG00000197530 MIB2
ENST00000486072 0.933393449533191 0.841505518886599 -0.0151287965408579 ENSG00000197530 MIB2
ENST00000505370 0.414491990785152 0.169585964433491 0.105998932119661 ENSG00000197530 MIB2
ENST00000473511 0.0288174686733233 0.00226358744777067 0.227770793538127 ENSG00000197530 MIB2
ENST00000464570 0.0414205172458478 0.00388065812414334 0.216961066015753 ENSG00000197530 MIB2
ENST00000513088 0.807453743079019 0.613653297396569 -0.0312831924342968 ENSG00000248333 CDK11B
ENST00000341832 0.548978104002892 0.286262143210536 -0.0640677302185906 ENSG00000248333 CDK11B
ENST00000317673 0.473064502957372 0.217052460526297 -0.0728534766051778 ENSG00000248333 CDK11B
ENST00000340677 0.473064502957372 0.217052460526297 -0.0728534766051778 ENSG00000248333 CDK11B
ENST00000407249 0.473064502957372 0.217052460526297 -0.0728534766051778 ENSG00000248333 CDK11B
ENST00000607013 0.704823441553034 0.464653108019677 0.0549464068950046 ENSG00000272004 RP11-345P4.10
ENST00000378662 0.251021158706801 0.0701749999397271 0.0845193876139241 ENSG00000189339 SLC35E2B
ENST00000234800 0.257221577428895 0.0731477437250994 0.0837678744521174 ENSG00000189339 SLC35E2B
ENST00000480991 0.205995962608776 0.0505603595436366 0.114437965773795 ENSG00000189339 SLC35E2B
ENST00000481276 0.963702028224241 0.911190512021189 -0.00719489598764569 ENSG00000189339 SLC35E2B
ENST00000356200 0.971389907114764 0.928443782017524 -0.00488681423485386 ENSG00000008128 CDK11A
ENST00000598846 0.591330187450974 0.329704649003718 0.0438024206940281 ENSG00000268575 RP1-283E3.8
ENST00000358779 0.985445346198174 0.961859167617518 -0.0025920000315596 ENSG00000008128 CDK11A
ENST00000460465 0.985445346198174 0.961859167617518 -0.0025920000315596 ENSG00000008128 CDK11A
ENST00000404249 0.985445346198174 0.961859167617518 -0.0025920000315596 ENSG00000008128 CDK11A
ENST00000378633 0.985445346198174 0.961859167617518 -0.0025920000315596 ENSG00000008128 CDK11A
ENST00000357760 0.985445346198174 0.961859167617518 -0.0025920000315596 ENSG00000008128 CDK11A
ENST00000509982 0.971389907114764 0.928443782017524 -0.00488681423485386 ENSG00000008128 CDK11A
ENST00000378638 0.971389907114764 0.928443782017524 -0.00488681423485386 ENSG00000008128 CDK11A
ENST00000356937 0.936064824218772 0.847465301740654 -0.011819152175508 ENSG00000008128 CDK11A
ENST00000468800 0.989853021010577 0.972372172464916 0.0026349922670587 ENSG00000008128 CDK11A
ENST00000492390 0.940534119262675 0.857992806579116 -0.0135872017625669 ENSG00000008128 CDK11A
ENST00000474916 0.979849626752787 0.948513238403044 -0.00492549837072436 ENSG00000008128 CDK11A
ENST00000378635 0.990300799698189 0.973527034278221 0.00186558590496713 ENSG00000008128 CDK11A
ENST00000479362 0.937666528700781 0.851229857002781 -0.011969749538946 ENSG00000008128 CDK11A
ENST00000498810 0.794015164619058 0.592756201418076 0.0388000954200492 ENSG00000008128 CDK11A
ENST00000487462 0.857181542770022 0.695650137218129 0.0292947975940618 ENSG00000008128 CDK11A
ENST00000401096 0.783753745938193 0.576967406121379 0.0413851244148291 ENSG00000008128 CDK11A
ENST00000577672 0.528855790086026 0.267488093020994 0.0681135389880654 ENSG00000227775 RP1-283E3.4
ENST00000417099 0.311228457453258 0.101485558058747 0.111874749275199 ENSG00000227775 RP1-283E3.4
ENST00000355439 0.236073428975358 0.0632268633095513 0.105860552135054 ENSG00000215790 SLC35E2
ENST00000400924 0.200602867642561 0.0483993099152709 0.112667829084962 ENSG00000215790 SLC35E2
ENST00000246421 0.732323543065038 0.502982294801223 0.0480016939328157 ENSG00000215790 SLC35E2
ENST00000341426 0.000662717188093811 1.00109857494556e-05 0.19872117719767 ENSG00000008130 NADK
ENST00000341991 0.000644461642368359 9.61408920448849e-06 0.19908976901332 ENSG00000008130 NADK
ENST00000378625 0.000714546290970838 1.10787632175287e-05 0.198626442054212 ENSG00000008130 NADK
ENST00000344463 0.000662717188093811 1.00109857494556e-05 0.19872117719767 ENSG00000008130 NADK
ENST00000342348 0.00270211990753567 7.67392787552861e-05 0.222796688886505 ENSG00000008130 NADK
ENST00000498806 0.558212482251896 0.29544087262919 0.0758552158703377 ENSG00000008130 NADK
ENST00000469045 0.00208955839983344 5.39005340959107e-05 0.261512982860984 ENSG00000008130 NADK
ENST00000480499 0.0390840081235288 0.00356608649005451 0.201201878835961 ENSG00000008130 NADK
ENST00000497747 0.115035356776092 0.0191255779930347 0.174162149495724 ENSG00000008130 NADK
ENST00000477235 0.00805570441064376 0.000357899205169623 0.239315861269477 ENSG00000008130 NADK
ENST00000489538 0.0108568287656847 0.000543141874679124 0.230623137407433 ENSG00000008130 NADK
ENST00000497615 0.14774842488787 0.0289571045136411 0.162535835406976 ENSG00000008130 NADK
ENST00000497186 0.00351518370224743 0.000109328549312973 0.260902789613324 ENSG00000008130 NADK
ENST00000400922 0.012260235084432 0.000654144017127944 0.233786130960534 ENSG00000008130 NADK
ENST00000492845 0.0586485313891702 0.00663629813448738 0.150907758752704 ENSG00000008130 NADK
ENST00000492768 0.114003505711304 0.0188296838844971 0.138847725096038 ENSG00000008130 NADK
ENST00000460602 0.142551374011286 0.0273580944925022 0.131880523904187 ENSG00000008130 NADK
ENST00000464373 0.140385066082252 0.0266121305939808 0.145057486327179 ENSG00000008130 NADK
ENST00000378609 0.225994564474453 0.0589554236660342 -0.0436875616856843 ENSG00000078369 GNB1
ENST00000461893 0.0934746873687134 0.0137510213021333 0.110021431381542 ENSG00000078369 GNB1
ENST00000471354 0.873004322083608 0.722928646105999 0.0167184007586432 ENSG00000078369 GNB1
ENST00000439272 0.0408279319009288 0.00380604237507601 -0.114697735111389 ENSG00000078369 GNB1
ENST00000434686 0.0203318284079672 0.00134584928706805 -0.129749698656822 ENSG00000078369 GNB1
ENST00000437146 0.277416500077378 0.0831867577266475 -0.105861721794072 ENSG00000078369 GNB1
ENST00000472614 0.00277617738813762 7.95052808744009e-05 -0.185081017376122 ENSG00000078369 GNB1
ENST00000607589 0.49630226015217 0.237026621743446 -0.0832508051434653 ENSG00000078369 GNB1
ENST00000378567 0.994085424391511 0.985232466114339 -0.00138980967993489 ENSG00000067606 PRKCZ
ENST00000400921 0.968685504063851 0.921538690003212 -0.00739410759686219 ENSG00000067606 PRKCZ
ENST00000461106 0.930944016880429 0.836737319494565 0.0156870702553831 ENSG00000067606 PRKCZ
ENST00000400920 0.957248927463592 0.896125608825345 -0.00984550608589235 ENSG00000067606 PRKCZ
ENST00000479263 0.919277920003551 0.811550945972185 -0.0180264696806406 ENSG00000067606 PRKCZ
ENST00000505322 0.899280876219263 0.772977256498244 -0.0219011199088697 ENSG00000067606 PRKCZ
ENST00000469733 0.696526071348718 0.454519629706997 0.0409539821076702 ENSG00000162585 C1orf86
ENST00000414253 0.673543407587151 0.425444308478852 0.0438213171459683 ENSG00000162585 C1orf86
ENST00000428120 0.673543407587151 0.425444308478852 0.0438213171459683 ENSG00000162585 C1orf86
ENST00000400919 0.673543407587151 0.425444308478852 0.0438213171459683 ENSG00000162585 C1orf86
ENST00000400918 0.622657154479345 0.364935784426532 0.0510670573456698 ENSG00000162585 C1orf86
ENST00000497675 0.579193287115449 0.317475206258878 0.064280009920775 ENSG00000162585 C1orf86
ENST00000378543 0.604611235493508 0.344048903491482 0.0608325344774599 ENSG00000162585 C1orf86
ENST00000378546 0.604611235493508 0.344048903491482 0.0608325344774599 ENSG00000162585 C1orf86
ENST00000401813 0.50431256802526 0.244354815025229 0.0747563067002374 ENSG00000162585 C1orf86
ENST00000487186 0.603377537579934 0.342688111718884 0.0581362911226164 ENSG00000162585 C1orf86
ENST00000378545 0.55140525516135 0.288349482205071 0.0683674017378432 ENSG00000162585 C1orf86
ENST00000476803 0.591271285643725 0.329658974514294 0.0629089010489446 ENSG00000162585 C1orf86
ENST00000440825 0.598916509770086 0.337976707896691 0.0620071598316774 ENSG00000162585 C1orf86
ENST00000420515 0.83957808548606 0.663941481737546 0.0287734532217753 ENSG00000162585 C1orf86
ENST00000378536 0.316165718352793 0.10431008659195 -0.0701061055919214 ENSG00000157933 SKI
ENST00000508416 0.0832762485677616 0.0113840725695134 -0.147382506351445 ENSG00000157933 SKI
ENST00000478223 0.251775834103558 0.0706291474848015 -0.108026844421559 ENSG00000157933 SKI
ENST00000507179 0.39090129408644 0.152243177283185 0.106454851754992 ENSG00000157933 SKI
ENST00000378531 0.926349595935407 0.826591896500251 0.0148007482644731 ENSG00000116151 MORN1
ENST00000606372 0.887667339362188 0.75076817537068 0.0214364260853899 ENSG00000116151 MORN1
ENST00000378529 0.865203359739673 0.709474454112458 0.0252774825972466 ENSG00000116151 MORN1
ENST00000469374 0.906900496026339 0.78794417207849 0.0200487644319677 ENSG00000116151 MORN1
ENST00000378525 0.738022936970373 0.51049570525936 0.049557086014343 ENSG00000116151 MORN1
ENST00000449373 0.695805735566679 0.453537302995593 0.0574558968612705 ENSG00000116151 MORN1
ENST00000378518 0.0146448925844288 0.000840560796959749 0.114652792174915 ENSG00000157916 RER1
ENST00000605895 0.105863957849417 0.0167526987124801 0.0762021798314903 ENSG00000157916 RER1
ENST00000378513 0.0719839619522723 0.00907796744237438 0.0818671283047357 ENSG00000157916 RER1
ENST00000306256 0.0152300007261195 0.000889844967492075 0.112064981552991 ENSG00000157916 RER1
ENST00000493207 0.0378848166458662 0.00340453142892943 0.115736315842742 ENSG00000157916 RER1
ENST00000378512 0.0733197302196806 0.0093488766298188 0.081568452359255 ENSG00000157916 RER1
ENST00000443438 0.0111819208014502 0.000568142391044829 0.118508679650421 ENSG00000157916 RER1
ENST00000488353 0.0627820099246978 0.0073595076583206 0.090743142125222 ENSG00000157916 RER1
ENST00000462129 0.621009690121258 0.363220345103278 0.0453707947869525 ENSG00000157916 RER1
ENST00000288774 0.539742296224118 0.277166387669158 0.0611336175556346 ENSG00000157911 PEX10
ENST00000447513 0.555269349380586 0.292155686753438 0.0597692238861404 ENSG00000157911 PEX10
ENST00000507596 0.502648790739632 0.242755945117407 0.0664906478212087 ENSG00000157911 PEX10
ENST00000510434 0.696205598210715 0.454073261515748 0.0514849162405604 ENSG00000157911 PEX10
ENST00000508384 0.831919906236658 0.651035173452171 0.0338918905266814 ENSG00000157911 PEX10
ENST00000378466 0.0390793358928041 0.00356483819425326 0.178181204694353 ENSG00000157881 PANK4
ENST00000435556 0.0390793358928041 0.00356483819425326 0.178181204694353 ENSG00000157881 PANK4
ENST00000505228 0.018301793998658 0.00115273754862463 0.207511828999297 ENSG00000157881 PANK4
ENST00000468002 0.151137934753317 0.0300700409882916 0.163604085117526 ENSG00000157881 PANK4
ENST00000486396 0.545132957642729 0.282300890283248 0.0772788196149969 ENSG00000157881 PANK4
ENST00000502770 0.739809721818819 0.513159749961641 0.049563975310653 ENSG00000157881 PANK4
ENST00000493183 0.842923153465993 0.669760054860462 0.0268563440846215 ENSG00000157870 FAM213B
ENST00000474659 0.830830349806033 0.649425162141518 0.0286539996666891 ENSG00000157870 FAM213B
ENST00000419916 0.337223051354891 0.116991868916261 0.0915902003818177 ENSG00000157870 FAM213B
ENST00000378424 0.337223051354891 0.116991868916261 0.0915902003818177 ENSG00000157870 FAM213B
ENST00000537325 0.821421383214588 0.635795072738505 0.0292898801550579 ENSG00000157870 FAM213B
ENST00000378427 0.337223051354891 0.116991868916261 0.0915902003818177 ENSG00000157870 FAM213B
ENST00000378425 0.337223051354891 0.116991868916261 0.0915902003818177 ENSG00000157870 FAM213B
ENST00000464043 0.808714610083177 0.61550027490294 0.0312950465945845 ENSG00000157870 FAM213B
ENST00000444521 0.337223051354891 0.116991868916261 0.0915902003818177 ENSG00000157870 FAM213B
ENST00000465233 0.627366688910414 0.370698421518227 0.0581123856938066 ENSG00000157870 FAM213B
ENST00000498083 0.578544932892938 0.316712709362827 0.0654379813093825 ENSG00000157870 FAM213B
ENST00000481683 0.819251481259048 0.632331203907066 0.0304629611280635 ENSG00000157870 FAM213B
ENST00000484099 0.359110173611796 0.130952904143042 0.0879604517094858 ENSG00000157870 FAM213B
ENST00000477045 0.846585160152169 0.676174112345673 0.0277683730983595 ENSG00000157870 FAM213B
ENST00000476686 0.112722761438031 0.0184982321942278 0.157634765754221 ENSG00000157870 FAM213B
ENST00000294599 0.717969233492876 0.482782895189079 0.0540336731957086 ENSG00000162591 MEGF6
ENST00000356575 0.684768841528199 0.439419497765976 0.0595409029280466 ENSG00000162591 MEGF6
ENST00000485002 0.700653904570139 0.45974496022565 0.0569903663035654 ENSG00000162591 MEGF6
ENST00000378344 0.145206117656741 0.0281433467682709 0.0950732517128214 ENSG00000158109 TPRG1L
ENST00000344579 0.147082218078843 0.0287382544817815 0.09470915132787 ENSG00000158109 TPRG1L
ENST00000378322 0.406515784484219 0.163613901561067 0.096811451183636 ENSG00000116213 WRAP73
ENST00000270708 0.406515784484219 0.163613901561067 0.096811451183636 ENSG00000116213 WRAP73
ENST00000471223 0.43551009758549 0.185529787526897 0.0991515443758788 ENSG00000116213 WRAP73
ENST00000424367 0.552700318342467 0.289644527309673 0.0763720219403787 ENSG00000116213 WRAP73
ENST00000465916 0.585537342949366 0.324339355026535 0.0733130073196108 ENSG00000116213 WRAP73
ENST00000419924 0.65675581538368 0.405224301792498 0.0621766554142153 ENSG00000116213 WRAP73
ENST00000418088 0.687254250438121 0.442548546587093 0.0502259584016796 ENSG00000227372 TP73-AS1
ENST00000452079 0.711729604751827 0.474140089630581 0.0462356169659629 ENSG00000227372 TP73-AS1
ENST00000423764 0.815745263692644 0.627007415949964 0.0316391475011898 ENSG00000227372 TP73-AS1
ENST00000587071 0.841051319865031 0.666477655527291 0.0319140865366876 ENSG00000227372 TP73-AS1
ENST00000608600 0.915737659268646 0.804943628262491 -0.0182152870010043 ENSG00000227372 TP73-AS1
ENST00000544565 0.632315722943636 0.376463786176314 0.0662874678455223 ENSG00000227372 TP73-AS1
ENST00000378251 0.449852339609157 0.197098253051051 0.0699616749489479 ENSG00000130764 LRRC47
ENST00000462356 0.92530056639502 0.824436986029235 -0.0150980855621128 ENSG00000130764 LRRC47
ENST00000479239 0.88386662158468 0.743912777551274 -0.0228225913242807 ENSG00000130764 LRRC47
ENST00000607459 0.984543937024879 0.959277925822899 0.00377985210977688 ENSG00000272153 RP1-286D6.5
ENST00000378230 0.626960477621478 0.370084192120833 0.0394328146095442 ENSG00000116198 CEP104
ENST00000438539 0.798191615507351 0.59987279842143 0.0350317753907412 ENSG00000116198 CEP104
ENST00000461667 0.717493885089423 0.482053673070476 0.0490348811331106 ENSG00000116198 CEP104
ENST00000460038 0.446715533445867 0.194658307677212 0.0910912881437451 ENSG00000116198 CEP104
ENST00000494653 0.528207138832227 0.266899538816542 0.0602756603038302 ENSG00000116198 CEP104
ENST00000443466 0.365672091529033 0.135286253181345 0.103320927013789 ENSG00000116198 CEP104
ENST00000428079 0.883705368132885 0.743299887379205 0.0206111286865967 ENSG00000116198 CEP104
ENST00000494951 0.828474214381506 0.645983144445687 0.0338434063227884 ENSG00000116198 CEP104
ENST00000378223 0.970996047056567 0.927614233626883 -0.00601891755175966 ENSG00000116198 CEP104
ENST00000378212 0.953097057502536 0.886695000951014 -0.0105812195325742 ENSG00000169598 DFFB
ENST00000378209 0.403845515017638 0.161526811435882 0.0936677501674457 ENSG00000169598 DFFB
ENST00000491998 0.403845515017638 0.161526811435882 0.0936677501674457 ENSG00000169598 DFFB
ENST00000338895 0.860911892117905 0.702287303294318 0.0277487658869916 ENSG00000169598 DFFB
ENST00000468793 0.325541501247856 0.110169526705817 0.107668832360836 ENSG00000169598 DFFB
ENST00000339350 0.318597845587453 0.105828185390903 0.110245822222404 ENSG00000169598 DFFB
ENST00000477548 0.318597845587453 0.105828185390903 0.110245822222404 ENSG00000169598 DFFB
ENST00000378206 0.297067780267226 0.093853805108246 0.114573220078898 ENSG00000169598 DFFB
ENST00000475969 0.284446422440843 0.0870394184025282 0.117660664412785 ENSG00000169598 DFFB
ENST00000486765 0.919389305905315 0.811874963259864 -0.0151721385768511 ENSG00000198912 C1orf174
ENST00000361605 0.919389305905315 0.811874963259864 -0.0151721385768511 ENSG00000198912 C1orf174
ENST00000474140 0.919389305905315 0.811874963259864 -0.0151721385768511 ENSG00000198912 C1orf174
ENST00000478423 0.241349147038973 0.0656548796709442 0.10898330571476 ENSG00000131697 NPHP4
ENST00000489180 0.242827466246587 0.0662374110578977 0.1086259321581 ENSG00000131697 NPHP4
ENST00000378156 0.242827466246587 0.0662374110578977 0.1086259321581 ENSG00000131697 NPHP4
ENST00000378169 0.257277294590204 0.0731831321641953 0.106734398608376 ENSG00000131697 NPHP4
ENST00000378111 0.816965033385488 0.629105046190758 0.0334252182384479 ENSG00000069424 KCNAB2
ENST00000378097 0.769567612413211 0.555810671006042 0.0409878387453905 ENSG00000069424 KCNAB2
ENST00000378092 0.957144577312911 0.89591411902113 0.00945920238354487 ENSG00000069424 KCNAB2
ENST00000478098 0.907565233736809 0.789151197625461 0.020194561798018 ENSG00000069424 KCNAB2
ENST00000445501 0.964169552472508 0.912230435841036 0.00833211227684331 ENSG00000069424 KCNAB2
ENST00000378087 0.905385933431321 0.784849903400225 -0.0204200469661267 ENSG00000069424 KCNAB2
ENST00000341524 0.973045975792854 0.932783303070954 0.00626317224476091 ENSG00000069424 KCNAB2
ENST00000352527 0.973045975792854 0.932783303070954 0.00626317224476091 ENSG00000069424 KCNAB2
ENST00000164247 0.997937998546763 0.99430837308373 -0.000530762274663083 ENSG00000069424 KCNAB2
ENST00000378083 0.982275740433887 0.954033013805426 0.0043927095963229 ENSG00000069424 KCNAB2
ENST00000484532 0.413954476268666 0.169109987727853 -0.0503712795710934 ENSG00000116251 RPL22
ENST00000234875 0.422469655659861 0.17535775601834 -0.048778735083359 ENSG00000116251 RPL22
ENST00000480661 0.356767856216258 0.129497808543627 -0.056856218264598 ENSG00000116251 RPL22
ENST00000497965 0.338482581750171 0.117850576642694 -0.0589067378512406 ENSG00000116251 RPL22
ENST00000471204 0.35283736671547 0.126869670954111 -0.0568800514884737 ENSG00000116251 RPL22
ENST00000465387 0.335363584524578 0.115906406362942 -0.0595527420782431 ENSG00000116251 RPL22
ENST00000462296 0.350189383927479 0.125013076361961 -0.0593082715330449 ENSG00000116251 RPL22
ENST00000465335 0.361397807670093 0.132425672502232 -0.0572090668326712 ENSG00000116251 RPL22
ENST00000377948 0.592727214452922 0.331306912010186 -0.0601131059882995 ENSG00000158286 RNF207
ENST00000377939 0.580360574751389 0.318715491885911 -0.0616169745037741 ENSG00000158286 RNF207
ENST00000496676 0.575199482494592 0.313326450948052 -0.0671209004708429 ENSG00000158286 RNF207
ENST00000483336 0.921860569210662 0.81759922868764 -0.017563873661838 ENSG00000158286 RNF207
ENST00000343813 0.278641927491522 0.0838595814943449 0.0604934623787991 ENSG00000116237 ICMT
ENST00000495791 0.871485409127843 0.720269770618779 0.017922421183094 ENSG00000116237 ICMT
ENST00000489498 0.269426428839598 0.0793376612503934 0.0704348590153266 ENSG00000116237 ICMT
ENST00000474756 0.265329765695523 0.0771724965020934 0.0833440184242637 ENSG00000116237 ICMT
ENST00000362035 0.461782208986343 0.207055066369659 0.0879830882693277 ENSG00000116237 ICMT
ENST00000377893 0.179875100162651 0.0402371120069253 0.133286224466014 ENSG00000158292 GPR153
ENST00000608083 0.121659487057012 0.0208978087825186 0.12621277160928 ENSG00000097021 ACOT7
ENST00000377845 0.095811931120419 0.0143423127529877 0.13971896053885 ENSG00000097021 ACOT7
ENST00000377855 0.148592895049174 0.029257718344987 0.121503737014763 ENSG00000097021 ACOT7
ENST00000377860 0.121659487057012 0.0208978087825186 0.12621277160928 ENSG00000097021 ACOT7
ENST00000418124 0.121659487057012 0.0208978087825186 0.12621277160928 ENSG00000097021 ACOT7
ENST00000545482 0.121659487057012 0.0208978087825186 0.12621277160928 ENSG00000097021 ACOT7
ENST00000361521 0.100780275190036 0.015568342763678 0.132238074878611 ENSG00000097021 ACOT7
ENST00000377842 0.0966579391443905 0.0145318895365808 0.139838520732416 ENSG00000097021 ACOT7
ENST00000473466 0.292655949181146 0.0913356893997828 0.107204300869572 ENSG00000097021 ACOT7
ENST00000481175 0.676097840889199 0.428466523915045 0.0602906976346965 ENSG00000097021 ACOT7
ENST00000541130 0.428741774146422 0.180127747288173 0.0923920020948575 ENSG00000097021 ACOT7
ENST00000356876 0.949772012418444 0.878193976791583 -0.0108356038261156 ENSG00000215788 TNFRSF25
ENST00000485036 0.937611485478596 0.851032834273077 -0.0132662841450464 ENSG00000215788 TNFRSF25
ENST00000480393 0.937611485478596 0.851032834273077 -0.0132662841450464 ENSG00000215788 TNFRSF25
ENST00000513135 0.958300872806339 0.898680704342235 -0.00905888960932796 ENSG00000215788 TNFRSF25
ENST00000473343 0.591958817573935 0.330549793454995 0.074483848831745 ENSG00000215788 TNFRSF25
ENST00000377782 0.937611485478596 0.851032834273077 -0.0132662841450464 ENSG00000215788 TNFRSF25
ENST00000351959 0.936912846713502 0.849335140706884 -0.0134304488449927 ENSG00000215788 TNFRSF25
ENST00000510563 0.957404100839764 0.896483052959588 -0.00928497775247095 ENSG00000215788 TNFRSF25
ENST00000502730 0.957404100839764 0.896483052959588 -0.00928497775247095 ENSG00000215788 TNFRSF25
ENST00000502588 0.957404100839764 0.896483052959588 -0.00928497775247095 ENSG00000215788 TNFRSF25
ENST00000414040 0.957404100839764 0.896483052959588 -0.00928497775247095 ENSG00000215788 TNFRSF25
ENST00000351748 0.957404100839764 0.896483052959588 -0.00928497775247095 ENSG00000215788 TNFRSF25
ENST00000348333 0.957404100839764 0.896483052959588 -0.00928497775247095 ENSG00000215788 TNFRSF25
ENST00000469691 0.865860038583952 0.710689470512943 -0.027057336950869 ENSG00000215788 TNFRSF25
ENST00000481401 0.940331612866243 0.85752190330511 -0.0132185509363212 ENSG00000215788 TNFRSF25
ENST00000461703 0.870004990393235 0.717363222442585 -0.0276443784903318 ENSG00000215788 TNFRSF25
ENST00000377748 0.219538312366449 0.0561967000412354 0.0929814075223014 ENSG00000171680 PLEKHG5
ENST00000400913 0.134926900034465 0.0248376542912525 0.110073695057625 ENSG00000171680 PLEKHG5
ENST00000489097 0.169593619519747 0.0365140957717585 0.110475479780274 ENSG00000171680 PLEKHG5
ENST00000340850 0.191207549529168 0.0446598453430453 0.0982258438454433 ENSG00000171680 PLEKHG5
ENST00000487949 0.292708320502842 0.0913647399605339 0.104767722044938 ENSG00000171680 PLEKHG5
ENST00000377725 0.148801431960876 0.0293129827309519 0.10853332700963 ENSG00000171680 PLEKHG5
ENST00000377728 0.206747788859579 0.0508540014790308 0.097142819503287 ENSG00000171680 PLEKHG5
ENST00000377732 0.179846089148698 0.0402028192424664 0.10129050224724 ENSG00000171680 PLEKHG5
ENST00000400915 0.181916825279507 0.0410269830704481 0.101875362324984 ENSG00000171680 PLEKHG5
ENST00000377740 0.178148950900563 0.0395643824694789 0.101982444349427 ENSG00000171680 PLEKHG5
ENST00000377737 0.180740853780082 0.0405990224296847 0.101522451392643 ENSG00000171680 PLEKHG5
ENST00000535355 0.0990202129234063 0.015148204565826 0.121992554554875 ENSG00000171680 PLEKHG5
ENST00000537245 0.244625513346894 0.0671287301653073 0.0925530230852932 ENSG00000171680 PLEKHG5
ENST00000544978 0.224584431738533 0.0583682140414559 0.0958582360090589 ENSG00000171680 PLEKHG5
ENST00000377705 0.141867972094482 0.0271293702723753 -0.106591777690735 ENSG00000162408 NOL9
ENST00000464383 0.408926212516558 0.165361631078577 -0.101017750994703 ENSG00000162408 NOL9
ENST00000464665 0.457577953879019 0.203552299307127 -0.0971916895166288 ENSG00000162408 NOL9
ENST00000319084 0.9978525434492 0.994094989568237 -0.000549567894750094 ENSG00000204859 ZBTB48
ENST00000435905 0.962744682716511 0.90909412194129 0.00849277405098752 ENSG00000204859 ZBTB48
ENST00000377674 0.766543429278846 0.551018858104057 0.0366756020083955 ENSG00000204859 ZBTB48
ENST00000488936 0.64519356831543 0.391832441628628 0.0523645690289484 ENSG00000204859 ZBTB48
ENST00000482360 0.633174317118739 0.377414466965252 0.0663737236892901 ENSG00000204859 ZBTB48
ENST00000377658 0.208701830737292 0.0516335970780886 0.0931106011324039 ENSG00000162413 KLHL21
ENST00000377663 0.216094229180878 0.0547256903551582 0.0920157638581949 ENSG00000162413 KLHL21
ENST00000467612 0.053332281580973 0.00573147385751745 0.141116176752113 ENSG00000162413 KLHL21
ENST00000496707 0.256097257454428 0.0725888582273462 0.111137879738866 ENSG00000162413 KLHL21
ENST00000463043 0.17666488413549 0.0390564956712302 0.113282989545182 ENSG00000162413 KLHL21
ENST00000377648 0.755323722796259 0.53486352411447 0.032027130372005 ENSG00000116273 PHF13
ENST00000495385 0.969730329473996 0.92460340925041 0.0054534629580456 ENSG00000116273 PHF13
ENST00000054650 0.99578731640809 0.98883888241043 0.00103370434841791 ENSG00000041988 THAP3
ENST00000307896 0.981716427172901 0.952491520587794 0.00442588146480701 ENSG00000041988 THAP3
ENST00000377627 0.966721065142389 0.917509640319328 0.00627657855200795 ENSG00000041988 THAP3
ENST00000484669 0.989957264637353 0.972861801107502 0.00253092812690354 ENSG00000041988 THAP3
ENST00000487819 0.997080183029684 0.99250319448481 0.000702826307492021 ENSG00000041988 THAP3
ENST00000472925 0.925889574019747 0.825562848861718 -0.0165073638845062 ENSG00000041988 THAP3
ENST00000465508 0.922763585707777 0.81943036758029 0.0125310659019171 ENSG00000007923 DNAJC11
ENST00000349363 0.324976836960441 0.109769512436419 -0.062676681209331 ENSG00000007923 DNAJC11
ENST00000451196 0.324976836960441 0.109769512436419 -0.062676681209331 ENSG00000007923 DNAJC11
ENST00000377577 0.279001211244609 0.0840906548615319 -0.0641535266924201 ENSG00000007923 DNAJC11
ENST00000294401 0.32892183821685 0.111984555777895 -0.0607074987051581 ENSG00000007923 DNAJC11
ENST00000542246 0.277239511416256 0.0831216097994369 -0.0697425265166133 ENSG00000007923 DNAJC11
ENST00000377573 0.236850417424435 0.0635856381607028 -0.0702584240451245 ENSG00000007923 DNAJC11
ENST00000472414 0.674375381122586 0.426372640730169 0.0503098450846328 ENSG00000007923 DNAJC11
ENST00000426784 0.0703745401752835 0.0087711379821065 -0.116303485311278 ENSG00000007923 DNAJC11
ENST00000473993 0.0801225929436512 0.0107350604898168 -0.115275675578906 ENSG00000007923 DNAJC11
ENST00000469318 0.0346111792151857 0.00296611446963419 -0.178503759556886 ENSG00000007923 DNAJC11
ENST00000485073 0.0673840489412945 0.00820171128200587 -0.146837607849924 ENSG00000007923 DNAJC11
ENST00000460594 0.0874625676521475 0.012368280926273 -0.148215932493608 ENSG00000007923 DNAJC11
ENST00000465911 0.569519423769247 0.307276489971736 -0.0723021494311753 ENSG00000007923 DNAJC11
ENST00000303635 0.0871163431036198 0.0122852985925435 -0.159117779168966 ENSG00000171735 CAMTA1
ENST00000490738 0.133301698993549 0.0243194542847664 -0.157172142284528 ENSG00000171735 CAMTA1
ENST00000476163 0.141201704343382 0.026890673903374 -0.144963604812047 ENSG00000171735 CAMTA1
ENST00000473578 0.133301698993549 0.0243194542847664 -0.157172142284528 ENSG00000171735 CAMTA1
ENST00000557126 0.156118415273286 0.0316611243163483 -0.141460512415275 ENSG00000171735 CAMTA1
ENST00000467404 0.133855812331878 0.0245010362196203 -0.157101319316585 ENSG00000171735 CAMTA1
ENST00000439411 0.0825617560167478 0.0112421884729693 -0.160680548058862 ENSG00000171735 CAMTA1
ENST00000461311 0.170229817108049 0.0367334683180089 -0.138783130299029 ENSG00000171735 CAMTA1
ENST00000486138 0.221139483997901 0.0568969389370066 -0.135286191711897 ENSG00000171735 CAMTA1
ENST00000482934 0.315982171217921 0.104220021251819 -0.110775080376615 ENSG00000171735 CAMTA1
ENST00000470648 0.559608055131745 0.296744543931552 -0.0760022477837193 ENSG00000171735 CAMTA1
ENST00000461580 0.560438345372961 0.297883967465976 -0.0759028632177195 ENSG00000171735 CAMTA1
ENST00000054666 0.0948177473338138 0.0140720736257283 0.0882365403362435 ENSG00000049245 VAMP3
ENST00000470357 0.0733197302196806 0.00934788705817813 0.113311894654205 ENSG00000049245 VAMP3
ENST00000487194 0.236113381851829 0.0632452506728092 0.0904710635448303 ENSG00000049245 VAMP3
ENST00000377532 0.57281100993816 0.310555698839666 -0.0756736656760735 ENSG00000049246 PER3
ENST00000361923 0.57061260290367 0.3082304472183 -0.0759479360454761 ENSG00000049246 PER3
ENST00000493373 0.668590545086182 0.419471657572112 0.0304176403201225 ENSG00000116288 PARK7
ENST00000460192 0.783753956798029 0.577050021150544 0.02108710272983 ENSG00000116288 PARK7
ENST00000338639 0.663329915510661 0.413281066408178 0.030940742456914 ENSG00000116288 PARK7
ENST00000493678 0.664315205374912 0.414519694780116 0.0308410126951297 ENSG00000116288 PARK7
ENST00000377493 0.663344821129919 0.413315459201895 0.0309400844399794 ENSG00000116288 PARK7
ENST00000465354 0.784363369701811 0.578041118578677 0.0208734278995812 ENSG00000116288 PARK7
ENST00000377491 0.658510790995973 0.407359267381463 0.0313228595098475 ENSG00000116288 PARK7
ENST00000377488 0.660566290976484 0.410111334182264 0.0311325827944822 ENSG00000116288 PARK7
ENST00000497113 0.786875255254176 0.581631605959125 0.0207100778869022 ENSG00000116288 PARK7
ENST00000469225 0.490357812843504 0.23168781190694 0.0519103268428116 ENSG00000116288 PARK7
ENST00000474874 0.910674072445801 0.794872149123658 0.0184186687293055 ENSG00000116285 ERRFI1
ENST00000377482 0.886458396817593 0.748538787975676 0.0227646148834747 ENSG00000116285 ERRFI1
ENST00000467067 0.642670914275564 0.389010171097488 0.0581632977750324 ENSG00000116285 ERRFI1
ENST00000469499 0.976380187307125 0.940276145677126 0.00510536661265732 ENSG00000116285 ERRFI1
ENST00000487559 0.991399552470385 0.97719772226067 0.00201140034901093 ENSG00000116285 ERRFI1
ENST00000337907 3.86531490587769e-05 2.22735158821154e-07 -0.226810868029913 ENSG00000142599 RERE
ENST00000377464 0.0011263057592225 2.1389652396004e-05 -0.160171530319486 ENSG00000142599 RERE
ENST00000467350 0.537109580402542 0.274794787887632 -0.0600334959797603 ENSG00000142599 RERE
ENST00000400907 4.46113372371761e-05 2.68203462103719e-07 -0.231728347784389 ENSG00000142599 RERE
ENST00000476556 0.0140194806602656 0.000789602758866386 -0.140389044085435 ENSG00000142599 RERE
ENST00000400908 3.74372817542731e-05 2.12959618228537e-07 -0.251299431983599 ENSG00000142599 RERE
ENST00000505225 0.776212090516958 0.565602549446964 0.034745388428139 ENSG00000142599 RERE
ENST00000464367 0.393774349458662 0.154250970628106 0.108117567260581 ENSG00000142599 RERE
ENST00000488215 0.00392050906173648 0.000130215976461282 -0.221761455870725 ENSG00000142599 RERE
ENST00000460659 0.00242675119914287 6.65590200814773e-05 -0.259597696336544 ENSG00000142599 RERE
ENST00000492766 0.00123432124289424 2.4445585608981e-05 -0.274136715191593 ENSG00000142599 RERE
ENST00000465125 0.00108268843374848 2.01247792396821e-05 -0.272382825961793 ENSG00000142599 RERE
ENST00000464972 0.000541587091030473 7.62285490961946e-06 -0.278129634977225 ENSG00000142599 RERE
ENST00000480342 7.55336162081597e-05 5.22962236603825e-07 -0.29853195043788 ENSG00000142599 RERE
ENST00000507012 0.0232152491000156 0.00163852856736775 -0.226537123332426 ENSG00000142599 RERE
ENST00000469251 0.000475877852294426 6.36232095873783e-06 -0.311872254559138 ENSG00000142599 RERE
ENST00000514428 0.000630314920144959 9.35051379654862e-06 -0.288624693308687 ENSG00000142599 RERE
ENST00000468247 0.00149187917575993 3.23959047921911e-05 -0.279957428313949 ENSG00000142599 RERE
ENST00000234590 0.52247318001377 0.261697758629383 0.0407662046966037 ENSG00000074800 ENO1
ENST00000464920 0.461190147016524 0.20658940290777 0.0467317730935351 ENSG00000074800 ENO1
ENST00000497492 0.296276004718584 0.0934035945119357 0.0633287383383961 ENSG00000074800 ENO1
ENST00000486051 0.605798916640094 0.345450473392951 0.0365474976637351 ENSG00000074800 ENO1
ENST00000492343 0.592359067305509 0.330919383531549 0.0379906172742829 ENSG00000074800 ENO1
ENST00000489867 0.871230771484953 0.719768281830274 0.0155126710496046 ENSG00000074800 ENO1
ENST00000377411 0.304188883370628 0.0976517981515796 -0.122228353985983 ENSG00000180758 GPR157
ENST00000437157 0.0925664779678389 0.0135280319869818 -0.172127051372795 ENSG00000228526 RP3-510D11.1
ENST00000412639 0.261239247769154 0.0751662786937608 -0.131125048425965 ENSG00000234546 RP3-510D11.2
ENST00000377403 0.921619119646254 0.817082212251608 -0.00971822881868962 ENSG00000049239 H6PD
ENST00000602477 0.780074370553282 0.571098517191029 0.025189221860774 ENSG00000049239 H6PD
ENST00000495451 0.600958635085712 0.340199103617469 -0.0429991158176821 ENSG00000049239 H6PD
ENST00000328089 0.0370822918996853 0.0032829150323675 -0.163691619552014 ENSG00000171621 SPSB1
ENST00000450402 0.0418521896202069 0.00395317863953251 -0.176610465774564 ENSG00000171621 SPSB1
ENST00000357898 0.653700049814539 0.401602483153379 -0.0536537430903821 ENSG00000171621 SPSB1
ENST00000377399 0.726824447993454 0.494924312392899 -0.0456135509026003 ENSG00000171621 SPSB1
ENST00000302692 0.46444717098435 0.209455312156613 -0.082976983277229 ENSG00000171612 SLC25A33
ENST00000377376 0.00623623962900994 0.000252597855117831 0.240708422732865 ENSG00000188807 TMEM201
ENST00000340381 0.00603028042765528 0.000241475596892511 0.241730013111354 ENSG00000188807 TMEM201
ENST00000340305 0.0437805861853419 0.00423842482674185 0.201822244720215 ENSG00000188807 TMEM201
ENST00000416541 0.00298721055570937 8.72346265875258e-05 0.264107342034104 ENSG00000188807 TMEM201
ENST00000536656 0.357019967912157 0.129662940378216 0.0960479080376985 ENSG00000171608 PIK3CD
ENST00000377346 0.17333661010984 0.0377827122450189 0.144359718211976 ENSG00000171608 PIK3CD
ENST00000361110 0.297595278538732 0.094191623282517 0.122548406644202 ENSG00000171608 PIK3CD
ENST00000377298 0.820669431434139 0.634498875934687 0.0197100186580245 ENSG00000171603 CLSTN1
ENST00000377288 0.820669431434139 0.634498875934687 0.0197100186580245 ENSG00000171603 CLSTN1
ENST00000477264 0.838927559295791 0.662882868478716 0.0221932740036166 ENSG00000171603 CLSTN1
ENST00000435891 0.735612053004331 0.507446107644427 0.0281019857324831 ENSG00000171603 CLSTN1
ENST00000361311 0.819826655745662 0.633293145126022 0.0197712544345247 ENSG00000171603 CLSTN1
ENST00000464286 0.403882708781925 0.161574088014041 0.0772560292733766 ENSG00000171603 CLSTN1
ENST00000377263 0.931397008343067 0.837750921220054 -0.0109326663400064 ENSG00000178585 CTNNBIP1
ENST00000454104 0.895710405624858 0.766781140844902 -0.0218467083321057 ENSG00000223989 RP11-84A14.5
ENST00000537447 0.74471331058716 0.519918580747681 -0.0406056552290798 ENSG00000178585 CTNNBIP1
ENST00000400904 0.930930728326238 0.836604146264771 -0.0116295304244542 ENSG00000178585 CTNNBIP1
ENST00000377258 0.90616533139404 0.786676080921773 -0.0158753007526493 ENSG00000178585 CTNNBIP1
ENST00000377256 0.687145236688833 0.442359811641371 0.0511181503401982 ENSG00000178585 CTNNBIP1
ENST00000488540 0.690279891113779 0.446989356039999 0.0396840703905615 ENSG00000162441 LZIC
ENST00000377223 0.317857504252254 0.105327012689693 0.0847202379300069 ENSG00000162441 LZIC
ENST00000400903 0.47707554589829 0.220673779079195 0.0676694790544597 ENSG00000162441 LZIC
ENST00000541052 0.549663214520591 0.286847977982189 0.0585082369239119 ENSG00000162441 LZIC
ENST00000377213 0.493324037408027 0.234549617759503 0.0666478884981106 ENSG00000162441 LZIC
ENST00000403197 0.472835759011523 0.216865408402294 0.0843732887433155 ENSG00000173614 NMNAT1
ENST00000377205 0.037356291404783 0.00331973944713201 0.165335297884649 ENSG00000173614 NMNAT1
ENST00000462686 0.179743102798011 0.0401680942378044 0.127005557113824 ENSG00000173614 NMNAT1
ENST00000492735 0.250715925113201 0.0700146379759205 0.135108547917283 ENSG00000173614 NMNAT1
ENST00000496751 0.0773966829260375 0.01017875558182 0.165624853121821 ENSG00000173614 NMNAT1
ENST00000413148 0.230244599659235 0.0607417979009744 0.14157688153231 ENSG00000241326 RP11-807G9.2
ENST00000253251 0.535613841950086 0.273485367306747 -0.039387307476601 ENSG00000130939 UBE4B
ENST00000377157 0.424464036896313 0.176951173875887 -0.0470605921185508 ENSG00000130939 UBE4B
ENST00000377153 0.350102229662221 0.124951568971244 -0.102891937775108 ENSG00000130939 UBE4B
ENST00000343090 0.53877369885698 0.276300650977052 -0.0390585943169161 ENSG00000130939 UBE4B
ENST00000475795 0.65049964805327 0.39800562845925 0.0474595350815537 ENSG00000130939 UBE4B
ENST00000470736 0.854753322233896 0.691842898915207 0.0221090955767469 ENSG00000130939 UBE4B
ENST00000466379 0.954087486024838 0.889128073689166 -0.0082714315066082 ENSG00000130939 UBE4B
ENST00000488228 0.515563326973345 0.255110256700121 -0.075300926043327 ENSG00000130939 UBE4B
ENST00000487244 0.673103256326748 0.424822974581464 0.0554938461431911 ENSG00000130939 UBE4B
ENST00000377093 0.710537073203689 0.472120961217036 -0.0272346738913655 ENSG00000054523 KIF1B
ENST00000263934 0.655920006185984 0.40406368019555 -0.0307021752218532 ENSG00000054523 KIF1B
ENST00000377086 0.742629623412027 0.516993488496944 -0.0239407461072943 ENSG00000054523 KIF1B
ENST00000377083 0.582609161442565 0.321054956842217 -0.0364779832439729 ENSG00000054523 KIF1B
ENST00000377081 0.738429934472176 0.511066492916344 -0.0241899734725937 ENSG00000054523 KIF1B
ENST00000497835 0.488495003769571 0.230292243581132 -0.08060434507314 ENSG00000054523 KIF1B
ENST00000491493 0.400743166027195 0.159239856408783 0.0620334216090192 ENSG00000142657 PGD
ENST00000487775 0.759193968069769 0.540438276307639 0.0375595335793151 ENSG00000142657 PGD
ENST00000541529 0.065821167516577 0.00790576872319259 0.0963317554757437 ENSG00000142657 PGD
ENST00000477958 0.655743931622669 0.40373663561093 0.0390036940626371 ENSG00000142657 PGD
ENST00000270776 0.107548869790694 0.0171683238518173 0.0870696297504851 ENSG00000142657 PGD
ENST00000483936 0.238675915817106 0.0644600323057258 0.072667008494993 ENSG00000142657 PGD
ENST00000538557 0.126519154157944 0.0223497029750188 0.084042152397962 ENSG00000142657 PGD
ENST00000465632 0.606342213397221 0.34589188305518 0.0440186454216963 ENSG00000142657 PGD
ENST00000460189 0.250790141290357 0.0700565946013908 0.0747727244805418 ENSG00000142657 PGD
ENST00000493288 0.285574056695771 0.0876204899054377 0.0953361778276444 ENSG00000142657 PGD
ENST00000498356 0.0404124228944141 0.00375334177657067 0.130685195521961 ENSG00000142657 PGD
ENST00000496718 0.018434096833858 0.0011648715218131 0.163682703287867 ENSG00000142657 PGD
ENST00000400900 0.600507321933197 0.339636325064875 0.0655666756316396 ENSG00000251503 APITD1-CORT
ENST00000602296 0.600507321933197 0.339636325064875 0.0655666756316396 ENSG00000175279 APITD1
ENST00000602787 0.600507321933197 0.339636325064875 0.0655666756316396 ENSG00000175279 APITD1
ENST00000470413 0.577162547808451 0.315424895293218 0.0693244224943623 ENSG00000251503 APITD1-CORT
ENST00000309048 0.356607355821007 0.12937325521236 0.10751467900656 ENSG00000175279 APITD1
ENST00000477755 0.525043841773762 0.264173569290581 0.0794448072073325 ENSG00000175279 APITD1
ENST00000462462 0.547726323654941 0.284935050210323 0.0802783201862482 ENSG00000175279 APITD1
ENST00000465026 0.660099500997913 0.409545504249126 0.0604410550078202 ENSG00000251503 APITD1-CORT
ENST00000602446 0.863731137399507 0.706964191115975 0.0286146959948297 ENSG00000251503 APITD1-CORT
ENST00000377038 0.996959033719581 0.992285230394891 -0.000373849999569566 ENSG00000160049 DFFA
ENST00000424487 0.836368637750245 0.658792983857311 -0.033020276865252 ENSG00000203469 RP5-1113E3.3
ENST00000476658 0.728330036818564 0.496969622331188 0.0335437791770163 ENSG00000160049 DFFA
ENST00000377036 0.820763813125726 0.634707151714497 0.0239637905143432 ENSG00000160049 DFFA
ENST00000472851 0.137503109086141 0.025650614170428 -0.142641827030446 ENSG00000142655 PEX14
ENST00000356607 0.154084172763342 0.0310122437596611 -0.11583907421392 ENSG00000142655 PEX14
ENST00000538836 0.147241690307989 0.0287825335100476 -0.118050790915898 ENSG00000142655 PEX14
ENST00000491661 0.092642412159165 0.0135562001275563 -0.146802517210341 ENSG00000142655 PEX14
ENST00000473118 0.200967590187532 0.0485527733210208 0.0866091671624881 ENSG00000120948 TARDBP
ENST00000240185 0.676097840889199 0.428446697210263 0.0321058094456703 ENSG00000120948 TARDBP
ENST00000476201 0.134011647888365 0.0245578361497754 0.100786648058123 ENSG00000120948 TARDBP
ENST00000472476 0.343410690137609 0.12084127557193 0.0646327649132941 ENSG00000120948 TARDBP
ENST00000439080 0.648454497424238 0.395588616435204 0.0354751254687368 ENSG00000120948 TARDBP
ENST00000473869 0.678248667340454 0.431228367115794 0.0320852236815515 ENSG00000120948 TARDBP
ENST00000315091 0.68390387447984 0.438163458975498 0.031560653493719 ENSG00000120948 TARDBP
ENST00000477447 0.988797110782497 0.969551517674897 0.00174208933966222 ENSG00000120948 TARDBP
ENST00000496840 0.934825859359015 0.844612881708699 0.00977435292435338 ENSG00000120948 TARDBP
ENST00000475189 0.854557384198764 0.691369001365031 -0.0270634838569774 ENSG00000116649 SRM
ENST00000376957 0.254726439072442 0.0720055910277259 0.0753324236616025 ENSG00000116649 SRM
ENST00000490101 0.952993209995501 0.886288132300996 0.00931849698708639 ENSG00000116649 SRM
ENST00000465788 0.240951425399576 0.0654498875333344 0.0835028094092238 ENSG00000116649 SRM
ENST00000459997 0.143546611507571 0.0276781992016913 0.0946598062033701 ENSG00000116649 SRM
ENST00000487300 0.314941905056924 0.103632903722624 0.0802700161709192 ENSG00000116649 SRM
ENST00000304457 0.427552923969141 0.179171917080573 0.0555255464968691 ENSG00000171824 EXOSC10
ENST00000376936 0.427552923969141 0.179171917080573 0.0555255464968691 ENSG00000171824 EXOSC10
ENST00000474216 0.291867503969279 0.0909249198194891 0.0946293872989757 ENSG00000171824 EXOSC10
ENST00000544779 0.427807217438805 0.179365287151768 0.0555220600216149 ENSG00000171824 EXOSC10
ENST00000452378 0.513887589788984 0.253309637893831 0.0784216700632281 ENSG00000226849 RP4-635E18.7
ENST00000469634 0.727891979563281 0.496409549356747 0.0481460008766652 ENSG00000171824 EXOSC10
ENST00000478271 0.631019409677925 0.374996066161693 0.0633729069596004 ENSG00000171824 EXOSC10
ENST00000470611 0.472027866454142 0.216167033438939 0.0826027646913807 ENSG00000171824 EXOSC10
ENST00000498576 0.29300339125143 0.0915267948341534 0.125421477085177 ENSG00000171824 EXOSC10
ENST00000472078 0.560721769679379 0.298217161447402 0.0772549555254048 ENSG00000171824 EXOSC10
ENST00000485606 0.721232461458037 0.487252350406583 0.0516561466175669 ENSG00000171824 EXOSC10
ENST00000460196 0.987877229644988 0.967054180610721 0.00275726449029011 ENSG00000171824 EXOSC10
ENST00000376838 0.856220575066111 0.694034006163801 0.0213801315563364 ENSG00000198793 MTOR
ENST00000361445 0.894972326876997 0.765226639840244 -0.0120821534031868 ENSG00000198793 MTOR
ENST00000473471 0.861349209617129 0.702998444311833 0.0272876198914355 ENSG00000198793 MTOR
ENST00000490931 0.407752840245934 0.164576407636187 0.0957331606706051 ENSG00000198793 MTOR
ENST00000455339 0.352173926458115 0.126394167010198 0.111193868114495 ENSG00000198793 MTOR
ENST00000495435 0.951626804118611 0.883188712501806 0.0107075410527343 ENSG00000198793 MTOR
ENST00000376810 0.951508294464459 0.882862653799886 0.00973925503087352 ENSG00000120942 UBIAD1
ENST00000376804 0.986228716636198 0.963568906907205 -0.00304224329286787 ENSG00000120942 UBIAD1
ENST00000486588 0.783199612259226 0.576311623472095 -0.0381554734104869 ENSG00000120942 UBIAD1
ENST00000483738 0.782942601454154 0.575799135564642 -0.0380401278814664 ENSG00000120942 UBIAD1
ENST00000251546 0.70870492577361 0.469832245871244 -0.0526404665077121 ENSG00000132879 FBXO44
ENST00000376770 0.796816589393547 0.597355192443597 -0.0379345725062892 ENSG00000132879 FBXO44
ENST00000376768 0.97940901751575 0.947523407769066 -0.00500172455383396 ENSG00000132879 FBXO44
ENST00000251547 0.796816589393547 0.597355192443597 -0.0379345725062892 ENSG00000132879 FBXO44
ENST00000376762 0.749439107714911 0.526329111492021 -0.0460694843615426 ENSG00000132879 FBXO44
ENST00000475435 0.859619482645794 0.700072748425227 -0.0286680833071113 ENSG00000132879 FBXO44
ENST00000471895 0.958488096878557 0.899044453922639 -0.00953683039803672 ENSG00000132879 FBXO44
ENST00000235310 0.035144188977026 0.00303353133645796 0.195234048179276 ENSG00000116670 MAD2L2
ENST00000376692 0.0366360723441357 0.00322392983796456 0.194510296797872 ENSG00000116670 MAD2L2
ENST00000376672 0.0352282463804108 0.0030455567769931 0.195181168570431 ENSG00000116670 MAD2L2
ENST00000376669 0.034951889556904 0.00300972602669626 0.196265222536887 ENSG00000116670 MAD2L2
ENST00000376667 0.0254865270674062 0.00188765528909752 0.205545120042422 ENSG00000116670 MAD2L2
ENST00000445656 0.0177756781403489 0.0011028177400555 0.222116898490525 ENSG00000116670 MAD2L2
ENST00000456915 0.0148392723534465 0.000854455057649972 0.226536069685542 ENSG00000116670 MAD2L2
ENST00000376664 0.0117723144553079 0.000614098614810194 0.233841057257006 ENSG00000116670 MAD2L2
ENST00000376655 0.0269694208367708 0.00205268117043796 0.212266573229799 ENSG00000116670 MAD2L2
ENST00000376637 0.632985632910667 0.377247045261706 0.0565919578183617 ENSG00000177674 AGTRAP
ENST00000476512 0.959715401379476 0.901986044904132 0.00796986729505992 ENSG00000177674 AGTRAP
ENST00000400895 0.967295801134617 0.918547342654664 0.00661057596630646 ENSG00000177674 AGTRAP
ENST00000494437 0.775296708366025 0.564361551441429 -0.0426497258193515 ENSG00000177674 AGTRAP
ENST00000491346 0.70664777073198 0.467042699529677 0.0466379613885003 ENSG00000177674 AGTRAP
ENST00000376629 0.626262990276648 0.369312278533932 0.0575379642379974 ENSG00000177674 AGTRAP
ENST00000376627 0.639984498658378 0.385939495712879 0.055582267047371 ENSG00000177674 AGTRAP
ENST00000314340 0.639772467038025 0.385686660613749 0.0555854318778647 ENSG00000177674 AGTRAP
ENST00000452018 0.774742557404162 0.563571423541392 0.0371165580269448 ENSG00000177674 AGTRAP
ENST00000510878 0.640393321674461 0.38642363294661 0.0555542489467101 ENSG00000177674 AGTRAP
ENST00000476309 0.345929514628239 0.122461890309961 0.10874786836486 ENSG00000177674 AGTRAP
ENST00000514733 0.338574654940629 0.117945772588407 0.111266899130627 ENSG00000177674 AGTRAP
ENST00000513739 0.690256013947694 0.446937192245202 0.0575668816777099 ENSG00000177674 AGTRAP
ENST00000471765 0.0488256907649172 0.00500236483149111 0.204685134252291 ENSG00000177674 AGTRAP
ENST00000433342 0.236632513921897 0.0634639111554739 0.133959123525128 ENSG00000215910 C1orf167
ENST00000312793 0.235261071178561 0.0628612149297173 0.134167571251972 ENSG00000215910 C1orf167
ENST00000444493 0.243710233089235 0.0666697839644135 0.133014477041972 ENSG00000215910 C1orf167
ENST00000449278 0.243412513692202 0.0665000166274314 0.133065090258372 ENSG00000215910 C1orf167
ENST00000376592 0.163407909201724 0.0343098267722379 0.126758065887328 ENSG00000177000 MTHFR
ENST00000376583 0.131850180821541 0.02391219081899 0.133829296573229 ENSG00000177000 MTHFR
ENST00000376590 0.069666548890179 0.00862913730277275 0.158887845682952 ENSG00000177000 MTHFR
ENST00000376585 0.11743341055034 0.0197651260333882 0.143141095665979 ENSG00000177000 MTHFR
ENST00000312413 0.64568885447324 0.392350451088721 0.0402749728401757 ENSG00000011021 CLCN6
ENST00000346436 0.645724491304493 0.392424260743313 0.0402509914218741 ENSG00000011021 CLCN6
ENST00000376497 0.612820228362041 0.352835452464363 -0.0669502292578658 ENSG00000011021 CLCN6
ENST00000376487 0.705566230228973 0.465571570272848 0.0379770192364355 ENSG00000011021 CLCN6
ENST00000376496 0.657238710171296 0.405830585342725 0.043979321782006 ENSG00000011021 CLCN6
ENST00000376491 0.653353327622747 0.40126894026858 -0.0527287978610849 ENSG00000011021 CLCN6
ENST00000376492 0.94837894807418 0.875239370810838 -0.00947848425417301 ENSG00000011021 CLCN6
ENST00000376490 0.653353327622747 0.40126894026858 -0.0527287978610849 ENSG00000011021 CLCN6
ENST00000494028 0.238064605048624 0.0641624025994594 0.139752444749518 ENSG00000011021 CLCN6
ENST00000446542 0.872089397875009 0.72127409019538 -0.0254238253184519 ENSG00000242349 NPPA-AS1
ENST00000376572 0.0185982487437148 0.00118210661962623 0.170399029460449 ENSG00000116685 KIAA2013
ENST00000376576 0.034305229130798 0.00292440243158958 0.179343484868468 ENSG00000116685 KIAA2013
ENST00000485046 0.688929885422527 0.444582151696678 0.0415154711638376 ENSG00000083444 PLOD1
ENST00000449038 0.992262103574177 0.980240450445894 -0.00139353185303287 ENSG00000083444 PLOD1
ENST00000358133 0.994843928590242 0.986973618289074 -0.000890687166252732 ENSG00000083444 PLOD1
ENST00000376369 0.493563865848377 0.234781478861385 0.063768675132887 ENSG00000083444 PLOD1
ENST00000429000 0.677902591563915 0.430676962505576 0.0427241124464961 ENSG00000083444 PLOD1
ENST00000196061 0.52806327413901 0.266739315905203 0.0597995110593179 ENSG00000083444 PLOD1
ENST00000465920 0.158382688945947 0.0324847021788452 0.124943342074596 ENSG00000083444 PLOD1
ENST00000491536 0.540668610923965 0.278187726939391 0.0609147928909513 ENSG00000083444 PLOD1
ENST00000470133 0.331959529143344 0.113786130770484 0.0901982296993358 ENSG00000083444 PLOD1
ENST00000481933 0.701630468005346 0.460930945346484 0.0435341383651094 ENSG00000083444 PLOD1
ENST00000444836 0.0622935393967758 0.00728061530025584 0.105163500979807 ENSG00000116688 MFN2
ENST00000490079 0.95590023712718 0.892912418450851 0.00841688470723545 ENSG00000116688 MFN2
ENST00000235329 0.0624138997561915 0.00730145567908219 0.105154343357197 ENSG00000116688 MFN2
ENST00000484391 0.800183548048309 0.60277964135608 0.0315136108117401 ENSG00000116688 MFN2
ENST00000497302 0.679039421165737 0.432040296291301 0.0462353718331458 ENSG00000116688 MFN2
ENST00000412236 0.522842551525478 0.262116326306552 0.0662692864312563 ENSG00000116688 MFN2
ENST00000478749 0.513757923685887 0.253211596308018 0.0767033092218606 ENSG00000116691 MIIP
ENST00000235332 0.475327409043238 0.219008900076591 0.0813856803367307 ENSG00000116691 MIIP
ENST00000436478 0.475327409043238 0.219008900076591 0.0813856803367307 ENSG00000116691 MIIP
ENST00000466860 0.602928209569715 0.342126206375858 0.0678926023203438 ENSG00000116691 MIIP
ENST00000498685 0.794793639239286 0.594245407437643 0.0389203779322533 ENSG00000116691 MIIP
ENST00000356315 0.496339713251143 0.237098371524401 -0.0470801280897953 ENSG00000048707 VPS13D
ENST00000358136 0.496339713251143 0.237098371524401 -0.0470801280897953 ENSG00000048707 VPS13D
ENST00000011700 0.546662469851108 0.283846370497412 -0.04562895789976 ENSG00000048707 VPS13D
ENST00000460333 0.384464928569865 0.147938202663407 -0.0779002272980555 ENSG00000048707 VPS13D
ENST00000487188 0.818967576838113 0.631889238841964 -0.0315947502036689 ENSG00000048707 VPS13D
ENST00000496628 0.5535876040201 0.290408990414369 -0.0518878453588129 ENSG00000048707 VPS13D
ENST00000543766 0.6401410885716 0.386124234946394 -0.0486263263229545 ENSG00000048707 VPS13D
ENST00000471923 0.881380997545805 0.739317605963657 -0.0209245567833057 ENSG00000048707 VPS13D
ENST00000543710 0.754764503709563 0.533921717114515 0.0435584451763402 ENSG00000048707 VPS13D
ENST00000376223 0.00158399125708686 3.57884491123598e-05 -0.25864629494882 ENSG00000162496 DHRS3
ENST00000464917 0.0054911090737103 0.000209818460836631 -0.246110480051007 ENSG00000162496 DHRS3
ENST00000430996 0.0523289938961848 0.00556345867237759 -0.194038455115966 ENSG00000162496 DHRS3
ENST00000482265 0.0317322429645385 0.00261298830822818 -0.204331998488917 ENSG00000162496 DHRS3
ENST00000376048 0.596002313284929 0.334588604834715 -0.0379527507907726 ENSG00000116731 PRDM2
ENST00000311066 0.637257629291787 0.382361177480586 -0.0349668849662021 ENSG00000116731 PRDM2
ENST00000235372 0.598335529677757 0.337383525676242 -0.0376920253595411 ENSG00000116731 PRDM2
ENST00000491134 0.746155547397974 0.521844909474408 -0.025872639365267 ENSG00000116731 PRDM2
ENST00000502727 0.281005613486552 0.0851664001876736 -0.108676660709793 ENSG00000116731 PRDM2
ENST00000502724 0.243612531010962 0.0666022473793441 -0.115328779703365 ENSG00000116731 PRDM2
ENST00000413440 0.738589090007132 0.511279118194065 -0.0265502819152708 ENSG00000116731 PRDM2
ENST00000343137 0.820616843090712 0.634371554147538 -0.0192786840565648 ENSG00000116731 PRDM2
ENST00000491815 0.332081290920799 0.113881874728843 -0.100643399844583 ENSG00000116731 PRDM2
ENST00000503842 0.74846892149524 0.524892371200848 -0.0252694405453807 ENSG00000116731 PRDM2
ENST00000407521 0.393003843334325 0.153742390916288 -0.0899655998995069 ENSG00000116731 PRDM2
ENST00000505823 0.751110732738272 0.52861707029784 -0.0250626932704629 ENSG00000116731 PRDM2
ENST00000487453 0.624903002182809 0.367777887089174 -0.0662737827085012 ENSG00000116731 PRDM2
ENST00000491547 0.144646014353899 0.0279876985743742 -0.141397062654168 ENSG00000189337 KAZN
ENST00000376030 0.14878186402196 0.0293046135280749 -0.133155222406933 ENSG00000189337 KAZN
ENST00000503743 0.197619633535506 0.0471441838644811 -0.128024100203274 ENSG00000189337 KAZN
ENST00000422387 0.149488010995141 0.0295266697611268 -0.133185983342492 ENSG00000189337 KAZN
ENST00000361144 0.200829717496416 0.0485003795417586 -0.120661741242106 ENSG00000189337 KAZN
ENST00000376028 0.187634676254669 0.0432890534267112 -0.138690440814049 ENSG00000189337 KAZN
ENST00000400798 0.223817888300985 0.0580498171360287 -0.117367340244893 ENSG00000189337 KAZN
ENST00000400797 0.28227847965873 0.0858339242840027 -0.113355664308587 ENSG00000189337 KAZN
ENST00000428417 0.923065444008223 0.819939433459387 0.0166786870685486 ENSG00000171729 TMEM51
ENST00000376014 0.923402782313022 0.820486614789422 0.0166293502719756 ENSG00000171729 TMEM51
ENST00000451326 0.837871994796902 0.661328513156569 -0.0330424472572744 ENSG00000171729 TMEM51
ENST00000400796 0.905633094319242 0.785422528994809 0.0199225639640027 ENSG00000171729 TMEM51
ENST00000434578 0.905633094319242 0.785422528994809 0.0199225639640027 ENSG00000171729 TMEM51
ENST00000376008 0.905390210269802 0.784864529053455 0.0199727962411128 ENSG00000171729 TMEM51
ENST00000375980 0.00136432920611556 2.81011929940349e-05 0.191497501022033 ENSG00000142634 EFHD2
ENST00000445566 0.0261300848281116 0.00195571528488235 0.162727177179589 ENSG00000142634 EFHD2
ENST00000546424 0.441350561193706 0.190489256745011 0.0945642425911499 ENSG00000132906 CASP9
ENST00000333868 0.340942964407286 0.119329482556119 0.112925155579931 ENSG00000132906 CASP9
ENST00000348549 0.340942964407286 0.119329482556119 0.112925155579931 ENSG00000132906 CASP9
ENST00000400777 0.377577396519135 0.143231022286979 0.106432855695389 ENSG00000132906 CASP9
ENST00000375890 0.478287849899533 0.221623814722462 0.0899948926811062 ENSG00000132906 CASP9
ENST00000474305 0.533560682000128 0.271824983704997 0.0819084557910504 ENSG00000132906 CASP9
ENST00000447522 0.846317860562323 0.675748290557619 0.0313391843744253 ENSG00000132906 CASP9
ENST00000440484 0.919031605604697 0.811100320014468 0.0182329019485439 ENSG00000132906 CASP9
ENST00000375849 0.796254951049639 0.596372973795734 0.0229754071151994 ENSG00000116138 DNAJC16
ENST00000375847 0.779034927298938 0.569500578872973 0.0245444067673844 ENSG00000116138 DNAJC16
ENST00000475133 0.779034927298938 0.569500578872973 0.0245444067673844 ENSG00000116138 DNAJC16
ENST00000375838 0.282608249490083 0.086013188699716 0.0899805009324778 ENSG00000116138 DNAJC16
ENST00000483270 0.953955643202374 0.88867758043281 0.00707229204889918 ENSG00000116138 DNAJC16
ENST00000472665 0.684588800240137 0.43902565573355 0.0572312424314392 ENSG00000116138 DNAJC16
ENST00000495523 0.989076093156347 0.970518230681938 0.00235352905431958 ENSG00000116138 DNAJC16
ENST00000480945 0.287997578007122 0.0889129897961413 -0.0767722768467122 ENSG00000197312 DDI2
ENST00000486680 0.935804740369864 0.846732223274898 -0.0133760134328895 ENSG00000197312 DDI2
ENST00000320153 0.235467084606424 0.0629418141056924 -0.099984311415599 ENSG00000197312 DDI2
ENST00000483899 0.58019115102026 0.318489178502858 -0.0691014819412716 ENSG00000197312 DDI2
ENST00000345034 0.279001211244609 0.0840910984552496 -0.10845905003405 ENSG00000215695 RSC1A1
ENST00000375799 0.297125111572342 0.0938992847456243 0.0807097846360811 ENSG00000116786 PLEKHM2
ENST00000375793 0.297125111572342 0.0938992847456243 0.0807097846360811 ENSG00000116786 PLEKHM2
ENST00000462455 0.778784614416905 0.56915701589715 -0.0363437841239349 ENSG00000116786 PLEKHM2
ENST00000453804 0.184340665661772 0.0419918541025655 0.111544259700466 ENSG00000237938 RP11-288I21.1
ENST00000477849 0.405086699123748 0.16249362170409 0.0953271775064851 ENSG00000116786 PLEKHM2
ENST00000496928 0.391427698055122 0.152630848370754 -0.0867881178167001 ENSG00000162458 FBLIM1
ENST00000508310 0.400436785618089 0.158964047951636 -0.0866436158251037 ENSG00000162458 FBLIM1
ENST00000510393 0.399326556657718 0.158258970245362 -0.0878666857232647 ENSG00000162458 FBLIM1
ENST00000430076 0.415657556193158 0.170482342036489 -0.0826914308643458 ENSG00000162458 FBLIM1
ENST00000375771 0.102092192182601 0.0158718243845071 -0.0925506371796937 ENSG00000162458 FBLIM1
ENST00000510929 0.380862216968504 0.145477306458642 -0.088032603236947 ENSG00000162458 FBLIM1
ENST00000502638 0.36786252790602 0.136899040352919 -0.0907985558399498 ENSG00000162458 FBLIM1
ENST00000375766 0.095047240217875 0.014152468594157 -0.0942462262854596 ENSG00000162458 FBLIM1
ENST00000400773 0.0941024961241767 0.0139077135369365 -0.0945218976981964 ENSG00000162458 FBLIM1
ENST00000483633 0.309799131864954 0.100723150792748 -0.102920439825093 ENSG00000162458 FBLIM1
ENST00000502739 0.221785214409284 0.0571476430067799 -0.111746968788075 ENSG00000162458 FBLIM1
ENST00000431771 0.329476156965035 0.112298420362216 -0.100101785486156 ENSG00000162458 FBLIM1
ENST00000441801 0.213402174975648 0.0536602871041545 -0.104504118156727 ENSG00000162458 FBLIM1
ENST00000332305 0.130542194550965 0.0235205162956697 -0.100314108824934 ENSG00000162458 FBLIM1
ENST00000514156 0.303216890630217 0.0971291731611059 -0.0951781534765958 ENSG00000162458 FBLIM1
ENST00000509138 0.532382972113844 0.270677648444429 -0.0602260047468475 ENSG00000162458 FBLIM1
ENST00000317122 0.939404982141968 0.854927810902865 -0.0140601609520772 ENSG00000179743 RP11-169K16.9
ENST00000375759 0.687570641522298 0.443036610608602 -0.0249546638041096 ENSG00000065526 SPEN
ENST00000438066 0.371711596078066 0.139379004071339 -0.091217951243667 ENSG00000065526 SPEN
ENST00000471538 0.82021981633749 0.633826822268296 -0.0346216312815944 ENSG00000065526 SPEN
ENST00000442985 0.0430868306100895 0.0041343232835344 -0.17263053043585 ENSG00000065526 SPEN
ENST00000375743 0.956997213102299 0.895194150506158 -0.00794938373769896 ENSG00000116809 ZBTB17
ENST00000537142 0.956997213102299 0.895194150506158 -0.00794938373769896 ENSG00000116809 ZBTB17
ENST00000375733 0.956997213102299 0.895194150506158 -0.00794938373769896 ENSG00000116809 ZBTB17
ENST00000448462 0.703573799925874 0.463264281875033 -0.0465389160568211 ENSG00000116809 ZBTB17
ENST00000492834 0.740591665509233 0.514104494998238 0.048883403614678 ENSG00000116809 ZBTB17
ENST00000490899 0.648774441928197 0.39593794006231 0.0632910377466006 ENSG00000116809 ZBTB17
ENST00000479282 0.41547936339488 0.170368677090787 -0.0974166636738763 ENSG00000116809 ZBTB17
ENST00000494020 0.812898573225967 0.622252065492999 0.0377701669772883 ENSG00000116809 ZBTB17
ENST00000411503 0.037193502686826 0.00330083305269577 0.209776612299635 ENSG00000173641 HSPB7
ENST00000442459 0.037193502686826 0.00330083305269577 0.209776612299635 ENSG00000173641 HSPB7
ENST00000311890 0.0331559864703664 0.00278491720236396 0.213506443807006 ENSG00000173641 HSPB7
ENST00000375718 0.0325026873205053 0.00270711700815938 0.213659547970795 ENSG00000173641 HSPB7
ENST00000358432 0.93283695422371 0.840434147669673 0.00827841386300306 ENSG00000142627 EPHA2
ENST00000462805 0.356092069697085 0.129036955271626 0.100381771690435 ENSG00000142627 EPHA2
ENST00000480202 0.333894213051053 0.114946456393025 -0.0824139830418732 ENSG00000142627 EPHA2
ENST00000461614 0.658510790995973 0.40735857084653 0.0454746172347017 ENSG00000142627 EPHA2
ENST00000424774 0.517681349046546 0.257085089312614 -0.0857358912518069 ENSG00000227959 RP11-276H7.2
ENST00000478117 0.990968648903913 0.975173434683305 -0.00212096195829525 ENSG00000142632 ARHGEF19
ENST00000270747 0.998797429264876 0.996563527326971 0.00029309218566544 ENSG00000142632 ARHGEF19
ENST00000375592 0.158348302524019 0.0324759310399617 -0.105605437695581 ENSG00000037637 FBXO42
ENST00000475078 0.194082376019895 0.0457925644274443 -0.132505958739706 ENSG00000055070 SZRD1
ENST00000401088 0.580309819402267 0.318635087879096 0.0367431541055751 ENSG00000055070 SZRD1
ENST00000471507 0.420583321587121 0.174047081753455 -0.0785098494654213 ENSG00000055070 SZRD1
ENST00000401089 0.580309819402267 0.318635087879096 0.0367431541055751 ENSG00000055070 SZRD1
ENST00000486763 0.248349497512403 0.0688971834138957 -0.104439251359374 ENSG00000055070 SZRD1
ENST00000476423 0.198332839964811 0.0474368228936226 -0.129209489435007 ENSG00000055070 SZRD1
ENST00000475554 0.284172973884392 0.0868625829406902 -0.0983774112908468 ENSG00000055070 SZRD1
ENST00000375590 0.826441343432386 0.642973993733015 -0.0196001565883259 ENSG00000055070 SZRD1
ENST00000472351 0.418290407068284 0.172551752617775 -0.079038429457083 ENSG00000055070 SZRD1
ENST00000492354 0.579547248587094 0.317854504442728 0.0368087061896039 ENSG00000055070 SZRD1
ENST00000472461 0.386899566887784 0.149488026776988 -0.0831351216819639 ENSG00000055070 SZRD1
ENST00000491418 0.470498532433248 0.21468688632472 0.0470019220208003 ENSG00000187144 SPATA21
ENST00000466212 0.180325854480426 0.0404336718732768 0.0841118763222607 ENSG00000187144 SPATA21
ENST00000337132 0.139560948303274 0.0263358835152375 0.0941877046722743 ENSG00000157191 NECAP2
ENST00000504551 0.369956876979595 0.138332853891078 0.0747394211714108 ENSG00000157191 NECAP2
ENST00000406746 0.139371747190232 0.0262442192237019 0.0941964624102468 ENSG00000157191 NECAP2
ENST00000457722 0.375216346967958 0.141759294577987 0.0723260041876398 ENSG00000157191 NECAP2
ENST00000486390 0.951367056449401 0.88234529392495 0.0098003189320371 ENSG00000157191 NECAP2
ENST00000443980 0.139371747190232 0.0262442192237019 0.0941964624102468 ENSG00000157191 NECAP2
ENST00000504858 0.512808738588305 0.25216106048805 0.0623226489456942 ENSG00000157191 NECAP2
ENST00000508680 0.424312733820325 0.176823965617354 0.0748587689860229 ENSG00000157191 NECAP2
ENST00000492095 0.139371747190232 0.0262442192237019 0.0941964624102468 ENSG00000157191 NECAP2
ENST00000459640 0.409090417801077 0.165519678117508 0.0706861561222657 ENSG00000157191 NECAP2
ENST00000496239 0.139371747190232 0.0262442192237019 0.0941964624102468 ENSG00000157191 NECAP2
ENST00000513161 0.369956876979595 0.138332853891078 0.0747394211714108 ENSG00000157191 NECAP2
ENST00000509727 0.66767930889078 0.418284070613418 0.0592241723147633 ENSG00000157191 NECAP2
ENST00000263511 0.382532083630294 0.146571778411251 0.0798406321567361 ENSG00000080947 CROCCP3
ENST00000591348 0.552778396732432 0.289715411437884 0.0587667817748783 ENSG00000080947 CROCCP3
ENST00000420820 0.828573742707717 0.646114699342895 0.0325222383079117 ENSG00000080947 CROCCP3
ENST00000590118 0.0751496558405841 0.00973653258397523 0.183187168568958 ENSG00000080947 CROCCP3
ENST00000589964 0.0820232274432661 0.0111270413603815 0.179972918105343 ENSG00000080947 CROCCP3
ENST00000430580 0.185768575683015 0.042534597601762 0.0740110328535076 ENSG00000219481 NBPF1
ENST00000392963 0.463857889328356 0.208826406567481 0.0527458302669445 ENSG00000219481 NBPF1
ENST00000420031 0.96249195364939 0.908262950858701 -0.00710952536203717 ENSG00000219481 NBPF1
ENST00000432949 0.776630785237605 0.566259744528364 -0.0316806934234518 ENSG00000219481 NBPF1
ENST00000287968 0.881855425902968 0.740163693644133 -0.0233170870850966 ENSG00000219481 NBPF1
ENST00000420513 0.403504082522775 0.161232743179488 0.0678982931493115 ENSG00000219481 NBPF1
ENST00000599069 0.171329406134885 0.0370997728680235 0.0969237425999882 ENSG00000219481 NBPF1
ENST00000599908 0.649029573495368 0.396204631605714 0.0558294582160105 ENSG00000219481 NBPF1
ENST00000449853 0.185120090977607 0.0422797581603135 0.109683819928761 ENSG00000219481 NBPF1
ENST00000540383 0.674566715134168 0.426581147825949 0.0431394649264149 ENSG00000215908 CROCCP2
ENST00000412962 0.65111401261012 0.398565237922268 0.0452797533715499 ENSG00000215908 CROCCP2
ENST00000362058 0.849718922581412 0.681580637474146 0.028759251069707 ENSG00000215908 CROCCP2
ENST00000466256 0.352984161036845 0.126974362789622 0.0963823986503883 ENSG00000058453 CROCC
ENST00000375541 0.410157894782588 0.166171978649533 0.0787093088183993 ENSG00000058453 CROCC
ENST00000445545 0.275678759174977 0.082351509010511 0.105022307553645 ENSG00000058453 CROCC
ENST00000467938 0.407699868783729 0.164544284318979 0.0849398771336323 ENSG00000058453 CROCC
ENST00000492631 0.592360173454636 0.330939734602421 0.069887162689114 ENSG00000058453 CROCC
ENST00000494191 0.349948680262898 0.124797857702602 0.109987398267672 ENSG00000058453 CROCC
ENST00000486318 0.306246728642036 0.0987810124410166 0.125910373410605 ENSG00000058453 CROCC
ENST00000465021 0.852751407469837 0.68803002131657 0.0300601270899703 ENSG00000058453 CROCC
ENST00000375535 0.735795765751693 0.507796413666767 0.0392271516182361 ENSG00000117122 MFAP2
ENST00000375534 0.739174688877277 0.512181825733356 0.039127415901786 ENSG00000117122 MFAP2
ENST00000490075 0.727868735524475 0.496328033527082 0.040443993384743 ENSG00000117122 MFAP2
ENST00000438542 0.729932497869315 0.499294363816428 0.0401766040581454 ENSG00000117122 MFAP2
ENST00000476788 0.757232972670792 0.537694658658997 0.0370746196114396 ENSG00000117122 MFAP2
ENST00000478684 0.917335799125739 0.80807061197011 0.0152197644883528 ENSG00000117122 MFAP2
ENST00000492598 0.946637802904378 0.871253308503659 0.0102306545946095 ENSG00000117122 MFAP2
ENST00000446261 0.466586714955983 0.211523293983507 0.0701512594740072 ENSG00000226526 RP1-37C10.3
ENST00000326735 0.307638085489319 0.0995070363735949 0.089597265180586 ENSG00000159363 ATP13A2
ENST00000341676 0.291191388715843 0.0905689306664724 0.0926932254777935 ENSG00000159363 ATP13A2
ENST00000452699 0.291351282000741 0.0906457312723204 0.0926815666217014 ENSG00000159363 ATP13A2
ENST00000466561 0.998797429264876 0.996562518350364 -0.000289539913089972 ENSG00000159363 ATP13A2
ENST00000502418 0.705821363190158 0.466038644173479 -0.050525653483188 ENSG00000159363 ATP13A2
ENST00000503552 0.347933325248814 0.123546272403408 0.106373406694832 ENSG00000159363 ATP13A2
ENST00000463860 0.0801380078850822 0.0107480888501419 0.177075525305031 ENSG00000159363 ATP13A2
ENST00000502860 0.139935424498788 0.026441954758765 0.157076381610259 ENSG00000159363 ATP13A2
ENST00000506174 0.186609025672032 0.0428871278655469 0.147077563970266 ENSG00000159363 ATP13A2
ENST00000510069 0.0185277426726326 0.00117561461770483 0.200709437320388 ENSG00000159363 ATP13A2
ENST00000511957 0.106990775434215 0.0170261444512007 0.165831199649639 ENSG00000159363 ATP13A2
ENST00000508222 0.0909675458812108 0.0131590943645242 0.171968655291342 ENSG00000159363 ATP13A2
ENST00000509619 0.188637225398161 0.0436521307273045 0.141156728329532 ENSG00000159363 ATP13A2
ENST00000375499 0.977210230009091 0.942157287562357 -0.00337730495876524 ENSG00000117118 SDHB
ENST00000485092 0.459588947552122 0.205233753939487 0.0918240387883206 ENSG00000117118 SDHB
ENST00000475049 0.538876754002974 0.276390827997049 0.0788801422426788 ENSG00000117118 SDHB
ENST00000485515 0.971069982124739 0.927737555657854 0.00435036749225989 ENSG00000117118 SDHB
ENST00000491274 0.947415963156169 0.872876188086638 0.00841828325776266 ENSG00000117118 SDHB
ENST00000475506 0.956799729810302 0.894739458021393 -0.00751090882279763 ENSG00000117118 SDHB
ENST00000463045 0.912798736403246 0.799472098746486 -0.0144739549261157 ENSG00000117118 SDHB
ENST00000466613 0.828772395329514 0.646425554371061 -0.0285237230716401 ENSG00000117118 SDHB
ENST00000439577 0.4835065604542 0.226356130488011 0.0834454530179324 ENSG00000227751 RP1-20B21.4
ENST00000375436 0.229073010882856 0.0602507087951881 -0.0791744052386145 ENSG00000179051 RCC2
ENST00000474892 0.893883320117487 0.762740213844821 -0.017359967987206 ENSG00000179051 RCC2
ENST00000375433 0.0485011344341642 0.0049417849778162 -0.128335478678794 ENSG00000179051 RCC2
ENST00000361221 0.663876004928787 0.414006646835426 -0.0477913614925403 ENSG00000074964 ARHGEF10L
ENST00000452522 0.663876004928787 0.414006646835426 -0.0477913614925403 ENSG00000074964 ARHGEF10L
ENST00000434513 0.664163268272697 0.414349014643665 -0.0496636289407506 ENSG00000074964 ARHGEF10L
ENST00000375415 0.550108217907425 0.287205573186103 -0.0652621750479659 ENSG00000074964 ARHGEF10L
ENST00000375420 0.466035139668581 0.211009804049694 -0.0912632327782105 ENSG00000074964 ARHGEF10L
ENST00000469726 0.598916509770086 0.338049906258628 -0.0598075531127788 ENSG00000074964 ARHGEF10L
ENST00000375408 0.646019177276079 0.392777739696725 -0.0546251188992434 ENSG00000074964 ARHGEF10L
ENST00000167825 0.646019177276079 0.392777739696725 -0.0546251188992434 ENSG00000074964 ARHGEF10L
ENST00000475356 0.394349212778042 0.154643058014165 -0.0909577720600975 ENSG00000074964 ARHGEF10L
ENST00000494072 0.529346785082434 0.267956354783614 0.052124360857075 ENSG00000255275 RP13-279N23.2
ENST00000538309 0.281498216775832 0.0854271861665051 0.11598703291138 ENSG00000159423 ALDH4A1
ENST00000538839 0.327969986405641 0.111432704688865 0.10841051027772 ENSG00000159423 ALDH4A1
ENST00000290597 0.326579367383185 0.110714853699452 0.108703387607634 ENSG00000159423 ALDH4A1
ENST00000375341 0.344250181321315 0.121453959986414 0.105607962678938 ENSG00000159423 ALDH4A1
ENST00000432718 0.350084545930711 0.124930061187702 0.115746469843262 ENSG00000159423 ALDH4A1
ENST00000455833 0.975100368116637 0.937200610196881 0.00366547723223014 ENSG00000169991 IFFO2
ENST00000355609 0.353310146595499 0.127231374237648 -0.112143259402657 ENSG00000169991 IFFO2
ENST00000416166 0.409032670465394 0.165470269776221 -0.0798824511679323 ENSG00000169991 IFFO2
ENST00000375254 0.540561790845631 0.278085835929171 -0.0457672888726365 ENSG00000127481 UBR4
ENST00000375226 0.540545939947721 0.278053237517711 -0.0457688885834004 ENSG00000127481 UBR4
ENST00000375267 0.540545939947721 0.278053237517711 -0.0457688885834004 ENSG00000127481 UBR4
ENST00000375217 0.540545939947721 0.278053237517711 -0.0457688885834004 ENSG00000127481 UBR4
ENST00000375225 0.696974783853387 0.455197923109837 -0.0493074431710328 ENSG00000127481 UBR4
ENST00000429347 0.258506438231695 0.0738160293231431 -0.0871666660184189 ENSG00000127481 UBR4
ENST00000375224 0.26183767958417 0.0754663309648065 -0.0812951200776772 ENSG00000127481 UBR4
ENST00000459947 0.886491218371561 0.748643464537596 -0.0225028636812772 ENSG00000127481 UBR4
ENST00000486515 0.721852573470147 0.487903999891639 0.0523669995282083 ENSG00000127481 UBR4
ENST00000543981 0.267837128127547 0.0784518007157148 -0.0822069770513871 ENSG00000127481 UBR4
ENST00000492606 0.782342682829405 0.57455697525581 -0.0421862346168713 ENSG00000127481 UBR4
ENST00000467272 0.165035273353438 0.0348771762394042 -0.11391906006539 ENSG00000127481 UBR4
ENST00000483922 0.613301126157471 0.353462286166654 -0.0681440899513058 ENSG00000127481 UBR4
ENST00000494503 0.941632940489625 0.86004406130377 0.0116484094092846 ENSG00000127481 UBR4
ENST00000466969 0.937124652188774 0.850051519297335 -0.0141762635891955 ENSG00000127481 UBR4
ENST00000375218 0.715383645307975 0.479013355357005 0.0443204276643632 ENSG00000127481 UBR4
ENST00000425413 0.408703706324484 0.165181956772648 -0.0734353668481065 ENSG00000127481 UBR4
ENST00000417040 0.570934304665212 0.308601410900902 -0.0484915703870039 ENSG00000127481 UBR4
ENST00000475973 0.999698002500413 0.999133869453608 7.30023296653344e-05 ENSG00000127481 UBR4
ENST00000465036 0.861078124785199 0.70254084857921 -0.0283377352482518 ENSG00000127481 UBR4
ENST00000419533 0.96249195364939 0.908259387321334 -0.00523542732118163 ENSG00000127481 UBR4
ENST00000497018 0.750117831615246 0.527277913217137 0.0483394213590527 ENSG00000127481 UBR4
ENST00000437898 0.562713589790075 0.300161952843127 0.0307059123131251 ENSG00000230424 RP1-43E13.2
ENST00000477853 0.633577349253566 0.378077185042735 0.0261467246347681 ENSG00000127463 EMC1
ENST00000480380 0.195623079869627 0.0463444009499993 -0.0770275797097345 ENSG00000127463 EMC1
ENST00000375199 0.619244921186433 0.360543560011443 0.0282801622977914 ENSG00000127463 EMC1
ENST00000375208 0.433034325187564 0.183478846136401 0.0459366708680993 ENSG00000127463 EMC1
ENST00000461353 0.810316344243111 0.618291710126227 -0.0246375538341039 ENSG00000127463 EMC1
ENST00000486405 0.0874866822223023 0.0123742304917044 0.137611103254416 ENSG00000127463 EMC1
ENST00000486238 0.192245870984166 0.0450692633763898 0.117585270081211 ENSG00000127463 EMC1
ENST00000494770 0.270256132321048 0.0797403550953019 0.0898848990239188 ENSG00000127463 EMC1
ENST00000462505 0.123790174673151 0.0215530234995066 0.139731166521072 ENSG00000127463 EMC1
ENST00000496654 0.433666350678103 0.184051057348107 0.0883852923290893 ENSG00000127463 EMC1
ENST00000467423 0.256534681085836 0.0728104271247539 0.0965823761805724 ENSG00000127463 EMC1
ENST00000475079 0.94514386620883 0.867883005729895 0.00833351076547315 ENSG00000127463 EMC1
ENST00000488681 0.854546081827104 0.691252612732118 0.0207196175295554 ENSG00000127463 EMC1
ENST00000356068 0.851133928246741 0.684701495414285 0.0211770460079422 ENSG00000127463 EMC1
ENST00000330263 0.499363883883373 0.239442568116711 0.0531998214146082 ENSG00000053372 MRTO4
ENST00000493700 0.528223811282702 0.266933347127603 0.0755978398939289 ENSG00000053372 MRTO4
ENST00000479559 0.922632677260659 0.819034371130196 -0.0147868522241496 ENSG00000053372 MRTO4
ENST00000235835 0.21310254122219 0.0535109409905724 0.105603178259796 ENSG00000053371 AKR7A2
ENST00000330072 0.209667935736907 0.052072842649132 0.106193938718313 ENSG00000053371 AKR7A2
ENST00000489286 0.204030784015291 0.0498181493054081 0.112769680896202 ENSG00000053371 AKR7A2
ENST00000481966 0.262961185627317 0.0760528433204653 0.113491706009506 ENSG00000053371 AKR7A2
ENST00000492217 0.230685306005473 0.0609125966177081 0.122075059018123 ENSG00000053371 AKR7A2
ENST00000375155 0.0499302057705363 0.00517946843655988 0.192942141411027 ENSG00000040487 PQLC2
ENST00000375153 0.0499302057705363 0.00517946843655988 0.192942141411027 ENSG00000040487 PQLC2
ENST00000469076 0.0469544299440484 0.004712207237603 0.195049378660247 ENSG00000040487 PQLC2
ENST00000400548 0.0473228174046518 0.004766203304757 0.194903202605164 ENSG00000040487 PQLC2
ENST00000497827 0.0383672169313551 0.00346953324169532 0.20622924402059 ENSG00000040487 PQLC2
ENST00000401084 0.400887942034863 0.159365018531086 -0.0563705189577899 ENSG00000077549 CAPZB
ENST00000264203 0.400910954937935 0.159382868215567 -0.0563702968081801 ENSG00000077549 CAPZB
ENST00000375144 0.752019847904421 0.529871671800435 -0.0263113499821876 ENSG00000077549 CAPZB
ENST00000375142 0.400797389338624 0.159307273864131 -0.0563852656631965 ENSG00000077549 CAPZB
ENST00000433834 0.450904163180957 0.198032994260345 -0.0505061413282721 ENSG00000077549 CAPZB
ENST00000264202 0.22821083184107 0.0599050647473509 -0.0749888280126562 ENSG00000077549 CAPZB
ENST00000413711 0.146379608856456 0.0285232857288362 -0.0979307937834737 ENSG00000077549 CAPZB
ENST00000459967 0.162158927566204 0.0338680910258295 -0.108860980037105 ENSG00000077549 CAPZB
ENST00000457768 0.477635227563376 0.221142965330916 -0.0767929372560822 ENSG00000077549 CAPZB
ENST00000489607 0.356393916918541 0.12922401456397 -0.0907561230245128 ENSG00000077549 CAPZB
ENST00000482808 0.089925112223237 0.0129001565649548 -0.137761340324932 ENSG00000077549 CAPZB
ENST00000602662 0.70936528827273 0.470532422324307 -0.0373762558283027 ENSG00000270136 MINOS1-NBL1
ENST00000486890 0.43925778997995 0.18870922980374 -0.0815121569589855 ENSG00000173436 MINOS1
ENST00000322753 0.404551213023193 0.16209090546059 -0.0870577875472811 ENSG00000173436 MINOS1
ENST00000498067 0.428301683921901 0.179693446506252 -0.101435723900542 ENSG00000173436 MINOS1
ENST00000462646 0.42788151959495 0.179435424984623 -0.0831367115836634 ENSG00000173436 MINOS1
ENST00000467029 0.460410512972455 0.205920399371092 -0.0797945866214894 ENSG00000173436 MINOS1
ENST00000481464 0.46043497236261 0.205944399219174 -0.0797890752664697 ENSG00000173436 MINOS1
ENST00000498642 0.456414267938561 0.20258772626098 -0.080436654609669 ENSG00000173436 MINOS1
ENST00000479642 0.445772831107622 0.193930844353088 -0.0968490128493485 ENSG00000173436 MINOS1
ENST00000602293 0.655234785117069 0.403079207165114 -0.0491143669342145 ENSG00000270136 MINOS1-NBL1
ENST00000602384 0.654688523624387 0.402458418406609 -0.049533408350429 ENSG00000270136 MINOS1-NBL1
ENST00000602450 0.655246940684916 0.403193733211064 -0.049108834558409 ENSG00000270136 MINOS1-NBL1
ENST00000485362 0.458909481437598 0.204746068978979 -0.0799980599924559 ENSG00000173436 MINOS1
ENST00000428975 0.158851179600481 0.0326332318745076 0.146322106221412 ENSG00000158747 NBL1
ENST00000289749 0.198332839964811 0.0474360459805439 0.134270378939363 ENSG00000158747 NBL1
ENST00000451758 0.168890947240156 0.0362088525505054 0.142947577882227 ENSG00000158747 NBL1
ENST00000439664 0.168764121055126 0.0361523592185285 0.146612163879712 ENSG00000158747 NBL1
ENST00000375136 0.337454479990918 0.117160047079724 0.0815952865558696 ENSG00000158747 NBL1
ENST00000548815 0.341301505894393 0.119546259352198 0.0811088439260484 ENSG00000158747 NBL1
ENST00000425400 0.186382919496088 0.0427878538114411 0.139716991812345 ENSG00000158747 NBL1
ENST00000439278 0.466904558225152 0.21182445779293 0.0898211828434499 ENSG00000158747 NBL1
ENST00000427894 0.218027219885057 0.0555614624636274 0.132073697689622 ENSG00000158747 NBL1
ENST00000294543 0.511227800303191 0.250745671578675 -0.0785108321103482 ENSG00000162542 TMCO4
ENST00000375127 0.505868824903073 0.245710839373083 -0.0795094798946132 ENSG00000162542 TMCO4
ENST00000375122 0.510426269901659 0.250069296831788 -0.0785651255635661 ENSG00000162542 TMCO4
ENST00000489135 0.853391824958195 0.689074039568491 -0.0295542717356682 ENSG00000162542 TMCO4
ENST00000496528 0.232525629278881 0.0616357314866786 -0.139702642010593 ENSG00000162542 TMCO4
ENST00000375120 0.989702839537539 0.971993156477282 0.00183689951953566 ENSG00000169914 OTUD3
ENST00000375078 0.352302112298647 0.126497520207765 -0.097760859513303 ENSG00000162545 CAMK2N1
ENST00000489020 0.246157463697857 0.0678536471951868 -0.138693657855162 ENSG00000162545 CAMK2N1
ENST00000264198 0.351344245298719 0.125760134049203 0.0856707855095799 ENSG00000090432 MUL1
ENST00000321556 0.0154898725417768 0.000910071405453987 0.140607463070892 ENSG00000158828 PINK1
ENST00000492302 0.0525980952885729 0.00560618517053383 0.120465728849268 ENSG00000158828 PINK1
ENST00000451424 0.181701118459693 0.0409388991900092 0.0742652752082023 ENSG00000117242 PINK1-AS
ENST00000400490 0.18907055164812 0.0437975452308845 0.0899499712003815 ENSG00000158828 PINK1
ENST00000535128 0.52309509734614 0.262328084282627 0.0802221734785044 ENSG00000257033 AL391357.1
ENST00000602624 0.180621910393859 0.0405431259880826 0.0786842242525522 ENSG00000244038 DDOST
ENST00000375048 0.179985558610004 0.040288727097502 0.0787638988431881 ENSG00000244038 DDOST
ENST00000415136 0.168935945360718 0.0362221663657452 0.0802846703831195 ENSG00000244038 DDOST
ENST00000475210 0.201426793885125 0.0487854438030029 0.104503548988813 ENSG00000244038 DDOST
ENST00000464364 0.166644405953894 0.0354220235839966 0.0890808552815327 ENSG00000244038 DDOST
ENST00000477229 0.287370695302327 0.0885572891132858 0.0763252404884861 ENSG00000244038 DDOST
ENST00000375031 0.485033743753012 0.227676204690626 0.0894553497959849 ENSG00000189410 SH2D5
ENST00000460804 0.448785394666203 0.196298865070874 0.0958387637464379 ENSG00000189410 SH2D5
ENST00000312239 0.900774691793905 0.776189797254481 -0.0114669850280513 ENSG00000127483 HP1BP3
ENST00000375003 0.887313977238742 0.750030088900696 -0.0127957246054708 ENSG00000127483 HP1BP3
ENST00000413451 0.918570384871414 0.810109634217733 0.0163377823314712 ENSG00000203394 RP5-930J4.4
ENST00000488722 0.930483906715042 0.835751086972363 -0.010006360233698 ENSG00000127483 HP1BP3
ENST00000491748 0.907565233736809 0.789149566474402 -0.0161324201402405 ENSG00000127483 HP1BP3
ENST00000419948 0.941663979048421 0.860337126897376 -0.00797553711106305 ENSG00000127483 HP1BP3
ENST00000438032 0.902978880348569 0.780568304288988 -0.0114699753175289 ENSG00000127483 HP1BP3
ENST00000424732 0.89442298942442 0.764310111814597 -0.0122235896021845 ENSG00000127483 HP1BP3
ENST00000417710 0.951360383449364 0.882116164718774 -0.00708275819943819 ENSG00000127483 HP1BP3
ENST00000487117 0.996117718389191 0.989783140879115 -0.000629602369949538 ENSG00000127483 HP1BP3
ENST00000375000 0.994168179906242 0.985428065190997 -0.000882061830484072 ENSG00000127483 HP1BP3
ENST00000437575 0.89119941345249 0.757864265597959 -0.0149685285018357 ENSG00000127483 HP1BP3
ENST00000419490 0.861669360471511 0.703546875305386 -0.0187086682726361 ENSG00000127483 HP1BP3
ENST00000414993 0.865511334601026 0.710119733994077 -0.0182148746352534 ENSG00000127483 HP1BP3
ENST00000443615 0.874453930887439 0.7260769518537 -0.0174292734957776 ENSG00000127483 HP1BP3
ENST00000264211 0.0104268401912649 0.000514049365580921 -0.104438695541611 ENSG00000075151 EIF4G3
ENST00000400422 0.00375162133005774 0.000122422048352704 -0.138213700657999 ENSG00000075151 EIF4G3
ENST00000602326 0.00375162133005774 0.000122422048352704 -0.138213700657999 ENSG00000075151 EIF4G3
ENST00000374935 0.00970821921518996 0.000465662448112726 -0.105079127625262 ENSG00000075151 EIF4G3
ENST00000537738 0.0447543515050483 0.00437109943896029 -0.088085299867746 ENSG00000075151 EIF4G3
ENST00000374937 0.0134157575090979 0.000745408831854728 -0.10259930424707 ENSG00000075151 EIF4G3
ENST00000536266 0.011801463873437 0.000616782059647664 -0.0994121177783801 ENSG00000075151 EIF4G3
ENST00000435383 0.0655187093619118 0.00785324489489564 -0.151285987664982 ENSG00000075151 EIF4G3
ENST00000496705 0.866885392005269 0.712189590790555 -0.0182386720836849 ENSG00000075151 EIF4G3
ENST00000374933 0.119390272183961 0.0202661194098853 -0.106222883901346 ENSG00000075151 EIF4G3
ENST00000544689 0.110708869980139 0.0179995473639696 -0.107000901132582 ENSG00000075151 EIF4G3
ENST00000356916 0.0431243281640234 0.0041397932363775 -0.15609448568811 ENSG00000075151 EIF4G3
ENST00000374927 0.40643538682806 0.163510973103233 -0.0703419637381416 ENSG00000075151 EIF4G3
ENST00000438975 0.0202716648359468 0.00134060625194261 -0.188400388236613 ENSG00000075151 EIF4G3
ENST00000411888 0.0171566910278842 0.00105212710934002 -0.190287919974196 ENSG00000075151 EIF4G3
ENST00000476088 0.936914718042327 0.84937349977252 -0.0143078358082911 ENSG00000075151 EIF4G3
ENST00000463775 0.496704287225636 0.237358769905055 -0.0879056041123815 ENSG00000075151 EIF4G3
ENST00000415912 0.146440838847995 0.0285499999942287 0.0820777156474877 ENSG00000117298 ECE1
ENST00000357071 0.323057255587818 0.108489478283574 0.0630104173525416 ENSG00000117298 ECE1
ENST00000531334 0.460810243597272 0.206264203818345 0.0709561315889686 ENSG00000117298 ECE1
ENST00000374893 0.423065364767158 0.175805250022019 0.0562095726136808 ENSG00000117298 ECE1
ENST00000436918 0.4170594558381 0.171564236100824 0.0566520840766392 ENSG00000117298 ECE1
ENST00000264205 0.464251801280626 0.209211301293665 0.0521365719982375 ENSG00000117298 ECE1
ENST00000526194 0.456777684448078 0.202912614492638 0.0592866255378037 ENSG00000117298 ECE1
ENST00000470394 0.0458035524856922 0.00452358039294359 0.15782181306628 ENSG00000117298 ECE1
ENST00000528294 0.219926930493911 0.0563462967805484 0.106380860715769 ENSG00000117298 ECE1
ENST00000473505 0.946276123295811 0.870532135998826 -0.0101994709474073 ENSG00000117298 ECE1
ENST00000481130 0.622921283762232 0.365294375091348 -0.0608504303540094 ENSG00000117298 ECE1
ENST00000527991 0.672375148185095 0.423531684977174 -0.0540543678807335 ENSG00000117298 ECE1
ENST00000463334 0.767124901589004 0.551825704799697 -0.0362323561181453 ENSG00000117298 ECE1
ENST00000454000 0.003002806748391 8.78855961585098e-05 -0.1993086922353 ENSG00000142794 NBPF3
ENST00000475869 0.369248270596274 0.137821635987635 -0.111928100221482 ENSG00000142794 NBPF3
ENST00000318220 0.00532813415234501 0.000200684883660152 -0.18648337744692 ENSG00000142794 NBPF3
ENST00000478653 0.187450926151261 0.0432209771992734 -0.130756375468539 ENSG00000142794 NBPF3
ENST00000318249 0.00532813415234501 0.000200684883660152 -0.18648337744692 ENSG00000142794 NBPF3
ENST00000485941 0.56800966729355 0.305653651659602 -0.0748133744452062 ENSG00000142794 NBPF3
ENST00000342104 0.00532813415234501 0.000200684883660152 -0.18648337744692 ENSG00000142794 NBPF3
ENST00000486229 0.000902140368453398 1.55857086520506e-05 -0.232752075313513 ENSG00000142794 NBPF3
ENST00000434838 0.0116141815552901 0.000602330721469915 -0.183809472065315 ENSG00000142794 NBPF3
ENST00000400301 0.281471156982781 0.0853964480572583 -0.0652211179232602 ENSG00000090686 USP48
ENST00000308271 0.275634785982809 0.082320426103733 -0.0660822933504543 ENSG00000090686 USP48
ENST00000374732 0.291215951136183 0.0905898738893093 -0.0757876666829745 ENSG00000090686 USP48
ENST00000529637 0.356615235111926 0.129383708737539 -0.0591836265956593 ENSG00000090686 USP48
ENST00000464577 0.685953509763441 0.440898332372341 -0.0445896059397283 ENSG00000090686 USP48
ENST00000471752 0.550331153494106 0.28750710328229 -0.0741381336994059 ENSG00000090686 USP48
ENST00000487880 0.687030884315687 0.442224547985336 -0.0453514184807298 ENSG00000090686 USP48
ENST00000526044 0.698419122335842 0.456976888193436 -0.0438956657835364 ENSG00000090686 USP48
ENST00000534705 0.640275934827564 0.38626467348758 -0.0510034883731365 ENSG00000090686 USP48
ENST00000421625 0.571219849197046 0.308832113322159 -0.0485985628862592 ENSG00000090686 USP48
ENST00000374730 0.936769230123929 0.849099284268969 -0.0119414341238465 ENSG00000090686 USP48
ENST00000527823 0.873591041392382 0.724282675991329 -0.022274111983468 ENSG00000090686 USP48
ENST00000532737 0.626783891467972 0.36992202946871 -0.0543652207585481 ENSG00000090686 USP48
ENST00000489108 0.984993981672644 0.960494462350745 -0.00335942845513481 ENSG00000090686 USP48
ENST00000344642 0.661548211536521 0.411096095255696 -0.0428323975244521 ENSG00000187942 LDLRAD2
ENST00000543870 0.588483360883558 0.327108337885563 -0.0567122555328456 ENSG00000187942 LDLRAD2
ENST00000484271 0.540782647584414 0.278293169509888 0.0771607221411865 ENSG00000187942 LDLRAD2
ENST00000486901 0.820829987794939 0.63482067890245 -0.0249453336598148 ENSG00000142798 HSPG2
ENST00000374695 0.847662507847658 0.678259649198458 0.0196313307647799 ENSG00000142798 HSPG2
ENST00000481644 0.287460974904597 0.0886007076500055 -0.109370611344161 ENSG00000142798 HSPG2
ENST00000469378 0.58416335575523 0.322957407665305 0.0603676672731554 ENSG00000142798 HSPG2
ENST00000426143 0.960982210903609 0.904542795116022 -0.00734139747229062 ENSG00000142798 HSPG2
ENST00000471322 0.615283319774953 0.355636674915289 0.0518959543881457 ENSG00000142798 HSPG2
ENST00000374676 0.255990329694889 0.0725309175140682 0.0937259849755358 ENSG00000142798 HSPG2
ENST00000453796 0.225925753623006 0.0589056002403319 0.115534347822632 ENSG00000142798 HSPG2
ENST00000430507 0.170733077788672 0.0369132069668007 0.101843308101136 ENSG00000142798 HSPG2
ENST00000493940 0.337751329277937 0.11737765751332 0.0833461221532334 ENSG00000142798 HSPG2
ENST00000427897 0.679318552669538 0.432306357807975 0.0510772056723665 ENSG00000142798 HSPG2
ENST00000498495 0.687420250239805 0.442792469772411 0.0523886968403749 ENSG00000142798 HSPG2
ENST00000480900 0.693397851438778 0.45056079885416 0.0470062145211447 ENSG00000142798 HSPG2
ENST00000412328 0.880991397225422 0.73863411295392 -0.0178383854743056 ENSG00000142798 HSPG2
ENST00000374673 0.95142907800794 0.882685903351928 -0.00850350559231969 ENSG00000142798 HSPG2
ENST00000439717 0.858755673856958 0.698232320568413 -0.0203773388413919 ENSG00000142798 HSPG2
ENST00000400259 0.232214801216881 0.0615105001997075 -0.0700350682904855 ENSG00000070831 CDC42
ENST00000344548 0.23070301377029 0.0609247831240708 -0.0701719794875694 ENSG00000070831 CDC42
ENST00000315554 0.0289865549838155 0.00228529145142562 -0.101567179982264 ENSG00000070831 CDC42
ENST00000498236 0.0356128581688211 0.00309408178601592 -0.097650845524166 ENSG00000070831 CDC42
ENST00000421089 0.0456855316589393 0.00450365570532295 -0.0942784735645702 ENSG00000070831 CDC42
ENST00000411827 0.0485935466623572 0.00495854669357394 -0.0967087765875124 ENSG00000070831 CDC42
ENST00000404138 0.697408554394975 0.455637696831062 0.0348111652124678 ENSG00000184677 ZBTB40
ENST00000400239 0.41048596795153 0.166461141045279 -0.0940162468507802 ENSG00000184677 ZBTB40
ENST00000375647 0.697408554394975 0.455637696831062 0.0348111652124678 ENSG00000184677 ZBTB40
ENST00000374651 0.869476346744682 0.716233605667943 0.0185431906608355 ENSG00000184677 ZBTB40
ENST00000544305 0.14463430726294 0.027976015937825 -0.124630763618294 ENSG00000133216 EPHB2
ENST00000374630 0.271695701293805 0.0803361162156105 -0.0931360480607369 ENSG00000133216 EPHB2
ENST00000400191 0.24472734066664 0.0671752634843785 -0.085250527288954 ENSG00000133216 EPHB2
ENST00000374632 0.279490566034757 0.0844106506774968 -0.0854187526553033 ENSG00000133216 EPHB2
ENST00000374627 0.731675003356512 0.502019595289429 -0.0370688128004826 ENSG00000133216 EPHB2
ENST00000465676 0.543383021085141 0.28074071723347 -0.0685368564697927 ENSG00000133216 EPHB2
ENST00000356634 0.606467602753269 0.346028091934183 0.0322542105324409 ENSG00000004487 KDM1A
ENST00000400181 0.609493650174261 0.349043907449408 0.0320555185110565 ENSG00000004487 KDM1A
ENST00000542151 0.609393191361586 0.348939627414695 0.032057230565939 ENSG00000004487 KDM1A
ENST00000427154 0.824612004264472 0.64066291789717 -0.014036816372272 ENSG00000240553 RP1-184J9.2
ENST00000481879 0.687547140432126 0.442982140604843 -0.0556014202967793 ENSG00000004487 KDM1A
ENST00000465864 0.644286457424242 0.390736184583162 0.0483436138844171 ENSG00000004487 KDM1A
ENST00000494920 0.832884550812055 0.652807950288889 0.0216813897594402 ENSG00000004487 KDM1A
ENST00000602503 0.699116714903193 0.457874421738757 0.0413581848652011 ENSG00000004487 KDM1A
ENST00000374623 0.774379898138239 0.563121153177206 -0.0176335408496597 ENSG00000169641 LUZP1
ENST00000418342 0.13539338723465 0.0250169128091068 -0.0652264622611078 ENSG00000169641 LUZP1
ENST00000302291 0.13396296402456 0.0245351869672216 -0.0654113820157221 ENSG00000169641 LUZP1
ENST00000314174 0.108990078117601 0.0175769751115645 -0.0813757823648145 ENSG00000169641 LUZP1
ENST00000471849 0.0444108466328946 0.00432515042337135 -0.131977784167806 ENSG00000169641 LUZP1
ENST00000475164 0.00462050836207878 0.000163161121772394 -0.224091654858453 ENSG00000169641 LUZP1
ENST00000566551 0.504363688588187 0.244456466972224 -0.0891753713032808 ENSG00000261326 RP5-1057J7.6
ENST00000464516 0.245881218137519 0.0677348069151148 -0.1408255434885 ENSG00000125944 HNRNPR
ENST00000478691 0.398019954895876 0.157277912187836 -0.045681538253993 ENSG00000125944 HNRNPR
ENST00000374616 0.465623516376692 0.210543354120585 -0.0406321404123713 ENSG00000125944 HNRNPR
ENST00000476660 0.841153026867696 0.666597240917346 0.0199884048954657 ENSG00000125944 HNRNPR
ENST00000374612 0.465652278967082 0.210584243143118 -0.0406312886130005 ENSG00000125944 HNRNPR
ENST00000302271 0.463205243040396 0.208230986694901 -0.0408644568495435 ENSG00000125944 HNRNPR
ENST00000427764 0.428398925740271 0.179762835607787 -0.0429216881440792 ENSG00000125944 HNRNPR
ENST00000606561 0.413397278480105 0.168680481294989 -0.0445452543530125 ENSG00000125944 HNRNPR
ENST00000426846 0.434115514600321 0.184372845964677 -0.0434715147856215 ENSG00000125944 HNRNPR
ENST00000463552 0.0697117146386343 0.00864144074053366 -0.0910294055793299 ENSG00000125944 HNRNPR
ENST00000470941 0.4267777131484 0.178577033538899 -0.0560533236613643 ENSG00000125944 HNRNPR
ENST00000476451 0.129702971577833 0.0232631771502183 -0.0884641186113327 ENSG00000125944 HNRNPR
ENST00000490652 0.348379573805461 0.123773441565475 -0.089182230184559 ENSG00000125944 HNRNPR
ENST00000314011 0.969291874506763 0.923125100725059 0.00638477155449118 ENSG00000125945 ZNF436
ENST00000374608 0.933028621646418 0.840724446125093 -0.0134948440358791 ENSG00000125945 ZNF436
ENST00000450454 0.6248009383847 0.367691008193336 0.0686318973603957 ENSG00000204219 TCEA3
ENST00000495646 0.846331400961589 0.675768286361781 -0.0314144749497589 ENSG00000088280 ASAP3
ENST00000336689 0.537857690519104 0.27541784027984 0.0699971827573178 ENSG00000088280 ASAP3
ENST00000492982 0.46062322469124 0.206158035188609 0.0822888579575249 ENSG00000088280 ASAP3
ENST00000437606 0.487206709243939 0.229293650137181 0.078761444113749 ENSG00000088280 ASAP3
ENST00000478858 0.365619622129126 0.135229995037359 0.110658955507648 ENSG00000088280 ASAP3
ENST00000374561 0.0926628854605409 0.0135624765798935 0.122696531895073 ENSG00000117318 ID3
ENST00000463312 0.696169078714519 0.454021998323437 0.0533935712289218 ENSG00000117318 ID3
ENST00000486541 0.0690767686605249 0.00851807547535307 0.130620921343066 ENSG00000117318 ID3
ENST00000374550 0.81331664473773 0.62291993223643 -0.0236361057743933 ENSG00000142676 RPL11
ENST00000467075 0.606604670345988 0.346179843559397 0.0364021573083869 ENSG00000142676 RPL11
ENST00000482370 0.813506284006117 0.623287836278798 -0.0236213748993531 ENSG00000142676 RPL11
ENST00000443624 0.824527917356488 0.640473116862168 -0.0224169408213405 ENSG00000142676 RPL11
ENST00000458455 0.815826368829678 0.627127050086917 -0.0233979934601491 ENSG00000142676 RPL11
ENST00000418390 0.982471405590623 0.954686834049216 0.0021623002505166 ENSG00000011007 TCEB3
ENST00000609199 0.833303190824291 0.653596171323118 0.0181247695493905 ENSG00000011007 TCEB3
ENST00000487554 0.662939007645297 0.412747370980493 0.0458611997236048 ENSG00000011007 TCEB3
ENST00000427796 0.779047171111916 0.569517983721519 -0.0317570445839914 ENSG00000236810 RP5-886K2.3
ENST00000246151 0.0105757853791856 0.000524376427280805 0.182793580943392 ENSG00000057757 PITHD1
ENST00000415372 0.521705518397083 0.260929190027941 0.0813990295834465 ENSG00000057757 PITHD1
ENST00000374524 0.0201236849498905 0.00132688916597613 0.194929287665514 ENSG00000057757 PITHD1
ENST00000374514 0.0300565011283833 0.00241433136932895 0.140286888614588 ENSG00000011009 LYPLA2
ENST00000400061 0.0295248679002315 0.00235432537879848 0.140560010580467 ENSG00000011009 LYPLA2
ENST00000420982 0.101416484990214 0.0157128471953606 0.11823168830748 ENSG00000011009 LYPLA2
ENST00000374505 0.0465750036467843 0.0046560346134432 0.134474458952082 ENSG00000011009 LYPLA2
ENST00000495365 0.0468115735501765 0.00469035213175161 0.133432237037361 ENSG00000011009 LYPLA2
ENST00000374503 0.0396530699807922 0.00365380218132488 0.136497057836062 ENSG00000011009 LYPLA2
ENST00000374502 0.0486745312997326 0.0049735661802736 0.132611801394606 ENSG00000011009 LYPLA2
ENST00000492577 0.0545091015762894 0.00591827975638125 0.131048673953694 ENSG00000011009 LYPLA2
ENST00000421070 0.220568149639575 0.056639645974902 0.10113334754279 ENSG00000011009 LYPLA2
ENST00000374501 0.00303300153635408 8.90326444762047e-05 0.247739065436703 ENSG00000011009 LYPLA2
ENST00000472213 0.0285826487933839 0.00223452671116927 0.204923639898335 ENSG00000011009 LYPLA2
ENST00000481736 0.182228207035346 0.0411545563881604 0.122491490889465 ENSG00000117308 GALE
ENST00000374497 0.202842888118395 0.0493520011244226 0.116963457797288 ENSG00000117308 GALE
ENST00000456977 0.379914564122588 0.144818489396196 0.107141008121815 ENSG00000117308 GALE
ENST00000459934 0.181944386926645 0.0410371478570945 0.122510054985188 ENSG00000117308 GALE
ENST00000469556 0.307480604820562 0.0994225884299718 0.121105598755298 ENSG00000117308 GALE
ENST00000429356 0.192274448998228 0.0450894475368852 0.12096165321291 ENSG00000117308 GALE
ENST00000418277 0.187171570595843 0.0431179730719657 0.12110386272128 ENSG00000117308 GALE
ENST00000470949 0.365629048332553 0.135260086407074 0.0954674098334263 ENSG00000117308 GALE
ENST00000425913 0.312203667204047 0.10206895824554 0.102531533736596 ENSG00000117308 GALE
ENST00000445705 0.378688427244918 0.143882616357194 0.0937029130526621 ENSG00000117308 GALE
ENST00000467493 0.4835065604542 0.226361181614067 0.078303768429465 ENSG00000117308 GALE
ENST00000486382 0.71441025615052 0.477795831478643 0.0490144691301152 ENSG00000117308 GALE
ENST00000470383 0.370719596457675 0.13875609087197 0.102260486449652 ENSG00000117308 GALE
ENST00000466250 0.399172042361106 0.158189070341977 0.0975427968766453 ENSG00000117308 GALE
ENST00000467070 0.614203324449148 0.354399256541338 0.0664996509907618 ENSG00000117308 GALE
ENST00000374490 0.26943534051121 0.0793461332781985 0.0860632794382613 ENSG00000117305 HMGCL
ENST00000374487 0.264073318091097 0.0765978547706099 0.0868777982433347 ENSG00000117305 HMGCL
ENST00000374483 0.264073318091097 0.0765978547706099 0.0868777982433347 ENSG00000117305 HMGCL
ENST00000436439 0.26943534051121 0.0793461332781985 0.0860632794382613 ENSG00000117305 HMGCL
ENST00000235958 0.269534270752058 0.0793981071062577 0.0860525646197136 ENSG00000117305 HMGCL
ENST00000509389 0.585117186205568 0.323840319630926 0.0515840229880669 ENSG00000117305 HMGCL
ENST00000496907 0.51810446658731 0.257586311784637 0.0828335170145368 ENSG00000117305 HMGCL
ENST00000513148 0.675446962103224 0.427672882515 0.045189893360424 ENSG00000117305 HMGCL
ENST00000498698 0.410456038099242 0.166429146355794 0.0983637269486534 ENSG00000117305 HMGCL
ENST00000374479 0.888339663431984 0.752302723580382 0.0222036297333734 ENSG00000179163 FUCA1
ENST00000471915 0.880965870260215 0.73856456694136 0.0179713353169606 ENSG00000189266 PNRC2
ENST00000334351 0.899764067692004 0.774012165684881 -0.0149035648066464 ENSG00000189266 PNRC2
ENST00000374468 0.96750566265681 0.919051425176148 -0.00527702788577524 ENSG00000189266 PNRC2
ENST00000579103 0.973665841093784 0.934260925255933 0.00542863468482036 ENSG00000189266 PNRC2
ENST00000344989 0.842190861794123 0.668581213122403 0.0170506013498112 ENSG00000188529 SRSF10
ENST00000453840 0.850611242284222 0.683283097131643 0.016245544947242 ENSG00000188529 SRSF10
ENST00000341154 0.842228764408166 0.668677418949691 0.0170430543991236 ENSG00000188529 SRSF10
ENST00000484146 0.829804118851393 0.647902598478973 0.0182543144507794 ENSG00000188529 SRSF10
ENST00000473858 0.829697275576703 0.647774157007567 0.0182598795800973 ENSG00000188529 SRSF10
ENST00000374452 0.832872388163963 0.652765733952379 0.0179900010643829 ENSG00000188529 SRSF10
ENST00000374453 0.838591741748559 0.662308107315072 0.0174554415588298 ENSG00000188529 SRSF10
ENST00000343255 0.80044084906531 0.603164566923103 0.0209895263359756 ENSG00000188529 SRSF10
ENST00000492112 0.800442230993883 0.603177744823093 0.0209901812029312 ENSG00000188529 SRSF10
ENST00000485841 0.927464329797845 0.828770256279241 0.00960739583774289 ENSG00000188529 SRSF10
ENST00000338597 0.965360929997419 0.915132451802854 0.0046994013415191 ENSG00000188529 SRSF10
ENST00000495785 0.841051223866483 0.666468452375549 0.0173655862341407 ENSG00000188529 SRSF10
ENST00000473754 0.944240980700665 0.865678571733061 0.00753188677457599 ENSG00000188529 SRSF10
ENST00000485292 0.404636607405434 0.16214883606835 0.0800193388112932 ENSG00000188529 SRSF10
ENST00000469303 0.65260214394471 0.400337684922293 0.0510391783621349 ENSG00000188529 SRSF10
ENST00000374409 0.691948613965007 0.449054368602321 0.0513801107722279 ENSG00000001460 STPG1
ENST00000440416 0.668587501135427 0.419458769828731 0.0559256195918373 ENSG00000001460 STPG1
ENST00000003583 0.646019960621655 0.392790006985535 0.0583862785714924 ENSG00000001460 STPG1
ENST00000468303 0.607170511825503 0.346674074696274 0.0618690959834018 ENSG00000001460 STPG1
ENST00000337248 0.668789971596249 0.419695579943447 0.0551497904623443 ENSG00000001460 STPG1
ENST00000374399 0.543682175149324 0.28096548918367 -0.0568583983232391 ENSG00000001461 NIPAL3
ENST00000003912 0.806671200755039 0.612700344138796 -0.0240380293080157 ENSG00000001461 NIPAL3
ENST00000488155 0.610917822252294 0.350696491133945 -0.0612798187533773 ENSG00000001461 NIPAL3
ENST00000358028 0.658565330651477 0.407439045851397 -0.048249225725912 ENSG00000001461 NIPAL3
ENST00000339255 0.523068469978447 0.262303378199482 -0.0622882118867521 ENSG00000001461 NIPAL3
ENST00000475663 0.497084016860975 0.237691272123899 -0.0768119282188694 ENSG00000001461 NIPAL3
ENST00000428131 0.901197711712832 0.777137315429121 -0.0184161676392599 ENSG00000001461 NIPAL3
ENST00000432012 0.531063835724252 0.269526922255618 -0.0806235413456142 ENSG00000001461 NIPAL3
ENST00000374395 0.716266765836863 0.480150391929926 0.0481848993465112 ENSG00000117602 RCAN3
ENST00000436717 0.623173381337171 0.365630576950108 0.0653417889871103 ENSG00000117602 RCAN3
ENST00000478890 0.297866300494789 0.0943646801413403 -0.0893005703589094 ENSG00000133226 SRRM1
ENST00000593639 0.396488679761166 0.156157374281829 -0.077016565192234 ENSG00000133226 SRRM1
ENST00000323848 0.994335808983086 0.985731699536463 -0.000752612798991401 ENSG00000133226 SRRM1
ENST00000466910 0.602258710964875 0.341482465359632 -0.0560611066583194 ENSG00000133226 SRRM1
ENST00000468822 0.30115409632038 0.0960350474128294 -0.0832927903537231 ENSG00000133226 SRRM1
ENST00000447431 0.988286462585219 0.968118043267496 -0.00174177592408111 ENSG00000133226 SRRM1
ENST00000600523 0.268010835775101 0.0785717992432295 -0.101588067604367 ENSG00000133226 SRRM1
ENST00000462710 0.338540024947463 0.117891839320052 -0.0825018291232025 ENSG00000133226 SRRM1
ENST00000374389 0.988702934685707 0.969250543226384 -0.00168624008493224 ENSG00000133226 SRRM1
ENST00000490543 0.338540024947463 0.117891839320052 -0.0825018291232025 ENSG00000133226 SRRM1
ENST00000479034 0.936368140951162 0.848339435213065 -0.00809054475563517 ENSG00000133226 SRRM1
ENST00000596378 0.716450035019992 0.480493323762091 -0.03022082845374 ENSG00000133226 SRRM1
ENST00000494934 0.514466719785699 0.253914273794112 -0.0685133531317859 ENSG00000133226 SRRM1
ENST00000495561 0.759193968069769 0.540423769798618 -0.0381704838608217 ENSG00000133226 SRRM1
ENST00000537199 0.8081889385444 0.614830781976861 -0.0255903135069636 ENSG00000133226 SRRM1
ENST00000485441 0.782942601454154 0.575819006459792 -0.0365615846040061 ENSG00000133226 SRRM1
ENST00000470243 0.90215201421214 0.779111818390872 -0.0198994753994046 ENSG00000133226 SRRM1
ENST00000496882 0.793125725218472 0.591494898031155 -0.0339105634608825 ENSG00000133226 SRRM1
ENST00000461768 0.972312452468353 0.930915094154101 -0.00545904078975701 ENSG00000133226 SRRM1
ENST00000485541 0.920883314149443 0.815220019234791 -0.0157836354925635 ENSG00000133226 SRRM1
ENST00000488317 0.852067189977692 0.686765285939328 -0.0280113489423575 ENSG00000133226 SRRM1
ENST00000474843 0.288292599207554 0.0891135703678604 0.125054307941869 ENSG00000133226 SRRM1
ENST00000374379 0.559049641902806 0.29623582420289 -0.0481185987835878 ENSG00000169504 CLIC4
ENST00000497755 0.0017016114678257 3.97385525481656e-05 -0.17998505920625 ENSG00000169504 CLIC4
ENST00000488683 0.55866671795672 0.295859748229783 -0.0481524373825463 ENSG00000169504 CLIC4
ENST00000489758 0.0217303404400442 0.00147662667800962 -0.165446229099341 ENSG00000169504 CLIC4
ENST00000236273 0.193953991069209 0.0457391201198601 -0.0854164043880175 ENSG00000117614 SYF2
ENST00000354361 0.236850417424435 0.0635994098425753 -0.079461515879512 ENSG00000117614 SYF2
ENST00000474160 0.561993055867441 0.299488003207268 -0.0523371469071388 ENSG00000117614 SYF2
ENST00000476231 0.734946467787579 0.506348917518693 -0.0376197845349206 ENSG00000117614 SYF2
ENST00000243189 0.00544383481779624 0.00020712199667054 0.175216454545092 ENSG00000117616 C1orf63
ENST00000569495 0.376705126717918 0.142765229577856 0.103169068130235 ENSG00000117616 C1orf63
ENST00000498238 0.00553196738461973 0.000212036037314316 0.174985487476067 ENSG00000117616 C1orf63
ENST00000566395 0.188765604559305 0.0436982265294153 0.123938875344883 ENSG00000117616 C1orf63
ENST00000565733 0.187693930023374 0.043311633637012 0.124856384647282 ENSG00000117616 C1orf63
ENST00000568254 0.00554425422042862 0.000212807813190116 0.174976659844958 ENSG00000117616 C1orf63
ENST00000473314 0.0332872682648266 0.00279955646889718 0.134034706659937 ENSG00000117616 C1orf63
ENST00000417642 0.00554425422042862 0.000212807813190116 0.174976659844958 ENSG00000117616 C1orf63
ENST00000570063 0.203633702889049 0.0496548991732622 0.121387903236366 ENSG00000117616 C1orf63
ENST00000564223 0.420747826966559 0.174172770268439 0.100101680734847 ENSG00000117616 C1orf63
ENST00000475766 0.198389969674088 0.0474664056784618 0.122871343393336 ENSG00000117616 C1orf63
ENST00000491378 0.360140931763805 0.131539366878071 0.103250042677073 ENSG00000117616 C1orf63
ENST00000431849 0.00247025076567519 6.82509679910693e-05 0.195641353948586 ENSG00000117616 C1orf63
ENST00000568212 0.000942107541052929 1.65522372349639e-05 0.217678643806729 ENSG00000117616 C1orf63
ENST00000568701 0.00472785983831326 0.000167978091033409 0.199854014001781 ENSG00000117616 C1orf63
ENST00000561867 0.122423184279408 0.0211622361869004 0.121583006438889 ENSG00000117616 C1orf63
ENST00000568996 0.125777363274603 0.0221244837928101 0.12100012056924 ENSG00000117616 C1orf63
ENST00000568399 0.534334214905643 0.272550291258132 -0.0847887060721893 ENSG00000117616 C1orf63
ENST00000562018 0.466203394729341 0.211167386435099 -0.0965829807291441 ENSG00000117616 C1orf63
ENST00000567741 0.491549552714833 0.232794745921349 -0.092171646642476 ENSG00000117616 C1orf63
ENST00000374358 0.813506284006117 0.623286864950619 -0.0178225681598433 ENSG00000183726 TMEM50A
ENST00000498135 0.816141998882322 0.627732046064347 -0.0186178322234388 ENSG00000183726 TMEM50A
ENST00000491936 0.737186847025416 0.50944443895675 -0.0247365538403375 ENSG00000183726 TMEM50A
ENST00000480937 0.735795765751693 0.507795644470076 -0.0247058932832607 ENSG00000183726 TMEM50A
ENST00000468704 0.934277006017034 0.843708379286934 -0.00809527901447069 ENSG00000183726 TMEM50A
ENST00000487234 0.474570017803372 0.218300050295202 -0.068578386902211 ENSG00000183726 TMEM50A
ENST00000294413 0.558028579337205 0.295155117171771 -0.0801083374431552 ENSG00000188672 RHCE
ENST00000399763 0.560404277712131 0.297853696833466 -0.0498701752636871 ENSG00000204178 TMEM57
ENST00000399766 0.560404277712131 0.297853696833466 -0.0498701752636871 ENSG00000204178 TMEM57
ENST00000374343 0.557557098471845 0.294718865201631 -0.0501970417205566 ENSG00000204178 TMEM57
ENST00000470035 0.905787668389443 0.785962458932623 -0.0182835674192586 ENSG00000204178 TMEM57
ENST00000374338 0.634945462321225 0.379510642261212 0.0454558238446139 ENSG00000157978 LDLRAP1
ENST00000485476 0.448183211458438 0.195849681565349 0.0926673313907848 ENSG00000157978 LDLRAP1
ENST00000488127 0.770560598033028 0.557351734474572 0.0330601666635358 ENSG00000157978 LDLRAP1
ENST00000462394 0.238514756048579 0.0643627955747436 0.139659821154114 ENSG00000157978 LDLRAP1
ENST00000484476 0.397912529268065 0.157176075191573 -0.104573089459362 ENSG00000157978 LDLRAP1
ENST00000474283 0.266318425270727 0.0776651200381274 -0.127169792093404 ENSG00000157978 LDLRAP1
ENST00000470950 0.317250386157392 0.104929595213242 -0.11897718342627 ENSG00000157978 LDLRAP1
ENST00000354177 0.0117536473376859 0.000612726856116366 0.134490493710623 ENSG00000162430 SEPN1
ENST00000361547 0.0117536473376859 0.000612726856116366 0.134490493710623 ENSG00000162430 SEPN1
ENST00000374315 0.0117490088989472 0.000611873093642336 0.134492549076892 ENSG00000162430 SEPN1
ENST00000559265 0.114952478775698 0.0190996880142356 0.089713637959185 ENSG00000255054 RP1-317E23.6
ENST00000494537 0.381496347577938 0.145897544031885 0.0792703646027909 ENSG00000162430 SEPN1
ENST00000527604 0.187044322125304 0.0430724209215395 0.077330662432365 ENSG00000255054 RP1-317E23.6
ENST00000442055 0.250479212280556 0.0699112618117207 0.0915881427881391 ENSG00000228172 RP1-317E23.3
ENST00000453649 0.2507503490498 0.0700367066798745 0.0916139202028119 ENSG00000228172 RP1-317E23.3
ENST00000424294 0.504269768374666 0.244317861147725 0.061058334248141 ENSG00000117640 MTFR1L
ENST00000374303 0.392613483484897 0.153476069226048 0.0672800329681176 ENSG00000117640 MTFR1L
ENST00000533762 0.561350922135184 0.298858327198028 0.0555731330502919 ENSG00000117640 MTFR1L
ENST00000529116 0.541851240229314 0.279254872540454 0.0580257832295145 ENSG00000117640 MTFR1L
ENST00000474295 0.392613483484897 0.153476069226048 0.0672800329681176 ENSG00000117640 MTFR1L
ENST00000488327 0.347340958827098 0.123231049354136 0.0810783008904203 ENSG00000117640 MTFR1L
ENST00000472643 0.420641249667063 0.174098801257023 0.0666656062688423 ENSG00000117640 MTFR1L
ENST00000494293 0.811372319120305 0.619801845787979 0.0280094765671321 ENSG00000117640 MTFR1L
ENST00000469815 0.251119368866202 0.0702378822684728 0.086943546567669 ENSG00000117640 MTFR1L
ENST00000526894 0.421068732614059 0.174439790737234 0.0666419989046818 ENSG00000117640 MTFR1L
ENST00000478284 0.305792688636436 0.0985283694701454 0.0850630999668271 ENSG00000117640 MTFR1L
ENST00000524618 0.246721708668092 0.0681204078852749 0.0877272797095141 ENSG00000117640 MTFR1L
ENST00000374307 0.387701575866349 0.150029305731132 0.0678850878455199 ENSG00000117640 MTFR1L
ENST00000528624 0.582499228788394 0.320918521602287 0.0541891313999356 ENSG00000117640 MTFR1L
ENST00000525713 0.541533795798727 0.278979612954641 0.0582079102988617 ENSG00000117640 MTFR1L
ENST00000374301 0.376879358797782 0.142872592652806 0.0693666118617249 ENSG00000117640 MTFR1L
ENST00000464008 0.308795822760389 0.100169559452122 0.084010333263635 ENSG00000117640 MTFR1L
ENST00000526158 0.350022270743088 0.124857474411863 0.0804829359987043 ENSG00000117640 MTFR1L
ENST00000530599 0.50342778728076 0.243626704898219 0.0635341152830987 ENSG00000117640 MTFR1L
ENST00000374300 0.38786825998014 0.150126963481276 0.0691862208394007 ENSG00000117640 MTFR1L
ENST00000466284 0.428744710052134 0.180167364625755 0.0659618364004243 ENSG00000117640 MTFR1L
ENST00000531361 0.631651605662586 0.375711686051634 0.0472882993605205 ENSG00000117640 MTFR1L
ENST00000497956 0.367849804839611 0.136881619056059 0.0857410723812898 ENSG00000117640 MTFR1L
ENST00000606617 0.566257889146767 0.303896055842866 0.0742147609090452 ENSG00000272478 RP1-317E23.7
ENST00000538789 0.484498259064468 0.227261855796618 0.0782594425052782 ENSG00000127423 AUNIP
ENST00000455431 0.465166127328709 0.210109879525573 0.0778366196757912 ENSG00000236528 RP1-125I3.2
ENST00000374296 0.303152605751035 0.0970755566644878 0.0969927668263851 ENSG00000182749 PAQR7
ENST00000426559 0.368756949421816 0.137439987714378 0.0839232146258225 ENSG00000117632 STMN1
ENST00000455785 0.368829457578246 0.137511882650662 0.0848399539464925 ENSG00000117632 STMN1
ENST00000399728 0.369588904219805 0.13799873495633 0.0847899519457215 ENSG00000117632 STMN1
ENST00000465604 0.375562664899835 0.142006206612171 0.0840136480657596 ENSG00000117632 STMN1
ENST00000357865 0.368934930171927 0.137609620734441 0.0851094144520647 ENSG00000117632 STMN1
ENST00000374291 0.381102808096232 0.145616587110126 0.0842315843906275 ENSG00000117632 STMN1
ENST00000485226 0.249816274169549 0.0695892710951068 0.105713810519233 ENSG00000117632 STMN1
ENST00000446334 0.235943905281967 0.0631844919710805 0.113090028467489 ENSG00000117632 STMN1
ENST00000580971 0.507476746867265 0.247297782049447 0.0810250710995564 ENSG00000264021 MIR3917
ENST00000374282 0.173783319186784 0.0379649480574847 0.134413589358524 ENSG00000158006 PAFAH2
ENST00000374284 0.280791380643154 0.0850664813808965 0.118895756500805 ENSG00000158006 PAFAH2
ENST00000374271 0.361380720985774 0.132400509188387 -0.113801746626906 ENSG00000175087 PDIK1L
ENST00000374266 0.561749835191684 0.299202852565335 0.0745865185609513 ENSG00000142684 ZNF593
ENST00000270812 0.561819200908588 0.299245895441028 0.0745729563586161 ENSG00000142684 ZNF593
ENST00000407889 0.471914411767888 0.216067436627446 0.0891770835854269 ENSG00000236782 RP11-96L14.7
ENST00000414762 0.604683587626066 0.344188399235958 0.069249734619759 ENSG00000236782 RP11-96L14.7
ENST00000433939 0.616537672056787 0.357143358673946 0.0671308832246647 ENSG00000236782 RP11-96L14.7
ENST00000444682 0.537094769518267 0.274757701495308 0.0798377524430531 ENSG00000236782 RP11-96L14.7
ENST00000448923 0.88832143645044 0.752088271097843 0.024055504342485 ENSG00000236782 RP11-96L14.7
ENST00000451429 0.240901132679637 0.0654087004703743 0.131146192044463 ENSG00000130695 CEP85
ENST00000476272 0.220327549965343 0.0565182761189029 0.133894397580205 ENSG00000130695 CEP85
ENST00000252992 0.220327549965343 0.0565182761189029 0.133894397580205 ENSG00000130695 CEP85
ENST00000453146 0.108755832450184 0.0175120624412184 0.174965702876066 ENSG00000130695 CEP85
ENST00000469609 0.105744021671618 0.016715062771313 0.181326859782772 ENSG00000130695 CEP85
ENST00000270792 0.155868877066695 0.0315671524094017 0.107871289019263 ENSG00000142669 SH3BGRL3
ENST00000319041 0.158983540976256 0.0326838511568677 0.107064851051497 ENSG00000142669 SH3BGRL3
ENST00000314675 0.00771630734200272 0.000337128239054668 0.176538615626906 ENSG00000158062 UBXN11
ENST00000472155 0.0821301671952749 0.0111563884065554 0.179822453831674 ENSG00000158062 UBXN11
ENST00000374223 0.0843403239434667 0.0116265519436332 0.178819490019963 ENSG00000158062 UBXN11
ENST00000475591 0.0821301671952749 0.0111563884065554 0.179822453831674 ENSG00000158062 UBXN11
ENST00000357089 0.0821301671952749 0.0111563884065554 0.179822453831674 ENSG00000158062 UBXN11
ENST00000494942 0.0821301671952749 0.0111563884065554 0.179822453831674 ENSG00000158062 UBXN11
ENST00000374221 0.0821301671952749 0.0111563884065554 0.179822453831674 ENSG00000158062 UBXN11
ENST00000374217 0.0754466259334187 0.00978728978510984 0.182832947420857 ENSG00000158062 UBXN11
ENST00000374222 0.0754466259334187 0.00978728978510984 0.182832947420857 ENSG00000158062 UBXN11
ENST00000496466 0.218235708014288 0.0556359076351524 0.140168841757063 ENSG00000158062 UBXN11
ENST00000535108 0.237601479982096 0.0639610013395247 0.138168399081829 ENSG00000158062 UBXN11
ENST00000436301 0.225953532791525 0.0589349115090159 0.142222917807148 ENSG00000158062 UBXN11
ENST00000434391 0.436604563516017 0.186488791196762 -0.0525714722025485 ENSG00000117682 DHDDS
ENST00000427245 0.50654910343433 0.246365107737277 -0.0563585075276243 ENSG00000117682 DHDDS
ENST00000527611 0.789234514285104 0.585692878109069 -0.0288399008332612 ENSG00000117682 DHDDS
ENST00000374186 0.624642883781235 0.367509561547965 -0.0433862207766524 ENSG00000117682 DHDDS
ENST00000525682 0.274330534224413 0.081633198178685 -0.0745364541172754 ENSG00000117682 DHDDS
ENST00000236342 0.30679883332891 0.0990356715341647 -0.071084899901894 ENSG00000117682 DHDDS
ENST00000526219 0.285384753834405 0.0874559687411667 -0.0731324683419568 ENSG00000117682 DHDDS
ENST00000374185 0.506642964195861 0.246457123930196 -0.0564806707634787 ENSG00000117682 DHDDS
ENST00000487944 0.705325776854245 0.465206242776886 -0.0381303316934156 ENSG00000117682 DHDDS
ENST00000360009 0.436686701008057 0.186557047375275 -0.0525713255549925 ENSG00000117682 DHDDS
ENST00000533087 0.596908994906771 0.335580132962469 -0.0475682111362787 ENSG00000117682 DHDDS
ENST00000531312 0.590609227364582 0.329046295930181 -0.0480213736186046 ENSG00000117682 DHDDS
ENST00000525165 0.597831941329073 0.336804359987156 -0.0471214945919489 ENSG00000117682 DHDDS
ENST00000525546 0.729340288999362 0.498339131366231 -0.0339158708325924 ENSG00000117682 DHDDS
ENST00000528557 0.627741372364525 0.371137806246315 -0.0428836460320951 ENSG00000117682 DHDDS
ENST00000525326 0.65260927901034 0.400360994342243 -0.0425283629351344 ENSG00000117682 DHDDS
ENST00000526278 0.607769433223781 0.347326027661695 -0.0464918587992572 ENSG00000117682 DHDDS
ENST00000436153 0.579640401903351 0.317934480827822 -0.0492821761472773 ENSG00000117682 DHDDS
ENST00000529688 0.596918506683905 0.33561240850463 -0.0474168336089703 ENSG00000117682 DHDDS
ENST00000530781 0.692617019303795 0.449728664803994 -0.0398643146210485 ENSG00000117682 DHDDS
ENST00000531955 0.673525112119458 0.425403515779625 -0.0402256586406448 ENSG00000117682 DHDDS
ENST00000525410 0.652444525517668 0.400108955463472 -0.0431608226307452 ENSG00000117682 DHDDS
ENST00000430232 0.422849450809125 0.17565306327277 -0.0656423988694737 ENSG00000117682 DHDDS
ENST00000431933 0.516208453694151 0.255709817643171 -0.0529503481674346 ENSG00000117682 DHDDS
ENST00000416052 0.143480964998891 0.0276532782599952 -0.142148851467513 ENSG00000117682 DHDDS
ENST00000468388 0.00067846680970158 1.03814279230293e-05 0.174511909875967 ENSG00000198830 HMGN2
ENST00000479815 0.00416982671446172 0.000141318612565128 0.140320359360235 ENSG00000198830 HMGN2
ENST00000460563 0.00378783488630541 0.000124220957649187 0.149877660239439 ENSG00000198830 HMGN2
ENST00000464888 0.002577300735573 7.19137529150609e-05 0.149755073106771 ENSG00000198830 HMGN2
ENST00000463817 0.00320287544252513 9.61394423599226e-05 0.152062108740985 ENSG00000198830 HMGN2
ENST00000467700 0.00285425631155237 8.23608235837366e-05 0.154326783699842 ENSG00000198830 HMGN2
ENST00000361427 0.00244581778012034 6.73370270775081e-05 0.154571795900538 ENSG00000198830 HMGN2
ENST00000466194 0.00960405427351548 0.000459623862941576 0.14257501857044 ENSG00000198830 HMGN2
ENST00000493418 0.0133145209411264 0.00073732759294803 0.137002397886761 ENSG00000198830 HMGN2
ENST00000324856 0.116859010222044 0.0196056419281034 -0.08113746405491 ENSG00000117713 ARID1A
ENST00000457599 0.165399644079001 0.0349954623556227 -0.0759091163799402 ENSG00000117713 ARID1A
ENST00000374152 0.505401136394667 0.245342966655554 -0.0470200836046355 ENSG00000117713 ARID1A
ENST00000430291 0.613046803856475 0.353111907044121 0.0655033476226844 ENSG00000117713 ARID1A
ENST00000430799 0.902357178851355 0.779462925038676 -0.0144101512892171 ENSG00000117713 ARID1A
ENST00000466382 0.88395530930154 0.744084530834864 -0.0174976708961147 ENSG00000117713 ARID1A
ENST00000540690 0.883705368132885 0.743314939237893 -0.0176273061743218 ENSG00000117713 ARID1A
ENST00000532781 0.931183938101148 0.83729790335241 -0.0114701990753303 ENSG00000117713 ARID1A
ENST00000430292 0.635813612221016 0.380709123001527 0.0655437095561033 ENSG00000060642 PIGV
ENST00000472757 0.932432328421124 0.839704139752216 0.013028812540413 ENSG00000060642 PIGV
ENST00000078527 0.913447191673217 0.800343061872661 0.0160245243522649 ENSG00000060642 PIGV
ENST00000431541 0.710052890532309 0.471560461912331 0.0542326457499788 ENSG00000060642 PIGV
ENST00000449950 0.936042658100623 0.847424917818365 0.0122751345707178 ENSG00000060642 PIGV
ENST00000374145 0.942770013970215 0.862633332962651 0.0109929008258283 ENSG00000060642 PIGV
ENST00000455364 0.920703087342025 0.814673709238372 0.0179124632580085 ENSG00000060642 PIGV
ENST00000374142 0.176284930055216 0.038930922022809 0.0986634790631516 ENSG00000204160 ZDHHC18
ENST00000374141 0.869193592555863 0.715783739065011 -0.0229214575814447 ENSG00000204160 ZDHHC18
ENST00000534643 0.913774204022512 0.800764278541937 -0.017605227140553 ENSG00000204160 ZDHHC18
ENST00000488397 0.145266661307217 0.0281692690197252 0.11339676155014 ENSG00000204160 ZDHHC18
ENST00000374135 0.975703171674861 0.938290301340706 0.00367444714997715 ENSG00000142751 GPN2
ENST00000448791 0.778353387974008 0.568563123325337 -0.0390517863198674 ENSG00000226698 RP1-50O24.6
ENST00000374133 0.863054992350374 0.705587186907869 0.0240966690332953 ENSG00000142751 GPN2
ENST00000477418 0.844757973191253 0.672724330667655 0.0270359044087187 ENSG00000142751 GPN2
ENST00000431781 0.977745855693282 0.943688570876883 0.00452017098796715 ENSG00000142751 GPN2
ENST00000361720 0.502506250164107 0.242446501822622 -0.0840562521900655 ENSG00000198746 GPATCH3
ENST00000435827 0.123404846308495 0.0214482375760443 -0.112705709782214 ENSG00000090273 NUDC
ENST00000321265 0.686233534001984 0.441204917638624 -0.0307733441800275 ENSG00000090273 NUDC
ENST00000452707 0.0670654868931354 0.00815202030070874 -0.132191997362554 ENSG00000090273 NUDC
ENST00000484772 0.211938708007816 0.0530140014496105 0.098177622540761 ENSG00000090273 NUDC
ENST00000522111 0.000166399980587929 1.50962445356443e-06 0.261946364097813 ENSG00000253368 TRNP1
ENST00000531285 0.0128406057348193 0.000697620923165317 0.218411218340847 ENSG00000253368 TRNP1
ENST00000374089 0.0166052957941027 0.0010080415921194 0.182507054125935 ENSG00000090020 SLC9A1
ENST00000263980 0.613430896161905 0.35360753555361 0.0458239750096974 ENSG00000090020 SLC9A1
ENST00000490329 0.0525212105390519 0.00558902419500964 0.193788989540306 ENSG00000090020 SLC9A1
ENST00000545949 0.873737550386741 0.724582159334107 0.0183376928096645 ENSG00000090020 SLC9A1
ENST00000447808 0.310739945794071 0.10122172734268 0.110993417841484 ENSG00000090020 SLC9A1
ENST00000374086 0.767145352181706 0.551985048551104 -0.0331579944099196 ENSG00000090020 SLC9A1
ENST00000374084 0.467523453073914 0.212303105773019 -0.0748482951938596 ENSG00000090020 SLC9A1
ENST00000319394 0.909710666997494 0.793278284588912 0.0127344054829231 ENSG00000142784 WDTC1
ENST00000361771 0.911009003209635 0.795623857960534 0.0125859947770659 ENSG00000142784 WDTC1
ENST00000447062 0.931991434835051 0.838733381703363 0.0105288388250231 ENSG00000142784 WDTC1
ENST00000491239 0.712047690911138 0.474611042419995 0.0383357504894782 ENSG00000142784 WDTC1
ENST00000472249 0.688763274293376 0.444393541689141 0.0534682774915835 ENSG00000142784 WDTC1
ENST00000374076 0.147919134909552 0.0290239273166243 0.116694895983163 ENSG00000186501 TMEM222
ENST00000464720 0.148135553754899 0.0291033659093284 0.116671642327707 ENSG00000186501 TMEM222
ENST00000608611 0.148135553754899 0.0291033659093284 0.116671642327707 ENSG00000186501 TMEM222
ENST00000466759 0.829668425786983 0.647742629397963 0.0294808086999191 ENSG00000186501 TMEM222
ENST00000486082 0.295103730089254 0.0926292013795948 0.0945789363949424 ENSG00000186501 TMEM222
ENST00000464813 0.533061949195598 0.271364160617755 0.0661678111847555 ENSG00000186501 TMEM222
ENST00000478104 0.160734263034333 0.0332844763070804 0.114409762881354 ENSG00000186501 TMEM222
ENST00000498220 0.338891324316622 0.118092863895767 0.091436591008759 ENSG00000186501 TMEM222
ENST00000471456 0.201634571809586 0.0489004700083629 0.125563197483884 ENSG00000186501 TMEM222
ENST00000470223 0.233049644806998 0.0618757947438173 0.119250312374856 ENSG00000186501 TMEM222
ENST00000472410 0.082575613893363 0.0112479691107825 0.154358328779916 ENSG00000142733 MAP3K6
ENST00000374040 0.0720742043721229 0.00909325874431953 0.154858340380403 ENSG00000142733 MAP3K6
ENST00000493901 0.0746474775141738 0.00965526793010708 0.153631053942387 ENSG00000142733 MAP3K6
ENST00000357582 0.071911383758024 0.0090619018436768 0.155106531475275 ENSG00000142733 MAP3K6
ENST00000430629 0.374091184613869 0.14091982543306 0.0461433087222874 ENSG00000158195 WASF2
ENST00000536657 0.990882273605968 0.974881546905076 -0.00134300552423793 ENSG00000158195 WASF2
ENST00000247087 0.787495272913243 0.582915197836247 -0.0277594110730317 ENSG00000126705 AHDC1
ENST00000374011 0.787995285069384 0.583853903837264 -0.027691546804297 ENSG00000126705 AHDC1
ENST00000490295 0.377334100680242 0.143110066139337 -0.0821384038036664 ENSG00000126705 AHDC1
ENST00000480033 0.631632303568749 0.375663052179643 -0.0541420793668686 ENSG00000126705 AHDC1
ENST00000361157 0.783753745938193 0.57695989348158 0.0319605325537673 ENSG00000126709 IFI6
ENST00000339145 0.783753745938193 0.57695989348158 0.0319605325537673 ENSG00000126709 IFI6
ENST00000362020 0.783753745938193 0.57695989348158 0.0319605325537673 ENSG00000126709 IFI6
ENST00000373954 0.591729449153599 0.330177548481877 -0.0703009291954261 ENSG00000009780 FAM76A
ENST00000419687 0.291136820753072 0.0905409291795838 -0.125536248190233 ENSG00000009780 FAM76A
ENST00000373949 0.395523892240143 0.155447083325582 -0.104487519761636 ENSG00000009780 FAM76A
ENST00000530324 0.457359368015952 0.203389396975829 -0.0966880787239891 ENSG00000009780 FAM76A
ENST00000234549 0.248865467081503 0.0691402491915655 -0.137083223800044 ENSG00000009780 FAM76A
ENST00000010299 0.248865467081503 0.0691402491915655 -0.137083223800044 ENSG00000009780 FAM76A
ENST00000373943 0.0563459265431352 0.0062426431040255 -0.12355752299674 ENSG00000117758 STX12
ENST00000440806 0.0218277462746532 0.00148780859641555 -0.145086124006837 ENSG00000117758 STX12
ENST00000468761 0.0163299812667356 0.000981921152608151 -0.187157226494019 ENSG00000117758 STX12
ENST00000481874 0.738710858919629 0.511427543071499 -0.0438190835988225 ENSG00000117758 STX12
ENST00000472285 0.719151353986714 0.484410005093018 -0.0440794454654734 ENSG00000117758 STX12
ENST00000311772 0.552433521714595 0.289402769723495 0.0465837671125258 ENSG00000117751 PPP1R8
ENST00000236412 0.546437926018181 0.283694199813734 0.0471573128968264 ENSG00000117751 PPP1R8
ENST00000373931 0.545965307163139 0.2833421836858 0.0471360180895221 ENSG00000117751 PPP1R8
ENST00000431586 0.420559426267039 0.174030885223006 0.0687453430745036 ENSG00000117751 PPP1R8
ENST00000486634 0.455017464205548 0.201444318112291 0.0703950226014737 ENSG00000117751 PPP1R8
ENST00000601459 0.954004137113159 0.888853695601552 0.00969527237728829 ENSG00000268552 AL109927.1
ENST00000373912 0.156148035960676 0.0316807014196746 0.124605700958458 ENSG00000117748 RPA2
ENST00000419958 0.141224453583999 0.0269092359940615 0.149769924903686 ENSG00000117748 RPA2
ENST00000373909 0.13893220125761 0.0261081138001192 0.129989164348503 ENSG00000117748 RPA2
ENST00000313433 0.311642361187747 0.101740484043999 0.100384201712361 ENSG00000117748 RPA2
ENST00000444045 0.54353526025174 0.280871870803452 0.0742075443994198 ENSG00000117748 RPA2
ENST00000373884 0.0536272189983305 0.0057730633263892 0.193878141709792 ENSG00000158156 XKR8
ENST00000373871 0.266531168793716 0.0778014228642973 -0.0715832062924402 ENSG00000158161 EYA3
ENST00000436342 0.266531168793716 0.0778014228642973 -0.0715832062924402 ENSG00000158161 EYA3
ENST00000373864 0.0617231840264592 0.00716986829029339 -0.136319980669154 ENSG00000158161 EYA3
ENST00000540618 0.013028301729936 0.000715397961491458 -0.176646647993124 ENSG00000158161 EYA3
ENST00000545175 0.0124657569240019 0.000670303807512067 -0.176278647016445 ENSG00000158161 EYA3
ENST00000373863 0.0181095806687935 0.00113493177747217 -0.169508256589417 ENSG00000158161 EYA3
ENST00000495923 0.458998405832362 0.204825591663855 -0.0906650253304772 ENSG00000158161 EYA3
ENST00000471498 0.0437642120027538 0.00423456797501173 -0.154725875705413 ENSG00000158161 EYA3
ENST00000468665 0.0593321983197598 0.0067535776641739 -0.184917939557676 ENSG00000158161 EYA3
ENST00000603289 0.978309919792975 0.94517548252644 0.0030338465540321 ENSG00000126698 DNAJC8
ENST00000263697 0.834765600116062 0.655907316155395 -0.0179994472271869 ENSG00000126698 DNAJC8
ENST00000596102 0.198562559901957 0.0475844231659044 0.136707806742595 ENSG00000269804 AL353354.2
ENST00000489277 0.834765600116062 0.655907316155395 -0.0179994472271869 ENSG00000126698 DNAJC8
ENST00000470967 0.683963591667614 0.438246169859929 -0.0456571197798383 ENSG00000126698 DNAJC8
ENST00000482674 0.327295978381254 0.111086490573442 -0.0909645829026737 ENSG00000126698 DNAJC8
ENST00000488868 0.334331919509949 0.115281363992112 -0.0898993822374317 ENSG00000126698 DNAJC8
ENST00000497986 0.87410012768342 0.725227054145543 -0.0172436778337281 ENSG00000130770 ATPIF1
ENST00000335514 0.87410012768342 0.725227054145543 -0.0172436778337281 ENSG00000130770 ATPIF1
ENST00000468425 0.881415977586879 0.739469639510619 -0.0162101685939006 ENSG00000130770 ATPIF1
ENST00000465645 0.87410012768342 0.725227054145543 -0.0172436778337281 ENSG00000130770 ATPIF1
ENST00000253063 0.830038515363289 0.648220726427891 0.0293001919593999 ENSG00000130766 SESN2
ENST00000479574 0.462261990780883 0.207421464537049 0.0866611881071603 ENSG00000130772 MED18
ENST00000373842 0.553957736639552 0.290886574575032 0.0683370053039447 ENSG00000130772 MED18
ENST00000398997 0.553957736639552 0.290886574575032 0.0683370053039447 ENSG00000130772 MED18
ENST00000475655 0.191664422244553 0.0448378933745295 0.151316591429016 ENSG00000130772 MED18
ENST00000474683 0.244854246282332 0.0672366693933534 0.136101941374326 ENSG00000130772 MED18
ENST00000373839 0.0350186180850131 0.00301699214290897 -0.137854286595949 ENSG00000204138 PHACTR4
ENST00000463428 0.0260504276651007 0.00194800981129685 -0.188284371809013 ENSG00000204138 PHACTR4
ENST00000493669 0.0369881860297037 0.00326695727675567 -0.147149404549164 ENSG00000204138 PHACTR4
ENST00000373836 0.0544458935141918 0.00590373599272705 -0.136434910253353 ENSG00000204138 PHACTR4
ENST00000398958 0.786478252346335 0.580958970351959 -0.0222314296520494 ENSG00000180198 RCC1
ENST00000413987 0.593927545062297 0.332486273463291 -0.0472896642968572 ENSG00000242125 SNHG3
ENST00000427469 0.623646004591841 0.366381622205167 -0.0371168637918855 ENSG00000180198 RCC1
ENST00000447507 0.693202800591616 0.450334702000201 -0.0444231432747897 ENSG00000242125 SNHG3
ENST00000434290 0.659811962695399 0.409251566527637 -0.0337518358785466 ENSG00000180198 RCC1
ENST00000373833 0.784583078680327 0.578290406884153 -0.0223717888592248 ENSG00000180198 RCC1
ENST00000437681 0.835040671203294 0.656422491189532 -0.0245341194293969 ENSG00000242125 SNHG3
ENST00000419074 0.958211194619553 0.898430229466727 -0.00702467170556474 ENSG00000180198 RCC1
ENST00000373832 0.512080078851035 0.251499085482466 0.0676538142571678 ENSG00000180198 RCC1
ENST00000373831 0.578612500265098 0.316799275910482 0.0644633481789283 ENSG00000180198 RCC1
ENST00000411533 0.587856903061917 0.326555230376064 0.0630167377544335 ENSG00000180198 RCC1
ENST00000486790 0.768743391934417 0.554569075326182 -0.0447340723005542 ENSG00000180198 RCC1
ENST00000430407 0.269447877309348 0.0793527492910513 0.114393092526726 ENSG00000180198 RCC1
ENST00000429051 0.0768484763045964 0.0100589391928501 0.190795179995703 ENSG00000180198 RCC1
ENST00000373830 0.760981640386191 0.543174380019884 0.0367853613489383 ENSG00000180098 TRNAU1AP
ENST00000495995 0.535817731844844 0.273674129583711 0.0793202742295481 ENSG00000180098 TRNAU1AP
ENST00000480930 0.742992585037109 0.517614475184089 0.0396618959537929 ENSG00000180098 TRNAU1AP
ENST00000491577 0.753021819027831 0.531431799611226 0.0382959136196303 ENSG00000180098 TRNAU1AP
ENST00000495215 0.779448862670629 0.570282640767356 0.0391677822490746 ENSG00000180098 TRNAU1AP
ENST00000464093 0.376563874469846 0.142630934602886 0.107351390320275 ENSG00000180098 TRNAU1AP
ENST00000484775 0.670901030191564 0.421911411948053 0.0498786715798884 ENSG00000180098 TRNAU1AP
ENST00000464612 0.42979938816953 0.180951470590295 0.0947567041595283 ENSG00000197989 SNHG12
ENST00000475441 0.467328486004045 0.212158509102548 0.0869683458596237 ENSG00000197989 SNHG12
ENST00000531126 0.237234665485654 0.063787597334079 0.124677512496451 ENSG00000197989 SNHG12
ENST00000461448 0.237234665485654 0.063787597334079 0.124677512496451 ENSG00000197989 SNHG12
ENST00000470977 0.237234665485654 0.063787597334079 0.124677512496451 ENSG00000197989 SNHG12
ENST00000474814 0.237234665485654 0.063787597334079 0.124677512496451 ENSG00000197989 SNHG12
ENST00000481368 0.464061769166313 0.209003804099234 0.0868014417422243 ENSG00000197989 SNHG12
ENST00000481220 0.237391667157528 0.0638529974515891 0.12465948440054 ENSG00000197989 SNHG12
ENST00000488745 0.244457702212516 0.0669995934320407 0.122758367788102 ENSG00000197989 SNHG12
ENST00000483436 0.241636906899121 0.0657710544752927 0.12389028248811 ENSG00000197989 SNHG12
ENST00000464115 0.351515379978188 0.125925123533191 0.115464116972776 ENSG00000197989 SNHG12
ENST00000461832 0.351515379978188 0.125925123533191 0.115464116972776 ENSG00000197989 SNHG12
ENST00000471683 0.820898772124493 0.634891692699221 0.028582696024353 ENSG00000120656 TAF12
ENST00000373824 0.828444470993484 0.645947715522303 0.0220240269258445 ENSG00000120656 TAF12
ENST00000263974 0.821167875915424 0.635193990195561 0.0227704242768701 ENSG00000120656 TAF12
ENST00000495422 0.684609957571095 0.43904665327482 0.0399421789708213 ENSG00000120656 TAF12
ENST00000373816 0.870527738675693 0.718478948629298 -0.0210793360880878 ENSG00000162419 GMEB1
ENST00000361872 0.9018070949242 0.778381001519128 -0.0179599870778625 ENSG00000162419 GMEB1
ENST00000294409 0.901179863227888 0.777086587288934 -0.0180350119897509 ENSG00000162419 GMEB1
ENST00000480454 0.958039148464328 0.897845287861069 0.00860547745168716 ENSG00000162419 GMEB1
ENST00000474884 0.557313038565939 0.294423769826086 0.0546446283689858 ENSG00000198492 YTHDF2
ENST00000542507 0.969615470995819 0.924012008654438 -0.00336497363077593 ENSG00000198492 YTHDF2
ENST00000373812 0.967197581098872 0.918359608414925 -0.00361664185360901 ENSG00000198492 YTHDF2
ENST00000541996 0.963083156509454 0.909917044916669 -0.00398858708552139 ENSG00000198492 YTHDF2
ENST00000478283 0.960464981496905 0.90333675912244 -0.00459340085544227 ENSG00000198492 YTHDF2
ENST00000496288 0.547284544820302 0.284484147379705 0.0547790324189792 ENSG00000198492 YTHDF2
ENST00000475796 0.944144696379941 0.865409164698277 -0.0110723073688484 ENSG00000198492 YTHDF2
ENST00000476976 0.824840575879755 0.640908320646071 0.026564632058205 ENSG00000198492 YTHDF2
ENST00000468863 0.993174925392328 0.982774698354194 -0.00131478618830103 ENSG00000198492 YTHDF2
ENST00000343067 0.0220157322308271 0.00150946180896554 -0.186443869974087 ENSG00000159023 EPB41
ENST00000356093 0.0220157322308271 0.00150946180896554 -0.186443869974087 ENSG00000159023 EPB41
ENST00000398863 0.0220157322308271 0.00150946180896554 -0.186443869974087 ENSG00000159023 EPB41
ENST00000482464 0.142127735465756 0.0272058419069167 -0.164512467645733 ENSG00000159023 EPB41
ENST00000373800 0.00857905620557528 0.000391719715293948 -0.225144379003141 ENSG00000159023 EPB41
ENST00000349460 0.00857905620557528 0.000391719715293948 -0.225144379003141 ENSG00000159023 EPB41
ENST00000347529 0.00857905620557528 0.000391719715293948 -0.225144379003141 ENSG00000159023 EPB41
ENST00000373798 0.0184322837042999 0.00116407053680204 -0.191538066204715 ENSG00000159023 EPB41
ENST00000373797 0.141493222831885 0.0269769008012392 -0.154963756165341 ENSG00000159023 EPB41
ENST00000488277 0.0180548261207573 0.00112954098890022 -0.239903678859623 ENSG00000159023 EPB41
ENST00000490308 0.0182216085617763 0.00114610514735977 -0.241996738548587 ENSG00000159023 EPB41
ENST00000460378 0.758086441900133 0.538834577716129 -0.0430971205140858 ENSG00000159023 EPB41
ENST00000521452 0.909382440492345 0.792646665946946 -0.019887632963604 ENSG00000253304 TMEM200B
ENST00000420504 0.85489308197272 0.692058071557141 -0.0302202823660021 ENSG00000253304 TMEM200B
ENST00000373795 0.621783719591665 0.363998771048762 -0.0330831131192629 ENSG00000116350 SRSF4
ENST00000546138 0.633098167323059 0.377341595067601 -0.03275395971933 ENSG00000116350 SRSF4
ENST00000466448 0.450788773770902 0.197890420006487 -0.0487000796998388 ENSG00000116350 SRSF4
ENST00000497015 0.870488472410297 0.71843709418681 0.0214788468095866 ENSG00000116350 SRSF4
ENST00000605204 0.367366685434919 0.136441300608065 -0.0646844055038792 ENSG00000116350 SRSF4
ENST00000477193 0.759770020946338 0.541294921957393 0.0419076725791782 ENSG00000116350 SRSF4
ENST00000489898 0.710818625776346 0.472554882133119 0.052326060265938 ENSG00000116350 SRSF4
ENST00000472353 0.246878827766686 0.0681966405610211 -0.0999310688482658 ENSG00000116350 SRSF4
ENST00000373791 0.940187435574769 0.857115388124989 -0.0106776476396037 ENSG00000116353 MECR
ENST00000475773 0.75224853101289 0.530224457276928 0.0451357472333009 ENSG00000116353 MECR
ENST00000483435 0.88571384746148 0.747346404861835 0.0237056050507308 ENSG00000116353 MECR
ENST00000263702 0.898343211955427 0.771470007222677 -0.0175145029487006 ENSG00000116353 MECR
ENST00000473030 0.8081889385444 0.614822291822207 0.032420654988497 ENSG00000116353 MECR
ENST00000463412 0.716166731205008 0.48002598175498 0.0471180698897452 ENSG00000116353 MECR
ENST00000453185 0.555895435490477 0.292887789077939 0.076709514491899 ENSG00000116353 MECR
ENST00000478505 0.85226117084658 0.687245339852812 0.0260491206293849 ENSG00000116353 MECR
ENST00000490529 0.864887186535005 0.708858530890799 -0.0231638001415304 ENSG00000116353 MECR
ENST00000463052 0.501559740241608 0.241491525193325 -0.0800392206226063 ENSG00000116353 MECR
ENST00000489248 0.430974955808122 0.18176258528649 -0.0918525446880359 ENSG00000116353 MECR
ENST00000475861 0.615244181069489 0.355587097014877 -0.0643428680670735 ENSG00000116353 MECR
ENST00000474946 0.647863500938401 0.394958468265706 -0.0605488319270505 ENSG00000116353 MECR
ENST00000482610 0.431395309606011 0.182131897027783 -0.100980868427586 ENSG00000116353 MECR
ENST00000345512 0.972713689104562 0.931871600506803 -0.00501123689104043 ENSG00000060656 PTPRU
ENST00000373779 0.938740117440161 0.853514018160685 -0.0104088239466166 ENSG00000060656 PTPRU
ENST00000323874 0.938740117440161 0.853514018160685 -0.0104088239466166 ENSG00000060656 PTPRU
ENST00000356870 0.938740117440161 0.853514018160685 -0.0104088239466166 ENSG00000060656 PTPRU
ENST00000428026 0.938740117440161 0.853514018160685 -0.0104088239466166 ENSG00000060656 PTPRU
ENST00000460170 0.938690365655972 0.853265050065017 -0.0104285262433731 ENSG00000060656 PTPRU
ENST00000415600 0.851696236327048 0.686101873024398 -0.0289576478544122 ENSG00000060656 PTPRU
ENST00000493601 0.88385771660817 0.743788542870613 0.0238762438563662 ENSG00000060656 PTPRU
ENST00000465525 0.78851484524874 0.584831014795375 -0.0396612660419944 ENSG00000060656 PTPRU
ENST00000336798 0.0184840267018413 0.00117083488544257 0.141006276391285 ENSG00000162512 SDC3
ENST00000339394 0.370034089099327 0.138393849599227 0.077324823588745 ENSG00000162512 SDC3
ENST00000471567 0.0399998432091387 0.00369660728568976 0.196409579449149 ENSG00000162512 SDC3
ENST00000424085 0.0936056465851322 0.0137875553842147 -0.0832320171158627 ENSG00000134644 PUM1
ENST00000257075 0.093579549225349 0.0137806648253154 -0.0832322251408309 ENSG00000134644 PUM1
ENST00000373747 0.0934299757851621 0.0137424159979174 -0.0832330165921901 ENSG00000134644 PUM1
ENST00000525843 0.0909403842669465 0.0131521900023451 -0.0845813684072028 ENSG00000134644 PUM1
ENST00000426105 0.0957113483609217 0.0143220629909033 -0.0883209665900011 ENSG00000134644 PUM1
ENST00000440538 0.0940999379128665 0.01390631427902 -0.0888076723567171 ENSG00000134644 PUM1
ENST00000498419 0.513376654399402 0.25267189893381 -0.0494178997462875 ENSG00000134644 PUM1
ENST00000373741 0.0913742553442459 0.0132852611252702 -0.0891987674277341 ENSG00000134644 PUM1
ENST00000423018 0.0953181225275342 0.0142259833435108 -0.0883892644631687 ENSG00000134644 PUM1
ENST00000373742 0.0967543763602047 0.014558478395078 -0.0880577918135498 ENSG00000134644 PUM1
ENST00000530669 0.884670211431768 0.745521549541872 -0.0198944510454899 ENSG00000134644 PUM1
ENST00000529846 0.554921025174883 0.291868141023245 -0.0586700902674554 ENSG00000134644 PUM1
ENST00000525997 0.536152088534303 0.273961271861075 -0.0611658143433324 ENSG00000134644 PUM1
ENST00000527498 0.949631227576916 0.877856961184425 -0.00870116869870938 ENSG00000134644 PUM1
ENST00000471894 0.930984278814057 0.836911819025941 0.0143103550877532 ENSG00000134644 PUM1
ENST00000490546 0.884595676320885 0.745343542486434 -0.022100380766602 ENSG00000134644 PUM1
ENST00000532678 0.398936040414366 0.157946749905528 -0.0761383518571557 ENSG00000134644 PUM1
ENST00000526128 0.837248852752509 0.660186291045787 -0.0325638964948261 ENSG00000134644 PUM1
ENST00000526215 0.0150751343589236 0.00087507074071213 -0.130290210820548 ENSG00000134644 PUM1
ENST00000525948 0.0560273344869299 0.00619377808135036 -0.113047253527925 ENSG00000134644 PUM1
ENST00000480602 0.0334707138995585 0.00282115958781832 -0.126417244441112 ENSG00000134644 PUM1
ENST00000524516 0.174430370805701 0.0382148360700066 -0.104982497917763 ENSG00000134644 PUM1
ENST00000531867 0.693182935200606 0.450310167786166 -0.0456207628312847 ENSG00000134644 PUM1
ENST00000263694 0.400494916592859 0.158991470757143 -0.0687778018211684 ENSG00000060688 SNRNP40
ENST00000486941 0.991606706304932 0.978166334991354 0.00205148643368078 ENSG00000060688 SNRNP40
ENST00000489853 0.15766195111162 0.0322358279506543 -0.139670833767901 ENSG00000060688 SNRNP40
ENST00000373720 0.378848981974114 0.143966470532867 -0.101555460741448 ENSG00000060688 SNRNP40
ENST00000446633 0.388628734588951 0.150620286296424 -0.0703861585233064 ENSG00000060688 SNRNP40
ENST00000474025 0.237890964965851 0.0640931424888734 -0.126511853968517 ENSG00000060688 SNRNP40
ENST00000463988 0.612284242100209 0.352164442858492 0.0640319173498827 ENSG00000060688 SNRNP40
ENST00000344147 0.989138105822277 0.970900032837979 -0.00197849064626587 ENSG00000121766 ZCCHC17
ENST00000479629 0.672995345321349 0.42459956495561 -0.0504065886878732 ENSG00000121766 ZCCHC17
ENST00000373714 0.989138105822277 0.970900032837979 -0.00197849064626587 ENSG00000121766 ZCCHC17
ENST00000546109 0.593245140993831 0.33194405489786 -0.0542265070663993 ENSG00000121766 ZCCHC17
ENST00000422613 0.865429531870969 0.709960449508794 -0.0201502382578532 ENSG00000121766 ZCCHC17
ENST00000490049 0.953841971874004 0.888464529966265 -0.00935894350930416 ENSG00000121766 ZCCHC17
ENST00000430143 0.873181515375577 0.723309124211334 -0.0250891607973106 ENSG00000229044 RP11-266K22.2
ENST00000373713 0.965319714844929 0.915058573324431 0.00796883588507803 ENSG00000121769 FABP3
ENST00000497275 0.944154431598906 0.865475749461845 0.0128360277192964 ENSG00000121769 FABP3
ENST00000498148 0.978635564246109 0.94585653484514 0.00507930810000063 ENSG00000121769 FABP3
ENST00000482018 0.969730329473996 0.924964738695405 0.0069803070401201 ENSG00000121769 FABP3
ENST00000373710 0.955325816335366 0.891857904067136 0.00953518678085287 ENSG00000168528 SERINC2
ENST00000536859 0.949631227576916 0.877864503371057 0.0107701338430228 ENSG00000168528 SERINC2
ENST00000487207 0.84127896023099 0.666735202609319 0.031698262393075 ENSG00000168528 SERINC2
ENST00000373709 0.97356740270571 0.93387979778411 0.0058279496423105 ENSG00000168528 SERINC2
ENST00000536384 0.978778668997827 0.946191305526869 -0.00476917377427794 ENSG00000168528 SERINC2
ENST00000491976 0.978778668997827 0.946191305526869 -0.00476917377427794 ENSG00000168528 SERINC2
ENST00000441210 0.865999375592313 0.710888417316573 0.0285965692438077 ENSG00000142910 TINAGL1
ENST00000457433 0.941302446835649 0.859092090867236 0.0129442455879537 ENSG00000142910 TINAGL1
ENST00000271064 0.94339375217242 0.863830734051938 0.0125019267905252 ENSG00000142910 TINAGL1
ENST00000537531 0.935502729144171 0.845961507090198 -0.0148376329409279 ENSG00000142910 TINAGL1
ENST00000461030 0.935502729144171 0.845961507090198 -0.0148376329409279 ENSG00000142910 TINAGL1
ENST00000478398 0.998227176372656 0.995009849311237 0.000472569110643648 ENSG00000142910 TINAGL1
ENST00000481165 0.961613938431946 0.906123637339039 0.00857529133534372 ENSG00000142910 TINAGL1
ENST00000468635 0.969860026293916 0.925308077913552 -0.00717773116960548 ENSG00000142910 TINAGL1
ENST00000498429 0.959875438017647 0.902292703301464 -0.00930015587421403 ENSG00000142910 TINAGL1
ENST00000463112 0.830060671091647 0.648252189346768 0.0339986795533308 ENSG00000142910 TINAGL1
ENST00000373705 0.318318573411772 0.105655968989055 0.0911300028183448 ENSG00000121764 HCRTR1
ENST00000373703 0.347637603920405 0.1233777924732 0.0746028794185645 ENSG00000162517 PEF1
ENST00000461006 0.482898903106049 0.225702864829222 0.0677385248759312 ENSG00000162517 PEF1
ENST00000478502 0.417662206707995 0.1719980186454 0.0711010483657861 ENSG00000162517 PEF1
ENST00000489164 0.635721485121175 0.380581573844477 0.0503458555723032 ENSG00000162517 PEF1
ENST00000492061 0.852288932391261 0.687331427362304 0.0250313324691869 ENSG00000162517 PEF1
ENST00000496805 0.875024960082395 0.727457017399329 0.022050452716422 ENSG00000162517 PEF1
ENST00000472443 0.774200324264655 0.562797844084016 0.0365682331181758 ENSG00000162517 PEF1
ENST00000471219 0.437974707378808 0.18769820409861 0.0899743602690965 ENSG00000162517 PEF1
ENST00000440872 0.864953685442416 0.709035754529126 0.0239482874373604 ENSG00000162517 PEF1
ENST00000609625 0.797075471970229 0.59772226789316 -0.0382652669579434 ENSG00000235790 RP11-73M7.6
ENST00000609549 0.797075471970229 0.59772226789316 -0.0382652669579434 ENSG00000235790 RP11-73M7.6
ENST00000610043 0.786105510923368 0.580377286684308 -0.0401422796108788 ENSG00000235790 RP11-73M7.6
ENST00000608332 0.797247738851842 0.598015832588288 -0.038273038474117 ENSG00000235790 RP11-73M7.6
ENST00000585660 0.779790613525055 0.570755379987025 -0.0411278524146694 ENSG00000235790 RP11-73M7.6
ENST00000591592 0.787568586658227 0.583114067563382 -0.039820497438383 ENSG00000235790 RP11-73M7.6
ENST00000608246 0.790717050640789 0.587812755709896 -0.0392682122777812 ENSG00000235790 RP11-73M7.6
ENST00000608888 0.790651759909698 0.587556343798268 -0.0392941077743733 ENSG00000235790 RP11-73M7.6
ENST00000607926 0.790651759909698 0.587556343798268 -0.0392941077743733 ENSG00000235790 RP11-73M7.6
ENST00000610216 0.790651759909698 0.587556343798268 -0.0392941077743733 ENSG00000235790 RP11-73M7.6
ENST00000585413 0.793054044614491 0.5914104427814 -0.0388773654620688 ENSG00000235790 RP11-73M7.6
ENST00000609033 0.797123842219357 0.59779314198104 -0.0382411626541159 ENSG00000235790 RP11-73M7.6
ENST00000589462 0.792945625400305 0.591275613644901 -0.0388890242660855 ENSG00000235790 RP11-73M7.6
ENST00000593188 0.792945625400305 0.591262909837969 -0.0388934331564809 ENSG00000235790 RP11-73M7.6
ENST00000609373 0.79353432958813 0.592018340844988 -0.0388277111011313 ENSG00000235790 RP11-73M7.6
ENST00000587445 0.792945625400305 0.591160942253702 -0.0389088586037058 ENSG00000235790 RP11-73M7.6
ENST00000591929 0.797767616515153 0.599007064839902 -0.038104369260929 ENSG00000235790 RP11-73M7.6
ENST00000609338 0.797698469062039 0.598812726116371 -0.0381298951211958 ENSG00000235790 RP11-73M7.6
ENST00000373672 0.673311361974917 0.425158317404915 -0.0582294090880341 ENSG00000084636 COL16A1
ENST00000271069 0.672342706023897 0.423404630448844 -0.0584368630000241 ENSG00000084636 COL16A1
ENST00000488128 0.794291125411706 0.593307000014526 -0.0386252879189947 ENSG00000084636 COL16A1
ENST00000488897 0.782360138689462 0.574620484265582 -0.0403345437828933 ENSG00000084636 COL16A1
ENST00000461217 0.852793029827639 0.688110155774805 -0.0297789030739093 ENSG00000084636 COL16A1
ENST00000445166 0.80228625876778 0.606221776722053 -0.0385535781349967 ENSG00000235790 RP11-73M7.6
ENST00000440437 0.564635050635102 0.302060138982075 -0.0753818830704907 ENSG00000084636 COL16A1
ENST00000588288 0.574007362853839 0.311786243289924 -0.076803362044287 ENSG00000235790 RP11-73M7.6
ENST00000466829 0.975831633080084 0.938746451699424 0.00585824694176767 ENSG00000084636 COL16A1
ENST00000470799 0.613826664350928 0.353982577100845 -0.0690399920039869 ENSG00000084636 COL16A1
ENST00000482910 0.603917981148632 0.34325183253292 -0.0706983778202068 ENSG00000084636 COL16A1
ENST00000468459 0.77496678315315 0.563768171933006 -0.0427672296677474 ENSG00000084636 COL16A1
ENST00000479100 0.752993918757312 0.531301605049232 -0.0468518524972681 ENSG00000084636 COL16A1
ENST00000458715 0.573324153294687 0.311104422800444 -0.0753568689357956 ENSG00000084636 COL16A1
ENST00000373668 0.688935670814942 0.444594488668919 -0.0568082635592795 ENSG00000084636 COL16A1
ENST00000474000 0.709162603563589 0.470291882752617 -0.0542355679860187 ENSG00000084636 COL16A1
ENST00000482478 0.713439654436659 0.476459597749499 -0.0535522177783988 ENSG00000084636 COL16A1
ENST00000529928 0.563092371035088 0.300548268309258 -0.0778134774987753 ENSG00000084636 COL16A1
ENST00000373667 0.62756834827251 0.370975556212758 -0.0673705974347375 ENSG00000084636 COL16A1
ENST00000532877 0.636230096269287 0.381202650690372 -0.0638568402956594 ENSG00000084636 COL16A1
ENST00000398556 0.0357406956436059 0.00310751558342001 0.191860418085883 ENSG00000121753 BAI2
ENST00000398547 0.0495412160011472 0.00511976255823639 0.182758038537118 ENSG00000121753 BAI2
ENST00000373655 0.0487143525498535 0.00498091818386222 0.18324882920841 ENSG00000121753 BAI2
ENST00000373658 0.0487143525498535 0.00498091818386222 0.18324882920841 ENSG00000121753 BAI2
ENST00000398542 0.0352282463804108 0.00304575675170358 0.194036317137311 ENSG00000121753 BAI2
ENST00000465256 0.213237662006369 0.0535749530735164 0.142972325675566 ENSG00000121753 BAI2
ENST00000257070 0.0487143525498535 0.00498091818386222 0.18324882920841 ENSG00000121753 BAI2
ENST00000530999 0.0690597765079969 0.00851359278050597 0.199463970018459 ENSG00000121753 BAI2
ENST00000525655 0.114251254005211 0.0189127242682556 0.176034318076996 ENSG00000121753 BAI2
ENST00000527361 0.0304834078640511 0.00246152468194342 0.196714877045587 ENSG00000121753 BAI2
ENST00000440175 0.0437847962844045 0.00423930756111794 0.192225472112047 ENSG00000121753 BAI2
ENST00000398538 0.0422003937237625 0.00400116838707861 0.187082627433583 ENSG00000121753 BAI2
ENST00000420125 0.033306347754171 0.00280188398995468 0.209330539524719 ENSG00000121753 BAI2
ENST00000530134 0.0466490187590175 0.00466495249936891 0.205594855723981 ENSG00000121753 BAI2
ENST00000533175 0.099953518005257 0.0153737405739937 0.180417865490187 ENSG00000121753 BAI2
ENST00000527035 0.184195290414746 0.041948608933834 0.124276511508347 ENSG00000254545 RP11-84A19.3
ENST00000257100 0.277980988463365 0.0834814809589684 0.0727091471307203 ENSG00000134668 SPOCD1
ENST00000373648 0.278150798740386 0.0835759402220731 0.0727012850819643 ENSG00000134668 SPOCD1
ENST00000360482 0.278150798740386 0.0835759402220731 0.0727012850819643 ENSG00000134668 SPOCD1
ENST00000473361 0.261324370995314 0.0751992788384327 0.0745348306066757 ENSG00000134668 SPOCD1
ENST00000452755 0.255764622760219 0.0723819468186012 0.0754730334878765 ENSG00000134668 SPOCD1
ENST00000533231 0.277903242035394 0.083439614935645 0.0728732482544984 ENSG00000134668 SPOCD1
ENST00000528579 0.42434250934674 0.176844299845282 0.0610500878510888 ENSG00000134668 SPOCD1
ENST00000532604 0.656226795691044 0.404403782754188 0.0392321821034603 ENSG00000134668 SPOCD1
ENST00000531039 0.70027426237759 0.459338594381368 0.0358660290779663 ENSG00000134668 SPOCD1
ENST00000468720 0.710120642841602 0.471643899595596 0.0363447315658861 ENSG00000134668 SPOCD1
ENST00000485944 0.734452600943305 0.505610149280409 0.0338190245327046 ENSG00000134668 SPOCD1
ENST00000460061 0.709410233914301 0.470603483314068 0.0361629902677565 ENSG00000134668 SPOCD1
ENST00000602889 0.576038656645619 0.314339860979772 -0.0366345483389629 ENSG00000269967 RP11-84A19.4
ENST00000602725 0.574199273302866 0.311965258634472 -0.037147085528037 ENSG00000184007 PTP4A2
ENST00000344035 0.275138532320802 0.0820638980204095 -0.0571901532828622 ENSG00000184007 PTP4A2
ENST00000356536 0.317053674805342 0.104815393512715 -0.0558441467948729 ENSG00000184007 PTP4A2
ENST00000457805 0.639009095394339 0.384435926927817 -0.0356494996578445 ENSG00000184007 PTP4A2
ENST00000489313 0.476075466171253 0.219682509592232 -0.052646827951753 ENSG00000184007 PTP4A2
ENST00000602683 0.863442661393937 0.706323898147122 -0.0136582115818592 ENSG00000184007 PTP4A2
ENST00000470404 0.958390972415882 0.898775598902466 -0.00462652102757808 ENSG00000184007 PTP4A2
ENST00000532001 0.599881580995813 0.339021487145094 -0.038645828377999 ENSG00000184007 PTP4A2
ENST00000528253 0.854351218801765 0.69097969196473 -0.0166510627765718 ENSG00000184007 PTP4A2
ENST00000484483 0.677530671548101 0.430227454611179 0.0368670523366202 ENSG00000184007 PTP4A2
ENST00000468531 0.585120304165391 0.323866082028577 -0.0390037122433311 ENSG00000184007 PTP4A2
ENST00000534796 0.724710408201188 0.491660201186182 -0.0347494670568521 ENSG00000184007 PTP4A2
ENST00000532289 0.556220494796091 0.29330924626988 -0.0550945310515575 ENSG00000184007 PTP4A2
ENST00000526960 0.416725577259097 0.171354532853579 -0.058116086556906 ENSG00000184007 PTP4A2
ENST00000524384 0.225535156107138 0.0587376771469599 -0.101125500931685 ENSG00000184007 PTP4A2
ENST00000528840 0.207540547089812 0.0511976442115009 -0.104172674803717 ENSG00000184007 PTP4A2
ENST00000494444 0.204532473526659 0.0500270592859013 -0.103949060208836 ENSG00000184007 PTP4A2
ENST00000529477 0.170653614377787 0.0368886189192626 -0.089206824321607 ENSG00000184007 PTP4A2
ENST00000533408 0.106652118946594 0.0169406837298429 -0.104463942076964 ENSG00000184007 PTP4A2
ENST00000475464 0.0363469516261043 0.00318271009637691 -0.14727555843467 ENSG00000184007 PTP4A2
ENST00000327300 0.663574766656458 0.413609484401795 -0.0321711482385371 ENSG00000121774 KHDRBS1
ENST00000307714 0.665886758413774 0.416279487481603 -0.031912533935513 ENSG00000121774 KHDRBS1
ENST00000492989 0.866807016943347 0.712084201453508 -0.0137061205859086 ENSG00000121774 KHDRBS1
ENST00000484270 0.343976576011799 0.121228529388686 -0.0592977794361466 ENSG00000121774 KHDRBS1
ENST00000366152 0.541269533257178 0.278696627684005 -0.0722341171021815 ENSG00000203325 RP11-277A4.4
ENST00000487305 0.90992067051795 0.793530531250078 0.0162244081389577 ENSG00000121775 TMEM39B
ENST00000336294 0.937124652188774 0.849984960270615 0.011716693895331 ENSG00000121775 TMEM39B
ENST00000438825 0.951626804118611 0.883187185014227 -0.010350874460884 ENSG00000121775 TMEM39B
ENST00000441402 0.92936082836707 0.833173859835601 0.0130496778460379 ENSG00000121775 TMEM39B
ENST00000472503 0.985629644426761 0.962237398907424 -0.0032863885949742 ENSG00000121775 TMEM39B
ENST00000456834 0.876335578525156 0.72978671456491 0.0219993822905079 ENSG00000121775 TMEM39B
ENST00000468135 0.937584522746325 0.850865916061858 0.0116437116941885 ENSG00000121775 TMEM39B
ENST00000466321 0.933711382895673 0.842456950244658 -0.0140133446328656 ENSG00000121775 TMEM39B
ENST00000373634 0.942816512060042 0.862755532484899 0.0107276501918016 ENSG00000121775 TMEM39B
ENST00000427288 0.940539009049966 0.858007473958125 0.0113687182574349 ENSG00000121775 TMEM39B
ENST00000476968 0.931740694482595 0.838225221170387 0.0126268223998109 ENSG00000121775 TMEM39B
ENST00000498613 0.757953304558325 0.538663759951483 -0.0455490669090587 ENSG00000121775 TMEM39B
ENST00000373625 0.0982892200583411 0.0149793791861819 -0.0783048586979727 ENSG00000025800 KPNA6
ENST00000471599 0.149854374082473 0.0296378253443126 -0.0787798281637118 ENSG00000025800 KPNA6
ENST00000537234 0.0729985971078007 0.00928705919121369 -0.102836009221216 ENSG00000025800 KPNA6
ENST00000469790 0.406110008480211 0.163278708441582 -0.0815024424396137 ENSG00000025800 KPNA6
ENST00000545542 0.530866051051159 0.269337050183007 -0.0482267443617696 ENSG00000025800 KPNA6
ENST00000446515 0.530084325361363 0.268674847261802 -0.0568063372861305 ENSG00000025800 KPNA6
ENST00000515055 0.383291298589033 0.147162162845826 -0.0505036838114292 ENSG00000250135 RP4-622L5.2
ENST00000373610 0.704898554163637 0.46472557447774 0.0294578285309198 ENSG00000084652 TXLNA
ENST00000373609 0.693963074929174 0.451212684178683 0.0302926396605499 ENSG00000084652 TXLNA
ENST00000373602 0.945578801372492 0.868772136858791 -0.0116680169402955 ENSG00000160050 CCDC28B
ENST00000421922 0.906430816015121 0.787142635939208 -0.0190777521519856 ENSG00000160050 CCDC28B
ENST00000461819 0.913436394626708 0.80029518663453 -0.0178789343252523 ENSG00000160050 CCDC28B
ENST00000483009 0.908426654037346 0.790601008951079 -0.0188858312114807 ENSG00000160050 CCDC28B
ENST00000409358 0.479507515651192 0.222631277058032 0.0915551425811264 ENSG00000222046 DCDC2B
ENST00000487056 0.490745982121416 0.232040425691133 0.0897908078919412 ENSG00000222046 DCDC2B
ENST00000466796 0.0813184758998371 0.010983187566326 0.161649148251891 ENSG00000160055 TMEM234
ENST00000491434 0.0929351659443063 0.013627277151564 0.14496218929404 ENSG00000160055 TMEM234
ENST00000489170 0.0930994305048265 0.0136624770612461 0.144952010711425 ENSG00000160055 TMEM234
ENST00000461402 0.0930994305048265 0.0136624770612461 0.144952010711425 ENSG00000160055 TMEM234
ENST00000483001 0.122591471807768 0.0212178617749098 0.140129755651812 ENSG00000160055 TMEM234
ENST00000545122 0.117178889148179 0.0196885635249801 0.142502491434237 ENSG00000160055 TMEM234
ENST00000309777 0.13952157690917 0.0262967596631631 0.136571635908191 ENSG00000160055 TMEM234
ENST00000373593 0.139847614359438 0.0264085635125064 0.136523751856559 ENSG00000160055 TMEM234
ENST00000344461 0.134631805108578 0.0247468069640375 0.137758884085862 ENSG00000160055 TMEM234
ENST00000484490 0.124877414217489 0.0218697078714022 0.141841297873368 ENSG00000160055 TMEM234
ENST00000487174 0.100687053311731 0.0155484787531707 0.153247169106979 ENSG00000160055 TMEM234
ENST00000355082 0.131294987465649 0.0237459143463577 0.0992473257847873 ENSG00000084623 EIF3I
ENST00000373586 0.06983909832736 0.00866423479449999 0.103829137815448 ENSG00000084623 EIF3I
ENST00000489353 0.12515310506237 0.0219402492936429 0.102074237374827 ENSG00000084623 EIF3I
ENST00000471486 0.0365602583396846 0.0032117037760556 0.11894569430532 ENSG00000084623 EIF3I
ENST00000483517 0.0576578413833265 0.00646350477476438 0.108336622316415 ENSG00000084623 EIF3I
ENST00000474371 0.0660653700921475 0.00796082189453994 0.105383565416607 ENSG00000084623 EIF3I
ENST00000423995 0.288603510517736 0.0892566543993419 0.126803121384067 ENSG00000220785 MTMR9LP
ENST00000403496 0.348564509625324 0.123899668067776 0.115871860493067 ENSG00000220785 MTMR9LP
ENST00000441044 0.53367393784191 0.271926803118917 0.0786787203188714 ENSG00000220785 MTMR9LP
ENST00000426597 0.51457703100174 0.254007807020978 0.0818622560808295 ENSG00000220785 MTMR9LP
ENST00000373548 0.485334800413059 0.227914227587296 -0.050107156051809 ENSG00000116478 HDAC1
ENST00000481281 0.233312738659091 0.061974905976332 -0.0992514286363619 ENSG00000116478 HDAC1
ENST00000463172 0.172191101807531 0.0373704526912807 -0.114842570555395 ENSG00000116478 HDAC1
ENST00000428704 0.414232460397038 0.169402472057097 -0.0679001988892314 ENSG00000116478 HDAC1
ENST00000472928 0.247219864801109 0.0683557600762618 -0.0970051097677375 ENSG00000116478 HDAC1
ENST00000373541 0.473666246148626 0.217565248020784 -0.050690421440678 ENSG00000116478 HDAC1
ENST00000490081 0.277614991143976 0.083299776857951 0.0859964515395083 ENSG00000116478 HDAC1
ENST00000482310 0.27593924886787 0.0824802295284441 0.0869314759037643 ENSG00000116478 HDAC1
ENST00000476391 0.776415571935806 0.565933052766095 -0.0285078245331802 ENSG00000116478 HDAC1
ENST00000484305 0.0789361849027547 0.0104935296645514 0.162141048758179 ENSG00000116478 HDAC1
ENST00000471488 0.351884318876679 0.126221494989576 -0.10441748156092 ENSG00000116478 HDAC1
ENST00000329421 0.437558061471373 0.187388905462494 0.0712594484888771 ENSG00000175130 MARCKSL1
ENST00000455895 0.851696236327048 0.685999316803196 -0.0184051559144161 ENSG00000160058 BSDC1
ENST00000413080 0.850338409372267 0.682878566178621 -0.01859708362536 ENSG00000160058 BSDC1
ENST00000444377 0.850387124417322 0.682956402452857 -0.0185986289116359 ENSG00000160058 BSDC1
ENST00000341071 0.840026150524199 0.664626057606901 -0.0197617439047361 ENSG00000160058 BSDC1
ENST00000526031 0.781021986458171 0.572563557642463 -0.0269079186013958 ENSG00000160058 BSDC1
ENST00000419121 0.774927046835451 0.563730855295386 -0.0275414856159685 ENSG00000160058 BSDC1
ENST00000446293 0.774609166439008 0.56340714246935 -0.0278208721394252 ENSG00000160058 BSDC1
ENST00000463967 0.599996653602727 0.339127127871648 -0.0652385356161327 ENSG00000160058 BSDC1
ENST00000373520 0.656536314906589 0.404863322656013 -0.0409954090742141 ENSG00000160058 BSDC1
ENST00000449308 0.736997556893069 0.50913767348811 -0.0324253249118823 ENSG00000160058 BSDC1
ENST00000527513 0.671457154993078 0.422414163280163 -0.0417699188123335 ENSG00000160058 BSDC1
ENST00000527163 0.660130377085305 0.409586151882845 -0.0443471360465217 ENSG00000160058 BSDC1
ENST00000530485 0.636242270787264 0.381230688305074 -0.049224198055447 ENSG00000160058 BSDC1
ENST00000474414 0.583676990392053 0.3223844836079 -0.0564726023339161 ENSG00000160058 BSDC1
ENST00000530876 0.778221698386949 0.568306468323617 -0.0320933850866295 ENSG00000160058 BSDC1
ENST00000530753 0.793552552700554 0.592043891395001 -0.0305708019805147 ENSG00000160058 BSDC1
ENST00000533084 0.880991397225422 0.738625179633045 -0.0198089961944496 ENSG00000160058 BSDC1
ENST00000531222 0.783008942085207 0.575983039851173 -0.0346833521854284 ENSG00000160058 BSDC1
ENST00000480336 0.824006769346962 0.639537253487334 -0.0327632382124448 ENSG00000254553 RP1-27O5.3
ENST00000373510 0.353492518005841 0.12736226210064 -0.0996906997081401 ENSG00000160062 ZBTB8A
ENST00000316459 0.893341372306854 0.761738108798129 -0.0215659854023507 ENSG00000160062 ZBTB8A
ENST00000341885 0.0996441043107963 0.0153009156474597 -0.120919723611938 ENSG00000176261 ZBTB8OS
ENST00000468695 0.19682754808829 0.0468396976855758 -0.103836489668592 ENSG00000176261 ZBTB8OS
ENST00000492007 0.165198807096895 0.034920069000369 -0.109853925345317 ENSG00000176261 ZBTB8OS
ENST00000373506 0.157510827103252 0.0321792992731542 -0.111052342051814 ENSG00000176261 ZBTB8OS
ENST00000467652 0.334005905682278 0.115068196329655 -0.107557948749067 ENSG00000176261 ZBTB8OS
ENST00000498691 0.209524446691776 0.0520076470627028 -0.110436623089518 ENSG00000176261 ZBTB8OS
ENST00000478041 0.16069855463435 0.0332354935487712 -0.110695446079224 ENSG00000176261 ZBTB8OS
ENST00000473294 0.157360818548443 0.0321202311510976 -0.111544187379208 ENSG00000176261 ZBTB8OS
ENST00000436661 0.154462616879119 0.0311165328190978 -0.112200884996194 ENSG00000176261 ZBTB8OS
ENST00000373501 0.154045278621913 0.0309879218726041 -0.112228293664448 ENSG00000176261 ZBTB8OS
ENST00000476493 0.156847565149719 0.0319476871809343 -0.111580894731977 ENSG00000176261 ZBTB8OS
ENST00000465588 0.157410918278689 0.0321428165424171 -0.111172082316027 ENSG00000176261 ZBTB8OS
ENST00000483138 0.203908734493365 0.0497495275274303 -0.108627032332059 ENSG00000176261 ZBTB8OS
ENST00000479075 0.258088778128681 0.0735531798767945 -0.0999453979133974 ENSG00000176261 ZBTB8OS
ENST00000473383 0.729864741649917 0.499145965164239 -0.0427702453758019 ENSG00000176261 ZBTB8OS
ENST00000466361 0.26861211938464 0.0788734194219101 -0.107891536437201 ENSG00000176261 ZBTB8OS
ENST00000414241 0.79470517741375 0.59405573781722 -0.0210413537311737 ENSG00000162521 RBBP4
ENST00000373493 0.804154047179649 0.60906058030808 -0.0191195234397831 ENSG00000162521 RBBP4
ENST00000527118 0.550454149309216 0.287577332972081 0.0489626262030756 ENSG00000162521 RBBP4
ENST00000401893 0.858079335249153 0.697114382953231 0.0191855951329523 ENSG00000162521 RBBP4
ENST00000524393 0.616658211431616 0.357431645871911 0.0423249635416674 ENSG00000162521 RBBP4
ENST00000526193 0.572879927956165 0.310660394320918 0.0458256098768528 ENSG00000162521 RBBP4
ENST00000492348 0.836368637750245 0.65879653731975 -0.0170890318360612 ENSG00000162521 RBBP4
ENST00000544435 0.836368637750245 0.65879653731975 -0.0170890318360612 ENSG00000162521 RBBP4
ENST00000525506 0.501083347479391 0.241082705297928 0.0652121944180331 ENSG00000162521 RBBP4
ENST00000465780 0.604218768847712 0.343664218958928 0.0559619465572398 ENSG00000162521 RBBP4
ENST00000373485 0.783481308924285 0.576602588496004 -0.021595208507469 ENSG00000162521 RBBP4
ENST00000477563 0.871602869807526 0.720548622546826 0.0178079060733029 ENSG00000162521 RBBP4
ENST00000458695 0.839333348993149 0.663576951179046 -0.0173474990525007 ENSG00000162521 RBBP4
ENST00000490500 0.505297399799107 0.245237773727501 0.0681246962003536 ENSG00000162521 RBBP4
ENST00000445722 0.739329720077554 0.512441689235406 0.0352195165414507 ENSG00000162521 RBBP4
ENST00000475321 0.8186486922655 0.631383547942019 0.0294684883263728 ENSG00000162521 RBBP4
ENST00000531983 0.671869692572313 0.422987209246874 0.0551173392443947 ENSG00000162521 RBBP4
ENST00000463378 0.526761383085574 0.265522061706762 -0.0672519173359143 ENSG00000162521 RBBP4
ENST00000460669 0.581646429161414 0.320040230872494 -0.0545084134781719 ENSG00000162521 RBBP4
ENST00000482190 0.602454574342372 0.341693191173314 -0.0523877964291316 ENSG00000162521 RBBP4
ENST00000373484 0.970796818393237 0.927118388794887 -0.00439196394107391 ENSG00000162520 SYNC
ENST00000409190 0.974081730314854 0.935045468582181 0.00390016400609528 ENSG00000162520 SYNC
ENST00000417633 0.690139802007488 0.446524923064694 0.051070273129607 ENSG00000162520 SYNC
ENST00000426909 0.832964117191011 0.653069688649128 0.0311204104281959 ENSG00000162520 SYNC
ENST00000401073 0.160299356429303 0.0331205953365782 0.159379191259858 ENSG00000162522 KIAA1522
ENST00000469100 0.598391295742589 0.337466482079576 0.0471569267034083 ENSG00000134684 YARS
ENST00000373477 0.240951425399576 0.0654563482189453 -0.0688383822164733 ENSG00000134684 YARS
ENST00000490826 0.794425254711396 0.593620209098377 0.0277735229698446 ENSG00000134684 YARS
ENST00000487404 0.673863348706741 0.425836531290529 0.0366656891455121 ENSG00000134684 YARS
ENST00000478828 0.944143034166515 0.865260192963535 0.00787313511113329 ENSG00000134684 YARS
ENST00000481895 0.0284013661217414 0.00221430453398063 -0.121783521202394 ENSG00000134684 YARS
ENST00000466052 0.394738859450617 0.154895841290361 -0.0772660197361454 ENSG00000134684 YARS
ENST00000470377 0.127931176106143 0.0227272253088699 -0.124402651932673 ENSG00000134684 YARS
ENST00000472692 0.191086645278844 0.044603130584087 -0.111270090295061 ENSG00000134684 YARS
ENST00000530710 0.0909131695796653 0.0131432252792939 -0.158309517534191 ENSG00000116497 S100PBP
ENST00000373476 0.109296645921159 0.01764777474157 -0.117674840258179 ENSG00000116497 S100PBP
ENST00000373475 0.114272438762385 0.0189174711968679 -0.112752584928628 ENSG00000116497 S100PBP
ENST00000529027 0.282571195720412 0.0859559321016926 -0.11713107894955 ENSG00000116497 S100PBP
ENST00000531123 0.0732400254503216 0.00933333643189971 -0.144633147730748 ENSG00000116497 S100PBP
ENST00000398243 0.226102428635687 0.0590098458548761 -0.110545623317056 ENSG00000116497 S100PBP
ENST00000356689 0.148451570650676 0.0292105598437102 -0.126998436997562 ENSG00000116497 S100PBP
ENST00000526230 0.404636607405434 0.162146052902058 -0.0914560181578909 ENSG00000116497 S100PBP
ENST00000531256 0.371711596078066 0.139392957848732 -0.0953563308139013 ENSG00000116497 S100PBP
ENST00000482212 0.351344245298719 0.125755830173133 -0.0987685504074823 ENSG00000116497 S100PBP
ENST00000470896 0.355332089068581 0.1285300553781 0.102470355384289 ENSG00000121905 HPCA
ENST00000329151 0.415894967613008 0.170692823287697 0.0925715236250377 ENSG00000121900 TMEM54
ENST00000373463 0.415894967613008 0.170692823287697 0.0925715236250377 ENSG00000121900 TMEM54
ENST00000474144 0.415894967613008 0.170692823287697 0.0925715236250377 ENSG00000121900 TMEM54
ENST00000475208 0.455011319701878 0.201428732828999 0.086491514434359 ENSG00000121900 TMEM54
ENST00000373456 0.563694211268487 0.301162176574571 0.0688708710815912 ENSG00000116514 RNF19B
ENST00000356990 0.563694211268487 0.301162176574571 0.0688708710815912 ENSG00000116514 RNF19B
ENST00000235150 0.562110211835462 0.299638799287781 0.0691555597213367 ENSG00000116514 RNF19B
ENST00000427524 0.813304513586925 0.622804729310805 -0.0176458927523654 ENSG00000236065 RP1-117O3.2
ENST00000373449 0.878466524383246 0.733763452471307 -0.012607020477984 ENSG00000004455 AK2
ENST00000548033 0.65701898799224 0.405587962234409 -0.0325996405891933 ENSG00000004455 AK2
ENST00000482191 0.162416509472385 0.0339519574598359 -0.123062319550268 ENSG00000004455 AK2
ENST00000491241 0.319019396226466 0.106085919093724 -0.0851529543613872 ENSG00000004455 AK2
ENST00000467905 0.998512758589199 0.996017562099518 0.000208415459657788 ENSG00000004455 AK2
ENST00000354858 0.883145732770477 0.742224237641316 0.014808202433905 ENSG00000004455 AK2
ENST00000480134 0.883145732770477 0.742224237641316 0.014808202433905 ENSG00000004455 AK2
ENST00000550338 0.854059623489671 0.690429507608855 0.018132110536348 ENSG00000004455 AK2
ENST00000469238 0.73999245582644 0.513381005847103 0.0329885169082332 ENSG00000004455 AK2
ENST00000466029 0.706410055506155 0.466775512752382 0.0363936093852331 ENSG00000004455 AK2
ENST00000487289 0.731921992202193 0.50227947151776 0.03079601323562 ENSG00000004455 AK2
ENST00000548559 0.908324480365145 0.790443087613332 0.0119606966155651 ENSG00000004455 AK2
ENST00000551979 0.838616927200722 0.662422872112317 0.022863759068548 ENSG00000004455 AK2
ENST00000358680 0.733404240438301 0.504426368925606 -0.0483963885289369 ENSG00000142920 ADC
ENST00000294517 0.118143499682804 0.0199523788396914 -0.149667104844191 ENSG00000142920 ADC
ENST00000481886 0.108592070296055 0.0174703734401786 -0.152822025431872 ENSG00000142920 ADC
ENST00000475935 0.108592070296055 0.0174703734401786 -0.152822025431872 ENSG00000142920 ADC
ENST00000471119 0.108592070296055 0.0174703734401786 -0.152822025431872 ENSG00000142920 ADC
ENST00000477570 0.94429208222364 0.865878610420633 -0.0125082721190133 ENSG00000142920 ADC
ENST00000483027 0.919929988623802 0.81286576515693 -0.0177118671801595 ENSG00000142920 ADC
ENST00000492420 0.773909647028912 0.562360849982702 -0.0437287333897249 ENSG00000142920 ADC
ENST00000398167 0.108592070296055 0.0174703734401786 -0.152822025431872 ENSG00000142920 ADC
ENST00000373443 0.108592070296055 0.0174703734401786 -0.152822025431872 ENSG00000142920 ADC
ENST00000473089 0.94429208222364 0.865878610420633 -0.0125082721190133 ENSG00000142920 ADC
ENST00000484656 0.066667626498664 0.00806820877831664 -0.17213351153925 ENSG00000142920 ADC
ENST00000373440 0.646408619367092 0.393233510840568 -0.0629111968441283 ENSG00000142920 ADC
ENST00000373441 0.0866798935388533 0.0121757647068 -0.164111315624835 ENSG00000142920 ADC
ENST00000478204 0.0711732940424655 0.0089132915442208 -0.171544844673154 ENSG00000142920 ADC
ENST00000291416 0.208490471827182 0.0515677308911125 0.133614666690881 ENSG00000116525 TRIM62
ENST00000543586 0.314887940854178 0.103608312262734 0.118577977861933 ENSG00000116525 TRIM62
ENST00000485148 0.0381042106784261 0.00343789305994025 0.22026998032047 ENSG00000116525 TRIM62
ENST00000483388 0.234104267181484 0.0622879078748074 -0.126885390825366 ENSG00000160094 ZNF362
ENST00000539719 0.392608108643187 0.153440207214821 -0.0796420417331533 ENSG00000160094 ZNF362
ENST00000490959 0.128401445691662 0.0228681372264005 -0.16451711491582 ENSG00000160094 ZNF362
ENST00000373428 0.75823700771435 0.539083762723745 -0.0374363367891397 ENSG00000160094 ZNF362
ENST00000543783 0.738643356193049 0.511348746287243 -0.0491700503598973 ENSG00000256142 AL513327.1
ENST00000588828 0.17635272682739 0.0389511231713623 0.0936034759166541 ENSG00000225313 RP11-415J8.3
ENST00000457957 0.200599124577412 0.0483859482141112 0.0892170167309417 ENSG00000225313 RP11-415J8.3
ENST00000587696 0.172490617453584 0.0374719818165739 0.0944616075426894 ENSG00000225313 RP11-415J8.3
ENST00000431992 0.991199807741338 0.976344130338389 0.000888623221582493 ENSG00000134686 PHC2
ENST00000485928 0.988454544055639 0.968680124430543 -0.00118184947368002 ENSG00000134686 PHC2
ENST00000373418 0.988565206813459 0.968943878711561 -0.00117186819119722 ENSG00000134686 PHC2
ENST00000373422 0.99949226958643 0.998533347647814 5.4633584449623e-05 ENSG00000134686 PHC2
ENST00000257118 0.992143587951435 0.97978446616305 0.000759244354404148 ENSG00000134686 PHC2
ENST00000419414 0.627565472804434 0.370940857351497 -0.0333111275719607 ENSG00000134686 PHC2
ENST00000467894 0.773159521058619 0.561231104779342 -0.0193210186455469 ENSG00000134686 PHC2
ENST00000373416 0.643159793956986 0.389591545782894 -0.029595199943007 ENSG00000134686 PHC2
ENST00000486897 0.548722031698402 0.286011436960856 -0.0402282063813178 ENSG00000134686 PHC2
ENST00000493483 0.540389466779334 0.277868171161979 -0.040636187030565 ENSG00000134686 PHC2
ENST00000473158 0.925904035497411 0.825609582935847 -0.0115807196093954 ENSG00000134686 PHC2
ENST00000583214 0.977606382369412 0.943095388632663 -0.00534123171852936 ENSG00000266239 MIR3605
ENST00000468406 0.807909463441971 0.614223141225322 -0.0382840130988693 ENSG00000134686 PHC2
ENST00000484692 0.324764316353507 0.109616727342619 -0.114544202833993 ENSG00000134686 PHC2
ENST00000361328 0.365629048332553 0.135261949662704 -0.0959731624981801 ENSG00000121903 ZSCAN20
ENST00000373413 0.904146693260529 0.782617854719417 -0.0197662422491016 ENSG00000121903 ZSCAN20
ENST00000480917 0.836638184357743 0.659285307025985 -0.0332796363876105 ENSG00000121903 ZSCAN20
ENST00000241312 0.324175379490894 0.109199891740785 -0.0827783881369873 ENSG00000121904 CSMD2
ENST00000373381 0.324175379490894 0.109192017156896 -0.0827812280192113 ENSG00000121904 CSMD2
ENST00000373380 0.808853268399869 0.615865799769332 -0.0336877369428183 ENSG00000121904 CSMD2
ENST00000373377 0.97593573060972 0.93922280684538 -0.00581578785488227 ENSG00000121904 CSMD2
ENST00000373388 0.947262041819785 0.872611020672564 0.0106672020741457 ENSG00000121904 CSMD2
ENST00000338325 0.110609641225015 0.0179786129666982 -0.16555906214148 ENSG00000121904 CSMD2
ENST00000471438 0.193109118551114 0.0454120456977574 -0.150536619863946 ENSG00000121904 CSMD2
ENST00000426886 0.526334470128993 0.265185715440248 0.05728697416625 ENSG00000163866 SMIM12
ENST00000521580 0.354240180651948 0.127808476338705 0.0878163679257287 ENSG00000163866 SMIM12
ENST00000446026 0.318305238528655 0.105637725907859 0.0964259118068368 ENSG00000163866 SMIM12
ENST00000456842 0.304168494733626 0.09763204958525 0.0968806036178937 ENSG00000163866 SMIM12
ENST00000423898 0.281963717315915 0.0856762860676255 0.101768235675719 ENSG00000163866 SMIM12
ENST00000417239 0.167442962470744 0.0357203370824981 0.13233601486202 ENSG00000163866 SMIM12
ENST00000417456 0.623815312320736 0.366636989995418 0.055059151500129 ENSG00000241014 RP11-244H3.1
ENST00000487874 0.517167773931497 0.256634598907218 -0.0591824779025536 ENSG00000271741 RP11-244H3.4
ENST00000373337 0.603967253323865 0.343328164441079 0.0638456556826318 ENSG00000243749 ZMYM6NB
ENST00000373340 0.46571117063827 0.210626037694609 -0.0648201345249751 ENSG00000163867 ZMYM6
ENST00000493328 0.253566981930587 0.071434295010451 -0.103639552720344 ENSG00000163867 ZMYM6
ENST00000357182 0.286652984509403 0.0881556547668187 -0.0981861837456256 ENSG00000163867 ZMYM6
ENST00000466345 0.797580320972423 0.598601751171336 -0.0403232197435228 ENSG00000163867 ZMYM6
ENST00000415531 0.299222508478206 0.0950735854510996 -0.110100673480166 ENSG00000163867 ZMYM6
ENST00000317538 0.482304928512931 0.225093961661164 -0.0838793888551154 ENSG00000163867 ZMYM6
ENST00000460607 0.508545143575457 0.248307252509911 -0.080008830455158 ENSG00000163867 ZMYM6
ENST00000373333 0.618173073175537 0.359376115889339 -0.0651381053471183 ENSG00000163867 ZMYM6
ENST00000471566 0.979392466231137 0.947424476932313 -0.00501573479472142 ENSG00000163867 ZMYM6
ENST00000417119 0.0936710043427191 0.0138073473611993 -0.162113579636273 ENSG00000197056 ZMYM1
ENST00000359858 0.285053135555661 0.0873110370276241 -0.106915409999048 ENSG00000197056 ZMYM1
ENST00000466390 0.0664371324867896 0.00803166237184165 -0.199866067480461 ENSG00000197056 ZMYM1
ENST00000488455 0.212243369317957 0.053144513960352 -0.124239886375117 ENSG00000197056 ZMYM1
ENST00000475654 0.0743231620733036 0.00957460479193683 -0.172560176583667 ENSG00000197056 ZMYM1
ENST00000373329 0.285053135555661 0.0873110370276241 -0.106915409999048 ENSG00000197056 ZMYM1
ENST00000373330 0.282169290480343 0.0857877442196584 -0.107417280702586 ENSG00000197056 ZMYM1
ENST00000468598 0.782360138689462 0.574623115983872 -0.0295382004567159 ENSG00000116560 SFPQ
ENST00000460428 0.62425077839032 0.367062086146362 -0.0414890233729687 ENSG00000116560 SFPQ
ENST00000470472 0.786105510923368 0.580379719346482 -0.0233942773474733 ENSG00000116560 SFPQ
ENST00000466745 0.719220458523876 0.484493324673342 -0.0417571426135995 ENSG00000116560 SFPQ
ENST00000466213 0.699391986098896 0.45824144106509 -0.0435594693750182 ENSG00000116560 SFPQ
ENST00000490668 0.725523049710571 0.492857132098908 -0.0364133004423063 ENSG00000116560 SFPQ
ENST00000485365 0.782886087044413 0.575722749987136 -0.0298908519610467 ENSG00000116560 SFPQ
ENST00000357214 0.98495412639793 0.960402154826496 -0.0019485064747819 ENSG00000116560 SFPQ
ENST00000373297 0.103842770973536 0.0162611768456317 -0.0976419806345112 ENSG00000146463 ZMYM4
ENST00000314607 0.103842770973536 0.0162611768456317 -0.0976419806345112 ENSG00000146463 ZMYM4
ENST00000441447 0.0125967209626766 0.00067980654534928 -0.210621197819275 ENSG00000146463 ZMYM4
ENST00000432683 0.127253744422431 0.0225488226659332 -0.160422347369241 ENSG00000227409 ZMYM4-AS1
ENST00000457946 0.39090129408644 0.152238105662376 -0.0563345901505746 ENSG00000146463 ZMYM4
ENST00000482131 0.0219372083732066 0.00149822964593635 -0.235032914527037 ENSG00000146463 ZMYM4
ENST00000470175 0.484645611395547 0.227367789408902 0.0897051368577985 ENSG00000146463 ZMYM4
ENST00000492456 0.957181730247142 0.896000378402242 0.00970253663697192 ENSG00000146463 ZMYM4
ENST00000325722 0.348142383096987 0.123655169331891 0.0534626488300065 ENSG00000142687 KIAA0319L
ENST00000373266 0.055532470940025 0.00609757519929931 0.121490964632722 ENSG00000142687 KIAA0319L
ENST00000426982 0.522748190898092 0.262023569801325 0.0402526283454002 ENSG00000142687 KIAA0319L
ENST00000461312 0.567906693362165 0.305488891906933 0.0588190530614791 ENSG00000142687 KIAA0319L
ENST00000485551 0.147220770326741 0.0287718678750099 0.094801857798382 ENSG00000142687 KIAA0319L
ENST00000473423 0.290228978477565 0.0900232520803109 0.124656693141971 ENSG00000142687 KIAA0319L
ENST00000473844 0.360193248000369 0.131613656723572 0.0972566485230005 ENSG00000142687 KIAA0319L
ENST00000474856 0.431918305232635 0.182676997988544 0.0959812715320343 ENSG00000142687 KIAA0319L
ENST00000492544 0.631763495086777 0.375822131969764 0.060829942030558 ENSG00000142687 KIAA0319L
ENST00000440579 0.933933162960623 0.842998994015691 0.00911273996262883 ENSG00000142687 KIAA0319L
ENST00000431916 0.664800969666501 0.41506683944289 0.0480225509928036 ENSG00000142687 KIAA0319L
ENST00000482929 0.567599061303057 0.305132024879885 -0.0506256246287137 ENSG00000142687 KIAA0319L
ENST00000478463 0.760669941318298 0.542529062206453 -0.0347156805752289 ENSG00000142687 KIAA0319L
ENST00000470388 0.756268747120018 0.536254937173155 -0.0352597168202902 ENSG00000142687 KIAA0319L
ENST00000492888 0.525859272455614 0.264823360578952 -0.0662482570207039 ENSG00000142687 KIAA0319L
ENST00000469892 0.560147291197783 0.297371225179323 -0.0627800347006729 ENSG00000142687 KIAA0319L
ENST00000494948 0.491159557173157 0.232452022908286 -0.0750300078093337 ENSG00000142687 KIAA0319L
ENST00000476329 0.152399585520873 0.0304587479683764 -0.155048709786686 ENSG00000142687 KIAA0319L
ENST00000373253 0.121678256710431 0.0209051387865305 0.119893367209471 ENSG00000020129 NCDN
ENST00000356090 0.125107554367847 0.0219263041708616 0.119845123120741 ENSG00000020129 NCDN
ENST00000373243 0.1253290550868 0.0219936857677093 0.119801001453918 ENSG00000020129 NCDN
ENST00000459931 0.599389021747296 0.338516998109524 0.0609417487240257 ENSG00000020129 NCDN
ENST00000437806 0.495415354166969 0.236180327863371 0.0802736976224799 ENSG00000020129 NCDN
ENST00000423723 0.146242898479591 0.0284887114413302 0.139744168936553 ENSG00000020129 NCDN
ENST00000373237 0.949142330819791 0.876732748668459 -0.00714356346972429 ENSG00000126067 PSMB2
ENST00000270815 0.524656442389119 0.263744807295718 0.0604091702357982 ENSG00000142686 C1orf216
ENST00000251195 0.0291601515031652 0.0023046737717995 0.203376557618575 ENSG00000092853 CLSPN
ENST00000318121 0.0400010351204868 0.00369975607257712 0.196354719708804 ENSG00000092853 CLSPN
ENST00000373220 0.0400010351204868 0.00369975607257712 0.196354719708804 ENSG00000092853 CLSPN
ENST00000520551 0.0400010351204868 0.00369975607257712 0.196354719708804 ENSG00000092853 CLSPN
ENST00000373210 0.637277619449006 0.382394416585762 -0.0465610548151858 ENSG00000134698 AGO4
ENST00000373206 0.972153894193312 0.930362118941869 -0.0043599114856997 ENSG00000092847 AGO1
ENST00000373204 0.951344789654877 0.881988266014887 0.00557770759136442 ENSG00000092847 AGO1
ENST00000324350 0.00497966132421459 0.000181085471328426 -0.246214171360822 ENSG00000126070 AGO3
ENST00000373191 0.0422003937237625 0.00400089787024844 -0.157166094506697 ENSG00000126070 AGO3
ENST00000397828 0.0151697984816398 0.000882774494723172 -0.219772569687514 ENSG00000126070 AGO3
ENST00000246314 0.0387813910517892 0.00352272846293721 -0.167635283144669 ENSG00000126070 AGO3
ENST00000491443 0.0617231840264592 0.0071724993237864 -0.20002406443349 ENSG00000126070 AGO3
ENST00000466576 0.0936831018127401 0.0138213303361317 -0.180955278911899 ENSG00000271554 RP4-665N4.8
ENST00000373178 0.888982139819367 0.753428850903123 0.0180791002231215 ENSG00000116863 ADPRHL2
ENST00000303143 0.751719391159179 0.529428697698834 -0.0455806884407461 ENSG00000171812 COL8A2
ENST00000397799 0.795961846851903 0.596032027676067 -0.0375429544906522 ENSG00000171812 COL8A2
ENST00000481785 0.926244830658646 0.826291726489641 0.016803583047235 ENSG00000171812 COL8A2
ENST00000373166 0.982332075117022 0.954317193760015 -0.00251506484294711 ENSG00000054116 TRAPPC3
ENST00000462715 0.975789382257104 0.938654569539771 -0.00358151014118873 ENSG00000054116 TRAPPC3
ENST00000373163 0.981201747597883 0.95113696292454 0.00270042926919417 ENSG00000054116 TRAPPC3
ENST00000373162 0.947166769072557 0.872430748302646 0.00725255923952548 ENSG00000054116 TRAPPC3
ENST00000469757 0.868605173234875 0.715006964921575 -0.0178946624472584 ENSG00000054116 TRAPPC3
ENST00000373159 0.749864569257832 0.526896450258552 -0.0335262455067771 ENSG00000054116 TRAPPC3
ENST00000497251 0.56882975948778 0.306517072430148 -0.0562325813657238 ENSG00000054116 TRAPPC3
ENST00000429533 0.62799721786767 0.371394607502812 0.0452627135256626 ENSG00000116871 MAP7D1
ENST00000316156 0.670295646670641 0.421287146228559 0.0367086551496897 ENSG00000116871 MAP7D1
ENST00000527764 0.877132571815274 0.731272175963129 -0.0187430534955575 ENSG00000116871 MAP7D1
ENST00000373150 0.676888246490913 0.429400820683017 0.0361179987354727 ENSG00000116871 MAP7D1
ENST00000373151 0.677473608049826 0.430161811924116 0.0360402475528813 ENSG00000116871 MAP7D1
ENST00000530729 0.943362686443675 0.863695534050218 0.00932871096930489 ENSG00000116871 MAP7D1
ENST00000462118 0.677686241809451 0.430429200106605 0.0506509653094816 ENSG00000116871 MAP7D1
ENST00000474796 0.212562881953705 0.0532716274277406 0.110458031194666 ENSG00000116871 MAP7D1
ENST00000530975 0.740328308531964 0.513784584302897 0.0377930586692698 ENSG00000116871 MAP7D1
ENST00000487131 0.980054833311209 0.949037687444415 0.00349483549319815 ENSG00000116871 MAP7D1
ENST00000373148 0.855031557110034 0.692285114972566 0.018850072629407 ENSG00000116871 MAP7D1
ENST00000532131 0.800127560996393 0.60268536835733 -0.0277285698277817 ENSG00000116871 MAP7D1
ENST00000487114 0.942938708956865 0.86296869502258 0.00812407630475587 ENSG00000116871 MAP7D1
ENST00000354618 0.178476695028129 0.0396836536959851 -0.0625570239365799 ENSG00000054118 THRAP3
ENST00000469141 0.331591595420181 0.113555610768154 -0.0494422102056299 ENSG00000054118 THRAP3
ENST00000478853 0.00375965098836026 0.000122847878175051 -0.226200059746218 ENSG00000054118 THRAP3
ENST00000466743 0.452741394791776 0.199444206450177 0.0771793641071864 ENSG00000054118 THRAP3
ENST00000453908 0.463727316100514 0.208742461359855 0.0931240271945016 ENSG00000214193 SH3D21
ENST00000426732 0.463727316100514 0.208742461359855 0.0931240271945016 ENSG00000214193 SH3D21
ENST00000312808 0.479602631082111 0.222699462482129 0.0902223206773922 ENSG00000214193 SH3D21
ENST00000505871 0.575199482494592 0.313296264998427 0.0748518413867011 ENSG00000214193 SH3D21
ENST00000480549 0.0148737286254483 0.000857246120193991 0.181395347764536 ENSG00000214193 SH3D21
ENST00000474766 0.0158392146049318 0.000939429348182879 0.196969835131606 ENSG00000214193 SH3D21
ENST00000270824 0.0145298741651309 0.000831237946933636 0.199353757712356 ENSG00000142694 EVA1B
ENST00000490466 0.0180399045142882 0.00112743285437483 0.195773941303131 ENSG00000142694 EVA1B
ENST00000373137 0.249702949738788 0.0695300870041734 0.132141183907478 ENSG00000116883 RP11-268J15.5
ENST00000359297 0.583381530958983 0.321814276707924 0.0457101141778584 ENSG00000196182 STK40
ENST00000373129 0.632752217734751 0.376929402251936 -0.0353134835712243 ENSG00000196182 STK40
ENST00000373130 0.632752914835306 0.376998483794754 -0.0353095432213508 ENSG00000196182 STK40
ENST00000373132 0.632752914835306 0.376998483794754 -0.0353095432213508 ENSG00000196182 STK40
ENST00000460417 0.919921102683963 0.81271891002171 0.0158420569497303 ENSG00000196182 STK40
ENST00000473733 0.890568759349637 0.756293050595959 0.0220161037026511 ENSG00000196182 STK40
ENST00000482458 0.269514544568546 0.0793870067306651 -0.0945017683578467 ENSG00000196182 STK40
ENST00000460017 0.122591471807768 0.0212144064835003 -0.145914544299548 ENSG00000196182 STK40
ENST00000476041 0.609781601479928 0.349514806801576 0.0618106861203352 ENSG00000181817 LSM10
ENST00000315732 0.645553293643533 0.392155989447283 0.0574777978241034 ENSG00000181817 LSM10
ENST00000489912 0.646367295294215 0.393148493569604 0.0582155346630113 ENSG00000181817 LSM10
ENST00000373116 0.575516328110065 0.313747178231869 0.0514439808342638 ENSG00000116898 MRPS15
ENST00000488606 0.91215917353977 0.79817515978693 0.0171626283164225 ENSG00000116898 MRPS15
ENST00000477040 0.8638497485176 0.707175873731736 -0.0276361400662099 ENSG00000116898 MRPS15
ENST00000462067 0.575656010274246 0.313935250560508 0.0514480932172869 ENSG00000116898 MRPS15
ENST00000424989 0.583567804359406 0.322187938483912 -0.0745561532853123 ENSG00000233621 LINC01137
ENST00000373087 0.160849580824819 0.0333415212681079 0.14759366371023 ENSG00000163874 ZC3H12A
ENST00000373075 0.114484239648699 0.0189761394740499 0.116114769932922 ENSG00000163875 MEAF6
ENST00000296214 0.122644042549236 0.0212403420009253 0.113562937408849 ENSG00000163875 MEAF6
ENST00000373074 0.111841074740241 0.0182940728554803 0.115949718032835 ENSG00000163875 MEAF6
ENST00000475828 0.113645873295543 0.0187289471037818 0.115510395231818 ENSG00000163875 MEAF6
ENST00000487788 0.120764384339879 0.020639306233309 0.113939377104893 ENSG00000163875 MEAF6
ENST00000373073 0.150204538853152 0.029749460532495 0.1107877155533 ENSG00000163875 MEAF6
ENST00000487792 0.114089551832068 0.018851289934726 0.120585267051231 ENSG00000163875 MEAF6
ENST00000448519 0.100459074469674 0.0154910711583029 0.128484145408849 ENSG00000163875 MEAF6
ENST00000485039 0.03000294912794 0.00240775058656216 0.175583888230279 ENSG00000163875 MEAF6
ENST00000296215 0.959839500590697 0.902165176238065 -0.00761709716163582 ENSG00000163877 SNIP1
ENST00000468040 0.949580701082124 0.877776575968013 -0.0116656183615515 ENSG00000163877 SNIP1
ENST00000296218 0.81732254513612 0.629615711391688 -0.0363017133257268 ENSG00000163879 DNALI1
ENST00000490029 0.67298621434838 0.424573826858057 0.0589171153175054 ENSG00000134697 GNL2
ENST00000373062 0.847199962941708 0.677500705044411 0.0167286948608409 ENSG00000134697 GNL2
ENST00000462812 0.574564661151914 0.312410994486991 0.0549846471008075 ENSG00000134697 GNL2
ENST00000479255 0.832655344561256 0.652185268354966 0.031056412876625 ENSG00000134697 GNL2
ENST00000538069 0.992133937349924 0.979730782721798 -0.00159990685213832 ENSG00000134697 GNL2
ENST00000469191 0.804239429431424 0.609160158612954 -0.0366135639149072 ENSG00000134697 GNL2
ENST00000489146 0.799985948941816 0.602507017661635 0.0382365900084111 ENSG00000134697 GNL2
ENST00000463351 0.751068267675173 0.528549143476322 0.0406320533367189 ENSG00000134697 GNL2
ENST00000488496 0.944704513709602 0.866749408701154 0.0115113677075324 ENSG00000134697 GNL2
ENST00000358011 0.813912866359384 0.623834450850582 0.03036402148809 ENSG00000116922 C1orf109
ENST00000494120 0.620453346998016 0.362149385469568 0.0553134587744157 ENSG00000116922 C1orf109
ENST00000609516 0.86889717962115 0.715379344577775 0.0278015547523911 ENSG00000116922 C1orf109
ENST00000464178 0.572280508418959 0.309891860894829 0.0734460274381787 ENSG00000116922 C1orf109
ENST00000464085 0.972102949466839 0.930235814491172 0.00601723070782641 ENSG00000116922 C1orf109
ENST00000491981 0.674132362167571 0.426111396893132 0.0541662544113872 ENSG00000116922 C1orf109
ENST00000461359 0.83000674515449 0.648123857603842 0.0328100551221333 ENSG00000116922 C1orf109
ENST00000477060 0.673088117207374 0.424774102097599 0.0570573964835189 ENSG00000116922 C1orf109
ENST00000486637 0.821306846717153 0.635475192927278 0.0345971879411163 ENSG00000116922 C1orf109
ENST00000491797 0.548119601901804 0.285400021908544 0.0806339887873939 ENSG00000116922 C1orf109
ENST00000488137 0.364651983879492 0.134616015231989 0.111374527459697 ENSG00000116922 C1orf109
ENST00000373055 0.00235823777595376 6.40453139045022e-05 -0.276502263639984 ENSG00000134690 CDCA8
ENST00000327331 0.00233735418014567 6.30508329807921e-05 -0.276654146648481 ENSG00000134690 CDCA8
ENST00000373044 0.21488848949709 0.0542578919481361 0.102867547241889 ENSG00000196449 YRDC
ENST00000373043 0.165995682535307 0.0352080393184145 0.11780578243077 ENSG00000197982 C1orf122
ENST00000419397 0.278150798740386 0.0835758262200041 0.104246103219967 ENSG00000197982 C1orf122
ENST00000468084 0.133704077060536 0.0244521033369807 0.125550570638688 ENSG00000197982 C1orf122
ENST00000373042 0.271422621712612 0.0802198976448638 0.099116054342911 ENSG00000197982 C1orf122
ENST00000446260 0.309975732826612 0.100842917500235 0.0938889378817703 ENSG00000197982 C1orf122
ENST00000373036 0.783177938160954 0.576285833540697 -0.0277146454656048 ENSG00000188786 MTF1
ENST00000373027 0.00273487108918894 7.79661890123533e-05 -0.191972894897592 ENSG00000204084 INPP5B
ENST00000373023 0.00126654181157289 2.54410671111072e-05 -0.200240572755326 ENSG00000204084 INPP5B
ENST00000373026 0.000282402346674824 3.16998631778117e-06 -0.233861657051327 ENSG00000204084 INPP5B
ENST00000373024 0.000276405312209926 3.0685371994352e-06 -0.233795107137915 ENSG00000204084 INPP5B
ENST00000458109 0.613954894607331 0.354111917393428 -0.0622980428895872 ENSG00000204084 INPP5B
ENST00000373021 0.175529138606942 0.038616021862351 -0.15625380279009 ENSG00000204084 INPP5B
ENST00000373019 0.872217649326882 0.721492260577343 0.0135095974105305 ENSG00000183431 SF3A3
ENST00000448721 0.767128917518792 0.551858675971856 0.0234776871269694 ENSG00000183431 SF3A3
ENST00000487062 0.982034249646391 0.953310080842711 0.00407381651704637 ENSG00000183431 SF3A3
ENST00000460925 0.616556573785306 0.357288003358395 0.0536321067061738 ENSG00000183431 SF3A3
ENST00000489537 0.996469380646212 0.990781387350355 -0.000519651150034539 ENSG00000183431 SF3A3
ENST00000461869 0.94398010464651 0.864980216295282 0.00768078268155792 ENSG00000183431 SF3A3
ENST00000470585 0.98297236256146 0.955715577962769 0.00245921270329579 ENSG00000183431 SF3A3
ENST00000488934 0.273046406995351 0.0810021772133383 0.125053423665671 ENSG00000183431 SF3A3
ENST00000462258 0.820487485079115 0.634181826441524 -0.0211196644515339 ENSG00000183431 SF3A3
ENST00000485803 0.443843856383476 0.192485942568458 0.0739702550300586 ENSG00000183386 FHL3
ENST00000373016 0.443843856383476 0.192485942568458 0.0739702550300586 ENSG00000183386 FHL3
ENST00000475084 0.386047330119471 0.148995358557325 0.0837750854226926 ENSG00000183386 FHL3
ENST00000477194 0.393362329792885 0.153987122189267 0.0844628122009594 ENSG00000183386 FHL3
ENST00000483132 0.600781238997297 0.339958757633699 0.0677106536030159 ENSG00000183386 FHL3
ENST00000483182 0.736997556893069 0.509135907982553 -0.0382488117792804 ENSG00000183520 UTP11L
ENST00000486563 0.410399377149548 0.166390437210368 -0.0894439085060908 ENSG00000183520 UTP11L
ENST00000373014 0.568506969055385 0.306170390924607 -0.0554097448060834 ENSG00000183520 UTP11L
ENST00000537711 0.55206232817266 0.288932728115455 -0.0579221922030474 ENSG00000183520 UTP11L
ENST00000488453 0.57733387112418 0.315698071745905 -0.0553338416485335 ENSG00000183520 UTP11L
ENST00000373001 0.161011712820482 0.0334292948342517 0.113232797822622 ENSG00000116954 RRAGC
ENST00000474456 0.313242937768122 0.102740719390375 0.114622794172988 ENSG00000116954 RRAGC
ENST00000493015 0.453002114352571 0.19959347192947 0.0825175916044005 ENSG00000116954 RRAGC
ENST00000496778 0.286349866870814 0.0880416999626262 0.128777847836027 ENSG00000116954 RRAGC
ENST00000433671 0.975621719501161 0.938092116723032 -0.00417054684217846 ENSG00000228436 RP5-864K19.4
ENST00000456813 0.912222910095014 0.798260630080974 0.0143651624951956 ENSG00000228436 RP5-864K19.4
ENST00000397572 0.791398497850957 0.588968764592713 0.031727660809586 ENSG00000214114 MYCBP
ENST00000494695 0.922918550185084 0.819668733758883 0.0139502965137394 ENSG00000214114 MYCBP
ENST00000495043 0.989883067248931 0.972493390929645 -0.00215657744798395 ENSG00000214114 MYCBP
ENST00000489803 0.81903671627688 0.632020562578177 -0.0304266519843724 ENSG00000214114 MYCBP
ENST00000454994 0.825510620824028 0.641853790717208 -0.0295747003534103 ENSG00000131233 GJA9
ENST00000489575 0.825510620824028 0.641853790717208 -0.0295747003534103 ENSG00000214114 MYCBP
ENST00000465771 0.766261048645851 0.550655053498804 -0.0390422532244113 ENSG00000214114 MYCBP
ENST00000462027 0.741742450955001 0.515514585388469 -0.0447039237945704 ENSG00000214114 MYCBP
ENST00000432648 0.886418903193785 0.748480369056816 -0.0134505239248311 ENSG00000174574 AKIRIN1
ENST00000446189 0.80507596453302 0.610165941010631 -0.0201634613242137 ENSG00000174574 AKIRIN1
ENST00000372984 0.88539178665295 0.746733016014808 -0.0128490987093765 ENSG00000174574 AKIRIN1
ENST00000531822 0.992056048314557 0.979487104682145 0.00124773837459342 ENSG00000174574 AKIRIN1
ENST00000372967 0.904312018443603 0.783014746709563 0.0113513388462141 ENSG00000168653 NDUFS5
ENST00000372969 0.904312018443603 0.783014746709563 0.0113513388462141 ENSG00000168653 NDUFS5
ENST00000545844 0.0068924439257833 0.00028946334732641 -0.127595494052325 ENSG00000127603 MACF1
ENST00000567887 0.00689165301359264 0.000289355343081205 -0.127614430820705 ENSG00000127603 MACF1
ENST00000372915 0.00688720496804644 0.000289093846014646 -0.127608235564578 ENSG00000127603 MACF1
ENST00000539005 0.00688688716600643 0.000288959369792579 -0.127614972369063 ENSG00000127603 MACF1
ENST00000317713 0.00688688716600643 0.000288959369792579 -0.127614972369063 ENSG00000127603 MACF1
ENST00000361689 0.00688688716600643 0.000289005769687646 -0.127608185850603 ENSG00000127603 MACF1
ENST00000524432 0.000577526612681123 8.2665856615525e-06 -0.20903025455916 ENSG00000127603 MACF1
ENST00000467673 0.000365693256398043 4.46456188833084e-06 -0.299709800554607 ENSG00000127603 MACF1
ENST00000564288 0.0165116782988596 0.00100056659997213 -0.113241699417533 ENSG00000127603 MACF1
ENST00000494012 0.00137969644183145 2.88069968646835e-05 -0.269328336142229 ENSG00000127603 MACF1
ENST00000536367 0.000200042694541057 1.9483010354714e-06 -0.278433170867605 ENSG00000127603 MACF1
ENST00000480624 0.000541569274306942 7.61084993030299e-06 -0.297286045575774 ENSG00000127603 MACF1
ENST00000469366 0.00123257579324169 2.43708894864443e-05 -0.289109891241855 ENSG00000127603 MACF1
ENST00000289890 0.0528128938821545 0.00565215856347663 -0.208360713296663 ENSG00000226438 RP11-420K8.1
ENST00000496804 0.0128406057348193 0.000696152870862187 -0.142677314065506 ENSG00000127603 MACF1
ENST00000530262 0.00869368008806083 0.000398413558604878 -0.143163875613862 ENSG00000127603 MACF1
ENST00000485063 0.0487670667825041 0.00499123261483261 -0.167439421775604 ENSG00000127603 MACF1
ENST00000472385 0.0909822856441411 0.0131651759300587 -0.12370052192037 ENSG00000127603 MACF1
ENST00000484393 0.159517296501013 0.0328959075376961 -0.124397395073028 ENSG00000127603 MACF1
ENST00000476350 0.017617626239286 0.00108976190261348 -0.132632772290034 ENSG00000127603 MACF1
ENST00000372925 0.0286015448635994 0.00223631434678872 -0.102595823767325 ENSG00000127603 MACF1
ENST00000528611 0.851008955813685 0.684432052482453 -0.0285593647948108 ENSG00000127603 MACF1
ENST00000289893 0.0319376700380965 0.00263995521036778 -0.0999173407730103 ENSG00000127603 MACF1
ENST00000530275 0.984911427835571 0.960034093324922 -0.00217265224708824 ENSG00000255103 KIAA0754
ENST00000482035 0.0617231840264592 0.00716955021261682 -0.125505412060034 ENSG00000127603 MACF1
ENST00000473843 0.291005223689374 0.0904707306135199 -0.0896247810556913 ENSG00000127603 MACF1
ENST00000469490 0.211163454434405 0.0527069945554872 -0.0844905138903883 ENSG00000127603 MACF1
ENST00000487656 0.100090630659967 0.0154032146338691 -0.144295425500685 ENSG00000127603 MACF1
ENST00000360115 0.0511354048147285 0.00535887100560867 -0.0928331773106462 ENSG00000127603 MACF1
ENST00000497964 0.422198679241369 0.175116992254765 -0.0562399450138562 ENSG00000127603 MACF1
ENST00000446276 0.0738484890992452 0.00947739239804744 -0.0893516440551078 ENSG00000127603 MACF1
ENST00000442046 0.0532574609031169 0.00571889203910415 -0.0990012258499455 ENSG00000127603 MACF1
ENST00000422234 0.0754851660186916 0.00979649272372396 -0.108500025499685 ENSG00000127603 MACF1
ENST00000462496 0.0745006960565827 0.00961687896334253 -0.107693359639098 ENSG00000127603 MACF1
ENST00000462103 0.118373866499641 0.0200100892952166 -0.133416777888231 ENSG00000127603 MACF1
ENST00000496360 0.0697117146386343 0.00863917033968534 -0.120350123473366 ENSG00000127603 MACF1
ENST00000497807 0.0611585949799581 0.00707031560105365 -0.113858498524563 ENSG00000127603 MACF1
ENST00000458207 0.999936401984547 0.999827888989074 -1.62380281046129e-05 ENSG00000182109 RP11-69E11.4
ENST00000450157 0.930957268572196 0.836830052093589 0.0150391695144234 ENSG00000182109 RP11-69E11.4
ENST00000431553 0.925383443607286 0.824619490952829 0.0161827637984375 ENSG00000182109 RP11-69E11.4
ENST00000417869 0.842228764408166 0.668630045786331 -0.0308899324332767 ENSG00000182109 RP11-69E11.4
ENST00000440190 0.869265813556034 0.715932413215757 -0.0258305359706855 ENSG00000182109 RP11-69E11.4
ENST00000427240 0.839220528101895 0.663387575643775 -0.0292008718970807 ENSG00000243970 PPIEL
ENST00000482028 0.532957444360097 0.271299393374246 0.0658969379115313 ENSG00000090621 PABPC4
ENST00000372856 0.604686593925673 0.344205912139874 0.0251350700897666 ENSG00000090621 PABPC4
ENST00000372857 0.604695995964757 0.344263978288824 0.0251352872587034 ENSG00000090621 PABPC4
ENST00000372858 0.697770538215597 0.456050811241693 0.0199167101555501 ENSG00000090621 PABPC4
ENST00000372862 0.761253857189417 0.543614676431566 0.0161084137644582 ENSG00000090621 PABPC4
ENST00000468476 0.34813032266863 0.123647107734447 0.0730575735702419 ENSG00000090621 PABPC4
ENST00000437136 0.315315718875978 0.103824768717924 0.0784911150708116 ENSG00000090621 PABPC4
ENST00000492468 0.437040087566906 0.186911956190645 0.0652383632375884 ENSG00000090621 PABPC4
ENST00000530186 0.696538807576766 0.454580596087414 0.0447708191244656 ENSG00000090621 PABPC4
ENST00000421687 0.953034715313971 0.886518655643236 -0.00445835479305666 ENSG00000090621 PABPC4
ENST00000484555 0.700841289807305 0.460012375828584 0.0459152399814523 ENSG00000090621 PABPC4
ENST00000525045 0.397673824773115 0.157025684361139 0.0684713347131384 ENSG00000090621 PABPC4
ENST00000527718 0.947960665155221 0.874385595287877 -0.00558968373040315 ENSG00000090621 PABPC4
ENST00000477556 0.629413936537135 0.373014622928404 0.0540603970018026 ENSG00000090621 PABPC4
ENST00000461578 0.687005318452131 0.442185725756268 0.0484551636310657 ENSG00000090621 PABPC4
ENST00000483770 0.4821305439638 0.224966101951693 0.0669313979558358 ENSG00000090621 PABPC4
ENST00000525669 0.986326753848538 0.963817066675118 -0.00168861392991995 ENSG00000090621 PABPC4
ENST00000470443 0.935896355020661 0.846913106588199 -0.00637635681736625 ENSG00000090621 PABPC4
ENST00000415255 0.639308799919462 0.38503255108924 -0.0277268179815858 ENSG00000228060 RP11-69E11.8
ENST00000513632 0.695270106572169 0.452900014293167 -0.0315378113235684 ENSG00000090621 PABPC4
ENST00000525751 0.640495544794077 0.386546557560397 -0.0426143545165372 ENSG00000090621 PABPC4
ENST00000474378 0.594879702253602 0.333400929178692 -0.0467938438815192 ENSG00000090621 PABPC4
ENST00000529216 0.67333235901118 0.425184860619593 -0.0407132817283521 ENSG00000090621 PABPC4
ENST00000492519 0.886770017112362 0.749182996635808 -0.0168871708799096 ENSG00000090621 PABPC4
ENST00000451091 0.37825054748361 0.143621834267372 0.0584525922739111 ENSG00000090621 PABPC4
ENST00000531243 0.528418419671433 0.267067803875871 0.0576035441997694 ENSG00000090621 PABPC4
ENST00000470018 0.258840816376874 0.0740198386732777 0.104384416969399 ENSG00000084072 PPIE
ENST00000485507 0.405217303551599 0.162638357137417 0.0866832673782166 ENSG00000084072 PPIE
ENST00000324379 0.174818860733942 0.0383751957690934 0.110300509968428 ENSG00000084072 PPIE
ENST00000356511 0.196627700693822 0.046772935129069 0.105081330610418 ENSG00000084072 PPIE
ENST00000456578 0.487224011588631 0.229307080473878 0.0757587281327639 ENSG00000084072 PPIE
ENST00000495526 0.172600371356642 0.0375117216373425 0.110792824579293 ENSG00000084072 PPIE
ENST00000482751 0.172600371356642 0.0375117216373425 0.110792824579293 ENSG00000084072 PPIE
ENST00000372830 0.196627700693822 0.046772935129069 0.105081330610418 ENSG00000084072 PPIE
ENST00000497370 0.130523710378624 0.0235157694571391 0.123299100857522 ENSG00000084072 PPIE
ENST00000372835 0.156976232840927 0.0319933524448525 0.113899084728802 ENSG00000084072 PPIE
ENST00000470213 0.127539504569353 0.0226307224084199 0.124170626341833 ENSG00000084072 PPIE
ENST00000474804 0.204713492027361 0.0501048095929973 0.109238405477163 ENSG00000084072 PPIE
ENST00000475350 0.172600371356642 0.0375117216373425 0.110792824579293 ENSG00000084072 PPIE
ENST00000480169 0.284247803389516 0.0869057624317274 0.0987525456306043 ENSG00000084072 PPIE
ENST00000441669 0.114525705168871 0.0189875590728356 -0.126802782387448 ENSG00000043514 TRIT1
ENST00000462797 0.114218328404046 0.0188998369109257 -0.126848258053151 ENSG00000043514 TRIT1
ENST00000316891 0.114170344286203 0.0188894189734826 -0.126856045576844 ENSG00000043514 TRIT1
ENST00000372818 0.114170344286203 0.0188894189734826 -0.126856045576844 ENSG00000043514 TRIT1
ENST00000495175 0.139056602419567 0.0261405019279903 -0.122060234115791 ENSG00000043514 TRIT1
ENST00000491865 0.14163146726877 0.0270416828736801 -0.121583663982881 ENSG00000043514 TRIT1
ENST00000537223 0.174342343025595 0.0381892391015814 -0.116009252107803 ENSG00000043514 TRIT1
ENST00000537440 0.174342343025595 0.0381892391015814 -0.116009252107803 ENSG00000043514 TRIT1
ENST00000541099 0.174342343025595 0.0381892391015814 -0.116009252107803 ENSG00000043514 TRIT1
ENST00000545233 0.174342343025595 0.0381892391015814 -0.116009252107803 ENSG00000043514 TRIT1
ENST00000465417 0.689163363234668 0.444991334025709 -0.0535930016955688 ENSG00000043514 TRIT1
ENST00000492612 0.142910722260311 0.0274797891212108 -0.133373980166406 ENSG00000043514 TRIT1
ENST00000489945 0.177422482590564 0.0393249971475056 -0.128348427309456 ENSG00000043514 TRIT1
ENST00000486825 0.175033352940275 0.0384506609074657 -0.129426377791531 ENSG00000043514 TRIT1
ENST00000469476 0.667598409502347 0.418204410124071 -0.0570179271398264 ENSG00000043514 TRIT1
ENST00000544981 0.0738145221203099 0.00947143115552577 -0.175477180230739 ENSG00000043514 TRIT1
ENST00000462243 0.557026342644273 0.294160250378173 -0.0796906010896613 ENSG00000043514 TRIT1
ENST00000372811 0.323611238788312 0.108816038693143 0.103996176626433 ENSG00000168389 MFSD2A
ENST00000420632 0.30178978104565 0.0963445265689365 0.107517590087192 ENSG00000168389 MFSD2A
ENST00000434861 0.194326229360274 0.0458964943276324 0.136607109662193 ENSG00000168389 MFSD2A
ENST00000372809 0.323611238788312 0.108816038693143 0.103996176626433 ENSG00000168389 MFSD2A
ENST00000483824 0.323358018067377 0.108679651190623 0.104010222350146 ENSG00000168389 MFSD2A
ENST00000469745 0.445538725221341 0.193689207448626 0.0918264362981296 ENSG00000168389 MFSD2A
ENST00000480630 0.485743424893801 0.228182429917642 0.0886767758252295 ENSG00000168389 MFSD2A
ENST00000372797 0.476075466171253 0.219710533888749 0.0335820480394915 ENSG00000131236 CAP1
ENST00000372802 0.476867706826112 0.220495716108879 0.0335430039104999 ENSG00000131236 CAP1
ENST00000449311 0.880674452739845 0.737972438880807 -0.0110448007998908 ENSG00000131236 CAP1
ENST00000421589 0.894744319066564 0.76481822430877 -0.00972592162546275 ENSG00000131236 CAP1
ENST00000414893 0.998388810983974 0.995425867758741 0.000175562111543723 ENSG00000131236 CAP1
ENST00000414281 0.895637617426227 0.766600926761882 -0.00965823818477934 ENSG00000131236 CAP1
ENST00000420216 0.879910917551119 0.736335397943759 -0.0110556167779141 ENSG00000131236 CAP1
ENST00000372792 0.625058570267826 0.367929875345798 0.0250003419615279 ENSG00000131236 CAP1
ENST00000372798 0.620714694532585 0.362557897736512 0.0252353462941641 ENSG00000131236 CAP1
ENST00000340450 0.472915362675863 0.216942975084201 0.0338220209119585 ENSG00000131236 CAP1
ENST00000372805 0.429504958556013 0.180781915873538 0.0365850856922398 ENSG00000131236 CAP1
ENST00000435719 0.946093169910963 0.86993631014872 -0.00526300963179368 ENSG00000131236 CAP1
ENST00000427843 0.90891412128503 0.791265898139838 -0.00857923004567445 ENSG00000131236 CAP1
ENST00000417287 0.877767073659549 0.732226243810282 -0.0111863408036189 ENSG00000131236 CAP1
ENST00000424977 0.89827290595179 0.771177099868915 -0.00943568394292804 ENSG00000131236 CAP1
ENST00000446031 0.384442346842213 0.147924135096374 -0.0483468418765896 ENSG00000131236 CAP1
ENST00000479759 0.133746290748994 0.0244629077071909 0.071781928464121 ENSG00000131236 CAP1
ENST00000461993 0.129967685402183 0.0233380209264335 0.0709460348955526 ENSG00000131236 CAP1
ENST00000494114 0.302030840312324 0.0964870359647331 0.0663904482715281 ENSG00000131236 CAP1
ENST00000433473 0.470855835395628 0.215051596622259 0.0562502876118472 ENSG00000131238 PPT1
ENST00000529905 0.461694687550136 0.206990771758334 0.0571842008185077 ENSG00000131238 PPT1
ENST00000530704 0.662275158380971 0.411937302210377 0.0405934450272891 ENSG00000131238 PPT1
ENST00000372775 0.676675496503379 0.429129418373122 0.0448196968215159 ENSG00000131238 PPT1
ENST00000449045 0.693319562706609 0.450470927295643 0.0380299726734055 ENSG00000131238 PPT1
ENST00000439754 0.644589154050032 0.391087640818493 0.0461703504546557 ENSG00000131238 PPT1
ENST00000530076 0.537109580402542 0.274792810136274 0.0632762298061879 ENSG00000131238 PPT1
ENST00000527311 0.633850007766346 0.378388142326305 0.0463165797127274 ENSG00000131238 PPT1
ENST00000372779 0.651400234870156 0.398952512293861 0.046010306176816 ENSG00000131238 PPT1
ENST00000526547 0.842476245451523 0.669115334684702 0.0288714636857801 ENSG00000131238 PPT1
ENST00000372771 0.535696404822907 0.273554026905845 -0.065747872850191 ENSG00000117000 RLF
ENST00000372759 0.294353751386449 0.0922488793832734 -0.076522637391853 ENSG00000084073 ZMPSTE24
ENST00000479131 0.348161903565961 0.123669659220621 -0.0727481530772965 ENSG00000084073 ZMPSTE24
ENST00000472583 0.285326764473539 0.0874200307597333 -0.0793106554767644 ENSG00000084073 ZMPSTE24
ENST00000474142 0.809659401757929 0.617289620836941 -0.0304582958601384 ENSG00000084073 ZMPSTE24
ENST00000435168 0.899157784155232 0.772766930449139 -0.0159215166995431 ENSG00000084070 SMAP2
ENST00000372718 0.820575993969512 0.634269311954586 0.0210100303722269 ENSG00000084070 SMAP2
ENST00000372708 0.934977478240562 0.844957193476761 0.00975002596129563 ENSG00000084070 SMAP2
ENST00000539317 0.324955050624107 0.109738317511548 0.0892191799083742 ENSG00000084070 SMAP2
ENST00000469416 0.847601977282363 0.678171723871679 -0.0291524307878011 ENSG00000187801 ZFP69B
ENST00000361584 0.832810990214677 0.652587459212245 -0.031647686763913 ENSG00000187801 ZFP69B
ENST00000484445 0.832810990214677 0.652587459212245 -0.031647686763913 ENSG00000187801 ZFP69B
ENST00000411995 0.848142419351724 0.678886746832006 -0.0290813369447697 ENSG00000187801 ZFP69B
ENST00000372706 0.589458803949434 0.327887219316977 -0.0734500088505483 ENSG00000187815 ZFP69
ENST00000372705 0.613046803856475 0.353102843838751 -0.0699391024933424 ENSG00000187815 ZFP69
ENST00000450713 0.970725591656346 0.927012105425884 0.00687495696607891 ENSG00000238287 RP11-656D10.3
ENST00000358527 0.357499129053185 0.130009867745584 0.108644102441198 ENSG00000164002 EXO5
ENST00000372703 0.35763379883781 0.13007509162448 0.108631391007977 ENSG00000164002 EXO5
ENST00000420209 0.551427555838049 0.288376670337851 0.080094133458501 ENSG00000164002 EXO5
ENST00000296380 0.299122783053455 0.0950224226885131 0.119598285709764 ENSG00000164002 EXO5
ENST00000418186 0.552918812657341 0.289849007197316 0.0799044138491384 ENSG00000164002 EXO5
ENST00000443729 0.559608055131745 0.296767515700108 0.0784181599898423 ENSG00000164002 EXO5
ENST00000419161 0.559608055131745 0.296767515700108 0.0784181599898423 ENSG00000164002 EXO5
ENST00000467203 0.288422563313329 0.0891693931158604 -0.0955766043820242 ENSG00000066136 NFYC
ENST00000424419 0.137539768545451 0.0256634231556554 -0.120080278731019 ENSG00000066136 NFYC
ENST00000427410 0.182185091258363 0.0411393484023499 -0.104010990948165 ENSG00000066136 NFYC
ENST00000447388 0.249086701763808 0.0692613664924557 -0.0907132119759671 ENSG00000066136 NFYC
ENST00000425457 0.171520703261311 0.0371672552357796 -0.106153680169486 ENSG00000066136 NFYC
ENST00000453631 0.198457994603047 0.0474947547448262 -0.114464682995151 ENSG00000066136 NFYC
ENST00000456393 0.246764361017603 0.068141444079197 -0.0911159679300524 ENSG00000066136 NFYC
ENST00000372654 0.128401445691662 0.0228677638476707 -0.116603776272241 ENSG00000066136 NFYC
ENST00000534399 0.0564868761860248 0.00626350398982254 -0.169921032886011 ENSG00000066136 NFYC
ENST00000372653 0.134144897984812 0.0246034457329033 -0.116323116748803 ENSG00000066136 NFYC
ENST00000372669 0.0675017769089003 0.00822965576497935 -0.145150398604656 ENSG00000066136 NFYC
ENST00000372652 0.562717646109763 0.300170223166018 -0.0554373428544649 ENSG00000066136 NFYC
ENST00000372651 0.341175099637552 0.119466265938913 -0.0857722638539561 ENSG00000066136 NFYC
ENST00000531464 0.981833061349131 0.952798616133487 -0.00444236383650357 ENSG00000066136 NFYC
ENST00000440226 0.923234538023628 0.820234803048658 -0.0136659714161989 ENSG00000066136 NFYC
ENST00000525290 0.794359869148825 0.593420709560391 0.037853949831605 ENSG00000066136 NFYC
ENST00000530965 0.892268076700557 0.759795676478701 0.0222524656578641 ENSG00000066136 NFYC
ENST00000416859 0.812403730189207 0.621471353443853 -0.0332202999532919 ENSG00000066136 NFYC
ENST00000308733 0.99674767267342 0.991713277514432 -0.000618275191196076 ENSG00000066136 NFYC
ENST00000414185 0.984934581425247 0.960372408551801 -0.003293370109608 ENSG00000066136 NFYC
ENST00000525349 0.771874567142213 0.559549055998801 -0.0442995759969158 ENSG00000066136 NFYC
ENST00000372621 0.0267106739038027 0.0020215112459725 -0.12810019467907 ENSG00000171793 CTPS1
ENST00000541520 0.0460706811017786 0.00456877210217747 -0.120230144281855 ENSG00000171793 CTPS1
ENST00000470271 0.224075152578831 0.0581629054523983 -0.101224192154152 ENSG00000171793 CTPS1
ENST00000475060 0.16834201508476 0.0360245219027361 -0.113855297928307 ENSG00000171793 CTPS1
ENST00000479480 0.179070110881128 0.0399185907358748 -0.0994112949748649 ENSG00000171793 CTPS1
ENST00000543104 0.153628520166131 0.0308577443027589 -0.104091883227495 ENSG00000171793 CTPS1
ENST00000372616 0.0359644106455614 0.00313828501666821 -0.125576031103342 ENSG00000171793 CTPS1
ENST00000480420 0.0988236639460341 0.0151073690871066 -0.112118536960421 ENSG00000171793 CTPS1
ENST00000463285 0.129706515605602 0.023265786893455 -0.106678625119062 ENSG00000171793 CTPS1
ENST00000486889 0.186654199199464 0.0429116887870801 -0.111016195779339 ENSG00000171793 CTPS1
ENST00000497210 0.934037834274488 0.843268441161941 -0.0119962358325173 ENSG00000171793 CTPS1
ENST00000464283 0.227951465535877 0.0598171915932135 -0.0871781167865594 ENSG00000171793 CTPS1
ENST00000463423 0.158423973327112 0.0324983273589774 -0.101033867630916 ENSG00000171793 CTPS1
ENST00000498694 0.0559283776682391 0.006178228465686 -0.126547396854688 ENSG00000171793 CTPS1
ENST00000302946 0.00521059826225288 0.000194180330365175 -0.253463960240899 ENSG00000171790 SLFNL1
ENST00000372613 0.00533762287669284 0.00020146859473917 -0.252675421176136 ENSG00000171790 SLFNL1
ENST00000397197 0.00533762287669284 0.00020146859473917 -0.252675421176136 ENSG00000171790 SLFNL1
ENST00000439569 0.00533762287669284 0.00020146859473917 -0.252675421176136 ENSG00000171790 SLFNL1
ENST00000372611 0.00505367098273922 0.000184808443638347 -0.253795208046399 ENSG00000171790 SLFNL1
ENST00000359345 0.00191001521639181 4.68855269126987e-05 -0.269018924366598 ENSG00000171790 SLFNL1
ENST00000456518 1.06463569736174e-07 1.21282233365706e-10 -0.337487258259929 ENSG00000010803 SCMH1
ENST00000397174 5.54640425974104e-08 4.57440366949527e-11 -0.341847819534664 ENSG00000010803 SCMH1
ENST00000402904 5.54640425974104e-08 4.57440366949527e-11 -0.341847819534664 ENSG00000010803 SCMH1
ENST00000361191 5.58581676345321e-08 4.78876085809725e-11 -0.341718272535639 ENSG00000010803 SCMH1
ENST00000361705 5.58581676345321e-08 4.78876085809725e-11 -0.341718272535639 ENSG00000010803 SCMH1
ENST00000397171 5.58581676345321e-08 4.78876085809725e-11 -0.341718272535639 ENSG00000010803 SCMH1
ENST00000372597 1.23834456268034e-08 6.31609615361818e-12 -0.350433618783945 ENSG00000010803 SCMH1
ENST00000372596 1.23834456268034e-08 6.31609615361818e-12 -0.350433618783945 ENSG00000010803 SCMH1
ENST00000337495 1.23834456268034e-08 6.31609615361818e-12 -0.350433618783945 ENSG00000010803 SCMH1
ENST00000326197 7.34684906364494e-08 7.17551374109371e-11 -0.340951645427374 ENSG00000010803 SCMH1
ENST00000372595 1.29215503598046e-07 1.57051475360353e-10 -0.336102578472798 ENSG00000010803 SCMH1
ENST00000472037 0.0080495385561018 0.000357481703622577 -0.21107131300981 ENSG00000010803 SCMH1
ENST00000460215 5.33080517420093e-07 8.56177675049906e-10 -0.355475745374654 ENSG00000010803 SCMH1
ENST00000498793 1.67170914249508e-07 2.1769644499605e-10 -0.362166566322707 ENSG00000010803 SCMH1
ENST00000489421 7.43417811638802e-07 1.51670173944476e-09 -0.394097300211805 ENSG00000010803 SCMH1
ENST00000482530 1.36591507713112e-05 5.67716930776481e-08 -0.372786048963213 ENSG00000010803 SCMH1
ENST00000488592 0.00135397496830937 2.77870840655277e-05 -0.296067368699783 ENSG00000010803 SCMH1
ENST00000372583 0.46605955169184 0.211041540477329 -0.0683742001865928 ENSG00000127124 HIVEP3
ENST00000372584 0.452582268409154 0.199305347340107 -0.0699522502080563 ENSG00000127124 HIVEP3
ENST00000247584 0.560836673330968 0.298320875755469 -0.0547031276078801 ENSG00000127124 HIVEP3
ENST00000460604 0.555430193217878 0.292316594498502 -0.0586535282700091 ENSG00000127124 HIVEP3
ENST00000429157 0.559411125024538 0.296579139241324 -0.0552613415302615 ENSG00000127124 HIVEP3
ENST00000491442 0.479649189487497 0.222759516796785 -0.079201309569061 ENSG00000127124 HIVEP3
ENST00000489103 0.287240812506759 0.0884829754399599 -0.104266796474064 ENSG00000127124 HIVEP3
ENST00000479350 0.475172313633017 0.218860090804308 -0.0869960509137699 ENSG00000127124 HIVEP3
ENST00000372571 0.71643260488785 0.480427903587646 -0.0367038233355268 ENSG00000198815 FOXJ3
ENST00000372572 0.0709252613058913 0.00885901917145937 -0.108789780798213 ENSG00000198815 FOXJ3
ENST00000372573 0.0732598465847144 0.00933665735158152 -0.108262868350731 ENSG00000198815 FOXJ3
ENST00000361346 0.0693835981650475 0.00857384271457526 -0.109269677015305 ENSG00000198815 FOXJ3
ENST00000361776 0.0693835981650475 0.00857384271457526 -0.109269677015305 ENSG00000198815 FOXJ3
ENST00000545068 0.072621355968845 0.00920327073548461 -0.112685368872208 ENSG00000198815 FOXJ3
ENST00000445886 0.0150783598586189 0.000875585232650053 -0.17580978873975 ENSG00000198815 FOXJ3
ENST00000372562 0.864060008701728 0.707552335202932 -0.0230121225583702 ENSG00000127125 PPCS
ENST00000455780 0.96082714125722 0.904286053061591 -0.00733147884219281 ENSG00000127125 PPCS
ENST00000372560 0.507584119856403 0.247389277195791 0.0854598059241623 ENSG00000127125 PPCS
ENST00000472013 0.960661965791926 0.903980730965604 -0.00735488872706673 ENSG00000127125 PPCS
ENST00000372561 0.960812972789097 0.904248572284577 -0.00733717002607726 ENSG00000127125 PPCS
ENST00000372556 0.960812972789097 0.904248572284577 -0.00733717002607726 ENSG00000127125 PPCS
ENST00000471420 0.944636898312007 0.866566285430759 -0.0104706552451646 ENSG00000127125 PPCS
ENST00000482168 0.985746828718524 0.962538794488426 0.00318690497289334 ENSG00000127125 PPCS
ENST00000469615 0.995206404152607 0.987528231466366 0.00107966235915191 ENSG00000127125 PPCS
ENST00000304979 0.412353990254567 0.16788784475546 0.0765205210794669 ENSG00000171960 PPIH
ENST00000372550 0.236133297952773 0.0632611409256819 0.114765936541674 ENSG00000171960 PPIH
ENST00000440068 0.183285503771736 0.0415396932184676 0.128032479290304 ENSG00000171960 PPIH
ENST00000372549 0.19266142242956 0.0452273154347443 0.135629831615569 ENSG00000171960 PPIH
ENST00000455203 0.258088778128681 0.0735596009590085 0.111868891193964 ENSG00000171960 PPIH
ENST00000436387 0.188162516203203 0.0434642757220575 0.136800842146139 ENSG00000171960 PPIH
ENST00000461351 0.931915248547035 0.838567408835466 0.013234129895024 ENSG00000171960 PPIH
ENST00000321358 0.0729985971078007 0.00928726674780276 0.0647512819044237 ENSG00000065978 YBX1
ENST00000332220 0.0292100309654117 0.00231372993264503 0.0819109138584666 ENSG00000065978 YBX1
ENST00000436427 0.464291973181123 0.209288480431495 0.0351693750082577 ENSG00000065978 YBX1
ENST00000467957 0.417101053981505 0.171607323709938 0.0421928755179927 ENSG00000065978 YBX1
ENST00000397054 0.691067098408262 0.447995428128884 0.0372144735988633 ENSG00000117385 LEPRE1
ENST00000460031 0.690152121869825 0.446597294736585 0.0373285611219889 ENSG00000117385 LEPRE1
ENST00000236040 0.690152121869825 0.446607789332706 0.0373293622079784 ENSG00000117385 LEPRE1
ENST00000495874 0.690152121869825 0.446607789332706 0.0373293622079784 ENSG00000117385 LEPRE1
ENST00000296388 0.690152121869825 0.446607789332706 0.0373293622079784 ENSG00000117385 LEPRE1
ENST00000462474 0.681217225945755 0.434874713910532 0.0485466605944927 ENSG00000117385 LEPRE1
ENST00000472802 0.609631219976398 0.349256394328387 0.0627040132131652 ENSG00000117385 LEPRE1
ENST00000431412 0.751425737318246 0.529020876065082 0.030497545363493 ENSG00000117385 LEPRE1
ENST00000460831 0.768184104451359 0.553682993266532 0.0363302804531356 ENSG00000117385 LEPRE1
ENST00000481465 0.873305857627846 0.723681826851664 0.0188852553894748 ENSG00000117385 LEPRE1
ENST00000447502 0.723305017467704 0.489851178255944 0.0366596050359422 ENSG00000117385 LEPRE1
ENST00000463465 0.638881620267707 0.384178762110082 0.0424689357779995 ENSG00000117385 LEPRE1
ENST00000372526 0.742602888808073 0.51696488856817 0.0382533049306834 ENSG00000117385 LEPRE1
ENST00000492956 0.728208807792656 0.496788884035348 0.0412679024626194 ENSG00000117385 LEPRE1
ENST00000372525 0.535799752687132 0.273639585124982 0.0760848291547879 ENSG00000164008 C1orf50
ENST00000464081 0.749485183193196 0.52638587039556 0.0410056073462587 ENSG00000164008 C1orf50
ENST00000603943 0.735114925027501 0.50656711110089 0.0429653199357139 ENSG00000164008 C1orf50
ENST00000536543 0.728038916907302 0.496596665424568 0.0439069418365056 ENSG00000164008 C1orf50
ENST00000372521 0.351336062236546 0.125740718170337 0.114026790905141 ENSG00000177868 CCDC23
ENST00000537227 0.41081748971906 0.166755297804975 0.102434746047561 ENSG00000177868 CCDC23
ENST00000487556 0.219626373808999 0.0562392596012081 0.104111230493998 ENSG00000164010 ERMAP
ENST00000372517 0.219626373808999 0.0562392596012081 0.104111230493998 ENSG00000164010 ERMAP
ENST00000372514 0.28815721812647 0.0890071259423404 0.10325608533567 ENSG00000164010 ERMAP
ENST00000328249 0.306226951341919 0.09876798685643 0.103916485976341 ENSG00000164010 ERMAP
ENST00000414798 0.4815086439843 0.224453914880743 0.0795063405948569 ENSG00000228192 RP11-342M1.3
ENST00000416809 0.593957554482869 0.332551663802759 0.0649057855911803 ENSG00000228192 RP11-342M1.3
ENST00000425076 0.893049972000403 0.76106586163097 0.0209778355243923 ENSG00000228192 RP11-342M1.3
ENST00000444563 0.893049972000403 0.76106586163097 0.0209778355243923 ENSG00000228192 RP11-342M1.3
ENST00000372508 0.470756919611057 0.214941308486425 0.0904093633720042 ENSG00000164011 ZNF691
ENST00000372507 0.470756919611057 0.214941308486425 0.0904093633720042 ENSG00000164011 ZNF691
ENST00000372506 0.470756919611057 0.214941308486425 0.0904093633720042 ENSG00000164011 ZNF691
ENST00000397044 0.594075900493553 0.332678960471204 0.0714421916830965 ENSG00000164011 ZNF691
ENST00000372504 0.470756919611057 0.214941308486425 0.0904093633720042 ENSG00000164011 ZNF691
ENST00000426263 0.297740122139348 0.0942859336959525 -0.07858591063833 ENSG00000117394 SLC2A1
ENST00000475162 0.641318380976628 0.387356329948205 -0.0474051256738893 ENSG00000117394 SLC2A1
ENST00000439722 0.973485938111281 0.93362002762176 -0.00544762900103877 ENSG00000117394 SLC2A1
ENST00000415851 0.548500384133505 0.285812574688152 -0.0640445578643386 ENSG00000117394 SLC2A1
ENST00000372500 0.620714694532585 0.362490847902174 -0.0597481281001763 ENSG00000117394 SLC2A1
ENST00000431635 0.624539709452303 0.367394638791419 0.0365476230845458 ENSG00000117395 EBNA1BP2
ENST00000236051 0.636979643185286 0.382040002299658 0.0353859515404535 ENSG00000117395 EBNA1BP2
ENST00000463906 0.922175558890611 0.818218275515255 -0.0118666340996854 ENSG00000117395 EBNA1BP2
ENST00000491223 0.330144586286394 0.112655225462993 0.0773928476073267 ENSG00000117395 EBNA1BP2
ENST00000472982 0.35595911060546 0.128956500007549 0.075452619346432 ENSG00000117395 EBNA1BP2
ENST00000483082 0.368017580809399 0.136988692653672 0.0759590619010287 ENSG00000117395 EBNA1BP2
ENST00000461557 0.575146293872014 0.313185066944947 0.0529010641452456 ENSG00000117395 EBNA1BP2
ENST00000372492 0.658035406930856 0.406786692810733 -0.0624136791393463 ENSG00000243710 WDR65
ENST00000310955 0.274210407716522 0.0815736460160504 -0.121087222753459 ENSG00000117399 CDC20
ENST00000372462 0.280565428075595 0.0849286704222578 -0.11981506024794 ENSG00000117399 CDC20
ENST00000478882 0.175282561764005 0.0385416582541565 -0.155358022376217 ENSG00000117399 CDC20
ENST00000482046 0.907516728825981 0.789021863711971 -0.0206451160312648 ENSG00000117399 CDC20
ENST00000372458 0.373968961983137 0.140822166916597 0.0559151293635783 ENSG00000066322 ELOVL1
ENST00000413844 0.374162910248775 0.141038412652239 0.055905716362576 ENSG00000066322 ELOVL1
ENST00000468865 0.312614323530598 0.102335887817219 0.0760766624969125 ENSG00000066322 ELOVL1
ENST00000464204 0.302784675015411 0.0968637698585279 0.061209649202385 ENSG00000066322 ELOVL1
ENST00000470968 0.300630139159122 0.0957720470667636 0.0608449888260402 ENSG00000066322 ELOVL1
ENST00000487209 0.384557145651205 0.147990379701169 0.0534090723629008 ENSG00000066322 ELOVL1
ENST00000470769 0.436135169471312 0.186127377124318 0.0499671807203901 ENSG00000066322 ELOVL1
ENST00000497569 0.510882964193392 0.250478259405611 0.0435098253079864 ENSG00000066322 ELOVL1
ENST00000482302 0.466299690815107 0.211236305259806 0.0475246514817283 ENSG00000066322 ELOVL1
ENST00000497050 0.47544224119521 0.219113404367689 0.0455361556297085 ENSG00000066322 ELOVL1
ENST00000478481 0.393276705868539 0.153906530839231 0.0739321026668234 ENSG00000066322 ELOVL1
ENST00000479439 0.568831763124075 0.306524325057126 0.040626485467993 ENSG00000066322 ELOVL1
ENST00000465321 0.513487901856708 0.252890894595523 0.0436458168931049 ENSG00000066322 ELOVL1
ENST00000479686 0.575199482494592 0.313263505425326 0.0392864210260336 ENSG00000066322 ELOVL1
ENST00000496932 0.454684576553381 0.201018589046398 0.0497583019444842 ENSG00000066322 ELOVL1
ENST00000290663 0.443244259216342 0.19197037824962 0.0507211425787344 ENSG00000159479 MED8
ENST00000372457 0.437281030346166 0.187171302265953 0.0511177727162343 ENSG00000159479 MED8
ENST00000372455 0.586500909725063 0.325229899250572 0.0392655619801431 ENSG00000159479 MED8
ENST00000436713 0.436247622986479 0.186222709934955 0.0583893322446476 ENSG00000229431 RP1-92O14.6
ENST00000460803 0.62650551828614 0.369618471189334 0.0527845006612738 ENSG00000159479 MED8
ENST00000473560 0.612813406816732 0.352760493133764 0.0421013427986159 ENSG00000159479 MED8
ENST00000310739 0.128401445691662 0.0228700574953309 -0.160288941833367 ENSG00000198198 SZT2
ENST00000372450 0.128401445691662 0.0228700574953309 -0.160288941833367 ENSG00000198198 SZT2
ENST00000357658 0.0371770580476725 0.0032977598506948 -0.192004201777253 ENSG00000198198 SZT2
ENST00000406439 0.0548582792616787 0.00597617178411505 -0.175859136154598 ENSG00000198198 SZT2
ENST00000562955 0.142910722260311 0.0274786852640881 -0.0749548977120868 ENSG00000198198 SZT2
ENST00000470139 0.925456111064674 0.824774633095045 0.0137689074552736 ENSG00000198198 SZT2
ENST00000372442 0.265638442122599 0.0773544719676163 -0.0618877519222889 ENSG00000198198 SZT2
ENST00000460536 0.217402564069373 0.0552730079821302 -0.0821667906585324 ENSG00000198198 SZT2
ENST00000583037 0.0457528679974066 0.00451476227306231 -0.138989604433317 ENSG00000178922 HYI
ENST00000483618 0.886028409653892 0.747875638654315 -0.0239283997290726 ENSG00000178922 HYI
ENST00000372425 0.0457528679974066 0.00451476227306231 -0.138989604433317 ENSG00000178922 HYI
ENST00000372433 0.0543901841616762 0.0058959245308249 -0.136413006532279 ENSG00000178922 HYI
ENST00000372434 0.0454041943942293 0.00446126466028987 -0.139637973799387 ENSG00000178922 HYI
ENST00000470662 0.089925112223237 0.012902905444613 -0.128513089879886 ENSG00000178922 HYI
ENST00000487366 0.0923802585347953 0.0134753596585259 -0.127135096024773 ENSG00000178922 HYI
ENST00000372430 0.0592008621806151 0.00672642163269314 -0.135342850633087 ENSG00000178922 HYI
ENST00000372432 0.044735339641423 0.00436726514030799 -0.138990280931259 ENSG00000178922 HYI
ENST00000372427 0.0425457150183569 0.0040560842378785 -0.140017092485257 ENSG00000178922 HYI
ENST00000372426 0.0810502649594668 0.0109284912708914 -0.130295185907829 ENSG00000178922 HYI
ENST00000486909 0.0461861353226528 0.00459213902380236 -0.138217151779036 ENSG00000178922 HYI
ENST00000496142 0.882177233021362 0.740786697537664 -0.0227737580605736 ENSG00000178922 HYI
ENST00000469587 0.84409910789266 0.671595072039481 -0.0269860633221539 ENSG00000178922 HYI
ENST00000496043 0.532720622924156 0.270984006823135 -0.0653174969034513 ENSG00000142949 PTPRF
ENST00000481019 0.52247318001377 0.261717278427551 -0.0659310194168969 ENSG00000142949 PTPRF
ENST00000359947 0.616700309550794 0.357489288383757 -0.0334960975963376 ENSG00000142949 PTPRF
ENST00000438120 0.649911536792551 0.397278629146461 -0.0330122354618699 ENSG00000142949 PTPRF
ENST00000436724 0.438747514822866 0.188313524387233 -0.0693747442604559 ENSG00000142949 PTPRF
ENST00000372405 0.407064965164969 0.164099982918407 -0.0721370120407838 ENSG00000142949 PTPRF
ENST00000372413 0.652338625974696 0.399954018641367 -0.0297132906154896 ENSG00000142949 PTPRF
ENST00000372414 0.652338625974696 0.399954018641367 -0.0297132906154896 ENSG00000142949 PTPRF
ENST00000437607 0.480601781539506 0.22367131496927 -0.0620623514767443 ENSG00000142949 PTPRF
ENST00000467464 0.5899769942192 0.32845716999027 -0.0571603940557716 ENSG00000142949 PTPRF
ENST00000412568 0.956575914026779 0.894260259902451 -0.00523550827495671 ENSG00000142949 PTPRF
ENST00000429895 0.897555761068429 0.769988115033742 -0.0102110575108471 ENSG00000142949 PTPRF
ENST00000414879 0.874766881571546 0.726595822616617 -0.0128926750435357 ENSG00000142949 PTPRF
ENST00000422171 0.874766881571546 0.726595822616617 -0.0128926750435357 ENSG00000142949 PTPRF
ENST00000496447 0.924374725042344 0.822270308867339 -0.00855297989667129 ENSG00000142949 PTPRF
ENST00000372407 0.938241913517807 0.852300004776493 -0.007030430041243 ENSG00000142949 PTPRF
ENST00000463041 0.557166926519995 0.29429495506742 0.0689756851811704 ENSG00000142949 PTPRF
ENST00000477970 0.983001834523959 0.955767641168201 0.00212208974631416 ENSG00000142949 PTPRF
ENST00000372396 0.0514258050315641 0.00541826228987872 -0.11100198583304 ENSG00000066135 KDM4A
ENST00000463151 0.311395039319754 0.101566911217642 -0.095178756594126 ENSG00000066135 KDM4A
ENST00000485249 0.550669234605668 0.287767387518431 -0.0678964407632209 ENSG00000066135 KDM4A
ENST00000481296 0.810841573624537 0.619026844615635 0.037876029174179 ENSG00000066135 KDM4A
ENST00000398804 0.339371927388844 0.118455530418505 -0.0884628152620025 ENSG00000236200 KDM4A-AS1
ENST00000439057 0.320728037706888 0.107111883421414 -0.0909366413110143 ENSG00000236200 KDM4A-AS1
ENST00000434346 0.204600923519677 0.050063935837846 -0.130542862612393 ENSG00000236200 KDM4A-AS1
ENST00000453015 0.411131569569624 0.16699947882977 -0.0893346877270318 ENSG00000236200 KDM4A-AS1
ENST00000418149 0.478506339282821 0.221797754395459 -0.0746597563317161 ENSG00000236200 KDM4A-AS1
ENST00000532911 0.00746576673187993 0.00032117999512572 -0.235518717383439 ENSG00000126091 ST3GAL3
ENST00000489897 0.00583334129946064 0.000230044409404768 -0.201304773781528 ENSG00000126091 ST3GAL3
ENST00000372374 0.0076058217518248 0.000330318274216789 -0.184564431316809 ENSG00000126091 ST3GAL3
ENST00000372375 0.0076058217518248 0.000330318274216789 -0.184564431316809 ENSG00000126091 ST3GAL3
ENST00000545417 0.0076058217518248 0.000330318274216789 -0.184564431316809 ENSG00000126091 ST3GAL3
ENST00000372377 0.0076058217518248 0.000330318274216789 -0.184564431316809 ENSG00000126091 ST3GAL3
ENST00000361392 0.0076058217518248 0.000330318274216789 -0.184564431316809 ENSG00000126091 ST3GAL3
ENST00000361400 0.0076058217518248 0.000330318274216789 -0.184564431316809 ENSG00000126091 ST3GAL3
ENST00000353126 0.0076058217518248 0.000330318274216789 -0.184564431316809 ENSG00000126091 ST3GAL3
ENST00000530154 0.00481774936551086 0.000172817437082782 -0.21287277556323 ENSG00000126091 ST3GAL3
ENST00000262915 0.0076058217518248 0.000330318274216789 -0.184564431316809 ENSG00000126091 ST3GAL3
ENST00000330208 0.0076058217518248 0.000330318274216789 -0.184564431316809 ENSG00000126091 ST3GAL3
ENST00000335430 0.0076058217518248 0.000330318274216789 -0.184564431316809 ENSG00000126091 ST3GAL3
ENST00000351035 0.0076058217518248 0.000330318274216789 -0.184564431316809 ENSG00000126091 ST3GAL3
ENST00000479383 0.00633686584164601 0.000257603440545268 -0.239190860813262 ENSG00000126091 ST3GAL3
ENST00000347631 0.00575951172669102 0.000225507800517653 -0.201318713694056 ENSG00000126091 ST3GAL3
ENST00000484868 0.00186045906497878 4.51441303681271e-05 -0.271187838164477 ENSG00000126091 ST3GAL3
ENST00000461066 0.00599476326928025 0.00023972482022949 -0.241253724482501 ENSG00000126091 ST3GAL3
ENST00000533997 0.0128406057348193 0.000698526321096383 -0.190990348644317 ENSG00000126091 ST3GAL3
ENST00000469715 0.0128406057348193 0.000698526321096383 -0.190990348644317 ENSG00000126091 ST3GAL3
ENST00000490541 0.0128406057348193 0.000698526321096383 -0.190990348644317 ENSG00000126091 ST3GAL3
ENST00000528371 0.0128406057348193 0.000698526321096383 -0.190990348644317 ENSG00000126091 ST3GAL3
ENST00000530581 0.0128406057348193 0.000698526321096383 -0.190990348644317 ENSG00000126091 ST3GAL3
ENST00000531816 0.0128406057348193 0.000698526321096383 -0.190990348644317 ENSG00000126091 ST3GAL3
ENST00000531993 0.0128406057348193 0.000698526321096383 -0.190990348644317 ENSG00000126091 ST3GAL3
ENST00000533212 0.0128406057348193 0.000698526321096383 -0.190990348644317 ENSG00000126091 ST3GAL3
ENST00000533933 0.0128406057348193 0.000698526321096383 -0.190990348644317 ENSG00000126091 ST3GAL3
ENST00000372369 0.0128406057348193 0.000698526321096383 -0.190990348644317 ENSG00000126091 ST3GAL3
ENST00000372372 0.0128406057348193 0.000698526321096383 -0.190990348644317 ENSG00000126091 ST3GAL3
ENST00000372368 0.0128406057348193 0.000698526321096383 -0.190990348644317 ENSG00000126091 ST3GAL3
ENST00000372367 0.0128406057348193 0.000698526321096383 -0.190990348644317 ENSG00000126091 ST3GAL3
ENST00000372366 0.0128406057348193 0.000698526321096383 -0.190990348644317 ENSG00000126091 ST3GAL3
ENST00000372365 0.0128406057348193 0.000698526321096383 -0.190990348644317 ENSG00000126091 ST3GAL3
ENST00000361746 0.0128406057348193 0.000698526321096383 -0.190990348644317 ENSG00000126091 ST3GAL3
ENST00000332628 0.0128406057348193 0.000698526321096383 -0.190990348644317 ENSG00000126091 ST3GAL3
ENST00000531451 0.0118202695636946 0.000618557254766279 -0.192993646253549 ENSG00000126091 ST3GAL3
ENST00000372362 0.0118202695636946 0.000618557254766279 -0.192993646253549 ENSG00000126091 ST3GAL3
ENST00000361812 0.0118202695636946 0.000618557254766279 -0.192993646253549 ENSG00000126091 ST3GAL3
ENST00000461375 0.0555390500685511 0.00610122523135295 -0.162519833066825 ENSG00000126091 ST3GAL3
ENST00000490502 0.616320042733959 0.356918953700223 -0.0556479713478305 ENSG00000126091 ST3GAL3
ENST00000495482 0.994794495024551 0.986842834927036 0.00124157706146821 ENSG00000126091 ST3GAL3
ENST00000372343 0.351210269696731 0.125644312481117 0.0773114176074514 ENSG00000117408 IPO13
ENST00000489773 0.285732570290167 0.0877051921416117 0.112499986558879 ENSG00000117408 IPO13
ENST00000492152 0.728218613046822 0.496813208797335 0.0507724469955101 ENSG00000117408 IPO13
ENST00000372339 0.381203833888391 0.14572542913758 0.109266242808422 ENSG00000117408 IPO13
ENST00000471934 0.0905326334984009 0.0130671107322849 0.183197571685487 ENSG00000132768 DPH2
ENST00000476260 0.118373866499641 0.0200070521246191 0.16613459352087 ENSG00000132768 DPH2
ENST00000255108 0.234191272918405 0.0623313889417878 0.112613008610152 ENSG00000132768 DPH2
ENST00000412950 0.132746010123628 0.024142317156582 0.141500066210193 ENSG00000132768 DPH2
ENST00000524776 0.132746010123628 0.024142317156582 0.141500066210193 ENSG00000132768 DPH2
ENST00000495421 0.234191272918405 0.0623313889417878 0.112613008610152 ENSG00000132768 DPH2
ENST00000530988 0.1325714916416 0.024106261749413 0.168390265559342 ENSG00000132768 DPH2
ENST00000527567 0.068298949353432 0.00836643414797274 0.193194990737806 ENSG00000132768 DPH2
ENST00000492306 0.122035537597777 0.0210553276009493 0.164795969294642 ENSG00000132768 DPH2
ENST00000490861 0.129634229056127 0.0232444026985861 0.160498263295187 ENSG00000132768 DPH2
ENST00000396758 0.234191272918405 0.0623313889417878 0.112613008610152 ENSG00000132768 DPH2
ENST00000477294 0.0929728935702088 0.0136378539364346 0.179913418494722 ENSG00000132768 DPH2
ENST00000529729 0.122598406252821 0.0212263491802492 0.162226936544368 ENSG00000132768 DPH2
ENST00000532140 0.0694355895810369 0.0085817744059993 0.192872915992233 ENSG00000132768 DPH2
ENST00000534786 0.0600131035454965 0.00686634609589238 0.199315210078506 ENSG00000132768 DPH2
ENST00000459879 0.569514763117383 0.30726319290653 0.0739631538543235 ENSG00000132768 DPH2
ENST00000527319 0.749330984436078 0.526171836965515 0.0465060749489126 ENSG00000132768 DPH2
ENST00000472505 0.153153851493734 0.0306892735442793 0.107947584971981 ENSG00000117410 ATP6V0B
ENST00000472174 0.193027927851741 0.04538331968996 0.0881310298736562 ENSG00000117410 ATP6V0B
ENST00000532642 0.18549752948082 0.0424263522266954 0.0894375040514069 ENSG00000117410 ATP6V0B
ENST00000236067 0.186382919496088 0.0427906656052615 0.0892879188627852 ENSG00000117410 ATP6V0B
ENST00000471859 0.129634229056127 0.0232457867250153 0.0999048021768284 ENSG00000117410 ATP6V0B
ENST00000472277 0.102034333831555 0.0158561857477333 0.111744420515051 ENSG00000117410 ATP6V0B
ENST00000461670 0.18852141837112 0.0436007820847248 0.103706583426923 ENSG00000117410 ATP6V0B
ENST00000468183 0.186382919496088 0.0427906656052615 0.0892879188627852 ENSG00000117410 ATP6V0B
ENST00000473485 0.186382919496088 0.0427906656052615 0.0892879188627852 ENSG00000117410 ATP6V0B
ENST00000496131 0.109738710552214 0.0177620252839018 0.114235974850688 ENSG00000117410 ATP6V0B
ENST00000498208 0.155492736877369 0.0314202574182642 0.11232651637939 ENSG00000117410 ATP6V0B
ENST00000532072 0.0483829970185704 0.00491816007849188 0.147025080053293 ENSG00000117410 ATP6V0B
ENST00000498664 0.121927368789548 0.0209896798844346 0.105568855247263 ENSG00000117410 ATP6V0B
ENST00000498543 0.455647070291584 0.201915898331581 0.085517994862009 ENSG00000117411 B4GALT2
ENST00000372324 0.11276098000854 0.0185069513684268 0.112784620385039 ENSG00000117411 B4GALT2
ENST00000497866 0.252340557614531 0.0708669794626794 0.114275031477415 ENSG00000117411 B4GALT2
ENST00000434555 0.184582608013778 0.0420699154512813 0.0991010643984608 ENSG00000117411 B4GALT2
ENST00000356836 0.192506916410488 0.0451805996940782 0.0969447335853155 ENSG00000117411 B4GALT2
ENST00000309519 0.144226382367621 0.0278537470283778 0.105134316305568 ENSG00000117411 B4GALT2
ENST00000485678 0.287460974904597 0.0885996549322723 0.093407314648773 ENSG00000117411 B4GALT2
ENST00000481924 0.107713977765449 0.0172109139046113 0.151938205171529 ENSG00000117411 B4GALT2
ENST00000486064 0.443991280038843 0.192584245566187 0.0966669266062663 ENSG00000159214 CCDC24
ENST00000372307 0.979305371362898 0.9471680780336 -0.00448829923951209 ENSG00000196517 SLC6A9
ENST00000372318 0.447023677468184 0.194955860075436 0.0962953061567832 ENSG00000159214 CCDC24
ENST00000463846 0.454216803889728 0.20054271523569 0.095090988948017 ENSG00000159214 CCDC24
ENST00000490563 0.454216803889728 0.20054271523569 0.095090988948017 ENSG00000159214 CCDC24
ENST00000490064 0.363307275937119 0.133788419859686 0.112691327472137 ENSG00000159214 CCDC24
ENST00000486504 0.354775315095542 0.12815596895035 0.113642192044819 ENSG00000159214 CCDC24
ENST00000485811 0.398796478989249 0.157806539516044 0.106608615354549 ENSG00000159214 CCDC24
ENST00000372306 0.835170017093771 0.656678244891742 -0.0305554452298507 ENSG00000196517 SLC6A9
ENST00000466180 0.38679788665821 0.149431950048642 0.108865233661161 ENSG00000159214 CCDC24
ENST00000372310 0.501406851848945 0.241352617180998 -0.0887682727943434 ENSG00000196517 SLC6A9
ENST00000475075 0.554260896523477 0.291214882075343 -0.0807220874587094 ENSG00000196517 SLC6A9
ENST00000357730 0.661027648479457 0.410605972323911 -0.0633162262330547 ENSG00000196517 SLC6A9
ENST00000360584 0.661027648479457 0.410605972323911 -0.0633162262330547 ENSG00000196517 SLC6A9
ENST00000537678 0.487565438543805 0.229532179493951 -0.0923520308596708 ENSG00000196517 SLC6A9
ENST00000361745 0.0121324291026141 0.000643427286508534 0.17930652435049 ENSG00000178028 DMAP1
ENST00000446292 0.00660552881567301 0.000272467579988639 0.194386812403564 ENSG00000178028 DMAP1
ENST00000440641 0.0102322497857677 0.000499126010993347 0.190663937173804 ENSG00000178028 DMAP1
ENST00000436069 0.16849915382694 0.0360773128846274 0.146652557772655 ENSG00000178028 DMAP1
ENST00000437511 0.00546337881344954 0.000208221319741232 0.201417152393471 ENSG00000178028 DMAP1
ENST00000475794 0.143266795611932 0.02758246124159 0.15070561770155 ENSG00000178028 DMAP1
ENST00000471829 0.00441782140174296 0.000152551928944927 0.214096104848024 ENSG00000178028 DMAP1
ENST00000487922 0.00465206266906781 0.000164527799959761 0.215865296217118 ENSG00000178028 DMAP1
ENST00000315913 0.0115821938112666 0.000600043334762036 0.180296244904929 ENSG00000178028 DMAP1
ENST00000372289 0.0115821938112666 0.000600043334762036 0.180296244904929 ENSG00000178028 DMAP1
ENST00000463950 0.306836352066246 0.0990746697666116 0.116864773409239 ENSG00000178028 DMAP1
ENST00000372290 0.0183785988932418 0.00115837287840289 0.200324545395666 ENSG00000178028 DMAP1
ENST00000488433 0.0168819325569116 0.0010303311886192 0.194399986070315 ENSG00000178028 DMAP1
ENST00000483741 0.311554147598629 0.101652839116669 0.120699148844673 ENSG00000178028 DMAP1
ENST00000372257 0.0661410828734337 0.0079805060497251 -0.135872831640624 ENSG00000117419 ERI3
ENST00000372259 0.084901365085967 0.011744432394826 -0.133849785226015 ENSG00000117419 ERI3
ENST00000456170 0.105744021671618 0.0167161137254931 -0.128074526749416 ENSG00000117419 ERI3
ENST00000537474 0.0556275437437462 0.00612725894474043 -0.143144724730598 ENSG00000117419 ERI3
ENST00000489710 0.248304990794042 0.0688648526585211 -0.103728670057595 ENSG00000117419 ERI3
ENST00000479101 0.252379803468066 0.0708908080018526 -0.104127021068292 ENSG00000117419 ERI3
ENST00000462341 0.259294430173949 0.0742859169018898 -0.102234214919849 ENSG00000117419 ERI3
ENST00000452396 0.0927681116402528 0.0135854715045504 -0.145191657679526 ENSG00000117419 ERI3
ENST00000495828 0.110773535192114 0.0180232841716716 -0.141930130669575 ENSG00000117419 ERI3
ENST00000457571 0.0839115949928823 0.0115319864801673 -0.155862256292385 ENSG00000117419 ERI3
ENST00000355387 0.921071106230657 0.816168814725695 0.0128135550597765 ENSG00000187147 RNF220
ENST00000361799 0.921071106230657 0.816168814725695 0.0128135550597765 ENSG00000187147 RNF220
ENST00000372247 0.923119279612318 0.820047360568908 0.0125334482114906 ENSG00000187147 RNF220
ENST00000443020 0.948019344904066 0.874654719734855 -0.00927572854224724 ENSG00000187147 RNF220
ENST00000453863 0.850989164751688 0.684346693874715 -0.0285990404189949 ENSG00000187147 RNF220
ENST00000335497 0.988840544959163 0.969765489158736 -0.00230094760405677 ENSG00000187147 RNF220
ENST00000440132 0.988286462585219 0.968123698478607 -0.00241996085952507 ENSG00000187147 RNF220
ENST00000474064 0.859317111674954 0.699653464389278 0.0214240567556892 ENSG00000187147 RNF220
ENST00000471494 0.752555609084416 0.530720634529996 -0.039233732496783 ENSG00000187147 RNF220
ENST00000488865 0.885869237132063 0.747618301156673 -0.0226654073230262 ENSG00000187147 RNF220
ENST00000497469 0.543825890782207 0.281095404934913 -0.0695497545162799 ENSG00000187147 RNF220
ENST00000475378 0.829076627201696 0.646857732469079 -0.02783732001819 ENSG00000187147 RNF220
ENST00000484745 0.944144696379941 0.865446333805259 0.00963632570233173 ENSG00000187147 RNF220
ENST00000372242 0.723964549670025 0.490729944996572 0.0383205498998831 ENSG00000126106 TMEM53
ENST00000372243 0.723964549670025 0.490729944996572 0.0383205498998831 ENSG00000126106 TMEM53
ENST00000372244 0.723964549670025 0.490729944996572 0.0383205498998831 ENSG00000126106 TMEM53
ENST00000495630 0.646500645486678 0.393362903462296 0.0467763704232465 ENSG00000126106 TMEM53
ENST00000474394 0.813834190354627 0.623722921961419 0.032281151671778 ENSG00000187147 RNF220
ENST00000480686 0.450633932039282 0.19775616897206 0.0796966508437988 ENSG00000187147 RNF220
ENST00000474956 0.422514566894417 0.175404287948334 0.0928670204776195 ENSG00000187147 RNF220
ENST00000452259 0.715041320808635 0.478616215036714 -0.0532604264309851 ENSG00000142945 KIF2C
ENST00000372224 0.443497041307259 0.192158273062563 -0.0919926682285531 ENSG00000142945 KIF2C
ENST00000493027 0.714025768913548 0.477159363359693 -0.0534214249122148 ENSG00000142945 KIF2C
ENST00000372218 0.430616238279599 0.181491516643833 -0.0943343979764648 ENSG00000142945 KIF2C
ENST00000455186 0.604711772421667 0.344333230268164 -0.0720188242219606 ENSG00000142945 KIF2C
ENST00000372222 0.490926057870568 0.232248104339814 -0.0870748526027174 ENSG00000142945 KIF2C
ENST00000372217 0.439599783955342 0.188960723030586 -0.0947295435206865 ENSG00000142945 KIF2C
ENST00000428791 0.386908102550745 0.149501601500162 -0.103729216867684 ENSG00000225721 RP11-269F19.2
ENST00000497035 0.496339713251143 0.237060266570443 0.038495204857563 ENSG00000142937 RPS8
ENST00000396651 0.494544536267597 0.235462556390814 0.0385462682268075 ENSG00000142937 RPS8
ENST00000372209 0.496777139938079 0.237431841397439 0.0384040442052214 ENSG00000142937 RPS8
ENST00000470475 0.443575483692799 0.192232628858927 0.0494331932907679 ENSG00000142937 RPS8
ENST00000485390 0.497990812988263 0.238373468731069 0.0383439062797879 ENSG00000142937 RPS8
ENST00000464658 0.977557399063812 0.943034529872751 0.00251108608775544 ENSG00000142937 RPS8
ENST00000484599 0.97679368640105 0.941420622133561 0.0025937225979299 ENSG00000142937 RPS8
ENST00000474582 0.935415444987968 0.845841972822521 -0.0107383718722505 ENSG00000142937 RPS8
ENST00000372201 0.000735566868570201 1.1542424877277e-05 0.212647230161872 ENSG00000173846 PLK3
ENST00000465443 0.000678250848963773 1.037076307057e-05 0.213357336894561 ENSG00000173846 PLK3
ENST00000476731 0.50270518297533 0.242876208858012 0.0754546971473854 ENSG00000173846 PLK3
ENST00000492398 0.00295676755438286 8.61530877548098e-05 0.218591307632323 ENSG00000173846 PLK3
ENST00000461358 0.0370407578038619 0.00327602226938409 0.191038912848036 ENSG00000173846 PLK3
ENST00000461769 0.0135955163486321 0.000759357401569339 0.238957784729696 ENSG00000173846 PLK3
ENST00000493100 0.00486382683644821 0.000175764778113226 0.247960428940632 ENSG00000173846 PLK3
ENST00000372200 0.523941783372307 0.263059724462589 0.0855245862171665 ENSG00000188396 TCTEX1D4
ENST00000450269 0.994018514801792 0.984963600391199 -0.00107758936327077 ENSG00000222009 BTBD19
ENST00000453418 0.994018514801792 0.984963600391199 -0.00107758936327077 ENSG00000222009 BTBD19
ENST00000409335 0.983814361636578 0.957390411891594 0.00309200256777169 ENSG00000222009 BTBD19
ENST00000439563 0.965425025428732 0.915225913509732 0.0062200225475043 ENSG00000222009 BTBD19
ENST00000485668 0.966762093833762 0.917599898132181 -0.00581158329192463 ENSG00000222009 BTBD19
ENST00000482715 0.932094071516985 0.839096069438534 0.0117134993930844 ENSG00000222009 BTBD19
ENST00000475105 0.623276002730429 0.365846354400874 -0.0576469755735584 ENSG00000222009 BTBD19
ENST00000495433 0.778356703456975 0.568609311759404 -0.0397876186599404 ENSG00000222009 BTBD19
ENST00000489976 0.792303739039846 0.590317831026475 -0.0409115603732488 ENSG00000222009 BTBD19
ENST00000464114 0.857621936464362 0.696351896474189 -0.0300374431616661 ENSG00000222009 BTBD19
ENST00000439363 0.0874621181185714 0.0123672682187 -0.160249226389875 ENSG00000070785 EIF2B3
ENST00000360403 0.0531240170153886 0.00569583270694245 -0.156239613074807 ENSG00000070785 EIF2B3
ENST00000486491 0.003092785283606 9.12574546237585e-05 -0.291821285716286 ENSG00000070785 EIF2B3
ENST00000372183 0.186514247432358 0.0428451050977021 -0.120667011465626 ENSG00000070785 EIF2B3
ENST00000480675 0.217351451137083 0.0552453709593459 -0.123871360940329 ENSG00000070785 EIF2B3
ENST00000477953 0.277318763840218 0.083151482722864 -0.111699874457033 ENSG00000070785 EIF2B3
ENST00000372182 0.583676990392053 0.322375680269106 -0.0665311710989746 ENSG00000070785 EIF2B3
ENST00000487532 0.52017081594369 0.259743892227078 -0.0782403360224241 ENSG00000070785 EIF2B3
ENST00000497010 0.706196854554754 0.46648482528698 -0.0525074407971189 ENSG00000070785 EIF2B3
ENST00000372168 0.582357197177988 0.320789713710997 0.0596836326745886 ENSG00000126107 HECTD3
ENST00000372172 0.634873585423998 0.379433232808341 0.045697150210634 ENSG00000126107 HECTD3
ENST00000486132 0.906710552937741 0.787670907695353 0.0176644722487428 ENSG00000126107 HECTD3
ENST00000486296 0.575516328110065 0.313755046449395 0.0683685246546895 ENSG00000126107 HECTD3
ENST00000466423 0.632475878399997 0.376648105818601 0.0593436930104464 ENSG00000126107 HECTD3
ENST00000487488 0.684588800240137 0.439023912669385 0.057805615755747 ENSG00000126107 HECTD3
ENST00000246337 0.33640697489362 0.11649040613794 0.068740267754829 ENSG00000126088 UROD
ENST00000491773 0.317206105853187 0.104897738051028 0.076458574553563 ENSG00000126088 UROD
ENST00000463092 0.337651471949434 0.117301724072071 0.0742369134833007 ENSG00000126088 UROD
ENST00000461035 0.398877837689293 0.15786295438765 0.0692675408507883 ENSG00000126088 UROD
ENST00000491300 0.245947858770589 0.0677620331545871 0.0799810836370928 ENSG00000126088 UROD
ENST00000434478 0.209373760369544 0.0519384343648591 0.0868182387180658 ENSG00000126088 UROD
ENST00000494399 0.337632777488681 0.117282106713415 0.0685660663417258 ENSG00000126088 UROD
ENST00000460334 0.238959172742224 0.0645935825004726 0.0861391284514135 ENSG00000126088 UROD
ENST00000462688 0.244457702212516 0.066998281124085 0.0801715388746099 ENSG00000126088 UROD
ENST00000460906 0.2470084615813 0.0682588359490874 0.0846587513458554 ENSG00000126088 UROD
ENST00000490385 0.256682847803897 0.0728719788754924 0.0833228626929389 ENSG00000126088 UROD
ENST00000469548 0.230723781106063 0.060932771240026 0.0809706527953499 ENSG00000126088 UROD
ENST00000486699 0.231098533581572 0.0610718671909456 0.0809505140527781 ENSG00000126088 UROD
ENST00000478467 0.22732456481938 0.0595373775137119 0.0817482002097192 ENSG00000126088 UROD
ENST00000428106 0.22825471952065 0.0599215392453966 0.0818344101025478 ENSG00000126088 UROD
ENST00000496439 0.231446690298576 0.061224153520039 0.0869028544269708 ENSG00000126088 UROD
ENST00000473012 0.248729764952593 0.0690566615649345 0.0850562828246889 ENSG00000126088 UROD
ENST00000472254 0.712404172376839 0.4751242359848 0.0483913634260202 ENSG00000126088 UROD
ENST00000466193 0.930363436643966 0.835427041330031 0.0154350016293819 ENSG00000126088 UROD
ENST00000465678 0.958110562352997 0.898169516959504 0.00952070931777643 ENSG00000126088 UROD
ENST00000528332 0.275877820064739 0.0824439050770251 0.129094142376581 ENSG00000132781 MUTYH
ENST00000529984 0.275877820064739 0.0824439050770251 0.129094142376581 ENSG00000132781 MUTYH
ENST00000372110 0.300221208016951 0.0955643577828744 0.124140782050511 ENSG00000132781 MUTYH
ENST00000372115 0.288185713020553 0.0890367475468549 0.12639612898171 ENSG00000132781 MUTYH
ENST00000481571 0.300221208016951 0.0955643577828744 0.124140782050511 ENSG00000132781 MUTYH
ENST00000372098 0.300221208016951 0.0955643577828744 0.124140782050511 ENSG00000132781 MUTYH
ENST00000355498 0.361897820869496 0.132833454462544 0.113556581650597 ENSG00000132781 MUTYH
ENST00000475516 0.349059475070759 0.124287659384278 0.11620081421541 ENSG00000132781 MUTYH
ENST00000372104 0.346226793171843 0.122632869616988 0.116743554859504 ENSG00000132781 MUTYH
ENST00000448481 0.346226793171843 0.122632869616988 0.116743554859504 ENSG00000132781 MUTYH
ENST00000456914 0.345929514628239 0.122486273372176 0.116772766030959 ENSG00000132781 MUTYH
ENST00000354383 0.349059475070759 0.124287659384278 0.11620081421541 ENSG00000132781 MUTYH
ENST00000488731 0.364397593475432 0.134421240083019 0.113260385920354 ENSG00000132781 MUTYH
ENST00000372100 0.361897820869496 0.132833454462544 0.113556581650597 ENSG00000132781 MUTYH
ENST00000450313 0.288185713020553 0.0890367475468549 0.12639612898171 ENSG00000132781 MUTYH
ENST00000531105 0.331126366257035 0.113306455640504 0.119630385629473 ENSG00000132781 MUTYH
ENST00000528013 0.346457032113536 0.122763296536817 0.116730240235969 ENSG00000132781 MUTYH
ENST00000412971 0.251719295133777 0.0706093739152274 0.135655466129956 ENSG00000132781 MUTYH
ENST00000461495 0.301468249360133 0.0962026211970187 0.125195465241058 ENSG00000132781 MUTYH
ENST00000372090 0.794935249073877 0.594518022068621 0.0401159272150736 ENSG00000132773 TOE1
ENST00000401061 0.623746993195211 0.366522681314664 -0.0613388656449878 ENSG00000132763 MMACHC
ENST00000262746 0.370894042040703 0.138861377604614 0.0434340425700594 ENSG00000117450 PRDX1
ENST00000319248 0.369780920290009 0.138146504864818 0.0435115814730293 ENSG00000117450 PRDX1
ENST00000372079 0.370852566422061 0.138836795151638 0.0434271596945179 ENSG00000117450 PRDX1
ENST00000447184 0.365142638881096 0.134967535436402 0.0443267005311572 ENSG00000117450 PRDX1
ENST00000424390 0.365829837378613 0.13539225356716 0.0442750175548426 ENSG00000117450 PRDX1
ENST00000483583 0.424403003832223 0.176892445465206 0.0429349736569856 ENSG00000117450 PRDX1
ENST00000372070 0.855347702635233 0.692853081073063 -0.0196111096063913 ENSG00000117448 AKR1A1
ENST00000434299 0.978635564246109 0.945872955268299 0.00383256864475276 ENSG00000117448 AKR1A1
ENST00000496999 0.958036338892243 0.897512763354082 0.0074862804106274 ENSG00000117448 AKR1A1
ENST00000476957 0.958491902129862 0.899118890858238 -0.00648792304048703 ENSG00000117448 AKR1A1
ENST00000481885 0.953362079204807 0.887156116230203 0.00819214140206927 ENSG00000117448 AKR1A1
ENST00000351829 0.901832713432913 0.77855070451143 -0.0141861449020673 ENSG00000117448 AKR1A1
ENST00000471651 0.906889054614462 0.787924389863031 0.0160026045246637 ENSG00000117448 AKR1A1
ENST00000497973 0.818317372922273 0.630870486817776 -0.0253939757202393 ENSG00000117448 AKR1A1
ENST00000473038 0.940172013920347 0.857060518132057 -0.0106889732215975 ENSG00000117448 AKR1A1
ENST00000495913 0.879585542442783 0.735750234054097 -0.020470731036651 ENSG00000117448 AKR1A1
ENST00000487654 0.739460408598112 0.512637106877185 -0.0421728275445509 ENSG00000117448 AKR1A1
ENST00000475919 0.818170434534321 0.630707585738964 -0.0353976600241258 ENSG00000117448 AKR1A1
ENST00000437901 0.026971450475204 0.00205354042403099 0.156001265269603 ENSG00000132780 NASP
ENST00000437362 0.025864715490561 0.00192768584618162 0.157030745776178 ENSG00000132780 NASP
ENST00000464190 0.127817297837166 0.022699433299387 0.143325755390064 ENSG00000132780 NASP
ENST00000528084 0.0643011858829984 0.00761993021999525 0.173142612673105 ENSG00000132780 NASP
ENST00000527359 0.00484004744020107 0.000174367907398085 0.185864854577868 ENSG00000132780 NASP
ENST00000525515 0.0492985743997894 0.00508012788014933 0.145258788782405 ENSG00000132780 NASP
ENST00000453748 0.0193007692521138 0.0012462379087139 0.16425783123566 ENSG00000132780 NASP
ENST00000402363 0.0012199255333952 2.39883782408067e-05 0.200312513113408 ENSG00000132780 NASP
ENST00000537798 0.0012199255333952 2.39883782408067e-05 0.200312513113408 ENSG00000132780 NASP
ENST00000527470 0.127391336514522 0.0225919892925622 0.140000956743267 ENSG00000132780 NASP
ENST00000529333 0.131060272811883 0.0236764409977256 0.138225522906299 ENSG00000132780 NASP
ENST00000531532 0.117001386305758 0.0196425261725987 0.157993170164035 ENSG00000132780 NASP
ENST00000528238 0.00193001044092935 4.75798055937469e-05 0.19846788921169 ENSG00000132780 NASP
ENST00000534101 0.116100522769746 0.0194040537735284 0.140694157354065 ENSG00000132780 NASP
ENST00000350030 0.00118720326056775 2.30614964504907e-05 0.198833799970156 ENSG00000132780 NASP
ENST00000470768 0.122598406252821 0.0212227747806785 0.137346962582128 ENSG00000132780 NASP
ENST00000372052 0.00121725202828731 2.38961781372748e-05 0.200321130613851 ENSG00000132780 NASP
ENST00000351223 0.00121725202828731 2.38961781372748e-05 0.200321130613851 ENSG00000132780 NASP
ENST00000530073 0.000280816604088736 3.13579404667777e-06 0.255043706704601 ENSG00000132780 NASP
ENST00000481782 0.000405394840283418 5.0900371160611e-06 0.252918613435675 ENSG00000132780 NASP
ENST00000531612 0.000194414648604478 1.87348976072205e-06 0.270012758947866 ENSG00000132780 NASP
ENST00000527932 0.000599481942128723 8.74999416339984e-06 0.28672745929004 ENSG00000132780 NASP
ENST00000534450 0.000353218469321295 4.28543173231623e-06 0.284489863529686 ENSG00000132780 NASP
ENST00000479235 0.428422082481682 0.179846242679127 0.07553485558958 ENSG00000159592 GPBP1L1
ENST00000290795 0.251447768736503 0.0704197828276263 -0.0705283503806557 ENSG00000159592 GPBP1L1
ENST00000355105 0.239297164621841 0.0647394796907453 -0.0718836804154833 ENSG00000159592 GPBP1L1
ENST00000467032 0.696272142335407 0.454157907360579 0.0504013900158771 ENSG00000159592 GPBP1L1
ENST00000487436 0.143780329093945 0.0277468620633715 0.145156945977968 ENSG00000159592 GPBP1L1
ENST00000468724 0.265340795572519 0.0771814635484464 0.117073752024288 ENSG00000159592 GPBP1L1
ENST00000498128 0.318498668289753 0.105772622228853 -0.0993500651171964 ENSG00000159592 GPBP1L1
ENST00000496278 0.652338625974696 0.399983835634833 0.0627656276651214 ENSG00000159592 GPBP1L1
ENST00000488278 0.0276880212754048 0.00212943708621357 -0.166881886293513 ENSG00000159592 GPBP1L1
ENST00000480941 0.0240363939720426 0.00173121300060171 -0.169692453570153 ENSG00000159592 GPBP1L1
ENST00000480083 0.0220216082335665 0.00151010366284937 -0.171619972274673 ENSG00000159592 GPBP1L1
ENST00000493083 0.0347495171781483 0.00298438050274952 -0.168855618560797 ENSG00000159592 GPBP1L1
ENST00000460859 0.03314665955305 0.00278334889601203 -0.174948715842134 ENSG00000159592 GPBP1L1
ENST00000372025 0.97593573060972 0.939110918973744 0.00496803782973684 ENSG00000159596 TMEM69
ENST00000496366 0.911602918284056 0.796946650241185 0.0169805723531631 ENSG00000159596 TMEM69
ENST00000359942 0.66549383308704 0.415759416564345 -0.0454883646706172 ENSG00000197429 IPP
ENST00000495072 0.58021885068452 0.318520805110185 -0.0649075269609816 ENSG00000197429 IPP
ENST00000396478 0.59876285428846 0.337812716284665 -0.0563541625196107 ENSG00000197429 IPP
ENST00000470809 0.0221692849353833 0.00152504202113311 -0.193730068973718 ENSG00000086015 MAST2
ENST00000372009 0.438065506595946 0.187773599768128 -0.0412553436188806 ENSG00000086015 MAST2
ENST00000361297 0.435930042032958 0.185940490966863 -0.0414129670945227 ENSG00000086015 MAST2
ENST00000372008 0.619000974031076 0.360307482936102 -0.0341365814592464 ENSG00000086015 MAST2
ENST00000482881 0.985581040371715 0.962136470810517 0.00218198727833853 ENSG00000086015 MAST2
ENST00000467367 0.919529835520137 0.812108825206685 0.0169657476119611 ENSG00000086015 MAST2
ENST00000477968 0.700540059665245 0.459639850106028 0.0538429934507263 ENSG00000086015 MAST2
ENST00000262741 0.000421975316948772 5.35316873230435e-06 -0.282228588009379 ENSG00000117461 PIK3R3
ENST00000372006 0.000434000701015301 5.54105650471882e-06 -0.281592206261772 ENSG00000117461 PIK3R3
ENST00000340332 0.000449577988162259 5.87871939830678e-06 -0.28063270853442 ENSG00000117461 PIK3R3
ENST00000354242 0.000449577988162259 5.87871939830678e-06 -0.28063270853442 ENSG00000117461 PIK3R3
ENST00000420542 0.000449577988162259 5.87871939830678e-06 -0.28063270853442 ENSG00000117461 PIK3R3
ENST00000540385 0.000953253300416242 1.68614260258822e-05 -0.298672486835524 ENSG00000117461 PIK3R3
ENST00000423209 0.00114104525965218 2.17686308746544e-05 -0.295315734079351 ENSG00000117461 PIK3R3
ENST00000493202 0.00570858624576514 0.000222567722830564 -0.269970111218194 ENSG00000117461 PIK3R3
ENST00000425892 0.0068382812733234 0.000285704488407851 -0.267201667724213 ENSG00000117461 PIK3R3
ENST00000396420 0.0714321611354665 0.00896680898739708 0.0960569724163956 ENSG00000085998 POMGNT1
ENST00000371984 0.0737089011183994 0.00944252711452796 0.0981608760311541 ENSG00000085998 POMGNT1
ENST00000371992 0.0711156844286418 0.00889797042974948 0.0961936538606729 ENSG00000085998 POMGNT1
ENST00000475642 0.549306277796492 0.28654844625202 0.0690486441302072 ENSG00000085998 POMGNT1
ENST00000535522 0.185259947369399 0.0423478880008359 0.0884515027838073 ENSG00000085998 POMGNT1
ENST00000371986 0.0737089011183994 0.00944252711452796 0.0981608760311541 ENSG00000085998 POMGNT1
ENST00000480972 0.397489053946682 0.156846231992462 0.0945461288449466 ENSG00000085998 POMGNT1
ENST00000485714 0.495488026788618 0.236274760940268 0.0665351474697385 ENSG00000085998 POMGNT1
ENST00000463030 0.9716318188764 0.929009521950334 -0.00655599036773934 ENSG00000085998 POMGNT1
ENST00000477114 0.379384979318144 0.144355836159751 0.093157896312353 ENSG00000085998 POMGNT1
ENST00000497439 0.260980497557403 0.0750553039242996 0.0946674853334764 ENSG00000085998 POMGNT1
ENST00000489985 0.257382820206649 0.0732382872156891 0.105903183941981 ENSG00000085998 POMGNT1
ENST00000442598 0.203782060140485 0.0496999209931443 0.138465041133015 ENSG00000085999 RAD54L
ENST00000371975 0.198332839964811 0.0474353381928809 0.139905823869597 ENSG00000085999 RAD54L
ENST00000496156 0.201550024692303 0.0488587725877347 0.103679939939701 ENSG00000132128 LRRC41
ENST00000343304 0.853765779619939 0.689917078381636 -0.0154801225574114 ENSG00000132128 LRRC41
ENST00000472710 0.993439990588748 0.983674717268197 -0.000869678515532941 ENSG00000132128 LRRC41
ENST00000498402 0.312115963961458 0.101998867710418 -0.0660693212606393 ENSG00000132128 LRRC41
ENST00000469150 0.791141138010794 0.588575901163659 -0.033358764502827 ENSG00000132128 LRRC41
ENST00000311672 0.325742287126753 0.110279895945624 0.0570400197757338 ENSG00000173660 UQCRH
ENST00000489056 0.325742287126753 0.110279895945624 0.0570400197757338 ENSG00000173660 UQCRH
ENST00000486951 0.281867790730767 0.0856226676158789 0.0648797010870743 ENSG00000173660 UQCRH
ENST00000496387 0.325742287126753 0.110279895945624 0.0570400197757338 ENSG00000173660 UQCRH
ENST00000460947 0.469827529339958 0.214106015740107 0.0483294867641057 ENSG00000173660 UQCRH
ENST00000474844 0.917335354864413 0.80805890389785 0.0148663202213321 ENSG00000117481 NSUN4
ENST00000307089 0.894045162823642 0.763289032432925 -0.017536365974103 ENSG00000117481 NSUN4
ENST00000486270 0.953417159702052 0.887458614098827 0.00899753508122792 ENSG00000117481 NSUN4
ENST00000536062 0.934809673028706 0.844533367477019 0.0121762288880457 ENSG00000117481 NSUN4
ENST00000469918 0.711176030459047 0.473240111251542 0.0490429930107837 ENSG00000117481 NSUN4
ENST00000471871 0.930531662040076 0.835849897527481 0.012819398630601 ENSG00000117481 NSUN4
ENST00000537428 0.904152515705697 0.78265053754065 0.0171628416471606 ENSG00000117481 NSUN4
ENST00000498008 0.983431864411087 0.956799740954402 0.00337798717424406 ENSG00000117481 NSUN4
ENST00000495427 0.962615450290547 0.908787316816622 -0.00720374893055274 ENSG00000117481 NSUN4
ENST00000602433 0.129661271823641 0.0232534501530944 0.154740005367538 ENSG00000269956 MKNK1-AS1
ENST00000342571 0.170229817108049 0.036737227934139 0.125667625310411 ENSG00000079277 MKNK1
ENST00000371946 0.373294695371799 0.140420397140443 0.0783276761773247 ENSG00000079277 MKNK1
ENST00000341183 0.380121709684001 0.144959326742618 0.0774570495148479 ENSG00000079277 MKNK1
ENST00000371944 0.170229817108049 0.036737227934139 0.125667625310411 ENSG00000079277 MKNK1
ENST00000371945 0.373294695371799 0.140420397140443 0.0783276761773247 ENSG00000079277 MKNK1
ENST00000524749 0.291005223689374 0.0904718103869573 0.126284025554207 ENSG00000079277 MKNK1
ENST00000528077 0.378909079013529 0.1440075721409 0.0774700594677488 ENSG00000079277 MKNK1
ENST00000428112 0.474708563151776 0.218404369481847 0.0663329771225496 ENSG00000079277 MKNK1
ENST00000532897 0.166644405953894 0.0354197894255362 0.149382900633767 ENSG00000079277 MKNK1
ENST00000531355 0.476941822222253 0.220586237438859 0.0661447481728779 ENSG00000079277 MKNK1
ENST00000532783 0.442454357073212 0.191271846884516 0.0886424719329636 ENSG00000079277 MKNK1
ENST00000496619 0.638579892404039 0.383831219877317 0.0494322456633419 ENSG00000079277 MKNK1
ENST00000528237 0.625650219870716 0.368692920049479 0.0628070666029108 ENSG00000079277 MKNK1
ENST00000526513 0.815173106710265 0.626048975800304 0.0281702852621977 ENSG00000079277 MKNK1
ENST00000484301 0.899733807535945 0.773925929967001 0.017035828634341 ENSG00000079277 MKNK1
ENST00000545730 0.96114057301386 0.905057235585994 0.00653231453949459 ENSG00000079277 MKNK1
ENST00000486716 0.858978084143079 0.698739413442154 0.0234521704498534 ENSG00000079277 MKNK1
ENST00000480531 0.641021668210018 0.387010162771122 0.0649624775360457 ENSG00000079277 MKNK1
ENST00000529170 0.957144402207151 0.895901298151806 0.0080199595287705 ENSG00000079277 MKNK1
ENST00000531769 0.97035439383101 0.926210413844744 0.00512626920983462 ENSG00000079277 MKNK1
ENST00000465783 0.903151739632966 0.781031362029012 0.0180212866510971 ENSG00000079277 MKNK1
ENST00000474868 0.893773022979959 0.762480130940562 0.019607842537084 ENSG00000079277 MKNK1
ENST00000532110 0.942026083615628 0.861239360625459 0.0113758232779964 ENSG00000079277 MKNK1
ENST00000525888 0.99949226958643 0.998528892264359 0.00012145619827425 ENSG00000079277 MKNK1
ENST00000319928 0.936538838071272 0.848636371300299 0.0128940730699746 ENSG00000142961 MOB3C
ENST00000271139 0.871358710051742 0.720020579362285 0.0250343963149687 ENSG00000142961 MOB3C
ENST00000371940 0.950163440703036 0.879026553122612 0.0102854270458539 ENSG00000142961 MOB3C
ENST00000477318 0.964726806451899 0.913482953114933 0.00794594395726552 ENSG00000142961 MOB3C
ENST00000576409 0.835358935660527 0.656945343059626 -0.0228559356222508 ENSG00000123472 ATPAF1
ENST00000371937 0.835541237436614 0.657262998023506 -0.0228475761935477 ENSG00000123472 ATPAF1
ENST00000574428 0.835541237436614 0.657262998023506 -0.0228475761935477 ENSG00000123472 ATPAF1
ENST00000492233 0.944182532974844 0.86555274037754 0.0106789904682418 ENSG00000123472 ATPAF1
ENST00000526821 0.595924688536752 0.334458681502173 -0.0573220632553873 ENSG00000123472 ATPAF1
ENST00000542495 0.548725446371163 0.286025596799385 -0.0635020572692797 ENSG00000123472 ATPAF1
ENST00000529214 0.548725446371163 0.286025596799385 -0.0635020572692797 ENSG00000123472 ATPAF1
ENST00000329231 0.707543559583337 0.468312155162909 -0.0388964568451245 ENSG00000123472 ATPAF1
ENST00000534216 0.63691117636163 0.381964235523692 -0.0546555537608123 ENSG00000123472 ATPAF1
ENST00000532925 0.68748648960529 0.442913221287233 -0.0480036141313656 ENSG00000123472 ATPAF1
ENST00000474020 0.787789940466589 0.583385753359551 -0.0411541181217669 ENSG00000123472 ATPAF1
ENST00000487193 0.941590088877987 0.859824644964307 -0.0126607767937061 ENSG00000123472 ATPAF1
ENST00000544071 0.941791800765397 0.860673161141799 0.00618996841070641 ENSG00000159658 EFCAB14
ENST00000525633 0.85964608185415 0.700233854306487 0.0268881426440144 ENSG00000123472 ATPAF1
ENST00000442839 0.914555756191222 0.802535968770861 -0.0119360655180836 ENSG00000228237 EFCAB14-AS1
ENST00000418985 0.913527007386229 0.800432821879473 -0.0120773555147028 ENSG00000228237 EFCAB14-AS1
ENST00000371933 0.953540178525965 0.887810900791025 0.00529864934510627 ENSG00000159658 EFCAB14
ENST00000479745 0.998226724619484 0.9949660680295 -0.000357058536728631 ENSG00000159658 EFCAB14
ENST00000487741 0.924374725042344 0.822268127474111 0.0129207258932915 ENSG00000159658 EFCAB14
ENST00000481623 0.930957268572196 0.836803554390086 -0.0126797583385938 ENSG00000159658 EFCAB14
ENST00000459797 0.600632038362935 0.339749275482251 -0.0714562286847512 ENSG00000159658 EFCAB14
ENST00000484461 0.867416757010174 0.712789262660662 -0.0201878477635836 ENSG00000159658 EFCAB14
ENST00000337817 0.426593134178807 0.178463944037029 -0.0913223696529058 ENSG00000123473 STIL
ENST00000360380 0.426593134178807 0.178463944037029 -0.0913223696529058 ENSG00000123473 STIL
ENST00000371877 0.426593134178807 0.178463944037029 -0.0913223696529058 ENSG00000123473 STIL
ENST00000243182 0.337044051947005 0.116841986776276 -0.106555830945497 ENSG00000123473 STIL
ENST00000396221 0.337044051947005 0.116841986776276 -0.106555830945497 ENSG00000123473 STIL
ENST00000447475 0.361397807670093 0.132442403152369 -0.10680545133877 ENSG00000123473 STIL
ENST00000418131 0.95544391947269 0.892165161802593 -0.0104623826160741 ENSG00000123473 STIL
ENST00000371873 0.610413162375452 0.350109892104343 -0.0476904818651422 ENSG00000162368 CMPK1
ENST00000371871 0.847143385366405 0.677446267107081 -0.019927389055474 ENSG00000162368 CMPK1
ENST00000471289 0.471651532784906 0.215833330065328 -0.0825472295242009 ENSG00000162368 CMPK1
ENST00000450808 0.779242737666859 0.569900797250768 -0.0273111298538894 ENSG00000162368 CMPK1
ENST00000371870 0.71819664643603 0.483139915464778 -0.035798716826957 ENSG00000162368 CMPK1
ENST00000371847 0.463960761508085 0.208919863417097 -0.0925646828774964 ENSG00000132122 SPATA6
ENST00000371843 0.385238896639794 0.148409924319996 -0.107104209366386 ENSG00000132122 SPATA6
ENST00000603831 0.457023571650858 0.203120954899339 -0.0979880074349406 ENSG00000132122 SPATA6
ENST00000396199 0.389276802884049 0.151019072451535 -0.106495767092088 ENSG00000132122 SPATA6
ENST00000396153 0.0187857890397627 0.00119817315567373 -0.184895741960685 ENSG00000185104 FAF1
ENST00000371778 0.0180987391364056 0.00113366311403632 -0.186141573318967 ENSG00000185104 FAF1
ENST00000545823 0.197655171356544 0.0471653470244826 -0.114576029085245 ENSG00000185104 FAF1
ENST00000494400 0.0508867394296115 0.00532287145125856 -0.162202128628773 ENSG00000185104 FAF1
ENST00000472808 0.918633691350853 0.810204814693205 0.0176769551733701 ENSG00000185104 FAF1
ENST00000487898 0.0138842810133548 0.000780782691197999 -0.224908237473988 ENSG00000185104 FAF1
ENST00000262662 0.971459533893224 0.9285898011812 0.00688990384608153 ENSG00000123080 CDKN2C
ENST00000396148 0.942141627312679 0.861449485486948 0.0134238104658679 ENSG00000123080 CDKN2C
ENST00000242719 0.644152635234891 0.390606064155302 -0.0422825598693569 ENSG00000123091 RNF11
ENST00000494873 0.898867724766138 0.772383971312989 -0.0132239820512384 ENSG00000123091 RNF11
ENST00000486691 0.889934757455031 0.755260043755367 -0.0161495299269924 ENSG00000123091 RNF11
ENST00000371730 0.453231194105831 0.19976818174698 -0.0602525407914805 ENSG00000085832 EPS15
ENST00000371733 0.453231194105831 0.19976818174698 -0.0602525407914805 ENSG00000085832 EPS15
ENST00000396122 0.578712121432259 0.316916621817232 -0.0512222736094934 ENSG00000085832 EPS15
ENST00000493793 0.900152157556199 0.77491090243423 -0.017975447236196 ENSG00000085832 EPS15
ENST00000371727 0.81245749506957 0.621618283783708 -0.0321026531465448 ENSG00000085832 EPS15
ENST00000471391 0.857964302055354 0.696871958631533 -0.0252339050884735 ENSG00000085832 EPS15
ENST00000465467 0.897673343342209 0.770203228259515 -0.0193060056188663 ENSG00000085832 EPS15
ENST00000371714 0.958611970782593 0.899426157250202 0.00593758829010078 ENSG00000117859 OSBPL9
ENST00000337809 0.956658620832672 0.894467504492655 0.00620755286396665 ENSG00000117859 OSBPL9
ENST00000371710 0.956658620832672 0.894467504492655 0.00620755286396665 ENSG00000117859 OSBPL9
ENST00000447887 0.958039148464328 0.897907770062761 0.00601633961894149 ENSG00000117859 OSBPL9
ENST00000495776 0.958039148464328 0.897907770062761 0.00601633961894149 ENSG00000117859 OSBPL9
ENST00000435686 0.958039148464328 0.897907770062761 0.00601633961894149 ENSG00000117859 OSBPL9
ENST00000435274 0.985445346198174 0.961720851403833 0.00223133369164025 ENSG00000117859 OSBPL9
ENST00000428468 0.958039148464328 0.897907770062761 0.00601633961894149 ENSG00000117859 OSBPL9
ENST00000453295 0.958039148464328 0.897907770062761 0.00601633961894149 ENSG00000117859 OSBPL9
ENST00000489990 0.74631500818185 0.522074693529377 -0.0317839446204803 ENSG00000117859 OSBPL9
ENST00000530544 0.851696236327048 0.686105836322324 0.0188684788472249 ENSG00000117859 OSBPL9
ENST00000484890 0.319535185846403 0.106364933864204 -0.0972900630016601 ENSG00000117859 OSBPL9
ENST00000534040 0.969641252271155 0.924057622445127 -0.00544158827125912 ENSG00000117859 OSBPL9
ENST00000532975 0.96292365260802 0.909466290841781 -0.00625141923584848 ENSG00000117859 OSBPL9
ENST00000527631 0.982186333743973 0.953866231640231 0.00317402362830264 ENSG00000117859 OSBPL9
ENST00000531828 0.834765600116062 0.655811133826308 0.0206639893339767 ENSG00000117859 OSBPL9
ENST00000361556 0.730248554236933 0.499847286009556 0.0316927983505579 ENSG00000117859 OSBPL9
ENST00000473207 0.971219021078027 0.92801695955377 0.00513364092327829 ENSG00000117859 OSBPL9
ENST00000533884 0.976063447665945 0.939511146325558 0.00432003774790145 ENSG00000117859 OSBPL9
ENST00000481937 0.307810390006669 0.0996194127030016 -0.0987812772779037 ENSG00000117859 OSBPL9
ENST00000526917 0.99444557134575 0.985984868267745 -0.000969848692258013 ENSG00000117859 OSBPL9
ENST00000462759 0.730228027080994 0.499813857660696 0.0316910543070854 ENSG00000117859 OSBPL9
ENST00000486942 0.700754085961436 0.45993500732128 0.0348331449664409 ENSG00000117859 OSBPL9
ENST00000524620 0.930363436643966 0.835406190169519 0.0135395787380821 ENSG00000117859 OSBPL9
ENST00000528603 0.560684020362295 0.298154492895128 0.0556788501237092 ENSG00000117859 OSBPL9
ENST00000475697 0.504310771814511 0.24434847193105 0.0603219595236689 ENSG00000117859 OSBPL9
ENST00000531061 0.620236294891403 0.361881348629245 0.0580666854134003 ENSG00000117859 OSBPL9
ENST00000531819 0.612820228362041 0.35284708048384 0.0504698830463279 ENSG00000117859 OSBPL9
ENST00000533825 0.961775956400884 0.906479762009064 0.00768199032845902 ENSG00000117859 OSBPL9
ENST00000440943 0.49191692587823 0.233154604549779 -0.0528732892861434 ENSG00000078618 NRD1
ENST00000352171 0.431741571638763 0.182509426923964 -0.0398115290219384 ENSG00000078618 NRD1
ENST00000354831 0.431741571638763 0.182509426923964 -0.0398115290219384 ENSG00000078618 NRD1
ENST00000485608 0.568200205228619 0.305882842602145 -0.0354235634157228 ENSG00000078618 NRD1
ENST00000539524 0.380979141330908 0.14553850538943 -0.048293272961012 ENSG00000078618 NRD1
ENST00000464385 0.507041789576507 0.246850214233855 0.0833290241150453 ENSG00000078618 NRD1
ENST00000588291 0.568866432449651 0.306655379269637 -0.0609836944886842 ENSG00000266993 RP4-657D16.3
ENST00000586761 0.527516956235903 0.2662114728954 -0.0659009033420659 ENSG00000266993 RP4-657D16.3
ENST00000475310 0.874254444736956 0.725537669387189 -0.0234828317496329 ENSG00000078618 NRD1
ENST00000497358 0.598651701770329 0.337678305294883 -0.0523870762274785 ENSG00000078618 NRD1
ENST00000544028 0.311554147598629 0.101660128833108 -0.0508704332738613 ENSG00000078618 NRD1
ENST00000591675 0.649271479995695 0.396461550496761 -0.0561012988562493 ENSG00000266993 RP4-657D16.3
ENST00000483007 0.71440676143084 0.477779312857744 -0.0436928416167806 ENSG00000078618 NRD1
ENST00000473805 0.909072285963763 0.791636432160546 -0.0127480987310977 ENSG00000078618 NRD1
ENST00000475715 0.780948487977241 0.572382553576217 0.0262234142660656 ENSG00000078618 NRD1
ENST00000491410 0.680753456513714 0.434322536746849 -0.0331604915505722 ENSG00000078618 NRD1
ENST00000468722 0.645129185250941 0.391758336479746 -0.0463843132050434 ENSG00000078618 NRD1
ENST00000371655 0.369469727346131 0.137942207724623 0.0705520516170766 ENSG00000169213 RAB3B
ENST00000469458 0.677974549356873 0.430778236090217 0.0380969111162612 ENSG00000117862 TXNDC12
ENST00000371626 0.845566135780355 0.674276343632726 -0.0161592340136773 ENSG00000117862 TXNDC12
ENST00000472624 0.458023053655444 0.203941473239802 -0.0535039824521652 ENSG00000117862 TXNDC12
ENST00000471493 0.890382337487556 0.756014090068769 -0.0209233675067338 ENSG00000117862 TXNDC12
ENST00000371614 0.806794107608366 0.612863739579138 0.0347767486287198 ENSG00000198841 KTI12
ENST00000425802 0.445538725221341 0.193707625001583 -0.0946727752589383 ENSG00000223390 RP11-91A18.4
ENST00000610127 0.295488318916623 0.0929257553888743 -0.0923830393294008 ENSG00000117862 TXNDC12
ENST00000313334 0.0143819211400663 0.000818287909118576 -0.165827553803406 ENSG00000134717 BTF3L4
ENST00000477828 0.0346572020906612 0.00297231514311056 -0.161413653848221 ENSG00000134717 BTF3L4
ENST00000489308 0.0386775746618125 0.00350811873461208 -0.154517696831041 ENSG00000134717 BTF3L4
ENST00000526132 0.0264815620330967 0.00199957361041669 -0.165447697496656 ENSG00000134717 BTF3L4
ENST00000472944 0.0434338210700605 0.00418694323937696 -0.143737086677786 ENSG00000134717 BTF3L4
ENST00000524414 0.85964608185415 0.70019188827803 -0.0261921385160516 ENSG00000134717 BTF3L4
ENST00000484036 0.034305229130798 0.0029249509243612 -0.16225971786754 ENSG00000134717 BTF3L4
ENST00000533836 0.0176747860576011 0.0010942566328296 -0.184267556979924 ENSG00000134717 BTF3L4
ENST00000361625 0.240198120767089 0.0650957862917457 -0.110824317596553 ENSG00000157077 ZFYVE9
ENST00000357206 0.152533117486897 0.0305086098427656 -0.101281523067877 ENSG00000157077 ZFYVE9
ENST00000287727 0.169306715972415 0.0363332945316379 -0.0981347791138982 ENSG00000157077 ZFYVE9
ENST00000371591 0.268079036207961 0.0786044584480508 -0.0854783067761033 ENSG00000157077 ZFYVE9
ENST00000469134 0.985019925768435 0.960637344832366 0.00377695119177222 ENSG00000157077 ZFYVE9
ENST00000470844 0.862387791259128 0.704548605926547 0.0238743367569832 ENSG00000154222 CC2D1B
ENST00000371586 0.143029852942936 0.0275120092829389 0.105277956508625 ENSG00000154222 CC2D1B
ENST00000284376 0.147376233528943 0.0288294391213441 0.107086486424494 ENSG00000154222 CC2D1B
ENST00000491136 0.143706539274696 0.0277185865182308 0.107763711617399 ENSG00000154222 CC2D1B
ENST00000438021 0.588234005562431 0.326912282204508 0.0553308721478545 ENSG00000154222 CC2D1B
ENST00000460261 0.142290478447134 0.0272725089836383 0.117881868879427 ENSG00000154222 CC2D1B
ENST00000450942 0.200036694915221 0.0481562055696287 0.109110009818563 ENSG00000154222 CC2D1B
ENST00000460370 0.762505057960835 0.545616973725396 0.0429458021152066 ENSG00000154222 CC2D1B
ENST00000438831 0.0783719393965994 0.0103883417486473 0.125342944764557 ENSG00000154222 CC2D1B
ENST00000485966 0.912625565174487 0.799072855532935 0.0191561803152701 ENSG00000154222 CC2D1B
ENST00000257181 0.383461227157845 0.147260696335954 -0.0699185255430122 ENSG00000134748 PRPF38A
ENST00000487160 0.695658519080775 0.45331156165822 -0.0473543860463145 ENSG00000134748 PRPF38A
ENST00000474048 0.52390362648826 0.263029195931078 -0.0580206698308518 ENSG00000134748 PRPF38A
ENST00000528457 0.535850141263028 0.273708128130631 -0.0560456427585451 ENSG00000134744 ZCCHC11
ENST00000527941 0.471700927856743 0.215873981590409 -0.0650467702851514 ENSG00000134744 ZCCHC11
ENST00000257177 0.269614910053091 0.0794339085099003 -0.0808802880410335 ENSG00000134744 ZCCHC11
ENST00000371544 0.265943899652476 0.0774970512532385 -0.0812971438605463 ENSG00000134744 ZCCHC11
ENST00000466440 0.953417159702052 0.887489158793563 -0.0107927499002967 ENSG00000134744 ZCCHC11
ENST00000494469 0.996780035747554 0.991804194268603 -0.000791754007164389 ENSG00000134744 ZCCHC11
ENST00000531722 0.941599474881159 0.859854661494402 -0.011276601191044 ENSG00000134744 ZCCHC11
ENST00000474453 0.814389234108386 0.624536826300202 -0.0315938426705338 ENSG00000134744 ZCCHC11
ENST00000469810 0.797385151560317 0.598266343607437 -0.0332507535963531 ENSG00000134744 ZCCHC11
ENST00000528642 0.190978831484042 0.0445538013572066 -0.0929827085299259 ENSG00000134744 ZCCHC11
ENST00000497120 0.960812972789097 0.904232903442396 -0.00893410043731896 ENSG00000134744 ZCCHC11
ENST00000484723 0.187564750236386 0.0432675763792863 -0.0934378444485843 ENSG00000134744 ZCCHC11
ENST00000371541 0.34971283170203 0.124676996134998 -0.0759381732088626 ENSG00000134744 ZCCHC11
ENST00000473856 0.162074609716877 0.033836274776625 -0.117774805306695 ENSG00000134744 ZCCHC11
ENST00000355809 0.201354537371905 0.0487189309188813 -0.129151019398305 ENSG00000134744 ZCCHC11
ENST00000470626 0.333894213051053 0.114926241107788 -0.113717730502562 ENSG00000134744 ZCCHC11
ENST00000524582 0.415998253834837 0.17078008380527 -0.0985314532906132 ENSG00000134744 ZCCHC11
ENST00000361314 0.456901086471538 0.203031890621022 -0.0862017947016264 ENSG00000116157 GPX7
ENST00000459779 0.710333203172942 0.471846744939381 -0.0520711836320974 ENSG00000116157 GPX7
ENST00000371538 0.154683224419164 0.0311904523427545 -0.134698532464444 ENSG00000162377 COA7
ENST00000486918 0.486277552827094 0.228592508148369 -0.081027466511702 ENSG00000162377 COA7
ENST00000443756 0.821676146855225 0.636099266277563 0.0251366005975575 ENSG00000162378 ZYG11B
ENST00000545132 0.724693538993044 0.491632656251826 0.0388223301102078 ENSG00000162378 ZYG11B
ENST00000294353 0.742021377971263 0.515997302717818 0.03025778982623 ENSG00000162378 ZYG11B
ENST00000371522 0.447604269774621 0.195427819972128 -0.0731304366387 ENSG00000121310 ECHDC2
ENST00000460612 0.454139639089497 0.200462800706494 -0.0722880395217026 ENSG00000121310 ECHDC2
ENST00000543419 0.607270259609766 0.346795205442419 -0.0671889124870452 ENSG00000121310 ECHDC2
ENST00000463923 0.607270259609766 0.346795205442419 -0.0671889124870452 ENSG00000121310 ECHDC2
ENST00000371520 0.445235409461538 0.193436712474283 -0.0733417557202475 ENSG00000121310 ECHDC2
ENST00000358358 0.451049043657601 0.198155361798724 -0.0726366637310624 ENSG00000121310 ECHDC2
ENST00000476477 0.45842040339609 0.204393544085468 -0.0721322731007277 ENSG00000121310 ECHDC2
ENST00000536120 0.45842040339609 0.204393544085468 -0.0721322731007277 ENSG00000121310 ECHDC2
ENST00000479593 0.518108849326967 0.257657230455649 -0.0718784534196465 ENSG00000121310 ECHDC2
ENST00000467988 0.398903859582052 0.157893290894437 -0.0796386451444226 ENSG00000121310 ECHDC2
ENST00000487866 0.396435531941582 0.156080707320108 -0.0943870097479034 ENSG00000121310 ECHDC2
ENST00000486170 0.863336896586584 0.706051415247713 -0.0280731671740396 ENSG00000121310 ECHDC2
ENST00000487851 0.624719551586943 0.36759133377274 -0.0579570723978367 ENSG00000121310 ECHDC2
ENST00000541281 0.360320865124071 0.131687059217327 -0.0861199968772819 ENSG00000121310 ECHDC2
ENST00000488268 0.503577622803323 0.243747329975329 -0.0675051338263735 ENSG00000121310 ECHDC2
ENST00000544365 0.439687249212256 0.189036554268534 -0.0778735365538596 ENSG00000121310 ECHDC2
ENST00000495920 0.440863479626848 0.190082875658491 -0.0766476183353569 ENSG00000121310 ECHDC2
ENST00000480312 0.665812921539421 0.41619720134254 -0.0495634184550584 ENSG00000121310 ECHDC2
ENST00000544531 0.592782303760201 0.331465901671428 -0.0594800938286952 ENSG00000121310 ECHDC2
ENST00000542552 0.883705368132885 0.743190551018522 -0.0212916740640856 ENSG00000121310 ECHDC2
ENST00000474789 0.801544266861394 0.604987648794275 -0.0336251747044154 ENSG00000121310 ECHDC2
ENST00000371514 0.353096166748031 0.127090334916082 -0.0766830415960609 ENSG00000116171 SCP2
ENST00000478631 0.355254238064382 0.128461785386784 -0.0760149338921744 ENSG00000116171 SCP2
ENST00000528311 0.372433131705801 0.139933719509164 -0.0709807628008925 ENSG00000116171 SCP2
ENST00000371509 0.397764157642803 0.157095885503393 -0.0691137009430655 ENSG00000116171 SCP2
ENST00000407246 0.375410782035681 0.141935007851054 -0.0737880952454263 ENSG00000116171 SCP2
ENST00000371513 0.333894213051053 0.114945456114754 -0.103396948431346 ENSG00000116171 SCP2
ENST00000528809 0.729368195072655 0.49838760960355 -0.0493190388729811 ENSG00000116171 SCP2
ENST00000529363 0.515914533455929 0.255457447530924 -0.0816469686585492 ENSG00000116171 SCP2
ENST00000430330 0.37515408790962 0.14166969566838 -0.0797001262379081 ENSG00000116171 SCP2
ENST00000408941 0.383219295659938 0.147105406953727 -0.0790399254085764 ENSG00000116171 SCP2
ENST00000478274 0.431777321094597 0.182538596163629 -0.0899963781886693 ENSG00000116171 SCP2
ENST00000484100 0.462502211879457 0.207622734280439 -0.0685977402654782 ENSG00000116171 SCP2
ENST00000533119 0.389959002593736 0.151575725780013 -0.0782300140588953 ENSG00000116171 SCP2
ENST00000435345 0.420867502758796 0.174255834948945 -0.0738499874233751 ENSG00000116171 SCP2
ENST00000488965 0.395343352526605 0.155337537808476 -0.0775034220457523 ENSG00000116171 SCP2
ENST00000395871 0.803458585630822 0.607923503954875 -0.0382568479998493 ENSG00000174348 PODN
ENST00000371500 0.803458585630822 0.607923503954875 -0.0382568479998493 ENSG00000174348 PODN
ENST00000312553 0.803458585630822 0.607923503954875 -0.0382568479998493 ENSG00000174348 PODN
ENST00000447867 0.778919184422292 0.569329739709976 -0.0420088484840115 ENSG00000232993 RP11-334A14.5
ENST00000371486 0.850704072794252 0.683622144346259 0.0262148354015813 ENSG00000157184 CPT2
ENST00000452466 0.367073698218065 0.136227048927947 0.110473156590128 ENSG00000236723 RP5-1024G6.2
ENST00000294360 0.410713830867094 0.166659635225534 0.078687182740457 ENSG00000162384 C1orf123
ENST00000483739 0.508026205947527 0.247795697322538 0.069075702973867 ENSG00000162384 C1orf123
ENST00000470385 0.344439661341109 0.121558803963952 0.090069743110039 ENSG00000162384 C1orf123
ENST00000478839 0.99249063841813 0.981074498869305 -0.00173604739922994 ENSG00000162384 C1orf123
ENST00000489755 0.706380435867944 0.466736944641763 0.0478062561572303 ENSG00000162384 C1orf123
ENST00000474227 0.0974834655210333 0.0147571222781535 0.170558725050685 ENSG00000162384 C1orf123
ENST00000602807 0.211125546014078 0.052662181822215 0.139414221189189 ENSG00000162384 C1orf123
ENST00000371470 0.735173395399536 0.506673056959495 -0.0350586247827886 ENSG00000162385 MAGOH
ENST00000371466 0.732323543065038 0.502957536281328 -0.0353546607823884 ENSG00000162385 MAGOH
ENST00000495868 0.335129040877649 0.115781702952619 -0.0911761194707628 ENSG00000162385 MAGOH
ENST00000462941 0.837546310449206 0.660691693375547 -0.023155193123481 ENSG00000162385 MAGOH
ENST00000306052 0.934883951234588 0.844793234168064 0.00852605735510176 ENSG00000157193 LRP8
ENST00000529670 0.944827454776566 0.867219235288143 0.010840570403167 ENSG00000157193 LRP8
ENST00000371454 0.992562590518361 0.981321990424118 0.0010491699397884 ENSG00000157193 LRP8
ENST00000465675 0.928098874852132 0.830362909387883 -0.0098743540990012 ENSG00000157193 LRP8
ENST00000354412 0.980366701409883 0.949630834494636 -0.00283163784064654 ENSG00000157193 LRP8
ENST00000480045 0.960362003246126 0.903061114244473 0.00559934465017064 ENSG00000157193 LRP8
ENST00000347547 0.99911115089816 0.997105317270924 -0.000166618768466512 ENSG00000157193 LRP8
ENST00000459674 0.83322409557592 0.653455366254738 -0.028463887192271 ENSG00000157193 LRP8
ENST00000460214 0.742535615929913 0.516812707432823 0.0484787210877384 ENSG00000157193 LRP8
ENST00000481431 0.742021377971263 0.516023903179648 0.048608468158044 ENSG00000157193 LRP8
ENST00000475501 0.73136934004659 0.501561455084092 -0.046701832554146 ENSG00000157193 LRP8
ENST00000496580 0.987877229644988 0.967099985725207 0.00274812713110238 ENSG00000157193 LRP8
ENST00000312233 1.16681543241325e-08 5.44477569954853e-12 -0.423369282447549 ENSG00000174332 GLIS1
ENST00000371429 0.712796844324682 0.475757413647349 -0.0467089375805366 ENSG00000058804 NDC1
ENST00000540001 0.712796844324682 0.475757413647349 -0.0467089375805366 ENSG00000058804 NDC1
ENST00000537333 0.740707429970885 0.514292824527732 -0.0447650506202491 ENSG00000058804 NDC1
ENST00000234725 0.641578037473061 0.387652410448568 -0.0603255941402649 ENSG00000058804 NDC1
ENST00000480952 0.698161903810865 0.456538503947296 0.0563098583863981 ENSG00000058804 NDC1
ENST00000464950 0.90118999955215 0.777109194273978 -0.0173454523214211 ENSG00000058799 YIPF1
ENST00000371399 0.901008199530198 0.77671504195545 -0.0173735428336532 ENSG00000058799 YIPF1
ENST00000072644 0.901008199530198 0.77671504195545 -0.0173735428336532 ENSG00000058799 YIPF1
ENST00000539954 0.85099131434355 0.684380174753964 -0.0256646319678075 ENSG00000058799 YIPF1
ENST00000469457 0.783266223094472 0.576393296229577 -0.0378243294982717 ENSG00000058799 YIPF1
ENST00000480151 0.807988674051816 0.614423985583336 -0.0341265052761037 ENSG00000058799 YIPF1
ENST00000412288 0.842465730175456 0.669024701329146 -0.0297555320978918 ENSG00000058799 YIPF1
ENST00000465897 0.748132336332303 0.524276826485527 -0.0444965746354916 ENSG00000058799 YIPF1
ENST00000472983 0.963231473191721 0.910280743178961 -0.00838248789381596 ENSG00000058799 YIPF1
ENST00000371378 0.855007621751205 0.692197187141297 -0.0255927428574251 ENSG00000081870 HSPB11
ENST00000194214 0.839226084602552 0.663446337163941 -0.0282936335089262 ENSG00000081870 HSPB11
ENST00000489675 0.675162436604411 0.427397480324747 -0.0596352755593269 ENSG00000081870 HSPB11
ENST00000371377 0.859120555810944 0.699150318444168 -0.025465587363585 ENSG00000081870 HSPB11
ENST00000371376 0.872468032272673 0.721926607914997 -0.0240973980422477 ENSG00000081870 HSPB11
ENST00000488884 0.982571453501166 0.954939653433517 0.00397416378630136 ENSG00000081870 HSPB11
ENST00000371370 0.719860976162122 0.485372393756491 0.0387948762409161 ENSG00000116212 LRRC42
ENST00000371368 0.927641264990281 0.829227998330884 -0.0131099278457734 ENSG00000116212 LRRC42
ENST00000319223 0.676652076780724 0.429096797130283 0.0438996534138875 ENSG00000116212 LRRC42
ENST00000444987 0.935521082567589 0.846018712884621 0.0115586028815277 ENSG00000116212 LRRC42
ENST00000477905 0.622170137676218 0.364542318130575 0.0666547219094741 ENSG00000116212 LRRC42
ENST00000371348 0.924751402194954 0.823143498711963 0.00982467553852642 ENSG00000116209 TMEM59
ENST00000371344 0.842315387668504 0.668850465512157 -0.0200962897113305 ENSG00000116209 TMEM59
ENST00000234831 0.869164173099379 0.715731215565303 -0.014640074396238 ENSG00000116209 TMEM59
ENST00000371341 0.926362398111908 0.826618197685101 -0.00879525678185854 ENSG00000116209 TMEM59
ENST00000470395 0.447585557959669 0.195392929204287 -0.0814395412007378 ENSG00000116209 TMEM59
ENST00000420738 0.989078659367322 0.970619731898037 -0.00145849170381796 ENSG00000116209 TMEM59
ENST00000440019 0.989078659367322 0.970631412193983 -0.00145794772594052 ENSG00000116209 TMEM59
ENST00000452421 0.989078659367322 0.970586098884704 -0.00146007529735362 ENSG00000116209 TMEM59
ENST00000371337 0.824840575879755 0.640916273393515 0.018714537687612 ENSG00000116209 TMEM59
ENST00000498272 0.244781084021067 0.0672041984510848 -0.118760264449399 ENSG00000116205 TCEANC2
ENST00000234827 0.305792688636436 0.0985270776266998 -0.114004249298416 ENSG00000116205 TCEANC2
ENST00000311841 0.672368771907306 0.423482202582563 0.0593887663895549 ENSG00000256407 RP11-446E24.4
ENST00000487096 0.541942854134883 0.27932848215117 0.0448376990587755 ENSG00000116221 MRPL37
ENST00000360840 0.725006402051918 0.492204318499641 0.0283203345763625 ENSG00000116221 MRPL37
ENST00000605337 0.739007307185147 0.511873372426249 0.0271181460339294 ENSG00000116221 MRPL37
ENST00000490670 0.519777709988501 0.25925754447664 0.0476975348741969 ENSG00000116221 MRPL37
ENST00000336230 0.725006402051918 0.492204318499641 0.0283203345763625 ENSG00000116221 MRPL37
ENST00000398219 0.892291509302831 0.759849082975361 -0.0195554725772591 ENSG00000116221 MRPL37
ENST00000326956 0.00115508174613591 2.21617654794765e-05 -0.164659907123055 ENSG00000157216 SSBP3
ENST00000528930 0.664142800058181 0.414273927523296 -0.0524661245158459 ENSG00000157216 SSBP3
ENST00000417664 6.08374182538678e-05 3.84900702579571e-07 -0.205596077148797 ENSG00000157216 SSBP3
ENST00000371320 5.95415033351704e-06 1.88673984241498e-08 -0.222042443126148 ENSG00000157216 SSBP3
ENST00000371319 3.79186449476224e-05 2.17268169294779e-07 -0.210349193025838 ENSG00000157216 SSBP3
ENST00000533946 3.92877073538059e-05 2.26818091484712e-07 -0.20980350246501 ENSG00000157216 SSBP3
ENST00000357475 2.39462230600661e-05 1.21876293993109e-07 -0.220618088657291 ENSG00000157216 SSBP3
ENST00000426150 0.00100004656956266 1.80585518209885e-05 -0.197595017561864 ENSG00000157216 SSBP3
ENST00000444533 0.581913483826889 0.32034297168925 -0.0670798747737987 ENSG00000157216 SSBP3
ENST00000420121 0.248505822447104 0.0689567318144793 -0.113658967396077 ENSG00000157216 SSBP3
ENST00000530618 0.98783086996111 0.966815583705455 0.00304604524647146 ENSG00000157216 SSBP3
ENST00000533209 0.00182773935951542 4.40129967635538e-05 -0.212318060079015 ENSG00000157216 SSBP3
ENST00000525990 4.02540547976462e-05 2.37639104167376e-07 -0.244901816551031 ENSG00000157216 SSBP3
ENST00000528787 0.00209294898929843 5.40107076208279e-05 -0.21519944474252 ENSG00000157216 SSBP3
ENST00000481208 0.412650448703278 0.168124556629121 0.0983031614403605 ENSG00000162390 ACOT11
ENST00000343744 0.42454774141802 0.177021973852181 0.0972010468160205 ENSG00000162390 ACOT11
ENST00000371316 0.566160538693608 0.303794658609905 0.0716749910243833 ENSG00000162390 ACOT11
ENST00000606515 0.831733761480581 0.650751450442293 -0.0225646770751133 ENSG00000271723 MROH7-TTC4
ENST00000425300 0.759867673381756 0.541399251696569 -0.0296715717479909 ENSG00000271723 MROH7-TTC4
ENST00000414150 0.745839938630749 0.521491983672357 -0.0311481856573349 ENSG00000271723 MROH7-TTC4
ENST00000460155 0.684159101195 0.438557053776899 -0.0376894017240326 ENSG00000271723 MROH7-TTC4
ENST00000371281 0.642087469329013 0.388404559249704 -0.0421015295836673 ENSG00000243725 TTC4
ENST00000486621 0.965637649698188 0.915704786608931 -0.00739707655042928 ENSG00000243725 TTC4
ENST00000371284 0.647617246874427 0.394580643740457 -0.0415370354043941 ENSG00000243725 TTC4
ENST00000486091 0.97022961760213 0.925845026847994 -0.00658674535684078 ENSG00000243725 TTC4
ENST00000371269 0.393440786665579 0.15402210483211 0.0644898833733194 ENSG00000116133 DHCR24
ENST00000436604 0.119133279094677 0.0201953461539241 0.111555911650039 ENSG00000116133 DHCR24
ENST00000537443 0.424127662317737 0.176660586093192 0.0683602741950057 ENSG00000116133 DHCR24
ENST00000535035 0.657982882279406 0.406664895888706 0.0412227834837704 ENSG00000116133 DHCR24
ENST00000415336 0.934046664103582 0.843356756907857 0.0141309250046644 ENSG00000242396 RP11-67L3.5
ENST00000294383 0.474087607787255 0.218000349485826 -0.0518542264299657 ENSG00000162402 USP24
ENST00000407756 0.468328218752584 0.212880348447559 -0.0524454349532471 ENSG00000162402 USP24
ENST00000371250 0.0659670055844468 0.00794046626596799 -0.156458485719542 ENSG00000162407 PPAP2B
ENST00000472957 0.775706880272658 0.56486215889544 -0.0423999366003389 ENSG00000162407 PPAP2B
ENST00000459962 0.592699867023367 0.331240170287647 -0.0731068403013928 ENSG00000162407 PPAP2B
ENST00000461655 0.0532932402323156 0.00572554317789584 -0.197544788127194 ENSG00000162407 PPAP2B
ENST00000485760 0.376333154688637 0.142501739210958 -0.0880023874445498 ENSG00000173406 DAB1
ENST00000467509 0.189982842222271 0.0441771261290602 -0.149784656024506 ENSG00000162600 OMA1
ENST00000421528 0.361988527606694 0.132878532971861 -0.109459825518485 ENSG00000162600 OMA1
ENST00000358603 0.767695894321945 0.552988642062396 -0.0398816461827797 ENSG00000162600 OMA1
ENST00000371226 0.85797219692688 0.696962167502181 -0.0262180300691525 ENSG00000162600 OMA1
ENST00000456980 0.732498584056146 0.503263387070708 0.0481726691762304 ENSG00000162600 OMA1
ENST00000467063 0.706051073360708 0.466282261559423 0.052446043091134 ENSG00000162600 OMA1
ENST00000419242 0.658663783606843 0.407625457156681 0.0596136870826634 ENSG00000162600 OMA1
ENST00000426139 0.683399457321555 0.437469632127346 0.056226397041158 ENSG00000162600 OMA1
ENST00000453710 0.902817541063306 0.780311268250193 0.0205390045807492 ENSG00000162600 OMA1
ENST00000482274 0.795337705775006 0.595020038028979 0.0403675558633287 ENSG00000162600 OMA1
ENST00000472487 0.434853698429471 0.184955852607051 -0.0769739263988049 ENSG00000162601 MYSM1
ENST00000493821 0.643511684090975 0.389938093916069 -0.0498312306019124 ENSG00000162601 MYSM1
ENST00000401044 0.368409290511814 0.13722245578614 -0.0902398890184482 ENSG00000162601 MYSM1
ENST00000481973 0.625575095516265 0.368594339722142 -0.0690022113714215 ENSG00000162601 MYSM1
ENST00000466774 0.0264190750368901 0.00199167505778547 -0.204444479358339 ENSG00000162601 MYSM1
ENST00000483003 0.106772979510863 0.0169714682839272 -0.177269366487484 ENSG00000162601 MYSM1
ENST00000489282 0.0737822086268181 0.0094570477751652 -0.194646246780479 ENSG00000162601 MYSM1
ENST00000371222 0.195432440369164 0.0462850120849563 0.0883881782987476 ENSG00000177606 JUN
ENST00000474476 0.0878313314989904 0.0124528355818762 -0.168533204457142 ENSG00000172456 FGGY
ENST00000371218 0.0159899995434452 0.00095246945158353 -0.209831097037373 ENSG00000172456 FGGY
ENST00000495718 0.0987519683760377 0.0150931938773955 -0.165881688484751 ENSG00000172456 FGGY
ENST00000303721 0.0159899995434452 0.00095246945158353 -0.209831097037373 ENSG00000172456 FGGY
ENST00000430447 0.0291585651880979 0.00230328268352521 -0.198991451591806 ENSG00000172456 FGGY
ENST00000371212 0.0157862491190065 0.000933794221624612 -0.2108369841884 ENSG00000172456 FGGY
ENST00000475949 0.254518429426954 0.0718791045741901 -0.128904871483819 ENSG00000172456 FGGY
ENST00000485720 0.451436132660452 0.198496882474429 -0.0949872997212152 ENSG00000172456 FGGY
ENST00000371210 0.037147984612777 0.00329356839777304 -0.201310042905952 ENSG00000172456 FGGY
ENST00000493891 0.0221264085846006 0.00152065183090729 -0.234232405355166 ENSG00000172456 FGGY
ENST00000476939 0.0195060017416297 0.00126711007634804 -0.241294952425845 ENSG00000172456 FGGY
ENST00000472783 0.0223121749848486 0.00153850415503852 -0.242782463586024 ENSG00000172456 FGGY
ENST00000471169 0.0218155754486856 0.00148567372724443 -0.243477059564867 ENSG00000172456 FGGY
ENST00000371191 0.0206411270781897 0.00137803138162132 -0.228647098145711 ENSG00000162599 NFIA
ENST00000476646 0.0393063411943079 0.00360735035084767 -0.211508507571353 ENSG00000162599 NFIA
ENST00000407417 0.0149695318421562 0.000866016714782954 -0.239146244415301 ENSG00000162599 NFIA
ENST00000479364 0.025864715490561 0.00192702532617677 -0.225067957418964 ENSG00000162599 NFIA
ENST00000371189 0.0178268725458573 0.00110812191063029 -0.234027526480893 ENSG00000162599 NFIA
ENST00000403491 0.00363053554839434 0.000115792292664391 -0.261906837315687 ENSG00000162599 NFIA
ENST00000371187 0.0128840808769694 0.000702445195562558 -0.239552759557707 ENSG00000162599 NFIA
ENST00000485903 0.0160617071890513 0.000958135242034258 -0.237944469321643 ENSG00000162599 NFIA
ENST00000371185 0.0155221357017222 0.000912312648293566 -0.239314336245953 ENSG00000162599 NFIA
ENST00000371184 0.0138979220243842 0.000781700613705883 -0.242412432902842 ENSG00000162599 NFIA
ENST00000606498 0.815874098395778 0.62733120671667 -0.0273191092350904 ENSG00000162604 TM2D1
ENST00000294613 0.811039808692428 0.619354212608777 -0.027903437880867 ENSG00000162604 TM2D1
ENST00000472357 0.367088575195839 0.136248504583317 -0.10533786267377 ENSG00000162604 TM2D1
ENST00000371180 0.811039808692428 0.619354212608777 -0.027903437880867 ENSG00000162604 TM2D1
ENST00000488206 0.859059722864599 0.698908370390986 -0.0218812308038425 ENSG00000162604 TM2D1
ENST00000472989 0.930209864602331 0.834906482778213 -0.0129530055282917 ENSG00000162604 TM2D1
ENST00000488410 0.92871340853642 0.831711051310282 0.0144560899100802 ENSG00000162604 TM2D1
ENST00000468586 0.900407375236254 0.775474062377466 -0.0168787704200964 ENSG00000162604 TM2D1
ENST00000371178 0.623712233848791 0.366447604863575 -0.0537581273752146 ENSG00000162604 TM2D1
ENST00000494926 0.663610283188376 0.413675303011318 -0.0486479995052968 ENSG00000162604 TM2D1
ENST00000496465 0.665753746334434 0.416134110567001 -0.0484177291449167 ENSG00000162604 TM2D1
ENST00000371177 0.643151508632402 0.389539462955899 -0.0547662483012246 ENSG00000162604 TM2D1
ENST00000452143 0.652109501894484 0.399684126333423 0.0618096674014591 ENSG00000162607 USP1
ENST00000442679 0.824555939694031 0.640601463701564 0.0348585054571855 ENSG00000162607 USP1
ENST00000371146 0.140923052010159 0.0267947866419603 0.133963439118409 ENSG00000162607 USP1
ENST00000339950 0.137899091867415 0.0257723704016389 0.135761356587879 ENSG00000162607 USP1
ENST00000251157 0.430887751704817 0.181685570027788 -0.0550169609170302 ENSG00000116641 DOCK7
ENST00000454575 0.499437595860972 0.239529430380727 -0.0512504752160619 ENSG00000116641 DOCK7
ENST00000340370 0.42648124999855 0.178374305268577 -0.0553843040820885 ENSG00000116641 DOCK7
ENST00000489185 0.466817414998859 0.211739329723679 -0.081227092001176 ENSG00000116641 DOCK7
ENST00000467758 0.492531930063501 0.233884277524909 -0.0809846771332881 ENSG00000116641 DOCK7
ENST00000404627 0.457930843845589 0.203827404433805 -0.069935518945402 ENSG00000116641 DOCK7
ENST00000464312 0.853765779619939 0.689931768604959 -0.0285005333776011 ENSG00000116641 DOCK7
ENST00000317868 0.0684665649785867 0.00839662558273024 -0.188376580291257 ENSG00000125703 ATG4C
ENST00000371120 0.0684665649785867 0.00839662558273024 -0.188376580291257 ENSG00000125703 ATG4C
ENST00000371108 0.648084016894651 0.395188562976539 0.0595144233536134 ENSG00000088035 ALG6
ENST00000263440 0.612912358400328 0.352932267972937 0.0655079502206919 ENSG00000088035 ALG6
ENST00000603108 0.619247735477669 0.360578798929183 0.0644606620654684 ENSG00000088035 ALG6
ENST00000371092 0.291656723365542 0.0908033655486563 -0.125944946401818 ENSG00000142856 ITGB3BP
ENST00000271002 0.291656723365542 0.0908033655486563 -0.125944946401818 ENSG00000142856 ITGB3BP
ENST00000489099 0.31307033728744 0.102643338833065 -0.12134565362275 ENSG00000142856 ITGB3BP
ENST00000283568 0.17089696095159 0.0369560574817125 -0.158552510150794 ENSG00000142856 ITGB3BP
ENST00000476508 0.502648790739632 0.242779545933646 -0.0900843745052256 ENSG00000142856 ITGB3BP
ENST00000460394 0.225364159095749 0.058666241070319 -0.144340428806353 ENSG00000142856 ITGB3BP
ENST00000462285 0.179515949376405 0.0400608360695872 -0.157689081959302 ENSG00000142856 ITGB3BP
ENST00000489863 0.183483877198476 0.0416102981957803 -0.156350886754865 ENSG00000142856 ITGB3BP
ENST00000478138 0.0555687228984009 0.00610961768085393 -0.169405640041511 ENSG00000142856 ITGB3BP
ENST00000371088 0.571870999603531 0.309489397722054 -0.0774473666101008 ENSG00000203965 EFCAB7
ENST00000371084 0.243547480322032 0.066567865251316 -0.0745756360762197 ENSG00000079739 PGM1
ENST00000540265 0.23865907156738 0.0644408747026105 -0.0742407959079318 ENSG00000079739 PGM1
ENST00000371083 0.558044519333962 0.29518241115905 -0.0442530146898115 ENSG00000079739 PGM1
ENST00000483707 0.936333032311382 0.848297466087703 -0.0116015591901324 ENSG00000079739 PGM1
ENST00000371080 0.0414205172458478 0.00387968610365525 -0.200819372767693 ENSG00000185483 ROR1
ENST00000371079 0.0297875415992664 0.00238593847512383 -0.194479940443425 ENSG00000185483 ROR1
ENST00000482426 0.0582495849858993 0.00656301128903278 -0.194020044222043 ENSG00000185483 ROR1
ENST00000424995 0.38009485488177 0.144919731671212 -0.108688853888576 ENSG00000223949 RP11-24J23.2
ENST00000545203 0.458404659567023 0.204366626054894 -0.0921962762321796 ENSG00000185483 ROR1
ENST00000371073 0.604683587626066 0.34416509078111 -0.0553786207255411 ENSG00000158966 CACHD1
ENST00000290039 0.612163590424239 0.3520227963036 -0.0545877571356025 ENSG00000158966 CACHD1
ENST00000495994 0.814527002556498 0.624688611491856 -0.0286627773011532 ENSG00000158966 CACHD1
ENST00000470527 0.882177233021362 0.740822446892576 -0.0196521657160588 ENSG00000158966 CACHD1
ENST00000294428 0.787087665639838 0.58204319956338 -0.0412824224247315 ENSG00000162437 RAVER2
ENST00000371072 0.976283125174103 0.940028164418788 -0.00563732866237587 ENSG00000162437 RAVER2
ENST00000342505 0.296327361063924 0.0934289978906365 0.0512344766023803 ENSG00000162434 JAK1
ENST00000481702 0.537815184279234 0.275359693477892 0.065845250646022 ENSG00000162434 JAK1
ENST00000465376 0.969313502222031 0.923250574088805 0.00504648865175057 ENSG00000162434 JAK1
ENST00000471473 0.92491592006594 0.823671984060629 -0.0129807811567882 ENSG00000162434 JAK1
ENST00000494904 0.752025140817973 0.529939750424838 0.0398064486274914 ENSG00000162434 JAK1
ENST00000545314 0.348577957235486 0.123930927464747 -0.114281406058301 ENSG00000162433 AK4
ENST00000395334 0.3478908381352 0.12351263709346 -0.114505890976175 ENSG00000162433 AK4
ENST00000327299 0.345110846252668 0.121954331544069 -0.115040445401726 ENSG00000162433 AK4
ENST00000344610 0.297749090225895 0.0942952359771923 -0.0694812468041122 ENSG00000116678 LEPR
ENST00000371065 0.490625113472225 0.231961978085974 -0.0531101501637343 ENSG00000213625 LEPROT
ENST00000475108 0.974493477980741 0.935968049161287 -0.00413933510090845 ENSG00000213625 LEPROT
ENST00000371059 0.283126911764517 0.0863395257584554 -0.0709432539116092 ENSG00000116678 LEPR
ENST00000371060 0.295113534305221 0.092688712763376 -0.06916421591446 ENSG00000116678 LEPR
ENST00000349533 0.298131379686133 0.0945107006376894 -0.0690201661671838 ENSG00000116678 LEPR
ENST00000497874 0.900447396217239 0.775536823495112 0.0154637312971513 ENSG00000213625 LEPROT
ENST00000488747 0.993271978017223 0.983215192208478 0.00106892116654469 ENSG00000213625 LEPROT
ENST00000484243 0.973726552767518 0.934422870206214 0.00421773675909324 ENSG00000213625 LEPROT
ENST00000406510 0.295425406015696 0.0928572362135086 -0.0695826975148775 ENSG00000116678 LEPR
ENST00000462765 0.550998738614853 0.288035249843363 -0.0800874216516825 ENSG00000116678 LEPR
ENST00000371058 0.764770147107407 0.548554016486358 -0.0450955463028552 ENSG00000116678 LEPR
ENST00000329654 0.10718739643882 0.0170828983246064 -0.161155939356413 ENSG00000184588 PDE4B
ENST00000341517 0.111394415957858 0.0181617782651017 -0.160360675987949 ENSG00000184588 PDE4B
ENST00000371049 0.0744495954617718 0.00960507051748664 -0.173305852975786 ENSG00000184588 PDE4B
ENST00000423207 0.0800667379005942 0.0107123710689242 -0.171893259059667 ENSG00000184588 PDE4B
ENST00000531358 0.309083787015495 0.100326700815207 -0.124971131842233 ENSG00000184588 PDE4B
ENST00000532040 0.396488679761166 0.15616439896742 -0.103551404960415 ENSG00000184588 PDE4B
ENST00000526666 0.396006164579257 0.155803998681522 -0.103618269221859 ENSG00000184588 PDE4B
ENST00000412480 0.204375134375018 0.049979854942984 -0.150282321035633 ENSG00000184588 PDE4B
ENST00000237247 3.02340572824388e-07 4.330915757395e-10 -0.373344846076076 ENSG00000118473 SGIP1
ENST00000371039 2.810832346633e-07 3.9349029584223e-10 -0.37336898647784 ENSG00000118473 SGIP1
ENST00000493564 0.00648356879424086 0.000265677932121385 -0.277070645223492 ENSG00000118473 SGIP1
ENST00000424320 1.06463569736174e-07 1.22466205732395e-10 -0.41618436682643 ENSG00000118473 SGIP1
ENST00000371035 7.05268140698247e-07 1.35468058148856e-09 -0.365266006380255 ENSG00000118473 SGIP1
ENST00000468286 7.49841259873644e-08 7.40491537059562e-11 -0.421229757794757 ENSG00000118473 SGIP1
ENST00000497055 0.0113975799428032 0.000584135614800398 -0.26209635721596 ENSG00000118473 SGIP1
ENST00000371036 5.77549961199544e-07 9.70736342763269e-10 -0.367046842088804 ENSG00000118473 SGIP1
ENST00000371037 5.06806453213239e-07 8.02979328795027e-10 -0.366774078572349 ENSG00000118473 SGIP1
ENST00000435165 0.00901315408873872 0.000418336173344643 -0.257432975639995 ENSG00000118473 SGIP1
ENST00000371026 0.299962720960705 0.0954213400524127 -0.124588947766385 ENSG00000152763 WDR78
ENST00000431318 0.299962720960705 0.0954213400524127 -0.124588947766385 ENSG00000152763 WDR78
ENST00000371023 0.174430370805701 0.0382160930253859 -0.157399180162672 ENSG00000152763 WDR78
ENST00000531980 0.209112523058753 0.0518214367662121 -0.149178658556391 ENSG00000152763 WDR78
ENST00000371022 0.199804026231141 0.0480478842557956 -0.151494378026649 ENSG00000152763 WDR78
ENST00000371018 0.30608855344683 0.0986668807212736 -0.0921006697083397 ENSG00000198160 MIER1
ENST00000355977 0.30608855344683 0.0986668807212736 -0.0921006697083397 ENSG00000198160 MIER1
ENST00000357692 0.313745435740279 0.102977033977197 -0.0911142604957478 ENSG00000198160 MIER1
ENST00000401041 0.470980577546113 0.215163460981933 -0.0671385998759088 ENSG00000198160 MIER1
ENST00000371014 0.374765161361232 0.141411837629181 -0.0796947785945496 ENSG00000198160 MIER1
ENST00000371016 0.374765161361232 0.141411837629181 -0.0796947785945496 ENSG00000198160 MIER1
ENST00000371012 0.224037084015055 0.0581505927950611 -0.127441939301998 ENSG00000198160 MIER1
ENST00000401042 0.397673296862021 0.157021160363375 -0.0783026213943843 ENSG00000198160 MIER1
ENST00000355356 0.335122973863207 0.115775970145473 -0.0899548906417958 ENSG00000198160 MIER1
ENST00000479067 0.557388671853112 0.294575397662987 -0.0664640578448635 ENSG00000198160 MIER1
ENST00000235345 0.145084462915838 0.0281024490616805 -0.106019336010538 ENSG00000116704 SLC35D1
ENST00000506472 0.0146448925844288 0.00084055312434346 -0.208092224620052 ENSG00000116704 SLC35D1
ENST00000370994 0.614451000683375 0.354628366613454 0.0296521838635136 ENSG00000142864 SERBP1
ENST00000370995 0.598046026864913 0.337174315141205 0.0298536876681984 ENSG00000142864 SERBP1
ENST00000361219 0.500798548591953 0.240744599567291 0.0355571309525549 ENSG00000142864 SERBP1
ENST00000370990 0.473975799649457 0.217862167324253 0.0366369637874425 ENSG00000142864 SERBP1
ENST00000493607 0.823372985724797 0.638463403109631 0.0193924181845962 ENSG00000142864 SERBP1
ENST00000462814 0.565149176840702 0.302730670089028 0.0460753069253661 ENSG00000142864 SERBP1
ENST00000484880 0.80649079804327 0.612442377928126 0.0215148270717291 ENSG00000142864 SERBP1
ENST00000490406 0.846100227057569 0.675354154692567 0.0172376493923405 ENSG00000142864 SERBP1
ENST00000370986 0.258714304523807 0.0739543803029457 0.0888411720503999 ENSG00000116717 GADD45A
ENST00000370985 0.17657191052149 0.0390129474895825 0.10928475312526 ENSG00000116717 GADD45A
ENST00000460575 0.276995942975352 0.0830168719344248 0.100203000218554 ENSG00000116717 GADD45A
ENST00000484245 0.244781084021067 0.0672069182789273 0.107264483390865 ENSG00000116717 GADD45A
ENST00000370982 0.169899636101919 0.036616857187643 -0.100756065105343 ENSG00000172380 GNG12
ENST00000494936 0.0429761541314291 0.00412090525025022 -0.184622542227301 ENSG00000172380 GNG12
ENST00000420587 0.330998090425537 0.113215348215639 -0.0571608187538611 ENSG00000232284 GNG12-AS1
ENST00000413628 0.331237780631927 0.11339208024925 -0.0571562367637644 ENSG00000232284 GNG12-AS1
ENST00000370981 0.360838999661478 0.131990582226497 -0.0925978689170409 ENSG00000162595 DIRAS3
ENST00000395201 0.344382965141368 0.12152145789171 -0.0948562116967436 ENSG00000162595 DIRAS3
ENST00000540432 0.588121434928393 0.326815968872955 -0.0337554642395314 ENSG00000116729 WLS
ENST00000354777 0.588097552814855 0.326756949667151 -0.0337569645850272 ENSG00000116729 WLS
ENST00000262348 0.690032255317688 0.446258957414839 -0.0265927849398668 ENSG00000116729 WLS
ENST00000370976 0.686824511657625 0.442002270131206 -0.0267864744177363 ENSG00000116729 WLS
ENST00000498615 0.768431558706425 0.554197434938237 -0.0307972090078925 ENSG00000116729 WLS
ENST00000491811 0.991992096848267 0.979160111916871 -0.00113026593799429 ENSG00000116729 WLS
ENST00000497187 0.961625932343922 0.906186616685812 -0.00486095465191339 ENSG00000116729 WLS
ENST00000534713 0.90508313230504 0.78419453674339 -0.0111392307984993 ENSG00000116729 WLS
ENST00000533537 0.907294720880452 0.788497364116284 -0.0109759873933149 ENSG00000116729 WLS
ENST00000530486 0.745668757897319 0.521245515848852 -0.0250219537295471 ENSG00000116729 WLS
ENST00000370973 0.695500817617984 0.453133323067324 -0.0300825262398757 ENSG00000116729 WLS
ENST00000471243 0.575917790570905 0.314223906461637 -0.0451857376126923 ENSG00000116729 WLS
ENST00000491076 0.597994835565576 0.337096311022451 -0.043327965102669 ENSG00000116729 WLS
ENST00000527864 0.744852036784983 0.520189614942078 -0.0319645103186445 ENSG00000116729 WLS
ENST00000370971 0.958868736972814 0.900108123643472 -0.00685659513325837 ENSG00000116729 WLS
ENST00000456315 0.0280804648185107 0.00217312364610331 -0.224241117711248 ENSG00000024526 DEPDC1
ENST00000370966 0.0280804648185107 0.00217312364610331 -0.224241117711248 ENSG00000024526 DEPDC1
ENST00000488146 0.10756862134877 0.0171744923967029 -0.182131092926177 ENSG00000024526 DEPDC1
ENST00000489862 0.0709981199282279 0.00886966062153425 -0.199624481389477 ENSG00000024526 DEPDC1
ENST00000588515 0.813228969343819 0.622700965389785 -0.0377500629093966 ENSG00000033122 LRRC7
ENST00000608744 0.962415374391053 0.907698620585426 0.00892982070554104 ENSG00000033122 LRRC7
ENST00000609072 0.941663979048421 0.860298092011006 0.0135671216485387 ENSG00000033122 LRRC7
ENST00000607936 0.849520546578907 0.681121133837328 -0.0315558149677995 ENSG00000033122 LRRC7
ENST00000370952 0.992219952368515 0.980014439864489 -0.00163113282245409 ENSG00000066557 LRRC40
ENST00000370951 0.958765802020747 0.899756005439412 -0.00549390288493405 ENSG00000116754 SRSF11
ENST00000463877 0.972312452468353 0.93093595298402 -0.00430616649485241 ENSG00000116754 SRSF11
ENST00000405432 0.85108385356956 0.684552038475899 -0.0174035910228996 ENSG00000116754 SRSF11
ENST00000370950 0.918851804303223 0.810615212054699 -0.0105157231736055 ENSG00000116754 SRSF11
ENST00000454435 0.791980926883252 0.589905423590986 -0.029130567208941 ENSG00000116754 SRSF11
ENST00000475204 0.851696236327048 0.685980254430153 -0.0200703055206187 ENSG00000116754 SRSF11
ENST00000395136 0.832956826889889 0.653029333794206 -0.0198225134556491 ENSG00000116754 SRSF11
ENST00000436161 0.835637721309553 0.657472203392171 -0.021436942848223 ENSG00000116754 SRSF11
ENST00000473950 0.844476967264091 0.672175952064579 -0.0217519998492544 ENSG00000116754 SRSF11
ENST00000469170 0.832901386996173 0.652961267733616 -0.024261069413343 ENSG00000116754 SRSF11
ENST00000486667 0.850807240490906 0.683884484188944 -0.0206136451516497 ENSG00000116754 SRSF11
ENST00000481648 0.686481571210156 0.441535732824607 -0.041630441709658 ENSG00000116754 SRSF11
ENST00000463116 0.747527036989531 0.523412511048829 -0.0454251612570999 ENSG00000116754 SRSF11
ENST00000484162 0.983272949403551 0.95645349386452 0.00240211061750362 ENSG00000116754 SRSF11
ENST00000370949 0.964199443601633 0.912287549958985 0.00472132823687625 ENSG00000116754 SRSF11
ENST00000463859 0.902920985462356 0.780492576761075 0.0131861841200051 ENSG00000116754 SRSF11
ENST00000460795 0.894422251040421 0.764142317940209 0.0155592909188705 ENSG00000116754 SRSF11
ENST00000461935 0.882177233021362 0.740825860986764 0.0174284843859461 ENSG00000116754 SRSF11
ENST00000489188 0.746311300364465 0.522018631401226 0.0345395935394388 ENSG00000116754 SRSF11
ENST00000370944 0.057441663303285 0.00643366077714575 -0.148154749569304 ENSG00000118454 ANKRD13C
ENST00000262346 0.0223372012557376 0.00154407242171805 -0.171084158308524 ENSG00000118454 ANKRD13C
ENST00000464236 0.61795517613662 0.359054965769644 -0.0668504061510687 ENSG00000118454 ANKRD13C
ENST00000490846 0.014620567395867 0.000838371312979645 -0.244110932019884 ENSG00000118454 ANKRD13C
ENST00000498735 0.0114871939701404 0.000591287001233874 -0.251220200073005 ENSG00000118454 ANKRD13C
ENST00000411986 0.375706287374845 0.142101284157999 -0.103511960383627 ENSG00000116761 CTH
ENST00000464926 0.824527917356488 0.640444165273822 -0.0349457425246214 ENSG00000116761 CTH
ENST00000370938 0.329802304477406 0.11247746830658 -0.111867092662364 ENSG00000116761 CTH
ENST00000346806 0.431176437310679 0.181927608105443 -0.0949472692777821 ENSG00000116761 CTH
ENST00000450461 0.613430896161905 0.353614033474339 0.0546912934614918 ENSG00000235079 ZRANB2-AS1
ENST00000426999 0.520835950929964 0.260330367816072 0.0668035832605837 ENSG00000235079 ZRANB2-AS1
ENST00000370920 0.989227422663398 0.971117332895379 -0.00172172722939111 ENSG00000132485 ZRANB2
ENST00000477096 0.604709743339741 0.344298794042294 0.055962949069391 ENSG00000132485 ZRANB2
ENST00000254821 0.982838956522165 0.955406274870859 -0.002655891774845 ENSG00000132485 ZRANB2
ENST00000487510 0.92551428885419 0.824905597728906 0.0130054078196553 ENSG00000132485 ZRANB2
ENST00000479947 0.636979643185286 0.382067508471466 0.0538953273785647 ENSG00000132485 ZRANB2
ENST00000473260 0.729864741649917 0.499159412480759 0.0423065653064856 ENSG00000132485 ZRANB2
ENST00000583678 0.309399058407203 0.10050010760925 -0.118352209247929 ENSG00000229956 ZRANB2-AS2
ENST00000599146 0.275222015665108 0.0821105346196395 -0.125132736546657 ENSG00000229956 ZRANB2-AS2
ENST00000594152 0.275222015665108 0.0821105346196395 -0.125132736546657 ENSG00000229956 ZRANB2-AS2
ENST00000600103 0.296739422134885 0.0936386886841084 -0.121536907496777 ENSG00000229956 ZRANB2-AS2
ENST00000357731 0.0200288094802108 0.001317316212979 -0.235075607993166 ENSG00000172260 NEGR1
ENST00000608579 0.360373487723935 0.13172253430333 -0.109567752839359 ENSG00000229956 ZRANB2-AS2
ENST00000430605 0.362420339143195 0.133185994934286 -0.109156543492855 ENSG00000229956 ZRANB2-AS2
ENST00000306821 0.0648376551167866 0.00772149917255333 -0.193897943378022 ENSG00000172260 NEGR1
ENST00000434200 0.00776323055102405 0.000340387369201494 -0.267744767106252 ENSG00000172260 NEGR1
ENST00000467479 0.00639121256983673 0.00026069897202515 -0.274999942704018 ENSG00000172260 NEGR1
ENST00000370898 0.794758611242465 0.594182302622136 0.0369708172658272 ENSG00000254685 FPGT
ENST00000557284 0.798687358082442 0.600549249958539 0.0359071599256136 ENSG00000259030 FPGT-TNNI3K
ENST00000467578 0.973358163339051 0.933367127013083 -0.00626149174491202 ENSG00000254685 FPGT
ENST00000524915 0.815415481369733 0.626509582268483 0.0332298191027211 ENSG00000254685 FPGT
ENST00000370894 0.701453401125586 0.460771965225155 0.0525902499092738 ENSG00000254685 FPGT
ENST00000370899 0.786748603208888 0.58149164795441 0.037802381012002 ENSG00000259030 FPGT-TNNI3K
ENST00000609362 0.816135851770367 0.627700747946491 0.0336018840126687 ENSG00000254685 FPGT
ENST00000482102 0.961613938431946 0.906139221433343 -0.00890389786018679 ENSG00000254685 FPGT
ENST00000529485 0.99154054132836 0.977939664007509 -0.0020823211465367 ENSG00000254685 FPGT
ENST00000370895 0.771630001779934 0.559004482184539 0.0399164560634662 ENSG00000259030 FPGT-TNNI3K
ENST00000534632 0.751244968772777 0.528800127995164 0.0428338795012804 ENSG00000259030 FPGT-TNNI3K
ENST00000533006 0.81121631847225 0.619585841521834 0.0339180588438051 ENSG00000259030 FPGT-TNNI3K
ENST00000370891 0.798687358082442 0.600549249958539 0.0359071599256136 ENSG00000116783 TNNI3K
ENST00000370893 0.809203606157885 0.616419041135315 0.0342542164897824 ENSG00000259030 FPGT-TNNI3K
ENST00000534056 0.701408069670907 0.460706154507993 0.0525923377806678 ENSG00000254685 FPGT
ENST00000472069 0.982829926785143 0.95537651729025 -0.00420665947589792 ENSG00000254685 FPGT
ENST00000370872 0.840847818942503 0.665960672297814 0.022868877752343 ENSG00000116791 CRYZ
ENST00000340866 0.840811668210701 0.665886270308745 0.0228757266115765 ENSG00000116791 CRYZ
ENST00000492102 0.992368816270133 0.9806304142285 -0.00150499496663118 ENSG00000116791 CRYZ
ENST00000417775 0.842232998847949 0.668721064370858 0.0216611241834255 ENSG00000116791 CRYZ
ENST00000370871 0.755998946002163 0.53580109566523 0.0331963554528984 ENSG00000116791 CRYZ
ENST00000370870 0.720207042179953 0.485965941761504 0.0374816180427123 ENSG00000116791 CRYZ
ENST00000441120 0.854351218801765 0.69088739660808 0.0223642140331588 ENSG00000116791 CRYZ
ENST00000457880 0.430934899977361 0.181732139170841 0.0687688665368892 ENSG00000162623 TYW3
ENST00000370867 0.430934899977361 0.181732139170841 0.0687688665368892 ENSG00000162623 TYW3
ENST00000421739 0.418290407068284 0.172553739927888 0.0725539290224016 ENSG00000162623 TYW3
ENST00000479111 0.38249243074346 0.146550746133739 0.077781782689197 ENSG00000162623 TYW3
ENST00000483990 0.92071523188909 0.814822013244607 0.0153190911658905 ENSG00000162623 TYW3
ENST00000485401 0.783622891181753 0.576800472329543 0.0421048512859037 ENSG00000162623 TYW3
ENST00000486467 0.453520936465414 0.199949901620468 0.0972708002507586 ENSG00000162623 TYW3
ENST00000467646 0.505456953251093 0.24537625652339 0.0758427043801427 ENSG00000162623 TYW3
ENST00000370841 0.993027839964972 0.982456262291795 -0.00116709805965993 ENSG00000117054 ACADM
ENST00000525881 0.845518650834053 0.674163264438521 0.0287350424814375 ENSG00000117054 ACADM
ENST00000526129 0.915713349963123 0.804912322799629 0.0134520451390404 ENSG00000117054 ACADM
ENST00000526196 0.995192705411366 0.987474650310628 0.000858176482646397 ENSG00000117054 ACADM
ENST00000370834 0.999325892372517 0.997916329673879 -0.000139784767200567 ENSG00000117054 ACADM
ENST00000534146 0.875307181374989 0.728023141297312 0.0239938125399992 ENSG00000117054 ACADM
ENST00000532509 0.836741136804057 0.659453855584929 0.0253694469975688 ENSG00000117054 ACADM
ENST00000473018 0.860976538788307 0.702384916239244 0.0263445109230518 ENSG00000117054 ACADM
ENST00000541113 0.982911668335929 0.955575762720719 -0.00304352555642514 ENSG00000117054 ACADM
ENST00000530953 0.875307181374989 0.728032390920379 0.0199822382259778 ENSG00000117054 ACADM
ENST00000534334 0.905633094319242 0.785305780073284 0.014887421459439 ENSG00000117054 ACADM
ENST00000525808 0.983272949403551 0.956463666721429 -0.00294243257229897 ENSG00000117054 ACADM
ENST00000543667 0.983272949403551 0.956463666721429 -0.00294243257229897 ENSG00000117054 ACADM
ENST00000420607 0.944636898312007 0.866599791598407 0.00912775935066063 ENSG00000117054 ACADM
ENST00000529059 0.992315778724604 0.980545698244664 0.00133794667172585 ENSG00000117054 ACADM
ENST00000526930 0.983662904651231 0.95715762524235 0.00333845505280696 ENSG00000117054 ACADM
ENST00000532207 0.97133732456174 0.928288114765539 0.00584844667322173 ENSG00000117054 ACADM
ENST00000528016 0.713269818691998 0.476288235885264 0.0384637616993219 ENSG00000117054 ACADM
ENST00000481374 0.842759267756969 0.669532175866826 -0.0292110562502316 ENSG00000117054 ACADM
ENST00000535300 0.573130209393261 0.31093755845107 0.0459086678657035 ENSG00000137955 RABGGTB
ENST00000496055 0.597919583900264 0.336940912573906 0.0435487418359112 ENSG00000137955 RABGGTB
ENST00000319942 0.604474856784929 0.343915329205396 0.0429970070653088 ENSG00000137955 RABGGTB
ENST00000473406 0.359431744112008 0.131155979942987 0.0702408842880758 ENSG00000137955 RABGGTB
ENST00000485459 0.372235112631875 0.139729478872136 0.0675197537659254 ENSG00000137955 RABGGTB
ENST00000370826 0.437874174669698 0.187577543381766 0.0694005189583117 ENSG00000137955 RABGGTB
ENST00000497648 0.621729441355914 0.363913019983005 0.0529605169598673 ENSG00000137955 RABGGTB
ENST00000462042 0.432026423709313 0.182737673951078 0.0729608743252146 ENSG00000137955 RABGGTB
ENST00000470201 0.310169445562902 0.100955107280254 0.0757271950922145 ENSG00000137955 RABGGTB
ENST00000471759 0.575199482494592 0.31340129157222 0.0459605266893323 ENSG00000137955 RABGGTB
ENST00000491266 0.319172985333262 0.106152093570065 0.0749352138901536 ENSG00000137955 RABGGTB
ENST00000461653 0.318212895946293 0.105555281016509 0.0754257681436548 ENSG00000137955 RABGGTB
ENST00000489450 0.228428477637738 0.0599841395047741 0.0905768069781924 ENSG00000137955 RABGGTB
ENST00000467748 0.486126541255565 0.22846876524646 0.0693538849589148 ENSG00000137955 RABGGTB
ENST00000459697 0.466731583340098 0.211659878416471 -0.0876401001761252 ENSG00000137955 RABGGTB
ENST00000263187 0.525419078777893 0.26442294304143 -0.0844656811734987 ENSG00000057468 MSH4
ENST00000328299 0.164140149614885 0.0345561959709685 -0.148623730316678 ENSG00000184005 ST6GALNAC3
ENST00000477717 5.33477373060592e-06 1.6143153714497e-08 -0.343492660235394 ENSG00000117069 ST6GALNAC5
ENST00000480428 0.00790129692111031 0.000347609390424 -0.213117185509434 ENSG00000117069 ST6GALNAC5
ENST00000318803 5.33477373060592e-06 1.61238075598067e-08 -0.34435916475119 ENSG00000117069 ST6GALNAC5
ENST00000496845 0.231958375866403 0.061402301300168 -0.128254146592559 ENSG00000117069 ST6GALNAC5
ENST00000488940 0.000402429562341741 5.03444100828537e-06 -0.316348503383166 ENSG00000117069 ST6GALNAC5
ENST00000370812 0.3366317820288 0.116618006970828 -0.0830975447449855 ENSG00000142892 PIGK
ENST00000445065 0.3366317820288 0.116618006970828 -0.0830975447449855 ENSG00000142892 PIGK
ENST00000370813 0.240670608387065 0.0653098838574935 -0.0980065608209725 ENSG00000142892 PIGK
ENST00000487906 0.243837888440567 0.0667353041972359 -0.10247515062994 ENSG00000142892 PIGK
ENST00000359130 0.655853898990096 0.403913325148168 -0.0537133510653552 ENSG00000142892 PIGK
ENST00000478391 0.673050781684211 0.424702208408033 -0.0516814502653017 ENSG00000142892 PIGK
ENST00000354567 0.0163955647417211 0.000989260219470305 -0.208866847831421 ENSG00000154027 AK5
ENST00000317704 0.480048707334663 0.223035523191084 -0.0907831399761121 ENSG00000154027 AK5
ENST00000344720 0.00391972672912104 0.000130120175632739 -0.244068790354822 ENSG00000154027 AK5
ENST00000530826 0.0119638087405567 0.00063007047084528 -0.242230108214012 ENSG00000154027 AK5
ENST00000527263 0.0247985639054086 0.00180682978720239 -0.221149656470488 ENSG00000154027 AK5
ENST00000481346 0.408564847909637 0.165116968181996 -0.0750126298190047 ENSG00000036549 ZZZ3
ENST00000370801 0.155147718120655 0.0313194701242599 -0.0995543093171852 ENSG00000036549 ZZZ3
ENST00000476275 0.266531051751541 0.0777756871845244 -0.0850765633714434 ENSG00000036549 ZZZ3
ENST00000370798 0.178333120790681 0.039628886261478 -0.095588304616011 ENSG00000036549 ZZZ3
ENST00000433749 0.114636307182732 0.0190200056486428 -0.151504142871458 ENSG00000036549 ZZZ3
ENST00000414381 0.158205359101928 0.0324328797794282 -0.14043588542878 ENSG00000036549 ZZZ3
ENST00000463166 0.0920822620755356 0.0134192741908471 -0.164294518138691 ENSG00000036549 ZZZ3
ENST00000469944 0.0496426401781191 0.00513778618735658 -0.193610817435138 ENSG00000036549 ZZZ3
ENST00000370794 0.639149367462551 0.384672909304204 -0.0436179468585153 ENSG00000077254 USP33
ENST00000481579 0.620206966422179 0.361855650608745 -0.0499153741855746 ENSG00000077254 USP33
ENST00000357428 0.670827682600738 0.421804054264963 -0.0405952859886534 ENSG00000077254 USP33
ENST00000370793 0.639149367462551 0.384672909304204 -0.0436179468585153 ENSG00000077254 USP33
ENST00000533928 0.235500965020692 0.0629745967868349 -0.136135949835301 ENSG00000077254 USP33
ENST00000370792 0.710261056162819 0.471783874799222 -0.0385826566587831 ENSG00000077254 USP33
ENST00000527390 0.653507420902911 0.401414936644875 -0.058438947988871 ENSG00000077254 USP33
ENST00000498328 0.735048444507633 0.506460398636412 -0.0503295672919071 ENSG00000077254 USP33
ENST00000461986 0.946213296056026 0.870358777432254 -0.0117232065790037 ENSG00000077254 USP33
ENST00000531637 0.630328628230434 0.374071519270634 -0.0666497560405154 ENSG00000077254 USP33
ENST00000462192 0.575730910665964 0.314029963509223 -0.076231659075463 ENSG00000077254 USP33
ENST00000524536 0.907870494747922 0.789811566940085 -0.0175867516043889 ENSG00000077254 USP33
ENST00000525113 0.879777298056281 0.736147134953137 -0.0227268621441383 ENSG00000077254 USP33
ENST00000528150 0.940331612866243 0.857569432926346 -0.0121070248505474 ENSG00000077254 USP33
ENST00000530709 0.927895331368813 0.829999549411683 -0.0147824163943539 ENSG00000077254 USP33
ENST00000524778 0.840794412479951 0.665862714860972 -0.0299317032009344 ENSG00000077254 USP33
ENST00000370791 0.804432656923747 0.609385083389067 -0.0267712474224186 ENSG00000180488 FAM73A
ENST00000443751 0.674404661988421 0.42641280129023 -0.0435213775496994 ENSG00000180488 FAM73A
ENST00000477627 0.552521901216729 0.289500545062632 -0.0800319018315589 ENSG00000180488 FAM73A
ENST00000476203 0.821631113627945 0.636037654879986 -0.0290702093899445 ENSG00000180488 FAM73A
ENST00000421331 0.89573773557674 0.766857427758931 0.0210133667330533 ENSG00000235927 NEXN-AS1
ENST00000401035 0.0947257685996862 0.0140526957949929 -0.137339774909771 ENSG00000162614 NEXN
ENST00000457030 0.0838679352437971 0.0115213859320365 -0.135657941324754 ENSG00000162614 NEXN
ENST00000330010 0.0869428559852374 0.0122296856100516 -0.133711675788883 ENSG00000162614 NEXN
ENST00000294624 0.0123000928384116 0.000657257888163067 -0.185944406240269 ENSG00000162614 NEXN
ENST00000334785 0.0959424753035493 0.0143774717193536 -0.130126384456986 ENSG00000162614 NEXN
ENST00000440324 0.110828616431817 0.0180370569472046 -0.130006909002482 ENSG00000162614 NEXN
ENST00000342754 0.137857553464622 0.0257631111375518 -0.122641718673855 ENSG00000162614 NEXN
ENST00000464998 0.417960423031906 0.172268537597776 -0.0839242354071286 ENSG00000162614 NEXN
ENST00000480732 0.295967971810449 0.0932034071209006 -0.0937981633084906 ENSG00000162614 NEXN
ENST00000470735 0.0863197292205507 0.0120961341243526 -0.150194470244295 ENSG00000162614 NEXN
ENST00000492724 0.266615837071458 0.0778416746852437 -0.112278984500493 ENSG00000162613 FUBP1
ENST00000488814 0.296463072543394 0.0934998731688572 -0.111595285326328 ENSG00000162613 FUBP1
ENST00000492405 0.227728818768589 0.0596994549587386 -0.121155963083732 ENSG00000162613 FUBP1
ENST00000489495 0.401201889152869 0.159612153980406 -0.100520169865467 ENSG00000162613 FUBP1
ENST00000483894 0.136023737523816 0.0252211264292821 -0.170828111886769 ENSG00000162613 FUBP1
ENST00000480673 0.104074767658771 0.0163178357131811 -0.182431702132613 ENSG00000162613 FUBP1
ENST00000474632 0.247856461310528 0.0686232286559323 -0.132904237605913 ENSG00000162613 FUBP1
ENST00000294623 0.967078326321374 0.918082673400071 -0.00464317290715671 ENSG00000162613 FUBP1
ENST00000370768 0.951397780022041 0.882615568489557 -0.00648712997484891 ENSG00000162613 FUBP1
ENST00000370767 0.951397780022041 0.882615568489557 -0.00648712997484891 ENSG00000162613 FUBP1
ENST00000436586 0.939269896790007 0.854535926242141 -0.00811914751101662 ENSG00000162613 FUBP1
ENST00000487684 0.358404711405171 0.130520627519938 -0.101564870832663 ENSG00000162613 FUBP1
ENST00000470287 0.958039148464328 0.897742959433257 0.00783560350016988 ENSG00000162613 FUBP1
ENST00000421641 0.928755028465704 0.831901478886685 -0.0103369582839212 ENSG00000162613 FUBP1
ENST00000487931 0.00885324509879022 0.000408127979464355 -0.208159567414564 ENSG00000162616 DNAJB4
ENST00000477671 0.00302907251576559 8.88186951306973e-05 -0.218570655087435 ENSG00000162616 DNAJB4
ENST00000484662 0.00579849906523022 0.000227915263478322 -0.211823643025813 ENSG00000162616 DNAJB4
ENST00000476882 0.00603484049923324 0.000241920159786515 -0.227048579316826 ENSG00000137960 GIPC2
ENST00000426517 0.000623605062795468 9.21713849881634e-06 -0.243465272691677 ENSG00000162616 DNAJB4
ENST00000370763 0.0106486751125026 0.000530070567678971 -0.220829280698446 ENSG00000162616 DNAJB4
ENST00000476396 0.0148661392559669 0.000856296719906135 -0.204010988861358 ENSG00000162616 DNAJB4
ENST00000370758 0.875547749019554 0.728551329334462 -0.0225042944932917 ENSG00000122420 PTGFR
ENST00000497923 0.772704359848929 0.560604564104875 -0.0381004086116923 ENSG00000122420 PTGFR
ENST00000370757 0.938348739123148 0.852496280392752 -0.0120431979977175 ENSG00000122420 PTGFR
ENST00000370756 0.938348739123148 0.852496280392752 -0.0120431979977175 ENSG00000122420 PTGFR
ENST00000401034 0.852036555069983 0.686641594842769 -0.0273562853002969 ENSG00000162618 ELTD1
ENST00000370742 0.942644801787503 0.862357781852184 -0.0100573228239607 ENSG00000162618 ELTD1
ENST00000370723 0.954572344039318 0.89027808965791 -0.00653455589579587 ENSG00000117114 LPHN2
ENST00000370730 0.865206166781851 0.709532253970271 -0.0171668730916145 ENSG00000117114 LPHN2
ENST00000370728 0.865206166781851 0.709532253970271 -0.0171668730916145 ENSG00000117114 LPHN2
ENST00000370727 0.954572344039318 0.89027808965791 -0.00653455589579587 ENSG00000117114 LPHN2
ENST00000370725 0.954572344039318 0.89027808965791 -0.00653455589579587 ENSG00000117114 LPHN2
ENST00000370721 0.954572344039318 0.89027808965791 -0.00653455589579587 ENSG00000117114 LPHN2
ENST00000469377 0.865350802466316 0.709765816503206 -0.0171572729019569 ENSG00000117114 LPHN2
ENST00000359929 0.916820203524578 0.807106663513274 -0.0114987289158204 ENSG00000117114 LPHN2
ENST00000370713 0.879585542442783 0.735767211609183 -0.0155016411615482 ENSG00000117114 LPHN2
ENST00000394879 0.879185902108184 0.735013389961697 -0.0155584189760309 ENSG00000117114 LPHN2
ENST00000370717 0.879185902108184 0.735013389961697 -0.0155584189760309 ENSG00000117114 LPHN2
ENST00000335786 0.879185902108184 0.735013389961697 -0.0155584189760309 ENSG00000117114 LPHN2
ENST00000271029 0.879185902108184 0.735013389961697 -0.0155584189760309 ENSG00000117114 LPHN2
ENST00000370715 0.879585542442783 0.735767211609183 -0.0155016411615482 ENSG00000117114 LPHN2
ENST00000319517 0.879585542442783 0.735767211609183 -0.0155016411615482 ENSG00000117114 LPHN2
ENST00000449420 0.80328504707084 0.60761958619918 0.0258358751902794 ENSG00000117114 LPHN2
ENST00000468283 0.814845810021248 0.625332048686406 0.0353825372048906 ENSG00000117114 LPHN2
ENST00000402328 0.690350758562672 0.447108630480644 -0.0462844656283667 ENSG00000117114 LPHN2
ENST00000464775 0.969730329473996 0.92457696465038 -0.00641444168000191 ENSG00000117114 LPHN2
ENST00000472424 0.911506916541097 0.796763617841418 -0.0172847675247223 ENSG00000117114 LPHN2
ENST00000472688 0.0821301671952749 0.0111512281485438 -0.142037792729932 ENSG00000137941 TTLL7
ENST00000260505 0.0247142862534709 0.00179740399828005 -0.167868767959177 ENSG00000137941 TTLL7
ENST00000474957 0.0247142862534709 0.00179740399828005 -0.167868767959177 ENSG00000137941 TTLL7
ENST00000488014 0.0247142862534709 0.00179773910467846 -0.167866111611898 ENSG00000137941 TTLL7
ENST00000477524 0.0247142862534709 0.00179773910467846 -0.167866111611898 ENSG00000137941 TTLL7
ENST00000480174 0.0782885128876388 0.0103698054503647 -0.138611241287046 ENSG00000137941 TTLL7
ENST00000472937 0.277021049627281 0.0830410797062842 -0.132096844904547 ENSG00000137941 TTLL7
ENST00000485638 0.071784044132797 0.00903405961874841 -0.142914721652682 ENSG00000137941 TTLL7
ENST00000482783 0.019560484243414 0.00127302099927052 -0.182580917607634 ENSG00000137941 TTLL7
ENST00000467670 0.636195397842058 0.381106273534435 -0.0661870427144174 ENSG00000137941 TTLL7
ENST00000370689 0.0091154709737129 0.00042480134397416 -0.193996737143546 ENSG00000142875 PRKACB
ENST00000370688 7.53447482023489e-05 5.16748753257056e-07 -0.296281517893189 ENSG00000142875 PRKACB
ENST00000370685 0.165264630719249 0.0349417877600748 -0.124132170532597 ENSG00000142875 PRKACB
ENST00000470673 0.0524784093855792 0.00558288455998652 -0.196141442547244 ENSG00000142875 PRKACB
ENST00000446538 0.122757040799728 0.0212785620320792 -0.172380198937882 ENSG00000142875 PRKACB
ENST00000370684 0.114123440314986 0.0188618432755347 -0.17253101493146 ENSG00000142875 PRKACB
ENST00000436133 0.0946815638441617 0.0140374776203642 -0.183570979920788 ENSG00000142875 PRKACB
ENST00000370682 0.199607104010978 0.0479538797881152 -0.116846627113185 ENSG00000142875 PRKACB
ENST00000394838 0.199607104010978 0.0479538797881152 -0.116846627113185 ENSG00000142875 PRKACB
ENST00000432111 0.0852607136554224 0.0118237491432641 -0.185929624742167 ENSG00000142875 PRKACB
ENST00000450730 0.0610935934500635 0.00705749712179108 -0.198513040625527 ENSG00000142875 PRKACB
ENST00000370680 0.0954696073968537 0.0142672414745268 -0.180079502269318 ENSG00000142875 PRKACB
ENST00000413538 0.0565828591808625 0.00627975236673953 -0.200938702829937 ENSG00000142875 PRKACB
ENST00000417530 0.0513696872879618 0.00540516433107335 -0.204325610949179 ENSG00000142875 PRKACB
ENST00000394839 0.198057509924259 0.0473344316385632 -0.117007024595847 ENSG00000142875 PRKACB
ENST00000370656 0.522086389780472 0.261357639915498 0.0643687542212175 ENSG00000117133 RPF1
ENST00000370654 0.366774376656658 0.136048301864385 0.0713859840235781 ENSG00000117133 RPF1
ENST00000487806 0.623815312320736 0.366657098242148 -0.0452403064529137 ENSG00000174021 GNG5
ENST00000370645 0.977743998975549 0.943632263633952 -0.00324558142507393 ENSG00000174021 GNG5
ENST00000370641 0.977743998975549 0.943632263633952 -0.00324558142507393 ENSG00000174021 GNG5
ENST00000370638 0.427003306537269 0.17876410552035 -0.101983073791974 ENSG00000122432 SPATA1
ENST00000263717 0.360523939341358 0.131824475709641 -0.0905582074105759 ENSG00000122432 SPATA1
ENST00000490879 0.201843861300765 0.0489840830640484 -0.142086412485445 ENSG00000122432 SPATA1
ENST00000431031 0.284387231896883 0.0870083151078017 -0.123907195784786 ENSG00000122432 SPATA1
ENST00000554297 0.121184466265338 0.0207544255717624 -0.172194395530493 ENSG00000122432 SPATA1
ENST00000460286 0.539621996180488 0.276993348178855 -0.0689796578688222 ENSG00000122432 SPATA1
ENST00000370630 0.977557399063812 0.943016962747411 -0.00413786677275323 ENSG00000117151 CTBS
ENST00000477677 0.95590023712718 0.892895875385633 0.00789196453789299 ENSG00000117151 CTBS
ENST00000465118 0.86381100899364 0.707104711178724 0.0221928637296485 ENSG00000117151 CTBS
ENST00000370625 0.653507420902911 0.40142359125396 0.0497974176231739 ENSG00000117151 CTBS
ENST00000437941 0.483554579846682 0.226404652763297 0.0779893925416247 ENSG00000117155 SSX2IP
ENST00000342203 0.483554579846682 0.226404652763297 0.0779893925416247 ENSG00000117155 SSX2IP
ENST00000481102 0.545167051365194 0.282324462101579 0.0670412256183442 ENSG00000117155 SSX2IP
ENST00000476905 0.564036165817746 0.301565223903772 0.0643046549025859 ENSG00000117155 SSX2IP
ENST00000605755 0.613100993384105 0.353237696075517 0.0577957240554286 ENSG00000117155 SSX2IP
ENST00000603677 0.567498338669821 0.30501167419062 0.0635012543734683 ENSG00000117155 SSX2IP
ENST00000370612 0.57305995960489 0.31087250829011 0.0628473600049756 ENSG00000117155 SSX2IP
ENST00000460500 0.591922082254535 0.330483590840444 0.0690978377224283 ENSG00000117155 SSX2IP
ENST00000422026 0.763273243111285 0.54655595770652 0.0437960433180417 ENSG00000117155 SSX2IP
ENST00000341460 0.0698353280129422 0.00866300919723428 -0.170047135163851 ENSG00000097096 SYDE2
ENST00000234668 0.094890869980719 0.014098751327088 -0.176466728708121 ENSG00000097096 SYDE2
ENST00000294661 0.540545939947721 0.27802869601486 -0.0570839668854834 ENSG00000162642 C1orf52
ENST00000471115 0.600845446172964 0.340042956755455 -0.0504684363095587 ENSG00000162642 C1orf52
ENST00000344356 0.910781550586075 0.79510899075935 -0.016039972904013 ENSG00000162642 C1orf52
ENST00000493514 0.910781550586075 0.79510899075935 -0.016039972904013 ENSG00000162642 C1orf52
ENST00000370580 0.834788710671021 0.65593453412241 -0.0275857741265763 ENSG00000142867 BCL10
ENST00000427819 0.933469908845975 0.841701551993213 -0.00896682956902705 ENSG00000223653 RP11-131L23.1
ENST00000426125 0.366303143438403 0.135758228029695 -0.0744373042860551 ENSG00000223653 RP11-131L23.1
ENST00000535924 0.133046500690164 0.0242402815015591 -0.119518544216894 ENSG00000153904 DDAH1
ENST00000284031 0.303292705859227 0.0971816763811345 -0.0858845099251094 ENSG00000153904 DDAH1
ENST00000483110 0.133046500690164 0.0242402815015591 -0.119518544216894 ENSG00000153904 DDAH1
ENST00000539042 0.303877796466594 0.09748927603058 -0.0858016080996959 ENSG00000153904 DDAH1
ENST00000426972 0.0618355837806 0.00719479443971298 -0.163339730160217 ENSG00000153904 DDAH1
ENST00000542148 0.0841138151658445 0.0115761582212855 -0.130557966947302 ENSG00000153904 DDAH1
ENST00000488557 0.173179798794669 0.0377353761842034 -0.110768582097182 ENSG00000153904 DDAH1
ENST00000498304 0.0750144716107296 0.00971342315044936 -0.148046671149436 ENSG00000153904 DDAH1
ENST00000467530 0.0627831851663074 0.00736167643361467 -0.165438396480398 ENSG00000153904 DDAH1
ENST00000472448 0.191020351830042 0.0445788089518612 -0.132888528874617 ENSG00000153904 DDAH1
ENST00000467666 0.0631878417189851 0.00743930910600516 -0.170560918758245 ENSG00000153904 DDAH1
ENST00000451137 0.0405989442816624 0.0037770865590152 0.10893485627438 ENSG00000142871 CYR61
ENST00000480413 0.00580629526328554 0.000228414437160268 0.154897944247613 ENSG00000142871 CYR61
ENST00000431532 0.0151702604369719 0.000883293332428197 -0.152998175092078 ENSG00000117174 ZNHIT6
ENST00000370574 0.0182869109258961 0.00115120479094861 -0.147774497628749 ENSG00000117174 ZNHIT6
ENST00000359242 0.885650700492587 0.747241648437831 -0.0192416214024301 ENSG00000122417 ODF2L
ENST00000460698 0.968878793269594 0.921911581801913 -0.00610157654628997 ENSG00000122417 ODF2L
ENST00000394731 0.888663496055203 0.752966450891851 -0.0187907567992707 ENSG00000122417 ODF2L
ENST00000370566 0.888663496055203 0.752966450891851 -0.0187907567992707 ENSG00000122417 ODF2L
ENST00000370567 0.888663496055203 0.752966450891851 -0.0187907567992707 ENSG00000122417 ODF2L
ENST00000317336 0.888663496055203 0.752966450891851 -0.0187907567992707 ENSG00000122417 ODF2L
ENST00000462648 0.474943687628894 0.218620781540275 0.0863587566441481 ENSG00000122417 ODF2L
ENST00000294678 0.882883821301058 0.741850822033008 -0.0195582911514468 ENSG00000122417 ODF2L
ENST00000531412 0.646019177276079 0.3927301153835 0.0651240072739063 ENSG00000122417 ODF2L
ENST00000476054 0.961278955909779 0.905335873386178 0.00841959413777105 ENSG00000122417 ODF2L
ENST00000524695 0.465578889110926 0.210472797343363 -0.0832464389523957 ENSG00000122417 ODF2L
ENST00000534092 0.647803543388898 0.394851616637449 -0.0608781731051507 ENSG00000122417 ODF2L
ENST00000496592 0.672375148185095 0.423556217583627 -0.0531400646961844 ENSG00000122417 ODF2L
ENST00000488879 0.652733673486237 0.400482878384367 -0.0518881183890376 ENSG00000122417 ODF2L
ENST00000479890 0.65260927901034 0.400364383268958 -0.0518986670842135 ENSG00000122417 ODF2L
ENST00000486557 0.569995985894083 0.307689831971365 -0.0731857241439657 ENSG00000122417 ODF2L
ENST00000472368 0.932030785801747 0.838917725279214 -0.0147065642096948 ENSG00000122417 ODF2L
ENST00000394733 0.502018644170962 0.242017561217711 -0.0782289039460256 ENSG00000122417 ODF2L
ENST00000478286 0.668148330136223 0.418846177806043 -0.053672077617475 ENSG00000122417 ODF2L
ENST00000486215 0.694465577044875 0.451805363773495 -0.0546520297059042 ENSG00000122417 ODF2L
ENST00000370558 0.519004402177498 0.258474319034713 -0.0445084066448427 ENSG00000097033 SH3GLB1
ENST00000535010 0.509188799641596 0.248953856046308 -0.0476127090843297 ENSG00000097033 SH3GLB1
ENST00000482504 0.506927430228898 0.246721582473676 -0.0500244272589372 ENSG00000097033 SH3GLB1
ENST00000602603 0.89692958987338 0.768949858799099 0.0169825092125062 ENSG00000097033 SH3GLB1
ENST00000331835 0.672429047572924 0.423645842992259 -0.0341438011936863 ENSG00000183291 SEP15
ENST00000370554 0.67788739478273 0.430659951441368 -0.0342136626630883 ENSG00000183291 SEP15
ENST00000469566 0.722863596218036 0.489355077591029 -0.0297078183437589 ENSG00000183291 SEP15
ENST00000401030 0.698307969502973 0.456794937930041 -0.0328473618353595 ENSG00000183291 SEP15
ENST00000497861 0.649566019320906 0.396898661058325 -0.0392186824666829 ENSG00000183291 SEP15
ENST00000467557 0.568955066254957 0.306814994409763 -0.0634688162951102 ENSG00000183291 SEP15
ENST00000370551 0.502037093084623 0.242031903333562 -0.0689459031153448 ENSG00000153936 HS2ST1
ENST00000370550 0.941663979048421 0.860231057794418 -0.00873456154067028 ENSG00000153936 HS2ST1
ENST00000591456 0.581079054497416 0.319562265947168 -0.0662492487747153 ENSG00000153936 HS2ST1
ENST00000370548 0.834880811870769 0.656134941553433 0.0234373818318597 ENSG00000267561 RP5-1052I5.2
ENST00000356813 0.815379832371431 0.626460982974185 0.0256896281153735 ENSG00000153936 HS2ST1
ENST00000370544 0.674295967153147 0.426292853513776 -0.0323413178730686 ENSG00000143013 LMO4
ENST00000495705 0.73727193538374 0.509543244927768 -0.0324984226577638 ENSG00000143013 LMO4
ENST00000370542 0.754348916429075 0.533435124935998 -0.0275385390263151 ENSG00000143013 LMO4
ENST00000489303 0.78097779602756 0.572433291794878 -0.0254997856398787 ENSG00000143013 LMO4
ENST00000458097 0.888023738135363 0.751624124579406 -0.0239105574409736 ENSG00000237505 RP11-76N22.2
ENST00000316005 0.0438086680319716 0.00424447132567301 -0.15375499111716 ENSG00000065243 PKN2
ENST00000370521 0.0997166514676404 0.0153210190532525 -0.117001378696015 ENSG00000065243 PKN2
ENST00000370505 0.0717141947182267 0.00901904309964871 -0.121678663565972 ENSG00000065243 PKN2
ENST00000370513 0.0585998444432383 0.0066295171767546 -0.128561061618955 ENSG00000065243 PKN2
ENST00000436111 0.0291458051134582 0.00230100958448175 -0.191847984599039 ENSG00000065243 PKN2
ENST00000544045 0.0690378002804627 0.00850788786602005 -0.128860125124196 ENSG00000065243 PKN2
ENST00000449189 0.41081748971906 0.166767407545615 -0.097626843504554 ENSG00000065243 PKN2
ENST00000495119 0.955416536058461 0.892070128297722 -0.00945157899436825 ENSG00000065243 PKN2
ENST00000370500 0.802385612698974 0.606400529250151 -0.0319156268192371 ENSG00000137947 GTF2B
ENST00000448623 0.789656638405182 0.586177524373223 -0.0341025154545243 ENSG00000137947 GTF2B
ENST00000494819 0.771315216795889 0.558437790257093 -0.038108283860522 ENSG00000137947 GTF2B
ENST00000418217 0.683774913001487 0.437977867827271 -0.0511453048924264 ENSG00000137947 GTF2B
ENST00000486078 0.414555217919518 0.169629828287592 -0.0934175648775003 ENSG00000137947 GTF2B
ENST00000471296 0.349180953037872 0.124365092173577 -0.108164063258725 ENSG00000137947 GTF2B
ENST00000471471 0.267616917543717 0.078369190332149 -0.122224900483864 ENSG00000137947 GTF2B
ENST00000446900 0.48984969799087 0.231260472293729 -0.0581505821432277 ENSG00000137944 CCBL2
ENST00000370491 0.533414763697557 0.271682643554563 -0.053090858430018 ENSG00000137944 CCBL2
ENST00000260508 0.530159314366099 0.268724362233033 -0.0534462909041178 ENSG00000137944 CCBL2
ENST00000370485 0.545656897555875 0.282906143783732 -0.0518225107974088 ENSG00000137944 CCBL2
ENST00000370486 0.932262652947439 0.839298415484916 0.0112046926305744 ENSG00000137944 CCBL2
ENST00000321792 0.897933310187391 0.770603718284944 0.018652799796412 ENSG00000213516 RBMXL1
ENST00000399794 0.895053156784523 0.76536374344974 0.0191205867755364 ENSG00000213516 RBMXL1
ENST00000413769 0.715996021917833 0.479765275470581 0.0514451028983959 ENSG00000213516 RBMXL1
ENST00000370481 0.835771290469516 0.657686131776867 0.0226896801662346 ENSG00000117226 GBP3
ENST00000370482 0.835771290469516 0.657686131776867 0.0226896801662346 ENSG00000117226 GBP3
ENST00000489444 0.835820533861399 0.657761163708352 0.022669958530066 ENSG00000117226 GBP3
ENST00000493594 0.771246981583173 0.558342004670643 0.0296404518169934 ENSG00000117226 GBP3
ENST00000235878 0.591922082254535 0.330428321758177 0.0504553812872518 ENSG00000117226 GBP3
ENST00000461384 0.655213303112871 0.403017950785181 -0.0564034591882721 ENSG00000117226 GBP3
ENST00000445969 0.964339220516662 0.912506136254317 -0.00714455317421066 ENSG00000117226 GBP3
ENST00000564665 0.531869404265189 0.270220294300354 0.069438584914784 ENSG00000117226 GBP3
ENST00000475853 0.819468733382043 0.632771899030909 0.0319391808380207 ENSG00000117226 GBP3
ENST00000568006 0.86175173796855 0.703679597990011 0.0254684730547294 ENSG00000117226 GBP3
ENST00000564037 0.770633024597576 0.557512308309155 0.0414798694218405 ENSG00000117226 GBP3
ENST00000370473 0.60353173575809 0.342913228457024 -0.0438751944282669 ENSG00000117228 GBP1
ENST00000484970 0.0904163782686784 0.0130204922421878 -0.164437329693715 ENSG00000117228 GBP1
ENST00000479889 0.0400895803716552 0.0037114261701222 -0.191368175383872 ENSG00000117228 GBP1
ENST00000468959 0.054830558539154 0.00596984225356034 -0.181274717654099 ENSG00000117228 GBP1
ENST00000495131 0.790093798853462 0.586724963434681 0.0394186199388098 ENSG00000117228 GBP1
ENST00000459831 0.94594035437216 0.869443077996059 -0.012542608304503 ENSG00000117228 GBP1
ENST00000493139 0.849454778011234 0.680972272315262 0.0309459946681294 ENSG00000117228 GBP1
ENST00000469194 0.965247464295557 0.914801412203131 -0.00742251579707423 ENSG00000117228 GBP1
ENST00000464839 0.798283595560027 0.60005732413087 -0.0370918018162222 ENSG00000162645 GBP2
ENST00000370466 0.781034129745837 0.572580935604076 -0.040108583622375 ENSG00000162645 GBP2
ENST00000330947 0.843168225889444 0.670329446609298 0.0324613403094471 ENSG00000197147 LRRC8B
ENST00000439853 0.780948487977241 0.572373048305271 0.0434960229064849 ENSG00000197147 LRRC8B
ENST00000443562 0.952299387661484 0.884805792496945 -0.0110185625047186 ENSG00000231999 RP5-1007M22.2
ENST00000429074 0.420483932908532 0.173967703850696 -0.093241414997192 ENSG00000230735 RP11-413E1.4
ENST00000370454 0.530434698067532 0.268962430603854 -0.0550800198878287 ENSG00000171488 LRRC8C
ENST00000479252 0.565112830724481 0.302663771086386 -0.0512278081024635 ENSG00000171488 LRRC8C
ENST00000370453 0.0349284400883233 0.00300732773725984 -0.127540855977293 ENSG00000271949 RP11-302M6.4
ENST00000482063 0.2462862135429 0.0679164540725245 -0.1151687831559 ENSG00000171488 LRRC8C
ENST00000525774 0.00310077751716758 9.15895233416565e-05 -0.249130586062969 ENSG00000171492 LRRC8D
ENST00000337338 0.0427224082624438 0.00408266845400875 -0.141970212649685 ENSG00000171492 LRRC8D
ENST00000394593 0.0396931140908962 0.00366179950826062 -0.142967095554464 ENSG00000171492 LRRC8D
ENST00000532201 0.00849664190767375 0.00038619061909707 -0.225084575311841 ENSG00000171492 LRRC8D
ENST00000414841 0.00461741776115131 0.000162851552634774 -0.237366310236418 ENSG00000171492 LRRC8D
ENST00000527156 0.00808397767020129 0.000359593967055042 -0.224398592617756 ENSG00000171492 LRRC8D
ENST00000441269 0.00145292664284367 3.11085770472882e-05 -0.25285751293936 ENSG00000171492 LRRC8D
ENST00000394583 0.92071523188909 0.814798813650934 -0.0142723851188856 ENSG00000162664 ZNF326
ENST00000340281 0.92871340853642 0.831674135963768 -0.0129502711517354 ENSG00000162664 ZNF326
ENST00000361911 0.497861213579384 0.238289822189266 0.0859580499166825 ENSG00000162664 ZNF326
ENST00000370447 0.759413248214554 0.540822116241248 -0.0367866953188354 ENSG00000162664 ZNF326
ENST00000455342 0.89586393820106 0.767009792882968 -0.0181025791074446 ENSG00000162664 ZNF326
ENST00000370440 0.0494674067749715 0.00510930190336557 -0.14251020084035 ENSG00000122482 ZNF644
ENST00000347275 0.05098590133084 0.00533767040487269 -0.141947226783487 ENSG00000122482 ZNF644
ENST00000337393 0.0317196809562324 0.0026112654476335 -0.148719978955326 ENSG00000122482 ZNF644
ENST00000361321 0.0403478592452671 0.00374486553324833 -0.143376482771628 ENSG00000122482 ZNF644
ENST00000467231 0.0527807274256314 0.0056423516569897 -0.136902194887075 ENSG00000122482 ZNF644
ENST00000479798 0.547522905784215 0.284698753329654 -0.0764966423748398 ENSG00000122482 ZNF644
ENST00000498303 0.00106127702855371 1.95442936706382e-05 -0.26616749775624 ENSG00000122482 ZNF644
ENST00000370425 0.973964976751993 0.934851077330064 -0.00605429278121296 ENSG00000162669 HFM1
ENST00000294696 0.973964976751993 0.934851077330064 -0.00605429278121296 ENSG00000162669 HFM1
ENST00000370424 0.973964976751993 0.934851077330064 -0.00605429278121296 ENSG00000162669 HFM1
ENST00000481900 0.965841458688592 0.916061509306069 -0.00780347388388411 ENSG00000162669 HFM1
ENST00000488023 0.965841458688592 0.916061509306069 -0.00780347388388411 ENSG00000162669 HFM1
ENST00000448819 0.965247464295557 0.914657580287277 -0.00793367793377668 ENSG00000162669 HFM1
ENST00000427444 0.970353348842395 0.926148252612794 -0.00686669432895822 ENSG00000162669 HFM1
ENST00000430031 0.480189092292009 0.223249965729137 0.0920700720273823 ENSG00000097046 CDC7
ENST00000234626 0.430773938918344 0.18161998719399 0.0998697052483938 ENSG00000097046 CDC7
ENST00000428239 0.399926079351945 0.158645891475618 0.10510978541664 ENSG00000097046 CDC7
ENST00000212355 0.061951613366516 0.00721960652224333 -0.167119326725347 ENSG00000069702 TGFBR3
ENST00000533089 0.094227290216519 0.0139394100337746 -0.158498197924477 ENSG00000069702 TGFBR3
ENST00000370399 0.125646546567095 0.0220889434978885 -0.148960228333762 ENSG00000069702 TGFBR3
ENST00000525962 0.115586042573972 0.0192653857111161 -0.155663387120083 ENSG00000069702 TGFBR3
ENST00000532540 0.0824765840022662 0.0112252362775306 -0.164759686316901 ENSG00000069702 TGFBR3
ENST00000465892 0.0719214899124188 0.00906696706760322 -0.171387219643554 ENSG00000069702 TGFBR3
ENST00000370360 0.279566148412808 0.0844593213780308 -0.0999203324404861 ENSG00000174842 GLMN
ENST00000534881 0.279566148412808 0.0844593213780308 -0.0999203324404861 ENSG00000174842 GLMN
ENST00000495106 0.279054020292491 0.0841471319479045 -0.0999796977676653 ENSG00000174842 GLMN
ENST00000495852 0.173656004591648 0.0379103046144279 -0.129257373518501 ENSG00000174842 GLMN
ENST00000463560 0.324764316353507 0.10961251347828 -0.101930580382973 ENSG00000174842 GLMN
ENST00000610020 0.154045278621913 0.0309960918934433 -0.107308747881993 ENSG00000122484 RPAP2
ENST00000484158 0.297148464678233 0.0939340677384465 -0.109221290286025 ENSG00000122484 RPAP2
ENST00000477322 0.164375279528269 0.0346556439101369 -0.142487348098344 ENSG00000122484 RPAP2
ENST00000370331 4.83636527191099e-08 3.56894980247353e-11 -0.349005213188538 ENSG00000067208 EVI5
ENST00000540033 4.83636527191099e-08 3.55407274410019e-11 -0.349015331116962 ENSG00000067208 EVI5
ENST00000543509 4.01137744764721e-07 5.92027404399419e-10 -0.347706319171086 ENSG00000067208 EVI5
ENST00000491940 2.27901937604948e-05 1.15003310927195e-07 -0.309325844186533 ENSG00000067208 EVI5
ENST00000492513 0.404978302861653 0.162390854099162 -0.102615552476144 ENSG00000067208 EVI5
ENST00000468580 0.000349346227145335 4.2092313871962e-06 -0.284445329634358 ENSG00000067208 EVI5
ENST00000492613 8.91115214395235e-05 6.42891624913697e-07 -0.321019154590202 ENSG00000067208 EVI5
ENST00000474806 5.95415033351704e-06 1.88215638477641e-08 -0.344001802184638 ENSG00000067208 EVI5
ENST00000466778 5.69331013793467e-06 1.78555017402589e-08 -0.384301556726471 ENSG00000067208 EVI5
ENST00000370321 0.720563266804985 0.486391347945216 0.0208483654061673 ENSG00000122406 RPL5
ENST00000470843 0.713238062366198 0.476222186493669 0.0248644184598455 ENSG00000122406 RPL5
ENST00000315741 0.672375148185095 0.423523756485021 0.0279445534635075 ENSG00000122406 RPL5
ENST00000461952 0.718109160675864 0.483043726187951 0.0254639759135272 ENSG00000122406 RPL5
ENST00000497519 0.950816140002178 0.880590151127043 0.00555975939656601 ENSG00000122406 RPL5
ENST00000370310 0.0249052377792536 0.00181787433777431 -0.2185376468769 ENSG00000154511 FAM69A
ENST00000540243 0.151108096915615 0.0300579649965082 -0.114680742650189 ENSG00000143033 MTF2
ENST00000545708 0.151108096915615 0.0300579649965082 -0.114680742650189 ENSG00000143033 MTF2
ENST00000370298 0.151108096915615 0.0300579649965082 -0.114680742650189 ENSG00000143033 MTF2
ENST00000474314 0.632711717982775 0.376895682095894 -0.0588490099135981 ENSG00000143033 MTF2
ENST00000473430 0.497456148155528 0.237982580769062 -0.0772555244522613 ENSG00000143033 MTF2
ENST00000494963 0.541635987905684 0.279067525787432 -0.0710924104980225 ENSG00000143033 MTF2
ENST00000471953 0.123770845600981 0.0215456286480085 -0.122301802185122 ENSG00000143033 MTF2
ENST00000370303 0.113509066984932 0.0186982300071081 -0.125429273277813 ENSG00000143033 MTF2
ENST00000467953 0.185382389318495 0.0423839236254551 -0.127980395028557 ENSG00000143033 MTF2
ENST00000497976 0.0494028919705726 0.00509618936372224 -0.184834192709609 ENSG00000143033 MTF2
ENST00000476037 0.243267210591255 0.0664260008561911 -0.127854321864083 ENSG00000143033 MTF2
ENST00000487263 0.114711515179048 0.0190432773309363 -0.16798003052394 ENSG00000143033 MTF2
ENST00000489480 0.528207138832227 0.266905216277715 -0.0807323416681777 ENSG00000143033 MTF2
ENST00000370282 0.794910077129189 0.594433703242033 -0.0292458642570627 ENSG00000117500 TMED5
ENST00000370290 0.7128049678269 0.475770571044301 -0.0399784963904374 ENSG00000117500 TMED5
ENST00000483033 0.929926337147918 0.834268524802422 0.0129129436555824 ENSG00000117500 TMED5
ENST00000479918 0.894720228344152 0.764776495465372 -0.0157132105128672 ENSG00000117500 TMED5
ENST00000370280 0.610952240250441 0.350743307421656 -0.0456384506760626 ENSG00000117500 TMED5
ENST00000343253 0.0917620081985324 0.0133576661491184 -0.111419137747947 ENSG00000122483 CCDC18
ENST00000528942 0.941933788672565 0.860969650043253 0.0116639689912752 ENSG00000122483 CCDC18
ENST00000334652 0.0669103956784961 0.00811283737116884 -0.140482200494654 ENSG00000122483 CCDC18
ENST00000557479 0.0669103956784961 0.00811283737116884 -0.140482200494654 ENSG00000122483 CCDC18
ENST00000338949 0.0669103956784961 0.00811283737116884 -0.140482200494654 ENSG00000122483 CCDC18
ENST00000401026 0.0670502657739643 0.008149442497134 -0.140463062123729 ENSG00000122483 CCDC18
ENST00000370276 0.0711565477471916 0.0089095296520537 -0.145548162277236 ENSG00000122483 CCDC18
ENST00000481180 0.457680474169578 0.203611661966835 -0.0920844529141613 ENSG00000122483 CCDC18
ENST00000455267 0.0406153747793765 0.00378045715886699 -0.204477564999812 ENSG00000122483 CCDC18
ENST00000447456 0.874862631190384 0.726777409667813 -0.0260701307679931 ENSG00000122483 CCDC18
ENST00000413606 0.290478186109631 0.0901483659279021 -0.088642089067806 ENSG00000223745 RP4-717I23.3
ENST00000457025 0.188701194601441 0.0436751248354245 -0.115991628622356 ENSG00000223745 RP4-717I23.3
ENST00000446528 0.0593146810857968 0.00674643427991879 -0.167480642488917 ENSG00000223745 RP4-717I23.3
ENST00000451302 0.223675479492316 0.0579523605560456 -0.0942800781937159 ENSG00000223745 RP4-717I23.3
ENST00000415150 0.104655846671614 0.0164555075196151 -0.156865250466105 ENSG00000223745 RP4-717I23.3
ENST00000455474 0.152594316768286 0.0305225064479598 -0.129300922482165 ENSG00000223745 RP4-717I23.3
ENST00000447577 0.239769058774664 0.0649252513135308 -0.098957883648111 ENSG00000223745 RP4-717I23.3
ENST00000442860 0.403730686150782 0.161402391113368 -0.0944248283098519 ENSG00000223745 RP4-717I23.3
ENST00000414430 0.275766034172854 0.0823865578658331 -0.115075154777768 ENSG00000223745 RP4-717I23.3
ENST00000429859 0.144269290898954 0.0278667839965032 -0.131838701427113 ENSG00000223745 RP4-717I23.3
ENST00000427669 0.283441323590771 0.0865435878908064 -0.11379704402199 ENSG00000223745 RP4-717I23.3
ENST00000424517 0.107222453241666 0.0170917819582071 -0.156479023841257 ENSG00000223745 RP4-717I23.3
ENST00000450843 0.18419467697622 0.0419464703506925 -0.117807277960578 ENSG00000223745 RP4-717I23.3
ENST00000440778 0.259374433631085 0.0743257256667185 -0.111902753415635 ENSG00000223745 RP4-717I23.3
ENST00000421202 0.40235053934568 0.160438769018866 -0.0790911121000767 ENSG00000223745 RP4-717I23.3
ENST00000436200 0.17666488413549 0.0390545876247392 -0.141229515185896 ENSG00000223745 RP4-717I23.3
ENST00000432741 0.201426793885125 0.0487525634428282 -0.132522769844265 ENSG00000223745 RP4-717I23.3
ENST00000411670 0.84994388492172 0.682120805060292 -0.0233193072302141 ENSG00000223745 RP4-717I23.3
ENST00000452347 0.957449174662177 0.896547936000357 -0.00881743441349602 ENSG00000223745 RP4-717I23.3
ENST00000438777 0.768204491453769 0.553713467561876 -0.0414507053732183 ENSG00000223745 RP4-717I23.3
ENST00000449305 0.810690014026898 0.61882316234199 -0.0347324424140538 ENSG00000223745 RP4-717I23.3
ENST00000457387 0.798877242728847 0.600798617438624 -0.0366168216582154 ENSG00000223745 RP4-717I23.3
ENST00000445076 0.787219067828993 0.582386116963158 -0.0385194300566948 ENSG00000223745 RP4-717I23.3
ENST00000370272 0.539836854669316 0.27727352799812 -0.0532179914833857 ENSG00000117505 DR1
ENST00000370267 0.624109490840316 0.366938371493414 -0.0413722823310745 ENSG00000117505 DR1
ENST00000481583 0.572310151072577 0.309975978407938 -0.0732413961789378 ENSG00000117505 DR1
ENST00000370256 0.345374544636807 0.12213985676051 -0.0793461001273908 ENSG00000137942 FNBP1L
ENST00000271234 0.345374544636807 0.12213985676051 -0.0793461001273908 ENSG00000137942 FNBP1L
ENST00000260506 0.345374544636807 0.12213985676051 -0.0793461001273908 ENSG00000137942 FNBP1L
ENST00000604705 0.2357018299345 0.0630763984844112 -0.102405888000987 ENSG00000137942 FNBP1L
ENST00000370253 0.30608855344683 0.098662903901798 -0.0848947151347015 ENSG00000137942 FNBP1L
ENST00000424449 0.560070932620737 0.297287540041434 -0.0625818088862397 ENSG00000137942 FNBP1L
ENST00000603526 0.882830010847476 0.741767285481837 -0.0241057746642328 ENSG00000137942 FNBP1L
ENST00000370247 0.308461052035176 0.0999847544347109 -0.0718778249132698 ENSG00000137936 BCAR3
ENST00000260502 0.0783719393965994 0.0103871472229542 -0.117428214157005 ENSG00000137936 BCAR3
ENST00000370244 0.0482179872304808 0.00489458434224915 -0.126977185254572 ENSG00000137936 BCAR3
ENST00000539242 0.813333981959829 0.623004517079893 -0.023385300154885 ENSG00000137936 BCAR3
ENST00000370243 0.0593523148149677 0.00675908790836874 -0.126269050067415 ENSG00000137936 BCAR3
ENST00000538653 0.682182748945617 0.435905811494599 -0.0483797879214855 ENSG00000137936 BCAR3
ENST00000466632 0.84962203564415 0.681370065610728 0.0272688737809527 ENSG00000137936 BCAR3
ENST00000490377 0.315830118452069 0.104096543181437 0.118698810082985 ENSG00000137936 BCAR3
ENST00000427243 0.277991024044806 0.0834921575487459 -0.123424941190244 ENSG00000224093 RP5-1033H22.2
ENST00000417401 0.250221899826559 0.0697820339742182 -0.125101799590985 ENSG00000224093 RP5-1033H22.2
ENST00000479503 0.0226374478820228 0.00157763719951764 -0.192911861791809 ENSG00000137936 BCAR3
ENST00000469315 0.056869916251909 0.00633483948613965 -0.204190401757562 ENSG00000137936 BCAR3
ENST00000436063 0.877475375616134 0.731869064440252 -0.0162503923975195 ENSG00000067334 DNTTIP2
ENST00000496535 0.703323337898826 0.462954349842008 0.0524917926057483 ENSG00000067334 DNTTIP2
ENST00000359208 0.912629986951237 0.799112044158206 -0.01206867000531 ENSG00000067334 DNTTIP2
ENST00000460191 0.838205717368849 0.661875883825402 -0.0206195159992046 ENSG00000067334 DNTTIP2
ENST00000496672 0.390166578715541 0.151728389328928 -0.0738832016177552 ENSG00000067334 DNTTIP2
ENST00000528680 0.389231360870012 0.150984546704778 -0.081233786873787 ENSG00000067334 DNTTIP2
ENST00000370238 0.834729432099487 0.655761137381264 -0.0284262030291136 ENSG00000023909 GCLM
ENST00000467772 0.72932035051804 0.498278012332576 -0.049121930320596 ENSG00000023909 GCLM
ENST00000552844 0.897168704876691 0.769359810629182 0.0167409968903406 ENSG00000137962 ARHGAP29
ENST00000260526 0.9557944991132 0.892699968102493 0.00763710535508063 ENSG00000137962 ARHGAP29
ENST00000482481 0.861308432457048 0.702904861526161 0.0250704869315074 ENSG00000137962 ARHGAP29
ENST00000370217 0.508850504811845 0.248602260758438 -0.0690328638280616 ENSG00000137962 ARHGAP29
ENST00000394233 0.229659846433438 0.0605122255412851 -0.0875732767978597 ENSG00000117528 ABCD3
ENST00000454898 0.242220513288414 0.0659877347078356 -0.0867721464013 ENSG00000117528 ABCD3
ENST00000536817 0.257771126232307 0.0733795503296388 -0.0851589131855603 ENSG00000117528 ABCD3
ENST00000370214 0.23281212075491 0.061768235958062 -0.0871840122451524 ENSG00000117528 ABCD3
ENST00000315713 0.153867072012163 0.0309290363962853 -0.117357735322735 ENSG00000117528 ABCD3
ENST00000468860 0.140963393926831 0.0268125746266215 -0.128819113346588 ENSG00000117528 ABCD3
ENST00000493416 0.893153178709192 0.761403174279475 -0.021935442961333 ENSG00000117528 ABCD3
ENST00000484213 0.600904621401705 0.340113328388795 -0.0545070914160242 ENSG00000117528 ABCD3
ENST00000464165 0.791001114714732 0.588300050971515 -0.038181958987583 ENSG00000117528 ABCD3
ENST00000334047 0.0629021696450364 0.00738656282465289 -0.155835124427714 ENSG00000117525 F3
ENST00000370207 0.0652875388664001 0.00780756195899219 -0.154682993083992 ENSG00000117525 F3
ENST00000478217 0.0729985971078007 0.00928614693319977 -0.164549469061545 ENSG00000117525 F3
ENST00000480356 0.109807754664314 0.0177827336471971 -0.143172715527404 ENSG00000117525 F3
ENST00000370206 0.990882273605968 0.97485255689096 -0.00103387500490438 ENSG00000117519 CNN3
ENST00000538964 0.982044892887152 0.953366526255292 0.00194774900271276 ENSG00000117519 CNN3
ENST00000394202 0.994508838586578 0.98625265282744 0.000572311967477322 ENSG00000117519 CNN3
ENST00000545882 0.988823096029038 0.969710076796421 0.00130124326242837 ENSG00000117519 CNN3
ENST00000461018 0.26493312459276 0.0769837046922864 0.0760913154703526 ENSG00000117519 CNN3
ENST00000487539 0.407208320003539 0.164184287636453 0.0582771409444389 ENSG00000117519 CNN3
ENST00000415017 0.886346713121611 0.748350829810107 0.0118044921083046 ENSG00000117519 CNN3
ENST00000474409 0.291090105671396 0.0905111933514132 -0.0682354860936513 ENSG00000117519 CNN3
ENST00000452846 0.759983415738437 0.541549876139617 -0.0461691994596348 ENSG00000235501 RP4-639F20.1
ENST00000438509 0.770997633522824 0.558052720709995 -0.0448780078444714 ENSG00000235501 RP4-639F20.1
ENST00000370205 0.602299309060494 0.341535240821207 -0.0634356554233344 ENSG00000172339 ALG14
ENST00000604534 0.620779982532532 0.362648808581082 0.0599284372596315 ENSG00000271092 TMEM56-RWDD3
ENST00000604203 0.478614484355136 0.221955034966329 0.0781917663575762 ENSG00000271092 TMEM56-RWDD3
ENST00000370202 0.476396174087781 0.220061913631756 0.0790934495333189 ENSG00000122481 RWDD3
ENST00000429514 0.49911558668953 0.23926393044334 0.0783871277864473 ENSG00000122481 RWDD3
ENST00000263893 0.476725955266995 0.220310401397344 0.07908084798782 ENSG00000122481 RWDD3
ENST00000492639 0.513376654399402 0.252689422628925 0.0781630619880206 ENSG00000122481 RWDD3
ENST00000495272 0.46728223145111 0.212082005946671 0.0805491678629415 ENSG00000122481 RWDD3
ENST00000497058 0.476725955266995 0.220310401397344 0.07908084798782 ENSG00000122481 RWDD3
ENST00000473397 0.467328486004045 0.21215716323686 0.0805705837490247 ENSG00000122481 RWDD3
ENST00000444665 0.558989313859658 0.296188926512486 0.074064686056973 ENSG00000228852 RP11-57H12.5
ENST00000468715 0.209058873461505 0.0517939978283342 0.123577634778884 ENSG00000137970 RPL7P9
ENST00000482253 0.00453624389628945 0.00015846258887406 -0.229348151729818 ENSG00000117569 PTBP2
ENST00000609116 0.00338590339157608 0.00010350725297149 -0.234663217168301 ENSG00000117569 PTBP2
ENST00000460706 0.000302234709732051 3.47991868632005e-06 -0.340723615903788 ENSG00000117569 PTBP2
ENST00000370197 0.00393656860236373 0.000130935580052359 -0.228262576558708 ENSG00000117569 PTBP2
ENST00000370198 0.00393656860236373 0.000130935580052359 -0.228262576558708 ENSG00000117569 PTBP2
ENST00000476419 0.00375003677344231 0.000121963995377124 -0.232832722795759 ENSG00000117569 PTBP2
ENST00000426398 0.00392050906173648 0.000130231236779296 -0.228403440712903 ENSG00000117569 PTBP2
ENST00000394184 0.00400647302840138 0.000133858515725376 -0.231066613690647 ENSG00000117569 PTBP2
ENST00000541987 0.00477772244778937 0.000170268158292985 -0.229802029756788 ENSG00000117569 PTBP2
ENST00000459735 0.0857544303748969 0.011935955072637 -0.152558411950625 ENSG00000117569 PTBP2
ENST00000476783 0.0618868427714771 0.0072069211164752 -0.163429159417254 ENSG00000117569 PTBP2
ENST00000492905 0.0618868427714771 0.0072069211164752 -0.163429159417254 ENSG00000117569 PTBP2
ENST00000370192 0.135617952362627 0.0250958482857928 -0.144727165926938 ENSG00000188641 DPYD
ENST00000422980 0.048053338021586 0.00487422056113212 -0.197314252236421 ENSG00000232878 DPYD-AS1
ENST00000474241 0.387888306127157 0.15016470534439 -0.110926728186225 ENSG00000188641 DPYD
ENST00000423006 0.245947858770589 0.0677665100455268 -0.125272230279911 ENSG00000188641 DPYD
ENST00000306031 0.28773994539813 0.0887557688207834 -0.118850256805621 ENSG00000188641 DPYD
ENST00000460019 0.169818229098452 0.0365845693828742 -0.157036846941976 ENSG00000188641 DPYD
ENST00000602672 0.135230380264294 0.0249492853408421 -0.167369001406762 ENSG00000269998 RP11-272L13.3
ENST00000424528 0.0703053489743161 0.00875717365926055 -0.167618868843843 ENSG00000225206 MIR137HG
ENST00000413670 0.645801932852759 0.392510269816107 0.0539464955449662 ENSG00000225206 MIR137HG
ENST00000538428 0.619114069945601 0.360429897068333 0.0575151821083851 ENSG00000225206 MIR137HG
ENST00000602852 0.616527709375217 0.35712161329283 0.0566475421601879 ENSG00000225206 MIR137HG
ENST00000602984 0.680535945072638 0.434019989943437 0.0494047917247326 ENSG00000225206 MIR137HG
ENST00000418344 0.0540186596295206 0.00584099582793675 -0.204534174982387 ENSG00000226053 RP5-1070A16.1
ENST00000370189 0.2483982103553 0.0689187841881513 -0.0947273019970306 ENSG00000162627 SNX7
ENST00000529992 0.244516229260892 0.0670590953717803 -0.0953328280644811 ENSG00000162627 SNX7
ENST00000306121 0.241355067394729 0.0656681406884327 -0.0958624766947778 ENSG00000162627 SNX7
ENST00000528824 0.207413043717015 0.0511385452607746 -0.103217004185295 ENSG00000162627 SNX7
ENST00000454199 0.642764768089399 0.389087906855145 -0.0600844074294656 ENSG00000162627 SNX7
ENST00000287474 0.797830560370215 0.599171625300984 -0.0399464921459432 ENSG00000156869 FRRS1
ENST00000414213 0.797830560370215 0.599171625300984 -0.0399464921459432 ENSG00000156869 FRRS1
ENST00000361915 0.708073666330876 0.46896863933123 -0.0440706096058888 ENSG00000162688 AGL
ENST00000294724 0.724757982907356 0.491873373482546 -0.0422867148961181 ENSG00000162688 AGL
ENST00000370163 0.724757982907356 0.491873373482546 -0.0422867148961181 ENSG00000162688 AGL
ENST00000370165 0.724757982907356 0.491873373482546 -0.0422867148961181 ENSG00000162688 AGL
ENST00000361302 0.712197614945135 0.474839630023106 -0.0439833876069204 ENSG00000162688 AGL
ENST00000370161 0.742236208171578 0.516300749018999 -0.0399724623741128 ENSG00000162688 AGL
ENST00000361522 0.749435485761465 0.526318434937473 -0.0389945310908139 ENSG00000162688 AGL
ENST00000370155 0.0465082252724486 0.00464279768940796 -0.166359044130113 ENSG00000117620 SLC35A3
ENST00000465289 0.0616640286673827 0.00715885987567591 -0.149879142900113 ENSG00000117620 SLC35A3
ENST00000427993 0.0512236450745308 0.00537645655580486 -0.160672003155517 ENSG00000117620 SLC35A3
ENST00000533028 0.0628990191727247 0.00738534159404713 -0.150085230567857 ENSG00000117620 SLC35A3
ENST00000532693 0.991071643691225 0.975570614265495 -0.00226022584712797 ENSG00000117620 SLC35A3
ENST00000370153 0.043328864758188 0.00416972857086767 -0.16965517259185 ENSG00000117620 SLC35A3
ENST00000422078 0.123871843309554 0.0215823176939955 -0.138876432350444 ENSG00000117620 SLC35A3
ENST00000370156 0.0352302729773053 0.0030463142853766 -0.180591309109589 ENSG00000117620 SLC35A3
ENST00000370152 0.287759964683068 0.0887834220219894 -0.076590331957743 ENSG00000156875 HIAT1
ENST00000432294 0.526100587034221 0.26498287063364 -0.0547266212127734 ENSG00000241073 RP4-714D9.2
ENST00000421661 0.702274055633504 0.461730197122177 -0.0536141279280271 ENSG00000156875 HIAT1
ENST00000287482 0.932710188704318 0.840146680953816 0.0152571948570452 ENSG00000156876 SASS6
ENST00000462159 0.932710188704318 0.840146680953816 0.0152571948570452 ENSG00000156876 SASS6
ENST00000370143 0.916215167123193 0.80621132778382 -0.0173004834311754 ENSG00000122435 TRMT13
ENST00000370141 0.894458553909842 0.7643796699182 0.0182759887238677 ENSG00000122435 TRMT13
ENST00000482437 0.898517463201022 0.771847802386684 -0.0196125133989533 ENSG00000122435 TRMT13
ENST00000370139 0.856103038757406 0.693827248700263 -0.0278263554404866 ENSG00000122435 TRMT13
ENST00000370138 0.953669652896768 0.888161661185337 0.0107999521178418 ENSG00000122477 LRRC39
ENST00000342895 0.953669652896768 0.888161661185337 0.0107999521178418 ENSG00000122477 LRRC39
ENST00000370137 0.953669652896768 0.888161661185337 0.0107999521178418 ENSG00000122477 LRRC39
ENST00000370132 0.129433405679014 0.0231881913173197 -0.119557648800676 ENSG00000137992 DBT
ENST00000370131 0.216144582094544 0.0547486211534446 -0.126520540954376 ENSG00000137992 DBT
ENST00000370128 0.452673152414775 0.199379757100549 -0.0566944475695558 ENSG00000137996 RTCA
ENST00000498617 0.950163440703036 0.878918231052217 -0.00821293352395527 ENSG00000137996 RTCA
ENST00000483474 0.927230733110959 0.828257966278119 -0.0119356354058953 ENSG00000137996 RTCA
ENST00000260563 0.520850812566081 0.260349100669636 -0.0492110532001656 ENSG00000137996 RTCA
ENST00000370126 0.654244155432968 0.402107152406446 -0.0511224099788407 ENSG00000137996 RTCA
ENST00000542213 0.322979452457034 0.10843679895438 -0.11691494532466 ENSG00000079335 CDC14A
ENST00000370125 0.753165383089245 0.531762554680126 -0.0435728900756624 ENSG00000079335 CDC14A
ENST00000361544 0.349948680262898 0.124798671934942 -0.111931908317772 ENSG00000079335 CDC14A
ENST00000370124 0.434813287323669 0.184930952661334 -0.0991848507412659 ENSG00000079335 CDC14A
ENST00000336454 0.760372037459499 0.541972911700998 -0.0425664659371693 ENSG00000079335 CDC14A
ENST00000544534 0.594614943304115 0.333163525971387 -0.069644427612733 ENSG00000079335 CDC14A
ENST00000370113 0.735795984387888 0.507817938059301 -0.0305336535379622 ENSG00000162694 EXTL2
ENST00000370114 0.69746372738874 0.455714045321692 -0.0342779165551858 ENSG00000162694 EXTL2
ENST00000535414 0.599615454817996 0.338681444841932 -0.0464960505395617 ENSG00000162694 EXTL2
ENST00000450240 0.685749055530205 0.440684295478825 -0.0395073654668185 ENSG00000162694 EXTL2
ENST00000416479 0.592878864272793 0.331610522332396 -0.0520468166989579 ENSG00000162694 EXTL2
ENST00000494907 0.701116385513928 0.460310324880261 -0.0449864687077643 ENSG00000162694 EXTL2
ENST00000480774 0.550321176218757 0.287448142180178 -0.0705318693572987 ENSG00000162694 EXTL2
ENST00000370112 0.00503998609909776 0.000183935197865511 -0.187704180980733 ENSG00000162695 SLC30A7
ENST00000357650 0.00041292155955365 5.19546269954602e-06 -0.226299858727294 ENSG00000162695 SLC30A7
ENST00000370111 0.268306212061108 0.0787071172812455 -0.127044277035692 ENSG00000162695 SLC30A7
ENST00000370105 0.371544069502195 0.139265018183657 -0.0772500620287446 ENSG00000117543 DPH5
ENST00000488789 0.358015746986027 0.130297389083662 -0.0776553114709154 ENSG00000117543 DPH5
ENST00000370109 0.353492518005841 0.127352725505754 -0.0795334621411634 ENSG00000117543 DPH5
ENST00000492067 0.487879001337816 0.229762147970055 -0.0713203088672072 ENSG00000117543 DPH5
ENST00000427040 0.76993331161121 0.556313142342267 0.0415314819877792 ENSG00000117543 DPH5
ENST00000481871 0.388104726108273 0.150314599570963 -0.0812484505261577 ENSG00000117543 DPH5
ENST00000593496 0.790848866729078 0.588006589925838 0.0397249252592602 ENSG00000269175 AC093157.1
ENST00000464270 0.359030934855687 0.130904527984909 -0.0788256311188665 ENSG00000117543 DPH5
ENST00000342173 0.351759695585129 0.126092809087109 -0.0798224668017054 ENSG00000117543 DPH5
ENST00000466807 0.342014843317492 0.119971993712181 -0.081456718133257 ENSG00000117543 DPH5
ENST00000477293 0.30329737816278 0.0971911608348296 -0.0868540688834702 ENSG00000117543 DPH5
ENST00000498372 0.30329737816278 0.0971911608348296 -0.0868540688834702 ENSG00000117543 DPH5
ENST00000488176 0.279681544315333 0.0845032887695742 -0.0906119496525016 ENSG00000117543 DPH5
ENST00000490732 0.278462550991503 0.0837371066051427 -0.0911112858425731 ENSG00000117543 DPH5
ENST00000476507 0.375267292258853 0.141837507971694 -0.0937848566155974 ENSG00000117543 DPH5
ENST00000481982 0.632475878399997 0.376632822052608 -0.0651785516574777 ENSG00000117543 DPH5
ENST00000453011 0.0702960564192904 0.0087522019262121 -0.18203651257993 ENSG00000233184 RP11-421L21.3
ENST00000446527 0.0710228766598581 0.00887506565169742 -0.171732900703758 ENSG00000233184 RP11-421L21.3
ENST00000416329 0.153154260197917 0.030691017469693 -0.146624220711657 ENSG00000233184 RP11-421L21.3
ENST00000454721 0.400814026840479 0.159318236498639 -0.0968578645290508 ENSG00000233184 RP11-421L21.3
ENST00000449473 0.435847195964374 0.185865976196748 -0.0870870974226263 ENSG00000233184 RP11-421L21.3
ENST00000305352 0.622921283762232 0.365273336281725 -0.0532223375595027 ENSG00000170989 S1PR1
ENST00000475821 0.944486349193548 0.866251487139762 0.0116498479071252 ENSG00000170989 S1PR1
ENST00000475289 0.973197296800864 0.933065013999713 -0.0064001691106296 ENSG00000170989 S1PR1
ENST00000358392 0.00919925554171657 0.000430767427346005 -0.140113047629921 ENSG00000060718 COL11A1
ENST00000353414 0.00919925554171657 0.000430767427346005 -0.140113047629921 ENSG00000060718 COL11A1
ENST00000370096 0.00915375201147411 0.000427643299540918 -0.14017172329554 ENSG00000060718 COL11A1
ENST00000470170 0.279507803218052 0.0844265287173086 -0.0992257309887577 ENSG00000060718 COL11A1
ENST00000512756 0.0167576148853044 0.00102019793493752 -0.133434075182124 ENSG00000060718 COL11A1
ENST00000465209 0.234012322069655 0.0622384975743855 -0.133412659916478 ENSG00000060718 COL11A1
ENST00000461720 0.427522772906248 0.179139321180436 -0.078131213676455 ENSG00000060718 COL11A1
ENST00000475980 0.882953327611099 0.742014625120224 -0.0226201018094554 ENSG00000060718 COL11A1
ENST00000427239 0.0198331988042959 0.00129869582507809 -0.131147834579825 ENSG00000060718 COL11A1
ENST00000447608 0.00429393333485767 0.000147062405504247 -0.181714299212078 ENSG00000060718 COL11A1
ENST00000524631 0.641847827878263 0.388115504982347 0.0557209435772962 ENSG00000185946 RNPC3
ENST00000531883 0.516695228572754 0.256230907118788 0.0837166017976307 ENSG00000185946 RNPC3
ENST00000533099 0.663095807729233 0.412951967194071 0.050945959902235 ENSG00000185946 RNPC3
ENST00000527062 0.391967392784029 0.153028453079233 0.101228140719319 ENSG00000185946 RNPC3
ENST00000423855 0.682926084146133 0.436899570397756 0.0489751885701795 ENSG00000185946 RNPC3
ENST00000533834 0.913584453713732 0.800493070589525 -0.0184964031345986 ENSG00000185946 RNPC3
ENST00000477657 0.938013187393484 0.851845332817896 -0.0138053399426699 ENSG00000240038 AMY2B
[truncated: 8,292,451 more chars]
