# Supplementary material for: High-throughput allele-specific expression across 250 environmental conditions
Source: Genome Res. 2016 Dec;26(12):1627–38. doi: 10.1101/gr.209759.116 (PMC5131815; doi:10.1101/gr.209759.116)
Supplement: Supplemental Material [file supp_gr.209759.116_Supplemental_Table_S6.tar.gz › DEG_results/DP10_DEG_stats_T43C1.txt]

t.id padj pval logFC ensg g.id
ENST00000440200 0.0979882297516308 0.00802713600134307 -0.161387643481355 ENSG00000230021 RP5-857K21.4
ENST00000416931 0.153675745330396 0.0204960079303768 -0.163341634657225 ENSG00000225972 MTND1P23
ENST00000414273 0.382629969022972 0.125627630325356 -0.109297429497487 ENSG00000237973 hsa-mir-6723
ENST00000342066 0.549046894643565 0.252871534595492 0.0725190077415556 ENSG00000187634 SAMD11
ENST00000341065 0.645249400455845 0.355050102077722 0.060811341436892 ENSG00000187634 SAMD11
ENST00000483767 0.799844778300665 0.576132665269665 -0.0296661421746607 ENSG00000188976 NOC2L
ENST00000327044 0.589995950235264 0.293142987106214 -0.0405642751998952 ENSG00000188976 NOC2L
ENST00000477976 0.565164393986784 0.268356355628157 -0.043161761050733 ENSG00000188976 NOC2L
ENST00000487214 0.740324342487973 0.479346833290491 -0.0309823256958905 ENSG00000188976 NOC2L
ENST00000469563 0.931264649446891 0.827099646837514 -0.0119527434588536 ENSG00000188976 NOC2L
ENST00000379370 0.97989438976069 0.943894160459372 0.00371736263380665 ENSG00000188157 AGRN
ENST00000419249 0.715405162435094 0.44561095854088 0.0494088712956352 ENSG00000188157 AGRN
ENST00000461111 0.974958273618947 0.931065732788168 0.00496982350480005 ENSG00000188157 AGRN
ENST00000418300 0.776824613985839 0.535017364948254 -0.0366877928639898 ENSG00000242590 RP11-54O7.14
ENST00000360001 0.949662883720452 0.870618536686568 0.00760911919236133 ENSG00000078808 SDF4
ENST00000465727 0.950699474219503 0.874115742946798 0.00739759899886633 ENSG00000078808 SDF4
ENST00000263741 0.950699474219503 0.874115742946798 0.00739759899886633 ENSG00000078808 SDF4
ENST00000494748 0.942779662612293 0.85262394328608 0.00925989106176986 ENSG00000078808 SDF4
ENST00000478938 0.945366979212848 0.859592407892319 0.00888312148131295 ENSG00000078808 SDF4
ENST00000403997 0.968745492176402 0.916512378178164 0.00492081330512356 ENSG00000078808 SDF4
ENST00000545427 0.867161354486929 0.699898202914513 0.0182185646395957 ENSG00000078808 SDF4
ENST00000459994 0.954130199501959 0.881716412119326 -0.00737562832223473 ENSG00000078808 SDF4
ENST00000379198 0.792102014005832 0.563071475576031 0.0368018072845608 ENSG00000176022 B3GALT6
ENST00000450390 0.923202500006932 0.809561419528908 0.0117731095140902 ENSG00000160087 UBE2J2
ENST00000347370 0.923202500006932 0.809561419528908 0.0117731095140902 ENSG00000160087 UBE2J2
ENST00000349431 0.941352191529684 0.848493456442282 0.00947612018929615 ENSG00000160087 UBE2J2
ENST00000348298 0.955232440181523 0.884819919301536 0.00727391264999109 ENSG00000160087 UBE2J2
ENST00000339385 0.808108125155707 0.591813818030109 0.0268992231365418 ENSG00000160087 UBE2J2
ENST00000400929 0.960052469260031 0.895146406726712 -0.00678185744686493 ENSG00000160087 UBE2J2
ENST00000464036 0.984028165008623 0.953910253959828 -0.00293439427913122 ENSG00000160087 UBE2J2
ENST00000360466 0.988914733992908 0.966598288607929 -0.00213315266772521 ENSG00000160087 UBE2J2
ENST00000400930 0.991540468617552 0.972967472724937 0.00172552208595372 ENSG00000160087 UBE2J2
ENST00000473215 0.957574904195775 0.889923840149991 0.00721580681938313 ENSG00000160087 UBE2J2
ENST00000435198 0.960354776493978 0.896168071206298 0.00684087177428211 ENSG00000160087 UBE2J2
ENST00000509720 0.999455191075897 0.998376749323359 -0.000107173433161731 ENSG00000160087 UBE2J2
ENST00000491779 0.909298384061507 0.779988277502381 -0.0156586970513971 ENSG00000160087 UBE2J2
ENST00000466752 0.939533926982527 0.843731250732504 -0.0117460752348944 ENSG00000160087 UBE2J2
ENST00000503294 0.9075995607728 0.775880105243915 -0.0170747513835238 ENSG00000160087 UBE2J2
ENST00000477894 0.832220947030244 0.63378720619662 -0.0285191325596829 ENSG00000160087 UBE2J2
ENST00000422076 0.81505009534473 0.602911256899149 -0.0315999050099668 ENSG00000160087 UBE2J2
ENST00000502382 0.785887207515439 0.552542218827643 -0.0365991349860447 ENSG00000160087 UBE2J2
ENST00000354700 0.614669074231108 0.318518239202882 0.0477200828613507 ENSG00000131584 ACAP3
ENST00000353662 0.587475713910684 0.29049183286263 0.0508035448037471 ENSG00000131584 ACAP3
ENST00000492936 0.526568777785395 0.231750215360714 0.0630694935933659 ENSG00000131584 ACAP3
ENST00000467278 0.514080566442912 0.221585275169634 0.0706422014397153 ENSG00000131584 ACAP3
ENST00000472541 0.906490292885821 0.773734458952252 0.0143294641557096 ENSG00000131584 ACAP3
ENST00000354980 0.758311516315146 0.506302149526072 0.034908494896877 ENSG00000131584 ACAP3
ENST00000479108 0.994402913561389 0.982224506219123 0.00118959265608194 ENSG00000131584 ACAP3
ENST00000438966 0.954799483756306 0.883445310399983 -0.00780401153121757 ENSG00000131584 ACAP3
ENST00000470030 0.737215794028633 0.474434478963744 0.038730175661498 ENSG00000127054 CPSF3L
ENST00000435064 0.969816944319759 0.918450133029419 0.00455775130605213 ENSG00000127054 CPSF3L
ENST00000323275 0.97201718592562 0.923579295781209 0.004269647692133 ENSG00000127054 CPSF3L
ENST00000411962 0.97201718592562 0.923579295781209 0.004269647692133 ENSG00000127054 CPSF3L
ENST00000462432 0.993501721891725 0.980046050409042 0.00124581218873268 ENSG00000127054 CPSF3L
ENST00000478641 0.772062132203052 0.526950503127946 0.0359371967957015 ENSG00000127054 CPSF3L
ENST00000458452 0.968745492176402 0.916462146962931 0.00467409093849612 ENSG00000127054 CPSF3L
ENST00000419704 0.968745492176402 0.916462146962931 0.00467409093849612 ENSG00000127054 CPSF3L
ENST00000540437 0.968745492176402 0.91636666382518 0.0046768242897378 ENSG00000127054 CPSF3L
ENST00000421495 0.968745492176402 0.916462146962931 0.00467409093849612 ENSG00000127054 CPSF3L
ENST00000532772 0.977922758226355 0.938569288263017 0.00345359469521383 ENSG00000127054 CPSF3L
ENST00000450926 0.996209712010282 0.988184384378112 0.000668695800457155 ENSG00000127054 CPSF3L
ENST00000545578 0.99385743695711 0.980970127953555 0.00107520830513871 ENSG00000127054 CPSF3L
ENST00000527098 0.99385743695711 0.980970127953555 0.00107520830513871 ENSG00000127054 CPSF3L
ENST00000528879 0.939904133865602 0.844817622671753 0.00891436246484801 ENSG00000127054 CPSF3L
ENST00000531377 0.698080512325399 0.419858700754722 0.0390889038808928 ENSG00000127054 CPSF3L
ENST00000527383 0.700866919727382 0.423848857744525 0.0492149574356905 ENSG00000127054 CPSF3L
ENST00000434694 0.997118231976642 0.991154137566266 -0.000542426854112746 ENSG00000127054 CPSF3L
ENST00000488042 0.835940266667014 0.640158676827175 -0.0235595491298319 ENSG00000127054 CPSF3L
ENST00000526797 0.865641955915876 0.696932603144356 -0.0198750153000077 ENSG00000127054 CPSF3L
ENST00000526332 0.865641955915876 0.696932603144356 -0.0198750153000077 ENSG00000127054 CPSF3L
ENST00000430786 0.905476640755926 0.771557370144223 -0.0148226503125688 ENSG00000127054 CPSF3L
ENST00000527719 0.920687100307064 0.803802728144253 -0.0127900562743718 ENSG00000127054 CPSF3L
ENST00000530031 0.917640722941835 0.797161057474473 -0.0132398205372463 ENSG00000127054 CPSF3L
ENST00000526113 0.956855913555571 0.888585421086087 -0.00715629832216354 ENSG00000127054 CPSF3L
ENST00000526904 0.953564762061001 0.880191588928036 -0.00766878517924073 ENSG00000127054 CPSF3L
ENST00000525603 0.9171428105964 0.795862651761022 -0.0142684847659612 ENSG00000127054 CPSF3L
ENST00000429572 0.960195820759681 0.89571633920708 -0.0079858289169175 ENSG00000127054 CPSF3L
ENST00000498173 0.960179213871214 0.895657571504366 -0.00799146024856405 ENSG00000127054 CPSF3L
ENST00000496353 0.961536635779259 0.898942893072561 -0.00774426095013217 ENSG00000127054 CPSF3L
ENST00000378891 0.955232440181523 0.884593762072342 0.00810685997807898 ENSG00000107404 DVL1
ENST00000378888 0.973945460929081 0.928629238318134 0.00513389657754911 ENSG00000107404 DVL1
ENST00000474033 0.0946045959760387 0.00749768527418375 0.107090623273909 ENSG00000162576 MXRA8
ENST00000309212 0.100608740346294 0.0085049956049848 0.116759853115772 ENSG00000162576 MXRA8
ENST00000477278 0.104829564927481 0.00919813097324511 0.115660433929889 ENSG00000162576 MXRA8
ENST00000342753 0.100608740346294 0.00849571378346293 0.116767883406613 ENSG00000162576 MXRA8
ENST00000445648 0.10119956601124 0.00858494507422001 0.11659648539285 ENSG00000162576 MXRA8
ENST00000473097 0.0989594836963231 0.00821751633754294 0.105751876082269 ENSG00000162576 MXRA8
ENST00000478517 0.0706555028625821 0.00419468530511217 0.118092503528275 ENSG00000162576 MXRA8
ENST00000476718 0.182516658870993 0.0287839631149766 0.100484058383474 ENSG00000162576 MXRA8
ENST00000464351 0.910591592309897 0.782591700811529 0.0189548216742804 ENSG00000162576 MXRA8
ENST00000338370 0.859398152403428 0.683258498241158 -0.0228479929372983 ENSG00000175756 AURKAIP1
ENST00000338338 0.869913956766959 0.705421371252385 -0.020938274023861 ENSG00000175756 AURKAIP1
ENST00000321751 0.875040312042633 0.714266794373839 -0.0204678197139403 ENSG00000175756 AURKAIP1
ENST00000378853 0.878892855296378 0.721563982508618 -0.0199293464942898 ENSG00000175756 AURKAIP1
ENST00000489799 0.943432187049965 0.854927840602365 0.0102475302002287 ENSG00000175756 AURKAIP1
ENST00000496905 0.889226095141205 0.74073499843806 0.0200356198144591 ENSG00000175756 AURKAIP1
ENST00000480479 0.527783204225481 0.232960049092963 -0.050772160974354 ENSG00000221978 CCNL2
ENST00000482621 0.776835184008022 0.535125028780565 0.0267729480543845 ENSG00000221978 CCNL2
ENST00000408952 0.776835184008022 0.535125028780565 0.0267729480543845 ENSG00000221978 CCNL2
ENST00000463260 0.0251259712979237 0.000470920232943432 -0.174353580731814 ENSG00000221978 CCNL2
ENST00000400809 0.64381750998657 0.352914796168817 0.0393427841056201 ENSG00000221978 CCNL2
ENST00000496007 0.641530901665593 0.350305969214702 0.0395356281997042 ENSG00000221978 CCNL2
ENST00000482365 0.912040096795625 0.784536615307802 0.0120457905671079 ENSG00000221978 CCNL2
ENST00000481223 0.641422636062428 0.350153872455347 0.0396523296055558 ENSG00000221978 CCNL2
ENST00000418865 0.842193511826833 0.650634911670655 0.0209477948848741 ENSG00000221978 CCNL2
ENST00000505849 0.943298812630919 0.854260067462803 -0.00813339073939587 ENSG00000221978 CCNL2
ENST00000488340 0.579175091806278 0.282260580163664 0.0472602198444036 ENSG00000221978 CCNL2
ENST00000492998 0.0478982986946422 0.00172865137479034 -0.168326513322526 ENSG00000221978 CCNL2
ENST00000469113 0.39596469095033 0.133422244427972 0.0769347889032047 ENSG00000221978 CCNL2
ENST00000471930 0.227057911127103 0.045114200231386 0.107111367754351 ENSG00000221978 CCNL2
ENST00000408918 0.432229739487929 0.157798217286634 0.0722190434337079 ENSG00000221978 CCNL2
ENST00000473872 0.853957512912872 0.673728745397265 0.0239545312873913 ENSG00000221978 CCNL2
ENST00000425598 0.35227171435148 0.107093059339946 0.089522121731835 ENSG00000221978 CCNL2
ENST00000344843 0.742726849021655 0.482761397736244 -0.0287841108454083 ENSG00000242485 MRPL20
ENST00000493287 0.31891057319504 0.0885381471161925 -0.0949478450160064 ENSG00000242485 MRPL20
ENST00000487659 0.746894272258584 0.489588895647387 -0.0283801627587836 ENSG00000242485 MRPL20
ENST00000492508 0.778472650305196 0.537839504428055 -0.0265716137816805 ENSG00000242485 MRPL20
ENST00000482352 0.973961805948835 0.928713980318841 0.00377758661858766 ENSG00000242485 MRPL20
ENST00000477686 0.714156856361963 0.443026499021239 0.0340359401440388 ENSG00000242485 MRPL20
ENST00000378741 0.995154218719332 0.984286613302078 -0.00107468392886858 ENSG00000160072 ATAD3B
ENST00000308647 0.780970820966307 0.542791160828108 -0.0283385927494027 ENSG00000160072 ATAD3B
ENST00000472194 0.861923752251846 0.68844985090527 -0.0209270091199285 ENSG00000160072 ATAD3B
ENST00000485748 0.512704719951239 0.22038328907712 -0.0706518533978458 ENSG00000160072 ATAD3B
ENST00000474481 0.437048389900778 0.161687628102167 -0.0853284237099064 ENSG00000160072 ATAD3B
ENST00000378756 0.651586810356507 0.362697517255306 0.0435193628427853 ENSG00000197785 ATAD3A
ENST00000378755 0.651586810356507 0.362697517255306 0.0435193628427853 ENSG00000197785 ATAD3A
ENST00000339113 0.709391111232561 0.435609324461474 0.0372657694911385 ENSG00000197785 ATAD3A
ENST00000536055 0.709391111232561 0.435609324461474 0.0372657694911385 ENSG00000197785 ATAD3A
ENST00000291386 0.13451502040788 0.015417975902905 -0.0924102392035362 ENSG00000160075 SSU72
ENST00000378726 0.373975819108323 0.120495743621392 -0.0757149206805817 ENSG00000160075 SSU72
ENST00000378725 0.277670224702582 0.0666581186043798 -0.0862382355534641 ENSG00000160075 SSU72
ENST00000359060 0.782925067778618 0.546657998191683 -0.0334925608660464 ENSG00000160075 SSU72
ENST00000520777 0.77337780329187 0.528887409498543 -0.0379651228716423 ENSG00000197530 MIB2
ENST00000378710 0.773111266757128 0.528581992259535 -0.0379770092550685 ENSG00000197530 MIB2
ENST00000360522 0.773111266757128 0.528581992259535 -0.0379770092550685 ENSG00000197530 MIB2
ENST00000357210 0.773111266757128 0.528581992259535 -0.0379770092550685 ENSG00000197530 MIB2
ENST00000355826 0.77318396449737 0.528679926907582 -0.0379740897654715 ENSG00000197530 MIB2
ENST00000518681 0.77714571025854 0.535607794314948 -0.0373890580174611 ENSG00000197530 MIB2
ENST00000505820 0.771405502925302 0.526057451168884 -0.038219370174047 ENSG00000197530 MIB2
ENST00000479659 0.775118227929079 0.532004618136221 -0.0376554523749614 ENSG00000197530 MIB2
ENST00000489635 0.772979967582711 0.528295285316164 -0.0379850763080472 ENSG00000197530 MIB2
ENST00000511502 0.769742922326892 0.523620515606541 -0.038442398080935 ENSG00000197530 MIB2
ENST00000514363 0.856127986739336 0.677672845826909 -0.0263505491548588 ENSG00000197530 MIB2
ENST00000487053 0.785627453475502 0.551566157577014 -0.0359643790200746 ENSG00000197530 MIB2
ENST00000502470 0.899209780860624 0.758871359003953 -0.019901522797393 ENSG00000197530 MIB2
ENST00000378712 0.783024329485215 0.546865862400971 -0.036395656638052 ENSG00000197530 MIB2
ENST00000504599 0.791190142510145 0.561519510212482 -0.0347345141804834 ENSG00000197530 MIB2
ENST00000507229 0.805157140731976 0.585829035808204 -0.032594270301178 ENSG00000197530 MIB2
ENST00000378708 0.675711818754596 0.389723504335281 -0.0526030804807683 ENSG00000197530 MIB2
ENST00000506488 0.686867234189701 0.404859625331751 -0.0510319931056843 ENSG00000197530 MIB2
ENST00000514234 0.768493954775731 0.52185159696275 -0.0433884826088843 ENSG00000197530 MIB2
ENST00000513088 0.752398409589475 0.497522734626473 -0.0422413213608043 ENSG00000248333 CDK11B
ENST00000341832 0.621076642486837 0.325995275046405 -0.0593656940300688 ENSG00000248333 CDK11B
ENST00000317673 0.564949724178624 0.268170341799702 -0.0658140840473998 ENSG00000248333 CDK11B
ENST00000340677 0.564949724178624 0.268170341799702 -0.0658140840473998 ENSG00000248333 CDK11B
ENST00000407249 0.564949724178624 0.268170341799702 -0.0658140840473998 ENSG00000248333 CDK11B
ENST00000378662 0.307570680583845 0.0821569398687089 0.0817360166293048 ENSG00000189339 SLC35E2B
ENST00000234800 0.304497925125134 0.080486428787355 0.0822966342865214 ENSG00000189339 SLC35E2B
ENST00000480991 0.464107922300293 0.18157816650497 0.0787500433406997 ENSG00000189339 SLC35E2B
ENST00000356200 0.271086470470439 0.0636040995507798 -0.101917681369265 ENSG00000008128 CDK11A
ENST00000598846 0.259154890620541 0.0582992435143546 -0.085756094829703 ENSG00000268575 RP1-283E3.8
ENST00000358779 0.301066833506235 0.0787584790080343 -0.0962870619293769 ENSG00000008128 CDK11A
ENST00000460465 0.301066833506235 0.0787584790080343 -0.0962870619293769 ENSG00000008128 CDK11A
ENST00000404249 0.301066833506235 0.0787584790080343 -0.0962870619293769 ENSG00000008128 CDK11A
ENST00000378633 0.301066833506235 0.0787584790080343 -0.0962870619293769 ENSG00000008128 CDK11A
ENST00000357760 0.301066833506235 0.0787584790080343 -0.0962870619293769 ENSG00000008128 CDK11A
ENST00000509982 0.271086470470439 0.0636040995507798 -0.101917681369265 ENSG00000008128 CDK11A
ENST00000378638 0.271086470470439 0.0636040995507798 -0.101917681369265 ENSG00000008128 CDK11A
ENST00000356937 0.128196422012973 0.0140570305883282 -0.151887139487179 ENSG00000008128 CDK11A
ENST00000378635 0.218471548136377 0.0416910909974842 -0.1156674310353 ENSG00000008128 CDK11A
ENST00000577672 0.908109390178483 0.776802711319962 -0.0175111702107286 ENSG00000227775 RP1-283E3.4
ENST00000355439 0.735407268461932 0.471737658441871 -0.0411268034415778 ENSG00000215790 SLC35E2
ENST00000400924 0.78018726781834 0.541281053329931 -0.0349630717413412 ENSG00000215790 SLC35E2
ENST00000341426 0.857115745968093 0.679304730874883 -0.0188621450048558 ENSG00000008130 NADK
ENST00000341991 0.857107903480666 0.679223880217466 -0.0188653775710483 ENSG00000008130 NADK
ENST00000378625 0.838586421425886 0.64488406600797 -0.0211159495466668 ENSG00000008130 NADK
ENST00000344463 0.857115745968093 0.679304730874883 -0.0188621450048558 ENSG00000008130 NADK
ENST00000342348 0.837663184707057 0.643530933922099 -0.0263376083832513 ENSG00000008130 NADK
ENST00000492845 0.646051287435711 0.356149872839546 -0.0520657953042975 ENSG00000008130 NADK
ENST00000378609 0.39303524646539 0.131491904248904 -0.0351348859087944 ENSG00000078369 GNB1
ENST00000461893 0.366051921063267 0.115555270499811 0.0707353598423614 ENSG00000078369 GNB1
ENST00000471354 0.654323883384589 0.365446138412044 -0.0428339503529764 ENSG00000078369 GNB1
ENST00000439272 0.0109390580742566 6.32432993993363e-05 -0.15931642435642 ENSG00000078369 GNB1
ENST00000434686 0.00979770917220702 4.5751320922458e-05 -0.165745361777339 ENSG00000078369 GNB1
ENST00000437146 0.0304498287623668 0.000688033624931664 -0.207825162094029 ENSG00000078369 GNB1
ENST00000472614 0.000576237702298603 1.15730419564069e-07 -0.249514837983828 ENSG00000078369 GNB1
ENST00000607589 0.119449512709698 0.0122911753013347 -0.176398881409772 ENSG00000078369 GNB1
ENST00000469733 0.692566222109646 0.411853797792413 0.0453862703466308 ENSG00000162585 C1orf86
ENST00000414253 0.61174014011413 0.315726510880653 0.0557687341407383 ENSG00000162585 C1orf86
ENST00000428120 0.61174014011413 0.315726510880653 0.0557687341407383 ENSG00000162585 C1orf86
ENST00000400919 0.61174014011413 0.315726510880653 0.0557687341407383 ENSG00000162585 C1orf86
ENST00000400918 0.543307279908476 0.247166745375296 0.0659102595971068 ENSG00000162585 C1orf86
ENST00000497675 0.61593522003795 0.320102514729873 0.0642044696402589 ENSG00000162585 C1orf86
ENST00000378543 0.570733560182864 0.273230712401686 0.0707843666827271 ENSG00000162585 C1orf86
ENST00000378546 0.570733560182864 0.273230712401686 0.0707843666827271 ENSG00000162585 C1orf86
ENST00000401813 0.506293278385875 0.214735715148109 0.0799816477664401 ENSG00000162585 C1orf86
ENST00000487186 0.675491784471865 0.389357827769977 0.0530364252261752 ENSG00000162585 C1orf86
ENST00000378545 0.567751976910001 0.270831381901126 0.0712162109438377 ENSG00000162585 C1orf86
ENST00000476803 0.620954268074594 0.325905458395178 0.0636686580244897 ENSG00000162585 C1orf86
ENST00000440825 0.578733577222265 0.281560842595536 0.0700022193822068 ENSG00000162585 C1orf86
ENST00000420515 0.619399755672324 0.324052537065375 0.0657624699007681 ENSG00000162585 C1orf86
ENST00000378536 0.031079444213381 0.000723087904530416 -0.146529628183365 ENSG00000157933 SKI
ENST00000508416 0.0312941229106653 0.000738449779178041 -0.197179312610662 ENSG00000157933 SKI
ENST00000478223 0.092216652958719 0.00715691957578846 -0.161254623000177 ENSG00000157933 SKI
ENST00000378518 0.965389229770646 0.908348074208963 -0.00398428851439755 ENSG00000157916 RER1
ENST00000605895 0.965582803869317 0.908814749420713 -0.00367835747058256 ENSG00000157916 RER1
ENST00000378513 0.89497173464884 0.750949084241181 0.0100525310991255 ENSG00000157916 RER1
ENST00000306256 0.968568184485492 0.91546394467728 -0.00360955399714991 ENSG00000157916 RER1
ENST00000493207 0.912903444868529 0.786405401138299 0.0107573204559467 ENSG00000157916 RER1
ENST00000378512 0.893146493844126 0.7480550519583 0.0101755910987769 ENSG00000157916 RER1
ENST00000443438 0.848318454919495 0.662597400479474 -0.0151457562128854 ENSG00000157916 RER1
ENST00000488353 0.849864501200246 0.665949604332508 0.0147955163509159 ENSG00000157916 RER1
ENST00000462129 0.878687827405907 0.720856844863787 -0.0181276629065429 ENSG00000157916 RER1
ENST00000288774 0.588708536590783 0.291769523269431 -0.0602723396800862 ENSG00000157911 PEX10
ENST00000447513 0.571020140207022 0.273452698114841 -0.0630857310650232 ENSG00000157911 PEX10
ENST00000507596 0.593716482386892 0.296626286175398 -0.0602965963885577 ENSG00000157911 PEX10
ENST00000419916 0.15917399742072 0.0219179505578207 0.134926837449973 ENSG00000157870 FAM213B
ENST00000378424 0.15917399742072 0.0219179505578207 0.134926837449973 ENSG00000157870 FAM213B
ENST00000378427 0.15917399742072 0.0219179505578207 0.134926837449973 ENSG00000157870 FAM213B
ENST00000378425 0.15917399742072 0.0219179505578207 0.134926837449973 ENSG00000157870 FAM213B
ENST00000444521 0.15917399742072 0.0219179505578207 0.134926837449973 ENSG00000157870 FAM213B
ENST00000484099 0.137039381034113 0.0161993642486001 0.141159870804325 ENSG00000157870 FAM213B
ENST00000378344 0.201676127006744 0.0352347914258137 0.0920982580233853 ENSG00000158109 TPRG1L
ENST00000344579 0.201664195638228 0.0352158676713584 0.092098753790953 ENSG00000158109 TPRG1L
ENST00000452079 0.901105964753484 0.762420829826126 -0.0196892499052946 ENSG00000227372 TP73-AS1
ENST00000378251 0.968598924178296 0.915606513580319 0.00579550698849223 ENSG00000130764 LRRC47
ENST00000378230 0.0979882297516308 0.0080258926114027 0.118246658623641 ENSG00000116198 CEP104
ENST00000494653 0.216558412019971 0.041057947181417 0.112077485217525 ENSG00000116198 CEP104
ENST00000478423 0.892794890349092 0.746999948050352 0.0193804242447058 ENSG00000131697 NPHP4
ENST00000489180 0.881048177652301 0.72536359673128 0.0210838569819272 ENSG00000131697 NPHP4
ENST00000378156 0.881048177652301 0.72536359673128 0.0210838569819272 ENSG00000131697 NPHP4
ENST00000378169 0.826349922683041 0.622604088577628 0.0297407684602529 ENSG00000131697 NPHP4
ENST00000484532 0.358246670820146 0.110642450183905 -0.0586042662290877 ENSG00000116251 RPL22
ENST00000234875 0.343204060551077 0.101488847716538 -0.0591178410248622 ENSG00000116251 RPL22
ENST00000480661 0.211689775174203 0.0393911510654368 -0.077498938649192 ENSG00000116251 RPL22
ENST00000497965 0.207837438729574 0.0377961384107987 -0.0784839486897744 ENSG00000116251 RPL22
ENST00000471204 0.189668896319412 0.0311856992422787 -0.0805341339841235 ENSG00000116251 RPL22
ENST00000465387 0.184890977341732 0.0296030151890491 -0.0826594464446147 ENSG00000116251 RPL22
ENST00000462296 0.188532244229597 0.0307712007974254 -0.0837532806410089 ENSG00000116251 RPL22
ENST00000465335 0.177308326750321 0.0273630288043716 -0.0841388272303093 ENSG00000116251 RPL22
ENST00000343813 0.809403286131501 0.594171453468586 -0.0189087015350564 ENSG00000116237 ICMT
ENST00000495791 0.696455588189967 0.417844847885441 -0.0413758166112882 ENSG00000116237 ICMT
ENST00000489498 0.94493182489316 0.858288473646015 0.00726277736835562 ENSG00000116237 ICMT
ENST00000474756 0.658625502305477 0.370457913752751 -0.0427459729025528 ENSG00000116237 ICMT
ENST00000608083 0.0655297431350169 0.0035610280491402 -0.160887653725308 ENSG00000097021 ACOT7
ENST00000377845 0.0739233675032039 0.00459701481675543 -0.163223977419639 ENSG00000097021 ACOT7
ENST00000377855 0.0553299613643435 0.00243442771667421 -0.17060663661842 ENSG00000097021 ACOT7
ENST00000377860 0.0655297431350169 0.0035610280491402 -0.160887653725308 ENSG00000097021 ACOT7
ENST00000418124 0.0655297431350169 0.0035610280491402 -0.160887653725308 ENSG00000097021 ACOT7
ENST00000545482 0.0655297431350169 0.0035610280491402 -0.160887653725308 ENSG00000097021 ACOT7
ENST00000361521 0.0700754126503285 0.00407647790854272 -0.158568433751211 ENSG00000097021 ACOT7
ENST00000377842 0.0703542379865136 0.00415018107395968 -0.165530705183204 ENSG00000097021 ACOT7
ENST00000473466 0.0785992031216557 0.00519832131078818 -0.17829985565115 ENSG00000097021 ACOT7
ENST00000377748 0.641447458801172 0.350235181358007 0.0461240851864469 ENSG00000171680 PLEKHG5
ENST00000400913 0.616373432425158 0.320639957492067 0.0494751796331849 ENSG00000171680 PLEKHG5
ENST00000489097 0.38736134455916 0.128332542489759 0.0814942871829128 ENSG00000171680 PLEKHG5
ENST00000340850 0.543327195261972 0.247222364595128 0.0574683181617203 ENSG00000171680 PLEKHG5
ENST00000487949 0.335273611240929 0.0974222081777808 0.104412817942518 ENSG00000171680 PLEKHG5
ENST00000377725 0.553266206318216 0.256705967881685 0.0574194327154707 ENSG00000171680 PLEKHG5
ENST00000377728 0.566624331385907 0.269711329613364 0.0557928397845068 ENSG00000171680 PLEKHG5
ENST00000377732 0.590057255061187 0.293226616576427 0.0527284745572417 ENSG00000171680 PLEKHG5
ENST00000400915 0.648879423818421 0.359411502555177 0.0463803990276447 ENSG00000171680 PLEKHG5
ENST00000377740 0.661865140569088 0.374423187870681 0.044675710908865 ENSG00000171680 PLEKHG5
ENST00000377737 0.662330331661141 0.374890713525138 0.044659448322134 ENSG00000171680 PLEKHG5
ENST00000535355 0.63745806152933 0.34501231088962 0.0482192760218981 ENSG00000171680 PLEKHG5
ENST00000537245 0.626785720143011 0.33198000916192 0.049769252209887 ENSG00000171680 PLEKHG5
ENST00000544978 0.68158577674634 0.397866440634207 0.043448689549813 ENSG00000171680 PLEKHG5
ENST00000377705 0.93813935435058 0.840628222550791 -0.00991250145386933 ENSG00000162408 NOL9
ENST00000377658 0.862323831529024 0.690202377658007 -0.0192080776389504 ENSG00000162413 KLHL21
ENST00000377663 0.867408206918179 0.7005642882208 -0.0185515164496037 ENSG00000162413 KLHL21
ENST00000467612 0.616922207794057 0.321108973241221 -0.0512361545955336 ENSG00000162413 KLHL21
ENST00000463043 0.818770787786186 0.60871603161356 -0.0284681419164003 ENSG00000162413 KLHL21
ENST00000377648 0.8423648764061 0.650939683570475 0.0236591004958274 ENSG00000116273 PHF13
ENST00000495385 0.945886754191503 0.861261635109293 0.0102116356926359 ENSG00000116273 PHF13
ENST00000377627 0.597120937716508 0.300448967135747 0.0633031920037769 ENSG00000041988 THAP3
ENST00000465508 0.609075554942824 0.313138170874478 -0.0557291837290412 ENSG00000007923 DNAJC11
ENST00000349363 0.111805932470265 0.0106218423127866 -0.100933224867548 ENSG00000007923 DNAJC11
ENST00000451196 0.111805932470265 0.0106218423127866 -0.100933224867548 ENSG00000007923 DNAJC11
ENST00000377577 0.0847177081668268 0.00599149255835488 -0.103003922932815 ENSG00000007923 DNAJC11
ENST00000294401 0.109981819280213 0.0101988648415115 -0.098951006643969 ENSG00000007923 DNAJC11
ENST00000542246 0.093283823957971 0.00731387285774651 -0.108782836183643 ENSG00000007923 DNAJC11
ENST00000377573 0.0660154781301255 0.00360937566153869 -0.111222741483716 ENSG00000007923 DNAJC11
ENST00000426784 0.0555905923011182 0.00245758344624091 -0.135482456754152 ENSG00000007923 DNAJC11
ENST00000473993 0.0711685132495959 0.00425273970378222 -0.130089290721303 ENSG00000007923 DNAJC11
ENST00000485073 0.0808589834656119 0.00550800607330064 -0.155289587193002 ENSG00000007923 DNAJC11
ENST00000460594 0.0476254257527735 0.00170736336183946 -0.187000254395 ENSG00000007923 DNAJC11
ENST00000303635 0.360432648803488 0.111766351765571 -0.101764490799887 ENSG00000171735 CAMTA1
ENST00000439411 0.362891569511892 0.113180961800584 -0.101114028934881 ENSG00000171735 CAMTA1
ENST00000054666 0.146578251872299 0.0185894272861353 0.0846133229272074 ENSG00000049245 VAMP3
ENST00000470357 0.0992454439401414 0.00826419330796626 0.114890447776191 ENSG00000049245 VAMP3
ENST00000487194 0.624729363004089 0.329879697688366 0.0474281287993283 ENSG00000049245 VAMP3
ENST00000493373 0.0459832150637374 0.00160642077175176 -0.119304455867121 ENSG00000116288 PARK7
ENST00000460192 0.0645961202653216 0.00345140752719905 -0.111088250933788 ENSG00000116288 PARK7
ENST00000338639 0.0455537660208566 0.00158478460615558 -0.119898708137807 ENSG00000116288 PARK7
ENST00000493678 0.0451151574697281 0.00155392953731196 -0.120048269867131 ENSG00000116288 PARK7
ENST00000377493 0.0455666066966572 0.00158608277142145 -0.119895829457615 ENSG00000116288 PARK7
ENST00000465354 0.0618154597813101 0.00315935557735105 -0.111290672106354 ENSG00000116288 PARK7
ENST00000377491 0.0454125150469472 0.00157411760290226 -0.119929267761853 ENSG00000116288 PARK7
ENST00000377488 0.0446370616940569 0.0015213405459055 -0.120281941141331 ENSG00000116288 PARK7
ENST00000497113 0.0587558169631087 0.00281798809590144 -0.112797829749199 ENSG00000116288 PARK7
ENST00000469225 0.0430480377205302 0.00144376545433318 -0.13862103276353 ENSG00000116288 PARK7
ENST00000474874 0.373785544312768 0.120374619064992 0.110050237361702 ENSG00000116285 ERRFI1
ENST00000377482 0.331194664188103 0.09510200205963 0.118540958736006 ENSG00000116285 ERRFI1
ENST00000467067 0.21681828027162 0.0411681472142226 0.138104377434831 ENSG00000116285 ERRFI1
ENST00000469499 0.429106728780806 0.155662154050025 0.0968480392198077 ENSG00000116285 ERRFI1
ENST00000487559 0.618514012576217 0.322742986767706 0.0695870683599571 ENSG00000116285 ERRFI1
ENST00000337907 0.34641061329256 0.103615125728608 -0.0714556542963326 ENSG00000142599 RERE
ENST00000377464 0.472673517711719 0.188358884309142 -0.0499302944757174 ENSG00000142599 RERE
ENST00000467350 0.350109498131457 0.106095207465074 0.0899235330875103 ENSG00000142599 RERE
ENST00000400907 0.437565336820525 0.161994906286807 -0.0632325841750299 ENSG00000142599 RERE
ENST00000476556 0.66568082914757 0.378451787057609 -0.0371867804659761 ENSG00000142599 RERE
ENST00000400908 0.328125720647783 0.0933406542981247 -0.0814588384681214 ENSG00000142599 RERE
ENST00000505225 0.837413331234717 0.642982090697646 -0.0282503613555963 ENSG00000142599 RERE
ENST00000488215 0.536686221933587 0.241093909305391 -0.0681285652263001 ENSG00000142599 RERE
ENST00000460659 0.356963271485561 0.109781566196039 -0.104158348544587 ENSG00000142599 RERE
ENST00000492766 0.34641061329256 0.103556483552478 -0.105837333018778 ENSG00000142599 RERE
ENST00000465125 0.335970920063302 0.0978185909173737 -0.105930451738228 ENSG00000142599 RERE
ENST00000464972 0.317404037820688 0.0877570098739384 -0.106516144288284 ENSG00000142599 RERE
ENST00000480342 0.340477455444717 0.100004801059704 -0.0980249687642961 ENSG00000142599 RERE
ENST00000514428 0.470418193553783 0.186821275074278 -0.0865203667477093 ENSG00000142599 RERE
ENST00000234590 0.556574324205459 0.260063266980658 -0.0409418452691127 ENSG00000074800 ENO1
ENST00000464920 0.451885845626953 0.172433222571336 -0.0505428314687509 ENSG00000074800 ENO1
ENST00000497492 0.966770245437425 0.911692903374598 -0.00419108221650047 ENSG00000074800 ENO1
ENST00000486051 0.866701466967636 0.698840132320516 -0.015012739126809 ENSG00000074800 ENO1
ENST00000492343 0.883383580199777 0.728982093074146 -0.0135622068261191 ENSG00000074800 ENO1
ENST00000489867 0.994897785009442 0.9838272043626 0.000877987907429383 ENSG00000074800 ENO1
ENST00000377403 0.698882603859502 0.420809188009986 -0.0339817740456915 ENSG00000049239 H6PD
ENST00000602477 0.532152058628205 0.236542076285738 -0.0528537839949405 ENSG00000049239 H6PD
ENST00000495451 0.772380953861466 0.527369277192843 0.0287943194170723 ENSG00000049239 H6PD
ENST00000328089 0.264543299366845 0.0607065250894221 -0.104918505615729 ENSG00000171621 SPSB1
ENST00000450402 0.31764596087787 0.0878684551270154 -0.105032285573801 ENSG00000171621 SPSB1
ENST00000357898 0.566624129765772 0.269656542491988 -0.0711101775811397 ENSG00000171621 SPSB1
ENST00000377298 0.99265211033868 0.978117479401872 0.0011399515371337 ENSG00000171603 CLSTN1
ENST00000377288 0.99265211033868 0.978117479401872 0.0011399515371337 ENSG00000171603 CLSTN1
ENST00000477264 0.998976444845507 0.996764839752922 0.000207049802174013 ENSG00000171603 CLSTN1
ENST00000435891 0.78602330360753 0.552886498848361 0.0252297137465552 ENSG00000171603 CLSTN1
ENST00000361311 0.992219832815768 0.975872917115429 0.0012563545516246 ENSG00000171603 CLSTN1
ENST00000464286 0.597226268115925 0.300579740871784 0.0572478744658372 ENSG00000171603 CLSTN1
ENST00000377263 0.860307190993222 0.685067139827166 0.0218961472767564 ENSG00000178585 CTNNBIP1
ENST00000400904 0.90971285527529 0.780648444010047 -0.0158542128440743 ENSG00000178585 CTNNBIP1
ENST00000488540 0.750415485225853 0.494320425302817 0.0359072266401001 ENSG00000162441 LZIC
ENST00000377223 0.600395232984537 0.303682571706794 0.0543601839210886 ENSG00000162441 LZIC
ENST00000400903 0.770825271557286 0.525389296659553 0.0354414046456132 ENSG00000162441 LZIC
ENST00000541052 0.922660145353855 0.808126683777438 0.0134577718012509 ENSG00000162441 LZIC
ENST00000377213 0.912434587885171 0.785411444166896 0.0153961716488478 ENSG00000162441 LZIC
ENST00000377205 0.798801622131506 0.574253837669402 -0.0319072700644368 ENSG00000173614 NMNAT1
ENST00000253251 0.798844542125659 0.574314415945527 0.0203280259417263 ENSG00000130939 UBE4B
ENST00000377157 0.814196233071418 0.601604252658459 0.0183067620379825 ENSG00000130939 UBE4B
ENST00000343090 0.736801638681222 0.473975425329649 0.0258403104036019 ENSG00000130939 UBE4B
ENST00000475795 0.349071516448997 0.1052105669316 0.0920377588371325 ENSG00000130939 UBE4B
ENST00000470736 0.853293499070512 0.672767124769465 0.0236078585202463 ENSG00000130939 UBE4B
ENST00000466379 0.780191746508426 0.541469212373434 0.0364228206761418 ENSG00000130939 UBE4B
ENST00000377093 0.133120098997708 0.0151457477421206 0.0925216433617655 ENSG00000054523 KIF1B
ENST00000263934 0.293757234581638 0.0749258015722998 0.0658148299489533 ENSG00000054523 KIF1B
ENST00000377086 0.30819358680828 0.0824327042669983 0.0644082814626841 ENSG00000054523 KIF1B
ENST00000377083 0.14519812487986 0.0182130496879809 0.0874836074235897 ENSG00000054523 KIF1B
ENST00000377081 0.301066833506235 0.0788055269367435 0.0649310537575345 ENSG00000054523 KIF1B
ENST00000491493 0.759740432460484 0.508689130902158 -0.0294161934088453 ENSG00000142657 PGD
ENST00000541529 0.844153353715513 0.653971971670033 -0.0163967403892992 ENSG00000142657 PGD
ENST00000477958 0.744768242439856 0.486129111255731 -0.0329676160844081 ENSG00000142657 PGD
ENST00000270776 0.8637454371411 0.692259019758643 -0.0145734255913052 ENSG00000142657 PGD
ENST00000483936 0.758044903002629 0.505776945998033 -0.0263639831442271 ENSG00000142657 PGD
ENST00000538557 0.86861343885603 0.703277883464186 -0.0141241972613132 ENSG00000142657 PGD
ENST00000465632 0.792446175506754 0.564551684291577 -0.0272142110459786 ENSG00000142657 PGD
ENST00000460189 0.821307876889573 0.613368099828437 -0.0210727737128162 ENSG00000142657 PGD
ENST00000493288 0.895803457751925 0.75233759467318 0.0177317047262943 ENSG00000142657 PGD
ENST00000498356 0.947090871991644 0.863679497754249 -0.00780542056943003 ENSG00000142657 PGD
ENST00000496718 0.978147534990509 0.938959758894704 -0.00391332114130193 ENSG00000142657 PGD
ENST00000377038 0.985056530563232 0.956706284009032 -0.00213046489418616 ENSG00000160049 DFFA
ENST00000476658 0.998250780887074 0.994815068830516 -0.000323860403875738 ENSG00000160049 DFFA
ENST00000377036 0.980985050167385 0.946728135186257 -0.00340328104502901 ENSG00000160049 DFFA
ENST00000356607 0.304066723389461 0.0803214640672057 -0.0944986629746523 ENSG00000142655 PEX14
ENST00000538836 0.318772583259658 0.0884405330806535 -0.092529401469211 ENSG00000142655 PEX14
ENST00000491661 0.204861163806122 0.0364734584317715 -0.124856224236335 ENSG00000142655 PEX14
ENST00000473118 0.786618780921394 0.553700479888039 0.0261758262953798 ENSG00000120948 TARDBP
ENST00000240185 0.258177381026344 0.057976531664406 0.077105305767218 ENSG00000120948 TARDBP
ENST00000476201 0.807518909815108 0.59094975914293 0.0242937296862614 ENSG00000120948 TARDBP
ENST00000472476 0.994532785788431 0.982651005107104 -0.000913815172638957 ENSG00000120948 TARDBP
ENST00000439080 0.289508416962137 0.0726140883591965 0.0752693697668481 ENSG00000120948 TARDBP
ENST00000473869 0.241332661890807 0.0504243028295814 0.0799752855242896 ENSG00000120948 TARDBP
ENST00000315091 0.262046597384853 0.0596598657575285 0.0768938237993836 ENSG00000120948 TARDBP
ENST00000477447 0.214608062582312 0.0404965318271394 0.0937819901885016 ENSG00000120948 TARDBP
ENST00000496840 0.33533478502356 0.0974898922005352 0.0831473561769877 ENSG00000120948 TARDBP
ENST00000376957 0.918575452962019 0.799241988383329 0.0107009674543104 ENSG00000116649 SRM
ENST00000490101 0.290533921652304 0.0731936424561487 -0.117164884810434 ENSG00000116649 SRM
ENST00000465788 0.910030884819585 0.78131074757291 -0.0126516005047398 ENSG00000116649 SRM
ENST00000459997 0.667329480032934 0.380444347859228 0.0378996183679501 ENSG00000116649 SRM
ENST00000487300 0.972553793163026 0.925299259225871 0.00464379695179603 ENSG00000116649 SRM
ENST00000304457 0.756861582935996 0.504198905376026 0.0278726419327289 ENSG00000171824 EXOSC10
ENST00000376936 0.756861582935996 0.504198905376026 0.0278726419327289 ENSG00000171824 EXOSC10
ENST00000474216 0.787601836414837 0.555122950358399 0.0332357414061825 ENSG00000171824 EXOSC10
ENST00000544779 0.756962714830748 0.504308523976855 0.0278757123781015 ENSG00000171824 EXOSC10
ENST00000376838 0.926498411920244 0.816891264253165 -0.0126187720580729 ENSG00000198793 MTOR
ENST00000361445 0.520288311710148 0.226479124821291 -0.0492401108151352 ENSG00000198793 MTOR
ENST00000376592 0.723125284823859 0.455772437292042 0.0451592566668988 ENSG00000177000 MTHFR
ENST00000376583 0.6553398015476 0.366708411797677 0.0541474451814166 ENSG00000177000 MTHFR
ENST00000376590 0.694460814064232 0.414595935805599 0.0496798994948958 ENSG00000177000 MTHFR
ENST00000312413 0.594403497469129 0.297438512007548 -0.0495493102188741 ENSG00000011021 CLCN6
ENST00000346436 0.580342590116559 0.283457669718518 -0.0509904570168424 ENSG00000011021 CLCN6
ENST00000376487 0.736087305477378 0.472721919029042 -0.037698061946091 ENSG00000011021 CLCN6
ENST00000376496 0.719468736992307 0.451064412107741 -0.0403219729881816 ENSG00000011021 CLCN6
ENST00000376572 0.171484654619434 0.0255496152599977 0.11788460887582 ENSG00000116685 KIAA2013
ENST00000376576 0.234038117594709 0.0476922816672822 0.119544928465781 ENSG00000116685 KIAA2013
ENST00000485046 0.417965810851479 0.147911624758462 -0.0786575279687811 ENSG00000083444 PLOD1
ENST00000449038 0.133486712336863 0.0152131939234935 -0.136732560678034 ENSG00000083444 PLOD1
ENST00000358133 0.145720375763944 0.0183831274753554 -0.1288277251786 ENSG00000083444 PLOD1
ENST00000376369 0.407280420952815 0.140979970210033 -0.079039677003396 ENSG00000083444 PLOD1
ENST00000429000 0.427333084689327 0.154486093572016 -0.0772938548832058 ENSG00000083444 PLOD1
ENST00000196061 0.353924668577331 0.108050003932021 -0.0865587887698571 ENSG00000083444 PLOD1
ENST00000465920 0.929306429660311 0.82270434061554 0.0131222401118428 ENSG00000083444 PLOD1
ENST00000491536 0.357702824528823 0.110138529044131 -0.0898017987354747 ENSG00000083444 PLOD1
ENST00000470133 0.765481044343856 0.517311738120217 -0.0370531712494316 ENSG00000083444 PLOD1
ENST00000481933 0.31510846425828 0.0864605231585562 -0.10129846978862 ENSG00000083444 PLOD1
ENST00000444836 0.740511045810961 0.479888409171361 -0.0278174981504987 ENSG00000116688 MFN2
ENST00000490079 0.861757552377946 0.687905437145276 -0.0252563533600726 ENSG00000116688 MFN2
ENST00000235329 0.739193547468518 0.477549395918138 -0.027973394994467 ENSG00000116688 MFN2
ENST00000484391 0.84518655245183 0.656093418867051 -0.0271200135459286 ENSG00000116688 MFN2
ENST00000497302 0.869775949156858 0.705085059659338 -0.0223994388744096 ENSG00000116688 MFN2
ENST00000412236 0.850180977158015 0.666485451992194 -0.0256162475217942 ENSG00000116688 MFN2
ENST00000356315 0.842644946453348 0.651406932950885 -0.018086957062359 ENSG00000048707 VPS13D
ENST00000358136 0.842644946453348 0.651406932950885 -0.018086957062359 ENSG00000048707 VPS13D
ENST00000011700 0.82419376386438 0.618822935319233 -0.0213072150090779 ENSG00000048707 VPS13D
ENST00000460333 0.708676732728321 0.434531361153499 0.0425279474692625 ENSG00000048707 VPS13D
ENST00000496628 0.207547395890829 0.0376621762821689 -0.102555747597281 ENSG00000048707 VPS13D
ENST00000543766 0.313478779883054 0.0854941658027342 -0.0967799274337024 ENSG00000048707 VPS13D
ENST00000376223 0.271692420805797 0.0638896527513454 -0.116901295221439 ENSG00000162496 DHRS3
ENST00000376048 0.938498121341046 0.84126943236957 0.00798804868320743 ENSG00000116731 PRDM2
ENST00000311066 0.889521439158518 0.741229252518031 0.0133948601496172 ENSG00000116731 PRDM2
ENST00000235372 0.94047157324431 0.846297146205874 0.00772184510545387 ENSG00000116731 PRDM2
ENST00000491134 0.980122343706541 0.944620442322469 -0.00284318898563945 ENSG00000116731 PRDM2
ENST00000413440 0.973757225012468 0.927966605763808 0.00370041692566114 ENSG00000116731 PRDM2
ENST00000343137 0.991231173485837 0.972255565554654 -0.00142743474959061 ENSG00000116731 PRDM2
ENST00000503842 0.977087298167792 0.935842115113343 -0.00323895226979056 ENSG00000116731 PRDM2
ENST00000407521 0.823465595915121 0.617154925052847 -0.0316458917689689 ENSG00000116731 PRDM2
ENST00000505823 0.978642719286765 0.939777434425666 -0.00304238981058548 ENSG00000116731 PRDM2
ENST00000491547 0.256119335446763 0.0570255284757193 -0.121992903030644 ENSG00000189337 KAZN
ENST00000376030 0.276744282617556 0.0661970179752445 -0.111761940040277 ENSG00000189337 KAZN
ENST00000503743 0.240038152650612 0.0499216123768639 -0.125875615549758 ENSG00000189337 KAZN
ENST00000422387 0.282056717340942 0.0687038361390265 -0.110937028446555 ENSG00000189337 KAZN
ENST00000361144 0.312679567012578 0.0850522917480468 -0.104864396551145 ENSG00000189337 KAZN
ENST00000400798 0.305880537648719 0.0813298973819671 -0.107431872655541 ENSG00000189337 KAZN
ENST00000400797 0.282806651083276 0.0691390497448528 -0.119325315164105 ENSG00000189337 KAZN
ENST00000375980 0.343975837472965 0.101970281212333 -0.0750735443250584 ENSG00000142634 EFHD2
ENST00000445566 0.131282936822089 0.0146958146833329 -0.128885185049444 ENSG00000142634 EFHD2
ENST00000375849 0.825445592383456 0.620988407218377 0.0216874757727955 ENSG00000116138 DNAJC16
ENST00000375847 0.843598256904345 0.652991380321087 0.0196312968109586 ENSG00000116138 DNAJC16
ENST00000475133 0.843598256904345 0.652991380321087 0.0196312968109586 ENSG00000116138 DNAJC16
ENST00000375838 0.659972652944506 0.371774188806981 -0.0475512878062064 ENSG00000116138 DNAJC16
ENST00000483270 0.429037845972357 0.155614686347833 0.0723190984147171 ENSG00000116138 DNAJC16
ENST00000480945 0.140898353262689 0.0171430873332711 0.108190683088458 ENSG00000197312 DDI2
ENST00000320153 0.35472452594604 0.108531128593809 0.0876802789016635 ENSG00000197312 DDI2
ENST00000375799 0.630921715672039 0.337058118530255 0.0465010953539343 ENSG00000116786 PLEKHM2
ENST00000375793 0.630921715672039 0.337058118530255 0.0465010953539343 ENSG00000116786 PLEKHM2
ENST00000453804 0.23704537495321 0.0489418264730793 0.108402750216736 ENSG00000237938 RP11-288I21.1
ENST00000496928 0.824494649559504 0.619352674503529 0.0305251920224188 ENSG00000162458 FBLIM1
ENST00000508310 0.865805989555057 0.697272704336913 0.024199525993151 ENSG00000162458 FBLIM1
ENST00000510393 0.859189689268415 0.682817992454601 0.0256949444997335 ENSG00000162458 FBLIM1
ENST00000430076 0.785656729769667 0.552105881615487 0.0363610920569815 ENSG00000162458 FBLIM1
ENST00000375771 0.655569641570221 0.367019966210981 -0.0348983161253833 ENSG00000162458 FBLIM1
ENST00000510929 0.761250284450487 0.510983006552279 0.0403047124899686 ENSG00000162458 FBLIM1
ENST00000502638 0.858266187135574 0.681493881774324 0.0253581642301559 ENSG00000162458 FBLIM1
ENST00000375766 0.669148409007122 0.382380807452083 -0.0338305682989605 ENSG00000162458 FBLIM1
ENST00000400773 0.671122744387951 0.384675043491861 -0.0336808818725069 ENSG00000162458 FBLIM1
ENST00000483633 0.985978600660731 0.959385992471568 -0.0032182616291295 ENSG00000162458 FBLIM1
ENST00000502739 0.525488872192342 0.230549316308167 -0.070835541891762 ENSG00000162458 FBLIM1
ENST00000431771 0.968854469578463 0.916794311133022 0.00663834498728963 ENSG00000162458 FBLIM1
ENST00000441801 0.375197836085115 0.121161706332144 -0.0845600879778793 ENSG00000162458 FBLIM1
ENST00000332305 0.239112328380068 0.0495867153678491 -0.0876084825258764 ENSG00000162458 FBLIM1
ENST00000514156 0.528693547139479 0.233629591925957 -0.0690496627918677 ENSG00000162458 FBLIM1
ENST00000509138 0.935054013651809 0.834281064714708 -0.0115883777881977 ENSG00000162458 FBLIM1
ENST00000375759 0.997780467580195 0.993292452041523 0.000276733408657863 ENSG00000065526 SPEN
ENST00000358432 0.539278647226268 0.243391578660449 -0.0482170602908756 ENSG00000142627 EPHA2
ENST00000480202 0.553002928727698 0.256552947493723 -0.0605422169759031 ENSG00000142627 EPHA2
ENST00000461614 0.830605098167799 0.630819168077543 -0.0265194732426808 ENSG00000142627 EPHA2
ENST00000375592 0.0700816839850809 0.00408773679795949 -0.141903473367322 ENSG00000037637 FBXO42
ENST00000475078 0.566583801580074 0.269599529189864 -0.0736589929642527 ENSG00000055070 SZRD1
ENST00000401088 0.426221991659017 0.153719666808708 0.0530523372835446 ENSG00000055070 SZRD1
ENST00000471507 0.54194702955428 0.245868437689959 -0.0675542720658343 ENSG00000055070 SZRD1
ENST00000401089 0.426221991659017 0.153719666808708 0.0530523372835446 ENSG00000055070 SZRD1
ENST00000486763 0.705507582101921 0.430248708155835 -0.0457378114123696 ENSG00000055070 SZRD1
ENST00000476423 0.693443956397132 0.413186914635499 -0.0536828126837566 ENSG00000055070 SZRD1
ENST00000475554 0.636233539919653 0.343754548041869 -0.054916989459828 ENSG00000055070 SZRD1
ENST00000375590 0.597939985520564 0.301150306742311 0.0441609103446888 ENSG00000055070 SZRD1
ENST00000472351 0.498322878267585 0.208509076036543 -0.0734346471277169 ENSG00000055070 SZRD1
ENST00000492354 0.426368137929546 0.153815082232358 0.0530479301365966 ENSG00000055070 SZRD1
ENST00000472461 0.529092932050828 0.233919686326405 -0.0692100489311217 ENSG00000055070 SZRD1
ENST00000491418 0.415830862584498 0.146472765113851 0.0554950267251137 ENSG00000187144 SPATA21
ENST00000466212 0.1173015205329 0.0117886369608336 0.104289694730851 ENSG00000187144 SPATA21
ENST00000337132 0.354620029971255 0.108466808914225 -0.0685862310105687 ENSG00000157191 NECAP2
ENST00000504551 0.296812364573702 0.076435755525971 -0.0900091791838066 ENSG00000157191 NECAP2
ENST00000406746 0.354170562499086 0.108272753216511 -0.0685896794868499 ENSG00000157191 NECAP2
ENST00000457722 0.267600810928275 0.0621192852871901 -0.0925432666446377 ENSG00000157191 NECAP2
ENST00000443980 0.354170562499086 0.108272753216511 -0.0685896794868499 ENSG00000157191 NECAP2
ENST00000504858 0.317976437911401 0.0880540124704422 -0.0934534569870111 ENSG00000157191 NECAP2
ENST00000508680 0.46496987272227 0.182328073676506 -0.0746030421277658 ENSG00000157191 NECAP2
ENST00000492095 0.354170562499086 0.108272753216511 -0.0685896794868499 ENSG00000157191 NECAP2
ENST00000459640 0.298285622211238 0.0771990596446809 -0.0907312123651694 ENSG00000157191 NECAP2
ENST00000496239 0.354170562499086 0.108272753216511 -0.0685896794868499 ENSG00000157191 NECAP2
ENST00000513161 0.296812364573702 0.076435755525971 -0.0900091791838066 ENSG00000157191 NECAP2
ENST00000263511 0.966236200420956 0.910400871686178 0.00628907082051974 ENSG00000080947 CROCCP3
ENST00000591348 0.8373596098554 0.642634777246653 -0.0261651268960191 ENSG00000080947 CROCCP3
ENST00000430580 0.653512101054862 0.364640105202363 0.0332660414978669 ENSG00000219481 NBPF1
ENST00000392963 0.670217216343123 0.383629216206264 0.0368382277308267 ENSG00000219481 NBPF1
ENST00000432949 0.573310384529525 0.275660158347148 -0.0616469547484699 ENSG00000219481 NBPF1
ENST00000420513 0.245859105183609 0.0524586634423057 0.0942763624812646 ENSG00000219481 NBPF1
ENST00000599069 0.641673461690559 0.350653821224931 0.0435458230360453 ENSG00000219481 NBPF1
ENST00000449853 0.930945928076475 0.826110286857026 0.0119195006877221 ENSG00000219481 NBPF1
ENST00000540383 0.718678662106339 0.450235967253487 0.0412065163691763 ENSG00000215908 CROCCP2
ENST00000412962 0.541540838687189 0.245432288496402 0.0625709419903521 ENSG00000215908 CROCCP2
ENST00000375541 0.804501608395439 0.58511440493703 -0.0314010511315923 ENSG00000058453 CROCC
ENST00000445545 0.688458248163881 0.40715506866501 -0.0510110375587164 ENSG00000058453 CROCC
ENST00000375535 0.934479633310764 0.833013309915735 -0.0125053442429179 ENSG00000117122 MFAP2
ENST00000375534 0.991234956542862 0.97238789825279 -0.00206980702071844 ENSG00000117122 MFAP2
ENST00000490075 0.94776011274972 0.866215230958812 -0.0100319743992565 ENSG00000117122 MFAP2
ENST00000438542 0.944607034885085 0.857337379146892 -0.0107071045884102 ENSG00000117122 MFAP2
ENST00000476788 0.877995490332368 0.719502788518011 -0.0216419227259048 ENSG00000117122 MFAP2
ENST00000478684 0.982546687810986 0.95066491482646 0.00388576758887289 ENSG00000117122 MFAP2
ENST00000492598 0.942007911598402 0.850702263075041 0.0119121076530119 ENSG00000117122 MFAP2
ENST00000446261 0.748515677806166 0.491773710537488 0.0387146725338848 ENSG00000226526 RP1-37C10.3
ENST00000326735 0.474036279346073 0.189500875874988 0.0717226740381047 ENSG00000159363 ATP13A2
ENST00000341676 0.379289203158076 0.12371135818189 0.0847279914606556 ENSG00000159363 ATP13A2
ENST00000452699 0.377226724113895 0.122406394589867 0.085032128728247 ENSG00000159363 ATP13A2
ENST00000375499 0.990560072460517 0.970523449555471 0.00174073231504591 ENSG00000117118 SDHB
ENST00000485515 0.992219832815768 0.976268372058044 -0.0014435242712678 ENSG00000117118 SDHB
ENST00000491274 0.979045894956149 0.94144158071252 0.00389204315999634 ENSG00000117118 SDHB
ENST00000475506 0.976788962119225 0.935081252892825 0.00464873995179966 ENSG00000117118 SDHB
ENST00000463045 0.972884734806355 0.925935817004677 0.00531924043345088 ENSG00000117118 SDHB
ENST00000375436 0.428123737782561 0.155047615893027 -0.0603233584499306 ENSG00000179051 RCC2
ENST00000474892 0.910445568598045 0.782378167493532 -0.0159251919630091 ENSG00000179051 RCC2
ENST00000375433 0.487507457521501 0.199874120614506 -0.0590349997457618 ENSG00000179051 RCC2
ENST00000361221 0.284653838804739 0.0701537771453772 -0.106910272635093 ENSG00000074964 ARHGEF10L
ENST00000452522 0.284653838804739 0.0701537771453772 -0.106910272635093 ENSG00000074964 ARHGEF10L
ENST00000434513 0.465848202304765 0.182878903818681 -0.0818014476695927 ENSG00000074964 ARHGEF10L
ENST00000375415 0.386520045629243 0.127852478257329 -0.0942283984964574 ENSG00000074964 ARHGEF10L
ENST00000494072 0.526106293518678 0.231360704089048 -0.0571108025161262 ENSG00000255275 RP13-279N23.2
ENST00000455833 0.328125720647783 0.0933381821314737 -0.0799370178783286 ENSG00000169991 IFFO2
ENST00000416166 0.981681803526171 0.948299314853493 0.00385103666732676 ENSG00000169991 IFFO2
ENST00000375254 0.843121587976312 0.652078720508775 -0.01905440877222 ENSG00000127481 UBR4
ENST00000375226 0.84318536667697 0.65237373547704 -0.0190365255121491 ENSG00000127481 UBR4
ENST00000375267 0.84318536667697 0.65237373547704 -0.0190365255121491 ENSG00000127481 UBR4
ENST00000375217 0.84318536667697 0.65237373547704 -0.0190365255121491 ENSG00000127481 UBR4
ENST00000429347 0.285539375867758 0.0707623965522215 -0.0885925288462308 ENSG00000127481 UBR4
ENST00000375224 0.428732948739773 0.155419318702661 -0.065383542430773 ENSG00000127481 UBR4
ENST00000543981 0.314876973363327 0.0863463050188912 -0.0805989529427677 ENSG00000127481 UBR4
ENST00000467272 0.275669421144463 0.0654709746675513 -0.101043338766122 ENSG00000127481 UBR4
ENST00000375218 0.402103844974045 0.137256313208509 -0.0934174305745131 ENSG00000127481 UBR4
ENST00000425413 0.942821999784709 0.85341948949853 -0.00981208841619565 ENSG00000127481 UBR4
ENST00000417040 0.82878622784012 0.627591525764457 0.0231594619161779 ENSG00000127481 UBR4
ENST00000419533 0.707561046725968 0.433037575423131 0.0357224978517744 ENSG00000127481 UBR4
ENST00000437898 0.14513161467655 0.0181279517215798 0.0703747840028555 ENSG00000230424 RP1-43E13.2
ENST00000477853 0.472506603945054 0.1882126075612 0.0391912601605254 ENSG00000127463 EMC1
ENST00000480380 0.00958906768684855 4.4241866095e-05 0.159224196647629 ENSG00000127463 EMC1
ENST00000375199 0.582007540745001 0.285112175697585 0.0331956984531221 ENSG00000127463 EMC1
ENST00000375208 0.795439136118226 0.568806781406521 0.0197363420377314 ENSG00000127463 EMC1
ENST00000461353 0.0312941229106653 0.000739281874678905 0.16862836833589 ENSG00000127463 EMC1
ENST00000486405 0.532456815479409 0.236996378001653 0.0654677717112917 ENSG00000127463 EMC1
ENST00000486238 0.344072667000461 0.102157100619258 0.0966147747768635 ENSG00000127463 EMC1
ENST00000494770 0.921222682234395 0.805325007265724 0.0127383275276789 ENSG00000127463 EMC1
ENST00000467423 0.397196638650787 0.134140321875051 -0.0809466645696707 ENSG00000127463 EMC1
ENST00000475079 0.420630071768088 0.149788473306672 -0.0724771678716946 ENSG00000127463 EMC1
ENST00000488681 0.5925467364681 0.295578874179922 -0.0546911902630288 ENSG00000127463 EMC1
ENST00000356068 0.584450949014668 0.287793822108831 -0.0555701662582664 ENSG00000127463 EMC1
ENST00000330263 0.57335890012276 0.275724702509176 -0.0501590934136502 ENSG00000053372 MRTO4
ENST00000235835 0.644117670262706 0.353298877666977 -0.0510494660798576 ENSG00000053371 AKR7A2
ENST00000330072 0.638159512728784 0.346216376918297 -0.051771518167558 ENSG00000053371 AKR7A2
ENST00000489286 0.630921715672039 0.337011598337544 -0.0555994126373934 ENSG00000053371 AKR7A2
ENST00000401084 0.0716463469373645 0.004310512351643 -0.114696185522691 ENSG00000077549 CAPZB
ENST00000264203 0.0716463469373645 0.0043119499245121 -0.11469633883663 ENSG00000077549 CAPZB
ENST00000375144 0.106342516851051 0.00948638875392148 -0.108983490246771 ENSG00000077549 CAPZB
ENST00000375142 0.0718814197481259 0.00434824640137204 -0.114598682974281 ENSG00000077549 CAPZB
ENST00000433834 0.0743605921137505 0.00465253178764689 -0.111410969893822 ENSG00000077549 CAPZB
ENST00000264202 0.0639171768630648 0.00337232314302076 -0.117285006456784 ENSG00000077549 CAPZB
ENST00000413711 0.121528811857648 0.0127153973412601 -0.111727272435813 ENSG00000077549 CAPZB
ENST00000459967 0.0756467188636483 0.0048426171976822 -0.144835905135412 ENSG00000077549 CAPZB
ENST00000457768 0.0724834594096262 0.00442451457603504 -0.178922725711255 ENSG00000077549 CAPZB
ENST00000489607 0.0596924497979479 0.0029039990367174 -0.178443581862975 ENSG00000077549 CAPZB
ENST00000482808 0.0421278873387999 0.00136685212678351 -0.177763660803057 ENSG00000077549 CAPZB
ENST00000602662 0.0303458079416108 0.000683108118941604 -0.176313559690234 ENSG00000270136 MINOS1-NBL1
ENST00000486890 0.0115430225850181 7.78963941237752e-05 -0.245143436280496 ENSG00000173436 MINOS1
ENST00000322753 0.0230303674552671 0.000368093612087262 -0.221914776500587 ENSG00000173436 MINOS1
ENST00000498067 0.0116590526954079 8.03104059319772e-05 -0.297547075089679 ENSG00000173436 MINOS1
ENST00000462646 0.0109390580742566 6.36084819958324e-05 -0.247776997802995 ENSG00000173436 MINOS1
ENST00000467029 0.019366995130559 0.000243993994241669 -0.231506514255739 ENSG00000173436 MINOS1
ENST00000481464 0.019366995130559 0.00024393453918762 -0.231506760488624 ENSG00000173436 MINOS1
ENST00000498642 0.019366995130559 0.000243379737941026 -0.231699810218797 ENSG00000173436 MINOS1
ENST00000479642 0.0114448141985296 7.07007877586595e-05 -0.29560753856041 ENSG00000173436 MINOS1
ENST00000602293 0.0317491989237432 0.000765496387207382 -0.197783044066743 ENSG00000270136 MINOS1-NBL1
ENST00000602384 0.031079444213381 0.000723054502643208 -0.200125373362671 ENSG00000270136 MINOS1-NBL1
ENST00000602450 0.031806956147741 0.00076748069139046 -0.197766590921255 ENSG00000270136 MINOS1-NBL1
ENST00000485362 0.0192241965359607 0.000239243655572307 -0.231816224907932 ENSG00000173436 MINOS1
ENST00000375136 0.53569920292324 0.240256802610795 -0.0617077514454816 ENSG00000158747 NBL1
ENST00000548815 0.54194702955428 0.245856492613052 -0.0610100092251028 ENSG00000158747 NBL1
ENST00000375120 0.637965611003487 0.345889116711464 -0.0500136807583556 ENSG00000169914 OTUD3
ENST00000375078 0.416582475967572 0.146933828729521 0.0934449967763031 ENSG00000162545 CAMK2N1
ENST00000264198 0.181000784683341 0.0283100008525809 0.125409061304913 ENSG00000090432 MUL1
ENST00000321556 0.306654515664936 0.0816669034034744 -0.074328136572646 ENSG00000158828 PINK1
ENST00000492302 0.0860480422893983 0.00623935510771756 -0.120160921967375 ENSG00000158828 PINK1
ENST00000451424 0.301201725612268 0.0788586821800389 -0.0644914363308987 ENSG00000117242 PINK1-AS
ENST00000400490 0.0316388142458269 0.000760847828089972 -0.151936163414401 ENSG00000158828 PINK1
ENST00000602624 0.79044681146108 0.559894922971595 0.0224215335487007 ENSG00000244038 DDOST
ENST00000375048 0.788683493843967 0.557207998999451 0.0225693824612319 ENSG00000244038 DDOST
ENST00000415136 0.787927474617485 0.55580897074786 0.022606388520863 ENSG00000244038 DDOST
ENST00000475210 0.729734231137237 0.46438523899945 -0.0389847680083342 ENSG00000244038 DDOST
ENST00000464364 0.65117724503504 0.361944161145853 0.0386536438382513 ENSG00000244038 DDOST
ENST00000477229 0.471897621398051 0.187891667159568 0.0590963086508126 ENSG00000244038 DDOST
ENST00000312239 0.224424909813764 0.0441693540876583 0.0813275637856906 ENSG00000127483 HP1BP3
ENST00000375003 0.111953765856282 0.010647188031279 0.103079377080157 ENSG00000127483 HP1BP3
ENST00000413451 0.237544185718112 0.049089165332579 0.13331212657573 ENSG00000203394 RP5-930J4.4
ENST00000488722 0.126197331817855 0.0136428913378769 0.119406575672317 ENSG00000127483 HP1BP3
ENST00000419948 0.179815892556518 0.0280201279218149 0.100044726299577 ENSG00000127483 HP1BP3
ENST00000438032 0.398486181826816 0.134878164515784 0.0617434136262565 ENSG00000127483 HP1BP3
ENST00000424732 0.384504215964296 0.12669612114741 0.0624509465528503 ENSG00000127483 HP1BP3
ENST00000417710 0.343018984081239 0.101395829700603 0.0781664079334143 ENSG00000127483 HP1BP3
ENST00000487117 0.37254474212841 0.119542742172777 0.0767252280780452 ENSG00000127483 HP1BP3
ENST00000375000 0.660121778982354 0.371975527675184 0.0431472945956525 ENSG00000127483 HP1BP3
ENST00000437575 0.818316087635102 0.607723617768746 -0.0249783070299893 ENSG00000127483 HP1BP3
ENST00000419490 0.827598294292187 0.624671044724338 -0.0241086259811096 ENSG00000127483 HP1BP3
ENST00000414993 0.809413340701065 0.594245398572818 -0.026168497853581 ENSG00000127483 HP1BP3
ENST00000443615 0.830181566864015 0.629817943800187 -0.0240191698866594 ENSG00000127483 HP1BP3
ENST00000264211 0.149207524865526 0.0193531092481002 -0.07096407205711 ENSG00000075151 EIF4G3
ENST00000400422 0.282163934676883 0.0687604817966817 -0.0657362532891959 ENSG00000075151 EIF4G3
ENST00000602326 0.282163934676883 0.0687604817966817 -0.0657362532891959 ENSG00000075151 EIF4G3
ENST00000374935 0.150261356131927 0.0196428987832695 -0.0706995913707421 ENSG00000075151 EIF4G3
ENST00000537738 0.111659686138332 0.0105777643911541 -0.0800687936010757 ENSG00000075151 EIF4G3
ENST00000374937 0.136143631324547 0.0159111157162674 -0.0740144566140465 ENSG00000075151 EIF4G3
ENST00000536266 0.0999482203869354 0.00836930607161773 -0.0775964420126588 ENSG00000075151 EIF4G3
ENST00000435383 0.290839441490284 0.0733266875851377 -0.102944318242011 ENSG00000075151 EIF4G3
ENST00000496705 0.298377454333754 0.0772910900891255 -0.0883868718746491 ENSG00000075151 EIF4G3
ENST00000374933 0.52443927743108 0.229725617608818 -0.0558799302848691 ENSG00000075151 EIF4G3
ENST00000544689 0.53189368841745 0.23633228360561 -0.0545348908366301 ENSG00000075151 EIF4G3
ENST00000356916 0.597226268115925 0.300575530090244 -0.0564200302960669 ENSG00000075151 EIF4G3
ENST00000374927 0.448977337335407 0.17051315977759 -0.0694875679368817 ENSG00000075151 EIF4G3
ENST00000438975 0.464466521615617 0.181807179587287 -0.0784936216420898 ENSG00000075151 EIF4G3
ENST00000411888 0.533607389740722 0.238094203667612 -0.068586460783399 ENSG00000075151 EIF4G3
ENST00000415912 0.829118995794578 0.628221992379997 -0.0182261023453742 ENSG00000117298 ECE1
ENST00000357071 0.962206464570217 0.900449975158954 -0.00493551939353288 ENSG00000117298 ECE1
ENST00000531334 0.425543489281093 0.153348291921692 -0.0813137727148764 ENSG00000117298 ECE1
ENST00000374893 0.567261943383498 0.270350470182323 -0.0460881640610411 ENSG00000117298 ECE1
ENST00000436918 0.550831688880048 0.254464543440198 -0.0475607755325715 ENSG00000117298 ECE1
ENST00000264205 0.539957137709901 0.243990837731755 -0.0487332097698074 ENSG00000117298 ECE1
ENST00000526194 0.559793881481845 0.263417375507614 -0.052360264973621 ENSG00000117298 ECE1
ENST00000470394 0.850672760656608 0.667709749309104 -0.023979122074788 ENSG00000117298 ECE1
ENST00000528294 0.806102391932594 0.588529933113422 -0.0304236140941109 ENSG00000117298 ECE1
ENST00000473505 0.623594739366373 0.328770116812465 -0.0614720222344955 ENSG00000117298 ECE1
ENST00000481130 0.590217028786264 0.293478045345081 -0.0709032790290916 ENSG00000117298 ECE1
ENST00000527991 0.448927705905953 0.170436413598121 -0.0929943515791331 ENSG00000117298 ECE1
ENST00000463334 0.151306419586344 0.0199022241247942 -0.142794139259739 ENSG00000117298 ECE1
ENST00000454000 0.42636088704604 0.153793556312987 -0.0736227832712486 ENSG00000142794 NBPF3
ENST00000318220 0.45136416568606 0.172133390988215 -0.0695539117059518 ENSG00000142794 NBPF3
ENST00000318249 0.45136416568606 0.172133390988215 -0.0695539117059518 ENSG00000142794 NBPF3
ENST00000342104 0.45136416568606 0.172133390988215 -0.0695539117059518 ENSG00000142794 NBPF3
ENST00000486229 0.446671449332425 0.168640243949104 -0.0754274876561457 ENSG00000142794 NBPF3
ENST00000434838 0.639748660112918 0.348292109799157 -0.0508394998904918 ENSG00000142794 NBPF3
ENST00000400301 0.710865918376281 0.437992683928173 0.0296253557530922 ENSG00000090686 USP48
ENST00000308271 0.737215794028633 0.47450243388169 0.0273981276748547 ENSG00000090686 USP48
ENST00000374732 0.997780467580195 0.993369833844114 -0.000375555950121435 ENSG00000090686 USP48
ENST00000529637 0.548865962077746 0.252622114559522 0.0449669532781226 ENSG00000090686 USP48
ENST00000487880 0.943362158226947 0.854665006584495 0.0108622248516457 ENSG00000090686 USP48
ENST00000526044 0.448380005114826 0.170036054923735 0.0814944934352107 ENSG00000090686 USP48
ENST00000534705 0.513469067068987 0.221065284084509 0.0725071394809389 ENSG00000090686 USP48
ENST00000421625 0.538235106295422 0.24245212510662 0.0561361205695214 ENSG00000090686 USP48
ENST00000344642 0.77989072969578 0.540796010714965 -0.0319445883777544 ENSG00000187942 LDLRAD2
ENST00000543870 0.660747208867246 0.372733607442935 -0.0516467618721993 ENSG00000187942 LDLRAD2
ENST00000486901 0.585839533984908 0.288855577908349 -0.0557955567355264 ENSG00000142798 HSPG2
ENST00000374695 0.530035005668496 0.234941648908501 -0.056228539497846 ENSG00000142798 HSPG2
ENST00000481644 0.949465885014212 0.869996339384674 0.0105409196061591 ENSG00000142798 HSPG2
ENST00000469378 0.901105964753484 0.762341544215813 -0.0186856461876209 ENSG00000142798 HSPG2
ENST00000426143 0.336702893845225 0.0981117565743344 -0.10161245335835 ENSG00000142798 HSPG2
ENST00000471322 0.468381290054361 0.184870841081138 -0.075515898764731 ENSG00000142798 HSPG2
ENST00000374676 0.421486843061247 0.150344653425865 -0.0758791511013644 ENSG00000142798 HSPG2
ENST00000453796 0.955638339180046 0.886142903404083 -0.00874481344270761 ENSG00000142798 HSPG2
ENST00000430507 0.896529728370247 0.75370743219458 -0.01531846253518 ENSG00000142798 HSPG2
ENST00000493940 0.733283117856466 0.468942820396043 -0.0386175332471023 ENSG00000142798 HSPG2
ENST00000427897 0.910436504009626 0.782285689354602 0.0179948079221176 ENSG00000142798 HSPG2
ENST00000498495 0.909291825715316 0.77975316660055 -0.0191445263727041 ENSG00000142798 HSPG2
ENST00000480900 0.802390265772785 0.580983067512953 -0.0345923586468066 ENSG00000142798 HSPG2
ENST00000412328 0.276994447290267 0.0663525171772115 -0.0983587059323472 ENSG00000142798 HSPG2
ENST00000374673 0.529199084998808 0.234020357389896 -0.0689130372389078 ENSG00000142798 HSPG2
ENST00000439717 0.197260019664286 0.0338430551671389 -0.111818499655976 ENSG00000142798 HSPG2
ENST00000400259 0.613913764353672 0.317807047308105 0.0375346057676691 ENSG00000070831 CDC42
ENST00000344548 0.613640118015313 0.317619723236755 0.0375378637346792 ENSG00000070831 CDC42
ENST00000315554 0.92548807456916 0.814838962586392 0.00786000512106134 ENSG00000070831 CDC42
ENST00000498236 0.947832252161928 0.866542129329912 0.00559171729672689 ENSG00000070831 CDC42
ENST00000421089 0.888001334757301 0.737873412238378 0.0111742945564573 ENSG00000070831 CDC42
ENST00000411827 0.963051035635635 0.902546806075032 0.00424414182940361 ENSG00000070831 CDC42
ENST00000404138 0.849812078577838 0.665706154053375 -0.0206365692183427 ENSG00000184677 ZBTB40
ENST00000375647 0.849812078577838 0.665706154053375 -0.0206365692183427 ENSG00000184677 ZBTB40
ENST00000374651 0.493583845564044 0.204432526302134 -0.0662643964545224 ENSG00000184677 ZBTB40
ENST00000544305 0.0194826745276818 0.00024767945725536 -0.211701565566245 ENSG00000133216 EPHB2
ENST00000374630 0.0288813914404309 0.000609844829678693 -0.185171490784831 ENSG00000133216 EPHB2
ENST00000400191 0.0390394951639516 0.00116569410883581 -0.153718013573138 ENSG00000133216 EPHB2
ENST00000374632 0.03139891542645 0.000745838066388618 -0.169357499599374 ENSG00000133216 EPHB2
ENST00000374627 0.135513687151166 0.0157265660896147 -0.135170473902189 ENSG00000133216 EPHB2
ENST00000356634 0.434695526200632 0.159529759580483 0.048656898489786 ENSG00000004487 KDM1A
ENST00000400181 0.434712505572126 0.159555793690141 0.048656874283526 ENSG00000004487 KDM1A
ENST00000542151 0.434636162829662 0.15948723315963 0.0486572094497154 ENSG00000004487 KDM1A
ENST00000427154 0.240691251482976 0.0501327896997774 0.0593115827325978 ENSG00000240553 RP1-184J9.2
ENST00000465864 0.53551260183017 0.239761241919275 -0.0667864997057336 ENSG00000004487 KDM1A
ENST00000494920 0.811361171878004 0.597545665772253 -0.0258283460562656 ENSG00000004487 KDM1A
ENST00000602503 0.864129252520296 0.693001231427501 -0.0222864932999637 ENSG00000004487 KDM1A
ENST00000374623 0.764020581679103 0.515551782839651 0.019909476277779 ENSG00000169641 LUZP1
ENST00000418342 0.989525186045961 0.968189055471708 0.00116531564764877 ENSG00000169641 LUZP1
ENST00000302291 0.994897785009442 0.983752734798406 0.000594668079208442 ENSG00000169641 LUZP1
ENST00000314174 0.671369256033133 0.384940524444225 -0.0299103118676438 ENSG00000169641 LUZP1
ENST00000471849 0.714932309509925 0.444684454278746 -0.0354161443901859 ENSG00000169641 LUZP1
ENST00000475164 0.572655865717802 0.274800666027775 -0.0652327997689552 ENSG00000169641 LUZP1
ENST00000478691 0.977018246313063 0.935521508399447 -0.00262441878520734 ENSG00000125944 HNRNPR
ENST00000374616 0.837422939906538 0.643047485947514 -0.0151129462088984 ENSG00000125944 HNRNPR
ENST00000476660 0.87702246579104 0.717761112007249 0.0168142535439403 ENSG00000125944 HNRNPR
ENST00000374612 0.838941039931509 0.645656216324726 -0.0149952731584074 ENSG00000125944 HNRNPR
ENST00000302271 0.830547963229915 0.630661909628515 -0.0156887728642048 ENSG00000125944 HNRNPR
ENST00000427764 0.856545744805045 0.678247442627942 -0.0133448910263875 ENSG00000125944 HNRNPR
ENST00000606561 0.854607189918387 0.674772729337071 -0.0136503933171931 ENSG00000125944 HNRNPR
ENST00000426846 0.8260469411834 0.62209692504112 -0.0162242437981061 ENSG00000125944 HNRNPR
ENST00000463552 0.529761250770068 0.234694636330683 -0.0415693475498225 ENSG00000125944 HNRNPR
ENST00000470941 0.914637658930405 0.790472772094284 -0.0111247963259869 ENSG00000125944 HNRNPR
ENST00000476451 0.762483919475298 0.513040668974354 -0.0256993826292275 ENSG00000125944 HNRNPR
ENST00000490652 0.393385168542024 0.131718750249653 -0.087828390937703 ENSG00000125944 HNRNPR
ENST00000374561 0.750768386596687 0.494731001268346 -0.0340450843241345 ENSG00000117318 ID3
ENST00000486541 0.797694479302423 0.572745585916761 -0.028096221185622 ENSG00000117318 ID3
ENST00000374550 0.0239904166019174 0.0004074871699202 -0.170066116919387 ENSG00000142676 RPL11
ENST00000467075 0.343230877645393 0.101508387509047 -0.0634113944072451 ENSG00000142676 RPL11
ENST00000482370 0.0238402127469726 0.000404492372846387 -0.170233769693036 ENSG00000142676 RPL11
ENST00000443624 0.0238045649547592 0.000403444684361245 -0.169945069275868 ENSG00000142676 RPL11
ENST00000458455 0.0236515270047642 0.00039175621765277 -0.170911127632356 ENSG00000142676 RPL11
ENST00000418390 0.292354754856868 0.0742254304868968 0.0685080489452236 ENSG00000011007 TCEB3
ENST00000609199 0.499157320651626 0.209275716163178 0.0511045931416034 ENSG00000011007 TCEB3
ENST00000487554 0.273045351111019 0.0644058268852622 0.103995925618593 ENSG00000011007 TCEB3
ENST00000427796 0.13506627058721 0.0156218746137945 0.137101051137549 ENSG00000236810 RP5-886K2.3
ENST00000246151 0.92184506138738 0.806665878616922 0.013153521257589 ENSG00000057757 PITHD1
ENST00000374514 0.705583812564294 0.430436054431384 0.036805749621148 ENSG00000011009 LYPLA2
ENST00000400061 0.688075033476714 0.40645480099257 0.0387374251017136 ENSG00000011009 LYPLA2
ENST00000420982 0.66853808680279 0.381630872441152 0.0432802152397645 ENSG00000011009 LYPLA2
ENST00000374505 0.609494906644583 0.313557870468869 0.0483395392661747 ENSG00000011009 LYPLA2
ENST00000495365 0.571855955572753 0.274129565546271 0.0521357146469298 ENSG00000011009 LYPLA2
ENST00000374503 0.570733560182864 0.2732094001914 0.05197735595369 ENSG00000011009 LYPLA2
ENST00000374502 0.590217028786264 0.293461454238212 0.0500988168198346 ENSG00000011009 LYPLA2
ENST00000492577 0.557697920098247 0.261130658803345 0.0540363180258381 ENSG00000011009 LYPLA2
ENST00000421070 0.660967631791251 0.372919433124968 0.0477643721052364 ENSG00000011009 LYPLA2
ENST00000481736 0.83174503580697 0.632303865868809 0.0287874244053451 ENSG00000117308 GALE
ENST00000374497 0.864129252520296 0.693072943852427 0.023573025264681 ENSG00000117308 GALE
ENST00000459934 0.825101619500562 0.620572084809544 0.0297732151920168 ENSG00000117308 GALE
ENST00000429356 0.891621704290021 0.744694268527806 0.0197348728585837 ENSG00000117308 GALE
ENST00000418277 0.946941279326087 0.863450732618499 0.0103497292077428 ENSG00000117308 GALE
ENST00000374490 0.714675082268593 0.44441152509706 0.038082915614326 ENSG00000117305 HMGCL
ENST00000374487 0.700738001418311 0.423646027324612 0.0398577272250469 ENSG00000117305 HMGCL
ENST00000374483 0.700738001418311 0.423646027324612 0.0398577272250469 ENSG00000117305 HMGCL
ENST00000436439 0.714675082268593 0.44441152509706 0.038082915614326 ENSG00000117305 HMGCL
ENST00000235958 0.714675082268593 0.444412651057239 0.038084517958864 ENSG00000117305 HMGCL
ENST00000509389 0.672427576497524 0.386217999698368 0.0459434378152173 ENSG00000117305 HMGCL
ENST00000513148 0.50699336914468 0.215343905546625 0.0715186860576 ENSG00000117305 HMGCL
ENST00000471915 0.552051217086722 0.255638987284298 0.0621423366592173 ENSG00000189266 PNRC2
ENST00000334351 0.333847629838053 0.09647987549966 0.0875644515191001 ENSG00000189266 PNRC2
ENST00000374468 0.419415274664873 0.149068881323382 0.0760527594550396 ENSG00000189266 PNRC2
ENST00000344989 0.0304597445122932 0.000691455765517672 0.137579897524079 ENSG00000188529 SRSF10
ENST00000453840 0.031183671791833 0.000729815804325903 0.136965654573734 ENSG00000188529 SRSF10
ENST00000341154 0.0312051478448085 0.000731479503729327 0.136933632639084 ENSG00000188529 SRSF10
ENST00000484146 0.030680176806376 0.000701150749038558 0.137898916946629 ENSG00000188529 SRSF10
ENST00000473858 0.0302410260876315 0.000677779789076314 0.138270698353112 ENSG00000188529 SRSF10
ENST00000374452 0.0310551362000889 0.000719296855356278 0.137663580941138 ENSG00000188529 SRSF10
ENST00000374453 0.030680176806376 0.000699884218636048 0.137930471415365 ENSG00000188529 SRSF10
ENST00000343255 0.0268649975050529 0.000541215151162595 0.142138525322759 ENSG00000188529 SRSF10
ENST00000492112 0.0268649975050529 0.000541743000699063 0.142136833566551 ENSG00000188529 SRSF10
ENST00000485841 0.0686511110900749 0.00385453663621532 0.130605709760056 ENSG00000188529 SRSF10
ENST00000338597 0.0940893754698199 0.00742184387542857 0.120255981298638 ENSG00000188529 SRSF10
ENST00000495785 0.0421967829083374 0.00137144254615392 0.13136481256628 ENSG00000188529 SRSF10
ENST00000473754 0.149429775602474 0.0194320979956336 0.106151063142803 ENSG00000188529 SRSF10
ENST00000485292 0.0540927273891858 0.00230652870918317 0.176715471964362 ENSG00000188529 SRSF10
ENST00000374399 0.801346809012073 0.578567642755599 0.0295140971562029 ENSG00000001461 NIPAL3
ENST00000003912 0.97352045305947 0.927390884039852 0.00433326574016542 ENSG00000001461 NIPAL3
ENST00000358028 0.529861000816295 0.234795254467445 0.0698449823011963 ENSG00000001461 NIPAL3
ENST00000339255 0.687302362297998 0.405435766180699 0.0466009497149091 ENSG00000001461 NIPAL3
ENST00000478890 0.751047554072602 0.495220474028712 0.0367185030294262 ENSG00000133226 SRRM1
ENST00000593639 0.755822875392825 0.502635148530137 0.0366820349803668 ENSG00000133226 SRRM1
ENST00000323848 0.639272127002708 0.34784624145288 0.0396838319903446 ENSG00000133226 SRRM1
ENST00000466910 0.435841509652901 0.160732368020715 0.0837239282954863 ENSG00000133226 SRRM1
ENST00000468822 0.798846609732048 0.57464894457915 0.0283662740713043 ENSG00000133226 SRRM1
ENST00000447431 0.585230829653569 0.288391022024552 0.0465001434881498 ENSG00000133226 SRRM1
ENST00000600523 0.480561099875879 0.194609394101312 0.0756328113460273 ENSG00000133226 SRRM1
ENST00000462710 0.802015678938668 0.58008568175654 0.029462956149542 ENSG00000133226 SRRM1
ENST00000374389 0.595807195670436 0.299034203839802 0.0456566585352287 ENSG00000133226 SRRM1
ENST00000490543 0.802015678938668 0.58008568175654 0.029462956149542 ENSG00000133226 SRRM1
ENST00000479034 0.805839668339702 0.587830897099535 0.0230786043173288 ENSG00000133226 SRRM1
ENST00000596378 0.980985050167385 0.946743755835485 -0.00288227157571628 ENSG00000133226 SRRM1
ENST00000537199 0.775946375634042 0.533510919597663 -0.0319108398304116 ENSG00000133226 SRRM1
ENST00000374379 0.0394421571472543 0.00119459428180775 0.149268242065747 ENSG00000169504 CLIC4
ENST00000497755 0.0236515270047642 0.000394390337358555 -0.156098574279582 ENSG00000169504 CLIC4
ENST00000488683 0.0394421571472543 0.00119440995317567 0.149259096786831 ENSG00000169504 CLIC4
ENST00000489758 0.0192241965359607 0.000237878338657402 -0.192113454856866 ENSG00000169504 CLIC4
ENST00000236273 0.751167120003964 0.495514283023898 0.029617446044903 ENSG00000117614 SYF2
ENST00000354361 0.743788753130642 0.484530938004587 0.0304248541101458 ENSG00000117614 SYF2
ENST00000474160 0.970642173344152 0.920332038635673 -0.00510712179372941 ENSG00000117614 SYF2
ENST00000476231 0.964751121644724 0.906181524975173 -0.00674577612206866 ENSG00000117614 SYF2
ENST00000243189 0.330534292740686 0.0946896365008374 0.0793341129540295 ENSG00000117616 C1orf63
ENST00000498238 0.332750473710075 0.0958242721134577 0.0790846821965977 ENSG00000117616 C1orf63
ENST00000566395 0.172411964011094 0.0258624361106833 0.13725614430234 ENSG00000117616 C1orf63
ENST00000565733 0.17300462342023 0.0260028343617362 0.137795593671441 ENSG00000117616 C1orf63
ENST00000568254 0.332881733081347 0.0959035295151388 0.0790810813921577 ENSG00000117616 C1orf63
ENST00000473314 0.371690898005327 0.119082192550709 0.0703190289621447 ENSG00000117616 C1orf63
ENST00000417642 0.332881733081347 0.0959035295151388 0.0790810813921577 ENSG00000117616 C1orf63
ENST00000570063 0.173388983425187 0.0261283443545174 0.13781847941567 ENSG00000117616 C1orf63
ENST00000475766 0.195396986734974 0.0332334460354813 0.132240532080844 ENSG00000117616 C1orf63
ENST00000431849 0.696793711233085 0.418452048025524 0.0401040757400829 ENSG00000117616 C1orf63
ENST00000568212 0.950158931408269 0.872397721611497 0.00818499754847641 ENSG00000117616 C1orf63
ENST00000568701 0.765987129484513 0.518087291255004 0.0345733161412794 ENSG00000117616 C1orf63
ENST00000561867 0.939490721810899 0.843657494625135 0.0104683504490404 ENSG00000117616 C1orf63
ENST00000568996 0.977144694894369 0.935969804026388 0.00427433109744543 ENSG00000117616 C1orf63
ENST00000374358 0.873044941960756 0.710981345613003 -0.0135151402329858 ENSG00000183726 TMEM50A
ENST00000498135 0.930945928076475 0.826177660841861 -0.00848364947061087 ENSG00000183726 TMEM50A
ENST00000491936 0.95000994013468 0.871790316456029 -0.0060871141050895 ENSG00000183726 TMEM50A
ENST00000480937 0.953816598679273 0.880950083903313 -0.00562003101784457 ENSG00000183726 TMEM50A
ENST00000468704 0.723269833822642 0.456026347840141 -0.0307932724488896 ENSG00000183726 TMEM50A
ENST00000487234 0.345453515329404 0.102970237807109 -0.0911513578327674 ENSG00000183726 TMEM50A
ENST00000399763 0.933487147607556 0.831371795100999 0.0102286545142692 ENSG00000204178 TMEM57
ENST00000399766 0.933487147607556 0.831371795100999 0.0102286545142692 ENSG00000204178 TMEM57
ENST00000374343 0.933515216733039 0.831414160787706 0.0102263396153315 ENSG00000204178 TMEM57
ENST00000374338 0.965267096686466 0.907820128344823 0.00601542658979645 ENSG00000157978 LDLRAP1
ENST00000488127 0.946220503247636 0.861979107423057 -0.0098623068754473 ENSG00000157978 LDLRAP1
ENST00000354177 0.869775949156858 0.7051633067774 0.014922775307371 ENSG00000162430 SEPN1
ENST00000361547 0.869775949156858 0.7051633067774 0.014922775307371 ENSG00000162430 SEPN1
ENST00000374315 0.869775949156858 0.705144146902251 0.0149223966865466 ENSG00000162430 SEPN1
ENST00000559265 0.744623764549123 0.485793012185294 0.0268608507042464 ENSG00000255054 RP1-317E23.6
ENST00000494537 0.854193867983551 0.674139810886202 0.0231434301635944 ENSG00000162430 SEPN1
ENST00000527604 0.630336761297158 0.336428995104446 0.0370664058921991 ENSG00000255054 RP1-317E23.6
ENST00000442055 0.207104507145218 0.0374392486964221 0.105498373197682 ENSG00000228172 RP1-317E23.3
ENST00000453649 0.208154301015877 0.0380595813393301 0.105232685023468 ENSG00000228172 RP1-317E23.3
ENST00000424294 0.995258736790855 0.98549240821325 -0.000975513009617926 ENSG00000117640 MTFR1L
ENST00000374303 0.491575258373273 0.202961531413581 0.0611605470910891 ENSG00000117640 MTFR1L
ENST00000533762 0.905372503275585 0.771249926595015 0.0158817934448693 ENSG00000117640 MTFR1L
ENST00000529116 0.945062441044536 0.858672344787133 0.00974705808195869 ENSG00000117640 MTFR1L
ENST00000474295 0.491575258373273 0.202961531413581 0.0611605470910891 ENSG00000117640 MTFR1L
ENST00000488327 0.93227264982471 0.829274309528289 0.0115913080831612 ENSG00000117640 MTFR1L
ENST00000472643 0.6652845361929 0.37801607948362 0.0443452539452861 ENSG00000117640 MTFR1L
ENST00000494293 0.971579743543928 0.922488426867933 0.0056201078929122 ENSG00000117640 MTFR1L
ENST00000469815 0.400977337035903 0.136649926943887 0.0729107390135018 ENSG00000117640 MTFR1L
ENST00000526894 0.665431680418543 0.378260622771033 0.0443398521437766 ENSG00000117640 MTFR1L
ENST00000478284 0.965352554263674 0.908020309550545 -0.00608802421335621 ENSG00000117640 MTFR1L
ENST00000524618 0.406502816917323 0.14034545068491 0.0723207602384141 ENSG00000117640 MTFR1L
ENST00000374307 0.491781993404445 0.203237929779103 0.0611496004225491 ENSG00000117640 MTFR1L
ENST00000528624 0.9673716856875 0.913110902231111 -0.00609298635564151 ENSG00000117640 MTFR1L
ENST00000525713 0.935902044062789 0.835559666478069 0.0113967262303674 ENSG00000117640 MTFR1L
ENST00000374301 0.514295615832709 0.221726923146845 0.0589531261961698 ENSG00000117640 MTFR1L
ENST00000464008 0.945062441044536 0.858928699068848 0.00928394292644727 ENSG00000117640 MTFR1L
ENST00000526158 0.992958960699594 0.979048816009038 0.00140877100885789 ENSG00000117640 MTFR1L
ENST00000530599 0.995395791387218 0.9863640969506 -0.000949086520798502 ENSG00000117640 MTFR1L
ENST00000374300 0.558297315568523 0.262166664352305 0.054858615984597 ENSG00000117640 MTFR1L
ENST00000466284 0.533922239073842 0.238415761984206 0.0590323031921718 ENSG00000117640 MTFR1L
ENST00000531361 0.847123481053255 0.660069816136208 0.0240010104840464 ENSG00000117640 MTFR1L
ENST00000497956 0.227494208620129 0.0452948867736586 0.117450748968944 ENSG00000117640 MTFR1L
ENST00000374296 0.360598811317045 0.111878746397052 -0.0932416380802397 ENSG00000182749 PAQR7
ENST00000426559 0.935902044062789 0.835552955433829 -0.0117359002321081 ENSG00000117632 STMN1
ENST00000455785 0.964628115292066 0.905621990067324 -0.00677680032900258 ENSG00000117632 STMN1
ENST00000399728 0.967095918573473 0.91268867683798 -0.00627127933604473 ENSG00000117632 STMN1
ENST00000465604 0.973961805948835 0.928753540101195 -0.00511921788506243 ENSG00000117632 STMN1
ENST00000357865 0.976788962119225 0.934959219910621 -0.00468074369910996 ENSG00000117632 STMN1
ENST00000374291 0.966770245437425 0.91164008629578 -0.00642675939827752 ENSG00000117632 STMN1
ENST00000485226 0.872445719228187 0.709681809561193 0.0216922064104654 ENSG00000117632 STMN1
ENST00000446334 0.847865008966156 0.661462116110719 0.026644470028531 ENSG00000117632 STMN1
ENST00000270792 0.712800033030683 0.440499707401502 -0.0387252547401423 ENSG00000142669 SH3BGRL3
ENST00000319041 0.715867832964224 0.446338639566212 -0.0381945343901116 ENSG00000142669 SH3BGRL3
ENST00000314675 0.713487868929883 0.441689631013487 0.0377970212175257 ENSG00000158062 UBXN11
ENST00000434391 0.335310755122659 0.0974680840238336 -0.0664330480763548 ENSG00000117682 DHDDS
ENST00000427245 0.241594173355731 0.0506362545956554 -0.0954877327050704 ENSG00000117682 DHDDS
ENST00000527611 0.198297367783097 0.0341169455510136 -0.112483054632778 ENSG00000117682 DHDDS
ENST00000374186 0.183053816284256 0.0290105567483474 -0.10564789990862 ENSG00000117682 DHDDS
ENST00000525682 0.351842412411366 0.106884111331024 -0.0695528449628843 ENSG00000117682 DHDDS
ENST00000236342 0.417062760257692 0.147320483498526 -0.0628618586062007 ENSG00000117682 DHDDS
ENST00000526219 0.390785230125539 0.130106646791313 -0.0652647152257714 ENSG00000117682 DHDDS
ENST00000374185 0.210455524400806 0.0390160236019874 -0.101089365130556 ENSG00000117682 DHDDS
ENST00000487944 0.246032292671457 0.0525596966949385 -0.101583453338666 ENSG00000117682 DHDDS
ENST00000360009 0.335380526509525 0.0975245486251047 -0.0664316652203735 ENSG00000117682 DHDDS
ENST00000533087 0.208430553215437 0.0382064685340918 -0.102822972723738 ENSG00000117682 DHDDS
ENST00000531312 0.186498142995596 0.0301161609093945 -0.107126070989323 ENSG00000117682 DHDDS
ENST00000525165 0.173769878044028 0.0262426132339309 -0.109464287838061 ENSG00000117682 DHDDS
ENST00000525546 0.212463713138058 0.0397045318959629 -0.103352474778394 ENSG00000117682 DHDDS
ENST00000528557 0.182120685757347 0.0286534769940838 -0.105446886993867 ENSG00000117682 DHDDS
ENST00000525326 0.207347715226418 0.0375601681783655 -0.105557330624165 ENSG00000117682 DHDDS
ENST00000526278 0.214118041518345 0.0403596944461013 -0.101800166156951 ENSG00000117682 DHDDS
ENST00000436153 0.192970096775322 0.0323746899226049 -0.106025791402164 ENSG00000117682 DHDDS
ENST00000529688 0.186937978513004 0.0302671727854328 -0.107117880935517 ENSG00000117682 DHDDS
ENST00000530781 0.255597515150496 0.0567857107815008 -0.100742394913815 ENSG00000117682 DHDDS
ENST00000531955 0.22635469728654 0.044894467699282 -0.101799835383367 ENSG00000117682 DHDDS
ENST00000525410 0.223335893042517 0.0436018541000925 -0.104019488509049 ENSG00000117682 DHDDS
ENST00000430232 0.473927279288996 0.189407079974665 -0.0640560531595508 ENSG00000117682 DHDDS
ENST00000431933 0.824811586529747 0.619974373615147 -0.0233788180396634 ENSG00000117682 DHDDS
ENST00000468388 0.801657336812143 0.579490870608911 0.0220637909591819 ENSG00000198830 HMGN2
ENST00000479815 0.218838449782456 0.0418607110556484 0.0753431048982531 ENSG00000198830 HMGN2
ENST00000460563 0.0960780733036347 0.00770025933531884 0.104363569111348 ENSG00000198830 HMGN2
ENST00000464888 0.243126884969144 0.0511655626352686 0.0738602466838569 ENSG00000198830 HMGN2
ENST00000463817 0.119179694727994 0.0122478909375919 0.097888645372882 ENSG00000198830 HMGN2
ENST00000467700 0.113853050159985 0.011030220415691 0.0998426991158735 ENSG00000198830 HMGN2
ENST00000361427 0.120778131200988 0.0125686664933023 0.0969978014373878 ENSG00000198830 HMGN2
ENST00000466194 0.242463304776245 0.0509045318692635 0.0795991295862196 ENSG00000198830 HMGN2
ENST00000493418 0.234038117594709 0.0477275572710398 0.0805538756334292 ENSG00000198830 HMGN2
ENST00000324856 0.515901478458073 0.222880341805949 -0.0428495183180319 ENSG00000117713 ARID1A
ENST00000457599 0.632451781990802 0.338899179131587 -0.0348193560443889 ENSG00000117713 ARID1A
ENST00000374152 0.686268237691622 0.40389372859381 -0.0343684746712522 ENSG00000117713 ARID1A
ENST00000430799 0.991540468617552 0.973003566386739 -0.0017736767720569 ENSG00000117713 ARID1A
ENST00000466382 0.919826635778512 0.801915250007759 -0.0136532479364783 ENSG00000117713 ARID1A
ENST00000540690 0.919118109669425 0.800360210862358 -0.0138195700662422 ENSG00000117713 ARID1A
ENST00000532781 0.897334027885421 0.755502097893709 -0.0176844180769755 ENSG00000117713 ARID1A
ENST00000374142 0.77989072969578 0.540772129251402 0.0293790914973926 ENSG00000204160 ZDHHC18
ENST00000488397 0.889897981415443 0.741908454538956 0.0171140981065217 ENSG00000204160 ZDHHC18
ENST00000374135 0.785294757297315 0.551114801297794 -0.0286023939800687 ENSG00000142751 GPN2
ENST00000435827 0.0114448141985296 7.31896096618689e-05 -0.196955386129995 ENSG00000090273 NUDC
ENST00000321265 0.0559576018867575 0.0025265869135876 -0.122199532936968 ENSG00000090273 NUDC
ENST00000452707 0.00748958546620112 2.39079289945892e-05 -0.214213178329459 ENSG00000090273 NUDC
ENST00000484772 0.882650269112928 0.727545320343782 -0.0179213518215124 ENSG00000090273 NUDC
ENST00000522111 0.352635036717243 0.107302028957941 0.0880043087972679 ENSG00000253368 TRNP1
ENST00000374089 0.985978600660731 0.959590657499381 0.00284343928881883 ENSG00000090020 SLC9A1
ENST00000263980 0.17049426044684 0.0252728540108828 -0.111417690655122 ENSG00000090020 SLC9A1
ENST00000545949 0.22431648406721 0.0440687243590886 -0.105915983565601 ENSG00000090020 SLC9A1
ENST00000374086 0.0738702165803866 0.0045900901060145 -0.159720227252414 ENSG00000090020 SLC9A1
ENST00000374084 0.0454125150469472 0.00157480518022603 -0.191610846261298 ENSG00000090020 SLC9A1
ENST00000319394 0.801766730243237 0.579674454630758 -0.0273844563071416 ENSG00000142784 WDTC1
ENST00000361771 0.77907362387006 0.539144115292749 -0.0303535901144436 ENSG00000142784 WDTC1
ENST00000447062 0.851152842973316 0.669094535727671 -0.0224425883153201 ENSG00000142784 WDTC1
ENST00000491239 0.993024186074236 0.979210498664412 0.0014183582431068 ENSG00000142784 WDTC1
ENST00000374076 0.368899391389205 0.117164950323644 -0.0852082230182147 ENSG00000186501 TMEM222
ENST00000464720 0.369199254553379 0.117322006009567 -0.0851942776636421 ENSG00000186501 TMEM222
ENST00000608611 0.369199254553379 0.117322006009567 -0.0851942776636421 ENSG00000186501 TMEM222
ENST00000486082 0.525928478579816 0.231175146916644 -0.068414910895034 ENSG00000186501 TMEM222
ENST00000478104 0.486154509470673 0.198895367944813 -0.0703529034924822 ENSG00000186501 TMEM222
ENST00000498220 0.594856485645443 0.29811108595865 -0.0617458568206749 ENSG00000186501 TMEM222
ENST00000374040 0.676613692147341 0.390998930374325 -0.0516757296763908 ENSG00000142733 MAP3K6
ENST00000493901 0.676800609420118 0.39137135999787 -0.0516381909462268 ENSG00000142733 MAP3K6
ENST00000357582 0.672965719069594 0.387022165792889 -0.0521674075430235 ENSG00000142733 MAP3K6
ENST00000430629 0.861923752251846 0.688636716690125 -0.0127429912608196 ENSG00000158195 WASF2
ENST00000536657 0.766511573461309 0.519154053194291 -0.0278381170269054 ENSG00000158195 WASF2
ENST00000247087 0.111463432858348 0.0105030076457366 -0.131047709728028 ENSG00000126705 AHDC1
ENST00000374011 0.105407121719585 0.0093166001816908 -0.133169384251473 ENSG00000126705 AHDC1
ENST00000490295 0.00748958546620112 2.35274003159947e-05 -0.240893532124475 ENSG00000126705 AHDC1
ENST00000480033 0.00506607314395544 1.35718584002378e-05 -0.268528108806013 ENSG00000126705 AHDC1
ENST00000373943 0.365722670882128 0.115271496690077 0.0713819698031687 ENSG00000117758 STX12
ENST00000440806 0.438024766840907 0.162368720778856 -0.0647635105890319 ENSG00000117758 STX12
ENST00000468761 0.0154415525453382 0.00013789152444118 -0.219515468014791 ENSG00000117758 STX12
ENST00000311772 0.701505532249731 0.424713469989668 0.0352601340268768 ENSG00000117751 PPP1R8
ENST00000236412 0.701595484014672 0.424974835616046 0.0352515738399336 ENSG00000117751 PPP1R8
ENST00000373931 0.7012851167154 0.42432513758811 0.0352604395787952 ENSG00000117751 PPP1R8
ENST00000431586 0.817896372172503 0.607153241598958 0.0261889941670924 ENSG00000117751 PPP1R8
ENST00000486634 0.49706360153186 0.20761227336642 0.0697343752701034 ENSG00000117751 PPP1R8
ENST00000373912 0.729777436812714 0.46452110739801 0.0429137311607008 ENSG00000117748 RPA2
ENST00000373909 0.623471227812513 0.328666924117609 0.0577155170952661 ENSG00000117748 RPA2
ENST00000373871 0.906489301546752 0.773716748505421 -0.0117827284542415 ENSG00000158161 EYA3
ENST00000436342 0.906489301546752 0.773716748505421 -0.0117827284542415 ENSG00000158161 EYA3
ENST00000373864 0.857498994826333 0.68037739765338 -0.0210665195959631 ENSG00000158161 EYA3
ENST00000540618 0.5273155556085 0.232490865330935 -0.0630530831170523 ENSG00000158161 EYA3
ENST00000545175 0.521094914046917 0.227203528613821 -0.0633254556692397 ENSG00000158161 EYA3
ENST00000373863 0.597093130291636 0.30037970286398 -0.0546613667383581 ENSG00000158161 EYA3
ENST00000471498 0.644003171550881 0.353191625699424 -0.0509391205933217 ENSG00000158161 EYA3
ENST00000603289 0.515821908819089 0.222764035951988 0.05415976474971 ENSG00000126698 DNAJC8
ENST00000263697 0.44530785957421 0.167609936794636 0.0561278928727336 ENSG00000126698 DNAJC8
ENST00000489277 0.44530785957421 0.167609936794636 0.0561278928727336 ENSG00000126698 DNAJC8
ENST00000470967 0.688467041000874 0.407173076972351 0.0488689076944679 ENSG00000126698 DNAJC8
ENST00000482674 0.77889431939415 0.538840120394047 0.0354983014526959 ENSG00000126698 DNAJC8
ENST00000488868 0.807724136969074 0.591202015195235 0.0310157881326914 ENSG00000126698 DNAJC8
ENST00000497986 0.188598950321728 0.0308660152267837 -0.107032696668606 ENSG00000130770 ATPIF1
ENST00000335514 0.188598950321728 0.0308660152267837 -0.107032696668606 ENSG00000130770 ATPIF1
ENST00000468425 0.166555704720365 0.0240109724560909 -0.11115110589975 ENSG00000130770 ATPIF1
ENST00000465645 0.188598950321728 0.0308660152267837 -0.107032696668606 ENSG00000130770 ATPIF1
ENST00000253063 0.530427315986027 0.235192750305426 0.0765213060961344 ENSG00000130766 SESN2
ENST00000373839 0.745128170604984 0.486867544218835 -0.0326461822331634 ENSG00000204138 PHACTR4
ENST00000463428 0.726334197248905 0.459274658586598 -0.0453703919494702 ENSG00000204138 PHACTR4
ENST00000493669 0.845766310921189 0.657391234451238 -0.0224212347697352 ENSG00000204138 PHACTR4
ENST00000373836 0.799628885636205 0.575786951776638 -0.0280580926654902 ENSG00000204138 PHACTR4
ENST00000398958 0.535519454760544 0.239908355864248 -0.0479356047450612 ENSG00000180198 RCC1
ENST00000413987 0.837311296607627 0.642363745416023 -0.0227764318320485 ENSG00000242125 SNHG3
ENST00000427469 0.328352370944515 0.0935540363338155 -0.069704871677658 ENSG00000180198 RCC1
ENST00000447507 0.989031911328719 0.966864291567141 -0.00245828721776677 ENSG00000242125 SNHG3
ENST00000434290 0.334685574099088 0.0970928691812472 -0.068672580907042 ENSG00000180198 RCC1
ENST00000373833 0.53156522900428 0.236082742169833 -0.0482942507246693 ENSG00000180198 RCC1
ENST00000437681 0.926704697241308 0.817405361587318 -0.0127516790475885 ENSG00000242125 SNHG3
ENST00000419074 0.0919163007217537 0.00708245436209062 -0.150786656769659 ENSG00000180198 RCC1
ENST00000373832 0.578113347117607 0.280947255049229 -0.0648267142264062 ENSG00000180198 RCC1
ENST00000373824 0.773682478855732 0.529230878837117 -0.0308101538100735 ENSG00000120656 TAF12
ENST00000263974 0.776824613985839 0.534925257553711 -0.0304216849563821 ENSG00000120656 TAF12
ENST00000495422 0.801619926422768 0.57916236914888 -0.0291692467227268 ENSG00000120656 TAF12
ENST00000373816 0.918171393474997 0.798442626204882 -0.014915775275939 ENSG00000162419 GMEB1
ENST00000474884 0.398762379254762 0.13501777240729 -0.0788686179414874 ENSG00000198492 YTHDF2
ENST00000542507 0.760973901597446 0.510464599178217 -0.0237112843995675 ENSG00000198492 YTHDF2
ENST00000373812 0.758040892174716 0.505633244307789 -0.0239846332610315 ENSG00000198492 YTHDF2
ENST00000541996 0.764602615352949 0.516195611371903 -0.0233745015969963 ENSG00000198492 YTHDF2
ENST00000478283 0.650599567555093 0.361393099569504 -0.035259559815761 ENSG00000198492 YTHDF2
ENST00000496288 0.370147694183138 0.117943197055167 -0.0811254859543377 ENSG00000198492 YTHDF2
ENST00000476976 0.208968663670359 0.038503230484284 -0.119645028362783 ENSG00000198492 YTHDF2
ENST00000343067 0.700738001418311 0.423647172795261 0.047622729666263 ENSG00000159023 EPB41
ENST00000356093 0.700738001418311 0.423647172795261 0.047622729666263 ENSG00000159023 EPB41
ENST00000398863 0.700738001418311 0.423647172795261 0.047622729666263 ENSG00000159023 EPB41
ENST00000373800 0.98658124505889 0.961150725593557 0.00311917298287961 ENSG00000159023 EPB41
ENST00000349460 0.98658124505889 0.961150725593557 0.00311917298287961 ENSG00000159023 EPB41
ENST00000347529 0.98658124505889 0.961150725593557 0.00311917298287961 ENSG00000159023 EPB41
ENST00000373798 0.736409877771571 0.473175404793766 0.0428443735205587 ENSG00000159023 EPB41
ENST00000373795 0.933233774428495 0.831038242585441 0.00785139053071931 ENSG00000116350 SRSF4
ENST00000546138 0.972967120607813 0.926317427421313 0.00346227542652281 ENSG00000116350 SRSF4
ENST00000466448 0.977456521377987 0.936667171977966 -0.00303286718704036 ENSG00000116350 SRSF4
ENST00000497015 0.775840119859882 0.533206747735497 0.0374943753285481 ENSG00000116350 SRSF4
ENST00000605204 0.787662071969742 0.555321666354446 0.0257759088221592 ENSG00000116350 SRSF4
ENST00000472353 0.579309784311719 0.282477106839004 0.0601403416396308 ENSG00000116350 SRSF4
ENST00000345512 0.492676646961947 0.20377264502266 -0.0749633027071753 ENSG00000060656 PTPRU
ENST00000373779 0.416624556001671 0.147015942186579 -0.0823474484005084 ENSG00000060656 PTPRU
ENST00000323874 0.416624556001671 0.147015942186579 -0.0823474484005084 ENSG00000060656 PTPRU
ENST00000356870 0.416624556001671 0.147015942186579 -0.0823474484005084 ENSG00000060656 PTPRU
ENST00000428026 0.416624556001671 0.147015942186579 -0.0823474484005084 ENSG00000060656 PTPRU
ENST00000460170 0.416624556001671 0.147016894568211 -0.0823608076956431 ENSG00000060656 PTPRU
ENST00000336798 0.890488106771388 0.742713997670317 -0.0142905724732847 ENSG00000162512 SDC3
ENST00000339394 0.727614225501253 0.461100288179951 -0.0387060918791393 ENSG00000162512 SDC3
ENST00000424085 0.406371264354744 0.1402023198664 -0.0501712110074598 ENSG00000134644 PUM1
ENST00000257075 0.406360625062467 0.140183529366969 -0.0501701336667348 ENSG00000134644 PUM1
ENST00000373747 0.406214858383955 0.140044685438743 -0.0501682998819277 ENSG00000134644 PUM1
ENST00000525843 0.35431552915139 0.108340713594513 -0.0551236810137685 ENSG00000134644 PUM1
ENST00000426105 0.230902556065404 0.046509602011669 -0.0722542919474282 ENSG00000134644 PUM1
ENST00000440538 0.233975352838856 0.0475837073351864 -0.0719873390461558 ENSG00000134644 PUM1
ENST00000498419 0.51605879310624 0.222996308741603 -0.0529168980546313 ENSG00000134644 PUM1
ENST00000373741 0.226954239213093 0.0450790135409576 -0.0726602731575081 ENSG00000134644 PUM1
ENST00000423018 0.228022111090597 0.0455093988647849 -0.0725682766441851 ENSG00000134644 PUM1
ENST00000373742 0.221965220209468 0.0430758326965048 -0.0733740350885386 ENSG00000134644 PUM1
ENST00000530669 0.413349450642042 0.144970677249289 -0.0896438241878531 ENSG00000134644 PUM1
ENST00000529846 0.636234151684627 0.343767190186968 -0.053080832435841 ENSG00000134644 PUM1
ENST00000525997 0.655131419676173 0.366467885405139 -0.0508588628663232 ENSG00000134644 PUM1
ENST00000527498 0.506427233597962 0.214858480841671 -0.0708393190999112 ENSG00000134644 PUM1
ENST00000532678 0.86493240585555 0.695154503374118 -0.0212910937030079 ENSG00000134644 PUM1
ENST00000526215 0.473212579990197 0.1888100680519 -0.0520620535894188 ENSG00000134644 PUM1
ENST00000525948 0.367005989607353 0.116037855212401 -0.0657099879601307 ENSG00000134644 PUM1
ENST00000480602 0.236593478153694 0.0487569224993858 -0.0844633147273499 ENSG00000134644 PUM1
ENST00000524516 0.252537275651816 0.0555717645429038 -0.0980372603458342 ENSG00000134644 PUM1
ENST00000531867 0.542886236631833 0.246776085800627 -0.0706264131308486 ENSG00000134644 PUM1
ENST00000263694 0.998106759231496 0.994522992961744 0.000341099031321856 ENSG00000060688 SNRNP40
ENST00000446633 0.993930727380039 0.981079450115395 0.00118138473861764 ENSG00000060688 SNRNP40
ENST00000344147 0.936655060739015 0.837468913254822 0.011158922610878 ENSG00000121766 ZCCHC17
ENST00000479629 0.910445568598045 0.782348385444421 -0.0175127900577182 ENSG00000121766 ZCCHC17
ENST00000373714 0.936655060739015 0.837468913254822 0.011158922610878 ENSG00000121766 ZCCHC17
ENST00000546109 0.920598333553745 0.803678730085255 0.0139730641408111 ENSG00000121766 ZCCHC17
ENST00000422613 0.85524156352958 0.675973690775305 0.0227518106240143 ENSG00000121766 ZCCHC17
ENST00000373705 0.68402478135375 0.401600113000832 0.0475968344060912 ENSG00000121764 HCRTR1
ENST00000373703 0.909250451234763 0.779555812714956 0.0136935512210715 ENSG00000162517 PEF1
ENST00000461006 0.92598405079622 0.815817582481704 0.0131758009721723 ENSG00000162517 PEF1
ENST00000478502 0.897791865267991 0.75643875178825 0.0163722205519035 ENSG00000162517 PEF1
ENST00000489164 0.833939068621996 0.637284412891665 0.0274440667903863 ENSG00000162517 PEF1
ENST00000609625 0.808820878893148 0.593238635778434 -0.0386937619882803 ENSG00000235790 RP11-73M7.6
ENST00000609549 0.808820878893148 0.593238635778434 -0.0386937619882803 ENSG00000235790 RP11-73M7.6
ENST00000610043 0.801619926422768 0.579338892407827 -0.0402103628911948 ENSG00000235790 RP11-73M7.6
ENST00000608332 0.798846609732048 0.57434882803057 -0.0407255941437972 ENSG00000235790 RP11-73M7.6
ENST00000585660 0.792411662919192 0.564195216074852 -0.0417851835815862 ENSG00000235790 RP11-73M7.6
ENST00000591592 0.796100553583459 0.569891776770491 -0.0411811842831093 ENSG00000235790 RP11-73M7.6
ENST00000608246 0.797841272492783 0.572893166348596 -0.0408025316619257 ENSG00000235790 RP11-73M7.6
ENST00000608888 0.79642825698629 0.570621465862778 -0.0410432030169594 ENSG00000235790 RP11-73M7.6
ENST00000607926 0.79642825698629 0.570621465862778 -0.0410432030169594 ENSG00000235790 RP11-73M7.6
ENST00000610216 0.79642825698629 0.570621465862778 -0.0410432030169594 ENSG00000235790 RP11-73M7.6
ENST00000585413 0.807311224427368 0.59046423346364 -0.03893473133208 ENSG00000235790 RP11-73M7.6
ENST00000609033 0.804114849172 0.584291571471583 -0.0396155010961164 ENSG00000235790 RP11-73M7.6
ENST00000589462 0.80725035840626 0.590280144823206 -0.0389515450163876 ENSG00000235790 RP11-73M7.6
ENST00000593188 0.80725035840626 0.590359644086733 -0.0389462931638078 ENSG00000235790 RP11-73M7.6
ENST00000609373 0.805661970152503 0.587128312307813 -0.0392991259414401 ENSG00000235790 RP11-73M7.6
ENST00000587445 0.80725035840626 0.590166843927517 -0.0389712394213949 ENSG00000235790 RP11-73M7.6
ENST00000591929 0.808146591438521 0.592127648407775 -0.0387817169977744 ENSG00000235790 RP11-73M7.6
ENST00000609338 0.80811833176326 0.592014841573961 -0.0387990597171477 ENSG00000235790 RP11-73M7.6
ENST00000373672 0.702204651300942 0.426085213168671 -0.0581000907524715 ENSG00000084636 COL16A1
ENST00000271069 0.700252097179668 0.422936529523328 -0.0584830021418119 ENSG00000084636 COL16A1
ENST00000488128 0.511466123606738 0.219200976980608 -0.0887842946912206 ENSG00000084636 COL16A1
ENST00000488897 0.501292001234123 0.210959612859524 -0.0898000215074595 ENSG00000084636 COL16A1
ENST00000461217 0.595323004402923 0.298625058932058 -0.0769999145798713 ENSG00000084636 COL16A1
ENST00000440437 0.449983768580551 0.171221871163454 -0.0998201423012151 ENSG00000084636 COL16A1
ENST00000470799 0.343379602887468 0.101600215327878 -0.121759764457702 ENSG00000084636 COL16A1
ENST00000482910 0.349085973597551 0.105258923301766 -0.120652550379263 ENSG00000084636 COL16A1
ENST00000468459 0.63129972333807 0.337588912926579 -0.0709288296033645 ENSG00000084636 COL16A1
ENST00000479100 0.624992667172603 0.33010302954182 -0.0727708082750072 ENSG00000084636 COL16A1
ENST00000458715 0.7026046264396 0.426710225296189 -0.0590646565113399 ENSG00000084636 COL16A1
ENST00000373668 0.892148754466133 0.745881523870143 -0.0240759447993718 ENSG00000084636 COL16A1
ENST00000474000 0.882650269112928 0.72775296317934 -0.0261196859264064 ENSG00000084636 COL16A1
ENST00000482478 0.913206947004631 0.786903259510394 -0.0203105988312229 ENSG00000084636 COL16A1
ENST00000529928 0.862073440125959 0.689499839740983 -0.0299988274656293 ENSG00000084636 COL16A1
ENST00000373667 0.882328151140067 0.727028186778071 -0.0262771114025251 ENSG00000084636 COL16A1
ENST00000532877 0.647280118068673 0.357744592119621 -0.0670023225854945 ENSG00000084636 COL16A1
ENST00000398556 0.997609751696274 0.992802843568402 0.000592719601542129 ENSG00000121753 BAI2
ENST00000398547 0.977768456918297 0.937326442311223 -0.00518724451186204 ENSG00000121753 BAI2
ENST00000373655 0.984330661399793 0.95503513564129 -0.00371797202378465 ENSG00000121753 BAI2
ENST00000373658 0.984330661399793 0.95503513564129 -0.00371797202378465 ENSG00000121753 BAI2
ENST00000398542 0.98998965840129 0.96940615230812 0.00253589352657771 ENSG00000121753 BAI2
ENST00000257070 0.984330661399793 0.95503513564129 -0.00371797202378465 ENSG00000121753 BAI2
ENST00000527035 0.987579828353698 0.96335262637065 -0.00281512570771433 ENSG00000254545 RP11-84A19.3
ENST00000257100 0.694460814064232 0.414579385624324 0.0343219505142251 ENSG00000134668 SPOCD1
ENST00000373648 0.696153666502812 0.417279063235523 0.0341306529070943 ENSG00000134668 SPOCD1
ENST00000360482 0.696153666502812 0.417279063235523 0.0341306529070943 ENSG00000134668 SPOCD1
ENST00000473361 0.687027114913442 0.405120022218642 0.034914513229661 ENSG00000134668 SPOCD1
ENST00000452755 0.685299939803602 0.402985174295099 0.0351701545765418 ENSG00000134668 SPOCD1
ENST00000533231 0.699027678852136 0.420944416309989 0.0339263171977606 ENSG00000134668 SPOCD1
ENST00000528579 0.539957137709901 0.243942040068219 0.05274011470741 ENSG00000134668 SPOCD1
ENST00000532604 0.562729261439933 0.266153185250547 0.0524366056593516 ENSG00000134668 SPOCD1
ENST00000531039 0.470188090674849 0.186484966235621 0.06414785091016 ENSG00000134668 SPOCD1
ENST00000468720 0.40451230546196 0.13882729248521 0.074843155760707 ENSG00000134668 SPOCD1
ENST00000485944 0.42930897800757 0.155775455928331 0.0722265052499777 ENSG00000134668 SPOCD1
ENST00000460061 0.425476208664011 0.153204233203989 0.0716891884749991 ENSG00000134668 SPOCD1
ENST00000602889 0.947675283649643 0.866010751839382 0.00616840110079889 ENSG00000269967 RP11-84A19.4
ENST00000602725 0.963051035635635 0.902359525384311 0.0045265406921374 ENSG00000184007 PTP4A2
ENST00000344035 0.658084606110029 0.369839792357539 -0.0296114411333254 ENSG00000184007 PTP4A2
ENST00000356536 0.887908250203674 0.73767150486206 -0.0115802358012137 ENSG00000184007 PTP4A2
ENST00000457805 0.525928478579816 0.231223802012915 0.0493320546134574 ENSG00000184007 PTP4A2
ENST00000489313 0.689853212404108 0.40870983028014 0.0361436784166399 ENSG00000184007 PTP4A2
ENST00000602683 0.845892009676781 0.657615257113657 0.0162735475608282 ENSG00000184007 PTP4A2
ENST00000470404 0.706143451339256 0.431256082438927 0.0289691298242377 ENSG00000184007 PTP4A2
ENST00000532001 0.573310384529525 0.275654139302282 0.0443352651093795 ENSG00000184007 PTP4A2
ENST00000528253 0.673464692994767 0.387500298127365 0.0363422548540136 ENSG00000184007 PTP4A2
ENST00000484483 0.850478366156036 0.667398942603582 0.0201115075246235 ENSG00000184007 PTP4A2
ENST00000468531 0.832577368948247 0.634537381535635 -0.018809071053331 ENSG00000184007 PTP4A2
ENST00000534796 0.625800915586639 0.33101599255766 0.0490601658062585 ENSG00000184007 PTP4A2
ENST00000532289 0.539035569888644 0.243125029087049 0.0611007057798654 ENSG00000184007 PTP4A2
ENST00000526960 0.800143636042377 0.576870931826727 -0.0236988605323599 ENSG00000184007 PTP4A2
ENST00000524384 0.682550912058544 0.399386146127918 0.0450520707526376 ENSG00000184007 PTP4A2
ENST00000528840 0.682320757754332 0.39895519269886 0.0450434511785401 ENSG00000184007 PTP4A2
ENST00000494444 0.698035610458254 0.419805722192364 0.0427730297197262 ENSG00000184007 PTP4A2
ENST00000529477 0.694199792145179 0.414099004506874 -0.0349722569836543 ENSG00000184007 PTP4A2
ENST00000533408 0.557147483252969 0.26067926313206 -0.0492491559997684 ENSG00000184007 PTP4A2
ENST00000475464 0.82000984488392 0.611003262260416 -0.0254125710760506 ENSG00000184007 PTP4A2
ENST00000327300 0.499976070951897 0.210125889646797 0.0495029853728505 ENSG00000121774 KHDRBS1
ENST00000307714 0.493981815371462 0.204867075043099 0.0499702499775706 ENSG00000121774 KHDRBS1
ENST00000492989 0.748995510917075 0.492242435977388 0.0257554759541998 ENSG00000121774 KHDRBS1
ENST00000484270 0.6441783694785 0.353380108290157 0.0356845084835358 ENSG00000121774 KHDRBS1
ENST00000373625 0.410968186059677 0.143455054231242 -0.047384129286209 ENSG00000025800 KPNA6
ENST00000471599 0.560034539646451 0.26355967495385 -0.0408303097316359 ENSG00000025800 KPNA6
ENST00000537234 0.632055736010113 0.338469144550381 -0.0382985107679991 ENSG00000025800 KPNA6
ENST00000469790 0.89032545157563 0.742431452184103 -0.0194442733805775 ENSG00000025800 KPNA6
ENST00000545542 0.817280565569536 0.606133534499731 -0.022753310438629 ENSG00000025800 KPNA6
ENST00000446515 0.892856504475515 0.747288940923148 -0.0167469142440269 ENSG00000025800 KPNA6
ENST00000515055 0.540864810631603 0.244864287221314 -0.040764794243071 ENSG00000250135 RP4-622L5.2
ENST00000373610 0.820380598716798 0.611701696062301 -0.0205383310870409 ENSG00000084652 TXLNA
ENST00000373609 0.819914169946207 0.610436940030175 -0.0205677580096388 ENSG00000084652 TXLNA
ENST00000355082 0.746713689969331 0.489173038489546 -0.0304231756433816 ENSG00000084623 EIF3I
ENST00000373586 0.771826146014107 0.526445393240636 -0.0250973138580834 ENSG00000084623 EIF3I
ENST00000489353 0.798108802750259 0.573424763986851 -0.0251105386381626 ENSG00000084623 EIF3I
ENST00000471486 0.820036369946547 0.61112176118691 -0.0205554255478277 ENSG00000084623 EIF3I
ENST00000483517 0.844153353715513 0.653879455852267 -0.0178667305677692 ENSG00000084623 EIF3I
ENST00000474371 0.835925448445049 0.640094236373985 -0.0185953742872125 ENSG00000084623 EIF3I
ENST00000373548 0.88747672246277 0.7368617036162 -0.0140902481737945 ENSG00000116478 HDAC1
ENST00000481281 0.519084838778607 0.225283958616201 -0.0658856884578041 ENSG00000116478 HDAC1
ENST00000463172 0.493918649568042 0.204690495065723 -0.07149221497536 ENSG00000116478 HDAC1
ENST00000428704 0.64029397361592 0.34878344149937 -0.0472015637001956 ENSG00000116478 HDAC1
ENST00000472928 0.545069621867386 0.249019100762714 -0.0626936399197707 ENSG00000116478 HDAC1
ENST00000373541 0.905055394075995 0.770303974244357 -0.0121186916452703 ENSG00000116478 HDAC1
ENST00000490081 0.906242739590749 0.773142902356632 -0.01441309285812 ENSG00000116478 HDAC1
ENST00000482310 0.94935353678137 0.869838465484802 -0.00825828087120094 ENSG00000116478 HDAC1
ENST00000476391 0.914343371720525 0.789880075711316 0.0132862664637433 ENSG00000116478 HDAC1
ENST00000471488 0.996745139227528 0.989272954539474 -0.000919606205206496 ENSG00000116478 HDAC1
ENST00000329421 0.926951713907395 0.817722063738296 -0.0125079030118966 ENSG00000175130 MARCKSL1
ENST00000455895 0.785260763979738 0.550991497511903 -0.0273547109623578 ENSG00000160058 BSDC1
ENST00000413080 0.785229493152893 0.55093978895375 -0.0273560356324188 ENSG00000160058 BSDC1
ENST00000444377 0.787784847337775 0.555565377570448 -0.0270484701024588 ENSG00000160058 BSDC1
ENST00000341071 0.788662939111717 0.557076098976664 -0.026971497356183 ENSG00000160058 BSDC1
ENST00000526031 0.745652121819574 0.487650767366043 -0.0333213026317821 ENSG00000160058 BSDC1
ENST00000419121 0.746378942316009 0.488722995091373 -0.0332529970222162 ENSG00000160058 BSDC1
ENST00000446293 0.801346809012073 0.578589526814175 -0.0269263448999937 ENSG00000160058 BSDC1
ENST00000373520 0.820317573270726 0.611482655623865 -0.0251894246961054 ENSG00000160058 BSDC1
ENST00000449308 0.80626227048218 0.588827051831531 -0.0267860159951925 ENSG00000160058 BSDC1
ENST00000527513 0.645146631986248 0.354835448505012 -0.0485631021286008 ENSG00000160058 BSDC1
ENST00000527163 0.649397288881793 0.360242006992806 -0.049540890189598 ENSG00000160058 BSDC1
ENST00000530485 0.702587963241655 0.426677520378407 -0.0449626794692014 ENSG00000160058 BSDC1
ENST00000474414 0.625476964149259 0.330600275867774 -0.0558657988280949 ENSG00000160058 BSDC1
ENST00000530876 0.716491245728063 0.447077785817971 -0.0430803082783993 ENSG00000160058 BSDC1
ENST00000530753 0.742790311891186 0.482857848080452 -0.0402965774995636 ENSG00000160058 BSDC1
ENST00000533084 0.767311487865857 0.520202081781949 -0.038408573311019 ENSG00000160058 BSDC1
ENST00000531222 0.951790342883904 0.876579812377324 -0.00970024172128323 ENSG00000160058 BSDC1
ENST00000341885 0.28293785863905 0.0692603386455617 -0.0906233871246402 ENSG00000176261 ZBTB8OS
ENST00000468695 0.316968912019328 0.0875537309445515 -0.0895593008878816 ENSG00000176261 ZBTB8OS
ENST00000492007 0.317326261425787 0.0877145704767142 -0.0892772953908065 ENSG00000176261 ZBTB8OS
ENST00000373506 0.284212167640783 0.0699169455902682 -0.0943285064461414 ENSG00000176261 ZBTB8OS
ENST00000498691 0.0739233675032039 0.00460026909320987 -0.163721080339396 ENSG00000176261 ZBTB8OS
ENST00000478041 0.261784747365707 0.0594862874044573 -0.098361951968794 ENSG00000176261 ZBTB8OS
ENST00000473294 0.25895710186082 0.0582227704215869 -0.0989742092645965 ENSG00000176261 ZBTB8OS
ENST00000436661 0.26182776069916 0.0595240220967357 -0.0984670715470114 ENSG00000176261 ZBTB8OS
ENST00000373501 0.261386832777069 0.0593459760978448 -0.0984863013509855 ENSG00000176261 ZBTB8OS
ENST00000476493 0.258004655969799 0.0578921359535946 -0.0990400577206668 ENSG00000176261 ZBTB8OS
ENST00000465588 0.257710995302177 0.057782648373676 -0.0988474883207962 ENSG00000176261 ZBTB8OS
ENST00000483138 0.505652606933118 0.214130788876332 -0.0690304451232864 ENSG00000176261 ZBTB8OS
ENST00000479075 0.427918322992195 0.154797241982289 -0.0796625999147594 ENSG00000176261 ZBTB8OS
ENST00000466361 0.600736477852833 0.304172295632337 -0.0631035828753718 ENSG00000176261 ZBTB8OS
ENST00000414241 0.170644220183653 0.0253210727077098 0.0888795042103456 ENSG00000162521 RBBP4
ENST00000373493 0.113343977895878 0.0109033941746832 0.0954538435329219 ENSG00000162521 RBBP4
ENST00000527118 0.80997081746526 0.595241804040525 -0.0247141269024889 ENSG00000162521 RBBP4
ENST00000401893 0.893178741273628 0.748098677460932 -0.0160039723078414 ENSG00000162521 RBBP4
ENST00000524393 0.83367414833564 0.636251203735212 -0.0219789676023224 ENSG00000162521 RBBP4
ENST00000526193 0.994434235463224 0.982334964924585 -0.00101128465717038 ENSG00000162521 RBBP4
ENST00000492348 0.259642033456893 0.0585278584754437 0.0735809557725656 ENSG00000162521 RBBP4
ENST00000544435 0.259642033456893 0.0585278584754437 0.0735809557725656 ENSG00000162521 RBBP4
ENST00000525506 0.989253932001634 0.967349197287021 -0.00230643573056179 ENSG00000162521 RBBP4
ENST00000373485 0.204859781428987 0.0364686627265121 0.0813013802784231 ENSG00000162521 RBBP4
ENST00000477563 0.901765530825473 0.764066713567004 -0.0150907421916619 ENSG00000162521 RBBP4
ENST00000458695 0.193315249951561 0.0324973321655437 0.0857646354022745 ENSG00000162521 RBBP4
ENST00000490500 0.943780187902402 0.855855944375237 -0.0107520594214482 ENSG00000162521 RBBP4
ENST00000445722 0.815745116577566 0.603966298568391 -0.0280967063728618 ENSG00000162521 RBBP4
ENST00000475321 0.381358525941879 0.124887306426175 0.0944575912576164 ENSG00000162521 RBBP4
ENST00000463378 0.116050023347034 0.0115052570028342 0.153117732784344 ENSG00000162521 RBBP4
ENST00000460669 0.0909026731878523 0.00695738944587781 0.148248003765852 ENSG00000162521 RBBP4
ENST00000482190 0.0898249794894468 0.00677376490333135 0.149480157254412 ENSG00000162521 RBBP4
ENST00000373484 0.182516658870993 0.0288318805304101 0.104830588781876 ENSG00000162520 SYNC
ENST00000409190 0.346747925799727 0.103846333336881 0.0779078030221132 ENSG00000162520 SYNC
ENST00000469100 0.778986284516452 0.538999924887038 0.0304774436040419 ENSG00000134684 YARS
ENST00000373477 0.924555004085587 0.812769444920736 0.00891985082714069 ENSG00000134684 YARS
ENST00000490826 0.860914404670619 0.686255385788845 0.0212280603022805 ENSG00000134684 YARS
ENST00000487404 0.900974988809851 0.761953435059499 0.0140338531429232 ENSG00000134684 YARS
ENST00000478828 0.934560043685117 0.833596541421397 0.00981779402014558 ENSG00000134684 YARS
ENST00000481895 0.970075648151184 0.918965843203197 -0.00409653683037194 ENSG00000134684 YARS
ENST00000466052 0.842112927419926 0.650541323079792 0.0248532771209644 ENSG00000134684 YARS
ENST00000470377 0.88305400400253 0.72846369708067 -0.0191822776942291 ENSG00000134684 YARS
ENST00000472692 0.847803625754563 0.661199132967276 0.0245981070877953 ENSG00000134684 YARS
ENST00000530710 0.465854362069831 0.18297831706555 -0.0856615140820452 ENSG00000116497 S100PBP
ENST00000373476 0.8505366218318 0.667475469480629 0.0213220672146313 ENSG00000116497 S100PBP
ENST00000373475 0.689447776665506 0.408202029550151 0.0398353331399984 ENSG00000116497 S100PBP
ENST00000531123 0.994897785009442 0.983785430796192 0.00113066152730058 ENSG00000116497 S100PBP
ENST00000356689 0.902369600745071 0.765176055432307 0.0174584036766085 ENSG00000116497 S100PBP
ENST00000427524 0.99848994788407 0.995554961060032 -0.000200915073576179 ENSG00000236065 RP1-117O3.2
ENST00000373449 0.89612116418671 0.753080540791823 0.0117248258347426 ENSG00000004455 AK2
ENST00000548033 0.806739136166007 0.589370425995366 0.021268401072329 ENSG00000004455 AK2
ENST00000482191 0.344072667000461 0.102084099322702 0.0951295866847105 ENSG00000004455 AK2
ENST00000491241 0.28669741264501 0.0713592479109666 0.0963319062633576 ENSG00000004455 AK2
ENST00000467905 0.797943881326151 0.573174443634476 -0.0236748919065901 ENSG00000004455 AK2
ENST00000354858 0.825151934649681 0.620660028832811 -0.0224084294845712 ENSG00000004455 AK2
ENST00000480134 0.825151934649681 0.620660028832811 -0.0224084294845712 ENSG00000004455 AK2
ENST00000550338 0.823643046932267 0.617573109268075 -0.0228531583826939 ENSG00000004455 AK2
ENST00000469238 0.940177564225289 0.845587812229775 0.00986635884805608 ENSG00000004455 AK2
ENST00000466029 0.965654981830522 0.909111237235233 0.00573068191641568 ENSG00000004455 AK2
ENST00000487289 0.848009380172761 0.661832591320709 -0.0201639598643019 ENSG00000004455 AK2
ENST00000548559 0.901310079156372 0.763209360821577 -0.013644364534627 ENSG00000004455 AK2
ENST00000551979 0.822182842327593 0.614637021820117 -0.0264789184491914 ENSG00000004455 AK2
ENST00000539719 0.473722498145732 0.189199929122499 -0.0745420409384069 ENSG00000160094 ZNF362
ENST00000588828 0.894862098685032 0.750729532301584 0.0146281557265171 ENSG00000225313 RP11-415J8.3
ENST00000457957 0.896152861864776 0.75314052280621 0.0144403349021694 ENSG00000225313 RP11-415J8.3
ENST00000587696 0.845067202466522 0.655852121356125 0.0205486076110237 ENSG00000225313 RP11-415J8.3
ENST00000431992 0.545332408403262 0.249255267007363 -0.0351357084744337 ENSG00000134686 PHC2
ENST00000485928 0.695899069066215 0.416775554681458 -0.0249278727393588 ENSG00000134686 PHC2
ENST00000373418 0.704029692837395 0.428610426931294 -0.0242971560391688 ENSG00000134686 PHC2
ENST00000373422 0.665275399654462 0.377998511326963 -0.0267023395388348 ENSG00000134686 PHC2
ENST00000257118 0.545269394959513 0.249191521937425 -0.0351351668786199 ENSG00000134686 PHC2
ENST00000419414 0.571282663886788 0.273674069710611 -0.041127070175059 ENSG00000134686 PHC2
ENST00000467894 0.775118227929079 0.532068801251643 -0.0211799436486592 ENSG00000134686 PHC2
ENST00000373416 0.477431861281294 0.192037315283866 -0.0456516992638986 ENSG00000134686 PHC2
ENST00000486897 0.582389598901295 0.285598391373555 -0.041113328588965 ENSG00000134686 PHC2
ENST00000493483 0.542441371426423 0.246254173715352 -0.0443400741068816 ENSG00000134686 PHC2
ENST00000473158 0.565388666943441 0.268515439234487 -0.0594466526324981 ENSG00000134686 PHC2
ENST00000484692 0.511139335175671 0.218852641123201 -0.088137011425466 ENSG00000134686 PHC2
ENST00000241312 0.677071618229992 0.391729031211923 -0.0444280370976714 ENSG00000121904 CSMD2
ENST00000373381 0.676336149285325 0.390575370696538 -0.04453702615483 ENSG00000121904 CSMD2
ENST00000373380 0.411402590277564 0.143843955232857 -0.0985092391768355 ENSG00000121904 CSMD2
ENST00000426886 0.293407236286761 0.0747721690366924 -0.0917888708989295 ENSG00000163866 SMIM12
ENST00000521580 0.290553756040181 0.0732060112749698 -0.103091193160216 ENSG00000163866 SMIM12
ENST00000446026 0.338466637507323 0.098966639274861 -0.0983825840054612 ENSG00000163866 SMIM12
ENST00000456842 0.277702076315293 0.0666821829699636 -0.107363907000301 ENSG00000163866 SMIM12
ENST00000423898 0.358626289496728 0.110799724469269 -0.0944719776744626 ENSG00000163866 SMIM12
ENST00000487874 0.438015474179552 0.162357127317186 0.0731579374831059 ENSG00000271741 RP11-244H3.4
ENST00000373340 0.63726789272177 0.344831079094409 0.0490203967633199 ENSG00000163867 ZMYM6
ENST00000493328 0.43935216492281 0.163315168941826 0.0801236901683738 ENSG00000163867 ZMYM6
ENST00000357182 0.497325290469054 0.207840629799936 0.0724768121559936 ENSG00000163867 ZMYM6
ENST00000359858 0.0939924234406607 0.00740720169844171 0.167664289701606 ENSG00000197056 ZMYM1
ENST00000488455 0.15909980034364 0.0218824383081659 0.147632643521246 ENSG00000197056 ZMYM1
ENST00000373329 0.0939924234406607 0.00740720169844171 0.167664289701606 ENSG00000197056 ZMYM1
ENST00000373330 0.0938235113263591 0.00737992643785992 0.167728405196061 ENSG00000197056 ZMYM1
ENST00000468598 0.457430505095783 0.176818290593104 0.07171969672697 ENSG00000116560 SFPQ
ENST00000460428 0.387020396752677 0.12814038549277 0.0700678582899078 ENSG00000116560 SFPQ
ENST00000470472 0.354170562499086 0.108196811691394 0.0680564438497674 ENSG00000116560 SFPQ
ENST00000466745 0.831300294636542 0.631811112829042 0.0290416187213488 ENSG00000116560 SFPQ
ENST00000466213 0.6739049768974 0.387929152313577 0.0514163724092144 ENSG00000116560 SFPQ
ENST00000490668 0.909291825715316 0.779796571104311 0.0149374681325771 ENSG00000116560 SFPQ
ENST00000485365 0.867081170048442 0.699639911209648 0.0206960592341381 ENSG00000116560 SFPQ
ENST00000357214 0.214818215009115 0.0405904285210019 0.0804942292925243 ENSG00000116560 SFPQ
ENST00000373297 0.479527132418514 0.193675117854867 0.0530308641514501 ENSG00000146463 ZMYM4
ENST00000314607 0.479527132418514 0.193675117854867 0.0530308641514501 ENSG00000146463 ZMYM4
ENST00000441447 0.960787176413396 0.897343322334501 0.00802174881512409 ENSG00000146463 ZMYM4
ENST00000457946 0.305195582722476 0.0808217131323309 0.0691892083565357 ENSG00000146463 ZMYM4
ENST00000325722 0.682853327666673 0.400065039856523 -0.0294093870067832 ENSG00000142687 KIAA0319L
ENST00000373266 0.98703657254634 0.962309359908036 0.00210038117726436 ENSG00000142687 KIAA0319L
ENST00000426982 0.665749318184244 0.378540266625708 -0.0318216541248441 ENSG00000142687 KIAA0319L
ENST00000461312 0.925114758178563 0.813986290893194 0.0135617163680858 ENSG00000142687 KIAA0319L
ENST00000485551 0.99622504279472 0.988240521073931 0.000642437477033442 ENSG00000142687 KIAA0319L
ENST00000440579 0.566934146204265 0.26999827371415 -0.0511302800115531 ENSG00000142687 KIAA0319L
ENST00000431916 0.701626569294582 0.425045876915081 -0.0471183001988174 ENSG00000142687 KIAA0319L
ENST00000482929 0.473051982800097 0.188636510828593 -0.0654395386324177 ENSG00000142687 KIAA0319L
ENST00000478463 0.395731539559402 0.133257344457764 -0.0858617721628977 ENSG00000142687 KIAA0319L
ENST00000470388 0.395731539559402 0.133245923243118 -0.0858695042813606 ENSG00000142687 KIAA0319L
ENST00000492888 0.28543945050303 0.0705686273577683 -0.107824338596202 ENSG00000142687 KIAA0319L
ENST00000469892 0.328045833627605 0.0932225797860855 -0.101390178669839 ENSG00000142687 KIAA0319L
ENST00000373253 0.712226451683502 0.439695687093789 -0.0405189237417004 ENSG00000020129 NCDN
ENST00000356090 0.74388172228879 0.484633018917085 -0.0368958448877403 ENSG00000020129 NCDN
ENST00000373243 0.740309786544532 0.479248393406572 -0.0373578205792776 ENSG00000020129 NCDN
ENST00000373237 0.880753988720155 0.724845851298807 0.0163367876376078 ENSG00000126067 PSMB2
ENST00000270815 0.895881190733103 0.752428865077503 0.0172264606780884 ENSG00000142686 C1orf216
ENST00000251195 0.79197904681147 0.562866191886661 0.0389597062776391 ENSG00000092853 CLSPN
ENST00000373210 0.950366806028499 0.873360256897627 -0.00855663510128962 ENSG00000134698 AGO4
ENST00000373206 0.789288565800467 0.55814133782991 0.0297695552128327 ENSG00000092847 AGO1
ENST00000373204 0.686778269918785 0.404730526421666 0.0318826416075142 ENSG00000092847 AGO1
ENST00000373191 0.980514731686091 0.945760098390988 0.00371682768422903 ENSG00000126070 AGO3
ENST00000246314 0.861248096365322 0.68693796761926 0.0232016490796395 ENSG00000126070 AGO3
ENST00000373178 0.764617148991285 0.516269958852154 0.0381189932620352 ENSG00000116863 ADPRHL2
ENST00000373166 0.871664183766867 0.708413637964273 0.0165993219365493 ENSG00000054116 TRAPPC3
ENST00000462715 0.816620306374556 0.605172616283797 -0.0241889856937064 ENSG00000054116 TRAPPC3
ENST00000373163 0.787601836414837 0.555100426223915 0.0262894673764292 ENSG00000054116 TRAPPC3
ENST00000373162 0.762738884823311 0.513435426952706 0.0298151745797642 ENSG00000054116 TRAPPC3
ENST00000469757 0.802659741347821 0.581492279130553 0.0273118911232387 ENSG00000054116 TRAPPC3
ENST00000373159 0.999527460723152 0.998783654010305 8.19932902868424e-05 ENSG00000054116 TRAPPC3
ENST00000497251 0.943780187902402 0.855632029806459 0.0101843684378919 ENSG00000054116 TRAPPC3
ENST00000429533 0.926432356070088 0.816608353604888 0.0117852976334874 ENSG00000116871 MAP7D1
ENST00000316156 0.780289460906759 0.541769291756607 -0.0279214708078949 ENSG00000116871 MAP7D1
ENST00000527764 0.975114255263947 0.931348868850659 0.00472985493849319 ENSG00000116871 MAP7D1
ENST00000373150 0.784843129784381 0.549976047711248 -0.0273925148935087 ENSG00000116871 MAP7D1
ENST00000373151 0.785656729769667 0.551765086791053 -0.0272562237064576 ENSG00000116871 MAP7D1
ENST00000530729 0.967949564634422 0.914070544367526 -0.00588234938544253 ENSG00000116871 MAP7D1
ENST00000462118 0.829951181173381 0.629528324968527 0.0310101410673441 ENSG00000116871 MAP7D1
ENST00000474796 0.607753390155647 0.311780021832527 0.0579189702786765 ENSG00000116871 MAP7D1
ENST00000530975 0.671932763321976 0.38563130331373 -0.0504101341616055 ENSG00000116871 MAP7D1
ENST00000487131 0.410240288924533 0.142966837513001 -0.0804883372159658 ENSG00000116871 MAP7D1
ENST00000373148 0.493754324637075 0.204530692669465 -0.0607140828039286 ENSG00000116871 MAP7D1
ENST00000532131 0.70711215425683 0.432578675554906 -0.0419909193146874 ENSG00000116871 MAP7D1
ENST00000487114 0.77989072969578 0.540759268964214 -0.0290906014879369 ENSG00000116871 MAP7D1
ENST00000354618 0.844350196073541 0.654331167935211 0.0137900141077977 ENSG00000054118 THRAP3
ENST00000469141 0.958247720631778 0.891395716011128 0.00431740028522181 ENSG00000054118 THRAP3
ENST00000478853 0.204560283700884 0.0363589996740259 -0.124294306961129 ENSG00000054118 THRAP3
ENST00000480549 0.257605123979245 0.0577445330187886 0.103856874777314 ENSG00000214193 SH3D21
ENST00000474766 0.304066723389461 0.0803089632089074 0.104360069617057 ENSG00000214193 SH3D21
ENST00000270824 0.342378982939517 0.101103971623017 0.0980994320461247 ENSG00000142694 EVA1B
ENST00000490466 0.239645782290093 0.049789766798588 0.118345637117509 ENSG00000142694 EVA1B
ENST00000359297 0.994532785788431 0.982630832422366 0.00102629560354371 ENSG00000196182 STK40
ENST00000373129 0.507671931123405 0.21588951035547 -0.0503179947050817 ENSG00000196182 STK40
ENST00000373130 0.507671931123405 0.215904304311111 -0.050317949093331 ENSG00000196182 STK40
ENST00000373132 0.507671931123405 0.215904304311111 -0.050317949093331 ENSG00000196182 STK40
ENST00000482458 0.207006620563743 0.0374177021394056 -0.112966592911316 ENSG00000196182 STK40
ENST00000373116 0.95498950018136 0.883806567187184 -0.00755650390496823 ENSG00000116898 MRPS15
ENST00000462067 0.948555372718591 0.867796201240813 -0.00861021127276106 ENSG00000116898 MRPS15
ENST00000373075 0.0596447314473698 0.00289430895956484 0.149292748226677 ENSG00000163875 MEAF6
ENST00000296214 0.0393401433899671 0.00118831787039867 0.162025450805875 ENSG00000163875 MEAF6
ENST00000373074 0.039772168228525 0.00121494828529614 0.161192947088024 ENSG00000163875 MEAF6
ENST00000475828 0.0459846165320301 0.00160833232401058 0.157176847326941 ENSG00000163875 MEAF6
ENST00000487788 0.0476240284101838 0.00170554127641025 0.156613408967806 ENSG00000163875 MEAF6
ENST00000373073 0.11386050724163 0.0110455394880422 0.131520301208734 ENSG00000163875 MEAF6
ENST00000487792 0.0831154099686637 0.00579777387675001 0.143975001251457 ENSG00000163875 MEAF6
ENST00000448519 0.182849597340507 0.0289353235637738 0.117890612305281 ENSG00000163875 MEAF6
ENST00000485039 0.692645309177821 0.412003641905904 0.0481652991156528 ENSG00000163875 MEAF6
ENST00000373062 0.450705093540427 0.171689192873452 0.0553557903667118 ENSG00000134697 GNL2
ENST00000462812 0.959012614745608 0.892838746087857 -0.00743577919906232 ENSG00000134697 GNL2
ENST00000373044 0.16335347608628 0.0230631330930715 0.122069324966403 ENSG00000196449 YRDC
ENST00000373043 0.227272514075116 0.0451991214366534 0.112218403208114 ENSG00000197982 C1orf122
ENST00000419397 0.243031481415886 0.0510948277886027 0.117699596365159 ENSG00000197982 C1orf122
ENST00000468084 0.28534047754878 0.0705016907710475 0.101093672696976 ENSG00000197982 C1orf122
ENST00000373042 0.373357866514014 0.120109046894409 0.0883699849155564 ENSG00000197982 C1orf122
ENST00000446260 0.503753353261886 0.21279624272891 0.0715913142193017 ENSG00000197982 C1orf122
ENST00000373036 0.975437650734738 0.93212037610949 0.00427853760068743 ENSG00000188786 MTF1
ENST00000373027 0.359077892046293 0.111016803088962 -0.0786642206925692 ENSG00000204084 INPP5B
ENST00000373023 0.271692420805797 0.063872292305955 -0.0895283732707633 ENSG00000204084 INPP5B
ENST00000373026 0.324273869907879 0.0910587474399003 -0.0860763006793987 ENSG00000204084 INPP5B
ENST00000373024 0.329714749956278 0.0942114786255289 -0.0851138520892102 ENSG00000204084 INPP5B
ENST00000373019 0.799953260419818 0.576465797409616 0.021321144455057 ENSG00000183431 SF3A3
ENST00000448721 0.537438538306418 0.241863339813072 0.046453342832818 ENSG00000183431 SF3A3
ENST00000460925 0.757784449718351 0.505346093157088 -0.03901718393632 ENSG00000183431 SF3A3
ENST00000489537 0.489897831406718 0.201529633279977 0.0579282746764619 ENSG00000183431 SF3A3
ENST00000461869 0.413885571182081 0.145244338701401 0.0662861705867974 ENSG00000183431 SF3A3
ENST00000470585 0.360802244997612 0.112008986870724 0.0710030761433537 ENSG00000183431 SF3A3
ENST00000462258 0.363955098143139 0.113963112721012 0.0709419459797402 ENSG00000183431 SF3A3
ENST00000485803 0.600813988679293 0.304586260699337 -0.0586893309865765 ENSG00000183386 FHL3
ENST00000373016 0.600813988679293 0.304586260699337 -0.0586893309865765 ENSG00000183386 FHL3
ENST00000475084 0.600837113050796 0.3046393481034 -0.0599729449936229 ENSG00000183386 FHL3
ENST00000477194 0.539846137157206 0.24385072574373 -0.0694846337903582 ENSG00000183386 FHL3
ENST00000483182 0.42093799887805 0.149991658629217 0.0836931772108272 ENSG00000183520 UTP11L
ENST00000373014 0.690185026490481 0.409023739002349 0.0449183663264809 ENSG00000183520 UTP11L
ENST00000537711 0.578733577222265 0.281530749856428 0.0591020550021386 ENSG00000183520 UTP11L
ENST00000488453 0.686319739551753 0.403936807569193 0.0463832902935102 ENSG00000183520 UTP11L
ENST00000373001 0.628221636173196 0.333769040888416 0.0516884654777026 ENSG00000116954 RRAGC
ENST00000433671 0.450705093540427 0.171684477458744 0.073566017943972 ENSG00000228436 RP5-864K19.4
ENST00000456813 0.363836757131005 0.113864822303501 0.0890234698640757 ENSG00000228436 RP5-864K19.4
ENST00000397572 0.285642659722108 0.0708048593194182 0.106111278348206 ENSG00000214114 MYCBP
ENST00000432648 0.190395278791592 0.0313542446866967 0.0905661970881178 ENSG00000174574 AKIRIN1
ENST00000446189 0.192866456186224 0.0323499803159077 0.085216269774816 ENSG00000174574 AKIRIN1
ENST00000372984 0.181612979911869 0.028478848338321 0.0877031267042982 ENSG00000174574 AKIRIN1
ENST00000531822 0.23043914922043 0.0463690623226702 0.0970610545997362 ENSG00000174574 AKIRIN1
ENST00000372967 0.286679445097962 0.0713391921720185 -0.0746231485379264 ENSG00000168653 NDUFS5
ENST00000372969 0.286679445097962 0.0713391921720185 -0.0746231485379264 ENSG00000168653 NDUFS5
ENST00000545844 0.31731444805618 0.0877054017482264 -0.0601446528382228 ENSG00000127603 MACF1
ENST00000567887 0.318105589003486 0.0881134490748791 -0.0600746856154983 ENSG00000127603 MACF1
ENST00000372915 0.317976437911401 0.0880491794604591 -0.0600800656978382 ENSG00000127603 MACF1
ENST00000539005 0.317874372154869 0.0880139209849105 -0.0600878981924027 ENSG00000127603 MACF1
ENST00000317713 0.317874372154869 0.0880139209849105 -0.0600878981924027 ENSG00000127603 MACF1
ENST00000361689 0.317694256236284 0.0879070436282847 -0.0601056254452242 ENSG00000127603 MACF1
ENST00000524432 0.24837407393414 0.0535236748921482 -0.0906189417526705 ENSG00000127603 MACF1
ENST00000467673 0.148036715707238 0.0189929687705005 -0.153280727486381 ENSG00000127603 MACF1
ENST00000564288 0.391490345861251 0.130561688809758 -0.0520631846914438 ENSG00000127603 MACF1
ENST00000494012 0.215479534451161 0.0407811204683022 -0.132161110206409 ENSG00000127603 MACF1
ENST00000536367 0.116719961861252 0.0116672189886983 -0.148061097399672 ENSG00000127603 MACF1
ENST00000480624 0.295931660384661 0.0760256390441567 -0.11823162465637 ENSG00000127603 MACF1
ENST00000469366 0.412359638433359 0.144405350865453 -0.100352782962584 ENSG00000127603 MACF1
ENST00000496804 0.575194963657674 0.27792902585374 -0.0457557782615471 ENSG00000127603 MACF1
ENST00000530262 0.471243339781714 0.187426307256144 -0.0533674692724361 ENSG00000127603 MACF1
ENST00000485063 0.649210544385873 0.360035572204435 -0.0548438424102959 ENSG00000127603 MACF1
ENST00000472385 0.744062236867053 0.48484752025051 -0.0350209577527758 ENSG00000127603 MACF1
ENST00000484393 0.449708418666184 0.170999969659141 -0.0799688546328679 ENSG00000127603 MACF1
ENST00000476350 0.445704066774735 0.16808720008247 -0.0560621693919613 ENSG00000127603 MACF1
ENST00000372925 0.390334835063015 0.129840505486804 -0.0508722906782708 ENSG00000127603 MACF1
ENST00000289893 0.389739275074088 0.129591644281128 -0.0504054315127613 ENSG00000127603 MACF1
ENST00000530275 0.973100182727025 0.926621089343809 -0.00401375081753077 ENSG00000255103 KIAA0754
ENST00000482035 0.90433221700302 0.768921837648272 -0.0137661805292728 ENSG00000127603 MACF1
ENST00000473843 0.227127526848241 0.0451322576697808 -0.10644021458718 ENSG00000127603 MACF1
ENST00000469490 0.739101636428756 0.477087908892633 -0.0310932169519013 ENSG00000127603 MACF1
ENST00000487656 0.249744136318029 0.0541610990671837 -0.116011670823312 ENSG00000127603 MACF1
ENST00000360115 0.34641061329256 0.103596730466663 -0.0544856553404101 ENSG00000127603 MACF1
ENST00000497964 0.0815883896411127 0.00561003661470369 -0.115653922039956 ENSG00000127603 MACF1
ENST00000446276 0.382398009195238 0.125471678973367 -0.0529654131583864 ENSG00000127603 MACF1
ENST00000442046 0.53576731212242 0.240343749017858 -0.0422147285516702 ENSG00000127603 MACF1
ENST00000422234 0.445362854417668 0.167649401107848 -0.0584358427591677 ENSG00000127603 MACF1
ENST00000462496 0.41923612400497 0.148943433179946 -0.0605473877218197 ENSG00000127603 MACF1
ENST00000462103 0.241333358482091 0.0504411031748771 -0.11308851498484 ENSG00000127603 MACF1
ENST00000496360 0.509755589888399 0.217567621329067 -0.0566904008151839 ENSG00000127603 MACF1
ENST00000497807 0.55938082288041 0.2630396948788 -0.0475017139454251 ENSG00000127603 MACF1
ENST00000372856 0.508839649266812 0.216868935431254 0.0331575252583429 ENSG00000090621 PABPC4
ENST00000372857 0.506936272261133 0.215291360752663 0.0332760931009763 ENSG00000090621 PABPC4
ENST00000372858 0.674040671971458 0.388095043102483 0.0233607506317199 ENSG00000090621 PABPC4
ENST00000372862 0.734685263302831 0.470864476127075 0.0193811435129896 ENSG00000090621 PABPC4
ENST00000468476 0.727614225501253 0.461107511859553 0.0355738669166321 ENSG00000090621 PABPC4
ENST00000437136 0.747942850609537 0.491031058020648 0.033784819787091 ENSG00000090621 PABPC4
ENST00000492468 0.795439136118226 0.568764320823026 0.0286132801566333 ENSG00000090621 PABPC4
ENST00000421687 0.629822434841942 0.335822889618773 0.0304037089610139 ENSG00000090621 PABPC4
ENST00000525045 0.4594618502971 0.178170538911906 -0.0666006374932974 ENSG00000090621 PABPC4
ENST00000527718 0.722319724116902 0.454715263146817 0.0269302776423132 ENSG00000090621 PABPC4
ENST00000483770 0.810728799914262 0.596386938537259 -0.0300325905549683 ENSG00000090621 PABPC4
ENST00000525669 0.716404930332494 0.44696673135196 0.0288396424355102 ENSG00000090621 PABPC4
ENST00000470443 0.676663965122688 0.391098632914036 0.0286313510515036 ENSG00000090621 PABPC4
ENST00000415255 0.755771318747829 0.502502440108809 0.0216742419530494 ENSG00000228060 RP11-69E11.8
ENST00000513632 0.740324342487973 0.479598731290016 0.030215415307554 ENSG00000090621 PABPC4
ENST00000525751 0.573098513281567 0.275247641369194 0.0539185812575112 ENSG00000090621 PABPC4
ENST00000474378 0.53143326541641 0.235917930111742 0.057578612529255 ENSG00000090621 PABPC4
ENST00000529216 0.545069621867386 0.249013804459721 0.0590452973434627 ENSG00000090621 PABPC4
ENST00000492519 0.769778679187304 0.523831011447262 0.0337962906167771 ENSG00000090621 PABPC4
ENST00000451091 0.701456481477953 0.424599389187899 0.0321334676972762 ENSG00000090621 PABPC4
ENST00000531243 0.679971767245904 0.395798419660475 0.0442140773752327 ENSG00000090621 PABPC4
ENST00000470018 0.291621860623178 0.0737735165343424 0.104601500641757 ENSG00000084072 PPIE
ENST00000324379 0.830834591515114 0.631225313444974 0.0255850826058432 ENSG00000084072 PPIE
ENST00000356511 0.924158587383951 0.812239848820796 0.0125713248176352 ENSG00000084072 PPIE
ENST00000495526 0.830834591515114 0.631221574004051 0.025584933172864 ENSG00000084072 PPIE
ENST00000482751 0.830834591515114 0.631221574004051 0.025584933172864 ENSG00000084072 PPIE
ENST00000372830 0.924158587383951 0.812239848820796 0.0125713248176352 ENSG00000084072 PPIE
ENST00000497370 0.651496209292536 0.362487432502543 0.0495529064340883 ENSG00000084072 PPIE
ENST00000372835 0.823735518475937 0.617902905200642 0.0265125900138298 ENSG00000084072 PPIE
ENST00000470213 0.648601117757763 0.359081024307914 0.0499296491231366 ENSG00000084072 PPIE
ENST00000474804 0.539289357116212 0.243448732148104 0.0650766813610935 ENSG00000084072 PPIE
ENST00000475350 0.830834591515114 0.631221574004051 0.025584933172864 ENSG00000084072 PPIE
ENST00000480169 0.296951146187997 0.0765249158542218 0.102183638890967 ENSG00000084072 PPIE
ENST00000441669 0.512766475982071 0.220449684622595 0.0664537856070992 ENSG00000043514 TRIT1
ENST00000462797 0.512331029041356 0.220124080810158 0.0664762815565828 ENSG00000043514 TRIT1
ENST00000316891 0.512282798981217 0.22007978901014 0.0664809546461513 ENSG00000043514 TRIT1
ENST00000372818 0.512282798981217 0.22007978901014 0.0664809546461513 ENSG00000043514 TRIT1
ENST00000495175 0.535519454760544 0.239979377091274 0.0647056549293201 ENSG00000043514 TRIT1
ENST00000491865 0.539289357116212 0.243435003740022 0.0643705946580259 ENSG00000043514 TRIT1
ENST00000537223 0.733167502451546 0.468855107331252 0.0407308748889868 ENSG00000043514 TRIT1
ENST00000537440 0.733167502451546 0.468855107331252 0.0407308748889868 ENSG00000043514 TRIT1
ENST00000541099 0.733167502451546 0.468855107331252 0.0407308748889868 ENSG00000043514 TRIT1
ENST00000545233 0.733167502451546 0.468855107331252 0.0407308748889868 ENSG00000043514 TRIT1
ENST00000492612 0.745276066439888 0.487238058847179 0.042149546581775 ENSG00000043514 TRIT1
ENST00000489945 0.683169913556292 0.400545092754252 0.0525053636818808 ENSG00000043514 TRIT1
ENST00000372797 0.77435175072754 0.530371596494737 0.0171935985852219 ENSG00000131236 CAP1
ENST00000372802 0.772383886880573 0.52742222602676 0.0173264323838733 ENSG00000131236 CAP1
ENST00000449311 0.788022559617182 0.555930467738731 -0.0195106667996521 ENSG00000131236 CAP1
ENST00000421589 0.865981126872908 0.697534920870172 -0.0126790177222622 ENSG00000131236 CAP1
ENST00000414893 0.843713586654928 0.653168312227394 -0.0138113745501054 ENSG00000131236 CAP1
ENST00000414281 0.864703652322426 0.694584566087316 -0.0128199802030526 ENSG00000131236 CAP1
ENST00000420216 0.849744063460667 0.665526405112938 -0.0142435166492474 ENSG00000131236 CAP1
ENST00000372792 0.996278079727752 0.988419359944217 0.000403936618412915 ENSG00000131236 CAP1
ENST00000372798 0.979850990138469 0.943770762077851 0.00195888827534796 ENSG00000131236 CAP1
ENST00000340450 0.775077255337257 0.531676003847212 0.0171579060897706 ENSG00000131236 CAP1
ENST00000372805 0.75113559236077 0.495311985550945 0.0186665089698271 ENSG00000131236 CAP1
ENST00000435719 0.826688570786411 0.623236857841278 -0.0158426646340297 ENSG00000131236 CAP1
ENST00000427843 0.871409753047093 0.707855811363634 -0.012188228461632 ENSG00000131236 CAP1
ENST00000417287 0.83047936948603 0.630512676393885 -0.0157809426219159 ENSG00000131236 CAP1
ENST00000424977 0.865023042621635 0.695664586704051 -0.012735128329042 ENSG00000131236 CAP1
ENST00000446031 0.838702738512445 0.645230080424818 -0.0154726487884172 ENSG00000131236 CAP1
ENST00000479759 0.867671311924296 0.700896631255412 0.0122750748211405 ENSG00000131236 CAP1
ENST00000461993 0.780509285475127 0.542096166740641 0.0191035224669001 ENSG00000131236 CAP1
ENST00000494114 0.979008465580845 0.941258677800368 -0.0029437575649624 ENSG00000131236 CAP1
ENST00000433473 0.790106032496638 0.559338148090751 -0.0266415762645475 ENSG00000131238 PPT1
ENST00000529905 0.781876249923429 0.545102391750281 -0.0275807332982375 ENSG00000131238 PPT1
ENST00000530704 0.621820598265945 0.326770472526011 -0.0488645981958104 ENSG00000131238 PPT1
ENST00000372775 0.601084465531459 0.304847514787415 -0.0587968388569671 ENSG00000131238 PPT1
ENST00000449045 0.567477515885894 0.270555638265109 -0.0559057460374691 ENSG00000131238 PPT1
ENST00000439754 0.511466123606738 0.21921336053825 -0.066701636544956 ENSG00000131238 PPT1
ENST00000530076 0.975114255263947 0.93134315072553 -0.00503421700397662 ENSG00000131238 PPT1
ENST00000527311 0.69942601199009 0.42145061561809 -0.0425450480765087 ENSG00000131238 PPT1
ENST00000372779 0.795823664323124 0.569548355603594 -0.031261574882801 ENSG00000131238 PPT1
ENST00000372771 0.859398152403428 0.683293358416647 -0.0245219709781166 ENSG00000117000 RLF
ENST00000372759 0.280538703553087 0.0679113262880035 0.0833091427395618 ENSG00000084073 ZMPSTE24
ENST00000479131 0.516286624190075 0.223192473647324 -0.0589227592874374 ENSG00000084073 ZMPSTE24
ENST00000472583 0.705993812782921 0.431027663232942 -0.0373582510304155 ENSG00000084073 ZMPSTE24
ENST00000474142 0.119032492553824 0.0122305487493445 0.152571052756586 ENSG00000084073 ZMPSTE24
ENST00000435168 0.469425360913231 0.185890600354389 -0.0731824513173875 ENSG00000084070 SMAP2
ENST00000372718 0.396106357089455 0.133495346495742 -0.0667312147476451 ENSG00000084070 SMAP2
ENST00000372708 0.699783269962195 0.422409450966827 -0.040122959070202 ENSG00000084070 SMAP2
ENST00000539317 0.642579904087659 0.351591242783398 -0.0522703435976724 ENSG00000084070 SMAP2
ENST00000467203 0.09866598317231 0.0081656214123809 -0.148959813810137 ENSG00000066136 NFYC
ENST00000424419 0.141855150787864 0.0173624106595561 -0.12860597358865 ENSG00000066136 NFYC
ENST00000427410 0.172346741588352 0.0258398271777893 -0.114116795536558 ENSG00000066136 NFYC
ENST00000447388 0.123439686884088 0.0130944540596269 -0.124732781491331 ENSG00000066136 NFYC
ENST00000425457 0.174496544218014 0.0264239799798039 -0.113684840092809 ENSG00000066136 NFYC
ENST00000456393 0.121278900522371 0.0126711993104189 -0.12536956824013 ENSG00000066136 NFYC
ENST00000372654 0.132155450862554 0.0148992043501093 -0.125399648128325 ENSG00000066136 NFYC
ENST00000372653 0.159813069355723 0.0221113595177576 -0.118849925838715 ENSG00000066136 NFYC
ENST00000372669 0.125095651124619 0.0134676613744529 -0.136149525349487 ENSG00000066136 NFYC
ENST00000372652 0.13280248403506 0.0150586236827223 -0.130758114640485 ENSG00000066136 NFYC
ENST00000372651 0.119582252842053 0.0123269979159901 -0.138462597464888 ENSG00000066136 NFYC
ENST00000372621 0.357348660655307 0.109999459354121 -0.0663152064519382 ENSG00000171793 CTPS1
ENST00000541520 0.500172698966237 0.210250821051163 -0.0531071801534288 ENSG00000171793 CTPS1
ENST00000470271 0.785178262245986 0.550845964230096 -0.0318092553014147 ENSG00000171793 CTPS1
ENST00000475060 0.840215544490703 0.647942999583668 0.0247797923314437 ENSG00000171793 CTPS1
ENST00000479480 0.609325471227295 0.313414024194305 -0.0486628801778045 ENSG00000171793 CTPS1
ENST00000543104 0.66226438543258 0.374784572489836 -0.0427126743583111 ENSG00000171793 CTPS1
ENST00000372616 0.479965701815805 0.194069199466145 -0.0552031651019144 ENSG00000171793 CTPS1
ENST00000480420 0.562328114809314 0.265837917201583 -0.0513282567900424 ENSG00000171793 CTPS1
ENST00000463285 0.828093039284109 0.626092073160183 -0.022949445319301 ENSG00000171793 CTPS1
ENST00000486889 0.709439700060048 0.435731549668522 -0.0428925182517357 ENSG00000171793 CTPS1
ENST00000497210 0.936061699527685 0.83611562263503 -0.0125720987989472 ENSG00000171793 CTPS1
ENST00000464283 0.646490853693232 0.356681291061291 -0.0428287381021003 ENSG00000171793 CTPS1
ENST00000463423 0.498459835085437 0.20863129501697 -0.0596822131556885 ENSG00000171793 CTPS1
ENST00000498694 0.389710158827554 0.129574712728197 -0.070208325909865 ENSG00000171793 CTPS1
ENST00000359345 0.193098603055649 0.0324321734705015 -0.142285675805442 ENSG00000171790 SLFNL1
ENST00000456518 0.188636377197622 0.0308931021816987 -0.113474560339901 ENSG00000010803 SCMH1
ENST00000397174 0.148625697082342 0.0191809878825012 -0.1219681389241 ENSG00000010803 SCMH1
ENST00000402904 0.148625697082342 0.0191809878825012 -0.1219681389241 ENSG00000010803 SCMH1
ENST00000361191 0.148625697082342 0.0191791974726804 -0.122044501313343 ENSG00000010803 SCMH1
ENST00000361705 0.148625697082342 0.0191791974726804 -0.122044501313343 ENSG00000010803 SCMH1
ENST00000397171 0.148625697082342 0.0191791974726804 -0.122044501313343 ENSG00000010803 SCMH1
ENST00000372597 0.424603096840006 0.152543354723124 -0.0731063602196787 ENSG00000010803 SCMH1
ENST00000372596 0.424603096840006 0.152543354723124 -0.0731063602196787 ENSG00000010803 SCMH1
ENST00000337495 0.424603096840006 0.152543354723124 -0.0731063602196787 ENSG00000010803 SCMH1
ENST00000326197 0.17650166782438 0.0271263587277885 -0.115957546488368 ENSG00000010803 SCMH1
ENST00000372595 0.134634061767222 0.0154595864459757 -0.127534422755128 ENSG00000010803 SCMH1
ENST00000472037 0.184395954153802 0.0293929867344149 -0.129088888069001 ENSG00000010803 SCMH1
ENST00000460215 0.0249874789915447 0.000460274323525636 -0.203488943752191 ENSG00000010803 SCMH1
ENST00000498793 0.0160732645214094 0.00014771901833562 -0.217029420641928 ENSG00000010803 SCMH1
ENST00000489421 0.0582049563230437 0.00275475161642029 -0.19607648102399 ENSG00000010803 SCMH1
ENST00000372583 0.558602274735098 0.262436026667796 -0.0613920255046718 ENSG00000127124 HIVEP3
ENST00000372584 0.554445266896125 0.258149450604875 -0.0617605847368031 ENSG00000127124 HIVEP3
ENST00000247584 0.449678070194643 0.170959253781906 -0.0725864495696863 ENSG00000127124 HIVEP3
ENST00000460604 0.294677968215898 0.0753470381596835 -0.100128321754231 ENSG00000127124 HIVEP3
ENST00000429157 0.449176732185804 0.170647381454947 -0.073095665237265 ENSG00000127124 HIVEP3
ENST00000491442 0.874453327493931 0.713397219029318 -0.0239103392079057 ENSG00000127124 HIVEP3
ENST00000489103 0.865466815115339 0.696533978677808 -0.0238602832980049 ENSG00000127124 HIVEP3
ENST00000372571 0.333386922713034 0.0962016527649995 0.0875428516886875 ENSG00000198815 FOXJ3
ENST00000372572 0.894826877411502 0.750479385887979 -0.0133551045907971 ENSG00000198815 FOXJ3
ENST00000372573 0.888043585811166 0.738108401824052 -0.0140709939117714 ENSG00000198815 FOXJ3
ENST00000361346 0.874961828860139 0.714174552233733 -0.0153832894258185 ENSG00000198815 FOXJ3
ENST00000361776 0.874961828860139 0.714174552233733 -0.0153832894258185 ENSG00000198815 FOXJ3
ENST00000545068 0.87968160834552 0.722677686944915 -0.0155177041735767 ENSG00000198815 FOXJ3
ENST00000445886 0.199368197266228 0.0344532516819094 -0.112653330124039 ENSG00000198815 FOXJ3
ENST00000304979 0.795781164125357 0.569445280621305 0.0318779993145559 ENSG00000171960 PPIH
ENST00000321358 0.936061182411594 0.835997788414403 -0.00517533894456237 ENSG00000065978 YBX1
ENST00000332220 0.915939647724366 0.792720153502678 -0.00709506570083655 ENSG00000065978 YBX1
ENST00000436427 0.58869515689096 0.291740988042517 -0.0296479150912702 ENSG00000065978 YBX1
ENST00000467957 0.40641441042533 0.140257311731862 -0.0457083561286912 ENSG00000065978 YBX1
ENST00000397054 0.781876249923429 0.545067536533366 0.0297028905295627 ENSG00000117385 LEPRE1
ENST00000460031 0.781876249923429 0.545089343334662 0.0297007254394706 ENSG00000117385 LEPRE1
ENST00000236040 0.781876249923429 0.545103975929811 0.0297009613456608 ENSG00000117385 LEPRE1
ENST00000495874 0.781876249923429 0.545103975929811 0.0297009613456608 ENSG00000117385 LEPRE1
ENST00000296388 0.781876249923429 0.545103975929811 0.0297009613456608 ENSG00000117385 LEPRE1
ENST00000462474 0.425332042089996 0.153120798404966 0.0888011364299984 ENSG00000117385 LEPRE1
ENST00000472802 0.40181637581645 0.137120810046159 0.0994343948806493 ENSG00000117385 LEPRE1
ENST00000431412 0.92665851348467 0.817325497177932 0.0111933849639688 ENSG00000117385 LEPRE1
ENST00000460831 0.784000922663395 0.548386417069102 0.0369033607139697 ENSG00000117385 LEPRE1
ENST00000481465 0.898390570974995 0.757367622747332 -0.0165128194169038 ENSG00000117385 LEPRE1
ENST00000447502 0.981959687311454 0.949624729606787 -0.00335580289325055 ENSG00000117385 LEPRE1
ENST00000463465 0.93933375392484 0.843027229183811 0.0096838675769076 ENSG00000117385 LEPRE1
ENST00000372526 0.776986313409347 0.535327264674836 0.0366382937329233 ENSG00000117385 LEPRE1
ENST00000492956 0.779483011099058 0.53994773097303 0.0372610348074517 ENSG00000117385 LEPRE1
ENST00000487556 0.833939068621996 0.637353975257855 -0.025832657246238 ENSG00000164010 ERMAP
ENST00000372517 0.833939068621996 0.637353975257855 -0.025832657246238 ENSG00000164010 ERMAP
ENST00000426263 0.813026005152203 0.600149684336008 0.0248924898009162 ENSG00000117394 SLC2A1
ENST00000475162 0.830629384015726 0.630868518426142 0.0266270668610318 ENSG00000117394 SLC2A1
ENST00000415851 0.834979034468178 0.638832281450063 -0.0284552138612532 ENSG00000117394 SLC2A1
ENST00000431635 0.483487271172258 0.196987280857392 -0.0524545866631798 ENSG00000117395 EBNA1BP2
ENST00000236051 0.49017347425302 0.20181628885797 -0.0518138351305126 ENSG00000117395 EBNA1BP2
ENST00000463906 0.488468819512579 0.200478319453546 -0.0663736725309206 ENSG00000117395 EBNA1BP2
ENST00000491223 0.556556398739025 0.260004620748032 -0.0549819270426106 ENSG00000117395 EBNA1BP2
ENST00000472982 0.616299541371908 0.320567027779751 -0.0493957868576273 ENSG00000117395 EBNA1BP2
ENST00000483082 0.60796873551351 0.312210001623826 -0.0516317507679977 ENSG00000117395 EBNA1BP2
ENST00000461557 0.58846045508652 0.291394774762574 -0.0553349702584374 ENSG00000117395 EBNA1BP2
ENST00000310955 0.932588560474818 0.82998229635229 0.0148838046290317 ENSG00000117399 CDC20
ENST00000372462 0.936279647864025 0.836627548527305 0.0142975272265747 ENSG00000117399 CDC20
ENST00000372458 0.892856504475515 0.747342727279473 0.0123296383779387 ENSG00000066322 ELOVL1
ENST00000413844 0.892908425545054 0.747439775296091 0.0123292377045756 ENSG00000066322 ELOVL1
ENST00000468865 0.672923035348142 0.386886886537126 0.0404498387132859 ENSG00000066322 ELOVL1
ENST00000464204 0.851553920876768 0.669778198747961 0.0158686881653657 ENSG00000066322 ELOVL1
ENST00000470968 0.873748140371369 0.712090429849095 0.0136111573501884 ENSG00000066322 ELOVL1
ENST00000487209 0.896952507268169 0.754497790007788 0.0116514773723587 ENSG00000066322 ELOVL1
ENST00000470769 0.943780187902402 0.855891405441946 0.00692882739998169 ENSG00000066322 ELOVL1
ENST00000497569 0.905270894466323 0.770589613129854 0.011158260787968 ENSG00000066322 ELOVL1
ENST00000482302 0.992362077618765 0.976677113519711 -0.00112250827608729 ENSG00000066322 ELOVL1
ENST00000497050 0.931140900336848 0.826735739480876 0.00820458121464144 ENSG00000066322 ELOVL1
ENST00000478481 0.571930244440731 0.27419910418933 0.0569044057107763 ENSG00000066322 ELOVL1
ENST00000479439 0.802301104383701 0.580874238712987 -0.0223072798681266 ENSG00000066322 ELOVL1
ENST00000465321 0.861923752251846 0.688602420435499 -0.0155442091126185 ENSG00000066322 ELOVL1
ENST00000479686 0.820557518282887 0.612140412924803 -0.0200792310616588 ENSG00000066322 ELOVL1
ENST00000496932 0.866006245858882 0.697596451098447 -0.0153731877407601 ENSG00000066322 ELOVL1
ENST00000290663 0.761230794175768 0.510805802856187 0.0257669815216597 ENSG00000159479 MED8
ENST00000372457 0.756340874652091 0.503303258398397 0.026147171034958 ENSG00000159479 MED8
ENST00000372455 0.669218260504556 0.382542050012334 0.0351192783464837 ENSG00000159479 MED8
ENST00000436713 0.749282106434087 0.492644392867841 0.0304861553695564 ENSG00000229431 RP1-92O14.6
ENST00000473560 0.865253317505809 0.696222523920888 0.0178373659886152 ENSG00000159479 MED8
ENST00000562955 0.611896105003888 0.31596952579218 -0.034436540778797 ENSG00000198198 SZT2
ENST00000372442 0.454785282853841 0.174554903455827 -0.048006755599371 ENSG00000198198 SZT2
ENST00000460536 0.353758657062003 0.107972996870056 -0.0689816542401689 ENSG00000198198 SZT2
ENST00000583037 0.298982548158987 0.0776880720742777 -0.0863528275701195 ENSG00000178922 HYI
ENST00000372425 0.298982548158987 0.0776880720742777 -0.0863528275701195 ENSG00000178922 HYI
ENST00000372433 0.254240861852452 0.0562478108563283 -0.0945508285417527 ENSG00000178922 HYI
ENST00000372434 0.298905184640533 0.0776157624744814 -0.0866355758649875 ENSG00000178922 HYI
ENST00000470662 0.262984288414109 0.0600978448358554 -0.0970552684518516 ENSG00000178922 HYI
ENST00000487366 0.259649564556816 0.0585892537674807 -0.0971897893651258 ENSG00000178922 HYI
ENST00000372430 0.24924491849947 0.0539428426103932 -0.0962253555171267 ENSG00000178922 HYI
ENST00000372432 0.295921803500388 0.0759348384372832 -0.086552900434033 ENSG00000178922 HYI
ENST00000372427 0.29312879967185 0.0746346322426875 -0.0868541501510573 ENSG00000178922 HYI
ENST00000372426 0.278896541270701 0.0671627703644358 -0.0936095077417567 ENSG00000178922 HYI
ENST00000486909 0.281352865232519 0.0683858309321115 -0.0888557837010493 ENSG00000178922 HYI
ENST00000469587 0.998253097449609 0.99487309179892 0.000409159012983044 ENSG00000178922 HYI
ENST00000496043 0.110674697328794 0.0103166561983802 -0.152968941049382 ENSG00000142949 PTPRF
ENST00000481019 0.107752177045336 0.00981450940262564 -0.152517779190631 ENSG00000142949 PTPRF
ENST00000359947 0.0385845988086973 0.00113990815054717 -0.118672834183538 ENSG00000142949 PTPRF
ENST00000438120 0.0343657947404232 0.000901260500242823 -0.129709593828006 ENSG00000142949 PTPRF
ENST00000436724 0.0126702507534204 9.33438625233384e-05 -0.206781015463174 ENSG00000142949 PTPRF
ENST00000372405 0.0103526738258314 5.22752208541142e-05 -0.21068747036641 ENSG00000142949 PTPRF
ENST00000372413 0.0424009109635923 0.00138840162747928 -0.113109823361701 ENSG00000142949 PTPRF
ENST00000372414 0.0424009109635923 0.00138840162747928 -0.113109823361701 ENSG00000142949 PTPRF
ENST00000437607 0.0226044435425255 0.000323933814793827 -0.184467518928115 ENSG00000142949 PTPRF
ENST00000467464 0.119503040184136 0.0123033683294158 -0.146759766012495 ENSG00000142949 PTPRF
ENST00000412568 0.118362088912697 0.0120956048965145 -0.099100980665915 ENSG00000142949 PTPRF
ENST00000429895 0.170300601465941 0.0252257290681616 -0.0783794321221676 ENSG00000142949 PTPRF
ENST00000414879 0.192105747262593 0.0321117379661111 -0.0792262336735083 ENSG00000142949 PTPRF
ENST00000422171 0.192105747262593 0.0321117379661111 -0.0792262336735083 ENSG00000142949 PTPRF
ENST00000496447 0.346657797696044 0.103793396926458 -0.062091326405833 ENSG00000142949 PTPRF
ENST00000372407 0.349071516448997 0.105210190085529 -0.0613430284186138 ENSG00000142949 PTPRF
ENST00000477970 0.910110110408208 0.781566095755341 0.0106755996844169 ENSG00000142949 PTPRF
ENST00000372396 0.774585814657309 0.53069042633548 -0.0253395829584044 ENSG00000066135 KDM4A
ENST00000463151 0.782403091683642 0.54582775589829 0.0355758198122786 ENSG00000066135 KDM4A
ENST00000485249 0.741309843976014 0.480957722481387 0.0455674586131586 ENSG00000066135 KDM4A
ENST00000398804 0.729869196779274 0.464705992722163 -0.042027090821164 ENSG00000236200 KDM4A-AS1
ENST00000439057 0.785290923131123 0.551085706790986 -0.0341804395523952 ENSG00000236200 KDM4A-AS1
ENST00000532911 0.250880170984634 0.0547528635929559 -0.125766995569333 ENSG00000126091 ST3GAL3
ENST00000489897 0.056473506085068 0.00257575671957816 -0.165010731398915 ENSG00000126091 ST3GAL3
ENST00000372374 0.0604933466360411 0.003024551618625 -0.152827196881954 ENSG00000126091 ST3GAL3
ENST00000372375 0.0604933466360411 0.003024551618625 -0.152827196881954 ENSG00000126091 ST3GAL3
ENST00000545417 0.0604933466360411 0.003024551618625 -0.152827196881954 ENSG00000126091 ST3GAL3
ENST00000372377 0.0604933466360411 0.003024551618625 -0.152827196881954 ENSG00000126091 ST3GAL3
ENST00000361392 0.0604933466360411 0.003024551618625 -0.152827196881954 ENSG00000126091 ST3GAL3
ENST00000361400 0.0604933466360411 0.003024551618625 -0.152827196881954 ENSG00000126091 ST3GAL3
ENST00000353126 0.0604933466360411 0.003024551618625 -0.152827196881954 ENSG00000126091 ST3GAL3
ENST00000530154 0.0796448046336596 0.00533447505962813 -0.158185609800483 ENSG00000126091 ST3GAL3
ENST00000262915 0.0604933466360411 0.003024551618625 -0.152827196881954 ENSG00000126091 ST3GAL3
ENST00000330208 0.0604933466360411 0.003024551618625 -0.152827196881954 ENSG00000126091 ST3GAL3
ENST00000335430 0.0604933466360411 0.003024551618625 -0.152827196881954 ENSG00000126091 ST3GAL3
ENST00000351035 0.0604933466360411 0.003024551618625 -0.152827196881954 ENSG00000126091 ST3GAL3
ENST00000479383 0.302323819263464 0.0794371023786837 -0.114804223340638 ENSG00000126091 ST3GAL3
ENST00000347631 0.0570577954047664 0.00263260924329649 -0.16443664641001 ENSG00000126091 ST3GAL3
ENST00000484868 0.199970539337435 0.0346094271367793 -0.140623414646545 ENSG00000126091 ST3GAL3
ENST00000461066 0.299274194405219 0.0778765048067573 -0.115819617669389 ENSG00000126091 ST3GAL3
ENST00000533997 0.0520990973943465 0.00214010282495008 -0.173144262162001 ENSG00000126091 ST3GAL3
ENST00000469715 0.0520990973943465 0.00214010282495008 -0.173144262162001 ENSG00000126091 ST3GAL3
ENST00000490541 0.0520990973943465 0.00214010282495008 -0.173144262162001 ENSG00000126091 ST3GAL3
ENST00000528371 0.0520990973943465 0.00214010282495008 -0.173144262162001 ENSG00000126091 ST3GAL3
ENST00000530581 0.0520990973943465 0.00214010282495008 -0.173144262162001 ENSG00000126091 ST3GAL3
ENST00000531816 0.0520990973943465 0.00214010282495008 -0.173144262162001 ENSG00000126091 ST3GAL3
ENST00000531993 0.0520990973943465 0.00214010282495008 -0.173144262162001 ENSG00000126091 ST3GAL3
ENST00000533212 0.0520990973943465 0.00214010282495008 -0.173144262162001 ENSG00000126091 ST3GAL3
ENST00000533933 0.0520990973943465 0.00214010282495008 -0.173144262162001 ENSG00000126091 ST3GAL3
ENST00000372369 0.0520990973943465 0.00214010282495008 -0.173144262162001 ENSG00000126091 ST3GAL3
ENST00000372372 0.0520990973943465 0.00214010282495008 -0.173144262162001 ENSG00000126091 ST3GAL3
ENST00000372368 0.0520990973943465 0.00214010282495008 -0.173144262162001 ENSG00000126091 ST3GAL3
ENST00000372367 0.0520990973943465 0.00214010282495008 -0.173144262162001 ENSG00000126091 ST3GAL3
ENST00000372366 0.0520990973943465 0.00214010282495008 -0.173144262162001 ENSG00000126091 ST3GAL3
ENST00000372365 0.0520990973943465 0.00214010282495008 -0.173144262162001 ENSG00000126091 ST3GAL3
ENST00000361746 0.0520990973943465 0.00214010282495008 -0.173144262162001 ENSG00000126091 ST3GAL3
ENST00000332628 0.0520990973943465 0.00214010282495008 -0.173144262162001 ENSG00000126091 ST3GAL3
ENST00000531451 0.0494723223956489 0.00185655332624224 -0.175647415111105 ENSG00000126091 ST3GAL3
ENST00000372362 0.0494723223956489 0.00185655332624224 -0.175647415111105 ENSG00000126091 ST3GAL3
ENST00000361812 0.0494723223956489 0.00185655332624224 -0.175647415111105 ENSG00000126091 ST3GAL3
ENST00000461375 0.0801322548916787 0.005415526544256 -0.165307228322043 ENSG00000126091 ST3GAL3
ENST00000490502 0.0125070843085143 9.08779688359216e-05 -0.236840347113248 ENSG00000126091 ST3GAL3
ENST00000372343 0.983975953172978 0.953574855309137 -0.00298160661565413 ENSG00000117408 IPO13
ENST00000472505 0.437802085845311 0.162251381129549 0.0699408717984895 ENSG00000117410 ATP6V0B
ENST00000472174 0.687671296771377 0.405858093071423 0.0367591089847071 ENSG00000117410 ATP6V0B
ENST00000532642 0.680427803989412 0.396481605312405 0.0375212387064488 ENSG00000117410 ATP6V0B
ENST00000236067 0.680350768438509 0.39640116304657 0.0375321700083932 ENSG00000117410 ATP6V0B
ENST00000471859 0.702128524128018 0.425789820231384 0.0351786758506329 ENSG00000117410 ATP6V0B
ENST00000472277 0.585230829653569 0.28838995034431 0.049322309971753 ENSG00000117410 ATP6V0B
ENST00000461670 0.472547579010988 0.188273533116894 0.0676783204036897 ENSG00000117410 ATP6V0B
ENST00000468183 0.680350768438509 0.39640116304657 0.0375321700083932 ENSG00000117410 ATP6V0B
ENST00000473485 0.680350768438509 0.39640116304657 0.0375321700083932 ENSG00000117410 ATP6V0B
ENST00000496131 0.40758293106871 0.141166308745836 0.0710715383831101 ENSG00000117410 ATP6V0B
ENST00000498208 0.467962115211167 0.184542708803354 0.0692472634486198 ENSG00000117410 ATP6V0B
ENST00000532072 0.455105411798862 0.174844773047493 0.0710881350019737 ENSG00000117410 ATP6V0B
ENST00000498664 0.832220947030244 0.633463799353532 0.0219670080860951 ENSG00000117410 ATP6V0B
ENST00000372324 0.830421901427824 0.630232010843256 -0.0230731047525851 ENSG00000117411 B4GALT2
ENST00000497866 0.905447038858362 0.771395328499029 0.0183300674485534 ENSG00000117411 B4GALT2
ENST00000434555 0.658625502305477 0.370411194381989 -0.0437368612033349 ENSG00000117411 B4GALT2
ENST00000356836 0.6518011861233 0.362982153322944 -0.0441395509096405 ENSG00000117411 B4GALT2
ENST00000309519 0.78440434464155 0.549214015897298 -0.0287110162708025 ENSG00000117411 B4GALT2
ENST00000485678 0.883001431158315 0.728321763875485 -0.0191216354323058 ENSG00000117411 B4GALT2
ENST00000361745 0.603963510322227 0.307765220592974 0.0541400774702807 ENSG00000178028 DMAP1
ENST00000446292 0.731651956792885 0.467110064765245 0.0391984243618605 ENSG00000178028 DMAP1
ENST00000440641 0.652548784776942 0.363811243901537 0.0500935913013205 ENSG00000178028 DMAP1
ENST00000437511 0.774321787466933 0.530246547178661 0.0343555109910303 ENSG00000178028 DMAP1
ENST00000471829 0.448825365820551 0.170355244706632 0.0780330355680569 ENSG00000178028 DMAP1
ENST00000487922 0.536674473326355 0.241030258605662 0.0673992510450171 ENSG00000178028 DMAP1
ENST00000315913 0.603927999366865 0.307713153536924 0.0541385896992671 ENSG00000178028 DMAP1
ENST00000372289 0.603927999366865 0.307713153536924 0.0541385896992671 ENSG00000178028 DMAP1
ENST00000372257 0.166575395568616 0.0240194591339077 -0.116277306224476 ENSG00000117419 ERI3
ENST00000372259 0.186719469102988 0.030172743500308 -0.115927982587737 ENSG00000117419 ERI3
ENST00000456170 0.196700230277494 0.0336628326766294 -0.114433359443632 ENSG00000117419 ERI3
ENST00000537474 0.163155588988091 0.0230230529556979 -0.119442148403593 ENSG00000117419 ERI3
ENST00000489710 0.325993605390786 0.0921117517241267 -0.096662450055746 ENSG00000117419 ERI3
ENST00000479101 0.365722670882128 0.115263829989232 -0.0913207842222196 ENSG00000117419 ERI3
ENST00000462341 0.336721755306798 0.098131163433565 -0.0952359608819937 ENSG00000117419 ERI3
ENST00000452396 0.271692420805797 0.0638946251563864 -0.109680284606174 ENSG00000117419 ERI3
ENST00000495828 0.273239764037322 0.0645228517064618 -0.112115825369417 ENSG00000117419 ERI3
ENST00000457571 0.290804055507144 0.0733069458275376 -0.111722752430113 ENSG00000117419 ERI3
ENST00000355387 0.200527588484477 0.0347655268099204 -0.117781771810155 ENSG00000187147 RNF220
ENST00000361799 0.200527588484477 0.0347655268099204 -0.117781771810155 ENSG00000187147 RNF220
ENST00000372247 0.200105950260743 0.0346477541129026 -0.117813665240986 ENSG00000187147 RNF220
ENST00000443020 0.200785700678572 0.0348741708170134 -0.125534873087839 ENSG00000187147 RNF220
ENST00000335497 0.188598950321728 0.0308562961343709 -0.132297706119903 ENSG00000187147 RNF220
ENST00000440132 0.221584092438741 0.0429547969045185 -0.123756680717235 ENSG00000187147 RNF220
ENST00000474064 0.208024772323208 0.0379393951993635 -0.116587106822314 ENSG00000187147 RNF220
ENST00000471494 0.102122312165952 0.00872845930587971 -0.165775944789638 ENSG00000187147 RNF220
ENST00000475378 0.164358628157784 0.0233487588296777 -0.139625005771619 ENSG00000187147 RNF220
ENST00000484745 0.23281852660279 0.0471510358795574 -0.114295501387422 ENSG00000187147 RNF220
ENST00000372242 0.257482260826947 0.0576738804203833 -0.106546891496935 ENSG00000126106 TMEM53
ENST00000372243 0.257482260826947 0.0576738804203833 -0.106546891496935 ENSG00000126106 TMEM53
ENST00000372244 0.257482260826947 0.0576738804203833 -0.106546891496935 ENSG00000126106 TMEM53
ENST00000495630 0.266979056823979 0.0618921347500298 -0.103374592523665 ENSG00000126106 TMEM53
ENST00000497035 0.884536789874492 0.731328424133069 0.011208847051455 ENSG00000142937 RPS8
ENST00000396651 0.92341974227542 0.810694451631294 0.00780275415140114 ENSG00000142937 RPS8
ENST00000372209 0.92644754866536 0.816774181146301 0.00755135447671615 ENSG00000142937 RPS8
ENST00000470475 0.535519454760544 0.240011343857084 0.0446059639100734 ENSG00000142937 RPS8
ENST00000485390 0.925616791049214 0.815132393605923 0.00762358497799264 ENSG00000142937 RPS8
ENST00000464658 0.632842922068413 0.33955563142949 -0.0337196574440203 ENSG00000142937 RPS8
ENST00000484599 0.645039373200389 0.354563127416541 -0.0328307462917722 ENSG00000142937 RPS8
ENST00000474582 0.202296617412493 0.0354932318773951 -0.116486900742331 ENSG00000142937 RPS8
ENST00000372201 0.836936943097892 0.641653732420452 -0.0227458126779398 ENSG00000173846 PLK3
ENST00000465443 0.844663658333965 0.654855405432315 -0.0218085578459821 ENSG00000173846 PLK3
ENST00000492398 0.515619447480933 0.222621372582265 -0.0682339401953256 ENSG00000173846 PLK3
ENST00000450269 0.539035569888644 0.243108551591591 -0.0669101051064153 ENSG00000222009 BTBD19
ENST00000453418 0.539035569888644 0.243108551591591 -0.0669101051064153 ENSG00000222009 BTBD19
ENST00000409335 0.505459293173287 0.214034063326335 -0.0720565636577085 ENSG00000222009 BTBD19
ENST00000439563 0.354681080811057 0.108498634325364 -0.0938938921913458 ENSG00000222009 BTBD19
ENST00000485668 0.476000037619398 0.190887489905978 -0.0735838595367282 ENSG00000222009 BTBD19
ENST00000482715 0.441486165143752 0.165113788842924 -0.0803730287383552 ENSG00000222009 BTBD19
ENST00000475105 0.519765915891224 0.225797252232028 -0.0775974309076517 ENSG00000222009 BTBD19
ENST00000439363 0.489133654638012 0.200978641482272 -0.0823547708520381 ENSG00000070785 EIF2B3
ENST00000360403 0.11386050724163 0.0110457827543641 -0.144543440601846 ENSG00000070785 EIF2B3
ENST00000372183 0.145087480824583 0.0181170406923389 -0.1415692014973 ENSG00000070785 EIF2B3
ENST00000372168 0.902707285447287 0.765887143786715 0.0181950369688671 ENSG00000126107 HECTD3
ENST00000372172 0.728396767300293 0.462266395318999 0.0390233538140222 ENSG00000126107 HECTD3
ENST00000246337 0.595416893011932 0.298767693755881 -0.045976903836879 ENSG00000126088 UROD
ENST00000491773 0.668498967568968 0.381525101939145 -0.0416641135524292 ENSG00000126088 UROD
ENST00000463092 0.63237744425649 0.338823850687655 -0.0457667188273866 ENSG00000126088 UROD
ENST00000461035 0.69798332769727 0.419722337795038 -0.0400030596920917 ENSG00000126088 UROD
ENST00000491300 0.761236731324755 0.510864692903123 -0.0291296839025693 ENSG00000126088 UROD
ENST00000434478 0.821607310563983 0.613683433394727 -0.0228001715884873 ENSG00000126088 UROD
ENST00000494399 0.595197399064371 0.298528833881073 -0.0459828338922125 ENSG00000126088 UROD
ENST00000460334 0.752528726841248 0.497770342350549 -0.0318881533254332 ENSG00000126088 UROD
ENST00000462688 0.733765195944339 0.469765499208232 -0.032007547004431 ENSG00000126088 UROD
ENST00000460906 0.754677780085984 0.500653159810851 -0.031553673206296 ENSG00000126088 UROD
ENST00000490385 0.787662071969742 0.555337799095828 -0.0276400973827736 ENSG00000126088 UROD
ENST00000469548 0.649922832978168 0.360852986801316 -0.0399186388306442 ENSG00000126088 UROD
ENST00000486699 0.644601016442894 0.353815828046047 -0.0405230592594539 ENSG00000126088 UROD
ENST00000478467 0.634540586286768 0.342244439562011 -0.0416433787264627 ENSG00000126088 UROD
ENST00000428106 0.63745806152933 0.345042059414544 -0.0415000545989897 ENSG00000126088 UROD
ENST00000496439 0.756443200070067 0.50339949601329 -0.031326320898251 ENSG00000126088 UROD
ENST00000473012 0.699783269962195 0.42234017401883 -0.0378766918197675 ENSG00000126088 UROD
ENST00000262746 0.019366995130559 0.000244285286101336 0.107821048949513 ENSG00000117450 PRDX1
ENST00000319248 0.0194826745276818 0.000247919135603036 0.107706648952505 ENSG00000117450 PRDX1
ENST00000372079 0.0194826745276818 0.000247140623870724 0.10770998460729 ENSG00000117450 PRDX1
ENST00000447184 0.0185391317646733 0.00021702768205989 0.109842990871217 ENSG00000117450 PRDX1
ENST00000424390 0.0184141034061153 0.000214452089824158 0.109924342021997 ENSG00000117450 PRDX1
ENST00000483583 0.0114448141985296 7.36733327638036e-05 0.126208211866158 ENSG00000117450 PRDX1
ENST00000372070 0.556979059891508 0.260438898856101 -0.0567086089306861 ENSG00000117448 AKR1A1
ENST00000434299 0.807936481250182 0.591643023049741 -0.0305523360796822 ENSG00000117448 AKR1A1
ENST00000496999 0.652227753672702 0.363470076540456 -0.0533360794925044 ENSG00000117448 AKR1A1
ENST00000476957 0.669144380674581 0.382325536152659 -0.0453086428008871 ENSG00000117448 AKR1A1
ENST00000481885 0.796094876832218 0.569834617988532 -0.0330215025200678 ENSG00000117448 AKR1A1
ENST00000351829 0.568211176407813 0.271219566771381 -0.0562306283101325 ENSG00000117448 AKR1A1
ENST00000471651 0.639667455368285 0.348205645468263 -0.0561106817071571 ENSG00000117448 AKR1A1
ENST00000497973 0.996106917956463 0.987805305989663 -0.000825912140079826 ENSG00000117448 AKR1A1
ENST00000437901 0.646580548263711 0.356890759882459 0.0469772500109209 ENSG00000132780 NASP
ENST00000437362 0.638289978659853 0.346492470741849 0.0480275181913343 ENSG00000132780 NASP
ENST00000527359 0.411065394201807 0.143591248499127 0.0730251646269577 ENSG00000132780 NASP
ENST00000525515 0.715725466506596 0.446107375517422 0.0398103267814657 ENSG00000132780 NASP
ENST00000453748 0.49845309770403 0.20859895951375 0.064429826631571 ENSG00000132780 NASP
ENST00000402363 0.428075072636943 0.155009175729377 0.0680268279185863 ENSG00000132780 NASP
ENST00000537798 0.428075072636943 0.155009175729377 0.0680268279185863 ENSG00000132780 NASP
ENST00000527470 0.921145137398763 0.804785741652058 0.0152235954304196 ENSG00000132780 NASP
ENST00000529333 0.908504868783547 0.777533640256437 0.0173290208339964 ENSG00000132780 NASP
ENST00000528238 0.395200885813652 0.132894093441867 0.0739640797014526 ENSG00000132780 NASP
ENST00000534101 0.914343371720525 0.790116372842809 0.0160859749504022 ENSG00000132780 NASP
ENST00000350030 0.447201557735676 0.16913702624278 0.0651617568225249 ENSG00000132780 NASP
ENST00000470768 0.917524011249662 0.796860256991248 0.0154198851586851 ENSG00000132780 NASP
ENST00000372052 0.428075072636943 0.154950287955719 0.0680259270211251 ENSG00000132780 NASP
ENST00000351223 0.428075072636943 0.154950287955719 0.0680259270211251 ENSG00000132780 NASP
ENST00000530073 0.0675787115979081 0.0037691802606513 0.159827113380804 ENSG00000132780 NASP
ENST00000481782 0.0518882110716455 0.00209475773972077 0.172209395009756 ENSG00000132780 NASP
ENST00000531612 0.101310754355015 0.00861721924600253 0.150341580642078 ENSG00000132780 NASP
ENST00000479235 0.188636377197622 0.0308919606772789 0.122736293018406 ENSG00000159592 GPBP1L1
ENST00000290795 0.24924491849947 0.0538869251104407 0.0759145028100491 ENSG00000159592 GPBP1L1
ENST00000355105 0.241375207673355 0.0504736072006345 0.0769045174350548 ENSG00000159592 GPBP1L1
ENST00000488278 0.295597917545165 0.0757967349591644 0.0970100049014594 ENSG00000159592 GPBP1L1
ENST00000480941 0.29213827730937 0.0740860768866904 0.0973236936223667 ENSG00000159592 GPBP1L1
ENST00000480083 0.268389035327031 0.0625726177342841 0.101345994711824 ENSG00000159592 GPBP1L1
ENST00000493083 0.367528259064481 0.116417386697448 0.0897689156203157 ENSG00000159592 GPBP1L1
ENST00000460859 0.317404037820688 0.0877741994784206 0.100381711656536 ENSG00000159592 GPBP1L1
ENST00000359942 0.720169773909998 0.452114003931184 0.0422683086772256 ENSG00000197429 IPP
ENST00000396478 0.818146187937687 0.607542418085169 0.0304781313820682 ENSG00000197429 IPP
ENST00000372009 0.234038117594709 0.0477456439691983 -0.0630688837284755 ENSG00000086015 MAST2
ENST00000361297 0.234038117594709 0.0476794253940947 -0.0630691098028737 ENSG00000086015 MAST2
ENST00000372008 0.24039104269472 0.0500173653352014 -0.0740700351419835 ENSG00000086015 MAST2
ENST00000482881 0.897876223045598 0.756615047500433 -0.0143991694278116 ENSG00000086015 MAST2
ENST00000396420 0.997289809586562 0.991640843784882 -0.000389004658897683 ENSG00000085998 POMGNT1
ENST00000371984 0.994370533245529 0.981986402428195 0.000862426089746112 ENSG00000085998 POMGNT1
ENST00000371992 0.995164166303265 0.98466251034997 -0.000714049044609291 ENSG00000085998 POMGNT1
ENST00000535522 0.915469186203014 0.791830739075818 -0.0115701597203123 ENSG00000085998 POMGNT1
ENST00000371986 0.994370533245529 0.981986402428195 0.000862426089746112 ENSG00000085998 POMGNT1
ENST00000485714 0.795439136118226 0.568675177952048 0.0322177320403474 ENSG00000085998 POMGNT1
ENST00000477114 0.558261499753684 0.262121342104859 -0.0718832481732535 ENSG00000085998 POMGNT1
ENST00000497439 0.699749385296555 0.422114215691546 0.043140773663376 ENSG00000085998 POMGNT1
ENST00000489985 0.57974563967077 0.282921710698257 0.0639574718867587 ENSG00000085998 POMGNT1
ENST00000496156 0.811168721808098 0.597148874868776 0.0278574798172207 ENSG00000132128 LRRC41
ENST00000343304 0.782564298837057 0.545983895203663 0.0236045330865673 ENSG00000132128 LRRC41
ENST00000472710 0.467600643661755 0.18425824589596 0.0568563162892924 ENSG00000132128 LRRC41
ENST00000498402 0.865981126872908 0.697539800746863 0.0159370320513888 ENSG00000132128 LRRC41
ENST00000311672 0.102684897976954 0.00884896981277344 -0.0941069761149377 ENSG00000173660 UQCRH
ENST00000489056 0.102684897976954 0.00884896981277344 -0.0941069761149377 ENSG00000173660 UQCRH
ENST00000486951 0.128638991278625 0.0141528900359486 -0.0931070464455422 ENSG00000173660 UQCRH
ENST00000496387 0.102684897976954 0.00884896981277344 -0.0941069761149377 ENSG00000173660 UQCRH
ENST00000460947 0.105289198004892 0.0092964454109841 -0.101765022997793 ENSG00000173660 UQCRH
ENST00000371946 0.857072290225178 0.679142730643716 -0.0223598961173607 ENSG00000079277 MKNK1
ENST00000341183 0.857131291408735 0.679344265952076 -0.0223503951527711 ENSG00000079277 MKNK1
ENST00000371945 0.857072290225178 0.679142730643716 -0.0223598961173607 ENSG00000079277 MKNK1
ENST00000528077 0.84910233003842 0.664091960426356 -0.0234683250624997 ENSG00000079277 MKNK1
ENST00000428112 0.764823880061004 0.516446784318615 -0.0356203043034985 ENSG00000079277 MKNK1
ENST00000531355 0.875370610683102 0.715171535350283 -0.0200749804159184 ENSG00000079277 MKNK1
ENST00000496619 0.788408284486859 0.556473771957976 -0.0339493022677105 ENSG00000079277 MKNK1
ENST00000526513 0.681564777480811 0.397834128683197 -0.0495757038646979 ENSG00000079277 MKNK1
ENST00000545730 0.833684836104068 0.636357335671652 -0.0261902904130214 ENSG00000079277 MKNK1
ENST00000531769 0.854862078288938 0.675443215878191 -0.0234730750080353 ENSG00000079277 MKNK1
ENST00000576409 0.660083166566009 0.371931058972648 0.0466898160420887 ENSG00000123472 ATPAF1
ENST00000371937 0.671369256033133 0.384915368887679 0.045465498242555 ENSG00000123472 ATPAF1
ENST00000574428 0.671369256033133 0.384915368887679 0.045465498242555 ENSG00000123472 ATPAF1
ENST00000526821 0.888090389895604 0.738496703278309 -0.0201432138345302 ENSG00000123472 ATPAF1
ENST00000542495 0.842314468211383 0.650838048969775 -0.0273858451403605 ENSG00000123472 ATPAF1
ENST00000529214 0.842314468211383 0.650838048969775 -0.0273858451403605 ENSG00000123472 ATPAF1
ENST00000329231 0.941352191529684 0.848023005946913 0.0105162016681559 ENSG00000123472 ATPAF1
ENST00000544071 0.308054054473693 0.0823431870988425 0.0616262617518547 ENSG00000159658 EFCAB14
ENST00000442839 0.206351166869944 0.0370693978368007 0.0996168052043176 ENSG00000228237 EFCAB14-AS1
ENST00000418985 0.206805403053814 0.0373281246319562 0.0995740147652398 ENSG00000228237 EFCAB14-AS1
ENST00000371933 0.268013296594665 0.0623462989399406 0.070274514808347 ENSG00000159658 EFCAB14
ENST00000479745 0.402101592381944 0.137247039376729 0.084355266033119 ENSG00000159658 EFCAB14
ENST00000487741 0.402130949209334 0.137273046343244 0.0856358009599704 ENSG00000159658 EFCAB14
ENST00000484461 0.453216962347326 0.173312134892141 0.0751752303785206 ENSG00000159658 EFCAB14
ENST00000371873 0.100174814161234 0.00840297966536329 0.134480962272602 ENSG00000162368 CMPK1
ENST00000371871 0.319043115106686 0.0885808797784675 0.0815994495730174 ENSG00000162368 CMPK1
ENST00000450808 0.308045676530004 0.0823239347997007 0.0835083788307893 ENSG00000162368 CMPK1
ENST00000371870 0.921439166653238 0.806053561824711 -0.0125479562568937 ENSG00000162368 CMPK1
ENST00000396153 0.707259295794207 0.432695005621977 -0.0448901454655116 ENSG00000185104 FAF1
ENST00000371778 0.691221195292775 0.410169508218803 -0.047208348130642 ENSG00000185104 FAF1
ENST00000545823 0.81571750486733 0.603735617509558 -0.030149678949785 ENSG00000185104 FAF1
ENST00000494400 0.862259025169459 0.690081159896642 -0.0233088782310945 ENSG00000185104 FAF1
ENST00000487898 0.636468440398294 0.344078761862243 -0.0634764275626842 ENSG00000185104 FAF1
ENST00000242719 0.00748958546620112 2.31089901905088e-05 0.208653794621543 ENSG00000123091 RNF11
ENST00000494873 0.107710455097788 0.00976546391898984 0.11859361052853 ENSG00000123091 RNF11
ENST00000486691 0.125397382876083 0.0135167516815007 0.128067498176624 ENSG00000123091 RNF11
ENST00000371730 0.956087706585379 0.887553983119933 -0.00667819525087399 ENSG00000085832 EPS15
ENST00000371733 0.956087706585379 0.887553983119933 -0.00667819525087399 ENSG00000085832 EPS15
ENST00000396122 0.926967007538954 0.817752800463046 -0.0119456135780366 ENSG00000085832 EPS15
ENST00000371714 0.0821854931987325 0.00566965512884206 0.130303769832062 ENSG00000117859 OSBPL9
ENST00000337809 0.078365384828361 0.00517265190822714 0.131174278251438 ENSG00000117859 OSBPL9
ENST00000371710 0.078365384828361 0.00517265190822714 0.131174278251438 ENSG00000117859 OSBPL9
ENST00000447887 0.0796448046336596 0.00534693515701849 0.13095632950973 ENSG00000117859 OSBPL9
ENST00000495776 0.0796448046336596 0.00534693515701849 0.13095632950973 ENSG00000117859 OSBPL9
ENST00000435686 0.0796448046336596 0.00534693515701849 0.13095632950973 ENSG00000117859 OSBPL9
ENST00000435274 0.0753342034818262 0.00480158842701177 0.131516526051408 ENSG00000117859 OSBPL9
ENST00000428468 0.0796448046336596 0.00534693515701849 0.13095632950973 ENSG00000117859 OSBPL9
ENST00000453295 0.0796448046336596 0.00534693515701849 0.13095632950973 ENSG00000117859 OSBPL9
ENST00000489990 0.0735930651428472 0.00455395164159352 0.141387846789251 ENSG00000117859 OSBPL9
ENST00000530544 0.0858962225595781 0.00617427824642605 0.128177652254266 ENSG00000117859 OSBPL9
ENST00000484890 0.177720494032866 0.0274674139875235 0.133606049350296 ENSG00000117859 OSBPL9
ENST00000534040 0.22576720724469 0.0446435415575942 0.114725009643378 ENSG00000117859 OSBPL9
ENST00000532975 0.169167983611755 0.024856539934619 0.123612790298349 ENSG00000117859 OSBPL9
ENST00000527631 0.152770285727641 0.0202814548100991 0.127642448039736 ENSG00000117859 OSBPL9
ENST00000531828 0.0803081214995228 0.00544431453237575 0.129111731198606 ENSG00000117859 OSBPL9
ENST00000361556 0.0746391501070967 0.00471218098835829 0.132954729108497 ENSG00000117859 OSBPL9
ENST00000473207 0.202296617412493 0.0354506189645462 0.119667444326689 ENSG00000117859 OSBPL9
ENST00000533884 0.213170535857083 0.0399992190923972 0.117059170558644 ENSG00000117859 OSBPL9
ENST00000526917 0.188463403008492 0.0307560829585968 0.119463057399598 ENSG00000117859 OSBPL9
ENST00000462759 0.0746391501070967 0.00470565492957589 0.132958091418445 ENSG00000117859 OSBPL9
ENST00000486942 0.076579212405925 0.00495058539042665 0.132644441508476 ENSG00000117859 OSBPL9
ENST00000528603 0.0207368698406037 0.000277618875181669 0.194675305286109 ENSG00000117859 OSBPL9
ENST00000475697 0.155292062949472 0.0209131244378406 0.119802430507361 ENSG00000117859 OSBPL9
ENST00000531819 0.127928844982577 0.0140038198369825 0.133737438918845 ENSG00000117859 OSBPL9
ENST00000440943 0.525928478579816 0.231211037486939 0.0535574827604081 ENSG00000078618 NRD1
ENST00000352171 0.619069555083861 0.323623879189861 0.0296632515472059 ENSG00000078618 NRD1
ENST00000354831 0.619069555083861 0.323623879189861 0.0296632515472059 ENSG00000078618 NRD1
ENST00000485608 0.363313736489844 0.113452353926024 0.0550126217110009 ENSG00000078618 NRD1
ENST00000539524 0.431442510485929 0.157296079736433 0.0471540510078741 ENSG00000078618 NRD1
ENST00000497358 0.938124655142694 0.840510839042281 0.0111266060662179 ENSG00000078618 NRD1
ENST00000544028 0.552403761612888 0.255970465903555 0.0355193718837863 ENSG00000078618 NRD1
ENST00000483007 0.292632970934884 0.0743263469873837 0.110593503151641 ENSG00000078618 NRD1
ENST00000473805 0.368842854045465 0.117112217274231 0.0757059841544012 ENSG00000078618 NRD1
ENST00000475715 0.62601842043119 0.331177626941906 0.0454545229412019 ENSG00000078618 NRD1
ENST00000491410 0.280629953489291 0.0679595197308027 -0.078257111409579 ENSG00000078618 NRD1
ENST00000468722 0.225592259681894 0.0445963564403148 -0.109954088850901 ENSG00000078618 NRD1
ENST00000371655 0.785290923131123 0.551072317670732 0.0283265636747512 ENSG00000169213 RAB3B
ENST00000469458 0.4727937955171 0.188477181320517 0.0643029852749043 ENSG00000117862 TXNDC12
ENST00000371626 0.970642173344152 0.920369293998451 -0.00387329334124201 ENSG00000117862 TXNDC12
ENST00000472624 0.792190599654941 0.563407288446645 -0.0245713074882179 ENSG00000117862 TXNDC12
ENST00000610127 0.796295094405263 0.570425127706801 -0.031363398933958 ENSG00000117862 TXNDC12
ENST00000313334 0.864157006144956 0.693250347205747 -0.0197548170282353 ENSG00000134717 BTF3L4
ENST00000477828 0.284212167640783 0.0699509268667188 -0.100146917235545 ENSG00000134717 BTF3L4
ENST00000489308 0.752287552883947 0.497247069251633 -0.0363016384857431 ENSG00000134717 BTF3L4
ENST00000526132 0.312962317147308 0.0852718997719408 -0.09358770121868 ENSG00000134717 BTF3L4
ENST00000472944 0.913770516261703 0.788644963511047 -0.0136004037074381 ENSG00000134717 BTF3L4
ENST00000484036 0.282806651083276 0.0691384267469162 -0.100918332753287 ENSG00000134717 BTF3L4
ENST00000533836 0.14519812487986 0.0182348819984102 -0.135530343130865 ENSG00000134717 BTF3L4
ENST00000357206 0.982442556514344 0.950457244825474 0.00296436710943247 ENSG00000157077 ZFYVE9
ENST00000287727 0.979008465580845 0.941179666924013 0.00352514492164049 ENSG00000157077 ZFYVE9
ENST00000371591 0.828865072014672 0.627832292883565 0.0240471919800333 ENSG00000157077 ZFYVE9
ENST00000371586 0.719076249276091 0.450626645647885 -0.0363298295635452 ENSG00000154222 CC2D1B
ENST00000284376 0.66043924608735 0.372277286746551 -0.0440806405443302 ENSG00000154222 CC2D1B
ENST00000491136 0.65556942167314 0.367007646915243 -0.0445361807159421 ENSG00000154222 CC2D1B
ENST00000438021 0.988416133398076 0.965343697705115 0.0024728115088053 ENSG00000154222 CC2D1B
ENST00000460261 0.990582338217203 0.970697713590466 -0.00197408606959198 ENSG00000154222 CC2D1B
ENST00000450942 0.977922758226355 0.93855325253625 0.00428888685799146 ENSG00000154222 CC2D1B
ENST00000438831 0.676685380656498 0.391164372065101 -0.0424786811748593 ENSG00000154222 CC2D1B
ENST00000257181 0.985879261238717 0.958999331990647 -0.00253010125304846 ENSG00000134748 PRPF38A
ENST00000474048 0.914266412408566 0.789685071340731 -0.0142078056073081 ENSG00000134748 PRPF38A
ENST00000528457 0.979018234870956 0.94131605176739 0.00382109644006202 ENSG00000134744 ZCCHC11
ENST00000527941 0.931581156068066 0.827750550583548 0.0115836409243222 ENSG00000134744 ZCCHC11
ENST00000257177 0.599913747400027 0.30324930106054 0.0476458275489099 ENSG00000134744 ZCCHC11
ENST00000371544 0.602368493946318 0.306223213065989 0.0472910099517594 ENSG00000134744 ZCCHC11
ENST00000528642 0.318785295838591 0.0884499907377726 0.0794106433443651 ENSG00000134744 ZCCHC11
ENST00000484723 0.368301880429434 0.11679702808826 0.0729677840696037 ENSG00000134744 ZCCHC11
ENST00000371541 0.243546175419035 0.0513363102749006 0.0971041413936948 ENSG00000134744 ZCCHC11
ENST00000473856 0.749098297803114 0.492339374114813 0.0383802637319917 ENSG00000134744 ZCCHC11
ENST00000443756 0.819914169946207 0.610613905890879 -0.0273141358866967 ENSG00000162378 ZYG11B
ENST00000545132 0.732141783708282 0.467749683627142 -0.0412258991276862 ENSG00000162378 ZYG11B
ENST00000294353 0.167196896373873 0.0242661481944608 0.104978517698495 ENSG00000162378 ZYG11B
ENST00000371522 0.422166225829019 0.150820200306883 -0.0820565693078237 ENSG00000121310 ECHDC2
ENST00000460612 0.427377927240029 0.154510255619428 -0.0812945111114965 ENSG00000121310 ECHDC2
ENST00000371520 0.426221991659017 0.153708506264438 -0.0813574094752152 ENSG00000121310 ECHDC2
ENST00000358358 0.427141347903678 0.15429660601172 -0.0813111105642357 ENSG00000121310 ECHDC2
ENST00000476477 0.465848202304765 0.182891699159798 -0.0764983293786596 ENSG00000121310 ECHDC2
ENST00000536120 0.465848202304765 0.182891699159798 -0.0764983293786596 ENSG00000121310 ECHDC2
ENST00000467988 0.434727029330229 0.15963988667935 -0.080259119991715 ENSG00000121310 ECHDC2
ENST00000541281 0.540613387125403 0.244670000532067 -0.0676213660482291 ENSG00000121310 ECHDC2
ENST00000488268 0.65043285765525 0.361264194175054 -0.0539983921925123 ENSG00000121310 ECHDC2
ENST00000544365 0.444440534928307 0.167019760797522 -0.0832061289164308 ENSG00000121310 ECHDC2
ENST00000495920 0.460589694534616 0.179127383041095 -0.0800050408142403 ENSG00000121310 ECHDC2
ENST00000371514 0.728981535509232 0.463342883325986 -0.0369247393778557 ENSG00000116171 SCP2
ENST00000478631 0.739747117067328 0.478567149552018 -0.0354980125523389 ENSG00000116171 SCP2
ENST00000528311 0.279678399652658 0.0675365684531088 -0.0883026995667691 ENSG00000116171 SCP2
ENST00000371509 0.429488547751707 0.156000416845965 -0.0695292561509216 ENSG00000116171 SCP2
ENST00000407246 0.755903867550766 0.502717135310403 -0.0337326079232774 ENSG00000116171 SCP2
ENST00000430330 0.880210712228121 0.72375498324783 -0.0192009359097107 ENSG00000116171 SCP2
ENST00000408941 0.939472597474753 0.843520318732616 -0.0107759316456811 ENSG00000116171 SCP2
ENST00000478274 0.11350783526128 0.0109406923368189 -0.171875285620285 ENSG00000116171 SCP2
ENST00000484100 0.788159176365774 0.556075096824223 -0.0321078941619254 ENSG00000116171 SCP2
ENST00000533119 0.835378669144936 0.639410220371371 -0.0256010955717917 ENSG00000116171 SCP2
ENST00000435345 0.86665594383648 0.698441665342761 -0.0210879009678291 ENSG00000116171 SCP2
ENST00000488965 0.936560606932154 0.837055815422391 -0.0112311060702487 ENSG00000116171 SCP2
ENST00000294360 0.980776182072526 0.946316259820268 -0.00390769542659456 ENSG00000162384 C1orf123
ENST00000483739 0.989048614811866 0.966949950829334 0.0025214448027514 ENSG00000162384 C1orf123
ENST00000470385 0.959797124765221 0.894783333068723 -0.00783474779796152 ENSG00000162384 C1orf123
ENST00000371470 0.818399228234932 0.608130282167421 -0.0271145204944558 ENSG00000162385 MAGOH
ENST00000371466 0.81924530708778 0.609583332278103 -0.0269972445789607 ENSG00000162385 MAGOH
ENST00000495868 0.54085125831683 0.244848089743298 -0.0674477419761786 ENSG00000162385 MAGOH
ENST00000462941 0.787784847337775 0.555583738306094 -0.0311771675350782 ENSG00000162385 MAGOH
ENST00000306052 0.516531106779507 0.223361011190244 0.0536646896776354 ENSG00000157193 LRP8
ENST00000371454 0.657468465555632 0.369302259765325 0.040713759436462 ENSG00000157193 LRP8
ENST00000465675 0.679420615316809 0.39530768826573 0.0396015016413187 ENSG00000157193 LRP8
ENST00000354412 0.639166002092728 0.347657552773925 0.0425992199959756 ENSG00000157193 LRP8
ENST00000480045 0.669897089307616 0.383263557365829 0.0405084266881107 ENSG00000157193 LRP8
ENST00000347547 0.671389989735443 0.385057882006605 0.0403192223427161 ENSG00000157193 LRP8
ENST00000496580 0.873023632307182 0.710931508285273 -0.024772799342278 ENSG00000157193 LRP8
ENST00000312233 0.00440356226530403 1.05431218065296e-05 -0.271105675454145 ENSG00000174332 GLIS1
ENST00000371429 0.832220947030244 0.633566031016225 0.0314326297412509 ENSG00000058804 NDC1
ENST00000540001 0.832220947030244 0.633566031016225 0.0314326297412509 ENSG00000058804 NDC1
ENST00000371378 0.756352336168383 0.503324956554976 -0.0432901673976276 ENSG00000081870 HSPB11
ENST00000194214 0.649837786243622 0.360671786816295 -0.0594772777793457 ENSG00000081870 HSPB11
ENST00000371377 0.679420615316809 0.395317111838831 -0.0560753254936534 ENSG00000081870 HSPB11
ENST00000371376 0.687373851422501 0.405503512959658 -0.0563836754374896 ENSG00000081870 HSPB11
ENST00000371370 0.720079957823075 0.451982158855486 0.0421022207091937 ENSG00000116212 LRRC42
ENST00000319223 0.729770540818847 0.464483363270099 0.0408626327021329 ENSG00000116212 LRRC42
ENST00000444987 0.940711894014613 0.84681921446058 -0.0115504537698288 ENSG00000116212 LRRC42
ENST00000371348 0.499140677270721 0.209209838810864 0.0551943933106808 ENSG00000116209 TMEM59
ENST00000371344 0.738561522929772 0.476467813860613 0.0334420642528839 ENSG00000116209 TMEM59
ENST00000234831 0.817457716396374 0.606365877630516 0.0207285164231579 ENSG00000116209 TMEM59
ENST00000371341 0.80811833176326 0.591922026682121 0.0215380702981772 ENSG00000116209 TMEM59
ENST00000470395 0.545577678532058 0.249743246098949 0.0723157161585309 ENSG00000116209 TMEM59
ENST00000420738 0.945840795960375 0.861143448459676 0.00693136436322887 ENSG00000116209 TMEM59
ENST00000440019 0.945840795960375 0.861136775904669 0.00693187178231129 ENSG00000116209 TMEM59
ENST00000452421 0.945840795960375 0.861162222987305 0.00693000746260926 ENSG00000116209 TMEM59
ENST00000371337 0.963051035635635 0.902473173826622 0.00492464013386767 ENSG00000116209 TMEM59
ENST00000487096 0.950094749794498 0.872138579591829 0.00677859061978591 ENSG00000116221 MRPL37
ENST00000360840 0.719201900325973 0.450771670940719 -0.0315047840777836 ENSG00000116221 MRPL37
ENST00000605337 0.746014260040411 0.488242961265843 -0.0290203033185458 ENSG00000116221 MRPL37
ENST00000490670 0.991848126421615 0.974502962728426 0.00137217598766666 ENSG00000116221 MRPL37
ENST00000336230 0.719201900325973 0.450771670940719 -0.0315047840777836 ENSG00000116221 MRPL37
ENST00000398219 0.268221030975729 0.0624295527336164 -0.119781227694186 ENSG00000116221 MRPL37
ENST00000326956 0.0230303674552671 0.000357353227398385 -0.140363207588976 ENSG00000157216 SSBP3
ENST00000417664 0.00352626548152152 6.49464731862314e-06 -0.184084632145725 ENSG00000157216 SSBP3
ENST00000371320 0.000654181073431664 1.83139711620647e-07 -0.207628728696088 ENSG00000157216 SSBP3
ENST00000371319 0.00241885340321443 3.3750187014638e-06 -0.189932389691109 ENSG00000157216 SSBP3
ENST00000533946 0.00866469812195352 3.46399641589962e-05 -0.169367140856091 ENSG00000157216 SSBP3
ENST00000357475 0.000824266961292131 3.68031088536448e-07 -0.213423777299211 ENSG00000157216 SSBP3
ENST00000426150 0.0251444002226269 0.000475708589996136 -0.163237628579307 ENSG00000157216 SSBP3
ENST00000533209 0.00240489976893877 3.31080858203358e-06 -0.245162694325698 ENSG00000157216 SSBP3
ENST00000525990 0.000111220216166011 1.24148179973967e-08 -0.271253639969735 ENSG00000157216 SSBP3
ENST00000528787 0.00291071771444099 4.83699004017168e-06 -0.246426773972937 ENSG00000157216 SSBP3
ENST00000606515 0.216714144421363 0.0411323057063602 0.103350641701676 ENSG00000271723 MROH7-TTC4
ENST00000425300 0.241550933617543 0.0505532754915199 0.0966451955569896 ENSG00000271723 MROH7-TTC4
ENST00000414150 0.234160279684683 0.0478671147710839 0.0978295085724995 ENSG00000271723 MROH7-TTC4
ENST00000460155 0.181389599899634 0.0284205836127906 0.108631523177764 ENSG00000271723 MROH7-TTC4
ENST00000371281 0.183053816284256 0.0290108624753365 0.108501156869955 ENSG00000243725 TTC4
ENST00000371284 0.1935700245324 0.0325943569009832 0.106170992094153 ENSG00000243725 TTC4
ENST00000371269 0.740930074978653 0.480442950747235 -0.0320021062296793 ENSG00000116133 DHCR24
ENST00000436604 0.942753497058264 0.852433985713831 -0.0089605872030194 ENSG00000116133 DHCR24
ENST00000537443 0.577889869230298 0.28059137701 -0.0548026199950173 ENSG00000116133 DHCR24
ENST00000535035 0.470188090674849 0.186457802087518 -0.0659389638476796 ENSG00000116133 DHCR24
ENST00000294383 0.403929339374896 0.138461683102736 0.0626499720873766 ENSG00000162402 USP24
ENST00000407756 0.417627719615849 0.147615247104853 0.0612486395994819 ENSG00000162402 USP24
ENST00000371250 0.0566955718134495 0.00259260521501449 -0.176853965028805 ENSG00000162407 PPAP2B
ENST00000485760 0.803397152508448 0.582981412840491 -0.0332278286233971 ENSG00000173406 DAB1
ENST00000472487 0.456687227428926 0.176163514097316 0.07843681064922 ENSG00000162601 MYSM1
ENST00000493821 0.573788126895459 0.276165959051057 0.0629855912843278 ENSG00000162601 MYSM1
ENST00000401044 0.560835144755557 0.26448523002695 0.0676344276251138 ENSG00000162601 MYSM1
ENST00000466774 0.532181887881946 0.23660425983408 0.0782154119814538 ENSG00000162601 MYSM1
ENST00000371222 0.984708227090204 0.955680188198311 0.0024709126733584 ENSG00000177606 JUN
ENST00000371218 0.796295094405263 0.570437172666488 -0.0363596367458662 ENSG00000172456 FGGY
ENST00000303721 0.796295094405263 0.570437172666488 -0.0363596367458662 ENSG00000172456 FGGY
ENST00000430447 0.722714814604242 0.45517910651905 -0.0493237168754051 ENSG00000172456 FGGY
ENST00000371212 0.764020581679103 0.515594095851369 -0.0417734881801707 ENSG00000172456 FGGY
ENST00000606498 0.808589470269655 0.592906249461827 0.0301938640839731 ENSG00000162604 TM2D1
ENST00000294613 0.797104932529511 0.571992118333918 0.0318682248313633 ENSG00000162604 TM2D1
ENST00000371180 0.797104932529511 0.571992118333918 0.0318682248313633 ENSG00000162604 TM2D1
ENST00000488206 0.805730081276058 0.58758396814891 0.0307777875773981 ENSG00000162604 TM2D1
ENST00000472989 0.597046283364485 0.300298877667282 0.0646270307891183 ENSG00000162604 TM2D1
ENST00000468586 0.854746784308609 0.675137375751425 0.0248987902198932 ENSG00000162604 TM2D1
ENST00000371178 0.892794890349092 0.747063743098399 0.0194434250405917 ENSG00000162604 TM2D1
ENST00000494926 0.894388437930057 0.749694252481333 0.0192221189701886 ENSG00000162604 TM2D1
ENST00000496465 0.900523521924381 0.761169550809501 0.0183254108379636 ENSG00000162604 TM2D1
ENST00000371146 0.125012535474361 0.0134403825440231 0.149579872216458 ENSG00000162607 USP1
ENST00000339950 0.118723361506601 0.0121732027878235 0.152696820344407 ENSG00000162607 USP1
ENST00000251157 0.965397974833195 0.908421880546252 -0.00473983746242236 ENSG00000116641 DOCK7
ENST00000454575 0.956469644672143 0.888013945293604 -0.00614193730014907 ENSG00000116641 DOCK7
ENST00000340370 0.964682396283236 0.905726791435223 -0.00487548937944409 ENSG00000116641 DOCK7
ENST00000404627 0.891260933440938 0.743946959128114 -0.0179891593634187 ENSG00000116641 DOCK7
ENST00000371084 0.825101619500562 0.620573079641522 -0.0203510020757011 ENSG00000079739 PGM1
ENST00000540265 0.807574448036288 0.591032356215574 -0.0218499699953229 ENSG00000079739 PGM1
ENST00000371083 0.814281688497137 0.601809843362254 -0.0223535470079818 ENSG00000079739 PGM1
ENST00000371080 0.984708227090204 0.95578178173793 -0.00386730688901589 ENSG00000185483 ROR1
ENST00000371079 0.901329003982699 0.763249531738304 0.0193595838950484 ENSG00000185483 ROR1
ENST00000482426 0.957871528620256 0.890546803305341 -0.00984309732952574 ENSG00000185483 ROR1
ENST00000371073 0.720535915310133 0.452617467469015 0.0441059134192933 ENSG00000158966 CACHD1
ENST00000290039 0.713768739559497 0.441977199519605 0.0452410480540085 ENSG00000158966 CACHD1
ENST00000495994 0.754918183714157 0.50120413234532 0.0394805915383183 ENSG00000158966 CACHD1
ENST00000470527 0.629415415599584 0.335445442228778 0.0572567901850108 ENSG00000158966 CACHD1
ENST00000342505 0.693133416005248 0.412769769428635 0.0251245184717634 ENSG00000162434 JAK1
ENST00000465376 0.84525472488375 0.656239213031118 -0.0233976238240077 ENSG00000162434 JAK1
ENST00000471473 0.8889966958637 0.740331936635848 -0.0193386815431995 ENSG00000162434 JAK1
ENST00000494904 0.943780187902402 0.855994878165763 0.0115306652998762 ENSG00000162434 JAK1
ENST00000344610 0.558159499196238 0.26187253616173 0.0467099017329607 ENSG00000116678 LEPR
ENST00000371065 0.460896419892223 0.179492482150226 0.0597376792945052 ENSG00000213625 LEPROT
ENST00000475108 0.848848342688926 0.66355261398012 0.0224989377674873 ENSG00000213625 LEPROT
ENST00000371059 0.557993363889965 0.26173326915757 0.046548295644442 ENSG00000116678 LEPR
ENST00000371060 0.491685489590897 0.203134016731378 0.0524711925531851 ENSG00000116678 LEPR
ENST00000349533 0.479154995047236 0.193361024700276 0.0538157431993123 ENSG00000116678 LEPR
ENST00000497874 0.748019914744098 0.491201623439563 -0.0375490758338751 ENSG00000213625 LEPROT
ENST00000488747 0.846444155383599 0.658923473597501 0.0225426906121292 ENSG00000213625 LEPROT
ENST00000484243 0.828427548067004 0.627030703855494 -0.0250398468496034 ENSG00000213625 LEPROT
ENST00000406510 0.486020190843448 0.19882233175429 0.0533198186460436 ENSG00000116678 LEPR
ENST00000329654 0.425059239640307 0.152936554819235 -0.0965098514255299 ENSG00000184588 PDE4B
ENST00000341517 0.443168016571944 0.166229229612359 -0.093890253398127 ENSG00000184588 PDE4B
ENST00000371049 0.351542941757535 0.106742585196397 -0.107808601202452 ENSG00000184588 PDE4B
ENST00000423207 0.325576875928824 0.0917792168118154 -0.113775950172554 ENSG00000184588 PDE4B
ENST00000237247 0.412401401015549 0.144446368077834 -0.0871791771773141 ENSG00000118473 SGIP1
ENST00000371039 0.420317633465597 0.149633683744403 -0.0858579731915092 ENSG00000118473 SGIP1
ENST00000424320 0.185020212838439 0.029680401851546 -0.139951754687862 ENSG00000118473 SGIP1
ENST00000371035 0.309883119749392 0.0835183203566276 -0.104084226971188 ENSG00000118473 SGIP1
ENST00000468286 0.146921129445194 0.0187040721981222 -0.151228809257077 ENSG00000118473 SGIP1
ENST00000371036 0.411390491333683 0.143832071432391 -0.0876006244293675 ENSG00000118473 SGIP1
ENST00000371037 0.400815797861745 0.136476777664162 -0.0887272645665016 ENSG00000118473 SGIP1
ENST00000371018 0.272785907764675 0.0643192550046415 0.103455159441399 ENSG00000198160 MIER1
ENST00000355977 0.272785907764675 0.0643192550046415 0.103455159441399 ENSG00000198160 MIER1
ENST00000357692 0.251527084215397 0.0551139678130849 0.107462422551808 ENSG00000198160 MIER1
ENST00000401041 0.618607052566323 0.323030539644548 0.0536828126295177 ENSG00000198160 MIER1
ENST00000371014 0.338466637507323 0.0989734076562751 0.0896560443878613 ENSG00000198160 MIER1
ENST00000371016 0.338466637507323 0.0989734076562751 0.0896560443878613 ENSG00000198160 MIER1
ENST00000401042 0.27831775021971 0.0669503392947958 0.101595787305251 ENSG00000198160 MIER1
ENST00000355356 0.208708877743382 0.0383854733846383 0.118710625290568 ENSG00000198160 MIER1
ENST00000235345 0.113036295467549 0.0108426689133554 0.123834985765235 ENSG00000116704 SLC35D1
ENST00000370994 0.36693909819815 0.115996226309402 0.0505503852991277 ENSG00000142864 SERBP1
ENST00000370995 0.388309687235829 0.128740641022282 0.0474694540617529 ENSG00000142864 SERBP1
ENST00000361219 0.620656514219727 0.325655492882831 0.0299589464067375 ENSG00000142864 SERBP1
ENST00000370990 0.694206208320045 0.414118955011576 0.0244403008753809 ENSG00000142864 SERBP1
ENST00000493607 0.701533407302326 0.424843787233373 0.0331190789378258 ENSG00000142864 SERBP1
ENST00000462814 0.759882256859859 0.50882650080289 0.0297181415729379 ENSG00000142864 SERBP1
ENST00000484880 0.744723848721778 0.486040655919941 0.0297243329488747 ENSG00000142864 SERBP1
ENST00000490406 0.94973652634172 0.871145440072038 0.00670418504470772 ENSG00000142864 SERBP1
ENST00000370986 0.105816127342049 0.00940399688035734 0.129276620268389 ENSG00000116717 GADD45A
ENST00000370985 0.107710455097788 0.00978296269907608 0.136910175007265 ENSG00000116717 GADD45A
ENST00000460575 0.165595049874474 0.023758539675397 0.130820849408212 ENSG00000116717 GADD45A
ENST00000484245 0.235381625615722 0.0483225970879129 0.115925203574903 ENSG00000116717 GADD45A
ENST00000370982 0.117183959909457 0.0117463010863252 0.121448747889902 ENSG00000172380 GNG12
ENST00000494936 0.619267440418257 0.323850419522198 -0.0636400146266588 ENSG00000172380 GNG12
ENST00000420587 0.892721484408302 0.74687928165404 -0.0116786131373445 ENSG00000232284 GNG12-AS1
ENST00000413628 0.894359400830616 0.749653274379063 -0.0115509166794699 ENSG00000232284 GNG12-AS1
ENST00000370981 0.935054013651809 0.83432427372501 -0.0128327483189553 ENSG00000162595 DIRAS3
ENST00000395201 0.941985209360826 0.85062367011581 -0.0115147536999589 ENSG00000162595 DIRAS3
ENST00000540432 0.594060751946032 0.297029178977883 -0.03613462045096 ENSG00000116729 WLS
ENST00000354777 0.59550652783266 0.298861141814515 -0.0359954070003545 ENSG00000116729 WLS
ENST00000262348 0.659981458940558 0.371822816175164 -0.0314053578492358 ENSG00000116729 WLS
ENST00000370976 0.649193340383409 0.359964239638604 -0.0321249450316215 ENSG00000116729 WLS
ENST00000498615 0.420630071768088 0.149816987721388 0.0766496517415615 ENSG00000116729 WLS
ENST00000491811 0.592690183153745 0.295705561315246 -0.0459588649699208 ENSG00000116729 WLS
ENST00000497187 0.928863251732683 0.822069552973419 -0.0093982165767227 ENSG00000116729 WLS
ENST00000534713 0.5273155556085 0.232589010788844 -0.0488187611223443 ENSG00000116729 WLS
ENST00000533537 0.519854467288853 0.225968647517879 -0.049804491426772 ENSG00000116729 WLS
ENST00000530486 0.31609291936423 0.0871024064540772 -0.0672215230978301 ENSG00000116729 WLS
ENST00000370973 0.287306680990904 0.0716669085688976 -0.0727101109237727 ENSG00000116729 WLS
ENST00000471243 0.241547127919109 0.0505455070478148 -0.0883533943088288 ENSG00000116729 WLS
ENST00000491076 0.217515698613062 0.0413770281723202 -0.0926643069627855 ENSG00000116729 WLS
ENST00000527864 0.284110388469857 0.0698488515841245 -0.0904108915646825 ENSG00000116729 WLS
ENST00000370971 0.0626883427092815 0.00324951920474084 -0.162105326157548 ENSG00000116729 WLS
ENST00000370952 0.0724142805807241 0.00441361791537139 0.185746066800467 ENSG00000066557 LRRC40
ENST00000370951 0.111659029486572 0.0105705187951277 0.111501643239008 ENSG00000116754 SRSF11
ENST00000463877 0.321737749165804 0.0898223295446801 0.08449674970544 ENSG00000116754 SRSF11
ENST00000405432 0.128709434474709 0.0141904662989701 0.105114761684822 ENSG00000116754 SRSF11
ENST00000370950 0.111659029486572 0.0105608588418815 0.112217894458232 ENSG00000116754 SRSF11
ENST00000454435 0.193787667980546 0.0327425881939151 0.11542296905689 ENSG00000116754 SRSF11
ENST00000475204 0.171028217469712 0.0254385064494409 0.110990519933464 ENSG00000116754 SRSF11
ENST00000395136 0.161432997428104 0.0225967754250829 0.100607150198098 ENSG00000116754 SRSF11
ENST00000436161 0.159870789614863 0.0221593544077935 0.110654485349522 ENSG00000116754 SRSF11
ENST00000473950 0.166849484506486 0.0241558023595303 0.115939142796204 ENSG00000116754 SRSF11
ENST00000469170 0.154199512435468 0.0206646799023632 0.124905296677505 ENSG00000116754 SRSF11
ENST00000486667 0.159830616543996 0.0221225715546777 0.11588375733849 ENSG00000116754 SRSF11
ENST00000481648 0.180756831536707 0.0282508212111155 0.118655228348934 ENSG00000116754 SRSF11
ENST00000484162 0.132173961027593 0.0149037501448921 0.107019827901252 ENSG00000116754 SRSF11
ENST00000370949 0.145150108867218 0.0181515014375031 0.10121566766885 ENSG00000116754 SRSF11
ENST00000463859 0.158888328408848 0.0218046379493139 0.10851018100492 ENSG00000116754 SRSF11
ENST00000460795 0.223205333601831 0.0435472974676738 0.104715398788609 ENSG00000116754 SRSF11
ENST00000461935 0.0963418568322185 0.00773753155128529 0.14020907033756 ENSG00000116754 SRSF11
ENST00000489188 0.117321848103705 0.0118446600931478 0.135616399189883 ENSG00000116754 SRSF11
ENST00000370944 0.610143524071877 0.314186683338025 0.0548290470324396 ENSG00000118454 ANKRD13C
ENST00000262346 0.561660729126905 0.265344778900294 0.0603885743938042 ENSG00000118454 ANKRD13C
ENST00000450461 0.00248998578097902 3.52059308219983e-06 0.273723891313762 ENSG00000235079 ZRANB2-AS1
ENST00000426999 0.00293869534907162 5.017777151884e-06 0.271026558886672 ENSG00000235079 ZRANB2-AS1
ENST00000370920 0.0106369581196605 6.05541967669319e-05 0.190899194885633 ENSG00000132485 ZRANB2
ENST00000477096 0.00834281487169799 3.1598164721513e-05 0.24659228097719 ENSG00000132485 ZRANB2
ENST00000254821 0.010569001239571 5.87049231366697e-05 0.191021717302168 ENSG00000132485 ZRANB2
ENST00000487510 0.0095690694855188 4.36155310305125e-05 0.241397469889998 ENSG00000132485 ZRANB2
ENST00000479947 0.0443556703338247 0.00151009965602953 0.196483143523736 ENSG00000132485 ZRANB2
ENST00000473260 0.0746391501070967 0.00470082782831766 0.177666780228136 ENSG00000132485 ZRANB2
ENST00000583678 0.100608740346294 0.00850174861751785 0.18961751975468 ENSG00000229956 ZRANB2-AS2
ENST00000599146 0.0708654032426734 0.00422721984799721 0.205920422345271 ENSG00000229956 ZRANB2-AS2
ENST00000594152 0.0708654032426734 0.00422721984799721 0.205920422345271 ENSG00000229956 ZRANB2-AS2
ENST00000600103 0.0648303487238249 0.00346950946724732 0.21191342061956 ENSG00000229956 ZRANB2-AS2
ENST00000357731 0.940974300768023 0.847398945492231 0.0140818009485873 ENSG00000172260 NEGR1
ENST00000608579 0.0595428349581621 0.0028778670025138 0.216644212827344 ENSG00000229956 ZRANB2-AS2
ENST00000430605 0.0597563698602494 0.00291117356155515 0.216391286295846 ENSG00000229956 ZRANB2-AS2
ENST00000306821 0.703599507603293 0.428014048679953 0.0576810013708526 ENSG00000172260 NEGR1
ENST00000434200 0.635662738951729 0.343304236340391 -0.0708132131690961 ENSG00000172260 NEGR1
ENST00000467479 0.497575597986802 0.208002003400124 -0.0947748223129703 ENSG00000172260 NEGR1
ENST00000370872 0.0440310418475252 0.00148671189639283 0.168591612324554 ENSG00000116791 CRYZ
ENST00000340866 0.0440310418475252 0.00148768959504683 0.168591914565703 ENSG00000116791 CRYZ
ENST00000492102 0.085101285491064 0.00606373573877763 0.169876799007128 ENSG00000116791 CRYZ
ENST00000417775 0.0962837855228913 0.00773107639374905 0.13503803441527 ENSG00000116791 CRYZ
ENST00000370871 0.0441269080987892 0.00149492297305952 0.170543297956447 ENSG00000116791 CRYZ
ENST00000370870 0.0344386316983859 0.000907223963478836 0.179171011972042 ENSG00000116791 CRYZ
ENST00000441120 0.0850191964254521 0.00604435785411229 0.155163426073623 ENSG00000116791 CRYZ
ENST00000457880 0.291996519712434 0.074012282003992 0.0922921349787542 ENSG00000162623 TYW3
ENST00000370867 0.291996519712434 0.074012282003992 0.0922921349787542 ENSG00000162623 TYW3
ENST00000421739 0.754743293653604 0.500821993563714 0.0360457204292559 ENSG00000162623 TYW3
ENST00000479111 0.819365151556786 0.609722181446642 0.0274919466333657 ENSG00000162623 TYW3
ENST00000467646 0.138088762719956 0.0164313090928122 0.157142843339679 ENSG00000162623 TYW3
ENST00000370841 0.128044276360895 0.014026889599193 0.131590156085247 ENSG00000117054 ACADM
ENST00000525881 0.224197364869159 0.0440035011637323 0.138339241368138 ENSG00000117054 ACADM
ENST00000526129 0.281466520731272 0.0684448744693864 0.100080117570899 ENSG00000117054 ACADM
ENST00000526196 0.199224208869962 0.0344246623750597 0.116592145505743 ENSG00000117054 ACADM
ENST00000370834 0.128709434474709 0.0141827076150751 0.132452745167076 ENSG00000117054 ACADM
ENST00000534146 0.253260469783487 0.0558518680014411 0.132528363617973 ENSG00000117054 ACADM
ENST00000532509 0.243182362335814 0.0511817618898843 0.113346383302406 ENSG00000117054 ACADM
ENST00000473018 0.264543299366845 0.0607055214297974 0.12988783390867 ENSG00000117054 ACADM
ENST00000541113 0.194701630903753 0.0329984346170038 0.117461917201388 ENSG00000117054 ACADM
ENST00000530953 0.232131880716565 0.0469353647897262 0.115277018191323 ENSG00000117054 ACADM
ENST00000534334 0.289657390740151 0.0726891751691825 0.0989536432533827 ENSG00000117054 ACADM
ENST00000525808 0.154654601567781 0.0207819278747597 0.125691099184547 ENSG00000117054 ACADM
ENST00000543667 0.154654601567781 0.0207819278747597 0.125691099184547 ENSG00000117054 ACADM
ENST00000420607 0.225174406614883 0.0444426707997209 0.110135860788474 ENSG00000117054 ACADM
ENST00000529059 0.350808877898756 0.106450776462045 0.0893969985295142 ENSG00000117054 ACADM
ENST00000528016 0.0547905779100222 0.00238317404289388 0.164839984121167 ENSG00000117054 ACADM
ENST00000535300 0.0521826763617483 0.0021464484565379 0.139510161053667 ENSG00000137955 RABGGTB
ENST00000496055 0.0540927273891858 0.00230579714267821 0.138661934503131 ENSG00000137955 RABGGTB
ENST00000319942 0.0550168650471035 0.00241348727081913 0.138266305383876 ENSG00000137955 RABGGTB
ENST00000473406 0.0396922769328583 0.0012092798023635 0.15108950341184 ENSG00000137955 RABGGTB
ENST00000485459 0.0401214885253452 0.00123606907646174 0.148236545332196 ENSG00000137955 RABGGTB
ENST00000370826 0.0230303674552671 0.00033712584384166 0.189383383784597 ENSG00000137955 RABGGTB
ENST00000497648 0.0251444002226269 0.000474898817657051 0.204831595190248 ENSG00000137955 RABGGTB
ENST00000462042 0.0291385160222325 0.000620152967879036 0.188041405256879 ENSG00000137955 RABGGTB
ENST00000470201 0.0424009109635923 0.00138539191250494 0.148152238568844 ENSG00000137955 RABGGTB
ENST00000471759 0.0510310054997997 0.00201040809185517 0.141259590416815 ENSG00000137955 RABGGTB
ENST00000491266 0.0478982986946422 0.00172873008385932 0.145866026214883 ENSG00000137955 RABGGTB
ENST00000461653 0.0537164547013138 0.00226650020952857 0.142812362788771 ENSG00000137955 RABGGTB
ENST00000489450 0.0505148249630345 0.00193858730563129 0.149715829516842 ENSG00000137955 RABGGTB
ENST00000467748 0.369811516794815 0.117722768456137 0.090763598749242 ENSG00000137955 RABGGTB
ENST00000477717 0.719201900325973 0.450772287951742 -0.0458876130183603 ENSG00000117069 ST6GALNAC5
ENST00000480428 0.472052246785747 0.187988361264617 0.0787329381065585 ENSG00000117069 ST6GALNAC5
ENST00000318803 0.708369673260683 0.434249629406514 -0.0476996821764218 ENSG00000117069 ST6GALNAC5
ENST00000488940 0.18735520211698 0.0303870116843248 -0.150424201600853 ENSG00000117069 ST6GALNAC5
ENST00000370812 0.0543413150354857 0.00232813527063568 0.161815309397546 ENSG00000142892 PIGK
ENST00000445065 0.0543413150354857 0.00232813527063568 0.161815309397546 ENSG00000142892 PIGK
ENST00000370813 0.0565738189951778 0.00258493264347664 0.161369130803521 ENSG00000142892 PIGK
ENST00000487906 0.0540453383067826 0.00228942616692484 0.170930069475866 ENSG00000142892 PIGK
ENST00000359130 0.747293945306855 0.490113920455109 0.0447972846869829 ENSG00000142892 PIGK
ENST00000478391 0.710384034443458 0.437183804498244 0.0507667449592253 ENSG00000142892 PIGK
ENST00000354567 0.905916757769835 0.772284260888658 0.0184165485586849 ENSG00000154027 AK5
ENST00000344720 0.84478550890434 0.655094431791376 0.0286143727330266 ENSG00000154027 AK5
ENST00000481346 0.195009149678286 0.0330763745082834 0.115374772526024 ENSG00000036549 ZZZ3
ENST00000370801 0.519119295295036 0.225313535482088 0.0562893631662621 ENSG00000036549 ZZZ3
ENST00000476275 0.300818866787034 0.0785961483322873 0.0855366850168694 ENSG00000036549 ZZZ3
ENST00000370798 0.564452275764841 0.267693938434374 0.0516999754916559 ENSG00000036549 ZZZ3
ENST00000433749 0.99265211033868 0.977638168992591 -0.00181185103987427 ENSG00000036549 ZZZ3
ENST00000414381 0.987902524512941 0.964065093825835 -0.0029585096254298 ENSG00000036549 ZZZ3
ENST00000463166 0.950158931408269 0.872393166421645 -0.0106745935483028 ENSG00000036549 ZZZ3
ENST00000370794 0.291428402317801 0.0736147917655963 0.0901242278764851 ENSG00000077254 USP33
ENST00000481579 0.447201557735676 0.169117652114084 0.0756708188327945 ENSG00000077254 USP33
ENST00000357428 0.261896906390805 0.059544614023702 0.095658662933524 ENSG00000077254 USP33
ENST00000370793 0.291428402317801 0.0736147917655963 0.0901242278764851 ENSG00000077254 USP33
ENST00000370792 0.560034539646451 0.263591944736017 0.0602085544066343 ENSG00000077254 USP33
ENST00000370791 0.0808126852472634 0.00550107187304169 0.144916271351179 ENSG00000180488 FAM73A
ENST00000443751 0.434885668595797 0.159763802211403 0.0767812734309667 ENSG00000180488 FAM73A
ENST00000401035 0.418854210452969 0.148644470215698 0.0807491773717457 ENSG00000162614 NEXN
ENST00000457030 0.48966946751081 0.201344593148607 0.0686050642047334 ENSG00000162614 NEXN
ENST00000330010 0.40641441042533 0.140227935294342 0.0787252584833911 ENSG00000162614 NEXN
ENST00000294624 0.907845161690306 0.776415020311376 0.0155030237364861 ENSG00000162614 NEXN
ENST00000334785 0.440702206506447 0.164443539379698 0.0739117444086964 ENSG00000162614 NEXN
ENST00000440324 0.491781254454655 0.203210388209519 0.0699212261643233 ENSG00000162614 NEXN
ENST00000342754 0.315601240145658 0.0868267439216027 0.0941855909448059 ENSG00000162614 NEXN
ENST00000464998 0.441326896086484 0.164981687206948 0.0853088710179985 ENSG00000162614 NEXN
ENST00000480732 0.471015020864382 0.18727736690567 0.0736716598680967 ENSG00000162614 NEXN
ENST00000470735 0.588397330533488 0.291328629166231 0.0632278384293901 ENSG00000162614 NEXN
ENST00000492724 0.0765067891924243 0.00494322218457526 0.179245641621593 ENSG00000162613 FUBP1
ENST00000488814 0.114508952984323 0.0111739660004814 0.16907302589716 ENSG00000162613 FUBP1
ENST00000492405 0.0810080592085746 0.0055268117558229 0.178802949603847 ENSG00000162613 FUBP1
ENST00000294623 0.159889297238081 0.0221694994105413 0.10365069795264 ENSG00000162613 FUBP1
ENST00000370768 0.193695097310587 0.0326824387009349 0.0942696901045218 ENSG00000162613 FUBP1
ENST00000370767 0.193695097310587 0.0326824387009349 0.0942696901045218 ENSG00000162613 FUBP1
ENST00000436586 0.222756515854534 0.0433189482593707 0.0899026987927273 ENSG00000162613 FUBP1
ENST00000421641 0.901867605391992 0.76428548074148 0.0148117134805789 ENSG00000162613 FUBP1
ENST00000487931 0.379863208606846 0.124074658387195 0.0906873004076102 ENSG00000162616 DNAJB4
ENST00000477671 0.461739313317543 0.18003369490873 0.0749147285163535 ENSG00000162616 DNAJB4
ENST00000484662 0.432218622072124 0.157731814454658 0.0813272632091307 ENSG00000162616 DNAJB4
ENST00000476882 0.225010970239066 0.0443809775724545 0.12447195688385 ENSG00000137960 GIPC2
ENST00000426517 0.510333069808397 0.218077110301929 0.0677368357359485 ENSG00000162616 DNAJB4
ENST00000370763 0.154917834984688 0.0208230644025222 0.147452104422339 ENSG00000162616 DNAJB4
ENST00000476396 0.234038117594709 0.0477698225037186 0.121301049990078 ENSG00000162616 DNAJB4
ENST00000370758 0.0686910845195493 0.00385933686651732 0.187663185010325 ENSG00000122420 PTGFR
ENST00000497923 0.169143038377976 0.0248452802552689 0.147227309311964 ENSG00000122420 PTGFR
ENST00000370757 0.0746777001033083 0.00472084433976488 0.183242729298237 ENSG00000122420 PTGFR
ENST00000370756 0.0746777001033083 0.00472084433976488 0.183242729298237 ENSG00000122420 PTGFR
ENST00000401034 0.0434530602899732 0.00146077690028244 0.215328499237532 ENSG00000162618 ELTD1
ENST00000370742 0.105609416946035 0.00936990827161112 0.150384125763791 ENSG00000162618 ELTD1
ENST00000370723 0.420317633465597 0.149643149122472 0.0685341286373043 ENSG00000117114 LPHN2
ENST00000370730 0.309367427577696 0.0832545659375023 0.0801711238466849 ENSG00000117114 LPHN2
ENST00000370728 0.309367427577696 0.0832545659375023 0.0801711238466849 ENSG00000117114 LPHN2
ENST00000370727 0.420317633465597 0.149643149122472 0.0685341286373043 ENSG00000117114 LPHN2
ENST00000370725 0.420317633465597 0.149643149122472 0.0685341286373043 ENSG00000117114 LPHN2
ENST00000370721 0.420317633465597 0.149643149122472 0.0685341286373043 ENSG00000117114 LPHN2
ENST00000469377 0.312679567012578 0.0850528369775087 0.0797274726603617 ENSG00000117114 LPHN2
ENST00000359929 0.426481121972247 0.153900400411067 0.0674055760477745 ENSG00000117114 LPHN2
ENST00000370713 0.317874372154869 0.088002135978666 0.0786895801906317 ENSG00000117114 LPHN2
ENST00000394879 0.316761802505294 0.0874214935466493 0.0788897841428682 ENSG00000117114 LPHN2
ENST00000370717 0.316761802505294 0.0874214935466493 0.0788897841428682 ENSG00000117114 LPHN2
ENST00000335786 0.316761802505294 0.0874214935466493 0.0788897841428682 ENSG00000117114 LPHN2
ENST00000271029 0.316761802505294 0.0874214935466493 0.0788897841428682 ENSG00000117114 LPHN2
ENST00000370715 0.317874372154869 0.088002135978666 0.0786895801906317 ENSG00000117114 LPHN2
ENST00000319517 0.317874372154869 0.088002135978666 0.0786895801906317 ENSG00000117114 LPHN2
ENST00000449420 0.24847339546143 0.0535665595067542 0.0973451871346547 ENSG00000117114 LPHN2
ENST00000402328 0.0906326996230254 0.00688614275302195 0.165009380973367 ENSG00000117114 LPHN2
ENST00000472688 0.365827171837116 0.11544262073938 0.0883638512332907 ENSG00000137941 TTLL7
ENST00000260505 0.498197590620736 0.208401042288794 0.0679325976049634 ENSG00000137941 TTLL7
ENST00000474957 0.498197590620736 0.208401042288794 0.0679325976049634 ENSG00000137941 TTLL7
ENST00000488014 0.494648303710681 0.205525151430974 0.0683655514097219 ENSG00000137941 TTLL7
ENST00000477524 0.494648303710681 0.205525151430974 0.0683655514097219 ENSG00000137941 TTLL7
ENST00000480174 0.400404358264004 0.136177111054924 0.0808757540843472 ENSG00000137941 TTLL7
ENST00000485638 0.952289853742205 0.877634060767302 0.00848120701908443 ENSG00000137941 TTLL7
ENST00000482783 0.992219832815768 0.975780945516596 -0.00173456640416947 ENSG00000137941 TTLL7
ENST00000370689 0.311259048960479 0.0842222622929976 0.0953823199347453 ENSG00000142875 PRKACB
ENST00000370688 0.908638791112061 0.777826188933409 -0.0167835912557398 ENSG00000142875 PRKACB
ENST00000370685 0.328319871849126 0.0935249700041813 0.0989808703241162 ENSG00000142875 PRKACB
ENST00000370682 0.363600899462834 0.113736893949399 0.0936589809590903 ENSG00000142875 PRKACB
ENST00000394838 0.363600899462834 0.113736893949399 0.0936589809590903 ENSG00000142875 PRKACB
ENST00000394839 0.34641061329256 0.103609438190613 0.0962407255493074 ENSG00000142875 PRKACB
ENST00000370654 0.63237744425649 0.338824245817719 0.0466822083753164 ENSG00000117133 RPF1
ENST00000487806 0.641961460989642 0.350993551440404 -0.0470019893521378 ENSG00000174021 GNG5
ENST00000370645 0.65742551757119 0.36922089456093 -0.0414132277800169 ENSG00000174021 GNG5
ENST00000370641 0.65742551757119 0.36922089456093 -0.0414132277800169 ENSG00000174021 GNG5
ENST00000263717 0.106259609059557 0.00946910863586984 0.155482075128492 ENSG00000122432 SPATA1
ENST00000460286 0.0230303674552671 0.0003493410181253 0.226361443237591 ENSG00000122432 SPATA1
ENST00000370630 0.0285513378666632 0.000593158078597513 0.198309524120564 ENSG00000117151 CTBS
ENST00000477677 0.0230303674552671 0.000338270330762986 0.209516764500303 ENSG00000117151 CTBS
ENST00000465118 0.0687260451552121 0.00386348950000318 0.170360548911534 ENSG00000117151 CTBS
ENST00000370625 0.115077352759563 0.0113039221344413 0.149891984684124 ENSG00000117151 CTBS
ENST00000437941 0.057436171456698 0.00269731494704066 0.193704030317936 ENSG00000117155 SSX2IP
ENST00000342203 0.057436171456698 0.00269731494704066 0.193704030317936 ENSG00000117155 SSX2IP
ENST00000481102 0.104673427386726 0.00917586675558592 0.163146233958566 ENSG00000117155 SSX2IP
ENST00000476905 0.104365218002102 0.00912166606217213 0.163010857428645 ENSG00000117155 SSX2IP
ENST00000605755 0.105186014098115 0.00926580921183533 0.162759765312032 ENSG00000117155 SSX2IP
ENST00000603677 0.0975346709217215 0.00796403674743838 0.165110151529296 ENSG00000117155 SSX2IP
ENST00000370612 0.0955373616239087 0.0076066531938964 0.166356003322419 ENSG00000117155 SSX2IP
ENST00000341460 0.790025404543251 0.559088623838706 0.0377755602354887 ENSG00000097096 SYDE2
ENST00000294661 0.501759959017131 0.211263420755985 0.0659351613876615 ENSG00000162642 C1orf52
ENST00000471115 0.511466123606738 0.219212093636016 0.0651537244821456 ENSG00000162642 C1orf52
ENST00000344356 0.764602615352949 0.516221705153188 -0.0404156300944969 ENSG00000162642 C1orf52
ENST00000493514 0.764602615352949 0.516221705153188 -0.0404156300944969 ENSG00000162642 C1orf52
ENST00000370580 0.119571747474053 0.012314875614235 0.155201878877667 ENSG00000142867 BCL10
ENST00000427819 0.272218433587805 0.0640799209499759 0.0831966406777151 ENSG00000223653 RP11-131L23.1
ENST00000426125 0.573075027505042 0.275160147581229 0.0544681495763391 ENSG00000223653 RP11-131L23.1
ENST00000535924 0.739855386567884 0.478734004320166 0.0375771501118505 ENSG00000153904 DDAH1
ENST00000284031 0.682713908008745 0.399820492450649 0.04360770459497 ENSG00000153904 DDAH1
ENST00000483110 0.739855386567884 0.478734004320166 0.0375771501118505 ENSG00000153904 DDAH1
ENST00000539042 0.682548052346738 0.399304324566445 0.0436533861565083 ENSG00000153904 DDAH1
ENST00000426972 0.897627399844059 0.756083637621081 -0.0188814868207287 ENSG00000153904 DDAH1
ENST00000542148 0.921222682234395 0.805202376178903 -0.0127673182278276 ENSG00000153904 DDAH1
ENST00000488557 0.216790247212122 0.0411583656942943 0.108874181592303 ENSG00000153904 DDAH1
ENST00000498304 0.864129252520296 0.693030799326956 0.0226031764342979 ENSG00000153904 DDAH1
ENST00000467530 0.951723975111057 0.875960712544079 -0.00963601961343754 ENSG00000153904 DDAH1
ENST00000472448 0.993929879765476 0.981060122429623 0.00157048259998627 ENSG00000153904 DDAH1
ENST00000467666 0.997661209833976 0.992983976896073 0.000560350150328844 ENSG00000153904 DDAH1
ENST00000451137 0.363433748780981 0.113515575388523 0.0595815493054058 ENSG00000142871 CYR61
ENST00000480413 0.881779569122921 0.726313261328273 0.0148089034802446 ENSG00000142871 CYR61
ENST00000431532 0.752620791751 0.497873383559348 -0.031346010668587 ENSG00000117174 ZNHIT6
ENST00000370574 0.645574629753895 0.35560170485063 -0.0422353558161999 ENSG00000117174 ZNHIT6
ENST00000359242 0.126773582746985 0.0137450329271054 0.146836932276498 ENSG00000122417 ODF2L
ENST00000460698 0.355044680875128 0.108746383835755 0.0995047110457193 ENSG00000122417 ODF2L
ENST00000394731 0.126837253005409 0.013787581286475 0.146770781508597 ENSG00000122417 ODF2L
ENST00000370566 0.126837253005409 0.013787581286475 0.146770781508597 ENSG00000122417 ODF2L
ENST00000370567 0.126837253005409 0.013787581286475 0.146770781508597 ENSG00000122417 ODF2L
ENST00000317336 0.126837253005409 0.013787581286475 0.146770781508597 ENSG00000122417 ODF2L
ENST00000294678 0.143305165494701 0.017638543215377 0.14061402829465 ENSG00000122417 ODF2L
ENST00000496592 0.53532876296454 0.239559422241945 0.078101989811431 ENSG00000122417 ODF2L
ENST00000488879 0.142698047541863 0.0175080671144997 0.146670093915164 ENSG00000122417 ODF2L
ENST00000479890 0.142646691330648 0.0174979691772542 0.146676203438449 ENSG00000122417 ODF2L
ENST00000370558 0.311500129868745 0.0843618234130763 0.0680669432320157 ENSG00000097033 SH3GLB1
ENST00000535010 0.630314906033586 0.336405603964346 0.0398159744781823 ENSG00000097033 SH3GLB1
ENST00000482504 0.624395385515673 0.329536251474465 0.0422239126058809 ENSG00000097033 SH3GLB1
ENST00000602603 0.649193340383409 0.359996016833016 -0.0533057120507187 ENSG00000097033 SH3GLB1
ENST00000331835 0.802779289043735 0.581750969070381 0.0235187107254785 ENSG00000183291 SEP15
ENST00000370554 0.688508677501756 0.407222110369168 0.036000688645624 ENSG00000183291 SEP15
ENST00000469566 0.796288875193097 0.570206553990143 0.0244134212299363 ENSG00000183291 SEP15
ENST00000401030 0.791176106160796 0.56129350139494 0.0256748294645975 ENSG00000183291 SEP15
ENST00000497861 0.955232440181523 0.884729529085103 0.00672913733635515 ENSG00000183291 SEP15
ENST00000467557 0.240873118895584 0.0502314600304943 -0.121663885190384 ENSG00000183291 SEP15
ENST00000370551 0.580032444218384 0.283207164356889 -0.0634884376513637 ENSG00000153936 HS2ST1
ENST00000370550 0.324116675869358 0.0909954924777441 0.0840470014124189 ENSG00000153936 HS2ST1
ENST00000370548 0.0788849238641002 0.0052272019772518 0.147437498194417 ENSG00000267561 RP5-1052I5.2
ENST00000356813 0.0736409651317072 0.00456537541384949 0.150152037819857 ENSG00000153936 HS2ST1
ENST00000370544 0.610990592554176 0.315111209671276 0.0407503510236751 ENSG00000143013 LMO4
ENST00000495705 0.508967764452202 0.216980899877838 0.0606183792431523 ENSG00000143013 LMO4
ENST00000370542 0.266484179030088 0.0616709677629104 0.0824879623877895 ENSG00000143013 LMO4
ENST00000489303 0.365821181838719 0.115338724919717 0.0710040581709693 ENSG00000143013 LMO4
ENST00000316005 0.444934874052308 0.167396896077538 -0.0742037411545747 ENSG00000065243 PKN2
ENST00000370521 0.556536897107462 0.259962948589339 0.0544223541909158 ENSG00000065243 PKN2
ENST00000370505 0.847867835951469 0.661571981338632 0.0204250444999774 ENSG00000065243 PKN2
ENST00000370513 0.903875089761346 0.767894502253293 0.0139839057891045 ENSG00000065243 PKN2
ENST00000544045 0.236729150441638 0.0488132488080647 0.0969019068073459 ENSG00000065243 PKN2
ENST00000370500 0.841903817434879 0.650238818663659 0.0281440346603644 ENSG00000137947 GTF2B
ENST00000448623 0.854561114435428 0.674715473536307 0.0263501714099295 ENSG00000137947 GTF2B
ENST00000446900 0.27433873671143 0.0649660994865268 0.0899867138104819 ENSG00000137944 CCBL2
ENST00000370491 0.313953951331147 0.0858868879759608 0.0832510898629461 ENSG00000137944 CCBL2
ENST00000260508 0.320461040298366 0.0891903296128041 0.0824208758991532 ENSG00000137944 CCBL2
ENST00000370485 0.297254561584922 0.0767795613331179 0.0857115484614742 ENSG00000137944 CCBL2
ENST00000370486 0.40369042205697 0.138264952516178 0.0819064147773773 ENSG00000137944 CCBL2
ENST00000321792 0.991689901446424 0.973677286145203 -0.00210100783301489 ENSG00000213516 RBMXL1
ENST00000399794 0.986430992845234 0.960766048341464 -0.00313656855881977 ENSG00000213516 RBMXL1
ENST00000370481 0.518404533339313 0.224795746877303 0.0623314760221275 ENSG00000117226 GBP3
ENST00000370482 0.518404533339313 0.224795746877303 0.0623314760221275 ENSG00000117226 GBP3
ENST00000489444 0.516540058405983 0.223401573840247 0.0624859796928629 ENSG00000117226 GBP3
ENST00000493594 0.404189868163409 0.138645125561783 0.0753119815609385 ENSG00000117226 GBP3
ENST00000235878 0.367207537486198 0.116169894607695 0.0818991236851159 ENSG00000117226 GBP3
ENST00000370473 0.757622935589751 0.505114844893769 0.0308811479267178 ENSG00000117228 GBP1
ENST00000370454 0.71935923302689 0.450932226168695 0.0376451917334167 ENSG00000171488 LRRC8C
ENST00000479252 0.716559504814095 0.447188067698714 0.0378530569220389 ENSG00000171488 LRRC8C
ENST00000370453 0.964751121644724 0.906210333744724 0.00507881810856082 ENSG00000271949 RP11-302M6.4
ENST00000525774 0.553836897146067 0.257380218830618 -0.0722533945425189 ENSG00000171492 LRRC8D
ENST00000337338 0.678892663530216 0.394412488776633 0.0422574121988649 ENSG00000171492 LRRC8D
ENST00000394593 0.635631501202757 0.343263715153178 0.0468105044889312 ENSG00000171492 LRRC8D
ENST00000532201 0.652128700939197 0.363293170166729 -0.0576459965775479 ENSG00000171492 LRRC8D
ENST00000414841 0.585230829653569 0.288381598205363 -0.0668458557659207 ENSG00000171492 LRRC8D
ENST00000527156 0.467668810225414 0.184302507943983 -0.0834293611500615 ENSG00000171492 LRRC8D
ENST00000441269 0.649744855742512 0.360519428533272 -0.0554984713039181 ENSG00000171492 LRRC8D
ENST00000394583 0.294426598168816 0.0752198097079115 0.108529587135411 ENSG00000162664 ZNF326
ENST00000340281 0.276591326971968 0.0660531702169572 0.112130098940736 ENSG00000162664 ZNF326
ENST00000370447 0.297258518166202 0.0767897655431915 0.106622665325146 ENSG00000162664 ZNF326
ENST00000455342 0.267209056126329 0.0619912279729535 0.11417116078162 ENSG00000162664 ZNF326
ENST00000370440 0.174496544218014 0.0264315906947289 0.113355421485126 ENSG00000122482 ZNF644
ENST00000347275 0.175399359303214 0.0267053162749783 0.113266391542923 ENSG00000122482 ZNF644
ENST00000337393 0.170307728668462 0.0252299531810344 0.111014216715334 ENSG00000122482 ZNF644
ENST00000361321 0.218942428864056 0.0418968935722518 0.101002525328 ENSG00000122482 ZNF644
ENST00000467231 0.301066833506235 0.0786796703764271 0.0872526449778369 ENSG00000122482 ZNF644
ENST00000498303 0.60648052795091 0.310430734993028 -0.0636161468747691 ENSG00000122482 ZNF644
ENST00000370425 0.752820938928998 0.498215866582104 -0.0501564262342322 ENSG00000162669 HFM1
ENST00000294696 0.752820938928998 0.498215866582104 -0.0501564262342322 ENSG00000162669 HFM1
ENST00000370424 0.752820938928998 0.498215866582104 -0.0501564262342322 ENSG00000162669 HFM1
ENST00000481900 0.761247883547797 0.510924157944717 -0.048666924851522 ENSG00000162669 HFM1
ENST00000488023 0.761247883547797 0.510924157944717 -0.048666924851522 ENSG00000162669 HFM1
ENST00000448819 0.759717440582296 0.508643959699654 -0.0489249081169078 ENSG00000162669 HFM1
ENST00000427444 0.760505716051608 0.50964621173488 -0.0488406169699939 ENSG00000162669 HFM1
ENST00000370360 0.726603398275421 0.459657272581469 0.0429976098352139 ENSG00000174842 GLMN
ENST00000534881 0.726603398275421 0.459657272581469 0.0429976098352139 ENSG00000174842 GLMN
ENST00000495106 0.718250735233294 0.449227404892992 0.0439907154389361 ENSG00000174842 GLMN
ENST00000495852 0.783024329485215 0.546844420876332 -0.0376333083292632 ENSG00000174842 GLMN
ENST00000610020 0.670854677887256 0.384388547854026 0.0435584971302491 ENSG00000122484 RPAP2
ENST00000370331 0.545447079323911 0.249596112137625 -0.0607878912567913 ENSG00000067208 EVI5
ENST00000540033 0.545427210571054 0.249549133101156 -0.0607900423517138 ENSG00000067208 EVI5
ENST00000543509 0.217864516408628 0.0414821319287793 -0.114629842879974 ENSG00000067208 EVI5
ENST00000491940 0.155658508285314 0.0210049159325119 -0.135073507855803 ENSG00000067208 EVI5
ENST00000468580 0.133850332924542 0.0152870068801861 -0.150329837197474 ENSG00000067208 EVI5
ENST00000492613 0.260230394236169 0.0588752385828629 -0.122172986214658 ENSG00000067208 EVI5
ENST00000474806 0.477551796863565 0.192152531112815 -0.0802098695338687 ENSG00000067208 EVI5
ENST00000370321 0.295069254449744 0.0755871199476206 0.0533162773928851 ENSG00000122406 RPL5
ENST00000470843 0.149258574136616 0.0193768074825047 0.0816982253881226 ENSG00000122406 RPL5
ENST00000315741 0.152035772587884 0.0201415154152092 0.0812170739403669 ENSG00000122406 RPL5
ENST00000461952 0.16696078411668 0.0241881081385487 0.0819149518141392 ENSG00000122406 RPL5
ENST00000497519 0.644003171550881 0.353160342628761 -0.0345893403250608 ENSG00000122406 RPL5
ENST00000540243 0.576280332178616 0.279154102591975 0.0571440610800172 ENSG00000143033 MTF2
ENST00000545708 0.576280332178616 0.279154102591975 0.0571440610800172 ENSG00000143033 MTF2
ENST00000370298 0.576280332178616 0.279154102591975 0.0571440610800172 ENSG00000143033 MTF2
ENST00000471953 0.695111752369288 0.415810077498179 0.0433214490356363 ENSG00000143033 MTF2
ENST00000370303 0.734979423075993 0.471148719692839 0.038434820542559 ENSG00000143033 MTF2
ENST00000467953 0.740023003670004 0.478903182144591 0.0445091423280684 ENSG00000143033 MTF2
ENST00000370282 0.0378908891264891 0.00109934028464708 0.179327707136626 ENSG00000117500 TMED5
ENST00000370290 0.033895985287442 0.000882838160179605 0.186509234964927 ENSG00000117500 TMED5
ENST00000483033 0.0252783997724135 0.000479683877211299 0.21566790591997 ENSG00000117500 TMED5
ENST00000479918 0.0707434318949742 0.00420431293520554 0.150618031211418 ENSG00000117500 TMED5
ENST00000370280 0.592913564326725 0.295905255183597 0.0516832305318947 ENSG00000117500 TMED5
ENST00000343253 0.311934311577274 0.0846500263306153 0.0785635394075 ENSG00000122483 CCDC18
ENST00000334652 0.234181834724731 0.0479300207452477 0.105715641290099 ENSG00000122483 CCDC18
ENST00000557479 0.234181834724731 0.0479300207452477 0.105715641290099 ENSG00000122483 CCDC18
ENST00000338949 0.234181834724731 0.0479300207452477 0.105715641290099 ENSG00000122483 CCDC18
ENST00000401026 0.231083959331492 0.0465916421126349 0.106408941686071 ENSG00000122483 CCDC18
ENST00000370276 0.248052324869023 0.0533458943438538 0.108263941662029 ENSG00000122483 CCDC18
ENST00000413606 0.474851085747173 0.190144263491579 -0.0688471918740435 ENSG00000223745 RP4-717I23.3
ENST00000457025 0.694389902992531 0.41446106670839 -0.0470973916522217 ENSG00000223745 RP4-717I23.3
ENST00000446528 0.798108802750259 0.573443966196937 -0.0349292176771682 ENSG00000223745 RP4-717I23.3
ENST00000451302 0.291817680752118 0.0738827730569203 -0.0894388390226565 ENSG00000223745 RP4-717I23.3
ENST00000415150 0.936713270402135 0.837625763788306 -0.0134340775298557 ENSG00000223745 RP4-717I23.3
ENST00000455474 0.781818194066193 0.544836329459929 -0.0363119539256809 ENSG00000223745 RP4-717I23.3
ENST00000447577 0.619459949105579 0.3242035108664 -0.0531033489764968 ENSG00000223745 RP4-717I23.3
ENST00000429859 0.781040607010341 0.543125644509184 -0.0365825963713735 ENSG00000223745 RP4-717I23.3
ENST00000424517 0.914966287393913 0.790858920200338 -0.0174368439495702 ENSG00000223745 RP4-717I23.3
ENST00000450843 0.208216700369922 0.0381093141767705 -0.120985385031677 ENSG00000223745 RP4-717I23.3
ENST00000440778 0.365827171837116 0.115447356672738 -0.0992891982969046 ENSG00000223745 RP4-717I23.3
ENST00000421202 0.227246093170699 0.0451811839134407 -0.113624877342194 ENSG00000223745 RP4-717I23.3
ENST00000411670 0.264863097151222 0.0609200962018229 -0.107506065402718 ENSG00000223745 RP4-717I23.3
ENST00000370272 0.201664195638228 0.0352200522779392 0.103402625162479 ENSG00000117505 DR1
ENST00000370267 0.822496195996227 0.615177308154748 0.0232167798882647 ENSG00000117505 DR1
ENST00000370256 0.610841831506099 0.314838782449939 0.0518656909577712 ENSG00000137942 FNBP1L
ENST00000271234 0.610841831506099 0.314838782449939 0.0518656909577712 ENSG00000137942 FNBP1L
ENST00000260506 0.610841831506099 0.314838782449939 0.0518656909577712 ENSG00000137942 FNBP1L
ENST00000604705 0.891993168169738 0.745462812556202 -0.0179758084353102 ENSG00000137942 FNBP1L
ENST00000370253 0.598857611024067 0.30206925151986 0.0533473567445903 ENSG00000137942 FNBP1L
ENST00000424449 0.504652083254994 0.213448152865052 0.0752828923132516 ENSG00000137942 FNBP1L
ENST00000370247 0.962290373095859 0.900784400265806 -0.00546637490068068 ENSG00000137936 BCAR3
ENST00000260502 0.848318454919495 0.662583390920477 -0.0200367364219935 ENSG00000137936 BCAR3
ENST00000370244 0.820929486870402 0.612840709993051 -0.0228808491127521 ENSG00000137936 BCAR3
ENST00000539242 0.251332209681715 0.0549913820973459 0.0920910014607485 ENSG00000137936 BCAR3
ENST00000370243 0.843867338328229 0.653396315727817 -0.0209769031648512 ENSG00000137936 BCAR3
ENST00000479503 0.479327314542888 0.193488957806206 -0.0793980653984242 ENSG00000137936 BCAR3
ENST00000436063 0.728223015307061 0.461886204436368 0.0352126944572438 ENSG00000067334 DNTTIP2
ENST00000359208 0.776824613985839 0.53497615954392 0.0296902321331859 ENSG00000067334 DNTTIP2
ENST00000460191 0.907568502238084 0.775701594914088 0.0135594137057584 ENSG00000067334 DNTTIP2
ENST00000496672 0.82755833720453 0.624542177342372 -0.0255684482283691 ENSG00000067334 DNTTIP2
ENST00000528680 0.499287789522166 0.209377252262598 -0.0725598712057444 ENSG00000067334 DNTTIP2
ENST00000370238 0.414982270495615 0.145998841296 0.0931542869098473 ENSG00000023909 GCLM
ENST00000552844 0.607466926780801 0.311520052029929 0.0577968314180226 ENSG00000137962 ARHGAP29
ENST00000260526 0.535519454760544 0.239996414471328 0.0665684481653393 ENSG00000137962 ARHGAP29
ENST00000482481 0.59763646600827 0.300964085027122 0.0679514622121997 ENSG00000137962 ARHGAP29
ENST00000370217 0.846124884254526 0.658221005328106 -0.0265804105085624 ENSG00000137962 ARHGAP29
ENST00000394233 0.382535596630577 0.125559523949867 0.0720459754333111 ENSG00000117528 ABCD3
ENST00000454898 0.666315547192436 0.379162471704801 0.0419127626512889 ENSG00000117528 ABCD3
ENST00000536817 0.514520066908368 0.221877681093999 0.0585652957684001 ENSG00000117528 ABCD3
ENST00000370214 0.375374275142998 0.121281534387715 0.0728989681218056 ENSG00000117528 ABCD3
ENST00000315713 0.949653084579002 0.870591885860982 -0.00898653348705955 ENSG00000117528 ABCD3
ENST00000468860 0.923236419307531 0.810202134528121 0.0141347418505092 ENSG00000117528 ABCD3
ENST00000484213 0.154985725975063 0.0208379565713235 0.132700008512097 ENSG00000117528 ABCD3
ENST00000334047 0.599635883201679 0.30301763297669 -0.059699943963809 ENSG00000117525 F3
ENST00000370207 0.5901512554651 0.293396718091703 -0.0608683965112488 ENSG00000117525 F3
ENST00000478217 0.759717440582296 0.508570248087949 -0.0413929346409052 ENSG00000117525 F3
ENST00000480356 0.782440078423232 0.545868115435169 -0.0362703291360228 ENSG00000117525 F3
ENST00000370206 0.191360981648341 0.0318306023388491 0.0705685201646079 ENSG00000117519 CNN3
ENST00000538964 0.190874886425143 0.0316748115914545 0.0717265686032328 ENSG00000117519 CNN3
ENST00000394202 0.173755956206726 0.0262297391131016 0.074039186944059 ENSG00000117519 CNN3
ENST00000545882 0.149258574136616 0.0193687200137334 0.0803323982305815 ENSG00000117519 CNN3
ENST00000461018 0.252781476731392 0.0556756939839066 0.0824028866197802 ENSG00000117519 CNN3
ENST00000487539 0.449983768580551 0.171194644047624 0.057351677964593 ENSG00000117519 CNN3
ENST00000415017 0.606068727094865 0.310092687389548 0.0374203611104072 ENSG00000117519 CNN3
ENST00000474409 0.801346809012073 0.578587289936197 0.0225087716719144 ENSG00000117519 CNN3
ENST00000468715 0.0412104772113343 0.00129209952891348 0.20651321903397 ENSG00000137970 RPL7P9
ENST00000482253 0.149816377776118 0.0195493617873983 0.142157907381072 ENSG00000117569 PTBP2
ENST00000609116 0.157161047536992 0.0213294905057871 0.139530764078956 ENSG00000117569 PTBP2
ENST00000370197 0.143672996499781 0.0177559851865614 0.141881894843115 ENSG00000117569 PTBP2
ENST00000370198 0.143672996499781 0.0177559851865614 0.141881894843115 ENSG00000117569 PTBP2
ENST00000476419 0.149816377776118 0.0195342839502127 0.141901401572023 ENSG00000117569 PTBP2
ENST00000426398 0.143906098009366 0.017811565524191 0.141850135244748 ENSG00000117569 PTBP2
ENST00000394184 0.153592180388489 0.0204648320455748 0.140609210505374 ENSG00000117569 PTBP2
ENST00000541987 0.150592824675527 0.0197598450743505 0.142858777382096 ENSG00000117569 PTBP2
ENST00000459735 0.0898249794894468 0.0067667231742465 0.164807486281707 ENSG00000117569 PTBP2
ENST00000476783 0.099644104719169 0.0083308640907863 0.160907784360914 ENSG00000117569 PTBP2
ENST00000492905 0.099644104719169 0.0083308640907863 0.160907784360914 ENSG00000117569 PTBP2
ENST00000370192 0.971952279060958 0.923259314483567 0.00622681112161871 ENSG00000188641 DPYD
ENST00000422980 0.820497177720761 0.611999429720912 -0.03562851691604 ENSG00000232878 DPYD-AS1
ENST00000423006 0.908363081676454 0.777191883582008 0.0193945291635755 ENSG00000188641 DPYD
ENST00000306031 0.994546765769008 0.98274216619019 0.00150795256269353 ENSG00000188641 DPYD
ENST00000424528 0.491304558800964 0.202647592148686 0.0814483782296986 ENSG00000225206 MIR137HG
ENST00000413670 0.276935492890606 0.0663177865844598 0.115308739578182 ENSG00000225206 MIR137HG
ENST00000538428 0.264543299366845 0.0607100655452221 0.11739013484665 ENSG00000225206 MIR137HG
ENST00000602852 0.648121558404222 0.358675174460176 -0.0562762107325595 ENSG00000225206 MIR137HG
ENST00000602984 0.61119388197693 0.315284714233076 -0.063307649824796 ENSG00000225206 MIR137HG
ENST00000418344 0.894826877411502 0.750452951378783 -0.0235646024610796 ENSG00000226053 RP5-1070A16.1
ENST00000370189 0.886070734457856 0.734331615714655 0.0176254760966468 ENSG00000162627 SNX7
ENST00000529992 0.885975988736661 0.734137716519029 0.0176316209156612 ENSG00000162627 SNX7
ENST00000306121 0.886072464226461 0.734366018172805 0.0176227078535515 ENSG00000162627 SNX7
ENST00000528824 0.814496696131092 0.602088889119143 0.0275425172582372 ENSG00000162627 SNX7
ENST00000361915 0.0483189207873795 0.00175514345013997 0.192100837011123 ENSG00000162688 AGL
ENST00000294724 0.0624777286822566 0.00322896134616961 0.182606063710562 ENSG00000162688 AGL
ENST00000370163 0.0624777286822566 0.00322896134616961 0.182606063710562 ENSG00000162688 AGL
ENST00000370165 0.0624777286822566 0.00322896134616961 0.182606063710562 ENSG00000162688 AGL
ENST00000361302 0.0610811072815748 0.00307610056204835 0.183617503581222 ENSG00000162688 AGL
ENST00000370161 0.0597580036243516 0.00291709149862445 0.184709316252375 ENSG00000162688 AGL
ENST00000361522 0.0602619756034656 0.00297094499458967 0.184275724949495 ENSG00000162688 AGL
ENST00000370155 0.981948012573222 0.949357685619237 0.00372925681092779 ENSG00000117620 SLC35A3
ENST00000465289 0.545579555316038 0.249759564623861 0.0642051540440063 ENSG00000117620 SLC35A3
ENST00000427993 0.934503711344733 0.833487566679195 -0.0121299385357246 ENSG00000117620 SLC35A3
ENST00000533028 0.486257528236988 0.199031644450863 0.0720199728400666 ENSG00000117620 SLC35A3
ENST00000370153 0.919664217641681 0.801588891342244 0.0148635848163324 ENSG00000117620 SLC35A3
ENST00000422078 0.867342153802924 0.700318440564086 -0.0233870797828119 ENSG00000117620 SLC35A3
ENST00000370156 0.711503070728805 0.438838765141242 0.0471855174965947 ENSG00000117620 SLC35A3
ENST00000370152 0.203695633478148 0.0360044689253588 0.0959524285965405 ENSG00000156875 HIAT1
ENST00000432294 0.147857966214093 0.0189333677156497 0.116424617003339 ENSG00000241073 RP4-714D9.2
ENST00000370141 0.371509004735305 0.118836988901229 0.0956125488238842 ENSG00000122435 TRMT13
ENST00000370132 0.795753400511732 0.569360662269924 0.0300954515031713 ENSG00000137992 DBT
ENST00000370128 0.41923612400497 0.148952883804337 0.0638816384863696 ENSG00000137996 RTCA
ENST00000498617 0.631030620516198 0.337233695582458 0.0520133984215667 ENSG00000137996 RTCA
ENST00000483474 0.688399124763196 0.407017647419615 0.0459249654039747 ENSG00000137996 RTCA
ENST00000260563 0.361734294800952 0.112614631812754 0.0695192754603622 ENSG00000137996 RTCA
ENST00000370113 0.0505532847508421 0.00194280290523818 0.14259657026671 ENSG00000162694 EXTL2
ENST00000370114 0.0527062700036567 0.00217558207250538 0.140606672344463 ENSG00000162694 EXTL2
ENST00000535414 0.104192408944971 0.00909251704242094 0.126368550062073 ENSG00000162694 EXTL2
ENST00000450240 0.291446011560062 0.0736317215955461 0.0912645791026931 ENSG00000162694 EXTL2
ENST00000416479 0.335576678825393 0.0976140238203003 0.0884713542666682 ENSG00000162694 EXTL2
ENST00000370112 0.881785112218373 0.726350636510137 0.0175380658126527 ENSG00000162695 SLC30A7
ENST00000357650 0.281801785699901 0.0686050410713815 -0.0904486365704623 ENSG00000162695 SLC30A7
ENST00000370105 0.690499053219868 0.40929976249612 -0.0435932516042096 ENSG00000117543 DPH5
ENST00000488789 0.615614075176091 0.319672199477509 -0.0517697071840659 ENSG00000117543 DPH5
ENST00000370109 0.665034368889504 0.377697665691586 -0.0465857397275352 ENSG00000117543 DPH5
ENST00000492067 0.918765642650967 0.799610437049871 -0.0151724716959034 ENSG00000117543 DPH5
ENST00000481871 0.917910567844215 0.798065792484588 -0.0145964013730525 ENSG00000117543 DPH5
ENST00000464270 0.654323883384589 0.365510687726063 -0.0478484113494179 ENSG00000117543 DPH5
ENST00000342173 0.66342331582758 0.376045199929951 -0.0468120482354514 ENSG00000117543 DPH5
ENST00000466807 0.621926708044513 0.326979673918123 -0.0520433936826971 ENSG00000117543 DPH5
ENST00000477293 0.603550962750233 0.307317113345247 -0.0541811225786114 ENSG00000117543 DPH5
ENST00000498372 0.603550962750233 0.307317113345247 -0.0541811225786114 ENSG00000117543 DPH5
ENST00000488176 0.606481203407701 0.310608209238405 -0.0539997591640063 ENSG00000117543 DPH5
ENST00000490732 0.627213424750375 0.33251504163465 -0.0517598180309014 ENSG00000117543 DPH5
ENST00000453011 0.833492701850716 0.635865367331305 -0.0328428145327753 ENSG00000233184 RP11-421L21.3
ENST00000446527 0.929968520946771 0.824379931064754 -0.0145687677596449 ENSG00000233184 RP11-421L21.3
ENST00000305352 0.828041367620048 0.625760313924951 -0.0287799457156084 ENSG00000170989 S1PR1
ENST00000358392 0.872876117876335 0.710632754025641 -0.014773884219202 ENSG00000060718 COL11A1
ENST00000353414 0.872876117876335 0.710632754025641 -0.014773884219202 ENSG00000060718 COL11A1
ENST00000370096 0.872876117876335 0.710567818388834 -0.0147754432009384 ENSG00000060718 COL11A1
ENST00000470170 0.49991862605602 0.209985911949189 0.0720111286001771 ENSG00000060718 COL11A1
ENST00000512756 0.731110088896671 0.466396877293252 -0.0296031392055758 ENSG00000060718 COL11A1
ENST00000461720 0.523349232564003 0.22880501665599 -0.0700124133042104 ENSG00000060718 COL11A1
ENST00000475980 0.696426577278819 0.417685302442317 -0.0556312322364516 ENSG00000060718 COL11A1
ENST00000427239 0.985353732797145 0.957240095681989 -0.00218412909941931 ENSG00000060718 COL11A1
ENST00000447608 0.977901580881371 0.937619374314148 0.0037357752081137 ENSG00000060718 COL11A1
ENST00000565488 0.278393021171897 0.0669775738539025 0.0848786207456508 ENSG00000085491 SLC25A24
ENST00000264128 0.256896412378956 0.0573462689677495 0.0883541003228905 ENSG00000085491 SLC25A24
ENST00000370041 0.234038117594709 0.0477898939336123 0.0961412473532861 ENSG00000085491 SLC25A24
ENST00000370025 0.163692259800784 0.023162734931626 0.103473248396193 ENSG00000134186 PRPF38B
ENST00000370022 0.5273155556085 0.232571902392881 0.0744960218728808 ENSG00000134186 PRPF38B
ENST00000467302 0.5273155556085 0.232571902392881 0.0744960218728808 ENSG00000134186 PRPF38B
ENST00000370021 0.163692259800784 0.023162734931626 0.103473248396193 ENSG00000134186 PRPF38B
ENST00000370008 0.197279928075551 0.0338501409555144 0.101962689009392 ENSG00000116266 STXBP3
ENST00000357393 0.391490345861251 0.130527951699527 0.0667937022647299 ENSG00000162641 AKNAD1
ENST00000406462 0.701306080558355 0.424355935968159 0.0459659783674656 ENSG00000121957 GPSM2
ENST00000369968 0.126039294428923 0.0136211166344994 0.116848076394176 ENSG00000121940 CLCC1
ENST00000369969 0.126039294428923 0.0136211166344994 0.116848076394176 ENSG00000121940 CLCC1
ENST00000356970 0.207386762300002 0.0375936063918091 0.0939113227267875 ENSG00000121940 CLCC1
ENST00000369971 0.207386762300002 0.0375936063918091 0.0939113227267875 ENSG00000121940 CLCC1
ENST00000415331 0.207386762300002 0.0375936063918091 0.0939113227267875 ENSG00000121940 CLCC1
ENST00000369976 0.219900544028982 0.0423297910602001 0.0916496239652402 ENSG00000121940 CLCC1
ENST00000473062 0.434885668595797 0.159795843809473 0.0715726601383993 ENSG00000121940 CLCC1
ENST00000482889 0.343590441088496 0.101756515695933 0.0823316551964697 ENSG00000121940 CLCC1
ENST00000369970 0.1638077491932 0.0231882192962319 0.10935453948919 ENSG00000121940 CLCC1
ENST00000302500 0.148036715707238 0.0189975678104727 0.115245572996628 ENSG00000121940 CLCC1
ENST00000348264 0.148036715707238 0.0189975678104727 0.115245572996628 ENSG00000121940 CLCC1
ENST00000400794 0.201306915300047 0.0350616784685043 0.0947395986417417 ENSG00000085433 WDR47
ENST00000361054 0.202182208069031 0.0353871523573717 0.094439263881037 ENSG00000085433 WDR47
ENST00000369962 0.202182208069031 0.0353871523573717 0.094439263881037 ENSG00000085433 WDR47
ENST00000369965 0.199856000230694 0.0345734751528874 0.094836852409522 ENSG00000085433 WDR47
ENST00000357672 0.199856000230694 0.0345747311010795 0.0948440748887253 ENSG00000085433 WDR47
ENST00000461096 0.189848725471434 0.0312435542978763 0.122037730308353 ENSG00000197780 TAF13
ENST00000338366 0.281581157433739 0.0685146591396761 0.104100544054147 ENSG00000197780 TAF13
ENST00000338272 0.481065596080458 0.19495894851261 0.0682512471500954 ENSG00000215717 TMEM167B
ENST00000479160 0.644952282196558 0.35432329044762 -0.0503307112369988 ENSG00000215717 TMEM167B
ENST00000234677 0.713809295277332 0.442067227833143 -0.0288170170237861 ENSG00000031698 SARS
ENST00000482384 0.180323848448001 0.0281428926296747 -0.145789048013271 ENSG00000031698 SARS
ENST00000477544 0.606501708290248 0.310664003839027 -0.0381535416635794 ENSG00000031698 SARS
ENST00000369923 0.715538391670489 0.445840374568909 -0.0285676842185124 ENSG00000031698 SARS
ENST00000471705 0.517553123253885 0.224244637684377 0.0569470079995601 ENSG00000031698 SARS
ENST00000468588 0.899314117354973 0.759093258269692 0.0178318776641313 ENSG00000031698 SARS
ENST00000256637 0.599635883201679 0.303069459190979 0.0541707407596108 ENSG00000134243 SORT1
ENST00000538502 0.601927779630516 0.3058351240789 0.0545906773761965 ENSG00000134243 SORT1
ENST00000271308 0.820432077506511 0.61187455579478 0.0175938403537638 ENSG00000143106 PSMA5
ENST00000538610 0.826020415628687 0.62187088024471 0.0168929011089016 ENSG00000143106 PSMA5
ENST00000490870 0.799570721146814 0.575694371584994 0.0189280736359718 ENSG00000143106 PSMA5
ENST00000477897 0.971952279060958 0.923274293781707 -0.00526740693929797 ENSG00000143106 PSMA5
ENST00000484563 0.796510367842657 0.570813660508762 0.0202187599992089 ENSG00000143106 PSMA5
ENST00000491287 0.590610947760378 0.29382377417826 0.0475984929236112 ENSG00000143106 PSMA5
ENST00000369851 0.201552127967043 0.0351568825684439 0.0826173377900484 ENSG00000065135 GNAI3
ENST00000531734 0.688763320225281 0.407568759020317 -0.0430766474862923 ENSG00000116337 AMPD2
ENST00000526301 0.975127758007161 0.931498083613516 -0.00422695108043499 ENSG00000116337 AMPD2
ENST00000342115 0.981726195094794 0.948577253777625 -0.00332921110860186 ENSG00000116337 AMPD2
ENST00000474459 0.680350768438509 0.396302755286665 -0.0469973153632606 ENSG00000116337 AMPD2
ENST00000528667 0.97201718592562 0.923536326404032 -0.00499135930518111 ENSG00000116337 AMPD2
ENST00000531203 0.432056910905745 0.157656724410353 -0.0825744234427392 ENSG00000116337 AMPD2
ENST00000256578 0.972315578242835 0.924180964578149 -0.00497781444484761 ENSG00000116337 AMPD2
ENST00000358729 0.965635962814867 0.909014272353462 -0.00606722084460648 ENSG00000116337 AMPD2
ENST00000369840 0.996745139227528 0.989384415006402 0.000706785751638935 ENSG00000116337 AMPD2
ENST00000486282 0.503427588176136 0.212519220908224 -0.0766533188517234 ENSG00000116337 AMPD2
ENST00000527846 0.227706860916968 0.0453829364675449 -0.124563010116856 ENSG00000116337 AMPD2
ENST00000528454 0.971596180431231 0.922611479416038 -0.00527681364631418 ENSG00000116337 AMPD2
ENST00000393688 0.908795840559749 0.778198939554895 0.0156066432395597 ENSG00000116337 AMPD2
ENST00000369843 0.376187094053168 0.121824094846396 0.0938129146583303 ENSG00000228703 RP5-1160K1.6
ENST00000479919 0.205357853267231 0.03663295750157 0.132727018929945 ENSG00000116337 AMPD2
ENST00000476688 0.539904175221344 0.243897030486767 0.0740005840635858 ENSG00000116337 AMPD2
ENST00000369831 0.776824613985839 0.534970970384533 -0.0311160843290199 ENSG00000213366 GSTM2
ENST00000442650 0.921145137398763 0.804855545487892 -0.0158998105298736 ENSG00000213366 GSTM2
ENST00000369827 0.949735904035148 0.871106742608867 -0.0105447820401282 ENSG00000213366 GSTM2
ENST00000460717 0.81714907012671 0.605990404699191 -0.0259072777077368 ENSG00000213366 GSTM2
ENST00000241337 0.949721471196563 0.87076945525754 -0.0105681119339596 ENSG00000213366 GSTM2
ENST00000414179 0.920598333553745 0.80356057701842 -0.0159806060771775 ENSG00000213366 GSTM2
ENST00000490021 0.803397152508448 0.58295602320887 -0.0315913471348657 ENSG00000134184 GSTM1
ENST00000309851 0.87838542084455 0.720494366814931 -0.0208090321577137 ENSG00000134184 GSTM1
ENST00000369823 0.878245789080237 0.720106336311959 -0.0208453649881777 ENSG00000134184 GSTM1
ENST00000349334 0.878349645722981 0.72042658030659 -0.0208194045726559 ENSG00000134184 GSTM1
ENST00000483399 0.791454512405444 0.562027905797825 -0.0333788259492546 ENSG00000134184 GSTM1
ENST00000369819 0.885914233043046 0.733950265587269 -0.0197771235283452 ENSG00000134184 GSTM1
ENST00000429410 0.746458444092379 0.488929328972911 -0.0395292284120646 ENSG00000134201 GSTM5
ENST00000431955 0.762048791395909 0.512290390629022 -0.0374875942805477 ENSG00000241720 RP4-735C1.4
ENST00000256594 0.729205921058908 0.463594916288623 -0.0418740370217588 ENSG00000134202 GSTM3
ENST00000540225 0.735891369535551 0.472486287866702 -0.0410236715299181 ENSG00000134202 GSTM3
ENST00000361066 0.744631557551035 0.485869597744967 -0.0399679605137497 ENSG00000134202 GSTM3
ENST00000486823 0.732393776203394 0.467965177922786 -0.0417533666362965 ENSG00000134202 GSTM3
ENST00000488824 0.820036053937183 0.611096557451314 -0.0293066035635107 ENSG00000134202 GSTM3
ENST00000344188 0.884543339783283 0.731382075710425 0.0222517967525792 ENSG00000184371 CSF1
ENST00000329608 0.925574459053465 0.815054298602961 0.014132111946625 ENSG00000184371 CSF1
ENST00000369799 0.301647879705147 0.0790545716124819 0.0608763989521543 ENSG00000168710 AHCYL1
ENST00000475081 0.788457988783903 0.556637962464123 -0.0258498909917154 ENSG00000168710 AHCYL1
ENST00000359172 0.544507170448337 0.248448110998957 0.0415620571088519 ENSG00000168710 AHCYL1
ENST00000393614 0.910445568598045 0.782351535852272 0.0103300773964816 ENSG00000168710 AHCYL1
ENST00000481423 0.470418193553783 0.186817046789142 0.0628178632373072 ENSG00000168710 AHCYL1
ENST00000369796 0.514951790728899 0.222144331809453 -0.059412771223559 ENSG00000143093 STRIP1
ENST00000369795 0.511627212159599 0.21940940536074 -0.0598276427091321 ENSG00000143093 STRIP1
ENST00000485775 0.511627212159599 0.21940940536074 -0.0598276427091321 ENSG00000143093 STRIP1
ENST00000473429 0.358051001216891 0.110431735506654 -0.0736429291229924 ENSG00000143093 STRIP1
ENST00000590413 0.900460057891775 0.761008649892376 -0.0120927237491789 ENSG00000224699 LAMTOR5-AS1
ENST00000474861 0.991540468617552 0.972964031079588 0.00138322814287949 ENSG00000134248 LAMTOR5
ENST00000464240 0.991540468617552 0.973038550734991 0.00138005750253211 ENSG00000134248 LAMTOR5
ENST00000483260 0.991540468617552 0.973025770427629 0.00138025506467299 ENSG00000134248 LAMTOR5
ENST00000602318 0.991540468617552 0.973038550734991 0.00138005750253211 ENSG00000134248 LAMTOR5
ENST00000256644 0.997887777168005 0.993901331975951 -0.000311722389200306 ENSG00000134248 LAMTOR5
ENST00000602858 0.961229906707747 0.898256850098296 -0.0052246936024116 ENSG00000134248 LAMTOR5
ENST00000531779 0.967725150939064 0.913750601108075 0.00449894073461642 ENSG00000134248 LAMTOR5
ENST00000440689 0.167659460974849 0.0244353204069835 0.15096829329836 ENSG00000232811 RP11-96K19.2
ENST00000369763 0.072313603814181 0.00440351900874904 0.178470784793601 ENSG00000121931 LRIF1
ENST00000485275 0.0703021503254712 0.00414080607103814 0.179504633014729 ENSG00000121931 LRIF1
ENST00000484310 0.633267873493431 0.340337891231549 0.0558254184628061 ENSG00000156171 DRAM2
ENST00000286692 0.608593004017808 0.312738266634235 0.0592693100877963 ENSG00000156171 DRAM2
ENST00000539140 0.637824809136413 0.345639397328513 0.0551453437644106 ENSG00000156171 DRAM2
ENST00000496430 0.544884904654367 0.248739384064144 0.0674518974940922 ENSG00000156171 DRAM2
ENST00000462092 0.747001389573729 0.489750631975885 0.0412933287908476 ENSG00000156171 DRAM2
ENST00000498239 0.40641441042533 0.140269250835584 0.0864463789475985 ENSG00000134255 CEPT1
ENST00000545121 0.409530330041762 0.142254602790432 0.0857162213624369 ENSG00000134255 CEPT1
ENST00000357172 0.360555661909935 0.111849996182074 0.0950817832719098 ENSG00000134255 CEPT1
ENST00000460443 0.714335960014117 0.443238909631422 0.049044845458995 ENSG00000134255 CEPT1
ENST00000478042 0.333332539534134 0.0961247920389034 0.100056229716686 ENSG00000134255 CEPT1
ENST00000445680 0.326683347524214 0.092428195214099 0.104530844000796 ENSG00000243960 RP11-552M11.4
ENST00000235090 0.153686685796445 0.0205138703754385 0.116058058504027 ENSG00000116455 WDR77
ENST00000411751 0.205357853267231 0.0366382983485776 0.112866609045344 ENSG00000116455 WDR77
ENST00000449340 0.301607765337285 0.0790379331474362 0.101333749818402 ENSG00000116455 WDR77
ENST00000497278 0.297029327239128 0.0765577482843586 0.107215770903888 ENSG00000116455 WDR77
ENST00000493119 0.202296617412493 0.0355096013542341 0.0916235221391544 ENSG00000116459 ATP5F1
ENST00000369722 0.210502584398289 0.0390364965263087 0.0842853116133291 ENSG00000116459 ATP5F1
ENST00000369721 0.210742608799081 0.0391182056706403 0.085854456537871 ENSG00000116459 ATP5F1
ENST00000483994 0.183437895595677 0.0291289900083839 0.0903698583946785 ENSG00000116459 ATP5F1
ENST00000468818 0.207483013121452 0.0376348453761311 0.086453412912538 ENSG00000116459 ATP5F1
ENST00000464154 0.270287663400734 0.0633229004540378 0.0801653769752081 ENSG00000116459 ATP5F1
ENST00000356415 0.561292426533035 0.264853734144972 0.0561130342392304 ENSG00000116473 RAP1A
ENST00000433097 0.868385277787306 0.702388572817118 -0.0190192058542846 ENSG00000116473 RAP1A
ENST00000369709 0.663726333791901 0.376328089652027 0.0449352578656638 ENSG00000116473 RAP1A
ENST00000436150 0.624395385515673 0.329594987180341 0.0497619565171778 ENSG00000116473 RAP1A
ENST00000545460 0.980985050167385 0.946743539939896 0.00331588880538219 ENSG00000116473 RAP1A
ENST00000494982 0.704139776745584 0.428716744931402 0.0408704394275121 ENSG00000116473 RAP1A
ENST00000527570 0.552170235789996 0.255728020949715 0.0519700471393446 ENSG00000197852 FAM212B
ENST00000271277 0.640105481486853 0.34863313134412 -0.0358969751581513 ENSG00000143079 CTTNBP2NL
ENST00000441739 0.160054380619313 0.022225143193603 -0.118063533198742 ENSG00000143079 CTTNBP2NL
ENST00000607039 0.299965856494774 0.0782026353262744 0.0944043936426015 ENSG00000143079 CTTNBP2NL
ENST00000360743 0.961224004187645 0.898219920560672 -0.00742863310735457 ENSG00000007341 ST7L
ENST00000358039 0.962206464570217 0.900459668503198 -0.00706456002652056 ENSG00000007341 ST7L
ENST00000490715 0.955062696124817 0.884296748911492 -0.00817552351092598 ENSG00000007341 ST7L
ENST00000361846 0.968620937887017 0.916059979755693 -0.00611896994343455 ENSG00000007341 ST7L
ENST00000480988 0.948555372718591 0.868257011988363 0.00987411596317615 ENSG00000007341 ST7L
ENST00000544629 0.931931769016993 0.828703577457104 0.0128520612991263 ENSG00000007341 ST7L
ENST00000369669 0.903372748712572 0.767128097166812 0.0179756975193991 ENSG00000007341 ST7L
ENST00000490067 0.93671370543187 0.837695859132869 0.0122447303097413 ENSG00000007341 ST7L
ENST00000369668 0.803023402396392 0.582174039440114 0.0332055826778744 ENSG00000007341 ST7L
ENST00000497457 0.809327579530041 0.5940619818864 0.0330759362373886 ENSG00000007341 ST7L
ENST00000343210 0.82317390067263 0.616333290127895 0.0310909984767934 ENSG00000007341 ST7L
ENST00000369666 0.82317390067263 0.616333290127895 0.0310909984767934 ENSG00000007341 ST7L
ENST00000538187 0.873225578558614 0.71124216875418 0.0236839044014855 ENSG00000007341 ST7L
ENST00000463235 0.972262447838523 0.924102818178312 0.00553344262036393 ENSG00000007341 ST7L
ENST00000418497 0.760432384850817 0.509490238400501 0.043229390680884 ENSG00000007341 ST7L
ENST00000543570 0.751624392775579 0.496403221155177 0.0416501206105223 ENSG00000007341 ST7L
ENST00000263168 0.12468161125824 0.0133236191224016 0.111616552942571 ENSG00000116489 CAPZA1
ENST00000485542 0.149365652699772 0.019412644176228 -0.139533151748284 ENSG00000116489 CAPZA1
ENST00000476936 0.244935548365272 0.0519790854331497 0.0858685928932269 ENSG00000116489 CAPZA1
ENST00000498626 0.747001389573729 0.489739516374697 -0.0299400362653672 ENSG00000116489 CAPZA1
ENST00000466066 0.119758438980812 0.0123613992730746 0.123660047611535 ENSG00000116489 CAPZA1
ENST00000476820 0.582855265742363 0.286439661777241 0.0596564532281528 ENSG00000116489 CAPZA1
ENST00000413052 0.69547396313391 0.41628552035032 -0.0398181557160758 ENSG00000155363 MOV10
ENST00000369645 0.701456481477953 0.424655081592055 -0.0391202697419864 ENSG00000155363 MOV10
ENST00000369644 0.682136132689524 0.398730728456263 -0.0415042089956772 ENSG00000155363 MOV10
ENST00000496577 0.682129110622596 0.398678526181714 -0.0415133607872503 ENSG00000155363 MOV10
ENST00000468624 0.681104061218992 0.397205108777938 -0.0415798974228476 ENSG00000155363 MOV10
ENST00000357443 0.686351991268285 0.404153819763947 -0.0409784768830953 ENSG00000155363 MOV10
ENST00000339083 0.275705249269921 0.0654897421989572 -0.0774642524920038 ENSG00000155366 RHOC
ENST00000369633 0.28540912209934 0.0705514776518231 -0.0758665708594134 ENSG00000155366 RHOC
ENST00000369642 0.274452665152309 0.0650339261059115 -0.0776226847862321 ENSG00000155366 RHOC
ENST00000285735 0.283004596768108 0.0693769826539172 -0.0762722451389705 ENSG00000155366 RHOC
ENST00000468093 0.285440053194999 0.0706497308205751 -0.0758618852263901 ENSG00000155366 RHOC
ENST00000369638 0.283273073326398 0.0695060381772187 -0.0763032242207547 ENSG00000155366 RHOC
ENST00000369637 0.28293785863905 0.0693434730220511 -0.0762383621924331 ENSG00000155366 RHOC
ENST00000369636 0.283725127982934 0.069680298677309 -0.0761665819458927 ENSG00000155366 RHOC
ENST00000473074 0.34708813460253 0.104013328211068 -0.0704440417504658 ENSG00000155366 RHOC
ENST00000484280 0.344059205503128 0.102016959690967 -0.06843702392963 ENSG00000155366 RHOC
ENST00000369632 0.379129266747526 0.123524535804238 -0.0631932451345662 ENSG00000155366 RHOC
ENST00000425265 0.354170562499086 0.108266321083264 -0.0647449264166431 ENSG00000155366 RHOC
ENST00000534717 0.414346968488675 0.145609438907311 -0.0590706788763162 ENSG00000155366 RHOC
ENST00000436685 0.628872236296879 0.334594379480846 -0.040499451552696 ENSG00000155366 RHOC
ENST00000471038 0.536221401545947 0.240647210699004 -0.050116761968095 ENSG00000271810 RP11-426L16.10
ENST00000607158 0.473051982800097 0.188659312309973 -0.056377719604158 ENSG00000271810 RP11-426L16.10
ENST00000605933 0.469425360913231 0.185903170591806 -0.0567212698098493 ENSG00000271810 RP11-426L16.10
ENST00000606505 0.469425360913231 0.185903170591806 -0.0567212698098493 ENSG00000271810 RP11-426L16.10
ENST00000606954 0.469425360913231 0.185903170591806 -0.0567212698098493 ENSG00000271810 RP11-426L16.10
ENST00000528831 0.472579598625497 0.188312666002372 -0.0563047678301913 ENSG00000155366 RHOC
ENST00000484054 0.494269953032271 0.205268420924605 -0.0547923768983751 ENSG00000155366 RHOC
ENST00000414971 0.493583845564044 0.204431591241129 -0.0565672458080135 ENSG00000155366 RHOC
ENST00000478447 0.511912865971587 0.219712795791849 -0.0518699159625864 ENSG00000155366 RHOC
ENST00000527563 0.250165440645987 0.0544226027961246 -0.0986482992642462 ENSG00000155366 RHOC
ENST00000369626 0.811686396369481 0.597952781727912 0.0243419967539332 ENSG00000155380 SLC16A1
ENST00000538576 0.819914169946207 0.610492743910939 0.0236259694852992 ENSG00000155380 SLC16A1
ENST00000458229 0.417962611935447 0.147896609141926 -0.0640418337081789 ENSG00000155380 SLC16A1
ENST00000433570 0.460140057638864 0.178771281100264 -0.0600723523150393 ENSG00000155380 SLC16A1
ENST00000443580 0.701695497147118 0.425169169874085 -0.0416972967000713 ENSG00000155380 SLC16A1
ENST00000429288 0.259576426792445 0.0584809965853644 -0.0897991391118181 ENSG00000155380 SLC16A1
ENST00000478835 0.281017319570399 0.0682142145329785 -0.100280906056589 ENSG00000155380 SLC16A1
ENST00000435800 0.932530204561814 0.829852151388296 -0.0117036601093263 ENSG00000226419 SLC16A1-AS1
ENST00000361127 0.98703657254634 0.96232026009941 -0.00241317608916233 ENSG00000198799 LRIG2
ENST00000369617 0.437048389900778 0.161697822033725 0.0855019377438478 ENSG00000081026 MAGI3
ENST00000307546 0.278287660879602 0.0669315165919687 0.104823038861112 ENSG00000081026 MAGI3
ENST00000369615 0.285828670368887 0.0709520008321935 0.103346781850382 ENSG00000081026 MAGI3
ENST00000369611 0.432866329689418 0.158290306897887 0.0865415564113201 ENSG00000081026 MAGI3
ENST00000486456 0.585738477382755 0.288728357953815 0.0738244123760968 ENSG00000081026 MAGI3
ENST00000474926 0.819914169946207 0.610614259627235 0.028671000822069 ENSG00000116793 PHTF1
ENST00000369596 0.718678662106339 0.450209817783507 0.0397358671648251 ENSG00000116793 PHTF1
ENST00000393357 0.718678662106339 0.450209817783507 0.0397358671648251 ENSG00000116793 PHTF1
ENST00000369604 0.664464353764236 0.377166838400443 0.0456245336022935 ENSG00000116793 PHTF1
ENST00000369600 0.66438214082646 0.377032348001178 0.0456234625137449 ENSG00000116793 PHTF1
ENST00000369598 0.671072062952333 0.3846241946999 0.0448672579048399 ENSG00000116793 PHTF1
ENST00000357783 0.775944246917911 0.533386923267332 0.0333062622333671 ENSG00000116793 PHTF1
ENST00000447664 0.759717440582296 0.508488549173717 0.0387482990587315 ENSG00000116793 PHTF1
ENST00000419536 0.909167211319312 0.77940216359566 0.0166037571021926 ENSG00000226167 AP4B1-AS1
ENST00000256658 0.704890784010462 0.429561949971138 0.0448002773108913 ENSG00000134262 AP4B1
ENST00000369569 0.705180834693359 0.429925557712277 0.0447838170556006 ENSG00000134262 AP4B1
ENST00000369567 0.709810102436958 0.43621615672527 0.0441305191655893 ENSG00000134262 AP4B1
ENST00000484201 0.782684193802643 0.546306019223407 0.0361190751167373 ENSG00000134262 AP4B1
ENST00000369566 0.795094057329332 0.56812718696802 0.0361906945829104 ENSG00000134262 AP4B1
ENST00000369564 0.816620306374556 0.605166789332271 0.032835790108113 ENSG00000134262 AP4B1
ENST00000489499 0.832177412069958 0.633051564442669 0.0304231607069647 ENSG00000134262 AP4B1
ENST00000426820 0.882730081829553 0.727900880841887 0.0182690612036131 ENSG00000163349 HIPK1
ENST00000369559 0.842331002877077 0.650866495637306 0.0240261281377875 ENSG00000163349 HIPK1
ENST00000369554 0.325834298149472 0.0919755507275747 0.0787195038245684 ENSG00000163349 HIPK1
ENST00000369558 0.330612872863357 0.0947388326698271 0.0781524791621545 ENSG00000163349 HIPK1
ENST00000369561 0.875532829201671 0.715336643474658 0.0192144489804075 ENSG00000163349 HIPK1
ENST00000369555 0.720402641118408 0.452428597021461 0.0388239597803736 ENSG00000163349 HIPK1
ENST00000340480 0.314342797658932 0.0861336913153509 0.0903270308604134 ENSG00000163349 HIPK1
ENST00000369553 0.697464789389222 0.419054160518628 0.0477258497624943 ENSG00000163349 HIPK1
ENST00000406344 0.276591326971968 0.0660656068010404 0.0968739403228755 ENSG00000163349 HIPK1
ENST00000361587 0.294625486392238 0.0753007317319647 0.0968443248417401 ENSG00000163349 HIPK1
ENST00000369551 0.984330661399793 0.954889341009676 0.00241604561077515 ENSG00000116774 OLFML3
ENST00000320334 0.984330661399793 0.954889341009676 0.00241604561077515 ENSG00000116774 OLFML3
ENST00000491700 0.981956674115373 0.949431478860122 0.00271196137037765 ENSG00000116774 OLFML3
ENST00000393300 0.961146410732446 0.898079671064092 -0.00542717160019382 ENSG00000116774 OLFML3
ENST00000358465 0.55099764443814 0.254618069842963 0.0568778004803042 ENSG00000197323 TRIM33
ENST00000369543 0.827694760897823 0.624890963690798 -0.0241977074057654 ENSG00000197323 TRIM33
ENST00000448034 0.83367414833564 0.636213661342236 -0.024448916104806 ENSG00000197323 TRIM33
ENST00000450349 0.855893358758648 0.677269089921126 -0.0215177551305426 ENSG00000197323 TRIM33
ENST00000369541 0.159925162361883 0.0221891972356569 0.113351410209628 ENSG00000116752 BCAS2
ENST00000485021 0.151306419586344 0.0199069615886781 0.116630717003867 ENSG00000116752 BCAS2
ENST00000369535 0.0242737581120241 0.00041907366289549 0.173241587645721 ENSG00000213281 NRAS
ENST00000339438 0.13818804755588 0.0165506963133614 0.0651252171083783 ENSG00000009307 CSDE1
ENST00000438362 0.138117408436231 0.0164629275093706 0.0649669764157643 ENSG00000009307 CSDE1
ENST00000358528 0.13818804755588 0.0165462762129876 0.0651247153609747 ENSG00000009307 CSDE1
ENST00000261443 0.135649533912181 0.0157765336238524 0.0657846130003635 ENSG00000009307 CSDE1
ENST00000530886 0.137601038120916 0.0163041563438032 0.0656161546059632 ENSG00000009307 CSDE1
ENST00000369530 0.13793113901717 0.0163997229769819 0.0655483820388484 ENSG00000009307 CSDE1
ENST00000483407 0.0236515270047642 0.000397294622149919 0.168227753423899 ENSG00000009307 CSDE1
ENST00000534699 0.211689775174203 0.0394096086603371 0.0561371154426383 ENSG00000009307 CSDE1
ENST00000483030 0.638289978659853 0.346492127844335 0.0303340806326068 ENSG00000009307 CSDE1
ENST00000530784 0.984860363304279 0.956076027265601 0.0021430110387167 ENSG00000009307 CSDE1
ENST00000529046 0.498322878267585 0.208495082465041 0.0347099928295478 ENSG00000009307 CSDE1
ENST00000525132 0.851696344501337 0.67025509123691 0.0123920554384882 ENSG00000009307 CSDE1
ENST00000534389 0.0116590526954079 8.12846355298511e-05 0.155072359882444 ENSG00000009307 CSDE1
ENST00000525878 0.578083900133563 0.280833436702503 -0.0368369450632393 ENSG00000009307 CSDE1
ENST00000525970 0.559443171465023 0.263147690933937 -0.0410818138101843 ENSG00000009307 CSDE1
ENST00000533818 0.381945298791048 0.125145467172776 -0.0587219894562482 ENSG00000009307 CSDE1
ENST00000524652 0.414387404223237 0.145650789328576 -0.0562480086999082 ENSG00000009307 CSDE1
ENST00000369528 0.0399470657981663 0.00122623639245004 0.182248701702117 ENSG00000052723 SIKE1
ENST00000060969 0.0780452489799136 0.00512683759019339 0.163322377351571 ENSG00000052723 SIKE1
ENST00000425449 0.539278647226268 0.243393733846355 -0.0765954886175027 ENSG00000228035 RP4-663N10.1
ENST00000369512 0.543331378084487 0.247234375959378 -0.0757711427526602 ENSG00000134259 NGF
ENST00000355485 0.811435683575946 0.597656731196463 -0.0304288795216843 ENSG00000173218 VANGL1
ENST00000369510 0.811435683575946 0.597656731196463 -0.0304288795216843 ENSG00000173218 VANGL1
ENST00000369503 0.493087932998259 0.204034488125973 -0.080064472792471 ENSG00000163393 SLC22A15
ENST00000418797 0.952737553341027 0.878460637939433 -0.00702529756350145 ENSG00000163399 ATP1A1
ENST00000295598 0.820739176303532 0.612395108779794 -0.0200209183678345 ENSG00000163399 ATP1A1
ENST00000488733 0.936560606932154 0.837020358161057 0.00993877590276392 ENSG00000163399 ATP1A1
ENST00000537345 0.874453327493931 0.713389438880693 -0.0147127213524453 ENSG00000163399 ATP1A1
ENST00000369494 0.714675082268593 0.444145111207739 0.0390517318103057 ENSG00000163399 ATP1A1
ENST00000369496 0.895016232526219 0.751040879871866 -0.0128632238745295 ENSG00000163399 ATP1A1
ENST00000463382 0.712296462956302 0.439933649861214 0.0396463108801764 ENSG00000163399 ATP1A1
ENST00000491156 0.687792069249991 0.406148597964109 -0.0460372444088487 ENSG00000163399 ATP1A1
ENST00000608511 0.928429396757419 0.82106377072966 -0.0092693991304957 ENSG00000203865 ATP1A1OS
ENST00000493908 0.478398554024622 0.192895947962103 -0.0588925791403827 ENSG00000203865 ATP1A1OS
ENST00000440951 0.214818215009115 0.0405540980741705 -0.113166058681269 ENSG00000163399 ATP1A1
ENST00000479960 0.389419932995655 0.129366414436794 -0.0867171559412781 ENSG00000163399 ATP1A1
ENST00000369489 0.942802767492789 0.853303328815924 0.0112901787562679 ENSG00000116815 CD58
ENST00000464088 0.942779662612293 0.852644510689303 0.0113446495957585 ENSG00000116815 CD58
ENST00000393203 0.440826590531963 0.164588272908654 -0.0793027465759508 ENSG00000134247 PTGFRN
ENST00000369466 0.864157006144956 0.693373781776042 0.0245616549971028 ENSG00000116830 TTF2
ENST00000356554 0.353355831203653 0.107692276134437 0.0653315687260351 ENSG00000198162 MAN1A2
ENST00000482811 0.248173066696972 0.0533956227926493 -0.113052410805216 ENSG00000198162 MAN1A2
ENST00000449370 0.628437374288173 0.33412049675508 -0.0500454695959053 ENSG00000198162 MAN1A2
ENST00000421535 0.739118561326635 0.477185719479332 0.0422315992183696 ENSG00000198162 MAN1A2
ENST00000422329 0.0392677180268691 0.00117748498768705 0.208371967783045 ENSG00000198162 MAN1A2
ENST00000369443 0.153428032160904 0.0204315719267702 0.12327203001156 ENSG00000196505 GDAP2
ENST00000369441 0.880151201610803 0.723580175606142 0.0225017404738842 ENSG00000065183 WDR3
ENST00000349139 0.210114452940606 0.0389332480891583 0.114292749181874 ENSG00000065183 WDR3
ENST00000440150 0.510372502966418 0.218117970273563 -0.0696325067453841 ENSG00000231365 RP11-418J17.1
ENST00000413531 0.372670081629292 0.119714509218131 -0.0887934358223464 ENSG00000231365 RP11-418J17.1
ENST00000418015 0.291556727407109 0.0737516152432368 -0.100193247704909 ENSG00000231365 RP11-418J17.1
ENST00000421812 0.92836902037796 0.820475001764678 0.0107152401336053 ENSG00000143067 ZNF697
ENST00000493622 0.245300337091007 0.0521751516959644 -0.106114449637376 ENSG00000092621 PHGDH
ENST00000496756 0.099644104719169 0.0083247616090893 -0.159137016503277 ENSG00000092621 PHGDH
ENST00000369409 0.761295184959095 0.511275621726681 -0.0370490832806151 ENSG00000092621 PHGDH
ENST00000462324 0.244018260457358 0.0515832380880692 -0.109094058728897 ENSG00000092621 PHGDH
ENST00000369407 0.942802767492789 0.85314504618294 -0.0106039940270283 ENSG00000092621 PHGDH
ENST00000482968 0.555093082833853 0.258689569225108 0.0791873885872813 ENSG00000092621 PHGDH
ENST00000256646 0.594850541550975 0.297967532952448 -0.041417928734949 ENSG00000134250 NOTCH2
ENST00000493703 0.85679440958816 0.678606047277498 -0.0267218814998978 ENSG00000134250 NOTCH2
ENST00000478864 0.987293822051888 0.962883316591496 0.00318333610293045 ENSG00000134250 NOTCH2
ENST00000479412 0.117644803971418 0.0119303807569616 -0.0901736067389843 ENSG00000134250 NOTCH2
ENST00000602566 0.0975346709217215 0.00796498966693434 -0.118685890197678 ENSG00000134250 NOTCH2
ENST00000489731 0.140311858846085 0.0169858015571741 -0.128521208578182 ENSG00000134250 NOTCH2
ENST00000437515 0.0916928753991078 0.00705369176542846 0.143900188039576 ENSG00000230806 RP11-343N15.1
ENST00000467933 0.995845794787789 0.987396459136895 0.000986576920826204 ENSG00000196369 SRGAP2B
ENST00000491897 0.837413331234717 0.643000454309616 -0.0301130986001318 ENSG00000196369 SRGAP2B
ENST00000429694 0.961072661409109 0.897939241863128 0.00567258696360672 ENSG00000225241 RP11-640M9.2
ENST00000421407 0.957981724280743 0.890916587570138 0.00605760204923514 ENSG00000225241 RP11-640M9.2
ENST00000447534 0.895265950023874 0.75145637197287 -0.0153999325024496 ENSG00000225241 RP11-640M9.2
ENST00000428365 0.812037884956218 0.59848364433743 -0.0266136786649497 ENSG00000225241 RP11-640M9.2
ENST00000449960 0.942218683895235 0.851225656880423 0.00859411096225462 ENSG00000225241 RP11-640M9.2
ENST00000419820 0.902574698619507 0.765521547694644 0.0154365803144378 ENSG00000225241 RP11-640M9.2
ENST00000423405 0.9540757876417 0.881557958953278 0.0074175197076684 ENSG00000225241 RP11-640M9.2
ENST00000437133 0.902369600745071 0.765150631667629 0.0154699893163948 ENSG00000225241 RP11-640M9.2
ENST00000446541 0.826789121414695 0.623395500756316 0.02822774050378 ENSG00000225241 RP11-640M9.2
ENST00000338347 0.614257627998277 0.318190753720494 0.0557890986281326 ENSG00000168614 NBPF9
ENST00000440491 0.614257627998277 0.318190753720494 0.0557890986281326 ENSG00000168614 NBPF9
ENST00000491652 0.614179305728686 0.318058210615025 0.0557974407647578 ENSG00000168614 NBPF9
ENST00000375552 0.621808510169746 0.326671624996783 0.0548099765182768 ENSG00000168614 NBPF9
ENST00000496755 0.614179305728686 0.318058210615025 0.0557974407647578 ENSG00000168614 NBPF9
ENST00000468645 0.614179305728686 0.318058210615025 0.0557974407647578 ENSG00000168614 NBPF9
ENST00000281815 0.605203744609665 0.309166955969615 0.0568389615462631 ENSG00000168614 NBPF9
ENST00000531417 0.566155796457926 0.269122018814118 -0.055288051621207 ENSG00000178104 PDE4DIP
ENST00000525630 0.869501268658024 0.704617609790796 -0.0182366191121473 ENSG00000178104 PDE4DIP
ENST00000460027 0.777707996851548 0.536562685495565 -0.0310818540023416 ENSG00000178104 PDE4DIP
ENST00000524688 0.19146153808195 0.0318991139383717 -0.127881478137733 ENSG00000178104 PDE4DIP
ENST00000313382 0.295512066896893 0.0757637258875221 -0.0506341083894322 ENSG00000178104 PDE4DIP
ENST00000524974 0.468809887444865 0.185203371836588 -0.0436435829457805 ENSG00000178104 PDE4DIP
ENST00000369354 0.371317845882719 0.118658405989125 -0.0436211760996847 ENSG00000178104 PDE4DIP
ENST00000369356 0.371654048773047 0.11897772775434 -0.0436196964240756 ENSG00000178104 PDE4DIP
ENST00000369359 0.323994359576088 0.0908934859139128 -0.0491952459335413 ENSG00000178104 PDE4DIP
ENST00000530740 0.323994359576088 0.0908934859139128 -0.0491952459335413 ENSG00000178104 PDE4DIP
ENST00000464924 0.98854633951347 0.965668090399861 0.00248496047409212 ENSG00000178104 PDE4DIP
ENST00000530062 0.594856485645443 0.298130279555835 -0.0337252560237151 ENSG00000178104 PDE4DIP
ENST00000530130 0.960713457011889 0.896957131266768 -0.00754691166317522 ENSG00000178104 PDE4DIP
ENST00000526664 0.873612895105526 0.711898943879526 -0.0219006140896538 ENSG00000178104 PDE4DIP
ENST00000479369 0.754710796455773 0.500750280860529 -0.0373365693849334 ENSG00000178104 PDE4DIP
ENST00000525886 0.395842491917195 0.1333379480167 -0.0467959893990847 ENSG00000178104 PDE4DIP
ENST00000467859 0.671367301414704 0.384871530764561 -0.031295335436857 ENSG00000178104 PDE4DIP
ENST00000369349 0.407727726894077 0.141262430448665 -0.0443788565961358 ENSG00000178104 PDE4DIP
ENST00000491426 0.851553920876768 0.669798935724479 -0.020102088352922 ENSG00000178104 PDE4DIP
ENST00000369351 0.406772865495938 0.14058121811454 -0.0444463673685547 ENSG00000178104 PDE4DIP
ENST00000313431 0.677875709964736 0.393054629226391 -0.0259372306010109 ENSG00000178104 PDE4DIP
ENST00000533963 0.68314119610902 0.400515546476032 -0.0337290841187752 ENSG00000178104 PDE4DIP
ENST00000529945 0.726808124732285 0.459974676051921 -0.0223125555281243 ENSG00000178104 PDE4DIP
ENST00000479408 0.563334420859492 0.266771711120204 -0.0353887421665105 ENSG00000178104 PDE4DIP
ENST00000496263 0.859482354125898 0.683578845833388 -0.0198733774272575 ENSG00000178104 PDE4DIP
ENST00000532801 0.260059593956771 0.0587998972310114 -0.0645655046760853 ENSG00000178104 PDE4DIP
ENST00000496572 0.0999359396066238 0.00836641851893524 -0.116580966596784 ENSG00000178104 PDE4DIP
ENST00000530078 0.037953291178853 0.0011097081865506 -0.14027372661374 ENSG00000178104 PDE4DIP
ENST00000497529 0.0338853633922363 0.000880671466344585 -0.142337505276237 ENSG00000178104 PDE4DIP
ENST00000533845 0.0243885414706502 0.000422932261720607 -0.169902922365523 ENSG00000178104 PDE4DIP
ENST00000534536 0.0244958245282956 0.000430337544099219 -0.169469552741078 ENSG00000178104 PDE4DIP
ENST00000369347 0.0360762738604738 0.000994661368157876 -0.163753085897732 ENSG00000178104 PDE4DIP
ENST00000369348 0.0653405019490298 0.00352980244852391 -0.130348020767603 ENSG00000178104 PDE4DIP
ENST00000527063 0.0645146023911215 0.00344105084564938 -0.131117455492871 ENSG00000178104 PDE4DIP
ENST00000528129 0.0375228713882923 0.00107826107882867 -0.162563805222723 ENSG00000178104 PDE4DIP
ENST00000526445 0.0353523845294475 0.000962864469249724 -0.164110921788212 ENSG00000178104 PDE4DIP
ENST00000530472 0.0559896456511914 0.00253324189283557 -0.152581091811174 ENSG00000178104 PDE4DIP
ENST00000464103 0.0570645208667106 0.00264026386730743 -0.152059238076696 ENSG00000178104 PDE4DIP
ENST00000532803 0.0505532847508421 0.00194575418049087 -0.137807622794963 ENSG00000178104 PDE4DIP
ENST00000533163 0.0505532847508421 0.00194575418049087 -0.137807622794963 ENSG00000178104 PDE4DIP
ENST00000528552 0.0767337810624836 0.00496412081402188 -0.126436397783964 ENSG00000178104 PDE4DIP
ENST00000533259 0.0648618073482784 0.00347646351708569 -0.130242944665048 ENSG00000178104 PDE4DIP
ENST00000530822 0.124280787642897 0.0132549632348558 -0.115254888976127 ENSG00000178104 PDE4DIP
ENST00000531369 0.19095327433837 0.0317054042795469 -0.107696049990795 ENSG00000178104 PDE4DIP
ENST00000533396 0.235455624117072 0.0483761474422177 -0.097220653589687 ENSG00000178104 PDE4DIP
ENST00000493130 0.0570645208667106 0.00263931054297336 -0.176767820340019 ENSG00000178104 PDE4DIP
ENST00000478649 0.11110339599058 0.0104004960544153 -0.153526958234895 ENSG00000178104 PDE4DIP
ENST00000485062 0.122875108851881 0.0129774146627499 -0.148533347261756 ENSG00000178104 PDE4DIP
ENST00000530940 0.115857833247353 0.0114760553852033 -0.151454196292596 ENSG00000178104 PDE4DIP
ENST00000526359 0.204032641696881 0.0361654754698784 -0.1200824496919 ENSG00000178104 PDE4DIP
ENST00000528661 0.234038117594709 0.0477234777170875 -0.114582220963286 ENSG00000178104 PDE4DIP
ENST00000453618 0.767748424793155 0.520693710831605 0.019846641400074 ENSG00000223380 SEC22B
ENST00000500203 0.167001983479874 0.0242213649526893 -0.10714169683531 ENSG00000223380 SEC22B
ENST00000362074 0.766051077321686 0.518144794950598 -0.0325680370223465 ENSG00000213240 NOTCH2NL
ENST00000344859 0.781040607010341 0.54320624446485 0.028375662771002 ENSG00000213240 NOTCH2NL
ENST00000468030 0.984912490048197 0.956339231987769 -0.00238779049948249 ENSG00000255168 RP11-458D21.5
ENST00000369340 0.787601836414837 0.555119643686046 0.0304164523079096 ENSG00000213240 NOTCH2NL
ENST00000369339 0.501175102718862 0.210830693233348 -0.0498899645280565 ENSG00000163386 NBPF10
ENST00000479995 0.566624331385907 0.26968192303068 0.0680785965720382 ENSG00000213240 NOTCH2NL
ENST00000464433 0.304066723389461 0.0803201976889191 -0.0799898474869397 ENSG00000163386 NBPF10
ENST00000448873 0.250880170984634 0.0547583991663334 -0.0818243356667853 ENSG00000163386 NBPF10
ENST00000369338 0.290735963051862 0.0732717748567233 -0.0681678988302052 ENSG00000163386 NBPF10
ENST00000490598 0.190932730360672 0.0316949555011699 -0.0976108623323937 ENSG00000163386 NBPF10
ENST00000342960 0.187883425903989 0.0305600683263614 -0.0905087246034432 ENSG00000163386 NBPF10
ENST00000605176 0.537339004662015 0.241758566913718 -0.0565200571439075 ENSG00000163386 NBPF10
ENST00000369317 0.509755589888399 0.217546566885502 0.0577911242002287 ENSG00000117289 TXNIP
ENST00000475171 0.506292005502792 0.214709179083416 0.0581221801032831 ENSG00000117289 TXNIP
ENST00000425134 0.829461216616392 0.628793080344634 0.0274559460739284 ENSG00000117289 TXNIP
ENST00000488537 0.943133002972132 0.853809829372456 0.010294512664176 ENSG00000117289 TXNIP
ENST00000600340 0.397775932284538 0.134395161225992 0.0742169842618894 ENSG00000234222 RP11-315I20.1
ENST00000369308 0.206808930590587 0.037338906530093 0.107459524531357 ENSG00000152022 LIX1L
ENST00000598103 0.28856439720139 0.072191328945806 0.0913840471274264 ENSG00000234222 RP11-315I20.1
ENST00000598354 0.299274194405219 0.0778561746098514 0.090053744719097 ENSG00000234222 RP11-315I20.1
ENST00000599469 0.29957028595959 0.0780358525079286 0.0900374304538954 ENSG00000234222 RP11-315I20.1
ENST00000597144 0.307054908914216 0.0818540960678101 0.0892222851480851 ENSG00000234222 RP11-315I20.1
ENST00000595518 0.314342797658932 0.0861429055866218 0.0930577890127654 ENSG00000234222 RP11-315I20.1
ENST00000595494 0.214453157573421 0.04044210953206 0.111378935718901 ENSG00000234222 RP11-315I20.1
ENST00000437797 0.255220140383181 0.0566259003238916 0.103536618695761 ENSG00000234222 RP11-315I20.1
ENST00000599626 0.224775660699768 0.0443094750106925 0.110138610210196 ENSG00000234222 RP11-315I20.1
ENST00000599147 0.224775660699768 0.0443094750106925 0.110138610210196 ENSG00000234222 RP11-315I20.1
ENST00000448561 0.106997793366758 0.00959905454990599 0.150192603728288 ENSG00000234222 RP11-315I20.1
ENST00000421764 0.107710455097788 0.00979410173070008 0.149807404696022 ENSG00000234222 RP11-315I20.1
ENST00000412239 0.526639508194938 0.231947903650226 0.0609533810053837 ENSG00000234222 RP11-315I20.1
ENST00000601726 0.224775660699768 0.0443094750106925 0.110138610210196 ENSG00000234222 RP11-315I20.1
ENST00000447686 0.0604933466360411 0.00300848263873433 -0.187478002595096 ENSG00000234222 RP11-315I20.1
ENST00000484825 0.430379902365367 0.156468299821849 -0.0591163336843031 ENSG00000131795 RBM8A
ENST00000498663 0.383324436023917 0.125996728227239 -0.064196028980718 ENSG00000131795 RBM8A
ENST00000330165 0.242750784827369 0.0510012229348869 -0.071289918307889 ENSG00000131795 RBM8A
ENST00000596355 0.142122286700059 0.0174083408177033 -0.135990652530564 ENSG00000234222 RP11-315I20.1
ENST00000369307 0.28293785863905 0.0693499174295704 -0.0761415188632392 ENSG00000131795 RBM8A
ENST00000369306 0.982358165284975 0.950297414364732 0.00350192815897063 ENSG00000131779 PEX11B
ENST00000537888 0.985353732797145 0.957529392841353 0.0029933949532337 ENSG00000131779 PEX11B
ENST00000393046 0.775088712858244 0.531698283026158 -0.0363257952021484 ENSG00000131788 PIAS3
ENST00000369299 0.994147211590346 0.981508552967733 -0.00132216916532835 ENSG00000131788 PIAS3
ENST00000393045 0.754843926006481 0.500918174145994 -0.0287411512224093 ENSG00000131788 PIAS3
ENST00000369298 0.754843926006481 0.500918174145994 -0.0287411512224093 ENSG00000131788 PIAS3
ENST00000475261 0.833684836104068 0.636376096572318 -0.0230019533987844 ENSG00000131788 PIAS3
ENST00000472114 0.712204130381537 0.439655407321033 -0.0415448864508673 ENSG00000131788 PIAS3
ENST00000334163 0.43943759346357 0.163613220042447 0.0762347190835762 ENSG00000186141 POLR3C
ENST00000369294 0.44834733822799 0.169990302743831 0.0747056459229155 ENSG00000186141 POLR3C
ENST00000471254 0.805649492931447 0.587017799674219 0.0324878821283238 ENSG00000186141 POLR3C
ENST00000369291 0.958022590433666 0.891014924055677 -0.00715575794482476 ENSG00000121848 RNF115
ENST00000539368 0.771826146014107 0.526566475369352 -0.0373750171498561 ENSG00000121848 RNF115
ENST00000542738 0.814281688497137 0.601818883742479 -0.0338115267643122 ENSG00000121848 RNF115
ENST00000254101 0.00896204944728655 3.70139711507965e-05 0.208105313820616 ENSG00000131791 PRKAB2
ENST00000425272 0.062958836220481 0.00328076537158742 0.17297931090785 ENSG00000131791 PRKAB2
ENST00000369259 0.0959501323116073 0.00767848410757581 0.119773751651799 ENSG00000131778 CHD1L
ENST00000431239 0.0959501323116073 0.00767848410757581 0.119773751651799 ENSG00000131778 CHD1L
ENST00000467213 0.0971671819692861 0.00789681995560231 0.119345905456334 ENSG00000131778 CHD1L
ENST00000488864 0.283273073326398 0.0695050183600567 0.0919831160413377 ENSG00000131778 CHD1L
ENST00000369258 0.0971671819692861 0.00789681995560231 0.119345905456334 ENSG00000131778 CHD1L
ENST00000361293 0.0959501323116073 0.00767848410757581 0.119773751651799 ENSG00000131778 CHD1L
ENST00000234739 0.276744282617556 0.0662227738550368 0.106812396522644 ENSG00000116128 BCL9
ENST00000464336 0.627499087204093 0.332906523846538 0.0405663008797393 ENSG00000243452 NBPF15
ENST00000478419 0.87584410551053 0.715982025603479 -0.0148378777083922 ENSG00000243452 NBPF15
ENST00000488031 0.743761311457268 0.484457713884914 0.0259162129909307 ENSG00000243452 NBPF15
ENST00000442702 0.527308617367848 0.232437266506895 0.0557006425925847 ENSG00000243452 NBPF15
ENST00000492711 0.781319578065285 0.543964754936988 0.0342832745950796 ENSG00000243452 NBPF15
ENST00000369187 0.538096661438827 0.242324112575206 0.0551334225515004 ENSG00000243452 NBPF15
ENST00000452399 0.952421371258334 0.877914535664682 -0.0071386426725164 ENSG00000232527 RP11-14N7.2
ENST00000539543 0.952389992001157 0.877833046045292 -0.0071448530301361 ENSG00000232527 RP11-14N7.2
ENST00000271628 0.146541779244539 0.0185739905862674 -0.104714240289349 ENSG00000143368 SF3B4
ENST00000457312 0.357702824528823 0.110155275232915 -0.0790300106442841 ENSG00000143368 SF3B4
ENST00000369135 0.201552127967043 0.0351543242185774 -0.084608394017912 ENSG00000163113 OTUD7B
ENST00000417191 0.332533814094124 0.0957074866722393 -0.0925616034556522 ENSG00000163113 OTUD7B
ENST00000369130 0.770634301120961 0.524999092590715 0.0306121884431434 ENSG00000136631 VPS45
ENST00000462852 0.498235477292387 0.208426159815386 0.0761047582289751 ENSG00000136631 VPS45
ENST00000369128 0.770652557802384 0.525099529868885 0.0305971932093308 ENSG00000136631 VPS45
ENST00000535106 0.651586810356507 0.362738940510031 0.0455185557516257 ENSG00000136631 VPS45
ENST00000419023 0.575429939260008 0.278109311376723 0.0605633411168381 ENSG00000136631 VPS45
ENST00000491789 0.942702645718108 0.852204774280531 0.0114939194428677 ENSG00000136631 VPS45
ENST00000369126 0.365072535067604 0.114757110427326 0.0723256022831212 ENSG00000023902 PLEKHO1
ENST00000025469 0.373271449260377 0.120067408798034 0.0713451502940589 ENSG00000023902 PLEKHO1
ENST00000369124 0.424603096840006 0.152511887013795 0.0653539437589336 ENSG00000023902 PLEKHO1
ENST00000479194 0.638887447934343 0.347339780677655 0.0539529231627911 ENSG00000023902 PLEKHO1
ENST00000466659 0.743547250881692 0.484044626959815 0.0414290945381659 ENSG00000023902 PLEKHO1
ENST00000314136 0.0543413150354857 0.00232858911374168 0.158304741277769 ENSG00000143401 ANP32E
ENST00000369119 0.0622751264220814 0.00320922198595709 0.16445799680579 ENSG00000143401 ANP32E
ENST00000369116 0.0543328965533036 0.00232485604391647 0.158305340968187 ENSG00000143401 ANP32E
ENST00000436748 0.164495404426722 0.0233926713692117 0.116939411656711 ENSG00000143401 ANP32E
ENST00000534437 0.636264986642298 0.34390174611026 0.0577806892794175 ENSG00000143401 ANP32E
ENST00000369114 0.168589408979018 0.0246931168494532 0.115663657019319 ENSG00000143401 ANP32E
ENST00000369115 0.195848373595138 0.033415043798203 0.110254090414238 ENSG00000143401 ANP32E
ENST00000533654 0.221742260153705 0.0430182832497133 0.10760483252612 ENSG00000143401 ANP32E
ENST00000534220 0.313614503181824 0.0855776362948562 0.0938826315836143 ENSG00000143401 ANP32E
ENST00000532744 0.0831154099686637 0.0057991489021477 0.143120421969802 ENSG00000143401 ANP32E
ENST00000369109 0.555767896690068 0.259241860278875 -0.0476148461017181 ENSG00000117362 APH1A
ENST00000360244 0.540425209089961 0.244497985886839 -0.0491998970308804 ENSG00000117362 APH1A
ENST00000414276 0.553322028657068 0.256762750424045 -0.0478746876009762 ENSG00000117362 APH1A
ENST00000461320 0.760334819068679 0.509311785229301 -0.0302572339325105 ENSG00000117362 APH1A
ENST00000236017 0.802974504237489 0.582093773852471 -0.0260660067725143 ENSG00000117362 APH1A
ENST00000486308 0.584281509244502 0.287564506010256 -0.0559310527871602 ENSG00000117362 APH1A
ENST00000486720 0.477981243594337 0.192394367017664 -0.0710966099922569 ENSG00000117362 APH1A
ENST00000476538 0.573835959836576 0.276199656810758 0.0595493074891206 ENSG00000117362 APH1A
ENST00000309092 0.277138267513286 0.0664539948277041 -0.127982525834856 ENSG00000187145 MRPS21
ENST00000369084 0.276591326971968 0.0659554539552832 -0.128155243981785 ENSG00000187145 MRPS21
ENST00000324862 0.943896385817916 0.856393861436857 0.00745396732010856 ENSG00000117360 PRPF3
ENST00000496202 0.86847342247227 0.702925797988308 0.0190143261925013 ENSG00000117360 PRPF3
ENST00000543398 0.832577368948247 0.634495242801228 0.0210541547261268 ENSG00000117360 PRPF3
ENST00000414970 0.952421371258334 0.87799400244662 0.0063364687195867 ENSG00000117360 PRPF3
ENST00000467329 0.800114392484375 0.576679014067074 -0.0249125671988884 ENSG00000117360 PRPF3
ENST00000492220 0.568503177980725 0.27147528598767 -0.0549534702956491 ENSG00000163125 RPRD2
ENST00000401000 0.791190142510145 0.561564974291882 -0.0280713086430244 ENSG00000163125 RPRD2
ENST00000539519 0.483487271172258 0.196852533977268 -0.0699178303553433 ENSG00000163125 RPRD2
ENST00000369068 0.638159512728784 0.346147824171188 -0.0472769052128329 ENSG00000163125 RPRD2
ENST00000369054 0.629069327583082 0.334909900049209 -0.0548014961190197 ENSG00000143374 TARS2
ENST00000369064 0.604511965661329 0.308506612094232 -0.0577529938347243 ENSG00000143374 TARS2
ENST00000606933 0.639125024640379 0.34753453469522 -0.0533081931636805 ENSG00000143374 TARS2
ENST00000369051 0.604511965661329 0.308506612094232 -0.0577529938347243 ENSG00000143374 TARS2
ENST00000467982 0.628802644620825 0.33451056003372 -0.0550569968659751 ENSG00000143374 TARS2
ENST00000470432 0.754843926006481 0.500991404265037 0.0347843132989173 ENSG00000143369 ECM1
ENST00000369049 0.754918183714157 0.50111882619707 0.0347750314943161 ENSG00000143369 ECM1
ENST00000369047 0.758311516315146 0.506323322366627 0.034367100069677 ENSG00000143369 ECM1
ENST00000346569 0.748683665254429 0.491922993531752 0.03553290992894 ENSG00000143369 ECM1
ENST00000369026 0.276421453992063 0.0657925786356642 0.064423002323223 ENSG00000143384 MCL1
ENST00000464132 0.656751725221199 0.368415015917136 0.040227412937776 ENSG00000143384 MCL1
ENST00000307940 0.456952945645482 0.176449533781396 0.0504942615491541 ENSG00000143384 MCL1
ENST00000369016 0.809692707812453 0.594631262853412 -0.0181366943016867 ENSG00000143420 ENSA
ENST00000369014 0.92644754866536 0.816669402738741 -0.00863383726991287 ENSG00000143420 ENSA
ENST00000369009 0.923104185477118 0.808952646541518 -0.00905097802330139 ENSG00000143420 ENSA
ENST00000361532 0.985353732797145 0.95752949229066 -0.00209115754093125 ENSG00000143420 ENSA
ENST00000361631 0.601088081323931 0.304860531199825 0.0435339283043322 ENSG00000143420 ENSA
ENST00000509582 0.465617710788564 0.182688598015531 0.0564077198748301 ENSG00000143420 ENSA
ENST00000339643 0.439283493811972 0.16322025453251 0.0590409771320356 ENSG00000143420 ENSA
ENST00000271690 0.404528057994367 0.138843915425251 0.0636255998179971 ENSG00000143420 ENSA
ENST00000356527 0.422306247841093 0.150971812370041 0.062073837443558 ENSG00000143420 ENSA
ENST00000513281 0.7718942199185 0.526763598254641 0.0306281403757832 ENSG00000143420 ENSA
ENST00000505321 0.96819688750116 0.914700370983106 0.00509926681350227 ENSG00000143420 ENSA
ENST00000503345 0.909128446461154 0.779192196190249 0.0144584807780842 ENSG00000143420 ENSA
ENST00000354702 0.932530204561814 0.829851535030671 -0.0117686654181394 ENSG00000143420 ENSA
ENST00000503241 0.943301407369714 0.854389548543611 0.00956327218589834 ENSG00000143420 ENSA
ENST00000362052 0.928803410356256 0.821999312287123 0.0122852362756165 ENSG00000143420 ENSA
ENST00000271732 0.985011039739501 0.956625452216125 0.00312265218379115 ENSG00000143457 GOLPH3L
ENST00000358595 0.665129986918598 0.377792149698834 0.0378601358102508 ENSG00000143437 ARNT
ENST00000471844 0.681986406319814 0.398430181531127 0.0364910470741843 ENSG00000143437 ARNT
ENST00000354396 0.729712790074592 0.464324426233838 0.0310983585991145 ENSG00000143437 ARNT
ENST00000515192 0.785656729769667 0.55195168675578 0.0261007655238991 ENSG00000143437 ARNT
ENST00000505755 0.852998712298008 0.672235351465704 0.0188303273905378 ENSG00000143437 ARNT
ENST00000497108 0.826234401437637 0.622411880172139 0.0279801393563104 ENSG00000143437 ARNT
ENST00000505979 0.822182842327593 0.614564569212322 0.0289046245037683 ENSG00000143437 ARNT
ENST00000504358 0.800111892380426 0.576654537706834 0.0327814204111849 ENSG00000143437 ARNT
ENST00000271640 0.478090660704544 0.192634460662655 -0.0652195243519942 ENSG00000143379 SETDB1
ENST00000368969 0.478049450887742 0.192573388154344 -0.0652197356070416 ENSG00000143379 SETDB1
ENST00000459773 0.656751725221199 0.368425244902872 -0.0496992535940397 ENSG00000143379 SETDB1
ENST00000498193 0.561316359902797 0.264900135839676 -0.0565943099179593 ENSG00000143379 SETDB1
ENST00000482825 0.63530103945118 0.342860690828979 -0.042318763437219 ENSG00000143418 CERS2
ENST00000561294 0.768168498840706 0.521325665263398 -0.0258104223599733 ENSG00000143418 CERS2
ENST00000560793 0.915956035750925 0.792753882557013 -0.0124920570846839 ENSG00000143418 CERS2
ENST00000345896 0.846107528644216 0.657955956797879 -0.0178309403097466 ENSG00000143418 CERS2
ENST00000271688 0.840034278643834 0.647498859545398 -0.0184288480431815 ENSG00000143418 CERS2
ENST00000368954 0.830834591515114 0.631160671835379 -0.0193305174228175 ENSG00000143418 CERS2
ENST00000560481 0.799960463222003 0.57648981702649 0.0321426282109503 ENSG00000259357 RP11-316M1.12
ENST00000561111 0.990679405761175 0.97082969375037 -0.00193898549478057 ENSG00000259357 RP11-316M1.12
ENST00000460664 0.991570982187384 0.973123836366068 0.00177964404666684 ENSG00000143418 CERS2
ENST00000368949 0.932049874754497 0.828877960131985 -0.00988256174744974 ENSG00000143418 CERS2
ENST00000361419 0.984235595832533 0.954486874902279 -0.0025904889038038 ENSG00000143418 CERS2
ENST00000559660 0.934503711344733 0.833240624296104 0.0120323574822299 ENSG00000143418 CERS2
ENST00000558062 0.926622051611827 0.817207143113906 -0.010871460864566 ENSG00000143418 CERS2
ENST00000559020 0.985953340360975 0.959338176332403 -0.00288398233204285 ENSG00000143418 CERS2
ENST00000421609 0.998680099308383 0.996345839959145 0.000227583509913389 ENSG00000143418 CERS2
ENST00000457392 0.820929486870402 0.612661615474288 -0.0288309953130036 ENSG00000143418 CERS2
ENST00000465135 0.978952280058515 0.940815539575509 0.00428602462146217 ENSG00000143443 C1orf56
ENST00000439374 0.476999875059462 0.191671385277 0.0475024102146508 ENSG00000197622 CDC42SE1
ENST00000357235 0.59342544731432 0.296337361527217 -0.0436054652362217 ENSG00000197622 CDC42SE1
ENST00000540998 0.59342544731432 0.296337361527217 -0.0436054652362217 ENSG00000197622 CDC42SE1
ENST00000483763 0.577853123465306 0.280543154914454 -0.0454920085866019 ENSG00000197622 CDC42SE1
ENST00000492796 0.459984858568595 0.17859843776647 -0.0599387907463579 ENSG00000197622 CDC42SE1
ENST00000470278 0.347419107054803 0.104280823370598 -0.0761915425186488 ENSG00000197622 CDC42SE1
ENST00000491825 0.159747888423553 0.0220988200145525 -0.12478682467853 ENSG00000197622 CDC42SE1
ENST00000368921 0.110603310993263 0.0103041386211877 0.110477158779823 ENSG00000213190 MLLT11
ENST00000368918 0.182516658870993 0.0288219640732952 -0.128320315700959 ENSG00000143458 GABPB2
ENST00000602841 0.538578357013886 0.242737000986352 -0.0599255990800151 ENSG00000163156 SCNM1
ENST00000461862 0.891260933440938 0.74388257315064 -0.0181921407575636 ENSG00000163156 SCNM1
ENST00000368905 0.880407009568789 0.724296153240009 -0.0195787558095198 ENSG00000163156 SCNM1
ENST00000368902 0.888134258224313 0.738697379519224 -0.0185754752272725 ENSG00000163156 SCNM1
ENST00000491094 0.292714093566587 0.0743896772019331 -0.0912223475309871 ENSG00000163159 VPS72
ENST00000368892 0.290076308655192 0.072951466133145 -0.0938497932248556 ENSG00000163159 VPS72
ENST00000354473 0.299326164898078 0.0779444175115047 -0.0923310927115236 ENSG00000163159 VPS72
ENST00000496809 0.313851468809239 0.0858432113118289 -0.0913490231263523 ENSG00000163159 VPS72
ENST00000447555 0.122891497556144 0.0129837180871659 -0.103313984368765 ENSG00000143398 PIP5K1A
ENST00000349792 0.343427200800185 0.101676225508523 -0.0511715989326934 ENSG00000143398 PIP5K1A
ENST00000409426 0.343427200800185 0.101676225508523 -0.0511715989326934 ENSG00000143398 PIP5K1A
ENST00000441902 0.116068967262304 0.0115707724736711 -0.0847462708115086 ENSG00000143398 PIP5K1A
ENST00000368890 0.343427200800185 0.101676225508523 -0.0511715989326934 ENSG00000143398 PIP5K1A
ENST00000424999 0.074075333564085 0.00461937263928436 -0.128566823826648 ENSG00000143398 PIP5K1A
ENST00000368888 0.134441223334065 0.0154044610888809 -0.0818970485119429 ENSG00000143398 PIP5K1A
ENST00000454769 0.132528840799188 0.0149733526226646 -0.103881693155389 ENSG00000143398 PIP5K1A
ENST00000418435 0.997028475003211 0.990949439744885 0.000618774532230453 ENSG00000143398 PIP5K1A
ENST00000414290 0.691233642536212 0.41023755202462 -0.0389836568013398 ENSG00000143398 PIP5K1A
ENST00000489625 0.78500974104201 0.550285408884218 -0.0338835942046559 ENSG00000143398 PIP5K1A
ENST00000368884 0.460644676357358 0.179177684426247 -0.0589627554075483 ENSG00000159352 PSMD4
ENST00000368881 0.462554460417309 0.180476230571559 -0.0587944286343621 ENSG00000159352 PSMD4
ENST00000461434 0.33032758668086 0.0945309533572451 -0.0869906757452403 ENSG00000159352 PSMD4
ENST00000462970 0.573310384529525 0.275516766078208 -0.0478032011939309 ENSG00000159352 PSMD4
ENST00000476855 0.461430354964512 0.179826668324836 -0.0586047954985019 ENSG00000159352 PSMD4
ENST00000437736 0.607964414508062 0.311988147421826 -0.0450761249268971 ENSG00000159352 PSMD4
ENST00000469786 0.803462413486433 0.583164953857711 -0.0287481095019699 ENSG00000159352 PSMD4
ENST00000445776 0.985311825617583 0.957075682607963 -0.0024947927499794 ENSG00000159352 PSMD4
ENST00000491857 0.592185613623892 0.295363696920017 0.0493772005160063 ENSG00000159352 PSMD4
ENST00000427779 0.661433440670314 0.373883644540237 -0.0513279580376665 ENSG00000159352 PSMD4
ENST00000470396 0.941358958924152 0.848732683925085 -0.011987924777089 ENSG00000159352 PSMD4
ENST00000368874 0.814229809338905 0.601644209840055 -0.0232702717770496 ENSG00000143393 PI4KB
ENST00000271657 0.723874709566635 0.456758046665642 -0.0339945591904664 ENSG00000143393 PI4KB
ENST00000368875 0.818399228234932 0.60802771435423 -0.0229389228962661 ENSG00000143393 PI4KB
ENST00000368873 0.826780060561291 0.623361279847586 -0.0222634906905817 ENSG00000143393 PI4KB
ENST00000529142 0.823619876722241 0.617441870356619 -0.0223163873777056 ENSG00000143393 PI4KB
ENST00000368872 0.802954831903996 0.58200965596512 -0.0246578774098557 ENSG00000143393 PI4KB
ENST00000455060 0.766496758795055 0.518931082551549 -0.0382948988388241 ENSG00000143393 PI4KB
ENST00000430800 0.781876249923429 0.545077663786359 -0.0290875046428551 ENSG00000143393 PI4KB
ENST00000489223 0.940344348151531 0.845941427297745 -0.00974289822795619 ENSG00000143393 PI4KB
ENST00000438243 0.935575491039949 0.835076665223892 0.0115815187211045 ENSG00000143393 PI4KB
ENST00000290524 0.775118227929079 0.532046607481832 -0.0369367903330616 ENSG00000143390 RFX5
ENST00000290541 0.75097032927771 0.495091076771361 -0.0257193575602701 ENSG00000159377 PSMB4
ENST00000495288 0.877428586259596 0.718274636761199 -0.013481456536354 ENSG00000159377 PSMB4
ENST00000495805 0.868227724795615 0.702147998155704 -0.0142583308150434 ENSG00000159377 PSMB4
ENST00000476467 0.750952546205649 0.495065382261932 -0.0257190506915838 ENSG00000159377 PSMB4
ENST00000493673 0.751047554072602 0.495237230644241 -0.0257187697196223 ENSG00000159377 PSMB4
ENST00000474100 0.550028259694114 0.253719874592863 -0.0624072335731026 ENSG00000159377 PSMB4
ENST00000466425 0.419182700632238 0.148880356782446 -0.101520825917701 ENSG00000159377 PSMB4
ENST00000392723 0.99265211033868 0.977573247280153 -0.00111853511747574 ENSG00000143442 POGZ
ENST00000358476 0.91994533343253 0.802128253596439 -0.00956418988907357 ENSG00000143442 POGZ
ENST00000361398 0.923202500006932 0.810106759602175 -0.0091770159891427 ENSG00000143442 POGZ
ENST00000271715 0.923202500006932 0.810106759602175 -0.0091770159891427 ENSG00000143442 POGZ
ENST00000368863 0.91994533343253 0.802128253596439 -0.00956418988907357 ENSG00000143442 POGZ
ENST00000409503 0.969440021627003 0.917822642889533 -0.00396528777814207 ENSG00000143442 POGZ
ENST00000531094 0.966423654273035 0.910993453980511 -0.00438084990724941 ENSG00000143442 POGZ
ENST00000540984 0.820317573270726 0.611530871780707 -0.0201345264206464 ENSG00000143442 POGZ
ENST00000491586 0.784692288030711 0.549672918611779 -0.0237704609414904 ENSG00000143442 POGZ
ENST00000485040 0.496639235399862 0.207233523094136 -0.0614993490406802 ENSG00000143442 POGZ
ENST00000467287 0.466635124627748 0.183617344861614 -0.0678392107928083 ENSG00000143442 POGZ
ENST00000533461 0.423814386084424 0.151977434943253 -0.0780312173752414 ENSG00000143442 POGZ
ENST00000533351 0.473220070761728 0.188839255042465 -0.0674662401782808 ENSG00000143442 POGZ
ENST00000450842 0.399317958438713 0.135347036106469 -0.0813326082459377 ENSG00000143442 POGZ
ENST00000476128 0.683642688852723 0.40097845524895 -0.0460135013667591 ENSG00000143442 POGZ
ENST00000353024 0.0653286676317699 0.00352700910603133 -0.146551933087893 ENSG00000143367 TUFT1
ENST00000368849 0.0653286676317699 0.00352700910603133 -0.146551933087893 ENSG00000143367 TUFT1
ENST00000392712 0.0653286676317699 0.00352700910603133 -0.146551933087893 ENSG00000143367 TUFT1
ENST00000368848 0.0653286676317699 0.00352700910603133 -0.146551933087893 ENSG00000143367 TUFT1
ENST00000538902 0.0857641055618676 0.00614899485077099 -0.151870249739777 ENSG00000143367 TUFT1
ENST00000498606 0.196170052121853 0.0335196186772961 -0.12299928536332 ENSG00000143367 TUFT1
ENST00000368841 0.796859866582831 0.571523693564915 -0.0300093240213392 ENSG00000143376 SNX27
ENST00000458013 0.796875654843994 0.571549842260762 -0.0300109612037429 ENSG00000143376 SNX27
ENST00000368843 0.801379611236149 0.578678129557944 -0.0294519913618884 ENSG00000143376 SNX27
ENST00000368830 0.581422231490171 0.284363708448777 -0.050455849677635 ENSG00000143436 MRPL9
ENST00000467306 0.581422231490171 0.284398861097937 -0.0504416178945569 ENSG00000143436 MRPL9
ENST00000368829 0.596655863251775 0.299968730824189 -0.0488857392994229 ENSG00000143436 MRPL9
ENST00000478926 0.981894458559471 0.949142632302097 -0.00331377112350578 ENSG00000143436 MRPL9
ENST00000486707 0.999056671426348 0.997326435923529 -0.000180888424866462 ENSG00000143436 MRPL9
ENST00000492684 0.861605411327478 0.687623696515965 0.0232319764952465 ENSG00000143436 MRPL9
ENST00000481777 0.937568933799084 0.839480138147756 0.0113955159467208 ENSG00000143436 MRPL9
ENST00000368811 0.76527045595016 0.517018838514475 -0.0288038543916533 ENSG00000197747 S100A10
ENST00000368809 0.779885895148167 0.540715367466456 -0.0272896484472756 ENSG00000197747 S100A10
ENST00000478574 0.888557842053268 0.739465472025559 -0.0148188031816678 ENSG00000197747 S100A10
ENST00000478348 0.8888751180144 0.740000399700708 -0.014529982340894 ENSG00000197747 S100A10
ENST00000432386 0.271890514368537 0.0639715607832059 -0.0719498780585139 ENSG00000229021 NBPF18P
ENST00000271638 0.277115603903896 0.0664319767448986 -0.0718940332064864 ENSG00000163191 S100A11
ENST00000478109 0.276423076587313 0.0657991007764301 -0.0720824488782696 ENSG00000163191 S100A11
ENST00000593011 0.352511908086534 0.107212131305039 -0.0995281049404499 ENSG00000237975 FLG-AS1
ENST00000420707 0.395197762082417 0.132809230069192 -0.093390078738758 ENSG00000237975 FLG-AS1
ENST00000420695 0.704890784010462 0.429634695074805 -0.038244279227593 ENSG00000238279 BX470102.3
ENST00000496817 0.550285278687301 0.253991672520492 -0.0579891334931794 ENSG00000197956 S100A6
ENST00000368719 0.550285278687301 0.253966644903765 -0.0579897562650182 ENSG00000197956 S100A6
ENST00000368720 0.550559391562631 0.254226453438353 -0.0579587884866308 ENSG00000197956 S100A6
ENST00000462776 0.551379987231984 0.255058220611793 -0.0578839176431646 ENSG00000197956 S100A6
ENST00000462951 0.647419188604926 0.35798356405368 -0.0456030503586784 ENSG00000197956 S100A6
ENST00000368704 0.247858366068575 0.0532229222238497 0.0645833254984184 ENSG00000188643 S100A16
ENST00000368706 0.330183713334134 0.0944437603530834 0.0540426112084083 ENSG00000188643 S100A16
ENST00000368703 0.292836255500772 0.0744692352258459 0.0597568135595031 ENSG00000188643 S100A16
ENST00000368705 0.346003379327353 0.10327351404621 0.0560404263169427 ENSG00000188643 S100A16
ENST00000474991 0.496412336296176 0.207026411724315 0.0431624567486278 ENSG00000188643 S100A16
ENST00000476133 0.250165440645987 0.0544321454766032 -0.0993077289742713 ENSG00000189171 S100A13
ENST00000339556 0.246559480842801 0.052754885198189 -0.0997552287380805 ENSG00000189171 S100A13
ENST00000392622 0.226344448450444 0.0448882240750433 -0.105843942028559 ENSG00000189171 S100A13
ENST00000392623 0.223597568626708 0.0437734419239012 -0.106150013507035 ENSG00000189171 S100A13
ENST00000440685 0.248714801959199 0.0536602215801236 -0.0995933973506895 ENSG00000189171 S100A13
ENST00000368699 0.275220452606143 0.0652977830050256 -0.0908846111030649 ENSG00000189171 S100A13
ENST00000491177 0.278617642101304 0.067052348158626 -0.0933479737257738 ENSG00000189171 S100A13
ENST00000497086 0.11463591864071 0.0111933364422619 -0.12634356895523 ENSG00000271853 RP1-178F15.5
ENST00000368694 0.84992028397182 0.666012283843895 0.0173676374777667 ENSG00000160679 CHTOP
ENST00000495554 0.847245322032053 0.66024356394699 0.0179072893233752 ENSG00000160679 CHTOP
ENST00000403433 0.835330870295281 0.639303492748312 0.018816254114076 ENSG00000160679 CHTOP
ENST00000368690 0.417972866684104 0.147921897658351 0.0655162446815527 ENSG00000160679 CHTOP
ENST00000368687 0.486346243401973 0.199102010154472 0.0599037236640447 ENSG00000160679 CHTOP
ENST00000368686 0.509807642548005 0.217663948124274 0.0655703836653176 ENSG00000160679 CHTOP
ENST00000361891 0.452710836744026 0.172924893957962 0.0504289405843515 ENSG00000143621 ILF2
ENST00000480213 0.493628550030096 0.204469408885625 0.0601053501106873 ENSG00000143621 ILF2
ENST00000368684 0.600736477852833 0.304231294004762 0.0440983866273629 ENSG00000143621 ILF2
ENST00000368681 0.741159188401898 0.480735881523147 0.0301574982708887 ENSG00000143621 ILF2
ENST00000318967 0.997310161215484 0.991973768958796 -0.00036449415144701 ENSG00000143624 INTS3
ENST00000456435 0.997310161215484 0.991973768958796 -0.00036449415144701 ENSG00000143624 INTS3
ENST00000435409 0.954196731852775 0.882187763160853 0.00537160696457915 ENSG00000143624 INTS3
ENST00000481797 0.861923752251846 0.688459201428142 -0.0154539659229613 ENSG00000143624 INTS3
ENST00000453778 0.99622504279472 0.988255538992039 0.000824641195594251 ENSG00000243613 RP11-216N14.8
ENST00000512605 0.986184135029712 0.960198976810902 -0.00226706223461824 ENSG00000143624 INTS3
ENST00000476843 0.998686540458344 0.996382679559832 0.000205879638031616 ENSG00000143624 INTS3
ENST00000503133 0.955052553354519 0.884115163113213 0.00751598349627963 ENSG00000143624 INTS3
ENST00000368670 0.842982052341795 0.651918457616388 -0.0276388383356707 ENSG00000143624 INTS3
ENST00000368669 0.813606477500201 0.600835487505032 -0.0321528165673454 ENSG00000143624 INTS3
ENST00000368655 0.392563210019625 0.13120982719178 -0.0780955901519485 ENSG00000143614 GATAD2B
ENST00000361217 0.382247146444205 0.125319704811695 0.0774428846890878 ENSG00000198837 DENND4B
ENST00000368646 0.69547396313391 0.416280945886844 0.0464668649310951 ENSG00000198837 DENND4B
ENST00000303569 0.436657478074441 0.161366351846828 -0.0836794010530918 ENSG00000160741 CRTC2
ENST00000368633 0.436657478074441 0.161366351846828 -0.0836794010530918 ENSG00000160741 CRTC2
ENST00000368630 0.436545520311081 0.161300613538071 -0.083683662641052 ENSG00000160741 CRTC2
ENST00000487235 0.436545520311081 0.161300613538071 -0.083683662641052 ENSG00000160741 CRTC2
ENST00000356205 0.761629334223713 0.511701140728775 -0.0301116546356056 ENSG00000143570 SLC39A1
ENST00000368623 0.757063366729323 0.504459881328089 -0.0306419395525582 ENSG00000143570 SLC39A1
ENST00000368621 0.757063366729323 0.504459881328089 -0.0306419395525582 ENSG00000143570 SLC39A1
ENST00000310483 0.80811833176326 0.592055422561105 -0.0240307730584672 ENSG00000143570 SLC39A1
ENST00000537590 0.726603398275421 0.459664337155698 -0.0333179410308461 ENSG00000143570 SLC39A1
ENST00000429040 0.961730602618211 0.899573806340944 0.00605202302604396 ENSG00000143570 SLC39A1
ENST00000413622 0.958704593826355 0.892292963571682 0.00680522966170078 ENSG00000143570 SLC39A1
ENST00000417348 0.99725773167299 0.991438066848179 0.000557311701012045 ENSG00000143570 SLC39A1
ENST00000271843 0.813828752071947 0.601105616809802 0.0259231935154446 ENSG00000143543 JTB
ENST00000368589 0.808403880285034 0.592586874739376 0.0266392215243049 ENSG00000143543 JTB
ENST00000356648 0.80725035840626 0.590080229393214 0.026824596743812 ENSG00000143543 JTB
ENST00000428469 0.701595484014672 0.424957834362247 -0.0421360237690655 ENSG00000143543 JTB
ENST00000461365 0.777707996851548 0.536517771826446 0.0319362493913013 ENSG00000143543 JTB
ENST00000471173 0.728420229853769 0.462472041676953 0.0381298841019698 ENSG00000143543 JTB
ENST00000368575 0.417859924458354 0.147843057808993 -0.0685062674477274 ENSG00000143545 RAB13
ENST00000462680 0.422755558444209 0.151346821906926 -0.0681412498651881 ENSG00000143545 RAB13
ENST00000495720 0.949735904035148 0.870879697623065 -0.00707417411833745 ENSG00000143545 RAB13
ENST00000484297 0.923847774033927 0.81153466262495 -0.0118537381630289 ENSG00000143545 RAB13
ENST00000368567 0.0751422762118548 0.00477927801759183 -0.174973826282686 ENSG00000177954 RPS27
ENST00000392558 0.0751005426410687 0.00476014936705836 -0.174982157438235 ENSG00000177954 RPS27
ENST00000493224 0.0751422762118548 0.00477927801759183 -0.174973826282686 ENSG00000177954 RPS27
ENST00000477151 0.0751422762118548 0.00477927801759183 -0.174973826282686 ENSG00000177954 RPS27
ENST00000368533 0.86861343885603 0.703254998207486 -0.0113136098591928 ENSG00000143549 TPM3
ENST00000368545 0.957961002690035 0.89083584576514 0.00481871654322688 ENSG00000143549 TPM3
ENST00000469717 0.854545430198216 0.674660373964163 -0.0124500685989698 ENSG00000143549 TPM3
ENST00000330188 0.854193867983551 0.674176228890724 -0.0124676990092337 ENSG00000143549 TPM3
ENST00000341485 0.854193867983551 0.674176228890724 -0.0124676990092337 ENSG00000143549 TPM3
ENST00000341372 0.854517554633829 0.674606571492903 -0.0124502548192376 ENSG00000143549 TPM3
ENST00000328159 0.862259025169459 0.690127471163563 -0.0117552001050352 ENSG00000143549 TPM3
ENST00000509409 0.730163165935796 0.46524393858669 -0.0217718815915473 ENSG00000143549 TPM3
ENST00000271850 0.581286767850481 0.284223709422794 -0.0336793921113762 ENSG00000143549 TPM3
ENST00000312970 0.406507729691347 0.140362841625826 -0.0483473331862076 ENSG00000143549 TPM3
ENST00000513769 0.503808968095518 0.212829108471218 -0.0480939416721905 ENSG00000143549 TPM3
ENST00000302206 0.3824700406197 0.125523775609691 -0.0563793396120504 ENSG00000143549 TPM3
ENST00000368531 0.261784747365707 0.0594923753686777 -0.066613362802639 ENSG00000143549 TPM3
ENST00000323144 0.260362436919648 0.0589178536281611 -0.0667710622749135 ENSG00000143549 TPM3
ENST00000368530 0.264871804042101 0.0609409864756205 -0.0683706982806863 ENSG00000143549 TPM3
ENST00000504663 0.133869715587323 0.0152917110750515 -0.141096966933136 ENSG00000143549 TPM3
ENST00000509601 0.260059593956771 0.0587808054452302 -0.0688710243885988 ENSG00000143549 TPM3
ENST00000505010 0.260005122758603 0.0587178558038153 -0.0821345262355389 ENSG00000143549 TPM3
ENST00000368527 0.223590201979208 0.0437396440732092 -0.0738912828511112 ENSG00000143549 TPM3
ENST00000473036 0.265018781853381 0.0610363578542982 -0.0682105931967732 ENSG00000143549 TPM3
ENST00000368521 0.837044275685167 0.641829455027531 0.0156875206596999 ENSG00000143612 C1orf43
ENST00000362076 0.837057557110595 0.641860541002947 0.0156879141762334 ENSG00000143612 C1orf43
ENST00000350592 0.837103707490134 0.641972690776887 0.0156868251102952 ENSG00000143612 C1orf43
ENST00000368519 0.309076824346598 0.0830953445043899 0.0610084406131163 ENSG00000143612 C1orf43
ENST00000483282 0.504374164041098 0.213291530940968 0.0725716987269022 ENSG00000143612 C1orf43
ENST00000493814 0.392771111675573 0.131308544366908 0.0840437751478277 ENSG00000143612 C1orf43
ENST00000368518 0.359028716192104 0.110975207124025 0.0579668418169902 ENSG00000143612 C1orf43
ENST00000368516 0.361862080509126 0.112686650154337 0.05769756891609 ENSG00000143612 C1orf43
ENST00000470180 0.464860808614543 0.182180968917974 0.0670709066878549 ENSG00000143612 C1orf43
ENST00000343815 0.403977185054761 0.138497015295973 -0.0451673888794849 ENSG00000143569 UBAP2L
ENST00000428931 0.572176831084544 0.274517567659609 -0.0331328616026454 ENSG00000143569 UBAP2L
ENST00000441890 0.410202830550106 0.142875812704098 -0.0573513647729347 ENSG00000143569 UBAP2L
ENST00000271877 0.574607915866839 0.277030885170582 -0.0328656648981044 ENSG00000143569 UBAP2L
ENST00000412596 0.493918649568042 0.204795653791716 -0.0431497392353429 ENSG00000143569 UBAP2L
ENST00000368504 0.620102601576258 0.324933209480519 -0.0324306509254739 ENSG00000143569 UBAP2L
ENST00000437652 0.456718684092681 0.176281714307176 -0.046502691438201 ENSG00000143569 UBAP2L
ENST00000456325 0.283973629204342 0.0697835925762791 -0.0691667931688763 ENSG00000143569 UBAP2L
ENST00000361546 0.57354420363474 0.275898462281981 -0.0338944226846132 ENSG00000143569 UBAP2L
ENST00000466173 0.310473142609503 0.0839213749228973 0.0908388203164807 ENSG00000143569 UBAP2L
ENST00000495676 0.746891977181207 0.489414890985944 -0.039831417037269 ENSG00000143569 UBAP2L
ENST00000433615 0.422166225829019 0.150817403447184 -0.0726581835699111 ENSG00000143569 UBAP2L
ENST00000428595 0.330183713334134 0.0944385504132517 -0.0882913388021007 ENSG00000143569 UBAP2L
ENST00000465855 0.615573548619929 0.319602747932722 -0.060703050486942 ENSG00000143569 UBAP2L
ENST00000475373 0.293957641054226 0.0750039669239942 -0.109991036390316 ENSG00000143569 UBAP2L
ENST00000493867 0.494164212410171 0.205066399863006 -0.0770039655121273 ENSG00000143569 UBAP2L
ENST00000328703 0.868440958038784 0.702842557388527 0.0195373408083194 ENSG00000143575 HAX1
ENST00000457918 0.863657453761481 0.692121381124973 0.0202702631320874 ENSG00000143575 HAX1
ENST00000483970 0.869017543742386 0.703703250633356 0.0194908528971819 ENSG00000143575 HAX1
ENST00000447768 0.861776952234071 0.687985053100693 0.0206225787399431 ENSG00000143575 HAX1
ENST00000531435 0.869017543742386 0.703737033602111 0.0194877186440142 ENSG00000143575 HAX1
ENST00000477780 0.714785860586643 0.444533720299726 0.0385898162144966 ENSG00000143575 HAX1
ENST00000435087 0.814948015466607 0.602720706333894 0.0266124034471934 ENSG00000143575 HAX1
ENST00000532105 0.864667242703673 0.694539233348969 0.0200919092292726 ENSG00000143575 HAX1
ENST00000471326 0.893272729278911 0.748240567124272 0.0165817350643528 ENSG00000143575 HAX1
ENST00000368487 0.457622373214816 0.176951028404122 0.0596133471156969 ENSG00000143515 ATP8B2
ENST00000368489 0.564283704889802 0.267515640527036 0.0383222522050082 ENSG00000143515 ATP8B2
ENST00000341822 0.632642811322074 0.339131008435672 0.0402531718070547 ENSG00000143515 ATP8B2
ENST00000426445 0.632642811322074 0.339131008435672 0.0402531718070547 ENSG00000143515 ATP8B2
ENST00000505882 0.375790605151125 0.121618793109261 0.0920683592894173 ENSG00000143515 ATP8B2
ENST00000292211 0.670116814673664 0.383537146439673 0.0399283996376742 ENSG00000160714 UBE2Q1
ENST00000467683 0.991197302627713 0.972192918656268 0.00197692573303156 ENSG00000160714 UBE2Q1
ENST00000497453 0.868010453425655 0.701841883855629 0.0199124210661078 ENSG00000160714 UBE2Q1
ENST00000292205 0.971541011276225 0.922414495636829 -0.00273835301813653 ENSG00000160710 ADAR
ENST00000368474 0.939456565518423 0.843334239140462 -0.00566844318177552 ENSG00000160710 ADAR
ENST00000368471 0.971541011276225 0.922414495636829 -0.00273835301813653 ENSG00000160710 ADAR
ENST00000529168 0.865862407891282 0.69733560867714 -0.0141951751533221 ENSG00000160710 ADAR
ENST00000463920 0.855770704179994 0.676956980045391 0.017015056776705 ENSG00000160710 ADAR
ENST00000494866 0.338595967670934 0.0990321056167636 0.0852038821016581 ENSG00000160710 ADAR
ENST00000471068 0.405041646744453 0.139147635597478 0.0764510473148922 ENSG00000160710 ADAR
ENST00000526905 0.720169773909998 0.452115810027401 0.043371337362284 ENSG00000160710 ADAR
ENST00000368465 0.715280645949239 0.445326126248595 -0.0437709839666895 ENSG00000163346 PBXIP1
ENST00000368463 0.715261510199513 0.445281960035093 -0.0437743290393595 ENSG00000163346 PBXIP1
ENST00000539880 0.692488611835759 0.411564195652706 -0.0468835386751563 ENSG00000163346 PBXIP1
ENST00000542459 0.730582989449874 0.465748014947887 -0.0415758870429014 ENSG00000163346 PBXIP1
ENST00000368460 0.909163545487029 0.779352783823853 0.0177101477667702 ENSG00000163346 PBXIP1
ENST00000498553 0.971718658054271 0.922926638071973 0.00620945716976139 ENSG00000163346 PBXIP1
ENST00000490230 0.994147211590346 0.981438579632445 0.00145078011245551 ENSG00000163346 PBXIP1
ENST00000493133 0.929596009340041 0.823340653606576 -0.014566431449472 ENSG00000163346 PBXIP1
ENST00000483463 0.966045605850995 0.909900225722284 0.00373421395982394 ENSG00000163348 PYGO2
ENST00000605085 0.149169000306694 0.0193315831250266 0.127906378328909 ENSG00000271380 RP11-307C12.12
ENST00000368450 0.9779058767636 0.938170328957317 0.00239482357311382 ENSG00000160691 SHC1
ENST00000368453 0.9779058767636 0.938170328957317 0.00239482357311382 ENSG00000160691 SHC1
ENST00000448116 0.979898278396419 0.944077190123807 0.00215374085136222 ENSG00000160691 SHC1
ENST00000368449 0.979898278396419 0.944077190123807 0.00215374085136222 ENSG00000160691 SHC1
ENST00000368445 0.979898278396419 0.944077190123807 0.00215374085136222 ENSG00000160691 SHC1
ENST00000606391 0.85794859279362 0.680922475762179 -0.0124079159442471 ENSG00000160691 SHC1
ENST00000490667 0.807389454031148 0.590566512206851 -0.0191647570907906 ENSG00000160691 SHC1
ENST00000444664 0.774103011356349 0.529869997336548 0.0226152265938598 ENSG00000160691 SHC1
ENST00000414115 0.895016232526219 0.751064462781878 0.0130286583124942 ENSG00000160691 SHC1
ENST00000444179 0.982564837825381 0.950703502203829 -0.00258025564810687 ENSG00000160691 SHC1
ENST00000412170 0.989143334927881 0.967143984284337 -0.00163390021022575 ENSG00000160691 SHC1
ENST00000366442 0.9779058767636 0.937808797804621 -0.00322161744936647 ENSG00000160691 SHC1
ENST00000368439 0.942753497058264 0.852462996186558 -0.0116976363609637 ENSG00000173207 CKS1B
ENST00000308987 0.942749657688644 0.852308491444127 -0.0117113354017014 ENSG00000173207 CKS1B
ENST00000368433 0.759717440582296 0.508659602789036 0.0378820168554515 ENSG00000160688 FLAD1
ENST00000315144 0.877556836275286 0.718769855518971 0.0205224979224379 ENSG00000160688 FLAD1
ENST00000368432 0.877556836275286 0.718744215700566 0.0205188343139866 ENSG00000160688 FLAD1
ENST00000292180 0.877556836275286 0.718754548117369 0.0205233423082556 ENSG00000160688 FLAD1
ENST00000535420 0.8637454371411 0.692286199072638 -0.0227703236321825 ENSG00000160685 ZBTB7B
ENST00000368426 0.965710034623898 0.909224836885069 -0.00598813414468817 ENSG00000160685 ZBTB7B
ENST00000487542 0.809944250316653 0.595132425035469 -0.0317417859358962 ENSG00000160685 ZBTB7B
ENST00000417934 0.869052555390267 0.703801287183616 -0.0216637338473334 ENSG00000160685 ZBTB7B
ENST00000461530 0.713975178333245 0.442489665824051 -0.0474711789927799 ENSG00000160685 ZBTB7B
ENST00000473905 0.690106842047586 0.408964565906083 0.0446069851716232 ENSG00000143537 ADAM15
ENST00000480331 0.708019762315937 0.433476379633412 0.0432650562863115 ENSG00000143537 ADAM15
ENST00000527418 0.785719423576679 0.552219608272804 0.0286019616296405 ENSG00000143537 ADAM15
ENST00000526491 0.785656729769667 0.552158088533394 0.0286352432689305 ENSG00000143537 ADAM15
ENST00000449910 0.785656729769667 0.552158088533394 0.0286352432689305 ENSG00000143537 ADAM15
ENST00000360674 0.785656729769667 0.552158088533394 0.0286352432689305 ENSG00000143537 ADAM15
ENST00000529473 0.785656729769667 0.552158088533394 0.0286352432689305 ENSG00000143537 ADAM15
ENST00000368410 0.788878071451253 0.55753626016449 0.028260488616105 ENSG00000143537 ADAM15
ENST00000368412 0.785656729769667 0.552158088533394 0.0286352432689305 ENSG00000143537 ADAM15
ENST00000359280 0.785656729769667 0.552158088533394 0.0286352432689305 ENSG00000143537 ADAM15
ENST00000356955 0.785656729769667 0.552158088533394 0.0286352432689305 ENSG00000143537 ADAM15
ENST00000355956 0.785656729769667 0.552158088533394 0.0286352432689305 ENSG00000143537 ADAM15
ENST00000271836 0.788878071451253 0.55753626016449 0.028260488616105 ENSG00000143537 ADAM15
ENST00000461564 0.452955652526065 0.173141715822851 0.064333427794603 ENSG00000143537 ADAM15
ENST00000368413 0.788878071451253 0.55753626016449 0.028260488616105 ENSG00000143537 ADAM15
ENST00000487956 0.530728872860677 0.235417631262411 0.0616748616488882 ENSG00000143537 ADAM15
ENST00000531455 0.78298883170716 0.546747886877359 0.0290211059540114 ENSG00000143537 ADAM15
ENST00000447332 0.511965135795977 0.219751071831463 0.0608602648579257 ENSG00000143537 ADAM15
ENST00000472434 0.788878071451253 0.55753626016449 0.028260488616105 ENSG00000143537 ADAM15
ENST00000498481 0.963740794552919 0.904017982626744 -0.0071480254750112 ENSG00000143537 ADAM15
ENST00000461234 0.971184815321689 0.921186329278323 -0.00586817314887278 ENSG00000143537 ADAM15
ENST00000368399 0.873749815494895 0.712108050253021 -0.0227858934570422 ENSG00000179085 DPM3
ENST00000368400 0.878892855296378 0.721492597400451 -0.0220007303801421 ENSG00000179085 DPM3
ENST00000341298 0.878892855296378 0.72155920316053 -0.0219937986045299 ENSG00000179085 DPM3
ENST00000487350 0.154098898496748 0.0206269827110452 -0.103600443114524 ENSG00000163463 KRTCAP2
ENST00000491084 0.166636124588543 0.0240584093719191 -0.101149206285417 ENSG00000163463 KRTCAP2
ENST00000295682 0.15770847222409 0.0215062342127284 -0.103127293067597 ENSG00000163463 KRTCAP2
ENST00000497317 0.154199512435468 0.0206691376525069 -0.103591214120944 ENSG00000163463 KRTCAP2
ENST00000463527 0.100087380480025 0.00838840692555647 -0.122184457137878 ENSG00000163463 KRTCAP2
ENST00000471891 0.154199512435468 0.0206691376525069 -0.103591214120944 ENSG00000163463 KRTCAP2
ENST00000482246 0.154262858904581 0.0206944316064638 -0.103586602000411 ENSG00000163463 KRTCAP2
ENST00000490672 0.154262858904581 0.0206944316064638 -0.103586602000411 ENSG00000163463 KRTCAP2
ENST00000473363 0.214818215009115 0.0405792813637402 -0.087535321760008 ENSG00000273088 RP11-201K10.3
ENST00000461136 0.153876392319908 0.0205604552453725 -0.103863828427867 ENSG00000163463 KRTCAP2
ENST00000492892 0.153956155364208 0.02058701682589 -0.103859747941581 ENSG00000163463 KRTCAP2
ENST00000368378 0.773931540914798 0.529522255548138 0.0301133901597113 ENSG00000169231 THBS3
ENST00000541576 0.882396261751648 0.727228553801734 0.0193614232555555 ENSG00000169231 THBS3
ENST00000457183 0.769778679187304 0.523810195242205 0.0305231184223705 ENSG00000169231 THBS3
ENST00000541990 0.766278477459759 0.518598121577616 0.0309124050113565 ENSG00000169231 THBS3
ENST00000447623 0.546661679700804 0.250875322124934 0.0685493627364612 ENSG00000231064 RP11-263K19.4
ENST00000428962 0.67276040519199 0.386694796743783 0.0425116418025316 ENSG00000169231 THBS3
ENST00000453136 0.996943753218329 0.990290190124777 0.000676072696058533 ENSG00000231064 RP11-263K19.4
ENST00000422665 0.845067202466522 0.655872138552282 0.0265505213495609 ENSG00000231064 RP11-263K19.4
ENST00000486260 0.895887488680204 0.752513817806146 -0.0168499069263085 ENSG00000169231 THBS3
ENST00000430312 0.742159484441896 0.482047441589521 0.0434164171108761 ENSG00000231064 RP11-263K19.4
ENST00000368373 0.965197854156547 0.907189430404075 0.00523377234732321 ENSG00000177628 GBA
ENST00000327247 0.961323112157357 0.898602466333279 0.00564014128734834 ENSG00000177628 GBA
ENST00000427500 0.965197854156547 0.907118144603635 0.00523819954333663 ENSG00000177628 GBA
ENST00000536770 0.965197854156547 0.907231016310982 0.00523176139381589 ENSG00000177628 GBA
ENST00000428024 0.961323112157357 0.898602466333279 0.00564014128734834 ENSG00000177628 GBA
ENST00000478472 0.945619033637146 0.860490098829694 0.0104162417743781 ENSG00000177628 GBA
ENST00000484489 0.960753231485311 0.897174924933764 0.00579011267063927 ENSG00000177628 GBA
ENST00000491081 0.713975178333245 0.442544165995886 -0.0403248383860148 ENSG00000177628 GBA
ENST00000497670 0.81505009534473 0.602894337987208 -0.0275450705638546 ENSG00000177628 GBA
ENST00000493842 0.971541011276225 0.922271149466685 -0.00474871337835789 ENSG00000177628 GBA
ENST00000473570 0.970434021279399 0.919846952377314 -0.00497649862072425 ENSG00000177628 GBA
ENST00000467918 0.997310161215484 0.992066229991577 -0.000523059917653571 ENSG00000177628 GBA
ENST00000470104 0.836391277013613 0.640792559678647 0.0257969040913659 ENSG00000177628 GBA
ENST00000350210 0.71840228628712 0.449625401500106 -0.0415377040263864 ENSG00000160767 FAM189B
ENST00000368368 0.713429378978285 0.441553218110016 -0.0421679750609315 ENSG00000160767 FAM189B
ENST00000361361 0.88566907166055 0.733438521112257 0.0184367622967434 ENSG00000160767 FAM189B
ENST00000487649 0.864520076913589 0.694135367984168 -0.0212658374362224 ENSG00000160767 FAM189B
ENST00000491082 0.944865335997458 0.858058949253627 -0.0103979777196688 ENSG00000160767 FAM189B
ENST00000478737 0.830598308885806 0.630787926955215 0.0253837490436771 ENSG00000116521 SCAMP3
ENST00000302631 0.978798039870439 0.940532341389821 -0.00367891632466038 ENSG00000116521 SCAMP3
ENST00000355379 0.974941687522091 0.930866894013409 -0.00426319732559982 ENSG00000116521 SCAMP3
ENST00000472397 0.745779639739834 0.48789516727659 0.0358574678577236 ENSG00000116521 SCAMP3
ENST00000490999 0.862927318064039 0.691247292402169 0.0201014297212696 ENSG00000116521 SCAMP3
ENST00000465312 0.948345580898178 0.867360298404799 -0.00846411589585368 ENSG00000116521 SCAMP3
ENST00000462151 0.997520502979813 0.992545146959811 0.000477840050517904 ENSG00000116521 SCAMP3
ENST00000497470 0.957704967230397 0.890233147783428 -0.00797888169904601 ENSG00000116521 SCAMP3
ENST00000361168 0.575659088575161 0.278319474510554 0.0524270488741637 ENSG00000176444 CLK2
ENST00000368361 0.617471905415079 0.321567403041455 0.0480339438538662 ENSG00000176444 CLK2
ENST00000476983 0.592044837886902 0.295206870405977 0.0506968909137908 ENSG00000176444 CLK2
ENST00000355560 0.617471905415079 0.321567403041455 0.0480339438538662 ENSG00000176444 CLK2
ENST00000497188 0.550022386475622 0.253696949845725 0.0609902648460517 ENSG00000176444 CLK2
ENST00000536801 0.627683939247064 0.333144722108563 0.046613290915793 ENSG00000176444 CLK2
ENST00000471047 0.989270696230529 0.967406326772241 0.00252763075265812 ENSG00000176444 CLK2
ENST00000447866 0.0718814197481259 0.00435016852285782 -0.101463762145027 ENSG00000160752 FDPS
ENST00000468479 0.0831154099686637 0.00579567581564854 -0.0974625085962631 ENSG00000160752 FDPS
ENST00000461507 0.144905268724948 0.0180483971915776 -0.0825263758559781 ENSG00000160752 FDPS
ENST00000467076 0.0831154099686637 0.00579567581564854 -0.0974625085962631 ENSG00000160752 FDPS
ENST00000368356 0.0718945982791546 0.00435364111844486 -0.101461890545875 ENSG00000160752 FDPS
ENST00000474345 0.155390882972759 0.0209384011820739 -0.0815089138436939 ENSG00000160752 FDPS
ENST00000471117 0.160392495983705 0.0223019332300604 -0.0803612835169733 ENSG00000160752 FDPS
ENST00000495308 0.148925465263153 0.019266774918886 -0.0822668276483563 ENSG00000160752 FDPS
ENST00000487002 0.114028595096066 0.0110948346545696 -0.0975315771275455 ENSG00000160752 FDPS
ENST00000491013 0.104399285501731 0.00913216199885121 -0.0915843526093491 ENSG00000160752 FDPS
ENST00000356657 0.0725162999964571 0.00443041243466969 -0.101437843030964 ENSG00000160752 FDPS
ENST00000465559 0.0904186665719898 0.00686147010245472 -0.0990011078346008 ENSG00000160752 FDPS
ENST00000470171 0.0894114960401786 0.00667691890730162 -0.0948341046169502 ENSG00000160752 FDPS
ENST00000489003 0.13674179531175 0.0161044000551482 -0.0842410509382794 ENSG00000160752 FDPS
ENST00000477057 0.0919549613365657 0.00709267133690656 -0.0947567404986266 ENSG00000160752 FDPS
ENST00000446880 0.824930695914445 0.620263413567462 -0.0196630748480549 ENSG00000225855 RUSC1-AS1
ENST00000543656 0.714335960014117 0.443507218768493 -0.0303730572835117 ENSG00000225855 RUSC1-AS1
ENST00000443642 0.731312364848368 0.466716389413574 -0.0298475217014777 ENSG00000225855 RUSC1-AS1
ENST00000492887 0.29899811114581 0.0777366163726501 -0.0907460664291521 ENSG00000160752 FDPS
ENST00000492244 0.27939735458375 0.0673543481302321 -0.0957884144920614 ENSG00000160752 FDPS
ENST00000490140 0.109919620086781 0.0101797118022026 -0.160959736114857 ENSG00000160752 FDPS
ENST00000450199 0.503918940460153 0.212969086891985 -0.0735395593429344 ENSG00000225855 RUSC1-AS1
ENST00000368354 0.925482419084039 0.814801488447845 -0.0132662481151918 ENSG00000160753 RUSC1
ENST00000368352 0.925304029486354 0.814461446424816 -0.0132779575871745 ENSG00000160753 RUSC1
ENST00000368346 0.37257799560731 0.119630978759088 0.0556099624968362 ENSG00000116539 ASH1L
ENST00000392403 0.360416393330282 0.111721572139998 0.0559501614921796 ENSG00000116539 ASH1L
ENST00000548830 0.828016156415157 0.625702364135745 0.024395397770515 ENSG00000116539 ASH1L
ENST00000538143 0.327313952970851 0.0928121614123488 -0.0459903543049789 ENSG00000125459 MSTO1
ENST00000452804 0.297254561584922 0.0767432130140635 -0.0478374208303517 ENSG00000125459 MSTO1
ENST00000538914 0.309076824346598 0.0830664521499198 -0.0473989517995802 ENSG00000203761 MSTO2P
ENST00000500626 0.574654270904461 0.277170833224235 -0.056920227687745 ENSG00000246203 RP11-29H23.5
ENST00000404643 0.308722687178462 0.0828930275587044 -0.0802113501452754 ENSG00000163374 YY1AP1
ENST00000407221 0.305244654233854 0.0810569623865646 -0.0807667194649431 ENSG00000163374 YY1AP1
ENST00000359205 0.305244654233854 0.0810569623865646 -0.0807667194649431 ENSG00000163374 YY1AP1
ENST00000354691 0.308722687178462 0.0828930275587044 -0.0802113501452754 ENSG00000163374 YY1AP1
ENST00000436865 0.313752275919063 0.0857367167895344 -0.0793978544129495 ENSG00000163374 YY1AP1
ENST00000295566 0.313614503181824 0.0856272768091794 -0.0794024269402697 ENSG00000163374 YY1AP1
ENST00000368330 0.313614503181824 0.0856272768091794 -0.0794024269402697 ENSG00000163374 YY1AP1
ENST00000361140 0.308722687178462 0.0828930275587044 -0.0802113501452754 ENSG00000163374 YY1AP1
ENST00000355499 0.308722687178462 0.0828930275587044 -0.0802113501452754 ENSG00000163374 YY1AP1
ENST00000361831 0.308722687178462 0.0828930275587044 -0.0802113501452754 ENSG00000163374 YY1AP1
ENST00000347088 0.308722687178462 0.0828930275587044 -0.0802113501452754 ENSG00000163374 YY1AP1
ENST00000368340 0.305226668319772 0.0808787356088066 -0.080668968838003 ENSG00000163374 YY1AP1
ENST00000311573 0.350109498131457 0.106132693781101 -0.0763237822388086 ENSG00000163374 YY1AP1
ENST00000442834 0.427141347903678 0.154313657945767 -0.0827280059905633 ENSG00000163374 YY1AP1
ENST00000368339 0.326251680806382 0.0922284791636131 -0.0785375394803466 ENSG00000163374 YY1AP1
ENST00000535662 0.444585807597473 0.167182856990767 -0.0747113380415043 ENSG00000163374 YY1AP1
ENST00000405763 0.626384500104204 0.331515952898805 -0.0491190179746726 ENSG00000163374 YY1AP1
ENST00000493625 0.730723866043432 0.465946578892667 -0.0426283043296006 ENSG00000163374 YY1AP1
ENST00000438245 0.627576566359308 0.333076058288033 -0.0543163627912419 ENSG00000163374 YY1AP1
ENST00000476093 0.542771921086245 0.246662000336776 -0.0634935436450967 ENSG00000163374 YY1AP1
ENST00000443231 0.505688706441191 0.214227348747616 -0.0689274099239005 ENSG00000163374 YY1AP1
ENST00000454523 0.713975178333245 0.442825757932414 -0.0448566641612892 ENSG00000163374 YY1AP1
ENST00000476027 0.713975178333245 0.442825757932414 -0.0448566641612892 ENSG00000163374 YY1AP1
ENST00000471642 0.453587409036979 0.173546633692784 -0.0482895504687702 ENSG00000132676 DAP3
ENST00000471214 0.235652167707731 0.0484438988906539 -0.0788355634313154 ENSG00000132676 DAP3
ENST00000368336 0.67860024414911 0.394078483053923 -0.0311587359906966 ENSG00000132676 DAP3
ENST00000343043 0.662334818179964 0.374910685703668 -0.0325961644879048 ENSG00000132676 DAP3
ENST00000496863 0.360328720971405 0.111647470750461 -0.0840835875970078 ENSG00000132676 DAP3
ENST00000421487 0.66230953656721 0.374840595962168 -0.0325967756163678 ENSG00000132676 DAP3
ENST00000535183 0.66230953656721 0.374840595962168 -0.0325967756163678 ENSG00000132676 DAP3
ENST00000465375 0.436478027974669 0.161235074480299 -0.0857300801437188 ENSG00000132676 DAP3
ENST00000462002 0.357257233744124 0.109958023423552 -0.0857006324660662 ENSG00000132676 DAP3
ENST00000470830 0.284219295648498 0.0699655774672743 -0.0892981650742667 ENSG00000132676 DAP3
ENST00000463575 0.419038676398432 0.148792977568915 -0.0659813526543076 ENSG00000132676 DAP3
ENST00000497826 0.759717440582296 0.508655644638117 -0.0273189471600839 ENSG00000132676 DAP3
ENST00000471523 0.81505009534473 0.602911620250027 -0.0296141940081129 ENSG00000132676 DAP3
ENST00000479151 0.987696505022611 0.963786232183234 0.0019287152539421 ENSG00000132676 DAP3
ENST00000466384 0.161132030756508 0.0225096818527798 -0.134655058965623 ENSG00000132676 DAP3
ENST00000462978 0.850910162575837 0.668686280356 -0.0208226053279478 ENSG00000132676 DAP3
ENST00000477394 0.811893700900889 0.59819724760554 0.0229216869639201 ENSG00000132676 DAP3
ENST00000475056 0.788339407407734 0.556363584983115 0.0257629355421288 ENSG00000132676 DAP3
ENST00000490249 0.788339407407734 0.556363584983115 0.0257629355421288 ENSG00000132676 DAP3
ENST00000497433 0.924754175636436 0.813180810924137 0.0133422943358635 ENSG00000132676 DAP3
ENST00000463295 0.653009144710233 0.364237369522994 0.0420351923277704 ENSG00000132676 DAP3
ENST00000437809 0.772613002123629 0.527743320917755 -0.0249976892708212 ENSG00000116580 GON4L
ENST00000368331 0.775018413297824 0.531451832615095 -0.0247256993511104 ENSG00000116580 GON4L
ENST00000271883 0.786618780921394 0.553671910409088 -0.0234896628480008 ENSG00000116580 GON4L
ENST00000361040 0.623648740174034 0.328830455712528 -0.0442111999997695 ENSG00000116580 GON4L
ENST00000471341 0.638579237890221 0.346921498368218 -0.0426647488638362 ENSG00000116580 GON4L
ENST00000368324 0.181158478491297 0.0283405574794113 0.0943050268755672 ENSG00000132718 SYT11
ENST00000539162 0.284699107224893 0.0701896221339537 0.0819843029844147 ENSG00000132718 SYT11
ENST00000368323 0.883388006448821 0.729018614713187 0.0171093630109203 ENSG00000143622 RIT1
ENST00000539040 0.960297090988264 0.895928315522593 0.00717216177354415 ENSG00000143622 RIT1
ENST00000368322 0.979614647625611 0.942854232891992 -0.00400573920870589 ENSG00000143622 RIT1
ENST00000461050 0.922539206723913 0.807965199113564 -0.0138328384186018 ENSG00000143622 RIT1
ENST00000609492 0.867964795967834 0.701723767304083 -0.0230750872813589 ENSG00000143622 RIT1
ENST00000368321 0.0980699829567602 0.00805329857067903 0.112871723696036 ENSG00000132680 KIAA0907
ENST00000368320 0.0980699829567602 0.00805329857067903 0.112871723696036 ENSG00000132680 KIAA0907
ENST00000478002 0.227995911860696 0.0454872034304603 0.102007036123541 ENSG00000132680 KIAA0907
ENST00000368319 0.215324529552978 0.0407398881074896 0.113763816371744 ENSG00000132680 KIAA0907
ENST00000482337 0.230176354523997 0.0462326701818933 0.111148559334189 ENSG00000132680 KIAA0907
ENST00000368315 0.904258843461531 0.768700766355321 0.0146729895071222 ENSG00000116584 ARHGEF2
ENST00000313695 0.934634422671896 0.833697660809819 0.0103449197439304 ENSG00000116584 ARHGEF2
ENST00000361247 0.961785759669086 0.899643291605931 0.00622229926429108 ENSG00000116584 ARHGEF2
ENST00000368316 0.977922758226355 0.938367212740208 -0.00382104157797215 ENSG00000116584 ARHGEF2
ENST00000477754 0.968745492176402 0.916510633960478 -0.0051751268922366 ENSG00000116584 ARHGEF2
ENST00000462460 0.977922758226355 0.938367212740208 -0.00382104157797215 ENSG00000116584 ARHGEF2
ENST00000470541 0.588397330533488 0.291352570127238 0.0656391127059555 ENSG00000116584 ARHGEF2
ENST00000313667 0.967458172956179 0.913282531108469 -0.00547808017984713 ENSG00000116584 ARHGEF2
ENST00000474428 0.57484250255812 0.277536055940944 0.0640961535847405 ENSG00000116584 ARHGEF2
ENST00000470975 0.355044680875128 0.108748007333738 0.0996382824363078 ENSG00000116584 ARHGEF2
ENST00000470874 0.799853845001286 0.57622045155674 -0.0364049430945086 ENSG00000116584 ARHGEF2
ENST00000471589 0.537954564428179 0.242192063921976 -0.0627734112743218 ENSG00000116584 ARHGEF2
ENST00000497907 0.759035975764693 0.507374697305265 -0.0366758328909508 ENSG00000116584 ARHGEF2
ENST00000476273 0.703599507603293 0.427963566633733 -0.0436280629086208 ENSG00000116584 ARHGEF2
ENST00000609707 0.985353732797145 0.957571880431464 -0.00328071048183975 ENSG00000116584 ARHGEF2
ENST00000487755 0.565525569519552 0.268675146391219 -0.0688710505526766 ENSG00000116584 ARHGEF2
ENST00000465079 0.490356228579533 0.201937146075245 -0.0751083730762893 ENSG00000116584 ARHGEF2
ENST00000495070 0.424641012080691 0.152590532744172 -0.0835888448771512 ENSG00000116584 ARHGEF2
ENST00000295702 0.941615363162339 0.849453166481043 -0.00699605392644888 ENSG00000163479 SSR2
ENST00000472467 0.985978600660731 0.959620626937889 0.00237031793695597 ENSG00000163479 SSR2
ENST00000488179 0.947055927798245 0.863607321196686 -0.00634881722111903 ENSG00000163479 SSR2
ENST00000529008 0.941615363162339 0.849510077413597 -0.0069947488574317 ENSG00000163479 SSR2
ENST00000496742 0.941615363162339 0.84946096646226 -0.0069954291806973 ENSG00000163479 SSR2
ENST00000484320 0.941615363162339 0.84946096646226 -0.0069954291806973 ENSG00000163479 SSR2
ENST00000532074 0.941615363162339 0.84946096646226 -0.0069954291806973 ENSG00000163479 SSR2
ENST00000480176 0.941615363162339 0.84946096646226 -0.0069954291806973 ENSG00000163479 SSR2
ENST00000473699 0.972386060581675 0.92459167205554 -0.00345363104962334 ENSG00000163479 SSR2
ENST00000480567 0.974589889553047 0.930313425230072 -0.00318339287712885 ENSG00000163479 SSR2
ENST00000531790 0.976523607121098 0.934303022529837 -0.00282449056125302 ENSG00000163479 SSR2
ENST00000368311 0.949266041636375 0.869689601994808 -0.00573064164874803 ENSG00000163479 SSR2
ENST00000472898 0.946475229399143 0.862396139869806 -0.00608168841937274 ENSG00000163479 SSR2
ENST00000474377 0.945368848971625 0.859717221227693 -0.00621530140471584 ENSG00000163479 SSR2
ENST00000466905 0.945368848971625 0.859717221227693 -0.00621530140471584 ENSG00000163479 SSR2
ENST00000531917 0.945377324769682 0.859742516868514 -0.00621482312850989 ENSG00000163479 SSR2
ENST00000526212 0.937252148066135 0.839050130716445 -0.00758147419599164 ENSG00000163479 SSR2
ENST00000467041 0.760998053257981 0.510564682144712 -0.0256101738928508 ENSG00000163479 SSR2
ENST00000368309 0.768529704212477 0.522094632367592 -0.0351167933453653 ENSG00000160803 UBQLN4
ENST00000368305 0.0783557627632806 0.00516618587648955 -0.178658690119146 ENSG00000116586 LAMTOR2
ENST00000368304 0.0784569365888753 0.00518015456083343 -0.178652244717877 ENSG00000116586 LAMTOR2
ENST00000368302 0.078365384828361 0.00516840317818242 -0.178670900288419 ENSG00000116586 LAMTOR2
ENST00000502751 0.938063087668088 0.840351091317187 -0.00944800011267076 ENSG00000160789 LMNA
ENST00000368301 0.895755504884771 0.752156658598268 -0.0141865975779157 ENSG00000160789 LMNA
ENST00000515711 0.4201717996302 0.149458342181303 0.0766803351696978 ENSG00000160789 LMNA
ENST00000347559 0.926992835626277 0.817810076987529 -0.0101652290103825 ENSG00000160789 LMNA
ENST00000361308 0.900083529973305 0.760376316633946 -0.0137991747410102 ENSG00000160789 LMNA
ENST00000368300 0.925770553385234 0.815478078647487 -0.0102957833911965 ENSG00000160789 LMNA
ENST00000478063 0.578073107612557 0.280798646371556 0.0533975818457684 ENSG00000160789 LMNA
ENST00000470199 0.943379084673592 0.854783727860221 -0.00867880286203051 ENSG00000160789 LMNA
ENST00000469565 0.94918778272332 0.869458975627848 -0.00799366821849886 ENSG00000160789 LMNA
ENST00000368299 0.956087706585379 0.887492084679049 -0.00626798324286997 ENSG00000160789 LMNA
ENST00000502357 0.760555739607287 0.509800998996326 -0.0330562460505738 ENSG00000160789 LMNA
ENST00000448611 0.815699810186625 0.603701626894708 -0.0229139159266387 ENSG00000160789 LMNA
ENST00000515459 0.903232226135521 0.766858785785654 -0.0138367298002974 ENSG00000160789 LMNA
ENST00000368297 0.773954578852954 0.529606239538416 -0.0286923517192719 ENSG00000160789 LMNA
ENST00000504687 0.902369600745071 0.764997564198721 -0.0143429069868206 ENSG00000160789 LMNA
ENST00000473598 0.861674324353588 0.687751205368113 -0.0179145249392446 ENSG00000160789 LMNA
ENST00000392353 0.774447763080782 0.530492472269883 -0.0286513912216242 ENSG00000160789 LMNA
ENST00000515824 0.855770704179994 0.676980742833107 0.0170843550224183 ENSG00000160789 LMNA
ENST00000496738 0.993582187134008 0.980273302353228 -0.00102492314476162 ENSG00000160789 LMNA
ENST00000368298 0.922008450576422 0.806946077335117 -0.0112340651201906 ENSG00000160789 LMNA
ENST00000498722 0.600736477852833 0.304404736033921 -0.0519371705470782 ENSG00000160789 LMNA
ENST00000508500 0.763132849287382 0.514195724601549 -0.0344418927567022 ENSG00000160789 LMNA
ENST00000459904 0.553814816565317 0.257326768240317 -0.062961716234529 ENSG00000160789 LMNA
ENST00000506981 0.641422636062428 0.350189126682451 -0.0537995660586954 ENSG00000160789 LMNA
ENST00000359511 0.981894458559471 0.949236389832155 0.00313223037638608 ENSG00000160785 SLC25A44
ENST00000423538 0.951416915738528 0.875412595226152 -0.00875182461598731 ENSG00000160785 SLC25A44
ENST00000469537 0.973665769903851 0.927656113415613 -0.00458373675768837 ENSG00000160785 SLC25A44
ENST00000490491 0.00748958546620112 2.40137577823308e-05 -0.243077435381611 ENSG00000260238 PMF1-BGLAP
ENST00000368279 0.00802945367197985 2.90012759487139e-05 -0.241592530447253 ENSG00000160783 PMF1
ENST00000368273 0.0101045477858571 4.87784663196984e-05 -0.235168599179445 ENSG00000160783 PMF1
ENST00000368277 0.00802945367197985 2.91629616687189e-05 -0.241568406988023 ENSG00000160783 PMF1
ENST00000565805 0.00748958546620112 2.41984727263318e-05 -0.24298454094511 ENSG00000160783 PMF1
ENST00000567140 0.00748958546620112 2.41984727263318e-05 -0.24298454094511 ENSG00000160783 PMF1
ENST00000368276 0.00748958546620112 2.42663200471288e-05 -0.243025714965365 ENSG00000260238 PMF1-BGLAP
ENST00000320139 0.00748958546620112 2.43837895629036e-05 -0.24300852360636 ENSG00000260238 PMF1-BGLAP
ENST00000497069 0.0114448141985296 7.3445901623857e-05 -0.230123920719569 ENSG00000160783 PMF1
ENST00000361813 0.979898278396419 0.944161455104727 0.0031566919997781 ENSG00000198952 SMG5
ENST00000368267 0.982084594712145 0.949763794592228 -0.00284450412468578 ENSG00000198952 SMG5
ENST00000476954 0.423438239182217 0.151746740611829 0.0897813621266412 ENSG00000198952 SMG5
ENST00000472870 0.639407659997328 0.3479437798579 -0.0510280978463055 ENSG00000198715 C1orf85
ENST00000362007 0.641530901665593 0.35031781540293 -0.0535788363926991 ENSG00000198715 C1orf85
ENST00000476177 0.856927839329673 0.678916672229749 -0.0254061783699782 ENSG00000198715 C1orf85
ENST00000368264 0.868540898901486 0.703079915035746 -0.0232999338813773 ENSG00000198715 C1orf85
ENST00000484214 0.723263877655115 0.455995861546625 -0.0468988946897076 ENSG00000198715 C1orf85
ENST00000295688 0.741602206585657 0.481395746989633 -0.0246315221009838 ENSG00000163468 CCT3
ENST00000368259 0.742916100053593 0.483128038359979 -0.0245268457642211 ENSG00000163468 CCT3
ENST00000368258 0.742916100053593 0.483128038359979 -0.0245268457642211 ENSG00000163468 CCT3
ENST00000368261 0.742889994880274 0.483052549165906 -0.0245274162263275 ENSG00000163468 CCT3
ENST00000368262 0.742889994880274 0.483052549165906 -0.0245274162263275 ENSG00000163468 CCT3
ENST00000472765 0.751291093949599 0.495734528932359 -0.0237784639123537 ENSG00000163468 CCT3
ENST00000413555 0.751047554072602 0.495187999631452 -0.0259699632504543 ENSG00000163468 CCT3
ENST00000496684 0.723380508462666 0.456230886616179 -0.0284032445359035 ENSG00000163468 CCT3
ENST00000533194 0.733765195944339 0.469769714392628 -0.0277555800854522 ENSG00000163468 CCT3
ENST00000463132 0.698706208168645 0.420533994022027 -0.0307704595376905 ENSG00000163468 CCT3
ENST00000490221 0.671841447020332 0.385566396742134 -0.0341096123150657 ENSG00000163468 CCT3
ENST00000446905 0.698706208168645 0.420533994022027 -0.0307704595376905 ENSG00000163468 CCT3
ENST00000478640 0.867286522265244 0.700165011669229 0.0145763523882804 ENSG00000163468 CCT3
ENST00000415548 0.894279937574662 0.74947020813855 -0.0128048349661908 ENSG00000163468 CCT3
ENST00000368256 0.538761749623183 0.242889817655503 -0.0524505569961368 ENSG00000163468 CCT3
ENST00000489870 0.811052995730837 0.596870955851429 -0.0265068692709288 ENSG00000163468 CCT3
ENST00000464356 0.818061466038999 0.607427988401335 -0.0252857108112542 ENSG00000116604 MEF2D
ENST00000348159 0.521094914046917 0.227192172596915 -0.0576670902678988 ENSG00000116604 MEF2D
ENST00000340875 0.518923604569433 0.225132059431448 -0.0579308270189392 ENSG00000116604 MEF2D
ENST00000353795 0.518923604569433 0.225132059431448 -0.0579308270189392 ENSG00000116604 MEF2D
ENST00000368240 0.518923604569433 0.225132059431448 -0.0579308270189392 ENSG00000116604 MEF2D
ENST00000360595 0.911809409918501 0.784197069813462 0.0140078749702738 ENSG00000116604 MEF2D
ENST00000475587 0.739125876400004 0.477255359750163 -0.0395882632310056 ENSG00000116604 MEF2D
ENST00000489057 0.253551834985398 0.0559538597000446 -0.117020651756202 ENSG00000116604 MEF2D
ENST00000361170 0.894477728903178 0.74988558374691 -0.0213060006216508 ENSG00000183856 IQGAP3
ENST00000491900 0.894629912949703 0.750079741905497 -0.0212839910617062 ENSG00000183856 IQGAP3
ENST00000368234 0.832599567250054 0.634579905326317 -0.0287156938080063 ENSG00000163382 APOA1BP
ENST00000368235 0.845067202466522 0.655695131034838 -0.0269401795143497 ENSG00000163382 APOA1BP
ENST00000368233 0.820507284134816 0.61202920772743 -0.0306094973418259 ENSG00000163382 APOA1BP
ENST00000467374 0.733283117856466 0.468956326451739 -0.0446555464540248 ENSG00000163382 APOA1BP
ENST00000368232 0.427047934287892 0.154208223034082 -0.0809002440432826 ENSG00000160818 GPATCH4
ENST00000438976 0.342032145787297 0.100785964375744 -0.100289631015063 ENSG00000160818 GPATCH4
ENST00000415314 0.179578534288316 0.0279497324351848 -0.1345827121394 ENSG00000160818 GPATCH4
ENST00000368223 0.157298463970457 0.0214102586912458 -0.120907479893987 ENSG00000132688 NES
ENST00000313146 0.943634022094454 0.855346163117949 0.0106504843288377 ENSG00000143319 ISG20L2
ENST00000368219 0.943362158226947 0.854585717956527 -0.0106444364582106 ENSG00000143319 ISG20L2
ENST00000361531 0.850910162575837 0.668687605621483 -0.0212459516834425 ENSG00000143314 MRPL24
ENST00000368211 0.851083044150814 0.668902632147553 -0.0212384576843612 ENSG00000143314 MRPL24
ENST00000434558 0.83759934724539 0.643439355678982 -0.0231006321791711 ENSG00000143314 MRPL24
ENST00000412846 0.797938077681713 0.573094487655081 -0.0292274888180573 ENSG00000143314 MRPL24
ENST00000420938 0.885307917953714 0.732958270664834 -0.019069794602224 ENSG00000143314 MRPL24
ENST00000357325 0.520459247802054 0.22661098333026 -0.0477415411730081 ENSG00000143321 HDGF
ENST00000368209 0.517489420615759 0.224172889549002 -0.0479044782470664 ENSG00000143321 HDGF
ENST00000537739 0.510681815321361 0.218436035489544 -0.0488483787841469 ENSG00000143321 HDGF
ENST00000465180 0.511151672781801 0.218935945870952 -0.0471108487688224 ENSG00000143321 HDGF
ENST00000416666 0.321830168767648 0.0899055256402553 -0.0728394213838006 ENSG00000143321 HDGF
ENST00000482651 0.324917585348794 0.0914233825725614 -0.0756892778194282 ENSG00000143321 HDGF
ENST00000477306 0.282307159168205 0.0689013919691859 -0.0811903668423466 ENSG00000143321 HDGF
ENST00000368206 0.526053202262074 0.231307996641318 -0.0481942104235603 ENSG00000143321 HDGF
ENST00000469145 0.66544125290623 0.378278444035622 -0.0370389124174086 ENSG00000143321 HDGF
ENST00000471377 0.791190142510145 0.56136109998036 -0.0232294813460812 ENSG00000143321 HDGF
ENST00000495212 0.628437374288173 0.334085588122628 -0.0406018054794915 ENSG00000143321 HDGF
ENST00000491853 0.387817859557387 0.128527075274507 -0.0691172062971528 ENSG00000143294 PRCC
ENST00000271526 0.536118973426502 0.240561346927999 -0.0549037923599108 ENSG00000143294 PRCC
ENST00000473387 0.259649564556816 0.0585590660602974 -0.101900506952075 ENSG00000143294 PRCC
ENST00000353233 0.548957533800584 0.252694899888894 -0.0535089952239046 ENSG00000143294 PRCC
ENST00000338302 0.950158931408269 0.87253488547408 0.00767727434758585 ENSG00000187800 PEAR1
ENST00000292357 0.950158931408269 0.87253488547408 0.00767727434758585 ENSG00000187800 PEAR1
ENST00000469390 0.909693393244661 0.78053622621045 0.0143462515468585 ENSG00000187800 PEAR1
ENST00000368194 0.316761802505294 0.0874334543208742 -0.0772307318303758 ENSG00000132694 ARHGEF11
ENST00000361409 0.309106543690538 0.0831288337659583 -0.0804573258977556 ENSG00000132694 ARHGEF11
ENST00000368192 0.671944124523513 0.385650324481887 -0.038916204502362 ENSG00000117036 ETV3
ENST00000360089 0.00755607875089562 2.48814172292849e-05 -0.158850401220206 ENSG00000183853 KIRREL
ENST00000368173 0.00748958546620112 2.30268580584096e-05 -0.159460679160591 ENSG00000183853 KIRREL
ENST00000392272 0.00748958546620112 2.30268580584096e-05 -0.159460679160591 ENSG00000183853 KIRREL
ENST00000359209 0.00748958546620112 2.2892327266922e-05 -0.161087336505471 ENSG00000183853 KIRREL
ENST00000416935 0.00256368027957052 3.72017900369289e-06 -0.183648111459858 ENSG00000183853 KIRREL
ENST00000368172 0.725206463073784 0.458151530604621 -0.025492501115704 ENSG00000183853 KIRREL
ENST00000426592 0.399961674462063 0.135788446890501 0.0877567484457981 ENSG00000163565 IFI16
ENST00000447473 0.359028716192104 0.110980354130151 0.0930464974737181 ENSG00000163565 IFI16
ENST00000340979 0.298969933325084 0.0776569840951932 0.0903911274518303 ENSG00000163565 IFI16
ENST00000368131 0.298969933325084 0.0776569840951932 0.0903911274518303 ENSG00000163565 IFI16
ENST00000493884 0.301066833506235 0.0788142655858044 0.0900338709148406 ENSG00000163565 IFI16
ENST00000368132 0.301066833506235 0.0788142655858044 0.0900338709148406 ENSG00000163565 IFI16
ENST00000483916 0.301066833506235 0.0788142655858044 0.0900338709148406 ENSG00000163565 IFI16
ENST00000295809 0.29899811114581 0.0777276792524096 0.0903811622454427 ENSG00000163565 IFI16
ENST00000359709 0.299369087743311 0.0779723029544269 0.0903456421725242 ENSG00000163565 IFI16
ENST00000430894 0.299369087743311 0.0779723029544269 0.0903456421725242 ENSG00000163565 IFI16
ENST00000448393 0.273819538705063 0.0647594658167611 0.0939507828739536 ENSG00000163565 IFI16
ENST00000474473 0.305075808129171 0.0807356632429947 0.105829520836774 ENSG00000163565 IFI16
ENST00000562225 0.557890192367746 0.261601843626824 0.0684302548264817 ENSG00000163565 IFI16
ENST00000368096 0.921222682234395 0.805513064237213 0.00805766864424528 ENSG00000158710 TAGLN2
ENST00000368097 0.931604944010277 0.82778901874942 0.00713208762872651 ENSG00000158710 TAGLN2
ENST00000478033 0.520906839597557 0.226942185773471 0.0382829055518426 ENSG00000158710 TAGLN2
ENST00000320307 0.473212579990197 0.188817877401741 0.0417940830343712 ENSG00000158710 TAGLN2
ENST00000397334 0.404925637774871 0.139065933104456 0.0470206926561999 ENSG00000158710 TAGLN2
ENST00000314485 0.617911641298442 0.321996999998203 0.0563783601900829 ENSG00000162729 IGSF8
ENST00000368086 0.617911641298442 0.321996999998203 0.0563783601900829 ENSG00000162729 IGSF8
ENST00000418602 0.108057845549609 0.00986757340535576 -0.193357955198114 ENSG00000227741 RP11-536C5.7
ENST00000360472 0.758832789713787 0.506966146588253 -0.0263598102256298 ENSG00000162734 PEA15
ENST00000582216 0.881683752644441 0.726160846298728 -0.0229950767120638 ENSG00000265381 AL121987.1
ENST00000368077 0.69104810634352 0.409868640803823 -0.0331750699812125 ENSG00000162734 PEA15
ENST00000368076 0.759035975764693 0.507377601668256 -0.0263369957546979 ENSG00000162734 PEA15
ENST00000488858 0.581380237210546 0.28430869391495 -0.0483870560590742 ENSG00000162734 PEA15
ENST00000368073 0.885038895975251 0.732477812660702 0.0123407965597909 ENSG00000132716 DCAF8
ENST00000326837 0.885038895975251 0.732447528284223 0.0123406904571006 ENSG00000132716 DCAF8
ENST00000368074 0.885038895975251 0.73248789261013 0.0123424170778755 ENSG00000132716 DCAF8
ENST00000477163 0.30472452631813 0.0805633324063652 0.078330488382413 ENSG00000132716 DCAF8
ENST00000556710 0.699029679666804 0.42103946467211 0.0256191384840573 ENSG00000258465 DCAF8
ENST00000608310 0.699029679666804 0.42103946467211 0.0256191384840573 ENSG00000132716 DCAF8
ENST00000461888 0.960144727881576 0.895605096996333 0.00510410604914154 ENSG00000132716 DCAF8
ENST00000490368 0.376401281667238 0.121977487821135 0.0746850878872064 ENSG00000132716 DCAF8
ENST00000497354 0.733436467725241 0.469243783027878 0.0422123271876695 ENSG00000132716 DCAF8
ENST00000466253 0.984882435376164 0.956167380533381 0.00284902270326515 ENSG00000132716 DCAF8
ENST00000610139 0.694480926377308 0.414798876726258 -0.040372204491328 ENSG00000132716 DCAF8
ENST00000475733 0.694483202909394 0.414858621445481 -0.0403712674685982 ENSG00000132716 DCAF8
ENST00000447377 0.981894458559471 0.949250824831252 -0.00334613358825623 ENSG00000132716 DCAF8
ENST00000495887 0.767868538640496 0.520901636598333 0.0345850596735793 ENSG00000132716 DCAF8
ENST00000440682 0.958288953973473 0.891606326505338 -0.00728918188619301 ENSG00000132716 DCAF8
ENST00000407642 0.929486474466618 0.82314635566636 0.0123608181761542 ENSG00000132716 DCAF8
ENST00000485079 0.258598238484016 0.0581262931471566 0.0752519312059413 ENSG00000258465 DCAF8
ENST00000419626 0.989237340897074 0.967275344867966 -0.00242728702500813 ENSG00000132716 DCAF8
ENST00000368072 0.539035569888644 0.243074029220004 0.0471008916464583 ENSG00000162735 PEX19
ENST00000472750 0.543741362795325 0.247582784908759 0.046768379044047 ENSG00000162735 PEX19
ENST00000467711 0.393226073111354 0.131599639626435 0.081683247383511 ENSG00000162735 PEX19
ENST00000440949 0.529560235953571 0.234426362079834 0.0491307036737898 ENSG00000162735 PEX19
ENST00000532508 0.671367301414704 0.384882114025415 0.0391488570336527 ENSG00000162735 PEX19
ENST00000462644 0.740023003670004 0.478911300150036 0.0330026534111733 ENSG00000162735 PEX19
ENST00000532643 0.777128972405033 0.535512299782007 0.028609809552787 ENSG00000162735 PEX19
ENST00000392220 0.739747117067328 0.47851417690922 0.0338100335968065 ENSG00000162735 PEX19
ENST00000533699 0.919664217641681 0.801592280486873 0.0126640544940722 ENSG00000162735 PEX19
ENST00000533104 0.964363796012083 0.905109717958833 0.00596694723070658 ENSG00000162735 PEX19
ENST00000524939 0.851234130088399 0.669274898399681 0.0226098039463067 ENSG00000162735 PEX19
ENST00000368069 0.862596664026553 0.690805897387093 -0.0109943366191327 ENSG00000122218 COPA
ENST00000241704 0.848351130166238 0.662673310694143 -0.0120665519728331 ENSG00000122218 COPA
ENST00000545284 0.929326570929572 0.822877253746706 -0.00852854627434884 ENSG00000122218 COPA
ENST00000481040 0.687671296771377 0.405856608287885 -0.046955132207185 ENSG00000122218 COPA
ENST00000541366 0.681269472465132 0.397525387280166 -0.0321715156510131 ENSG00000122218 COPA
ENST00000545266 0.598554133350348 0.301749142460331 -0.0624433912892703 ENSG00000122218 COPA
ENST00000294785 0.892518630699252 0.746582951558048 0.0126123082513094 ENSG00000162736 NCSTN
ENST00000368063 0.894862098685032 0.750791219276232 0.0124012522924946 ENSG00000162736 NCSTN
ENST00000437169 0.707830455916849 0.433273042968065 0.0367457875927818 ENSG00000162736 NCSTN
ENST00000535857 0.886457019342257 0.735072733453039 0.0132730440395908 ENSG00000162736 NCSTN
ENST00000421914 0.926632377592266 0.817285205932277 0.00918431812233166 ENSG00000162736 NCSTN
ENST00000465223 0.985353732797145 0.957497035848239 0.00271307405300696 ENSG00000162736 NCSTN
ENST00000438008 0.744106318132165 0.485047033108704 0.0314711259329507 ENSG00000162736 NCSTN
ENST00000467837 0.767748424793155 0.520721169866871 0.0293950498153073 ENSG00000162736 NCSTN
ENST00000491332 0.79028007410826 0.559688604352457 0.0266646551109863 ENSG00000162736 NCSTN
ENST00000392212 0.902431594575379 0.765250307194902 0.0115921291198966 ENSG00000162736 NCSTN
ENST00000459963 0.876304313538287 0.716519955440541 -0.0175334499004179 ENSG00000162736 NCSTN
ENST00000424645 0.998187799034797 0.994677162495257 0.00031946854089704 ENSG00000162736 NCSTN
ENST00000368065 0.876981239415332 0.717711056739851 0.015828922464656 ENSG00000162736 NCSTN
ENST00000424754 0.692997902258868 0.41259882173669 -0.0425497622103896 ENSG00000162736 NCSTN
ENST00000435149 0.684269946283371 0.401966584012571 -0.0409970691803243 ENSG00000162736 NCSTN
ENST00000491390 0.425687507155938 0.153463545796766 -0.0767538978909037 ENSG00000162736 NCSTN
ENST00000469159 0.443916249480384 0.166683317146573 0.0775848790824866 ENSG00000162736 NCSTN
ENST00000368020 0.362011736784573 0.112741413785045 -0.100178455658764 ENSG00000158773 USF1
ENST00000368021 0.34641061329256 0.103624469657102 -0.100504220400808 ENSG00000158773 USF1
ENST00000435396 0.34641061329256 0.103624469657102 -0.100504220400808 ENSG00000158773 USF1
ENST00000473969 0.409370893224991 0.14215408128401 -0.0950843864639722 ENSG00000158773 USF1
ENST00000468311 0.161917365791558 0.0227236167665021 -0.0876327155815411 ENSG00000143256 PFDN2
ENST00000368010 0.161237212693755 0.022548372671137 -0.0878850229475263 ENSG00000143256 PFDN2
ENST00000368008 0.400921565081683 0.136599150597297 0.0755930901324008 ENSG00000158793 NIT1
ENST00000472996 0.276591326971968 0.0659173296249858 0.10424010491353 ENSG00000158796 DEDD
ENST00000368006 0.312679567012578 0.0850747631261899 0.0923665275887108 ENSG00000158796 DEDD
ENST00000458050 0.308675868250269 0.0827565102201708 0.0936767437502099 ENSG00000158796 DEDD
ENST00000392188 0.354170562499086 0.108201635664197 0.0865956762101355 ENSG00000158796 DEDD
ENST00000545495 0.354170562499086 0.108201635664197 0.0865956762101355 ENSG00000158796 DEDD
ENST00000489249 0.248989111942114 0.0537562975142655 0.107042010687458 ENSG00000158796 DEDD
ENST00000490843 0.223590201979208 0.0437452931538068 0.11233481676264 ENSG00000158796 DEDD
ENST00000464113 0.259354209197331 0.0583733078761825 0.10772647165751 ENSG00000158796 DEDD
ENST00000473679 0.24924491849947 0.0539600966769299 0.109900214257755 ENSG00000158796 DEDD
ENST00000463227 0.275737189642053 0.0655115740618509 0.106102806934975 ENSG00000158796 DEDD
ENST00000496632 0.275315533448566 0.065351073286022 0.10655882177452 ENSG00000158796 DEDD
ENST00000467540 0.484622408422128 0.197889887677803 -0.0574901177109643 ENSG00000143222 UFC1
ENST00000368003 0.24158399225078 0.0506155292136866 -0.082842915022128 ENSG00000143222 UFC1
ENST00000420498 0.243077204167736 0.0511370186175168 -0.0820851804723477 ENSG00000224985 RP11-297K8.2
ENST00000483191 0.217194541662654 0.0412916918672916 -0.0880979932884479 ENSG00000143222 UFC1
ENST00000482672 0.334263438175953 0.0968008753955446 -0.0783075107582168 ENSG00000143222 UFC1
ENST00000473766 0.389119193613712 0.129182765479176 -0.0683310867959992 ENSG00000143222 UFC1
ENST00000463735 0.355809241207462 0.109128425929197 -0.0771627787286616 ENSG00000143222 UFC1
ENST00000497522 0.884589205033322 0.731474568115067 -0.0175315709403178 ENSG00000143224 PPOX
ENST00000495483 0.839695618450452 0.646934768637486 -0.0235540338910502 ENSG00000143224 PPOX
ENST00000535223 0.878204178459244 0.720035279596617 -0.0183740183413369 ENSG00000143224 PPOX
ENST00000432542 0.877995490332368 0.719510395753888 -0.0183866475063269 ENSG00000143224 PPOX
ENST00000319769 0.478283666683888 0.19281900314481 -0.0714678932034451 ENSG00000158850 B4GALT3
ENST00000470882 0.495942647854589 0.206498221491918 -0.0692341592029301 ENSG00000158850 B4GALT3
ENST00000367998 0.47854950333784 0.192970689180825 -0.0714544707923802 ENSG00000158850 B4GALT3
ENST00000466504 0.930407231199166 0.825115015330277 -0.0128570157274327 ENSG00000158850 B4GALT3
ENST00000367996 0.836391277013613 0.640815261967027 -0.0272832396471276 ENSG00000158859 ADAMTS4
ENST00000479948 0.400249609080764 0.13595323363218 -0.0699851764022981 ENSG00000158864 NDUFS2
ENST00000496133 0.532257566490618 0.236711748085149 -0.0533337702247586 ENSG00000158864 NDUFS2
ENST00000367993 0.557147483252969 0.260642542983827 -0.0493664393282847 ENSG00000158864 NDUFS2
ENST00000496553 0.711662049813586 0.439042737644521 -0.0393016420759211 ENSG00000158864 NDUFS2
ENST00000392179 0.556215142450819 0.259699277623354 -0.0495300723034873 ENSG00000158864 NDUFS2
ENST00000467295 0.709923590100338 0.436370766258103 -0.0369324479850279 ENSG00000158864 NDUFS2
ENST00000475570 0.709923590100338 0.436389065111179 -0.0467021347932242 ENSG00000158864 NDUFS2
ENST00000476409 0.67130895327766 0.384798708130637 -0.040725676142929 ENSG00000158864 NDUFS2
ENST00000478866 0.765481044343856 0.517294283750641 -0.0323279169469286 ENSG00000158864 NDUFS2
ENST00000473321 0.980514731686091 0.945782428084281 -0.00409315118539577 ENSG00000158864 NDUFS2
ENST00000483804 0.511466852302852 0.219223188164262 -0.0580590758437272 ENSG00000158864 NDUFS2
ENST00000480762 0.735337029125393 0.471524105568836 -0.0345060860421279 ENSG00000158864 NDUFS2
ENST00000465923 0.657378327256824 0.369085411087712 -0.0445952950522807 ENSG00000158864 NDUFS2
ENST00000493849 0.554445266896125 0.258181370561282 -0.0634015687076029 ENSG00000158864 NDUFS2
ENST00000367975 0.0560501876531215 0.00254095036525891 -0.147980302325263 ENSG00000143252 SDHC
ENST00000342751 0.0556905772370415 0.00247619585497338 -0.148277561145901 ENSG00000143252 SDHC
ENST00000432287 0.097115516461823 0.007877670974167 -0.12681580289133 ENSG00000143252 SDHC
ENST00000392169 0.0895877208453298 0.00672338081534261 -0.131309064189941 ENSG00000143252 SDHC
ENST00000513009 0.176715798824423 0.0271888409561817 -0.104778685307323 ENSG00000143252 SDHC
ENST00000504963 0.0821854931987325 0.00567097027597296 -0.133361744169504 ENSG00000143252 SDHC
ENST00000470743 0.0822802436275929 0.00568516194435333 -0.132735641242006 ENSG00000143252 SDHC
ENST00000513700 0.060108175746579 0.00295932884592676 -0.146263256281563 ENSG00000143252 SDHC
ENST00000367942 0.845067202466522 0.655938506536478 0.0186117929774648 ENSG00000118217 ATF6
ENST00000545294 0.0700816839850809 0.00409886835616847 0.120321591012994 ENSG00000152332 UHMK1
ENST00000538489 0.0585926393278979 0.00279937377935779 0.150518557163694 ENSG00000152332 UHMK1
ENST00000489294 0.0585926393278979 0.00279937377935779 0.150518557163694 ENSG00000152332 UHMK1
ENST00000282169 0.0656661627897445 0.00357654749951115 0.134897407629236 ENSG00000152332 UHMK1
ENST00000367926 0.991848126421615 0.97447845325572 -0.0010555318502661 ENSG00000117143 UAP1
ENST00000271469 0.991848126421615 0.97447845325572 -0.0010555318502661 ENSG00000117143 UAP1
ENST00000476240 0.729933761004198 0.46482251909191 -0.0333962707625415 ENSG00000117143 UAP1
ENST00000367924 0.970514023931423 0.919970806490536 -0.00339310010743779 ENSG00000117143 UAP1
ENST00000367925 0.970514023931423 0.919970806490536 -0.00339310010743779 ENSG00000117143 UAP1
ENST00000474728 0.739299547503762 0.477702477441758 0.0291789672297217 ENSG00000117143 UAP1
ENST00000486089 0.753852593530793 0.499740092745995 0.040459593560709 ENSG00000117143 UAP1
ENST00000446985 0.882245919322514 0.726917820258862 -0.018443499645861 ENSG00000162733 DDR2
ENST00000415555 0.912322211557901 0.785043147253825 -0.0140618160044802 ENSG00000162733 DDR2
ENST00000367922 0.148625697082342 0.0191750595428883 0.0723803152466842 ENSG00000162733 DDR2
ENST00000367921 0.869775949156858 0.705031543465918 0.0135877185048138 ENSG00000162733 DDR2
ENST00000433757 0.984311736800103 0.954682766898656 0.00309774873838697 ENSG00000162733 DDR2
ENST00000421743 0.144542756560189 0.0179629709373058 0.108699132935434 ENSG00000117152 RGS4
ENST00000527393 0.93852397834439 0.841357622869496 -0.00885162174669991 ENSG00000117152 RGS4
ENST00000367909 0.144367287563963 0.0179357930189043 0.108708063616071 ENSG00000117152 RGS4
ENST00000531057 0.99249259475956 0.977278018593429 0.00124680995973685 ENSG00000117152 RGS4
ENST00000527809 0.990482834479624 0.970286949924823 -0.00161410827975648 ENSG00000117152 RGS4
ENST00000367908 0.144187287918332 0.0179037838277327 0.108775311147206 ENSG00000117152 RGS4
ENST00000491263 0.144195746076012 0.0179091159548194 0.108765951312375 ENSG00000117152 RGS4
ENST00000533019 0.778556070384554 0.538263863248106 -0.0277277181113188 ENSG00000117152 RGS4
ENST00000367906 0.96468265004781 0.905797029101257 -0.00505443315348271 ENSG00000117152 RGS4
ENST00000528938 0.812736697395431 0.599679084599646 -0.0231271630518919 ENSG00000117152 RGS4
ENST00000340699 0.39650349910768 0.133806489647734 -0.0998959841226431 ENSG00000185630 PBX1
ENST00000420696 0.554213870452032 0.257931484265345 -0.0627276056935723 ENSG00000185630 PBX1
ENST00000540236 0.525908742209881 0.231079584439377 -0.070377843619692 ENSG00000185630 PBX1
ENST00000367897 0.324917585348794 0.0914283442534374 -0.109939214545354 ENSG00000185630 PBX1
ENST00000401534 0.423962417322743 0.152100224282851 -0.0962679928741155 ENSG00000185630 PBX1
ENST00000498497 0.400991399934291 0.136682624452971 -0.104956892909768 ENSG00000185630 PBX1
ENST00000559240 0.3249563378506 0.0914498906583201 -0.11202540964521 ENSG00000185630 PBX1
ENST00000559578 0.490122002982442 0.201752502296079 -0.0875830697718121 ENSG00000185630 PBX1
ENST00000560469 0.342555684564845 0.101233387582091 -0.10626314629561 ENSG00000185630 PBX1
ENST00000496120 0.309076824346598 0.0830845665612876 -0.111147634550582 ENSG00000185630 PBX1
ENST00000468104 0.324549290355626 0.0912049118210848 -0.108034308032567 ENSG00000185630 PBX1
ENST00000560641 0.415209802301048 0.146094340506767 -0.0945515741616063 ENSG00000185630 PBX1
ENST00000482110 0.557687800440362 0.261091931427327 -0.0772490179664346 ENSG00000185630 PBX1
ENST00000558796 0.647280118068673 0.35776742243139 -0.0488893894335779 ENSG00000185630 PBX1
ENST00000540246 0.896693507974042 0.753945213069036 -0.0178475596660563 ENSG00000185630 PBX1
ENST00000367889 0.426368137929546 0.153816051281633 0.0575695117405097 ENSG00000143198 MGST3
ENST00000367888 0.418289640217228 0.148196180544602 0.0586653636793883 ENSG00000143198 MGST3
ENST00000461308 0.128638991278625 0.0141581387186402 0.100849648386597 ENSG00000143198 MGST3
ENST00000495447 0.424664531214154 0.152637741695274 0.057789119817172 ENSG00000143198 MGST3
ENST00000367885 0.424664531214154 0.152637741695274 0.057789119817172 ENSG00000143198 MGST3
ENST00000367884 0.424886681918785 0.152771708986538 0.0577917335518024 ENSG00000143198 MGST3
ENST00000488688 0.220354001876285 0.0425056746396765 0.0820135164097345 ENSG00000143198 MGST3
ENST00000367883 0.410240288924533 0.142993180255227 0.059486687028347 ENSG00000143198 MGST3
ENST00000367886 0.422187539450771 0.150890103073165 0.0583765138763084 ENSG00000143198 MGST3
ENST00000609263 0.285742230964278 0.0708356043787221 0.0793554336233971 ENSG00000143198 MGST3
ENST00000477450 0.354681080811057 0.108498679338001 0.0708732179380565 ENSG00000143198 MGST3
ENST00000354775 0.247473845023904 0.053065626167315 0.0784278532490445 ENSG00000143149 ALDH9A1
ENST00000463610 0.131370722112087 0.0147276375101845 0.141585973847267 ENSG00000143149 ALDH9A1
ENST00000538148 0.338721120343723 0.0991222555144777 0.0698579441548611 ENSG00000143149 ALDH9A1
ENST00000491436 0.648391002484472 0.358887652662562 0.0490355615307696 ENSG00000143149 ALDH9A1
ENST00000461664 0.854804879850565 0.675329512927517 -0.0251294913035638 ENSG00000143149 ALDH9A1
ENST00000392129 0.0703815091972265 0.0041598427874267 -0.125716247979916 ENSG00000143183 TMCO1
ENST00000367881 0.0734650289053723 0.00454084951163956 -0.124392748817723 ENSG00000143183 TMCO1
ENST00000580248 0.0703542379865136 0.00415085480021849 -0.125297424117647 ENSG00000143183 TMCO1
ENST00000464650 0.0798362188448433 0.00537756716240938 -0.124838049922003 ENSG00000143183 TMCO1
ENST00000476143 0.0185414450254172 0.000218063296376226 -0.199125797992115 ENSG00000143183 TMCO1
ENST00000481278 0.0324316366749147 0.000792810883145518 -0.190644925170111 ENSG00000143183 TMCO1
ENST00000465705 0.0312407611158796 0.00073289551583428 -0.193829619934803 ENSG00000143183 TMCO1
ENST00000367879 0.0464620706380663 0.00163886154803121 -0.141530975119127 ENSG00000143179 UCK2
ENST00000372212 0.048988256189784 0.00180361212605266 -0.143283035387179 ENSG00000143179 UCK2
ENST00000462329 0.672151280510764 0.385831741333525 -0.046782838191861 ENSG00000143179 UCK2
ENST00000464197 0.582775343826248 0.286236410131323 -0.0589564433954814 ENSG00000143179 UCK2
ENST00000469256 0.588621191229781 0.291669527534347 -0.0576253422546874 ENSG00000143179 UCK2
ENST00000470820 0.569598121177325 0.2723372472514 -0.0603160633078084 ENSG00000143179 UCK2
ENST00000479872 0.176847886572478 0.0272516565798451 -0.117044792554229 ENSG00000143179 UCK2
ENST00000536514 0.873137725529633 0.711105637195095 0.0201848625990974 ENSG00000143157 POGK
ENST00000537173 0.273108965073209 0.0644411557527815 0.0977329753235185 ENSG00000143157 POGK
ENST00000367876 0.167262877198953 0.0243307865161968 0.114006778712193 ENSG00000143157 POGK
ENST00000367875 0.229534376212527 0.0459855613979613 0.100528824381393 ENSG00000143157 POGK
ENST00000367866 0.787662071969742 0.555319050770317 0.0367769899119454 ENSG00000143190 POU2F1
ENST00000367865 0.787662071969742 0.555319050770317 0.0367769899119454 ENSG00000143190 POU2F1
ENST00000271411 0.787662071969742 0.555319050770317 0.0367769899119454 ENSG00000143190 POU2F1
ENST00000370509 0.429434965833939 0.15590106271922 0.0921233525294971 ENSG00000143162 CREG1
ENST00000464954 0.0583833060030678 0.00277514040106114 -0.162275627455836 ENSG00000197965 MPZL1
ENST00000359523 0.495222654626438 0.205929355369237 -0.0442750116186597 ENSG00000197965 MPZL1
ENST00000448405 0.479916716513166 0.193978999247764 -0.0517771286747338 ENSG00000197965 MPZL1
ENST00000392121 0.491320064909831 0.202780167503379 -0.0446401475457495 ENSG00000197965 MPZL1
ENST00000465787 0.0490635072801837 0.00182071440786002 -0.149688682161977 ENSG00000197965 MPZL1
ENST00000474859 0.104267325683024 0.00910423092759893 -0.119209798364595 ENSG00000197965 MPZL1
ENST00000474729 0.462493111247986 0.180438737832667 -0.0692484900611542 ENSG00000197965 MPZL1
ENST00000367853 0.910110110408208 0.781558932018538 -0.0141377666468598 ENSG00000197965 MPZL1
ENST00000403379 0.560378209290634 0.264054595335025 0.060085790836987 ENSG00000197965 MPZL1
ENST00000271373 0.954217577571407 0.882232306752609 -0.00966366547462259 ENSG00000143158 MPC2
ENST00000367843 0.937622588847566 0.839555276105695 0.00868205049166476 ENSG00000143164 DCAF6
ENST00000470721 0.957312364836126 0.889434760575772 -0.00671994062071635 ENSG00000143164 DCAF6
ENST00000432587 0.931606733808422 0.827983305348797 0.00932525904326414 ENSG00000143164 DCAF6
ENST00000312263 0.934712728839614 0.833804104840797 0.00900188079632151 ENSG00000143164 DCAF6
ENST00000367840 0.913770516261703 0.788568757950362 0.0115778123922278 ENSG00000143164 DCAF6
ENST00000489398 0.862259025169459 0.690094627511338 -0.0224496571899663 ENSG00000143164 DCAF6
ENST00000367833 0.262597609794137 0.0599349622678766 0.0872762527127461 ENSG00000143155 TIPRL
ENST00000367830 0.772979967582711 0.528158710045257 0.034025296625574 ENSG00000143155 TIPRL
ENST00000271375 0.439518115959678 0.16372464363966 -0.0690038741807226 ENSG00000213064 SFT2D2
ENST00000367816 0.563542340476213 0.267020015433633 0.0729052097064135 ENSG00000143153 ATP1B1
ENST00000499679 0.340158587845172 0.0998320146501303 0.110951878967605 ENSG00000143153 ATP1B1
ENST00000472647 0.953564762061001 0.880375128273662 -0.00868376976659455 ENSG00000143156 NME7
ENST00000367811 0.953564762061001 0.880543307328372 -0.00867374144039221 ENSG00000143156 NME7
ENST00000525440 0.963051035635635 0.902328855250395 -0.00709234640585108 ENSG00000143156 NME7
ENST00000367807 0.469239549823894 0.185637353531126 0.0781567110600267 ENSG00000117475 BLZF1
ENST00000367808 0.0974530966323874 0.00794825077460162 0.13808795248916 ENSG00000117475 BLZF1
ENST00000329281 0.116878986046495 0.0116939869578443 0.126339456181871 ENSG00000117475 BLZF1
ENST00000420531 0.470442901189081 0.186848591633533 0.0804761710196874 ENSG00000117475 BLZF1
ENST00000426663 0.24794385659278 0.0532805882481662 0.108036560400495 ENSG00000117475 BLZF1
ENST00000236137 0.701505532249731 0.424703980562479 0.0529730308587212 ENSG00000117479 SLC19A2
ENST00000367804 0.701456481477953 0.42461713399142 0.0529705165736293 ENSG00000117479 SLC19A2
ENST00000367767 0.39173161099565 0.130764256141073 0.0836315375230564 ENSG00000075945 KIFAP3
ENST00000361580 0.398033786698169 0.134608166665414 0.0828262848965061 ENSG00000075945 KIFAP3
ENST00000367765 0.338595967670934 0.0990255135225402 0.0934830759406517 ENSG00000075945 KIFAP3
ENST00000540905 0.287500829852035 0.0717361424686615 0.109124135916947 ENSG00000075945 KIFAP3
ENST00000538366 0.397826142874313 0.134428319067913 0.0828352437657634 ENSG00000075945 KIFAP3
ENST00000367763 0.245862489699842 0.0524639596081484 0.120696680314938 ENSG00000120370 GORAB
ENST00000498166 0.246105888700467 0.0525950669084065 0.120674699166993 ENSG00000120370 GORAB
ENST00000553786 0.805839668339702 0.587784371992575 0.0332237352141742 ENSG00000116132 PRRX1
ENST00000367760 0.59725878597718 0.300638204085248 0.059906466811219 ENSG00000116132 PRRX1
ENST00000239461 0.176326496344482 0.0270562634869684 0.12274913438417 ENSG00000116132 PRRX1
ENST00000497230 0.667894121530948 0.38105027357421 0.0515813928656692 ENSG00000116132 PRRX1
ENST00000476867 0.629941695867649 0.335955820206569 0.0586663477882398 ENSG00000116132 PRRX1
ENST00000495280 0.572892301813897 0.274967415063565 0.0682978899792803 ENSG00000116132 PRRX1
ENST00000392078 0.447867462765474 0.169683376976092 -0.042412658099022 ENSG00000117523 PRRC2C
ENST00000426496 0.447867462765474 0.169683376976092 -0.042412658099022 ENSG00000117523 PRRC2C
ENST00000476522 0.837433398874357 0.643153148673485 -0.0189151867928585 ENSG00000117523 PRRC2C
ENST00000367742 0.622442359642599 0.327560407560839 -0.0276997740748414 ENSG00000117523 PRRC2C
ENST00000338920 0.622442359642599 0.327560407560839 -0.0276997740748414 ENSG00000117523 PRRC2C
ENST00000467601 0.736244736168996 0.472904929323016 -0.0352791441812289 ENSG00000117523 PRRC2C
ENST00000463586 0.755186658999642 0.501593877429774 0.0407602022827751 ENSG00000117523 PRRC2C
ENST00000495585 0.938587206851918 0.841468932144765 0.00573965213431527 ENSG00000117523 PRRC2C
ENST00000498596 0.211199096127832 0.0392465371472586 0.10253018568368 ENSG00000117523 PRRC2C
ENST00000458517 0.468735652554546 0.185132338169056 0.0721688273891386 ENSG00000010165 METTL13
ENST00000485629 0.538691473317524 0.242848113213094 0.0726745439173641 ENSG00000010165 METTL13
ENST00000362019 0.413960787932755 0.145388970223068 0.0781370358981603 ENSG00000010165 METTL13
ENST00000367737 0.414346968488675 0.145604577577076 0.0781252070222435 ENSG00000010165 METTL13
ENST00000361735 0.414346968488675 0.145604577577076 0.0781252070222435 ENSG00000010165 METTL13
ENST00000358155 0.107339140270517 0.00969481612883934 0.159641793448298 ENSG00000197959 DNM3
ENST00000355305 0.104533810290473 0.00915779343387847 0.161364019193849 ENSG00000197959 DNM3
ENST00000367731 0.107339140270517 0.00969481612883934 0.159641793448298 ENSG00000197959 DNM3
ENST00000520906 0.0811163964013759 0.00554890961392802 0.172371869878992 ENSG00000197959 DNM3
ENST00000523513 0.0727298766838297 0.00445592842749783 0.178581469831736 ENSG00000197959 DNM3
ENST00000417354 0.0478095946525728 0.00171486891904001 0.200635755767 ENSG00000230630 DNM3OS
ENST00000367723 0.282187694001523 0.0687992092532105 0.0842798419369526 ENSG00000094975 SUCO
ENST00000608151 0.28245595620196 0.0689744917604355 0.0842064431853277 ENSG00000094975 SUCO
ENST00000610051 0.599138070955525 0.302333327812875 0.0486859418292133 ENSG00000094975 SUCO
ENST00000263688 0.292778017587524 0.0744200411947153 0.082642189216701 ENSG00000094975 SUCO
ENST00000608804 0.924933920913217 0.813462881211608 -0.0147130378097164 ENSG00000094975 SUCO
ENST00000367716 0.670642437294617 0.384129694884408 -0.0591619106882387 ENSG00000203739 RP11-296O14.3
ENST00000340385 0.491304558800964 0.202616430947542 0.040522137435582 ENSG00000117592 PRDX6
ENST00000460950 0.832131431608028 0.632814342347101 0.0190793111856908 ENSG00000117592 PRDX6
ENST00000470017 0.700738001418311 0.42360281282499 0.0267403256833385 ENSG00000117592 PRDX6
ENST00000546011 0.929960103259357 0.824285964423441 -0.0107624979223951 ENSG00000076321 KLHL20
ENST00000209884 0.8181292877375 0.607508788338194 0.0249237763079413 ENSG00000076321 KLHL20
ENST00000361951 0.479000217947546 0.193207774774009 0.0677717672045666 ENSG00000117593 DARS2
ENST00000239457 0.474675170812221 0.189956189920776 0.0688465618802411 ENSG00000117593 DARS2
ENST00000449289 0.58446228822199 0.287873156623852 0.0425432493117027 ENSG00000234741 GAS5
ENST00000450589 0.58446228822199 0.287892692462673 0.0425420734367007 ENSG00000234741 GAS5
ENST00000431268 0.58446228822199 0.287873156623852 0.0425432493117027 ENSG00000234741 GAS5
ENST00000414075 0.715365804280017 0.445485900634087 0.0314085376920319 ENSG00000234741 GAS5
ENST00000436656 0.58446228822199 0.287873156623852 0.0425432493117027 ENSG00000234741 GAS5
ENST00000430245 0.597226268115925 0.300567446068761 0.0415152863565835 ENSG00000234741 GAS5
ENST00000412059 0.58446228822199 0.287892692462673 0.0425420734367007 ENSG00000234741 GAS5
ENST00000452197 0.58446228822199 0.287869514752426 0.0425421836461186 ENSG00000234741 GAS5
ENST00000456812 0.582483246621144 0.285881764524508 0.0435332060032669 ENSG00000234741 GAS5
ENST00000448718 0.582483246621144 0.285881764524508 0.0435332060032669 ENSG00000234741 GAS5
ENST00000436285 0.582483246621144 0.285881764524508 0.0435332060032669 ENSG00000234741 GAS5
ENST00000454813 0.986184135029712 0.9602048833702 0.00261016370422397 ENSG00000234741 GAS5
ENST00000422183 0.582389598901295 0.285692654977368 0.0435352426167193 ENSG00000234741 GAS5
ENST00000422207 0.985978600660731 0.959494807880703 0.00265650860041224 ENSG00000234741 GAS5
ENST00000454068 0.576280332178616 0.279195857598308 0.0433286728221849 ENSG00000234741 GAS5
ENST00000444470 0.988558364097866 0.965795676195216 0.00224936831646316 ENSG00000234741 GAS5
ENST00000434796 0.985978600660731 0.959674587538475 0.00265399678710393 ENSG00000234741 GAS5
ENST00000449589 0.587265678935591 0.290161173574582 0.0423569583339533 ENSG00000234741 GAS5
ENST00000422008 0.616199138961354 0.320468948684042 0.0407056601585098 ENSG00000234741 GAS5
ENST00000442067 0.633573598108107 0.340726149734169 0.0405105457200566 ENSG00000234741 GAS5
ENST00000455838 0.706211559043536 0.431449646290941 0.034363343238287 ENSG00000234741 GAS5
ENST00000416952 0.718678662106339 0.450243785281124 0.0333000663620837 ENSG00000234741 GAS5
ENST00000456293 0.723469477957376 0.456367755415627 0.0330798824969689 ENSG00000234741 GAS5
ENST00000443799 0.702856090112937 0.426928325312312 0.0358810343299998 ENSG00000234741 GAS5
ENST00000451607 0.696355060317614 0.417551345979629 0.0374962577460574 ENSG00000234741 GAS5
ENST00000421068 0.751388617019849 0.496093738454707 0.0315286664392246 ENSG00000234741 GAS5
ENST00000432536 0.715629182545231 0.445935073663854 0.0358557281453183 ENSG00000234741 GAS5
ENST00000425771 0.741651628330991 0.481469221063587 0.0333310547429527 ENSG00000234741 GAS5
ENST00000458220 0.772636627675013 0.527777044347782 0.0305547628183989 ENSG00000234741 GAS5
ENST00000367701 0.259523935759879 0.0584489865815135 0.104716479174966 ENSG00000185278 ZBTB37
ENST00000258349 0.225534735536802 0.0445765930633834 0.11082727110524 ENSG00000135870 RC3H1
ENST00000367696 0.458495779387005 0.177593885299654 0.070948337457979 ENSG00000135870 RC3H1
ENST00000367694 0.513595163554652 0.221157792373046 0.0722757659674834 ENSG00000135870 RC3H1
ENST00000357444 0.78018726781834 0.541320544146552 -0.0408251730735763 ENSG00000152061 RABGAP1L
ENST00000367689 0.8159639819829 0.604395114656819 -0.0347266972525192 ENSG00000152061 RABGAP1L
ENST00000251507 0.680350768438509 0.396337348463167 -0.0543920383530125 ENSG00000152061 RABGAP1L
ENST00000457696 0.984248763018264 0.954548445009341 -0.00360233192788511 ENSG00000152061 RABGAP1L
ENST00000367690 0.810322080740315 0.595649351589935 -0.0362886951608943 ENSG00000152061 RABGAP1L
ENST00000526253 0.665732222886856 0.378500632273642 -0.0608386868670235 ENSG00000152061 RABGAP1L
ENST00000325589 0.465854362069831 0.182943173409229 -0.0928863730759953 ENSG00000152061 RABGAP1L
ENST00000367686 0.447201557735676 0.169139895608838 -0.0957904052873894 ENSG00000152061 RABGAP1L
ENST00000469553 0.447201557735676 0.169139895608838 -0.0957904052873894 ENSG00000152061 RABGAP1L
ENST00000367687 0.49017347425302 0.201816122884519 -0.0888295386549054 ENSG00000152061 RABGAP1L
ENST00000347255 0.479997169551537 0.19411702767732 -0.0903901185893742 ENSG00000152061 RABGAP1L
ENST00000489615 0.7356835617357 0.472130323159624 -0.0502367582002592 ENSG00000152061 RABGAP1L
ENST00000367681 0.499437606944135 0.20958315143449 0.0621879444587375 ENSG00000116161 CACYBP
ENST00000426793 0.80725035840626 0.590327348459063 0.0270515345938319 ENSG00000116161 CACYBP
ENST00000461977 0.447867462765474 0.169676338361546 0.0686138361326667 ENSG00000116161 CACYBP
ENST00000367679 0.460582385967823 0.179089855150635 0.066636162264884 ENSG00000116161 CACYBP
ENST00000483307 0.40296737973448 0.137746461692282 0.0744802334620576 ENSG00000116161 CACYBP
ENST00000473925 0.280985675476644 0.068192032605165 0.0901592078710428 ENSG00000116161 CACYBP
ENST00000406752 0.482062186294141 0.195848026418867 0.0692203729551146 ENSG00000116161 CACYBP
ENST00000405362 0.473905621705916 0.189317149406369 0.0690010280848467 ENSG00000116161 CACYBP
ENST00000461830 0.799690972689563 0.575860218780602 -0.0338867639976938 ENSG00000143207 RFWD2
ENST00000367667 0.769368247559411 0.52303880369065 -0.0382343762347254 ENSG00000143207 RFWD2
ENST00000367669 0.775990418165549 0.533735357421919 -0.0364011729638635 ENSG00000143207 RFWD2
ENST00000367666 0.795439136118226 0.568807366267112 -0.0345378148457018 ENSG00000143207 RFWD2
ENST00000308769 0.770237234857498 0.524411404005502 -0.0383206956788214 ENSG00000143207 RFWD2
ENST00000459744 0.841303972465507 0.649470775568689 -0.0303570968823263 ENSG00000143207 RFWD2
ENST00000354921 0.231938972242358 0.0468736615468957 0.117389694346737 ENSG00000254154 RP4-798P15.3
ENST00000466953 0.243664086346427 0.0514508740145845 0.115296289741637 ENSG00000254154 RP4-798P15.3
ENST00000464428 0.28313031955846 0.0694145892582664 0.106123954923461 ENSG00000254154 RP4-798P15.3
ENST00000448150 0.996776248689617 0.989586909325253 -0.000711286381771076 ENSG00000075391 RASAL2
ENST00000367649 0.889317103705627 0.740977683500907 -0.0188199508785888 ENSG00000075391 RASAL2
ENST00000465723 0.342280134562131 0.100954555241629 -0.106837184475931 ENSG00000075391 RASAL2
ENST00000462775 0.58446228822199 0.287841464036293 0.0540474075927737 ENSG00000075391 RASAL2
ENST00000433130 0.385970308365204 0.127570108989735 0.0887446622112292 ENSG00000075391 RASAL2
ENST00000495034 0.704029692837395 0.428601485689078 0.0458432953786733 ENSG00000116191 RALGPS2
ENST00000367635 0.14353995693865 0.0177101688200835 0.129753056789761 ENSG00000116191 RALGPS2
ENST00000367634 0.437363339257571 0.161903849615775 0.0768919042377488 ENSG00000116191 RALGPS2
ENST00000324778 0.679069839529871 0.394625318892849 0.0490828296623254 ENSG00000116191 RALGPS2
ENST00000263733 0.301583608937851 0.0790091602370669 0.0752528889910732 ENSG00000116199 FAM20B
ENST00000367627 0.701366835289343 0.424418794676597 -0.0415851884864274 ENSG00000186283 TOR3A
ENST00000352445 0.644846380623359 0.354083686363915 -0.045699415042324 ENSG00000186283 TOR3A
ENST00000472001 0.934239409217104 0.832580221037522 -0.0124375711913471 ENSG00000186283 TOR3A
ENST00000502732 0.453455205584989 0.173470743273629 0.0591460088311099 ENSG00000143322 ABL2
ENST00000408940 0.369624229376561 0.117571875832937 0.0680295435307703 ENSG00000143322 ABL2
ENST00000344730 0.637291019518567 0.344883138613923 0.0435262013652544 ENSG00000143322 ABL2
ENST00000512653 0.930637409167704 0.82547496640679 -0.0104193167277226 ENSG00000143322 ABL2
ENST00000511413 0.927325631807563 0.818586380626726 -0.0112180719128772 ENSG00000143322 ABL2
ENST00000367623 0.927325631807563 0.818586380626726 -0.0112180719128772 ENSG00000143322 ABL2
ENST00000507173 0.927325631807563 0.818586380626726 -0.0112180719128772 ENSG00000143322 ABL2
ENST00000504405 0.950158931408269 0.872431378918828 -0.00783329038707394 ENSG00000143322 ABL2
ENST00000392043 0.981751769194491 0.948776704613297 0.00343080340611889 ENSG00000143322 ABL2
ENST00000509520 0.88276865217975 0.727983208248739 0.0191763224623465 ENSG00000143322 ABL2
ENST00000504324 0.88276865217975 0.727983208248739 0.0191763224623465 ENSG00000143322 ABL2
ENST00000539888 0.633267873493431 0.340310232370407 0.0512900459014089 ENSG00000057252 SOAT1
ENST00000540564 0.563334420859492 0.266785254825853 0.0583455194371936 ENSG00000057252 SOAT1
ENST00000535686 0.662554963819504 0.375121580851298 0.0474529312544144 ENSG00000057252 SOAT1
ENST00000367619 0.16995785711719 0.0251338556002483 0.114810488264285 ENSG00000057252 SOAT1
ENST00000367612 0.90834948393791 0.777155424846205 -0.0112050999436298 ENSG00000169905 TOR1AIP2
ENST00000609928 0.839484088090003 0.646430034525018 -0.0181229338475953 ENSG00000169905 TOR1AIP2
ENST00000482587 0.958022590433666 0.891025884870335 -0.00602032522701031 ENSG00000169905 TOR1AIP2
ENST00000495650 0.642788219310042 0.351972223794088 -0.050332518480165 ENSG00000169905 TOR1AIP2
ENST00000528443 0.142318778852328 0.0174429996107891 0.107716793773535 ENSG00000143337 TOR1AIP1
ENST00000271583 0.312825868069061 0.085177199689524 0.0783526259257391 ENSG00000143337 TOR1AIP1
ENST00000606911 0.146488113700458 0.0185617380267492 0.103241336716939 ENSG00000143337 TOR1AIP1
ENST00000435319 0.103427122800486 0.0089607849174331 0.11849244434753 ENSG00000143337 TOR1AIP1
ENST00000447964 0.111075066971095 0.0103908246581866 0.145698079226078 ENSG00000143337 TOR1AIP1
ENST00000367607 0.376292287688294 0.1218931632912 0.0710898484721126 ENSG00000135837 CEP350
ENST00000429851 0.417767135768944 0.147763595498571 0.0784822477782732 ENSG00000135837 CEP350
ENST00000490141 0.411132744628883 0.143688416070066 0.0838613899226411 ENSG00000135837 CEP350
ENST00000367602 0.378615663262238 0.123204581693404 -0.0692631266606497 ENSG00000116260 QSOX1
ENST00000392029 0.69987566845412 0.422644072741865 -0.0381374831737366 ENSG00000116260 QSOX1
ENST00000367600 0.361558534748902 0.11249259823879 -0.0716529113571867 ENSG00000116260 QSOX1
ENST00000443059 0.224049417915947 0.0439453976240479 -0.104878215242767 ENSG00000116260 QSOX1
ENST00000496993 0.900468131708432 0.761103923656367 0.019401377182561 ENSG00000135847 ACBD6
ENST00000367595 0.927540739773288 0.819052708984579 0.0132592489666179 ENSG00000135847 ACBD6
ENST00000367590 0.98730878729284 0.962953015378301 -0.00241984386665704 ENSG00000143324 XPR1
ENST00000367589 0.941791815334868 0.850051564830824 0.0102990046835099 ENSG00000143324 XPR1
ENST00000358073 0.63250793526571 0.338989151113511 0.0547406783652633 ENSG00000243155 RP11-46A10.5
ENST00000457152 0.715871441699583 0.446361281187182 0.0434575764175415 ENSG00000234237 AL162431.1
ENST00000258301 0.801619926422768 0.579350215526822 -0.0270080403163082 ENSG00000135823 STX6
ENST00000469135 0.695430334379069 0.41613574950137 0.046112455222787 ENSG00000135823 STX6
ENST00000367577 0.799628885636205 0.575800633417082 -0.037037372911011 ENSG00000162783 IER5
ENST00000331872 0.694348979544659 0.414397887777062 -0.0402222427063672 ENSG00000135821 GLUL
ENST00000417584 0.692111910832174 0.411182872460832 -0.0408196480914195 ENSG00000135821 GLUL
ENST00000311223 0.694348979544659 0.414397887777062 -0.0402222427063672 ENSG00000135821 GLUL
ENST00000491322 0.692488611835759 0.411588432514082 -0.04079630432731 ENSG00000135821 GLUL
ENST00000339526 0.705507582101921 0.430271423509175 -0.0389189383607656 ENSG00000135821 GLUL
ENST00000463851 0.452737903681129 0.172968923760896 -0.0726199255463063 ENSG00000135821 GLUL
ENST00000461447 0.425414036573206 0.153159183579489 -0.0885205801958893 ENSG00000135821 GLUL
ENST00000484996 0.409609128598539 0.142310062445634 -0.0810661228005299 ENSG00000135821 GLUL
ENST00000489818 0.444111497303237 0.166789678450299 -0.0792721630115589 ENSG00000135821 GLUL
ENST00000475808 0.498949066353017 0.208984582524777 -0.0763530027216165 ENSG00000135821 GLUL
ENST00000480604 0.534757572982549 0.23904515113158 -0.0698665793391572 ENSG00000135821 GLUL
ENST00000367549 0.602288515481344 0.306096845994928 0.0379248558410955 ENSG00000135829 DHX9
ENST00000483416 0.84119386521537 0.649328313729507 0.0228672532917686 ENSG00000135829 DHX9
ENST00000474446 0.579309784311719 0.282466534943048 0.0666160822879779 ENSG00000135829 DHX9
ENST00000485081 0.769005263417266 0.522560765210207 -0.0312851836695789 ENSG00000135829 DHX9
ENST00000473076 0.497849058275663 0.208155245164008 -0.0623688484658231 ENSG00000135829 DHX9
ENST00000258341 0.776190235577328 0.534159149321862 0.0168026218933015 ENSG00000135862 LAMC1
ENST00000484114 0.799147726898039 0.57504428452734 0.0247241864443778 ENSG00000135862 LAMC1
ENST00000479499 0.830547963229915 0.630692038682734 0.0187209463395627 ENSG00000135862 LAMC1
ENST00000466964 0.479327314542888 0.193489434271312 0.0457744105425916 ENSG00000135862 LAMC1
ENST00000478064 0.74704204744246 0.489818981992522 0.0227726226645189 ENSG00000135862 LAMC1
ENST00000495918 0.900623118947111 0.761270490574527 0.0112508956070879 ENSG00000135862 LAMC1
ENST00000457852 0.992219832815768 0.976418743053707 -0.00124861997492176 ENSG00000224468 RP11-181K3.4
ENST00000493293 0.946220503247636 0.861918258871067 -0.00785966300980347 ENSG00000058085 LAMC2
ENST00000264144 0.863779473932502 0.692352078761583 0.0166052148585317 ENSG00000058085 LAMC2
ENST00000461729 0.905270894466323 0.770610291261218 0.0172334896411318 ENSG00000058085 LAMC2
ENST00000476255 0.55291844980987 0.256410890727984 0.0645883494340806 ENSG00000058085 LAMC2
ENST00000440812 0.622703891240135 0.327918149007353 -0.0589593542499235 ENSG00000116698 SMG7
ENST00000456731 0.891585615877448 0.744641186441179 -0.0143578725552722 ENSG00000116698 SMG7
ENST00000367537 0.952389992001157 0.877849422415861 0.00596717520229681 ENSG00000116698 SMG7
ENST00000508461 0.946212083958423 0.861874718013997 -0.00755503614629733 ENSG00000116698 SMG7
ENST00000419169 0.790526180908687 0.559995263254578 -0.0273144533948517 ENSG00000116698 SMG7
ENST00000347615 0.958288953973473 0.891491648858144 0.00529637124071211 ENSG00000116698 SMG7
ENST00000507469 0.958388151901759 0.891758137694718 0.00528577811086692 ENSG00000116698 SMG7
ENST00000515829 0.962350321839654 0.90099493872936 0.00483580805132567 ENSG00000116698 SMG7
ENST00000495321 0.687027114913442 0.405095900222246 0.0452978497083609 ENSG00000116698 SMG7
ENST00000367534 0.0520990973943465 0.00213235660132742 0.113947616479943 ENSG00000162704 ARPC5
ENST00000462965 0.061360091646243 0.00309699971417356 0.141699179634027 ENSG00000162704 ARPC5
ENST00000359856 0.0521870322964046 0.00214759851614167 0.11413551594551 ENSG00000162704 ARPC5
ENST00000294742 0.0501274884666761 0.00191410611925654 0.11586568681329 ENSG00000162704 ARPC5
ENST00000602490 0.562901801071877 0.266482505064293 0.0442571670125265 ENSG00000162704 ARPC5
ENST00000304685 0.308722687178462 0.0828061235670056 -0.068634486158871 ENSG00000143344 RGL1
ENST00000536277 0.243488721769659 0.0512950654257724 -0.0863463658875997 ENSG00000143344 RGL1
ENST00000360851 0.285062347380198 0.0703852410036834 -0.0750632442614507 ENSG00000143344 RGL1
ENST00000539189 0.208803552029269 0.0384351885436186 -0.0978258147896 ENSG00000143344 RGL1
ENST00000361641 0.359928621834875 0.111476627777701 0.0913132417495761 ENSG00000198860 TSEN15
ENST00000423085 0.360416393330282 0.111717013902078 0.0913019231854635 ENSG00000198860 TSEN15
ENST00000462677 0.391574905037062 0.130682806620402 0.0881310117401718 ENSG00000198860 TSEN15
ENST00000235307 0.917354077231718 0.796370552158918 -0.01676753492626 ENSG00000116667 C1orf21
ENST00000318130 0.0985116547305155 0.0081298872671634 0.113147150589695 ENSG00000116406 EDEM3
ENST00000439962 0.0249874789915447 0.000461473248666239 0.16694448815294 ENSG00000116406 EDEM3
ENST00000367512 0.245197976826179 0.0521442564574351 0.0832721001120404 ENSG00000116406 EDEM3
ENST00000466392 0.0534460913769665 0.00223806632986575 0.163365873352221 ENSG00000116406 EDEM3
ENST00000474725 0.57079301999751 0.273290838715879 -0.0497330666030578 ENSG00000116406 EDEM3
ENST00000466606 0.931810486290246 0.828369761503166 -0.0128762591507547 ENSG00000116406 EDEM3
ENST00000417056 0.818459708562907 0.608241396008593 0.0247983461450499 ENSG00000135842 FAM129A
ENST00000367511 0.966999260395285 0.91234559777553 -0.00487341760454988 ENSG00000135842 FAM129A
ENST00000487074 0.94903142356299 0.869202717218567 -0.00850563647091953 ENSG00000135842 FAM129A
ENST00000367510 0.786919165986071 0.554072958681999 0.0333795286209982 ENSG00000121481 RNF2
ENST00000367509 0.981332245839675 0.947248303456134 0.00385247700180694 ENSG00000121481 RNF2
ENST00000367504 0.075712000281881 0.00485383898220274 0.167784288146361 ENSG00000121486 TRMT1L
ENST00000367506 0.075712000281881 0.00485383898220274 0.167784288146361 ENSG00000121486 TRMT1L
ENST00000367498 0.679149468411852 0.394849691326701 0.0360932267337868 ENSG00000116679 IVNS1ABP
ENST00000480769 0.566624331385907 0.269704132858798 0.0434311997948757 ENSG00000116679 IVNS1ABP
ENST00000459929 0.638723807467085 0.347084456249183 0.0399779512299868 ENSG00000116679 IVNS1ABP
ENST00000392007 0.37982818132893 0.124013703347275 0.0644477925905094 ENSG00000116679 IVNS1ABP
ENST00000475046 0.724294795885723 0.457170804022006 0.0306559828078469 ENSG00000116679 IVNS1ABP
ENST00000494880 0.463179522658322 0.180904727241569 0.0670605120258469 ENSG00000116679 IVNS1ABP
ENST00000422754 0.704802858983185 0.429408930436827 0.0524446057911348 ENSG00000116679 IVNS1ABP
ENST00000271588 0.785050130550122 0.550580812276353 0.0223059023128379 ENSG00000143341 HMCN1
ENST00000367492 0.785050130550122 0.550580812276353 0.0223059023128379 ENSG00000143341 HMCN1
ENST00000485744 0.85074724205979 0.668009903650463 -0.0239130025301553 ENSG00000143341 HMCN1
ENST00000367478 0.495504244753822 0.20615966469325 0.0519363102108444 ENSG00000047410 TPR
ENST00000492973 0.809831490455692 0.594958512693166 -0.0321119018577804 ENSG00000047410 TPR
ENST00000481347 0.832220947030244 0.633507382324904 0.0242489013820349 ENSG00000047410 TPR
ENST00000474852 0.608921642701818 0.312991071331458 0.0501509804316787 ENSG00000047410 TPR
ENST00000367470 0.892177406112816 0.746011155140666 0.0178703424330213 ENSG00000157181 C1orf27
ENST00000419367 0.979230346674132 0.942011869254589 -0.0040873721112358 ENSG00000157181 C1orf27
ENST00000287859 0.895362378031744 0.751626666615686 0.0174611674570656 ENSG00000157181 C1orf27
ENST00000432021 0.925289989130562 0.814431462378054 -0.0137541376027048 ENSG00000157181 C1orf27
ENST00000367468 0.934712728839614 0.833819678297728 0.0157791779367862 ENSG00000073756 PTGS2
ENST00000490885 0.995164166303265 0.985231858388293 -0.00139098906812767 ENSG00000073756 PTGS2
ENST00000559627 0.85074724205979 0.668174601331585 -0.032168153377922 ENSG00000073756 PTGS2
ENST00000466691 0.994143431054709 0.981400373605746 -0.00175886115312685 ENSG00000073756 PTGS2
ENST00000559800 0.741805872999792 0.481707359671412 -0.052794728200637 ENSG00000073756 PTGS2
ENST00000235382 0.247950844402654 0.0532910910341237 0.118362594419967 ENSG00000116741 RGS2
ENST00000367455 0.315224770014397 0.0865563700931981 0.105053202201241 ENSG00000116750 UCHL5
ENST00000420791 0.155550746875981 0.020977589003274 0.15705265281547 ENSG00000116750 UCHL5
ENST00000367454 0.383184942905807 0.125929491301367 0.0920114746649052 ENSG00000116750 UCHL5
ENST00000367450 0.395842491917195 0.133368714697068 0.0888694513712189 ENSG00000116750 UCHL5
ENST00000367451 0.429470750946232 0.155950137640476 0.0849819636572906 ENSG00000116750 UCHL5
ENST00000367449 0.630311056546376 0.336382581151261 0.0574875629756783 ENSG00000116750 UCHL5
ENST00000367448 0.630873988246054 0.336973937277356 0.0574592495996149 ENSG00000116750 UCHL5
ENST00000367452 0.861923752251846 0.688715533825721 0.022951189392031 ENSG00000116750 UCHL5
ENST00000530098 0.600763819087234 0.304481582623734 0.0618650026408863 ENSG00000116750 UCHL5
ENST00000421683 0.567261943383498 0.270336118449294 0.0667247947411369 ENSG00000116750 UCHL5
ENST00000400968 0.77567989302003 0.532921643934563 0.0314165975343184 ENSG00000116747 TROVE2
ENST00000432079 0.132139672290568 0.0148563906561889 0.138333350557464 ENSG00000116747 TROVE2
ENST00000415442 0.630726676166087 0.336824848179556 0.0504395962274381 ENSG00000116747 TROVE2
ENST00000460715 0.733547499263203 0.469521165950113 0.0373094984329491 ENSG00000116747 TROVE2
ENST00000416058 0.713843166849395 0.44210817804423 0.0390649338740125 ENSG00000116747 TROVE2
ENST00000367446 0.43330737833506 0.158661181358659 0.0761230013801134 ENSG00000116747 TROVE2
ENST00000367445 0.136270550348272 0.01597511596858 0.139121995334274 ENSG00000116747 TROVE2
ENST00000367443 0.136270550348272 0.01597511596858 0.139121995334274 ENSG00000116747 TROVE2
ENST00000367444 0.136270550348272 0.01597511596858 0.139121995334274 ENSG00000116747 TROVE2
ENST00000367441 0.82830677706151 0.626662172005181 0.0262081161681153 ENSG00000116747 TROVE2
ENST00000367435 0.361558534748902 0.112505974183077 0.0651069556259415 ENSG00000134371 CDC73
ENST00000482484 0.252094771776445 0.0553861389074342 -0.106701336801136 ENSG00000134371 CDC73
ENST00000439155 0.166987954218116 0.0242100224591044 0.11253169862965 ENSG00000000971 CFH
ENST00000367429 0.45075241126414 0.171727657537789 0.0664954732738379 ENSG00000000971 CFH
ENST00000359637 0.161344246445867 0.0225783491175363 0.113177142995926 ENSG00000000971 CFH
ENST00000466229 0.312825868069061 0.0851696221367288 0.090873362959529 ENSG00000000971 CFH
ENST00000470918 0.651918451070369 0.363083841897858 -0.056167167744408 ENSG00000000971 CFH
ENST00000294732 0.220394917470503 0.0425356614421603 0.128538944223882 ENSG00000066279 ASPM
ENST00000367409 0.220394917470503 0.0425356614421603 0.128538944223882 ENSG00000066279 ASPM
ENST00000367408 0.269483314241589 0.0630409795107304 0.121166735661645 ENSG00000066279 ASPM
ENST00000367405 0.117617887950534 0.0119057696148768 0.16080697204098 ENSG00000177888 ZBTB41
ENST00000467322 0.39329546025087 0.131637494890858 0.0982081588336599 ENSG00000177888 ZBTB41
ENST00000294737 0.838526492095853 0.64478818702196 0.0302601453611386 ENSG00000213047 DENND1B
ENST00000367385 0.105609416946035 0.00936391230016314 0.141589321349232 ENSG00000151414 NEK7
ENST00000442588 0.426584517177189 0.153969456350548 -0.0812887989531154 ENSG00000151414 NEK7
ENST00000538004 0.862073440125959 0.689526814014905 -0.0198910027877446 ENSG00000151414 NEK7
ENST00000367383 0.367497857601595 0.116384804843577 -0.086596222927324 ENSG00000151414 NEK7
ENST00000544035 0.628946008615161 0.334680433926541 -0.060382075460768 ENSG00000151414 NEK7
ENST00000417895 0.709092805445527 0.435178114012837 -0.055316481099811 ENSG00000151414 NEK7
ENST00000391974 0.80725035840626 0.589953145514113 -0.0331205849512551 ENSG00000151414 NEK7
ENST00000493790 0.589654885053104 0.292803736983811 0.0501114342186015 ENSG00000151414 NEK7
ENST00000432296 0.542366940726503 0.246209226145558 0.0780880749902309 ENSG00000229989 MIR181A1HG
ENST00000294740 0.0693378267643675 0.00394756013567801 0.153474952135036 ENSG00000162702 ZNF281
ENST00000367353 0.134716596539569 0.0155381018048342 0.128346222185294 ENSG00000162702 ZNF281
ENST00000367352 0.138117408436231 0.0164799488368629 0.126853359090625 ENSG00000162702 ZNF281
[truncated: 4,658,178 more chars]
