# Supplementary material for: High-throughput allele-specific expression across 250 environmental conditions
Source: Genome Res. 2016 Dec;26(12):1627–38. doi: 10.1101/gr.209759.116 (PMC5131815; doi:10.1101/gr.209759.116)
Supplement: Supplemental Material [file supp_gr.209759.116_Supplemental_Table_S6.tar.gz › DEG_results/DP10_DEG_stats_T33C1.txt]

t.id padj pval logFC ensg g.id
ENST00000541675 0.979801571663533 0.931833835773961 -0.0057903460988921 ENSG00000227232 WASH7P
ENST00000423562 0.999270008147832 0.997507335081808 -0.000211598859836312 ENSG00000227232 WASH7P
ENST00000438504 0.999270008147832 0.997507335081808 -0.000211598859836312 ENSG00000227232 WASH7P
ENST00000488147 0.992951068277774 0.974401342511607 -0.00217346829074212 ENSG00000227232 WASH7P
ENST00000538476 0.985114362045825 0.950339424168234 -0.00421800512192999 ENSG00000227232 WASH7P
ENST00000440200 0.603648535227428 0.263122984983114 -0.0680862719395175 ENSG00000230021 RP5-857K21.4
ENST00000416931 0.512364567073952 0.180679342237174 -0.0944288711720417 ENSG00000225972 MTND1P23
ENST00000414273 0.714441168318107 0.393713917872716 -0.0608957594426584 ENSG00000237973 hsa-mir-6723
ENST00000416718 0.945618090443478 0.82594622455126 -0.0164764745391065 ENSG00000198744 RP5-857K21.11
ENST00000429505 0.634786290348238 0.295100836427722 0.0758594362153582 ENSG00000237491 RP11-206L10.9
ENST00000591440 0.754362144323822 0.450407846509697 0.0556489813095644 ENSG00000237491 RP11-206L10.9
ENST00000587530 0.754362144323822 0.450407846509697 0.0556489813095644 ENSG00000237491 RP11-206L10.9
ENST00000593022 0.772748774668691 0.479274665180791 0.0505140596143035 ENSG00000237491 RP11-206L10.9
ENST00000589531 0.866443839692641 0.642216061435987 0.0331201487890795 ENSG00000237491 RP11-206L10.9
ENST00000588951 0.953626233773712 0.85175075969957 0.0133403302232135 ENSG00000237491 RP11-206L10.9
ENST00000585768 0.668977610379931 0.333526549455185 0.0720646868353951 ENSG00000237491 RP11-206L10.9
ENST00000590848 0.762981122487388 0.464558037622591 0.0539697570556865 ENSG00000237491 RP11-206L10.9
ENST00000586288 0.845251975153661 0.60350505387485 0.0370077258383732 ENSG00000237491 RP11-206L10.9
ENST00000445118 0.478820370760696 0.156721007377145 0.0892753530029706 ENSG00000228794 LINC01128
ENST00000610067 0.122243451112901 0.0116383742420291 0.183124886768336 ENSG00000228794 LINC01128
ENST00000609139 0.115777925464028 0.0105444551325903 0.185298158636066 ENSG00000228794 LINC01128
ENST00000449005 0.113384011779321 0.0102015945438308 0.184244488237052 ENSG00000228794 LINC01128
ENST00000416570 0.113261711892132 0.0101677960112945 0.185262860560298 ENSG00000228794 LINC01128
ENST00000448975 0.113261711892132 0.0101677960112945 0.185262860560298 ENSG00000228794 LINC01128
ENST00000609009 0.155029431901626 0.0179716605758411 0.174244883631852 ENSG00000228794 LINC01128
ENST00000608189 0.155029431901626 0.0179716605758411 0.174244883631852 ENSG00000228794 LINC01128
ENST00000607769 0.186951667101452 0.0252798297793603 -0.163488382244377 ENSG00000272438 RP11-54O7.16
ENST00000609207 0.0206496393066834 0.000590136372945504 -0.2506818943518 ENSG00000223764 RP11-54O7.3
ENST00000420190 0.0391344509709233 0.00166226890711043 -0.220216514193764 ENSG00000187634 SAMD11
ENST00000437963 0.093000240286442 0.00711836284863147 -0.198221050724112 ENSG00000187634 SAMD11
ENST00000342066 0.341055647017726 0.0768888312417403 -0.112053689983987 ENSG00000187634 SAMD11
ENST00000341065 0.621012801791142 0.281134832434701 -0.0708663089492839 ENSG00000187634 SAMD11
ENST00000455979 0.390132364243081 0.100613253938183 -0.118208797397644 ENSG00000187634 SAMD11
ENST00000483767 0.895156138630532 0.702945738679614 0.0201245784389474 ENSG00000188976 NOC2L
ENST00000327044 0.746658514204765 0.438571555315208 0.0296845155542848 ENSG00000188976 NOC2L
ENST00000477976 0.648473172897772 0.309185719794065 0.0393190525906675 ENSG00000188976 NOC2L
ENST00000496938 0.90688531778262 0.729500014056941 0.0238767505831753 ENSG00000188976 NOC2L
ENST00000487214 0.71555391574517 0.395156134295007 0.0367513556067823 ENSG00000188976 NOC2L
ENST00000469563 0.886873867396731 0.68514722149415 0.021985467505807 ENSG00000188976 NOC2L
ENST00000338591 0.94958447599429 0.839847013721499 0.0140757040364272 ENSG00000187961 KLHL17
ENST00000379389 0.301763017466445 0.0604926443400457 0.140220461705554 ENSG00000187608 ISG15
ENST00000379370 0.661285941956078 0.323804565523983 -0.0522027835698804 ENSG00000188157 AGRN
ENST00000477585 0.841979565326242 0.597737313022469 0.036776562794841 ENSG00000188157 AGRN
ENST00000469403 0.935479744670349 0.798998040512959 0.0163255949282165 ENSG00000188157 AGRN
ENST00000479707 0.31665392092802 0.0662327314689098 -0.126272619412747 ENSG00000188157 AGRN
ENST00000466223 0.49287841154817 0.166446761900763 -0.0952300726600065 ENSG00000188157 AGRN
ENST00000478677 0.732198390574307 0.418147701084587 -0.0605062390885419 ENSG00000188157 AGRN
ENST00000492947 0.486627765323841 0.1617406919872 -0.094803774511475 ENSG00000188157 AGRN
ENST00000419249 0.988666514077487 0.961263159247668 -0.00316458953459793 ENSG00000188157 AGRN
ENST00000461111 0.716627659579694 0.396648391342735 -0.0488540780658926 ENSG00000188157 AGRN
ENST00000418300 0.429259372597966 0.123673117063635 -0.0912166614126029 ENSG00000242590 RP11-54O7.14
ENST00000379339 0.698460699554764 0.370825225061444 -0.0542706022607755 ENSG00000131591 C1orf159
ENST00000294576 0.698460699554764 0.370741397561523 -0.0542651771319669 ENSG00000131591 C1orf159
ENST00000448924 0.698460699554764 0.370741397561523 -0.0542651771319669 ENSG00000131591 C1orf159
ENST00000379325 0.698460699554764 0.370752623393035 -0.0542624481465243 ENSG00000131591 C1orf159
ENST00000421241 0.698460699554764 0.370752623393035 -0.0542624481465243 ENSG00000131591 C1orf159
ENST00000467751 0.698460699554764 0.370825225061444 -0.0542706022607755 ENSG00000131591 C1orf159
ENST00000477196 0.698460699554764 0.370825225061444 -0.0542706022607755 ENSG00000131591 C1orf159
ENST00000379319 0.776725835318656 0.485379166723493 -0.0467663195130188 ENSG00000131591 C1orf159
ENST00000434641 0.649952526321782 0.310568183208038 -0.0628959580535928 ENSG00000131591 C1orf159
ENST00000482816 0.63319043021069 0.293506729633469 -0.0654821426941878 ENSG00000131591 C1orf159
ENST00000437760 0.74488482169451 0.435727946640157 -0.0499003159817806 ENSG00000131591 C1orf159
ENST00000462097 0.772183041100918 0.478088158774175 -0.0458388477028194 ENSG00000131591 C1orf159
ENST00000475119 0.834303327901261 0.583224458546266 -0.0354659977670409 ENSG00000131591 C1orf159
ENST00000472741 0.86697361017471 0.64314048215508 -0.0303915439350866 ENSG00000131591 C1orf159
ENST00000480643 0.9121244573027 0.741123199471859 -0.0216965301034993 ENSG00000131591 C1orf159
ENST00000360001 0.888656632385312 0.688970350194988 0.0187166560251742 ENSG00000078808 SDF4
ENST00000465727 0.889606677148769 0.690783756433541 0.0185913304713213 ENSG00000078808 SDF4
ENST00000263741 0.889606677148769 0.690783756433541 0.0185913304713213 ENSG00000078808 SDF4
ENST00000494748 0.860755751970131 0.631966794033121 0.0239070255364226 ENSG00000078808 SDF4
ENST00000478938 0.870431153144995 0.650569202802246 0.0227782539638876 ENSG00000078808 SDF4
ENST00000403997 0.808392750644514 0.538046486587424 0.0289354780735598 ENSG00000078808 SDF4
ENST00000545427 0.960833888304793 0.871830487169411 0.00763625550135049 ENSG00000078808 SDF4
ENST00000459994 0.973399743500828 0.909971090877803 0.00561879801390919 ENSG00000078808 SDF4
ENST00000379198 0.911092344389611 0.738794944050082 0.0212834449317435 ENSG00000176022 B3GALT6
ENST00000450390 0.930962133498185 0.787703761724792 -0.0131326369811976 ENSG00000160087 UBE2J2
ENST00000347370 0.930962133498185 0.787703761724792 -0.0131326369811976 ENSG00000160087 UBE2J2
ENST00000349431 0.87837539159729 0.665840646947728 -0.0213751178856264 ENSG00000160087 UBE2J2
ENST00000348298 0.87837539159729 0.665908092695406 -0.0215937553226555 ENSG00000160087 UBE2J2
ENST00000339385 0.950840297257233 0.843748942041851 0.00981478940635056 ENSG00000160087 UBE2J2
ENST00000400929 0.843128090482218 0.599806307922847 -0.0269106526073554 ENSG00000160087 UBE2J2
ENST00000464036 0.863656616402494 0.637492299599839 -0.023831091630775 ENSG00000160087 UBE2J2
ENST00000360466 0.884876590955332 0.680913631456577 -0.0208571062798796 ENSG00000160087 UBE2J2
ENST00000400930 0.881347853367314 0.672013922378189 -0.0214677655478827 ENSG00000160087 UBE2J2
ENST00000467339 0.949613303921516 0.8399320942877 -0.0138708239688558 ENSG00000160087 UBE2J2
ENST00000473215 0.948666119588065 0.836617034853333 -0.0107154224311935 ENSG00000160087 UBE2J2
ENST00000435198 0.961199098729866 0.872612711792694 -0.00837079070450538 ENSG00000160087 UBE2J2
ENST00000509720 0.949074697092858 0.838480961598357 -0.0106850085762006 ENSG00000160087 UBE2J2
ENST00000491779 0.928442952449524 0.78085977373852 -0.0155443128302585 ENSG00000160087 UBE2J2
ENST00000466752 0.977096931996865 0.920797807252536 -0.00591747428753522 ENSG00000160087 UBE2J2
ENST00000503294 0.975988553189342 0.917159134080526 0.00623279799900274 ENSG00000160087 UBE2J2
ENST00000477894 0.99495243386597 0.980798374289857 0.0014396430179893 ENSG00000160087 UBE2J2
ENST00000471154 0.753130850901928 0.448466988417524 0.0493650482382596 ENSG00000160087 UBE2J2
ENST00000422076 0.890551972562391 0.692168786362417 -0.0240331402129665 ENSG00000160087 UBE2J2
ENST00000502382 0.851232444056274 0.614927608667289 -0.0309863127586822 ENSG00000160087 UBE2J2
ENST00000461142 0.798587156327765 0.5219418031477 -0.0418438687560838 ENSG00000160087 UBE2J2
ENST00000488418 0.923355159051704 0.768097253605811 -0.0204945346755791 ENSG00000160087 UBE2J2
ENST00000354700 0.942293428317288 0.817564049306139 -0.0110062876439066 ENSG00000131584 ACAP3
ENST00000353662 0.942498248952764 0.818414005372884 -0.0110072048062873 ENSG00000131584 ACAP3
ENST00000492936 0.937170871254745 0.805579821181328 -0.0129598396386881 ENSG00000131584 ACAP3
ENST00000467278 0.681405563520854 0.347579840123869 -0.0539120778986434 ENSG00000131584 ACAP3
ENST00000379037 0.449644942066884 0.136412249015301 -0.108800680074946 ENSG00000131584 ACAP3
ENST00000476572 0.182880048840211 0.0242854243313008 -0.150498368624261 ENSG00000131584 ACAP3
ENST00000472541 0.997040393181135 0.987565836202256 0.000775117312655496 ENSG00000131584 ACAP3
ENST00000354980 0.836074715949101 0.586637795480279 0.0284973109475941 ENSG00000131584 ACAP3
ENST00000478065 0.684737122783923 0.35167462894837 0.0611822411484231 ENSG00000131584 ACAP3
ENST00000479108 0.814931230855199 0.548809185230061 0.0320046518182531 ENSG00000131584 ACAP3
ENST00000438966 0.948158005796928 0.834275224795493 0.0111328936271413 ENSG00000131584 ACAP3
ENST00000379031 0.609457888142847 0.268695084422591 0.0763757284901982 ENSG00000169972 PUSL1
ENST00000470520 0.6504179351882 0.311291075611803 0.0721654794839546 ENSG00000169972 PUSL1
ENST00000467712 0.640987833842978 0.301405199214022 0.0735212572905863 ENSG00000169972 PUSL1
ENST00000470030 0.964257586986804 0.880718809191762 -0.00811679706320017 ENSG00000127054 CPSF3L
ENST00000435064 0.729628930375878 0.414415366736677 -0.0363735543338731 ENSG00000127054 CPSF3L
ENST00000497304 0.756923473783619 0.454431331283251 0.0531151925223338 ENSG00000127054 CPSF3L
ENST00000323275 0.729562326651896 0.414261547747281 -0.0363804832288481 ENSG00000127054 CPSF3L
ENST00000411962 0.729562326651896 0.414261547747281 -0.0363804832288481 ENSG00000127054 CPSF3L
ENST00000462432 0.961642454263882 0.874002123827536 -0.00789151928966032 ENSG00000127054 CPSF3L
ENST00000478641 0.977161957985517 0.921183049086499 0.0056123879175274 ENSG00000127054 CPSF3L
ENST00000458452 0.729892342112697 0.415034621394479 -0.0363612032083224 ENSG00000127054 CPSF3L
ENST00000419704 0.729892342112697 0.415034621394479 -0.0363612032083224 ENSG00000127054 CPSF3L
ENST00000540437 0.733361751545196 0.419906014200279 -0.0359638173456726 ENSG00000127054 CPSF3L
ENST00000421495 0.729892342112697 0.415034621394479 -0.0363612032083224 ENSG00000127054 CPSF3L
ENST00000532772 0.708116860556373 0.384429633836916 -0.0390153249172569 ENSG00000127054 CPSF3L
ENST00000450926 0.691538673982505 0.361541217462943 -0.0412507614356468 ENSG00000127054 CPSF3L
ENST00000545578 0.695162539964995 0.366581297375235 -0.0407520260287328 ENSG00000127054 CPSF3L
ENST00000527098 0.695162539964995 0.366581297375235 -0.0407520260287328 ENSG00000127054 CPSF3L
ENST00000485710 0.981419766557903 0.937431377489863 0.00490502383547644 ENSG00000127054 CPSF3L
ENST00000461514 0.993275068678249 0.975230425692145 -0.00199847778893364 ENSG00000127054 CPSF3L
ENST00000525164 0.940923981345738 0.814493134665014 0.0151337349648 ENSG00000127054 CPSF3L
ENST00000528879 0.725946378579293 0.408693713304361 -0.0376935288041874 ENSG00000127054 CPSF3L
ENST00000525769 0.917747428656543 0.754755942084602 0.0203225841051256 ENSG00000127054 CPSF3L
ENST00000531377 0.820853185346552 0.558852472233887 -0.0283139158385495 ENSG00000127054 CPSF3L
ENST00000527383 0.621012801791142 0.281107492729622 -0.0662849650992874 ENSG00000127054 CPSF3L
ENST00000531292 0.638799060606856 0.298791322303648 -0.0723081392333047 ENSG00000127054 CPSF3L
ENST00000467408 0.531793913110526 0.196886325689963 -0.0839358263735712 ENSG00000127054 CPSF3L
ENST00000434694 0.575551362076046 0.235061038829623 -0.0582006375699159 ENSG00000127054 CPSF3L
ENST00000531020 0.979602386204315 0.930913245986153 -0.00657045396057805 ENSG00000127054 CPSF3L
ENST00000533916 0.818567795605348 0.55553687828535 -0.0422664719287921 ENSG00000127054 CPSF3L
ENST00000488042 0.607735270689651 0.267229408107372 -0.0560959718665166 ENSG00000127054 CPSF3L
ENST00000526797 0.711026980105938 0.389091239237835 -0.0441350050834881 ENSG00000127054 CPSF3L
ENST00000526332 0.711026980105938 0.389091239237835 -0.0441350050834881 ENSG00000127054 CPSF3L
ENST00000430786 0.661673346743128 0.324163011682978 -0.0505358645193774 ENSG00000127054 CPSF3L
ENST00000527719 0.65986269668411 0.322053055363496 -0.0511859494742404 ENSG00000127054 CPSF3L
ENST00000530031 0.65878556591591 0.321008457820285 -0.0513280397643254 ENSG00000127054 CPSF3L
ENST00000526113 0.658026574549968 0.320216622371817 -0.0509518824965273 ENSG00000127054 CPSF3L
ENST00000526904 0.64574562790679 0.306371589387734 -0.0522350000706072 ENSG00000127054 CPSF3L
ENST00000525603 0.711342914611969 0.389429472705245 -0.0475494062955232 ENSG00000127054 CPSF3L
ENST00000444968 0.361618889417664 0.086445805359566 -0.128479375029162 ENSG00000240731 RP5-890O3.9
ENST00000429572 0.808081648123851 0.537400148665715 -0.0378231972315722 ENSG00000127054 CPSF3L
ENST00000498173 0.808081648123851 0.537552600025455 -0.0378141763311815 ENSG00000127054 CPSF3L
ENST00000496353 0.816326396445966 0.551173543307257 -0.0365816957920307 ENSG00000127054 CPSF3L
ENST00000493534 0.845074138654792 0.603254155173969 -0.0333130239644387 ENSG00000127054 CPSF3L
ENST00000534345 0.898221660368137 0.709323844899982 -0.0238864337715065 ENSG00000127054 CPSF3L
ENST00000532952 0.865357632173296 0.640341809570298 -0.0302605673607001 ENSG00000127054 CPSF3L
ENST00000490853 0.849441993693227 0.61173634398756 -0.0331993492210228 ENSG00000127054 CPSF3L
ENST00000531019 0.849441993693227 0.61173634398756 -0.0331993492210228 ENSG00000127054 CPSF3L
ENST00000498476 0.813743237326375 0.546621897135468 -0.0393717294605966 ENSG00000127054 CPSF3L
ENST00000470679 0.592997502945559 0.251482514945651 -0.0759025559058024 ENSG00000127054 CPSF3L
ENST00000525285 0.597464227591367 0.256476081347229 -0.0759978408428707 ENSG00000127054 CPSF3L
ENST00000464957 0.512527197186843 0.1808125960697 0.0984320118916115 ENSG00000224051 GLTPD1
ENST00000343938 0.882596978553638 0.675826309922567 0.0285897385300449 ENSG00000224051 GLTPD1
ENST00000378891 0.675463547386867 0.340742575669452 -0.0530944088222641 ENSG00000107404 DVL1
ENST00000378888 0.820531974365061 0.558467647755055 -0.0335202913914097 ENSG00000107404 DVL1
ENST00000472445 0.503779804579678 0.174436544730688 -0.093822724805594 ENSG00000107404 DVL1
ENST00000474033 0.0159642172679869 0.00038968540934297 -0.142554058854243 ENSG00000162576 MXRA8
ENST00000309212 0.131642218564419 0.0132829001992755 -0.110048164765705 ENSG00000162576 MXRA8
ENST00000477278 0.143517921151226 0.0155833816226711 -0.107565299517124 ENSG00000162576 MXRA8
ENST00000342753 0.133257659128315 0.0135436314342136 -0.109730896900613 ENSG00000162576 MXRA8
ENST00000445648 0.133166181452635 0.0135280280700027 -0.109736914304582 ENSG00000162576 MXRA8
ENST00000473097 0.0100257809815858 0.000189669559348094 -0.15007532741739 ENSG00000162576 MXRA8
ENST00000478517 0.0185623843621472 0.000492468282512778 -0.144733190653568 ENSG00000162576 MXRA8
ENST00000476718 0.115140551397092 0.01044960242231 -0.11811613997327 ENSG00000162576 MXRA8
ENST00000464351 0.736769819285491 0.424538523639053 -0.0551879473490017 ENSG00000162576 MXRA8
ENST00000460473 0.858932440875404 0.628826932291551 -0.0334805150951681 ENSG00000162576 MXRA8
ENST00000338370 0.847899927741541 0.608003042121611 0.0286227134873941 ENSG00000175756 AURKAIP1
ENST00000338338 0.809281053187026 0.539361022034318 0.0338782717921103 ENSG00000175756 AURKAIP1
ENST00000321751 0.836483149154806 0.587236042712586 0.0302387317519406 ENSG00000175756 AURKAIP1
ENST00000378853 0.843128090482218 0.599829825100628 0.0292335952797706 ENSG00000175756 AURKAIP1
ENST00000489799 0.765962708275425 0.469322069984289 0.0403839994740459 ENSG00000175756 AURKAIP1
ENST00000496905 0.941832968816664 0.816606513734394 0.0140064818745238 ENSG00000175756 AURKAIP1
ENST00000480479 0.713714000193407 0.392619167351183 -0.0365923554307019 ENSG00000221978 CCNL2
ENST00000482621 0.776725835318656 0.485424911464228 0.0301733196926596 ENSG00000221978 CCNL2
ENST00000408952 0.776725835318656 0.485424911464228 0.0301733196926596 ENSG00000221978 CCNL2
ENST00000463260 0.610526794499375 0.269786900110159 -0.0551129455456803 ENSG00000221978 CCNL2
ENST00000400809 0.871127347142428 0.651852706091364 0.0191471454063401 ENSG00000221978 CCNL2
ENST00000496007 0.874292433298889 0.65862003948993 0.0187396517044581 ENSG00000221978 CCNL2
ENST00000482365 0.973144871284875 0.909207208797073 -0.00504303881925602 ENSG00000221978 CCNL2
ENST00000481223 0.900091684650319 0.714059894338456 0.0155810901691927 ENSG00000221978 CCNL2
ENST00000418865 0.967082848379076 0.890716703301396 0.00637209630631356 ENSG00000221978 CCNL2
ENST00000505849 0.725299336941014 0.407707716637266 -0.036777850509798 ENSG00000221978 CCNL2
ENST00000488340 0.881817553235698 0.673540412538645 0.018559908419515 ENSG00000221978 CCNL2
ENST00000492998 0.682715802299127 0.349511417997525 -0.0509717795967474 ENSG00000221978 CCNL2
ENST00000469113 0.728695049714821 0.412883928647802 0.0421123000226023 ENSG00000221978 CCNL2
ENST00000480646 0.901841006260736 0.718446017984211 -0.0214680376691405 ENSG00000221978 CCNL2
ENST00000471930 0.542041166926769 0.205148345983832 0.0678203910446641 ENSG00000221978 CCNL2
ENST00000408918 0.630283932227592 0.290775723105246 0.0541306069972394 ENSG00000221978 CCNL2
ENST00000473872 0.494419758402636 0.167595444640867 0.0783960796593663 ENSG00000221978 CCNL2
ENST00000425598 0.92425465142041 0.770603504077565 0.0162327464654571 ENSG00000221978 CCNL2
ENST00000463895 0.756128273886414 0.45308981261871 0.0486400222114316 ENSG00000221978 CCNL2
ENST00000497013 0.469416236555709 0.150263448384885 0.0963435787575705 ENSG00000221978 CCNL2
ENST00000444362 0.884069595324232 0.679487157776312 0.026120488315725 ENSG00000224870 RP4-758J18.2
ENST00000418833 0.887452468598811 0.686572960144713 0.0255203004082831 ENSG00000224870 RP4-758J18.2
ENST00000447725 0.992719214949928 0.973856503896233 0.00206038610898344 ENSG00000224870 RP4-758J18.2
ENST00000572242 0.860177382277471 0.630977940230937 0.0310423786212233 ENSG00000224870 RP4-758J18.2
ENST00000453521 0.87460025596714 0.659059009729255 0.0294591128144021 ENSG00000224870 RP4-758J18.2
ENST00000344843 0.332742116198823 0.0734270921396733 0.072786589105757 ENSG00000242485 MRPL20
ENST00000493287 0.675106053544509 0.340258438214616 0.0528825774461347 ENSG00000242485 MRPL20
ENST00000487659 0.32647452234395 0.0706404021237084 0.0736226136057575 ENSG00000242485 MRPL20
ENST00000492508 0.534377287034355 0.198806214008519 0.0547174064725595 ENSG00000242485 MRPL20
ENST00000482352 0.272688975964117 0.0500152631353692 0.0817901739663073 ENSG00000242485 MRPL20
ENST00000477686 0.130824384996887 0.0131337033085937 0.108843892553937 ENSG00000242485 MRPL20
ENST00000338660 0.938765236840327 0.809334795515788 -0.0181376137791522 ENSG00000179403 VWA1
ENST00000404702 0.920715430037646 0.762403257455199 -0.022786597837617 ENSG00000179403 VWA1
ENST00000476993 0.914828848757349 0.747889831191783 -0.02423496865515 ENSG00000179403 VWA1
ENST00000378741 0.72244804303073 0.404103578083272 0.0452795446874173 ENSG00000160072 ATAD3B
ENST00000308647 0.970840467257098 0.901308692773272 -0.00574246924147282 ENSG00000160072 ATAD3B
ENST00000472194 0.995383415793429 0.982067486164256 0.00116595364501908 ENSG00000160072 ATAD3B
ENST00000485748 0.59042626955284 0.248999539635048 -0.0660248328050248 ENSG00000160072 ATAD3B
ENST00000474481 0.720865038464313 0.402253768696391 -0.0507518504667778 ENSG00000160072 ATAD3B
ENST00000378756 0.735895629112913 0.423334482589526 0.0379296488121258 ENSG00000197785 ATAD3A
ENST00000378755 0.735895629112913 0.423334482589526 0.0379296488121258 ENSG00000197785 ATAD3A
ENST00000339113 0.539987040554775 0.203346171648852 0.0602550232021478 ENSG00000197785 ATAD3A
ENST00000536055 0.539987040554775 0.203346171648852 0.0602550232021478 ENSG00000197785 ATAD3A
ENST00000429957 0.759935058807228 0.459187221365482 0.048635826875184 ENSG00000197785 ATAD3A
ENST00000400830 0.310125164457231 0.0636155650951713 0.116426984590009 ENSG00000197785 ATAD3A
ENST00000291386 0.748709392832298 0.441981818677537 0.0287633972233629 ENSG00000160075 SSU72
ENST00000378726 0.639668838496737 0.299989834947848 0.0500448327842967 ENSG00000160075 SSU72
ENST00000378725 0.285482834398926 0.0547400072474947 0.0888443954273335 ENSG00000160075 SSU72
ENST00000359060 0.371543570877761 0.0910505856251365 0.0921713783075748 ENSG00000160075 SSU72
ENST00000520777 0.555779710329581 0.217089799390127 -0.0746639379875747 ENSG00000197530 MIB2
ENST00000378710 0.555448805000385 0.216684865420775 -0.074697963856931 ENSG00000197530 MIB2
ENST00000360522 0.555448805000385 0.216684865420775 -0.074697963856931 ENSG00000197530 MIB2
ENST00000357210 0.555448805000385 0.216684865420775 -0.074697963856931 ENSG00000197530 MIB2
ENST00000355826 0.559793221087771 0.220990715533424 -0.0740172461340498 ENSG00000197530 MIB2
ENST00000518681 0.555866042497533 0.21738061279074 -0.0746999966621856 ENSG00000197530 MIB2
ENST00000505820 0.562565177183902 0.223736567839811 -0.0735853868595873 ENSG00000197530 MIB2
ENST00000479659 0.56618641853378 0.22730857768857 -0.0729902718415848 ENSG00000197530 MIB2
ENST00000489635 0.56618641853378 0.227315473990982 -0.072970072703504 ENSG00000197530 MIB2
ENST00000511502 0.571756915803281 0.232044083785914 -0.0722829107722505 ENSG00000197530 MIB2
ENST00000477990 0.364086115778925 0.0875248039755041 -0.125716453598225 ENSG00000197530 MIB2
ENST00000514363 0.678487807455432 0.344018797417092 -0.060178678483559 ENSG00000197530 MIB2
ENST00000487053 0.612432569981023 0.27211402454447 -0.0665626908612869 ENSG00000197530 MIB2
ENST00000502470 0.62555815773219 0.285797062392354 -0.0694209427746041 ENSG00000197530 MIB2
ENST00000378712 0.610290192492181 0.26940969795563 -0.0669494577008211 ENSG00000197530 MIB2
ENST00000510793 0.688663157814288 0.357079713611521 -0.059406019984671 ENSG00000197530 MIB2
ENST00000504599 0.633275711140759 0.293572911918572 -0.0630751832609139 ENSG00000197530 MIB2
ENST00000507229 0.518714419438502 0.186787300619883 -0.0792381536698376 ENSG00000197530 MIB2
ENST00000503789 0.647219812283253 0.308136058802294 -0.0683896523494202 ENSG00000197530 MIB2
ENST00000378708 0.630327503143969 0.290840597556928 -0.0648810774447753 ENSG00000197530 MIB2
ENST00000506488 0.626783467821141 0.287268644984878 -0.0654687037476243 ENSG00000197530 MIB2
ENST00000514234 0.865232556997984 0.640094665932064 -0.0317962203044984 ENSG00000197530 MIB2
ENST00000486072 0.295419327206132 0.0582416988003138 -0.143714416025966 ENSG00000197530 MIB2
ENST00000473511 0.820853185346552 0.55886118973937 -0.0439106292634283 ENSG00000197530 MIB2
ENST00000513088 0.449952802781345 0.136601471244182 -0.0929877948061835 ENSG00000248333 CDK11B
ENST00000341832 0.33260009616656 0.0732778999868475 -0.108417697667144 ENSG00000248333 CDK11B
ENST00000317673 0.315237605944816 0.065611209458488 -0.109449152275455 ENSG00000248333 CDK11B
ENST00000340677 0.315237605944816 0.065611209458488 -0.109449152275455 ENSG00000248333 CDK11B
ENST00000407249 0.315237605944816 0.065611209458488 -0.109449152275455 ENSG00000248333 CDK11B
ENST00000378662 0.306251808987627 0.0621859081718834 -0.0883627991976887 ENSG00000189339 SLC35E2B
ENST00000234800 0.327655375851993 0.0711138976928978 -0.085617706535392 ENSG00000189339 SLC35E2B
ENST00000480991 0.662350324563222 0.325329441757373 -0.0583632157795358 ENSG00000189339 SLC35E2B
ENST00000481276 0.183540183878789 0.0244969400969523 -0.146722755821964 ENSG00000189339 SLC35E2B
ENST00000356200 0.579912344465749 0.239011570638111 -0.0648138490727823 ENSG00000008128 CDK11A
ENST00000598846 0.0517037892552869 0.00260878606122995 -0.137859654012895 ENSG00000268575 RP1-283E3.8
ENST00000358779 0.540418468081885 0.203709890266025 -0.0697023693763447 ENSG00000008128 CDK11A
ENST00000460465 0.540418468081885 0.203709890266025 -0.0697023693763447 ENSG00000008128 CDK11A
ENST00000404249 0.540418468081885 0.203709890266025 -0.0697023693763447 ENSG00000008128 CDK11A
ENST00000378633 0.540418468081885 0.203709890266025 -0.0697023693763447 ENSG00000008128 CDK11A
ENST00000357760 0.540418468081885 0.203709890266025 -0.0697023693763447 ENSG00000008128 CDK11A
ENST00000509982 0.579912344465749 0.239011570638111 -0.0648138490727823 ENSG00000008128 CDK11A
ENST00000378638 0.579912344465749 0.239011570638111 -0.0648138490727823 ENSG00000008128 CDK11A
ENST00000356937 0.51464225031433 0.18269498298696 -0.0825455616167118 ENSG00000008128 CDK11A
ENST00000378635 0.698460699554764 0.370857502456892 -0.0508526835807152 ENSG00000008128 CDK11A
ENST00000479362 0.935893750926705 0.800710795824839 -0.0162151684784072 ENSG00000008128 CDK11A
ENST00000498810 0.88200291312776 0.674275037176066 0.0306075388145355 ENSG00000008128 CDK11A
ENST00000487462 0.932930082264499 0.79202213959825 0.0197853032887766 ENSG00000008128 CDK11A
ENST00000401096 0.990653920552909 0.967532792578909 0.00302882556636103 ENSG00000008128 CDK11A
ENST00000577672 0.0123118927437386 0.000263090203535595 -0.228957984211763 ENSG00000227775 RP1-283E3.4
ENST00000417099 0.142766385354538 0.0153956955118976 -0.16800589910941 ENSG00000227775 RP1-283E3.4
ENST00000355439 0.0292365651036084 0.00104078835154377 -0.191260182746807 ENSG00000215790 SLC35E2
ENST00000400924 0.0273806799321545 0.000934526278805258 -0.19339586911244 ENSG00000215790 SLC35E2
ENST00000246421 0.123738698722834 0.0119759225765245 -0.181773260213696 ENSG00000215790 SLC35E2
ENST00000341426 0.297238218679089 0.0588360583920062 0.0863395914933525 ENSG00000008130 NADK
ENST00000341991 0.297226722448715 0.0588056326647992 0.0863416723333763 ENSG00000008130 NADK
ENST00000378625 0.292641379413268 0.057201585825632 0.0872660244909517 ENSG00000008130 NADK
ENST00000344463 0.297238218679089 0.0588360583920062 0.0863395914933525 ENSG00000008130 NADK
ENST00000342348 0.486837174477917 0.162003396038239 0.0797862587778488 ENSG00000008130 NADK
ENST00000498806 0.990653920552909 0.967035655117348 0.00301875330994089 ENSG00000008130 NADK
ENST00000469045 0.526115468932704 0.192554188188028 0.0853652975917398 ENSG00000008130 NADK
ENST00000480499 0.800753261848074 0.525437914806959 0.0442696236789904 ENSG00000008130 NADK
ENST00000477235 0.53933109997276 0.202718471893798 0.0862510910308893 ENSG00000008130 NADK
ENST00000489538 0.628135393503177 0.288707071915575 0.0715639569753905 ENSG00000008130 NADK
ENST00000497186 0.449673027228432 0.13643668108818 0.101374161213359 ENSG00000008130 NADK
ENST00000400922 0.626637088941656 0.286967502475907 0.0737547933232023 ENSG00000008130 NADK
ENST00000492845 0.71781831300728 0.398443134419838 0.0476164353522788 ENSG00000008130 NADK
ENST00000492768 0.655806230208746 0.318031355977232 0.0597185227856447 ENSG00000008130 NADK
ENST00000460602 0.597290631155954 0.256177026419126 0.0686296801880755 ENSG00000008130 NADK
ENST00000464373 0.552932005526304 0.214218143295758 0.0820758231942839 ENSG00000008130 NADK
ENST00000378609 0.858932440875404 0.628755935939125 -0.0112209545499361 ENSG00000078369 GNB1
ENST00000461893 0.45728341410376 0.14175011659215 0.0659314573990343 ENSG00000078369 GNB1
ENST00000471354 0.880485261041694 0.670032609245858 0.0201262192601927 ENSG00000078369 GNB1
ENST00000439272 0.546057502046485 0.208748424673315 -0.0498769984996887 ENSG00000078369 GNB1
ENST00000434686 0.491548462993819 0.165517680248768 -0.0561724989095351 ENSG00000078369 GNB1
ENST00000437146 0.697112425248809 0.368904616373178 -0.0549393995246442 ENSG00000078369 GNB1
ENST00000472614 0.215065321008677 0.0327528476654823 -0.100217560661999 ENSG00000078369 GNB1
ENST00000607589 0.688723738693317 0.35733011931282 -0.0648424248466635 ENSG00000078369 GNB1
ENST00000469733 0.218472188659562 0.0337243114980885 -0.117274511509886 ENSG00000162585 C1orf86
ENST00000414253 0.310341777557518 0.0636966863288862 -0.102892121520423 ENSG00000162585 C1orf86
ENST00000428120 0.310341777557518 0.0636966863288862 -0.102892121520423 ENSG00000162585 C1orf86
ENST00000400919 0.310341777557518 0.0636966863288862 -0.102892121520423 ENSG00000162585 C1orf86
ENST00000400918 0.297271156175035 0.0588473808214938 -0.107458072323236 ENSG00000162585 C1orf86
ENST00000497675 0.441002239455626 0.13093019689551 -0.0976385349775006 ENSG00000162585 C1orf86
ENST00000378543 0.37693263264805 0.0934797012822147 -0.108406920971227 ENSG00000162585 C1orf86
ENST00000378546 0.37693263264805 0.0934797012822147 -0.108406920971227 ENSG00000162585 C1orf86
ENST00000401813 0.443000160971411 0.132146409404594 -0.0971648844830787 ENSG00000162585 C1orf86
ENST00000487186 0.284120045153816 0.0541842546660056 -0.118694873794914 ENSG00000162585 C1orf86
ENST00000378545 0.39160153963816 0.101574072415841 -0.10596352943082 ENSG00000162585 C1orf86
ENST00000476803 0.444503797738312 0.133073814502438 -0.097430052945151 ENSG00000162585 C1orf86
ENST00000440825 0.401727922219497 0.107244714106162 -0.104753127225255 ENSG00000162585 C1orf86
ENST00000420515 0.240739683401557 0.0402700075589556 -0.136536126949455 ENSG00000162585 C1orf86
ENST00000378536 0.00105567502971323 7.92359290198997e-06 -0.193697028644301 ENSG00000157933 SKI
ENST00000508416 0.0584475181369963 0.00325347915338998 -0.171702347532937 ENSG00000157933 SKI
ENST00000478223 0.13738260295057 0.0142735171896697 -0.146771536407679 ENSG00000157933 SKI
ENST00000507179 0.665673101104295 0.32926266248255 -0.0729633630776352 ENSG00000157933 SKI
ENST00000378531 0.816508781035423 0.551498233804528 0.0403794011478784 ENSG00000116151 MORN1
ENST00000606372 0.729958432931269 0.415174714905077 0.0551842461580182 ENSG00000116151 MORN1
ENST00000378529 0.506062355377549 0.176198673890325 0.0920162235186764 ENSG00000116151 MORN1
ENST00000378518 0.00181414259089772 1.63654909406298e-05 0.148526594837707 ENSG00000157916 RER1
ENST00000605895 0.0110305311461334 0.000219627208311917 0.118061292158971 ENSG00000157916 RER1
ENST00000378513 0.00239409463255549 2.40064183756704e-05 0.132947047884806 ENSG00000157916 RER1
ENST00000306256 0.00164568361866002 1.40859872413689e-05 0.146998068075403 ENSG00000157916 RER1
ENST00000493207 0.0149514215121813 0.000348397553292046 0.14203922811752 ENSG00000157916 RER1
ENST00000378512 0.00241970435079929 2.47570109691018e-05 0.132756273051275 ENSG00000157916 RER1
ENST00000443438 0.000950782519362727 6.77610811843827e-06 0.155386352386941 ENSG00000157916 RER1
ENST00000488353 0.0029393048063782 3.24312123920548e-05 0.141190476426378 ENSG00000157916 RER1
ENST00000462129 0.0799404640873649 0.0055278534223715 0.138646325602408 ENSG00000157916 RER1
ENST00000288774 0.805168469539361 0.531869063405523 -0.0356588186822193 ENSG00000157911 PEX10
ENST00000447513 0.757801416700268 0.45551159752737 -0.0429287542245576 ENSG00000157911 PEX10
ENST00000507596 0.75878051901775 0.457216005985073 -0.0429135483919124 ENSG00000157911 PEX10
ENST00000510434 0.60188351046879 0.261478895597774 -0.0782909742760569 ENSG00000157911 PEX10
ENST00000378466 0.971992800848465 0.905949238599259 -0.00733114167944887 ENSG00000157881 PANK4
ENST00000435556 0.971992800848465 0.905949238599259 -0.00733114167944887 ENSG00000157881 PANK4
ENST00000505228 0.989165658694802 0.962735289071932 -0.0030360152410206 ENSG00000157881 PANK4
ENST00000486396 0.753400540670544 0.448816905687788 -0.0549870210022155 ENSG00000157881 PANK4
ENST00000493183 0.827186063818968 0.570204014940239 -0.0360936036091039 ENSG00000157870 FAM213B
ENST00000474659 0.865352998758698 0.640312781990958 -0.0297248448732777 ENSG00000157870 FAM213B
ENST00000419916 0.999923667129189 0.999822212824528 -1.31356200485325e-05 ENSG00000157870 FAM213B
ENST00000378424 0.999923667129189 0.999822212824528 -1.31356200485325e-05 ENSG00000157870 FAM213B
ENST00000537325 0.910995012869306 0.738662094157842 -0.0207966697838582 ENSG00000157870 FAM213B
ENST00000378427 0.999923667129189 0.999822212824528 -1.31356200485325e-05 ENSG00000157870 FAM213B
ENST00000378425 0.999923667129189 0.999822212824528 -1.31356200485325e-05 ENSG00000157870 FAM213B
ENST00000464043 0.917740861275634 0.754674451089538 -0.0196410095636786 ENSG00000157870 FAM213B
ENST00000444521 0.999923667129189 0.999822212824528 -1.31356200485325e-05 ENSG00000157870 FAM213B
ENST00000465233 0.6536343293038 0.315663618297936 -0.0659811478242058 ENSG00000157870 FAM213B
ENST00000498083 0.675228940517249 0.34049537614327 -0.0630652250978464 ENSG00000157870 FAM213B
ENST00000481683 0.819424740864972 0.556822777510864 -0.0377811928971791 ENSG00000157870 FAM213B
ENST00000484099 0.980950875647083 0.934891810808502 -0.00480179902804212 ENSG00000157870 FAM213B
ENST00000477045 0.515508670318515 0.183838379985943 -0.089410249355375 ENSG00000157870 FAM213B
ENST00000476686 0.512656760073478 0.180939309456909 0.0901013737597331 ENSG00000157870 FAM213B
ENST00000294599 0.255916757400764 0.0448276212871195 -0.154441222622387 ENSG00000162591 MEGF6
ENST00000356575 0.312270008276607 0.064410379597288 -0.142352000582887 ENSG00000162591 MEGF6
ENST00000485002 0.28072669554889 0.0529123077085543 -0.149091725970707 ENSG00000162591 MEGF6
ENST00000378344 0.994750549458932 0.980253657979408 -0.00108470253005735 ENSG00000158109 TPRG1L
ENST00000344579 0.994648395593788 0.980140039778673 -0.00109083909251095 ENSG00000158109 TPRG1L
ENST00000378322 0.70825146974419 0.38470657739167 0.0608374495527432 ENSG00000116213 WRAP73
ENST00000270708 0.70825146974419 0.38470657739167 0.0608374495527432 ENSG00000116213 WRAP73
ENST00000424367 0.89136481164652 0.693691473810499 0.0285631793069092 ENSG00000116213 WRAP73
ENST00000418088 0.712481134215514 0.39109919852685 -0.0564988957807857 ENSG00000227372 TP73-AS1
ENST00000452079 0.597464227591367 0.256467976329087 -0.073847359760981 ENSG00000227372 TP73-AS1
ENST00000423764 0.573608027677396 0.233471610204898 -0.0781119544159989 ENSG00000227372 TP73-AS1
ENST00000587071 0.42872442523637 0.123308246318749 -0.114813224776319 ENSG00000227372 TP73-AS1
ENST00000608600 0.393630955617501 0.102516733616849 -0.121023491317305 ENSG00000227372 TP73-AS1
ENST00000378251 0.736900353337004 0.424732512549757 0.0435314197840062 ENSG00000130764 LRRC47
ENST00000462356 0.76532191784054 0.468466733647355 0.0495247169688395 ENSG00000130764 LRRC47
ENST00000479239 0.871944006322732 0.652942542752315 0.0315519623331368 ENSG00000130764 LRRC47
ENST00000607459 0.786743340447288 0.502200975192998 -0.0498757364493913 ENSG00000272153 RP1-286D6.5
ENST00000378230 0.996449044818693 0.985489980988926 -0.000807922433454669 ENSG00000116198 CEP104
ENST00000438539 0.33978768985116 0.0763374846429514 -0.119843587617431 ENSG00000116198 CEP104
ENST00000461667 0.354901447683734 0.0830269981611983 -0.122223850865741 ENSG00000116198 CEP104
ENST00000460038 0.182575149128556 0.0241731848347732 0.15889260314435 ENSG00000116198 CEP104
ENST00000494653 0.525889583868972 0.192328321927338 0.0712592303131979 ENSG00000116198 CEP104
ENST00000443466 0.139598550707552 0.0147334652897256 0.169289004050304 ENSG00000116198 CEP104
ENST00000428079 0.999644091776488 0.998612725953775 -0.000110241581670597 ENSG00000116198 CEP104
ENST00000378223 0.989868100827398 0.964313815838997 -0.00298485980232387 ENSG00000116198 CEP104
ENST00000378209 0.884191104178577 0.679845860062178 -0.0279629108460736 ENSG00000169598 DFFB
ENST00000491998 0.884191104178577 0.679845860062178 -0.0279629108460736 ENSG00000169598 DFFB
ENST00000338895 0.568668205159719 0.229422333583124 -0.0880174573971313 ENSG00000169598 DFFB
ENST00000468793 0.830786813026417 0.576479852761997 -0.038160125785337 ENSG00000169598 DFFB
ENST00000339350 0.811613982187389 0.543346779039821 -0.0419687317110797 ENSG00000169598 DFFB
ENST00000477548 0.811613982187389 0.543346779039821 -0.0419687317110797 ENSG00000169598 DFFB
ENST00000378206 0.832920278436957 0.580636598949845 -0.0382613889100934 ENSG00000169598 DFFB
ENST00000475969 0.878213685872082 0.665504007774118 -0.0300859147199982 ENSG00000169598 DFFB
ENST00000486765 0.540555060209947 0.204015353651804 -0.081665758094525 ENSG00000198912 C1orf174
ENST00000361605 0.540555060209947 0.204015353651804 -0.081665758094525 ENSG00000198912 C1orf174
ENST00000474140 0.540555060209947 0.204015353651804 -0.081665758094525 ENSG00000198912 C1orf174
ENST00000478423 0.761692521223088 0.461933724407349 0.0439853839877082 ENSG00000131697 NPHP4
ENST00000489180 0.763664745625158 0.465653865775247 0.0435740227938696 ENSG00000131697 NPHP4
ENST00000378156 0.763664745625158 0.465653865775247 0.0435740227938696 ENSG00000131697 NPHP4
ENST00000378169 0.795006999918665 0.515531527735227 0.0391174104300715 ENSG00000131697 NPHP4
ENST00000378111 0.386390064785711 0.09854089603656 -0.115559563093291 ENSG00000069424 KCNAB2
ENST00000378097 0.366270795100353 0.0885052883163446 -0.119752902874858 ENSG00000069424 KCNAB2
ENST00000378092 0.375130078231641 0.0927270105663716 -0.122572867042808 ENSG00000069424 KCNAB2
ENST00000484532 0.586263030565411 0.244843009610857 0.0426130360753635 ENSG00000116251 RPL22
ENST00000234875 0.586877304699829 0.245650516369042 0.0418015511784241 ENSG00000116251 RPL22
ENST00000480661 0.69584018520552 0.36742312493976 0.0338136780148807 ENSG00000116251 RPL22
ENST00000497965 0.72563003946751 0.408237542374543 0.0311629116676447 ENSG00000116251 RPL22
ENST00000471204 0.731088366126546 0.416742348727962 0.0302716031230657 ENSG00000116251 RPL22
ENST00000465387 0.73200423184507 0.417950160386129 0.030692710614553 ENSG00000116251 RPL22
ENST00000462296 0.729717290538915 0.414569991692621 0.0315535084687967 ENSG00000116251 RPL22
ENST00000465335 0.729093318236069 0.413458671969639 0.031108123910981 ENSG00000116251 RPL22
ENST00000377948 0.41626104095429 0.116068573057529 -0.09799442435136 ENSG00000158286 RNF207
ENST00000377939 0.408396318444658 0.110742611774437 -0.099327340896805 ENSG00000158286 RNF207
ENST00000496676 0.610213083232235 0.269249687165097 -0.0739845830906228 ENSG00000158286 RNF207
ENST00000343813 0.515132331030053 0.183247064399851 0.0469314644625567 ENSG00000116237 ICMT
ENST00000495791 0.835709849769774 0.585955006107397 -0.0276155001073072 ENSG00000116237 ICMT
ENST00000489498 0.260609673793438 0.0462748978483851 0.0805855364333101 ENSG00000116237 ICMT
ENST00000474756 0.533301573755025 0.198144238109461 0.0612520288329991 ENSG00000116237 ICMT
ENST00000362035 0.805817120188553 0.533045702064137 0.0438071361393295 ENSG00000116237 ICMT
ENST00000377893 0.703595061717828 0.378576968071254 -0.0579311791365423 ENSG00000158292 GPR153
ENST00000608083 0.772692052787359 0.478974267605856 -0.0391215975614066 ENSG00000097021 ACOT7
ENST00000377845 0.727964966574347 0.411952561938042 -0.0473314194638302 ENSG00000097021 ACOT7
ENST00000377855 0.723709205419418 0.405503000903238 -0.046858794327265 ENSG00000097021 ACOT7
ENST00000377860 0.772692052787359 0.478974267605856 -0.0391215975614066 ENSG00000097021 ACOT7
ENST00000418124 0.772692052787359 0.478974267605856 -0.0391215975614066 ENSG00000097021 ACOT7
ENST00000545482 0.772692052787359 0.478974267605856 -0.0391215975614066 ENSG00000097021 ACOT7
ENST00000361521 0.823578598858964 0.564558259358233 -0.0318443878816828 ENSG00000097021 ACOT7
ENST00000377842 0.736276831400217 0.423858859035375 -0.0462579387414622 ENSG00000097021 ACOT7
ENST00000473466 0.859302571653857 0.629452787440995 -0.0308647257075094 ENSG00000097021 ACOT7
ENST00000541130 0.784343080665066 0.498217428797359 -0.0470048518909922 ENSG00000097021 ACOT7
ENST00000356876 0.0926515666216561 0.00707042818599954 -0.192315524506237 ENSG00000215788 TNFRSF25
ENST00000485036 0.0890303597381305 0.0066607079840764 -0.193582816556468 ENSG00000215788 TNFRSF25
ENST00000480393 0.0890303597381305 0.0066607079840764 -0.193582816556468 ENSG00000215788 TNFRSF25
ENST00000513135 0.0741306940727128 0.00481894708299217 -0.20249632849778 ENSG00000215788 TNFRSF25
ENST00000377782 0.0890303597381305 0.0066607079840764 -0.193582816556468 ENSG00000215788 TNFRSF25
ENST00000351959 0.0896073265202252 0.00673241842824966 -0.193471237011272 ENSG00000215788 TNFRSF25
ENST00000510563 0.0695613811228253 0.00434650545840808 -0.205442040233973 ENSG00000215788 TNFRSF25
ENST00000502730 0.0695613811228253 0.00434650545840808 -0.205442040233973 ENSG00000215788 TNFRSF25
ENST00000502588 0.0695613811228253 0.00434650545840808 -0.205442040233973 ENSG00000215788 TNFRSF25
ENST00000414040 0.0695613811228253 0.00434650545840808 -0.205442040233973 ENSG00000215788 TNFRSF25
ENST00000351748 0.0695613811228253 0.00434650545840808 -0.205442040233973 ENSG00000215788 TNFRSF25
ENST00000348333 0.0695613811228253 0.00434650545840808 -0.205442040233973 ENSG00000215788 TNFRSF25
ENST00000469691 0.0670439627982591 0.00407177876428173 -0.211409289717345 ENSG00000215788 TNFRSF25
ENST00000481401 0.0865341728150289 0.0063556808787181 -0.202512284180669 ENSG00000215788 TNFRSF25
ENST00000377748 0.264604893223108 0.0475263654086944 -0.0980873352948162 ENSG00000171680 PLEKHG5
ENST00000400913 0.35969377606247 0.0855874368712732 -0.085842604692698 ENSG00000171680 PLEKHG5
ENST00000489097 0.449641572927307 0.136405844821914 -0.079859312029456 ENSG00000171680 PLEKHG5
ENST00000340850 0.273789972330666 0.0503926020176026 -0.0973837042306111 ENSG00000171680 PLEKHG5
ENST00000487949 0.526758038200368 0.192976446887147 -0.0818205545682036 ENSG00000171680 PLEKHG5
ENST00000377725 0.318293714490437 0.0668737471860895 -0.0928885920660741 ENSG00000171680 PLEKHG5
ENST00000377728 0.272703128736146 0.0500268502831116 -0.0991855640593326 ENSG00000171680 PLEKHG5
ENST00000377732 0.28548611191152 0.0547557151035118 -0.0964666157881013 ENSG00000171680 PLEKHG5
ENST00000400915 0.305437986042481 0.061879214630407 -0.0946377326682718 ENSG00000171680 PLEKHG5
ENST00000377740 0.300254399417853 0.0599438390437715 -0.0947836412619038 ENSG00000171680 PLEKHG5
ENST00000377737 0.300880075886408 0.0601375453857654 -0.0947706070835405 ENSG00000171680 PLEKHG5
ENST00000535355 0.412414361361884 0.113448248477012 -0.0809449705283442 ENSG00000171680 PLEKHG5
ENST00000537245 0.281995803390002 0.0533828824595533 -0.099226602164775 ENSG00000171680 PLEKHG5
ENST00000544978 0.253029495520668 0.0440822320150843 -0.103658865812179 ENSG00000171680 PLEKHG5
ENST00000377705 0.955320909663847 0.857577097996932 -0.0086722736036095 ENSG00000162408 NOL9
ENST00000464383 0.445996733434501 0.134283879741029 -0.109574092494921 ENSG00000162408 NOL9
ENST00000377674 0.852276850397226 0.616638260365043 0.0309932966435706 ENSG00000204859 ZBTB48
ENST00000488936 0.597964495886062 0.25710822374942 0.0697687307965197 ENSG00000204859 ZBTB48
ENST00000377658 0.864662542781173 0.639103216899535 -0.0226433345690491 ENSG00000162413 KLHL21
ENST00000377663 0.854298466751827 0.620903425763631 -0.0239070879414252 ENSG00000162413 KLHL21
ENST00000467612 0.65989186182415 0.322140279313032 -0.0515280254362858 ENSG00000162413 KLHL21
ENST00000496707 0.910838406687507 0.738438065188024 -0.0209451185206901 ENSG00000162413 KLHL21
ENST00000463043 0.540186823322261 0.203446985407085 -0.0710900221713537 ENSG00000162413 KLHL21
ENST00000377648 0.227103684585425 0.036261201079729 -0.11007287197424 ENSG00000116273 PHF13
ENST00000495385 0.190072065771503 0.0260671186482425 -0.130379711095913 ENSG00000116273 PHF13
ENST00000377627 0.733731831534409 0.420421937589712 0.0489767578667428 ENSG00000041988 THAP3
ENST00000465508 0.660636827087867 0.322884499277788 0.0544410417990521 ENSG00000007923 DNAJC11
ENST00000349363 0.951845354642008 0.846852591983037 0.00759229419372078 ENSG00000007923 DNAJC11
ENST00000451196 0.951845354642008 0.846852591983037 0.00759229419372078 ENSG00000007923 DNAJC11
ENST00000377577 0.930819215511426 0.78735433056259 0.0100506889874371 ENSG00000007923 DNAJC11
ENST00000294401 0.847899927741541 0.608188878966574 0.0196399193600356 ENSG00000007923 DNAJC11
ENST00000542246 0.971339160432591 0.903405152076724 0.00489945722292369 ENSG00000007923 DNAJC11
ENST00000377573 0.943097198105738 0.820034009441878 0.00864586222747115 ENSG00000007923 DNAJC11
ENST00000472414 0.453133161191675 0.13894567247186 0.0940317005521159 ENSG00000007923 DNAJC11
ENST00000426784 0.880219948105033 0.669340897905722 -0.0189947056811796 ENSG00000007923 DNAJC11
ENST00000473993 0.859658959374724 0.630081400677746 -0.0218136930597704 ENSG00000007923 DNAJC11
ENST00000469318 0.84795110669696 0.60857645163019 -0.0307570716584523 ENSG00000007923 DNAJC11
ENST00000485073 0.626793514513702 0.287314047632852 -0.0592449946108313 ENSG00000007923 DNAJC11
ENST00000460594 0.42419948272991 0.120482903059534 -0.0923229443818004 ENSG00000007923 DNAJC11
ENST00000465911 0.573363198158751 0.233217458869386 -0.0847151874941064 ENSG00000007923 DNAJC11
ENST00000303635 0.0641201133885559 0.00380003655332857 -0.184681704469718 ENSG00000171735 CAMTA1
ENST00000490738 0.160088560883525 0.0191229158545119 -0.164029640374117 ENSG00000171735 CAMTA1
ENST00000476163 0.254643645282372 0.0445141775827759 -0.132066524022481 ENSG00000171735 CAMTA1
ENST00000473578 0.160088560883525 0.0191229158545119 -0.164029640374117 ENSG00000171735 CAMTA1
ENST00000557126 0.257901935756844 0.0454562504533958 -0.132157938777514 ENSG00000171735 CAMTA1
ENST00000467404 0.158059045074368 0.0186578121966227 -0.164804596031811 ENSG00000171735 CAMTA1
ENST00000439411 0.0677942186672931 0.00414413825083941 -0.18245736205726 ENSG00000171735 CAMTA1
ENST00000461311 0.258546132707035 0.0456340703989534 -0.133250376572255 ENSG00000171735 CAMTA1
ENST00000486138 0.156892745485583 0.0183751431393783 -0.168132436242672 ENSG00000171735 CAMTA1
ENST00000482934 0.621934667053039 0.282419256700985 -0.0735064357010237 ENSG00000171735 CAMTA1
ENST00000470648 0.925187154155261 0.772907891890754 -0.0210816671660609 ENSG00000171735 CAMTA1
ENST00000461580 0.925302407998305 0.773144596918957 -0.0210798512359889 ENSG00000171735 CAMTA1
ENST00000054666 0.0161451681507987 0.00039794765049856 0.127548167188208 ENSG00000049245 VAMP3
ENST00000470357 0.159030252483503 0.0189187645912322 0.10286110301834 ENSG00000049245 VAMP3
ENST00000487194 0.630983945436519 0.291524458139739 0.051867663129569 ENSG00000049245 VAMP3
ENST00000377532 0.558052614411048 0.219322111960439 -0.0919272372926292 ENSG00000049246 PER3
ENST00000361923 0.535478935693491 0.199613594657409 -0.0958941146482711 ENSG00000049246 PER3
ENST00000493373 0.716425531853327 0.396485625940256 0.0320246163314744 ENSG00000116288 PARK7
ENST00000460192 0.839795371601777 0.593075281700151 0.0202652638945879 ENSG00000116288 PARK7
ENST00000338639 0.707954311079811 0.384197796609018 0.032988662992887 ENSG00000116288 PARK7
ENST00000493678 0.708758229989805 0.385496209975513 0.0328798784604136 ENSG00000116288 PARK7
ENST00000377493 0.706506469346497 0.381970988214256 0.0331450492960284 ENSG00000116288 PARK7
ENST00000465354 0.835923152117757 0.58625161339019 0.020485529348984 ENSG00000116288 PARK7
ENST00000377491 0.710012473738152 0.38753254656332 0.032746096286084 ENSG00000116288 PARK7
ENST00000377488 0.716782573884323 0.397145020266774 0.0320811968151275 ENSG00000116288 PARK7
ENST00000497113 0.852486713620549 0.617115191524036 0.0188479014166087 ENSG00000116288 PARK7
ENST00000469225 0.540552530340515 0.203932167757937 0.0552451924803126 ENSG00000116288 PARK7
ENST00000474874 0.513096745959332 0.181312829869474 -0.0947381668228941 ENSG00000116285 ERRFI1
ENST00000377482 0.523172500421709 0.190263126596201 -0.0930526907492157 ENSG00000116285 ERRFI1
ENST00000467067 0.644846848571583 0.305303900461409 -0.0694292974344277 ENSG00000116285 ERRFI1
ENST00000469499 0.409103110460555 0.111230195300159 -0.108708304114221 ENSG00000116285 ERRFI1
ENST00000487559 0.515610547564073 0.184021489273155 -0.0936026931942896 ENSG00000116285 ERRFI1
ENST00000337907 0.00439567168883587 5.73468396819795e-05 -0.176277582431217 ENSG00000142599 RERE
ENST00000377464 0.00056077835261441 3.2862385554953e-06 -0.1761779183948 ENSG00000142599 RERE
ENST00000467350 0.00437907866119045 5.69748363144859e-05 -0.224980201658726 ENSG00000142599 RERE
ENST00000400907 0.0090801574158513 0.000162857835241505 -0.169914896432407 ENSG00000142599 RERE
ENST00000476556 0.00137984018970071 1.11897918756584e-05 -0.185200854623143 ENSG00000142599 RERE
ENST00000400908 0.0177591419329165 0.000462448652533342 -0.169617273292528 ENSG00000142599 RERE
ENST00000505225 0.0523103878981514 0.00265982923939623 -0.183949855439551 ENSG00000142599 RERE
ENST00000488215 0.18910208751768 0.0258168709615821 -0.129234279393852 ENSG00000142599 RERE
ENST00000460659 0.38057923973637 0.0956483050629627 -0.108363500283369 ENSG00000142599 RERE
ENST00000492766 0.339402427669671 0.0761989723600295 -0.115071106984449 ENSG00000142599 RERE
ENST00000465125 0.318561413954628 0.0669673648297147 -0.116910323300674 ENSG00000142599 RERE
ENST00000464972 0.263951519521279 0.0472941518241608 -0.123112864899603 ENSG00000142599 RERE
ENST00000480342 0.0988921538964113 0.00793066628578875 -0.157842286495825 ENSG00000142599 RERE
ENST00000507012 0.3807711070084 0.0959083932887891 -0.119947762590589 ENSG00000142599 RERE
ENST00000469251 0.142003030606948 0.0152553740535065 -0.167518056215953 ENSG00000142599 RERE
ENST00000514428 0.131527485230963 0.0132521921586263 -0.161189912524501 ENSG00000142599 RERE
ENST00000468247 0.137058935480738 0.0142179967903113 -0.165182278410137 ENSG00000142599 RERE
ENST00000234590 0.108410755232662 0.00935498224071399 0.094414885477919 ENSG00000074800 ENO1
ENST00000464920 0.146914827009502 0.0162666844177992 0.0889413033317821 ENSG00000074800 ENO1
ENST00000497492 0.0294840895129965 0.00105239235555866 0.12371255746273 ENSG00000074800 ENO1
ENST00000486051 0.0670058658780099 0.00406387018779723 0.111341631112612 ENSG00000074800 ENO1
ENST00000492343 0.0628175591415498 0.0036670658363066 0.113576201359667 ENSG00000074800 ENO1
ENST00000489867 0.163717980750797 0.0198970792616661 0.100705159822983 ENSG00000074800 ENO1
ENST00000377411 0.486522000614273 0.161665220533467 -0.103587844706187 ENSG00000180758 GPR157
ENST00000437157 0.0310827384944724 0.00113835746568778 -0.228538977966495 ENSG00000228526 RP3-510D11.1
ENST00000377403 0.616114255613604 0.275874790311933 -0.0459783128061359 ENSG00000049239 H6PD
ENST00000602477 0.839795371601777 0.593123066202025 -0.0239127972827868 ENSG00000049239 H6PD
ENST00000495451 0.700257596207258 0.373399455485419 -0.0403640869081507 ENSG00000049239 H6PD
ENST00000328089 0.0018418534904964 1.68989387246767e-05 -0.240336702959076 ENSG00000171621 SPSB1
ENST00000450402 0.00983885662723653 0.000183803712104787 -0.229788771677183 ENSG00000171621 SPSB1
ENST00000357898 0.0765968694293796 0.00511800460594323 -0.18056222541721 ENSG00000171621 SPSB1
ENST00000377399 0.269559884257468 0.0490484555021897 -0.132375721220369 ENSG00000171621 SPSB1
ENST00000302692 0.67439033359328 0.339450419769779 0.0631424800684619 ENSG00000171612 SLC25A33
ENST00000377376 0.732962192487005 0.419382207970846 0.0539612359361498 ENSG00000188807 TMEM201
ENST00000340381 0.698051143178906 0.370111147265985 0.0599467838589468 ENSG00000188807 TMEM201
ENST00000340305 0.317658071464917 0.0666371853227263 0.13053198011035 ENSG00000188807 TMEM201
ENST00000416541 0.742814821624464 0.432872613380561 0.0537045245826806 ENSG00000188807 TMEM201
ENST00000536656 0.287118876033981 0.0553442036674434 -0.123237660164606 ENSG00000171608 PIK3CD
ENST00000377346 0.483927047931022 0.160098276935117 -0.098711981732145 ENSG00000171608 PIK3CD
ENST00000361110 0.24440430171799 0.0413498665291622 -0.151077759995097 ENSG00000171608 PIK3CD
ENST00000377298 0.539844009628944 0.203052315529308 -0.0528963936635871 ENSG00000171603 CLSTN1
ENST00000377288 0.539844009628944 0.203052315529308 -0.0528963936635871 ENSG00000171603 CLSTN1
ENST00000477264 0.339240574103143 0.0761247801156992 -0.0906234446767141 ENSG00000171603 CLSTN1
ENST00000435891 0.458662819129986 0.142722414969235 -0.0623137862764222 ENSG00000171603 CLSTN1
ENST00000361311 0.538816395198077 0.20213303309978 -0.0529805375198789 ENSG00000171603 CLSTN1
ENST00000464286 0.509093488025113 0.178292673095558 0.0746136169137976 ENSG00000171603 CLSTN1
ENST00000377263 0.661802228100206 0.324377083480913 -0.0531177766303422 ENSG00000178585 CTNNBIP1
ENST00000537447 0.881965521649356 0.674225569492523 -0.0266965432707873 ENSG00000178585 CTNNBIP1
ENST00000400904 0.601107443768598 0.260599209068487 -0.064044996775615 ENSG00000178585 CTNNBIP1
ENST00000377258 0.682207623756156 0.348705620327293 -0.0556541751662466 ENSG00000178585 CTNNBIP1
ENST00000377256 0.604940199352372 0.264531020209933 -0.0753107283753575 ENSG00000178585 CTNNBIP1
ENST00000488540 0.225228249048409 0.0356977493387356 0.110044083556377 ENSG00000162441 LZIC
ENST00000377223 0.334684870964968 0.0741417766993778 0.094070302072642 ENSG00000162441 LZIC
ENST00000400903 0.524333912984383 0.191306240919932 0.0727020679359213 ENSG00000162441 LZIC
ENST00000541052 0.64426216411439 0.304798264479741 0.0568213748845124 ENSG00000162441 LZIC
ENST00000377213 0.59809125228251 0.257252381085702 0.0639987270567971 ENSG00000162441 LZIC
ENST00000403197 0.743875199251115 0.434270396927184 0.0538665995494226 ENSG00000173614 NMNAT1
ENST00000377205 0.732424150297901 0.418380680202489 0.0463510877540996 ENSG00000173614 NMNAT1
ENST00000462686 0.644060020761306 0.304603508617284 0.0643949896024184 ENSG00000173614 NMNAT1
ENST00000492735 0.617444767417947 0.277455054953687 0.0813624502719449 ENSG00000173614 NMNAT1
ENST00000496751 0.931309128873967 0.788395074732092 0.0176010405286911 ENSG00000173614 NMNAT1
ENST00000253251 0.0365065473002138 0.00148636605319631 -0.11555476365894 ENSG00000130939 UBE4B
ENST00000377157 0.0255028039753101 0.000838429324834389 -0.117725734156331 ENSG00000130939 UBE4B
ENST00000377153 0.184186079988667 0.0246294932863248 -0.151520002451623 ENSG00000130939 UBE4B
ENST00000343090 0.0724558551572032 0.00463115654256284 -0.102761502189735 ENSG00000130939 UBE4B
ENST00000475795 0.94115170701304 0.815129123367781 -0.0133161086944662 ENSG00000130939 UBE4B
ENST00000470736 0.936000700983694 0.801499564370971 -0.0141797514011746 ENSG00000130939 UBE4B
ENST00000466379 0.788988975187819 0.506062977976546 -0.0398222038192301 ENSG00000130939 UBE4B
ENST00000488228 0.147409487313006 0.0163867819657996 -0.160793271804868 ENSG00000130939 UBE4B
ENST00000487244 0.67258365794248 0.337717070063217 -0.0674705661042901 ENSG00000130939 UBE4B
ENST00000377093 0.0478193032427825 0.0023182474846298 0.115234716330478 ENSG00000054523 KIF1B
ENST00000263934 0.126246539941916 0.0123752068891436 0.0919912279096263 ENSG00000054523 KIF1B
ENST00000377086 0.154515304731967 0.0178634151551781 0.0874919214004358 ENSG00000054523 KIF1B
ENST00000377083 0.0732034037009309 0.00470580310049905 0.103782816432877 ENSG00000054523 KIF1B
ENST00000377081 0.158303051057368 0.0187153464196256 0.0865333945289868 ENSG00000054523 KIF1B
ENST00000497835 0.753498399206537 0.448946565429526 0.050888574539035 ENSG00000054523 KIF1B
ENST00000491493 0.079833790320548 0.00551102571782684 -0.123810646015487 ENSG00000142657 PGD
ENST00000487775 0.469272550473213 0.150108247209706 -0.0895667165300179 ENSG00000142657 PGD
ENST00000541529 0.315258125623797 0.0656388101592977 -0.0675517485165572 ENSG00000142657 PGD
ENST00000477958 0.0994644284058656 0.00801070814671778 -0.125596888480588 ENSG00000142657 PGD
ENST00000270776 0.388026715122611 0.0994310131388901 -0.0608083847884209 ENSG00000142657 PGD
ENST00000483936 0.167122163742248 0.0206555705580635 -0.0920107997968536 ENSG00000142657 PGD
ENST00000538557 0.342800649658871 0.0776972610627916 -0.0655606928971329 ENSG00000142657 PGD
ENST00000465632 0.0739102400160207 0.00476611629553167 -0.133530147951156 ENSG00000142657 PGD
ENST00000460189 0.111995853028478 0.00997725549064505 -0.107725939053526 ENSG00000142657 PGD
ENST00000493288 0.716398009784216 0.396419507456274 -0.0478634814458323 ENSG00000142657 PGD
ENST00000498356 0.854863384258157 0.621684898687253 0.0225616308946778 ENSG00000142657 PGD
ENST00000496718 0.802293117523844 0.527576381216932 0.0323816045916901 ENSG00000142657 PGD
ENST00000400900 0.539201666213062 0.202469526677786 -0.0885634442725308 ENSG00000251503 APITD1-CORT
ENST00000602296 0.539201666213062 0.202469526677786 -0.0885634442725308 ENSG00000175279 APITD1
ENST00000602787 0.539201666213062 0.202469526677786 -0.0885634442725308 ENSG00000175279 APITD1
ENST00000470413 0.525568600471765 0.192148711595604 -0.0911165219438373 ENSG00000251503 APITD1-CORT
ENST00000309048 0.766181950787788 0.469535719056201 -0.0517945016812739 ENSG00000175279 APITD1
ENST00000477755 0.685697760948089 0.352829851330144 -0.0668429057647745 ENSG00000175279 APITD1
ENST00000465026 0.921176811874982 0.763352393195292 -0.0222173413953032 ENSG00000251503 APITD1-CORT
ENST00000377038 0.113261711892132 0.0101654261332039 0.0996556843683054 ENSG00000160049 DFFA
ENST00000476658 0.139036143655632 0.0145682657195049 0.12104740087711 ENSG00000160049 DFFA
ENST00000377036 0.155292858908721 0.0180335075661474 0.119633704809579 ENSG00000160049 DFFA
ENST00000472851 0.94722549318444 0.830962714758766 0.0136338558546082 ENSG00000142655 PEX14
ENST00000356607 0.931371635896152 0.788549336593889 0.0143989401420266 ENSG00000142655 PEX14
ENST00000538836 0.929266764416077 0.783410534288492 0.0148346887461745 ENSG00000142655 PEX14
ENST00000491661 0.704633877882168 0.379924532482514 0.0520671375337097 ENSG00000142655 PEX14
ENST00000473118 0.432374596499859 0.125429531693669 0.0677623587563618 ENSG00000120948 TARDBP
ENST00000240185 0.849707026196475 0.612132137306401 0.0206053377474921 ENSG00000120948 TARDBP
ENST00000476201 0.328422729050565 0.0714970771420762 0.0813842804078165 ENSG00000120948 TARDBP
ENST00000472476 0.666108125089186 0.329839579899908 0.0409048840157125 ENSG00000120948 TARDBP
ENST00000439080 0.991899590747806 0.97077435706734 -0.00153566530322967 ENSG00000120948 TARDBP
ENST00000473869 0.806319544012202 0.534267058053351 0.0253896935532222 ENSG00000120948 TARDBP
ENST00000315091 0.840144498000335 0.594303922295071 0.0217302687573761 ENSG00000120948 TARDBP
ENST00000477447 0.979881747040926 0.932034323090364 -0.00390086858640936 ENSG00000120948 TARDBP
ENST00000496840 0.398434559750183 0.105517776954996 0.0808662575869369 ENSG00000120948 TARDBP
ENST00000475189 0.603703232073297 0.263247720090354 0.076299937003906 ENSG00000116649 SRM
ENST00000376957 0.00731494115188291 0.000120459377313205 0.161072309506407 ENSG00000116649 SRM
ENST00000490101 0.471780946780326 0.152086507249148 0.093405669502556 ENSG00000116649 SRM
ENST00000465788 0.00780134730680008 0.000132440682829811 0.17329738693129 ENSG00000116649 SRM
ENST00000459997 0.00517640691976769 7.36395067909474e-05 0.170539848404807 ENSG00000116649 SRM
ENST00000487300 0.072464051632437 0.00463253831364358 0.139808171613878 ENSG00000116649 SRM
ENST00000304457 0.470180242858951 0.150912812649457 0.0598208511764085 ENSG00000171824 EXOSC10
ENST00000376936 0.470180242858951 0.150912812649457 0.0598208511764085 ENSG00000171824 EXOSC10
ENST00000474216 0.658544705335297 0.320723722171252 0.055996507655583 ENSG00000171824 EXOSC10
ENST00000544779 0.470248179513298 0.15109135412981 0.05981690767627 ENSG00000171824 EXOSC10
ENST00000452378 0.650084676147782 0.310783350354898 0.0699636195438169 ENSG00000226849 RP4-635E18.7
ENST00000469634 0.840144498000335 0.594261016367336 0.0379041523981885 ENSG00000171824 EXOSC10
ENST00000478271 0.840013880713566 0.593671117047499 0.0383133568010702 ENSG00000171824 EXOSC10
ENST00000470611 0.76138112041292 0.461138925156703 0.049593865279964 ENSG00000171824 EXOSC10
ENST00000460196 0.98515856014116 0.950495694784625 0.00417476186749438 ENSG00000171824 EXOSC10
ENST00000376838 0.997040393181135 0.987677083506189 -0.000845655788367427 ENSG00000198793 MTOR
ENST00000361445 0.927253311054051 0.778015025247663 0.0114527592288561 ENSG00000198793 MTOR
ENST00000473471 0.921755619513128 0.764628636059204 0.0215391198039421 ENSG00000198793 MTOR
ENST00000490931 0.722326755080902 0.403984426991346 0.0579381885498855 ENSG00000198793 MTOR
ENST00000455339 0.824357037806349 0.565823821022345 0.0420645149534305 ENSG00000198793 MTOR
ENST00000495435 0.541285516131626 0.204495180371408 0.0926687506968712 ENSG00000198793 MTOR
ENST00000376810 0.382245259598446 0.0965854627556841 0.109956937586526 ENSG00000120942 UBIAD1
ENST00000376804 0.3773595298725 0.0937535319928528 0.111694704999102 ENSG00000120942 UBIAD1
ENST00000486588 0.498066201497132 0.170230062521335 0.0936963079589138 ENSG00000120942 UBIAD1
ENST00000483738 0.467534162902875 0.149056991404828 0.0981293777250344 ENSG00000120942 UBIAD1
ENST00000251546 0.458662819129986 0.14272635168916 -0.107291075896439 ENSG00000132879 FBXO44
ENST00000376770 0.40228317755135 0.10759428366904 -0.116372860086762 ENSG00000132879 FBXO44
ENST00000251547 0.40228317755135 0.10759428366904 -0.116372860086762 ENSG00000132879 FBXO44
ENST00000376762 0.423181294200137 0.119861871973603 -0.113739339481826 ENSG00000132879 FBXO44
ENST00000235310 0.894457105007346 0.701061066459234 0.0256315874747742 ENSG00000116670 MAD2L2
ENST00000376692 0.892260822567402 0.695583676334848 0.0261865108141475 ENSG00000116670 MAD2L2
ENST00000376672 0.894488143623862 0.701165438844626 0.0256253482543936 ENSG00000116670 MAD2L2
ENST00000376669 0.898554236594717 0.710086450664392 0.0249235727276147 ENSG00000116670 MAD2L2
ENST00000376667 0.883462613592402 0.677705390273785 0.0278743398036866 ENSG00000116670 MAD2L2
ENST00000445656 0.730314935878204 0.415706027441546 0.0560752562326468 ENSG00000116670 MAD2L2
ENST00000456915 0.70717286439195 0.382820077777904 0.06001768329008 ENSG00000116670 MAD2L2
ENST00000376664 0.642502061271297 0.303000043886867 0.0711835834150255 ENSG00000116670 MAD2L2
ENST00000376655 0.745436829210308 0.436919505558304 0.0541901205548615 ENSG00000116670 MAD2L2
ENST00000376637 0.62664924816733 0.287066174073741 -0.0692509693808178 ENSG00000177674 AGTRAP
ENST00000476512 0.402869708235574 0.107932395285502 -0.105611016130605 ENSG00000177674 AGTRAP
ENST00000400895 0.401075218463592 0.106789924214577 -0.105853798592289 ENSG00000177674 AGTRAP
ENST00000491346 0.556811728965879 0.218241308301048 -0.0801502726230893 ENSG00000177674 AGTRAP
ENST00000376629 0.642316623003922 0.302701772400712 -0.0670370206580348 ENSG00000177674 AGTRAP
ENST00000376627 0.62664924816733 0.287058049527489 -0.0692648432361558 ENSG00000177674 AGTRAP
ENST00000314340 0.641931119676987 0.302320497769525 -0.0670726421005548 ENSG00000177674 AGTRAP
ENST00000452018 0.443262750063184 0.132271968155094 -0.0982599638374261 ENSG00000177674 AGTRAP
ENST00000510878 0.627291211734187 0.287660191856217 -0.0692096115543986 ENSG00000177674 AGTRAP
ENST00000476309 0.986219428951642 0.953843214287293 -0.00411890730020932 ENSG00000177674 AGTRAP
ENST00000514733 0.903871868860102 0.72323711944591 0.0254184503533308 ENSG00000177674 AGTRAP
ENST00000433342 0.539127704497491 0.202390693741082 0.0925625398183644 ENSG00000215910 C1orf167
ENST00000312793 0.537853232758678 0.201434692234083 0.0926985195491761 ENSG00000215910 C1orf167
ENST00000444493 0.490711753252373 0.164928040758561 0.10129270447578 ENSG00000215910 C1orf167
ENST00000449278 0.490458783128937 0.164773341079366 0.101307821467079 ENSG00000215910 C1orf167
ENST00000376592 0.848157658280757 0.609042421840391 0.0309821967219359 ENSG00000177000 MTHFR
ENST00000376583 0.830265360495896 0.57526244003603 0.0335984635171045 ENSG00000177000 MTHFR
ENST00000376590 0.589233619878725 0.247656655840545 0.0706016260235515 ENSG00000177000 MTHFR
ENST00000376585 0.790804431544829 0.508697981937583 0.0410530626369417 ENSG00000177000 MTHFR
ENST00000312413 0.773596846539433 0.480723491842097 -0.0336232411063107 ENSG00000011021 CLCN6
ENST00000346436 0.77009757310664 0.475201503546122 -0.0340343646016025 ENSG00000011021 CLCN6
ENST00000376497 0.681638883795163 0.347946332281862 -0.0680197645617585 ENSG00000011021 CLCN6
ENST00000376487 0.911636108553218 0.740235563286146 -0.0174300952135895 ENSG00000011021 CLCN6
ENST00000376496 0.868946525754704 0.647470494623363 -0.0244673590766905 ENSG00000011021 CLCN6
ENST00000376491 0.413781205103529 0.114531770853219 -0.10018863978607 ENSG00000011021 CLCN6
ENST00000376492 0.563665530276647 0.224830601494632 -0.0741706852595656 ENSG00000011021 CLCN6
ENST00000376490 0.413781205103529 0.114531770853219 -0.10018863978607 ENSG00000011021 CLCN6
ENST00000446542 0.422248887749354 0.119297845436057 -0.112052324049562 ENSG00000242349 NPPA-AS1
ENST00000376572 0.688406004244294 0.356736730418705 0.0487189266421854 ENSG00000116685 KIAA2013
ENST00000376576 0.674063272294191 0.338982748035196 0.0578458733590151 ENSG00000116685 KIAA2013
ENST00000485046 0.661826348332186 0.324554958943093 0.0535622870465726 ENSG00000083444 PLOD1
ENST00000449038 0.998430282353336 0.995458775417807 -0.000320820211987247 ENSG00000083444 PLOD1
ENST00000358133 0.99754816950751 0.990899344264726 0.000623498066825625 ENSG00000083444 PLOD1
ENST00000376369 0.619597190996131 0.279817562572189 0.0580384543247372 ENSG00000083444 PLOD1
ENST00000429000 0.683813693444904 0.35064286559506 0.0506694489571077 ENSG00000083444 PLOD1
ENST00000196061 0.655569432418677 0.317683689604396 0.0538320962278848 ENSG00000083444 PLOD1
ENST00000465920 0.216747431843328 0.0331951016449683 0.124705257514616 ENSG00000083444 PLOD1
ENST00000491536 0.687546013375899 0.355472233358796 0.0519498334775927 ENSG00000083444 PLOD1
ENST00000470133 0.539594361609671 0.202908125577147 0.0727902687655366 ENSG00000083444 PLOD1
ENST00000481933 0.755778616409609 0.452604639703087 0.0444018682909427 ENSG00000083444 PLOD1
ENST00000444836 0.562810959386199 0.224089030781702 0.0479039689395069 ENSG00000116688 MFN2
ENST00000490079 0.887368484763882 0.686356311131002 -0.0253639615867417 ENSG00000116688 MFN2
ENST00000235329 0.563001925143194 0.224236983598628 0.0479013287511344 ENSG00000116688 MFN2
ENST00000484391 0.992794187611177 0.973985176378546 -0.00198490007663616 ENSG00000116688 MFN2
ENST00000497302 0.953316827235806 0.850573416270877 0.0111468758699721 ENSG00000116688 MFN2
ENST00000412236 0.841194835631102 0.596480289931851 0.0314670923195993 ENSG00000116688 MFN2
ENST00000478749 0.610526794499375 0.269782915105511 -0.0750737046685034 ENSG00000116691 MIIP
ENST00000235332 0.668961517004464 0.333510606306361 -0.0648325775671712 ENSG00000116691 MIIP
ENST00000436478 0.668961517004464 0.333510606306361 -0.0648325775671712 ENSG00000116691 MIIP
ENST00000466860 0.548458317879967 0.210719428997715 -0.0903800264454091 ENSG00000116691 MIIP
ENST00000498685 0.652187318804172 0.313301676055876 -0.0742103823917229 ENSG00000116691 MIIP
ENST00000356315 0.942017948414368 0.816945658089312 0.00923445891322447 ENSG00000048707 VPS13D
ENST00000358136 0.942017948414368 0.816945658089312 0.00923445891322447 ENSG00000048707 VPS13D
ENST00000011700 0.931296776126242 0.788345750264565 0.0114543398424009 ENSG00000048707 VPS13D
ENST00000460333 0.603659787880845 0.263219194878123 -0.0605320231754057 ENSG00000048707 VPS13D
ENST00000487188 0.84039828681985 0.594810352611813 -0.0353135725234782 ENSG00000048707 VPS13D
ENST00000496628 0.961304274820163 0.873148354567287 0.00786384900188193 ENSG00000048707 VPS13D
ENST00000543766 0.834847934924311 0.58449251646406 0.0307569752183578 ENSG00000048707 VPS13D
ENST00000471923 0.900662028974696 0.715614570305701 0.0229969874658239 ENSG00000048707 VPS13D
ENST00000543710 0.56477379250049 0.225777835700482 0.0851069257554036 ENSG00000048707 VPS13D
ENST00000376223 0.0880366153603904 0.00652960725512136 -0.170627948567459 ENSG00000162496 DHRS3
ENST00000464917 0.219031507662166 0.0338651042402288 -0.141076038994739 ENSG00000162496 DHRS3
ENST00000430996 0.20310487877726 0.0294045100873352 -0.152960545715564 ENSG00000162496 DHRS3
ENST00000482265 0.154739949238939 0.0179087919089828 -0.161281082596856 ENSG00000162496 DHRS3
ENST00000376048 0.885859842571047 0.682811427959401 -0.016170596672171 ENSG00000116731 PRDM2
ENST00000311066 0.977691303709555 0.923195504999271 0.00387924809575213 ENSG00000116731 PRDM2
ENST00000235372 0.913538545054667 0.744055509390084 -0.0129042645241499 ENSG00000116731 PRDM2
ENST00000491134 0.977154388166198 0.921074177817671 0.00402611811308662 ENSG00000116731 PRDM2
ENST00000502727 0.847160244990452 0.606591682969136 -0.0325756644730673 ENSG00000116731 PRDM2
ENST00000502724 0.830098613695787 0.574990947277597 -0.0353271902959707 ENSG00000116731 PRDM2
ENST00000413440 0.966635419739714 0.888289965119126 0.00571021303234912 ENSG00000116731 PRDM2
ENST00000343137 0.949919700364211 0.840615442838536 0.00820070155933543 ENSG00000116731 PRDM2
ENST00000491815 0.803244591331 0.529061739612065 -0.0401772319702192 ENSG00000116731 PRDM2
ENST00000503842 0.975953085500898 0.917004682628536 -0.00416776215129251 ENSG00000116731 PRDM2
ENST00000407521 0.84039828681985 0.594893739426074 -0.0336152123709201 ENSG00000116731 PRDM2
ENST00000505823 0.976828790410861 0.919597816436815 -0.00404025406663738 ENSG00000116731 PRDM2
ENST00000491547 0.720740990841001 0.402133352559466 0.0538337009684386 ENSG00000189337 KAZN
ENST00000376030 0.756860461803496 0.454215714048896 0.0456755514525573 ENSG00000189337 KAZN
ENST00000503743 0.552072208517409 0.213459119087222 0.0800850035312073 ENSG00000189337 KAZN
ENST00000422387 0.754759314152866 0.451064946166651 0.0460684222483529 ENSG00000189337 KAZN
ENST00000361144 0.755653342032703 0.452239975237245 0.0459395850609535 ENSG00000189337 KAZN
ENST00000376028 0.533362344449813 0.198186203005944 0.0881351877321007 ENSG00000189337 KAZN
ENST00000400798 0.741848010588172 0.431211396747548 0.0487101249254246 ENSG00000189337 KAZN
ENST00000400797 0.563678704554824 0.224956945019205 0.079960926845216 ENSG00000189337 KAZN
ENST00000428417 0.625787201712089 0.286088558116744 -0.0786312775086136 ENSG00000171729 TMEM51
ENST00000376014 0.616783051789641 0.27666847994305 -0.0801986473165062 ENSG00000171729 TMEM51
ENST00000400796 0.623219426469505 0.283591437038539 -0.0789573676158799 ENSG00000171729 TMEM51
ENST00000434578 0.623219426469505 0.283591437038539 -0.0789573676158799 ENSG00000171729 TMEM51
ENST00000376008 0.632979289078947 0.293253344407983 -0.0773777907578684 ENSG00000171729 TMEM51
ENST00000375980 0.702629910979657 0.377104316545328 0.0407946409491383 ENSG00000142634 EFHD2
ENST00000445566 0.692127674722805 0.362326265598626 0.0484377578567058 ENSG00000142634 EFHD2
ENST00000546424 0.859322247246753 0.62951923971669 -0.0351301994662057 ENSG00000132906 CASP9
ENST00000333868 0.897995551893589 0.708958308080603 -0.0272919695960961 ENSG00000132906 CASP9
ENST00000348549 0.897995551893589 0.708958308080603 -0.0272919695960961 ENSG00000132906 CASP9
ENST00000400777 0.894671426860131 0.701701003083778 -0.02807183982664 ENSG00000132906 CASP9
ENST00000375890 0.840013880713566 0.593626183361496 -0.039582002630548 ENSG00000132906 CASP9
ENST00000474305 0.842557852037906 0.59885114014014 -0.0394307885580085 ENSG00000132906 CASP9
ENST00000375849 0.947233729432896 0.831486694118329 -0.00932496229698784 ENSG00000116138 DNAJC16
ENST00000375847 0.960554272552709 0.871318843485412 -0.00706555480002688 ENSG00000116138 DNAJC16
ENST00000475133 0.960554272552709 0.871318843485412 -0.00706555480002688 ENSG00000116138 DNAJC16
ENST00000375838 0.701632908892172 0.375557302642607 0.0470100417226943 ENSG00000116138 DNAJC16
ENST00000483270 0.993386734471524 0.975661928534043 -0.00155391850882478 ENSG00000116138 DNAJC16
ENST00000495523 0.933393656380712 0.793523827279213 -0.0168340190127798 ENSG00000116138 DNAJC16
ENST00000480945 0.94958447599429 0.83982042077065 0.00913199264143112 ENSG00000197312 DDI2
ENST00000486680 0.945484911653143 0.825425822965084 0.0153640522773833 ENSG00000197312 DDI2
ENST00000320153 0.846643424546601 0.605637361455727 0.0277930296421907 ENSG00000197312 DDI2
ENST00000483899 0.884088653009192 0.679657238242112 0.0286611300085846 ENSG00000197312 DDI2
ENST00000345034 0.896984884563637 0.70632315234987 0.0236843636247036 ENSG00000215695 RSC1A1
ENST00000375799 0.738853835186306 0.427396083749398 0.0385018018911026 ENSG00000116786 PLEKHM2
ENST00000375793 0.738853835186306 0.427396083749398 0.0385018018911026 ENSG00000116786 PLEKHM2
ENST00000462455 0.939032584759108 0.810276764319894 0.0153962922194835 ENSG00000116786 PLEKHM2
ENST00000453804 0.823578808848324 0.564573126772428 0.0318245202707607 ENSG00000237938 RP11-288I21.1
ENST00000477849 0.929266764416077 0.783433852589259 -0.0188941123053946 ENSG00000116786 PLEKHM2
ENST00000496928 0.29834673323354 0.0592463564713994 -0.115108824050283 ENSG00000162458 FBLIM1
ENST00000508310 0.317317324140476 0.0664995592694917 -0.113447941270657 ENSG00000162458 FBLIM1
ENST00000510393 0.347413394963586 0.0797264142859137 -0.109585300602501 ENSG00000162458 FBLIM1
ENST00000430076 0.307510331832341 0.062699860611151 -0.112979666110536 ENSG00000162458 FBLIM1
ENST00000375771 0.369967096117899 0.0904189789420722 -0.0652186376459042 ENSG00000162458 FBLIM1
ENST00000510929 0.237906411587704 0.0394111972125483 -0.125362201216614 ENSG00000162458 FBLIM1
ENST00000502638 0.267190246560378 0.0483175012869783 -0.121200087201623 ENSG00000162458 FBLIM1
ENST00000375766 0.358943793955879 0.0852177585148539 -0.0663676450754018 ENSG00000162458 FBLIM1
ENST00000400773 0.34915858359816 0.0805798272580772 -0.0674025357564953 ENSG00000162458 FBLIM1
ENST00000483633 0.326012131199989 0.0703582876035602 -0.113857091696594 ENSG00000162458 FBLIM1
ENST00000502739 0.327689315854703 0.0711809481666707 -0.106302174385348 ENSG00000162458 FBLIM1
ENST00000431771 0.327716464641398 0.0712244885279798 -0.114120347072583 ENSG00000162458 FBLIM1
ENST00000441801 0.522820666365633 0.189949489517988 -0.0711988200143033 ENSG00000162458 FBLIM1
ENST00000332305 0.661231626842003 0.323711682206965 -0.0438460080526406 ENSG00000162458 FBLIM1
ENST00000514156 0.780430090840905 0.491454112064893 -0.0396209189704003 ENSG00000162458 FBLIM1
ENST00000509138 0.991514664208081 0.969776816165943 -0.00208027259645146 ENSG00000162458 FBLIM1
ENST00000375759 0.242140463866746 0.0407088603792121 -0.0671412424575746 ENSG00000065526 SPEN
ENST00000438066 0.932903336783325 0.791856224658642 -0.0163573874467248 ENSG00000065526 SPEN
ENST00000471538 0.795319534973421 0.51653610781517 0.0472616490779104 ENSG00000065526 SPEN
ENST00000442985 0.569162559009576 0.229897834084144 -0.072507642802283 ENSG00000065526 SPEN
ENST00000375743 0.981134756066627 0.93633554482272 0.00485215043473334 ENSG00000116809 ZBTB17
ENST00000537142 0.981134756066627 0.93633554482272 0.00485215043473334 ENSG00000116809 ZBTB17
ENST00000375733 0.981134756066627 0.93633554482272 0.00485215043473334 ENSG00000116809 ZBTB17
ENST00000448462 0.999662284739351 0.998730371711199 -0.000101459462705245 ENSG00000116809 ZBTB17
ENST00000479282 0.917071004545645 0.752382798041523 0.0224351935849476 ENSG00000116809 ZBTB17
ENST00000411503 0.379063460161454 0.0946581283058411 0.120206365751737 ENSG00000173641 HSPB7
ENST00000442459 0.379063460161454 0.0946581283058411 0.120206365751737 ENSG00000173641 HSPB7
ENST00000311890 0.365418412291041 0.0881755480011345 0.122625543898058 ENSG00000173641 HSPB7
ENST00000375718 0.358985240359156 0.0852445980315139 0.123535139111346 ENSG00000173641 HSPB7
ENST00000358432 0.151981298460345 0.0173808064867221 -0.0984170954903759 ENSG00000142627 EPHA2
ENST00000462805 0.920034908911408 0.760636859200994 0.0203443236748373 ENSG00000142627 EPHA2
ENST00000480202 0.204153856259314 0.0296989734188217 -0.114872598617431 ENSG00000142627 EPHA2
ENST00000461614 0.158114394207277 0.0186737051061548 -0.130441207077836 ENSG00000142627 EPHA2
ENST00000424774 0.0379852053017347 0.00157932544507088 -0.23930034798633 ENSG00000227959 RP11-276H7.2
ENST00000478117 0.642316623003922 0.302720545529684 -0.0708506927811468 ENSG00000142632 ARHGEF19
ENST00000270747 0.610685435898977 0.269971176823755 -0.0756429923314424 ENSG00000142632 ARHGEF19
ENST00000375592 0.938135009759985 0.8083921290677 -0.0120064604310497 ENSG00000037637 FBXO42
ENST00000475078 0.341616717252904 0.0771123838078007 -0.11752790342585 ENSG00000055070 SZRD1
ENST00000401088 0.421916048743625 0.119093920257068 -0.0578442941949703 ENSG00000055070 SZRD1
ENST00000471507 0.29903795898539 0.0595357037049959 -0.109277268209268 ENSG00000055070 SZRD1
ENST00000401089 0.421916048743625 0.119093920257068 -0.0578442941949703 ENSG00000055070 SZRD1
ENST00000486763 0.291024852355817 0.0566173788229862 -0.109904523727222 ENSG00000055070 SZRD1
ENST00000476423 0.386919841078357 0.0988862840710743 -0.107808334574653 ENSG00000055070 SZRD1
ENST00000475554 0.312652420461851 0.0645449759222092 -0.106637672933498 ENSG00000055070 SZRD1
ENST00000375590 0.468383438969906 0.149577280022413 -0.0614205992272625 ENSG00000055070 SZRD1
ENST00000472351 0.307136817944942 0.0625007371184175 -0.10837311105255 ENSG00000055070 SZRD1
ENST00000492354 0.422985528967376 0.119746332431979 -0.05775183440373 ENSG00000055070 SZRD1
ENST00000472461 0.321479684218949 0.0682029436757235 -0.10563379567154 ENSG00000055070 SZRD1
ENST00000491418 0.445940836106382 0.134184875681855 -0.0571534045604972 ENSG00000187144 SPATA21
ENST00000466212 0.739527825038223 0.428395012595329 -0.0327741942333826 ENSG00000187144 SPATA21
ENST00000337132 0.495104570168414 0.168167334380683 -0.0591184383084409 ENSG00000157191 NECAP2
ENST00000504551 0.373204494652164 0.091815489746139 -0.0858460204381158 ENSG00000157191 NECAP2
ENST00000406746 0.494790390101911 0.167842791005173 -0.0591341851348474 ENSG00000157191 NECAP2
ENST00000457722 0.369967096117899 0.0903986588609939 -0.084212699872593 ENSG00000157191 NECAP2
ENST00000486390 0.269498640142933 0.0490029432567605 -0.13135621157516 ENSG00000157191 NECAP2
ENST00000443980 0.494790390101911 0.167842791005173 -0.0591341851348474 ENSG00000157191 NECAP2
ENST00000504858 0.433829625508122 0.126514166914981 -0.0838351736529354 ENSG00000157191 NECAP2
ENST00000508680 0.382620545799629 0.0967728437706528 -0.092980245668761 ENSG00000157191 NECAP2
ENST00000492095 0.494790390101911 0.167842791005173 -0.0591341851348474 ENSG00000157191 NECAP2
ENST00000459640 0.326009346114426 0.0702624648807625 -0.0931602977112688 ENSG00000157191 NECAP2
ENST00000496239 0.494790390101911 0.167842791005173 -0.0591341851348474 ENSG00000157191 NECAP2
ENST00000513161 0.373204494652164 0.091815489746139 -0.0858460204381158 ENSG00000157191 NECAP2
ENST00000263511 0.115836489931272 0.010559622142233 -0.143611207808828 ENSG00000080947 CROCCP3
ENST00000591348 0.0580356301368837 0.00321614775445137 -0.167472105132991 ENSG00000080947 CROCCP3
ENST00000420820 0.120694481284342 0.0113894530575417 -0.181931838597095 ENSG00000080947 CROCCP3
ENST00000590118 0.343997810966562 0.0781970468322626 -0.126851828146709 ENSG00000080947 CROCCP3
ENST00000589964 0.332473721301227 0.073210422950465 -0.12908079539629 ENSG00000080947 CROCCP3
ENST00000430580 0.89358422750714 0.697910756036048 -0.0142891852119568 ENSG00000219481 NBPF1
ENST00000392963 0.98438977458475 0.947484066411618 -0.00278846061655157 ENSG00000219481 NBPF1
ENST00000420031 0.217492187144574 0.0334288444955902 -0.133324697854808 ENSG00000219481 NBPF1
ENST00000432949 0.194069657130174 0.0270784291099695 -0.124114439429048 ENSG00000219481 NBPF1
ENST00000287968 0.6123350702962 0.271851919857903 -0.077841416530965 ENSG00000219481 NBPF1
ENST00000420513 0.425948917188509 0.121437472016168 0.0756016224283168 ENSG00000219481 NBPF1
ENST00000599069 0.89555902194978 0.703895196042156 0.0178740214500245 ENSG00000219481 NBPF1
ENST00000599908 0.98849419038565 0.960634718089432 0.00327800189044871 ENSG00000219481 NBPF1
ENST00000449853 0.971339160432591 0.903687947201746 -0.00661889910720403 ENSG00000219481 NBPF1
ENST00000540383 0.151884662425515 0.0173505035120325 -0.130855904870887 ENSG00000215908 CROCCP2
ENST00000412962 0.179681921652544 0.0234361444982101 -0.123028717836379 ENSG00000215908 CROCCP2
ENST00000362058 0.882263637120348 0.674810998168034 -0.0295345821116442 ENSG00000215908 CROCCP2
ENST00000466256 0.452791746555244 0.138669449048025 -0.0950025167429145 ENSG00000058453 CROCC
ENST00000375541 0.0435132191311918 0.00197297978278972 -0.178429588077603 ENSG00000058453 CROCC
ENST00000445545 0.205775726236135 0.0301420818611574 -0.133238246866949 ENSG00000058453 CROCC
ENST00000467938 0.199745881784383 0.0285374906933187 -0.13628689080148 ENSG00000058453 CROCC
ENST00000492631 0.585373231780864 0.24395358640038 -0.0847013306920624 ENSG00000058453 CROCC
ENST00000494191 0.298788228459343 0.0594223141020789 -0.136694232506581 ENSG00000058453 CROCC
ENST00000465021 0.082792344473724 0.00589756640540787 -0.207471009834054 ENSG00000058453 CROCC
ENST00000375535 0.332222338933869 0.0731196711588815 0.106163081518896 ENSG00000117122 MFAP2
ENST00000375534 0.38396427000395 0.0974914198766409 0.0989498923060897 ENSG00000117122 MFAP2
ENST00000490075 0.367051382259659 0.0889720140142126 0.101142680155111 ENSG00000117122 MFAP2
ENST00000438542 0.364072213470638 0.0875087151488302 0.101635211744406 ENSG00000117122 MFAP2
ENST00000476788 0.329913381260532 0.0721921626584941 0.108170536897306 ENSG00000117122 MFAP2
ENST00000478684 0.458481770686031 0.142556029138476 0.0918794092928513 ENSG00000117122 MFAP2
ENST00000492598 0.481166886435429 0.15815408534484 0.0890939009998374 ENSG00000117122 MFAP2
ENST00000446261 0.774005373012093 0.481546770870913 0.0396234164246994 ENSG00000226526 RP1-37C10.3
ENST00000326735 0.855036239739966 0.622078402275907 0.0269308134082274 ENSG00000159363 ATP13A2
ENST00000341676 0.831954081088303 0.578685675779318 0.0305414156292999 ENSG00000159363 ATP13A2
ENST00000452699 0.831954892474074 0.578739944554625 0.0305403996340276 ENSG00000159363 ATP13A2
ENST00000466561 0.807391774595567 0.536310551874403 -0.0417696643555126 ENSG00000159363 ATP13A2
ENST00000502418 0.558104953303318 0.219392617107302 -0.0855767933490705 ENSG00000159363 ATP13A2
ENST00000503552 0.5314472806981 0.196625867671892 0.0894285198808303 ENSG00000159363 ATP13A2
ENST00000463860 0.700621246127147 0.373957131371418 0.0620859962424949 ENSG00000159363 ATP13A2
ENST00000502860 0.787483444170534 0.503298029063804 0.0476676392417997 ENSG00000159363 ATP13A2
ENST00000506174 0.847899927741541 0.608383813109367 0.037402594115167 ENSG00000159363 ATP13A2
ENST00000510069 0.726844748443619 0.4100048369679 0.0516671186152793 ENSG00000159363 ATP13A2
ENST00000511957 0.730630876509984 0.416084808434293 0.0570035454260564 ENSG00000159363 ATP13A2
ENST00000508222 0.693098354912765 0.363546575817933 0.0635466938865004 ENSG00000159363 ATP13A2
ENST00000509619 0.97533391203301 0.915210509601871 0.00752550351620083 ENSG00000159363 ATP13A2
ENST00000375499 0.413669712195297 0.114325838185531 0.0737803933044824 ENSG00000117118 SDHB
ENST00000485515 0.366700679011899 0.0887891228138084 0.08192450267674 ENSG00000117118 SDHB
ENST00000491274 0.377749061454534 0.0939697250806264 0.0883526924611821 ENSG00000117118 SDHB
ENST00000475506 0.462494896915852 0.145432185012474 0.082802073426613 ENSG00000117118 SDHB
ENST00000463045 0.445932720289919 0.134156226402674 0.0854452764972356 ENSG00000117118 SDHB
ENST00000466613 0.917917720984117 0.755261617117427 0.0194559500304946 ENSG00000117118 SDHB
ENST00000439577 0.527895542139624 0.193843138080772 0.0900951906426647 ENSG00000227751 RP1-20B21.4
ENST00000375436 0.408123773984576 0.110639717535105 -0.0674694411060062 ENSG00000179051 RCC2
ENST00000474892 0.868125936340685 0.645578030889914 -0.0266535300322954 ENSG00000179051 RCC2
ENST00000375433 0.110613101309528 0.00974669184016407 -0.118611311543346 ENSG00000179051 RCC2
ENST00000361221 0.412900886011583 0.113769646366231 -0.0931985405690262 ENSG00000074964 ARHGEF10L
ENST00000452522 0.412900886011583 0.113769646366231 -0.0931985405690262 ENSG00000074964 ARHGEF10L
ENST00000434513 0.430499123967677 0.124461706722104 -0.0940757276433128 ENSG00000074964 ARHGEF10L
ENST00000375415 0.364547680356335 0.087721684340067 -0.105463533983816 ENSG00000074964 ARHGEF10L
ENST00000375420 0.357811750514457 0.084684649611622 -0.126255420156154 ENSG00000074964 ARHGEF10L
ENST00000469726 0.410531116090073 0.11200940452912 -0.100057253851462 ENSG00000074964 ARHGEF10L
ENST00000375408 0.451208097712246 0.137480473760329 -0.0956656783693311 ENSG00000074964 ARHGEF10L
ENST00000167825 0.451208097712246 0.137480473760329 -0.0956656783693311 ENSG00000074964 ARHGEF10L
ENST00000475356 0.223616668492515 0.035222623380091 -0.135821051301817 ENSG00000074964 ARHGEF10L
ENST00000494072 0.248875163371183 0.0427220621634227 -0.0965119914151193 ENSG00000255275 RP13-279N23.2
ENST00000538309 0.304600591779565 0.0615663249648097 -0.12745823755601 ENSG00000159423 ALDH4A1
ENST00000538839 0.455603385961016 0.140558592572386 -0.10119627685486 ENSG00000159423 ALDH4A1
ENST00000290597 0.456574059473925 0.141263174083926 -0.101080652530946 ENSG00000159423 ALDH4A1
ENST00000375341 0.441450884528192 0.131208679006082 -0.10375641164966 ENSG00000159423 ALDH4A1
ENST00000455833 0.540186823322261 0.203442344193346 -0.059782268870056 ENSG00000169991 IFFO2
ENST00000416166 0.642717620102625 0.303304165538758 -0.0596757771054648 ENSG00000169991 IFFO2
ENST00000375254 0.0411864548247921 0.00180641495039407 -0.131868485585919 ENSG00000127481 UBR4
ENST00000375226 0.0411864548247921 0.0018054046702101 -0.131871139373538 ENSG00000127481 UBR4
ENST00000375267 0.0411864548247921 0.0018054046702101 -0.131871139373538 ENSG00000127481 UBR4
ENST00000375217 0.0411864548247921 0.0018054046702101 -0.131871139373538 ENSG00000127481 UBR4
ENST00000375225 0.266636806713124 0.0481122327233526 -0.131309134389318 ENSG00000127481 UBR4
ENST00000429347 0.00475012051678172 6.46703357953685e-05 -0.196010698243651 ENSG00000127481 UBR4
ENST00000375224 0.00371799009382213 4.47173097069385e-05 -0.187800304586345 ENSG00000127481 UBR4
ENST00000459947 0.482942366884954 0.159298915710455 -0.0994043518280291 ENSG00000127481 UBR4
ENST00000543981 0.00410370953742005 5.1400214168398e-05 -0.190371101222932 ENSG00000127481 UBR4
ENST00000467272 0.0191399618065386 0.000519780051104384 -0.18972043889788 ENSG00000127481 UBR4
ENST00000483922 0.477208417602509 0.155515938857147 -0.104831548119849 ENSG00000127481 UBR4
ENST00000494503 0.20587251314714 0.0301898060590744 -0.145498546981831 ENSG00000127481 UBR4
ENST00000466969 0.0630034212730383 0.00369581683703968 -0.218834025820976 ENSG00000127481 UBR4
ENST00000375218 0.542504829793327 0.205440121971488 -0.079779688416409 ENSG00000127481 UBR4
ENST00000425413 0.283258206999305 0.0538439904772453 -0.10227174631066 ENSG00000127481 UBR4
ENST00000417040 0.197880704413066 0.0280461209820552 -0.104841967702857 ENSG00000127481 UBR4
ENST00000475973 0.839795371601777 0.593108199699567 -0.0361771790717945 ENSG00000127481 UBR4
ENST00000465036 0.472054854743842 0.15231001014078 -0.106465386319953 ENSG00000127481 UBR4
ENST00000419533 0.308260559562873 0.0629446375569221 -0.0848532770989621 ENSG00000127481 UBR4
ENST00000437898 0.997405066338428 0.989668072060737 0.000385915163379111 ENSG00000230424 RP1-43E13.2
ENST00000477853 0.912970521904689 0.742774823047509 -0.00977960322274251 ENSG00000127463 EMC1
ENST00000480380 0.59648563182926 0.255502529103533 -0.0441604331326712 ENSG00000127463 EMC1
ENST00000375199 0.885875909861482 0.682993842092092 -0.0126865592896256 ENSG00000127463 EMC1
ENST00000375208 0.966843270578186 0.889047581767272 -0.00483639569891924 ENSG00000127463 EMC1
ENST00000461353 0.370112986338526 0.0904765423398432 -0.0845097694798853 ENSG00000127463 EMC1
ENST00000486405 0.748882846825547 0.442455252621683 0.0426337415184641 ENSG00000127463 EMC1
ENST00000486238 0.905205478995786 0.725823285375517 0.0208130937738362 ENSG00000127463 EMC1
ENST00000494770 0.97677672433385 0.919408020436887 -0.00524022034555853 ENSG00000127463 EMC1
ENST00000462505 0.42614822506151 0.121581739972911 0.0949773067194027 ENSG00000127463 EMC1
ENST00000496654 0.995107130204142 0.9811967500674 0.00158704597164444 ENSG00000127463 EMC1
ENST00000467423 0.560365809941814 0.221508450048635 0.0662521155171898 ENSG00000127463 EMC1
ENST00000475079 0.595613716426762 0.254372051274632 -0.0574710482607597 ENSG00000127463 EMC1
ENST00000488681 0.819920229238909 0.557459171591833 -0.0308052916636685 ENSG00000127463 EMC1
ENST00000356068 0.812940519088379 0.545582226457056 -0.0317305818180204 ENSG00000127463 EMC1
ENST00000330263 0.00682929271785896 0.000108176889231497 0.17528630780297 ENSG00000053372 MRTO4
ENST00000493700 0.100484392405061 0.00814669423789643 0.180392441477667 ENSG00000053372 MRTO4
ENST00000479559 0.215440194359615 0.0328674068963992 0.137868922843705 ENSG00000053372 MRTO4
ENST00000235835 0.534954785466902 0.199279480923495 0.0708283116454084 ENSG00000053371 AKR7A2
ENST00000330072 0.532799395076057 0.197692569829638 0.0710485097723251 ENSG00000053371 AKR7A2
ENST00000489286 0.552674140865776 0.213968643040273 0.0720988193876342 ENSG00000053371 AKR7A2
ENST00000481966 0.459816985437352 0.143564542695418 0.094165332582845 ENSG00000053371 AKR7A2
ENST00000492217 0.700472386597049 0.373675386383758 0.0584607840379817 ENSG00000053371 AKR7A2
ENST00000375155 0.762371068221348 0.463384855800595 -0.0514228357500667 ENSG00000040487 PQLC2
ENST00000375153 0.762371068221348 0.463384855800595 -0.0514228357500667 ENSG00000040487 PQLC2
ENST00000469076 0.774005373012093 0.481587037050354 -0.0493544255450264 ENSG00000040487 PQLC2
ENST00000400548 0.766997388847854 0.470510288420095 -0.0506348487713647 ENSG00000040487 PQLC2
ENST00000497827 0.823314254961328 0.563977428649237 -0.0413281283791001 ENSG00000040487 PQLC2
ENST00000401084 0.938887858673436 0.81005401646182 0.00963276081393474 ENSG00000077549 CAPZB
ENST00000264203 0.938887858673436 0.810073211663956 0.00963214228164512 ENSG00000077549 CAPZB
ENST00000375144 0.927299240380852 0.778229210131511 0.0118058787580302 ENSG00000077549 CAPZB
ENST00000375142 0.938056416324497 0.808201751582612 0.00972973513843111 ENSG00000077549 CAPZB
ENST00000433834 0.828071310139572 0.571471059835871 0.0222133871108301 ENSG00000077549 CAPZB
ENST00000264202 0.908180029775058 0.732863836076635 0.0136064195845247 ENSG00000077549 CAPZB
ENST00000413711 0.926949799657462 0.777161922382007 0.0126534803147115 ENSG00000077549 CAPZB
ENST00000459967 0.99213843855852 0.97198537198271 -0.00180173207048517 ENSG00000077549 CAPZB
ENST00000457768 0.85296112052072 0.618135426616125 -0.0313008462648103 ENSG00000077549 CAPZB
ENST00000489607 0.923936163772166 0.770090822363418 -0.0174869287015417 ENSG00000077549 CAPZB
ENST00000482808 0.892922360000576 0.696861899820739 -0.0215791374409582 ENSG00000077549 CAPZB
ENST00000602662 0.676069270619709 0.34152992833397 -0.0493615608711765 ENSG00000270136 MINOS1-NBL1
ENST00000486890 0.612432569981023 0.27215073929828 -0.0681756281835593 ENSG00000173436 MINOS1
ENST00000322753 0.695065076654436 0.366330963345365 -0.0563002009068278 ENSG00000173436 MINOS1
ENST00000498067 0.394088701335575 0.102739606308623 -0.123349240769226 ENSG00000173436 MINOS1
ENST00000462646 0.615924479723225 0.275590639301274 -0.067593354630872 ENSG00000173436 MINOS1
ENST00000467029 0.657858179149778 0.320023327367952 -0.0627901409034048 ENSG00000173436 MINOS1
ENST00000481464 0.657887242286409 0.320058430414231 -0.062784579482603 ENSG00000173436 MINOS1
ENST00000498642 0.650610078073256 0.311444654333449 -0.0639546850964741 ENSG00000173436 MINOS1
ENST00000479642 0.472546859905256 0.152596345376833 -0.106657205993323 ENSG00000173436 MINOS1
ENST00000602293 0.794083109935759 0.513645396070392 -0.0384111849416152 ENSG00000270136 MINOS1-NBL1
ENST00000602384 0.794083109935759 0.513636051172996 -0.0386873104853323 ENSG00000270136 MINOS1-NBL1
ENST00000602450 0.794159504895355 0.51374197403297 -0.0384073686218444 ENSG00000270136 MINOS1-NBL1
ENST00000485362 0.653129462996881 0.314788169454699 -0.0634705276416037 ENSG00000173436 MINOS1
ENST00000428975 0.827919413491008 0.571180004749535 0.0390971228333074 ENSG00000158747 NBL1
ENST00000289749 0.914012242288972 0.745912968902622 0.0221326492483179 ENSG00000158747 NBL1
ENST00000451758 0.881824011460778 0.673594887310837 0.0289884475162693 ENSG00000158747 NBL1
ENST00000439664 0.807410336575663 0.536423190895792 0.0435561178310282 ENSG00000158747 NBL1
ENST00000375136 0.776402464661356 0.484763238421669 -0.0368212976870607 ENSG00000158747 NBL1
ENST00000548815 0.776529590013013 0.48493307411205 -0.0368236800729158 ENSG00000158747 NBL1
ENST00000425400 0.762248682523648 0.463028362738516 0.0509834492151841 ENSG00000158747 NBL1
ENST00000439278 0.790408030083863 0.508124126598088 0.0478299089007834 ENSG00000158747 NBL1
ENST00000427894 0.874178947563944 0.658430151133258 0.0307230658656316 ENSG00000158747 NBL1
ENST00000294543 0.461763298032499 0.144714667346499 -0.100338733240576 ENSG00000162542 TMCO4
ENST00000375127 0.46437639761291 0.146774482039267 -0.100011755631251 ENSG00000162542 TMCO4
ENST00000375122 0.453741618112196 0.139322524662738 -0.101640641721532 ENSG00000162542 TMCO4
ENST00000489135 0.93954125962615 0.811299890538743 0.0176849222906573 ENSG00000162542 TMCO4
ENST00000375120 0.961890255627569 0.874533894514469 -0.00832900173913215 ENSG00000169914 OTUD3
ENST00000375078 0.228331712721295 0.036627575884331 -0.134281794444075 ENSG00000162545 CAMK2N1
ENST00000489020 0.312280269967023 0.0644161932058554 -0.140395576706152 ENSG00000162545 CAMK2N1
ENST00000264198 0.344449173570604 0.0784445039415038 0.0990504265330318 ENSG00000090432 MUL1
ENST00000321556 0.0430739682683264 0.00193803625809519 -0.134341734018065 ENSG00000158828 PINK1
ENST00000492302 0.0615926418384876 0.00355895363944739 -0.130042615071977 ENSG00000158828 PINK1
ENST00000451424 0.558104953303318 0.219389626920019 -0.0452339613108575 ENSG00000117242 PINK1-AS
ENST00000400490 0.158335441560726 0.018735894441847 -0.107364825322716 ENSG00000158828 PINK1
ENST00000535128 0.158984805899983 0.0189026081243241 -0.170563489128284 ENSG00000257033 AL391357.1
ENST00000602624 0.8601611524138 0.630921274029359 0.0184901065227712 ENSG00000244038 DDOST
ENST00000375048 0.859596761736256 0.629984930945609 0.0185360504283684 ENSG00000244038 DDOST
ENST00000415136 0.862423811386337 0.635211704002663 0.0182187757398413 ENSG00000244038 DDOST
ENST00000475210 0.576638665255996 0.235888870010369 0.063201600879802 ENSG00000244038 DDOST
ENST00000464364 0.979801571663533 0.931849071962375 0.00363008490834154 ENSG00000244038 DDOST
ENST00000477229 0.997509526995054 0.989913768465199 -0.000568112689165238 ENSG00000244038 DDOST
ENST00000312239 0.0495461600902053 0.00244126387545057 -0.122840297212314 ENSG00000127483 HP1BP3
ENST00000375003 0.0959953620065469 0.00749493201568832 -0.108158882957945 ENSG00000127483 HP1BP3
ENST00000413451 0.797311537472253 0.5200010444615 -0.0438832259983976 ENSG00000203394 RP5-930J4.4
ENST00000488722 0.157404872281471 0.0185098817527015 -0.11462246792223 ENSG00000127483 HP1BP3
ENST00000491748 0.0437439832119993 0.00199199130401375 -0.189670488829685 ENSG00000127483 HP1BP3
ENST00000419948 0.268857368285077 0.0488125731714284 -0.0899311494658908 ENSG00000127483 HP1BP3
ENST00000438032 0.04167504250145 0.00183485720169788 -0.129337251119465 ENSG00000127483 HP1BP3
ENST00000424732 0.0372861810677488 0.00153525361675443 -0.130259368689094 ENSG00000127483 HP1BP3
ENST00000417710 0.0975039366545365 0.00769147721554248 -0.128186011230625 ENSG00000127483 HP1BP3
ENST00000487117 0.056898673948172 0.00310326962551127 -0.146927885915043 ENSG00000127483 HP1BP3
ENST00000375000 0.09624200523974 0.00753140048187492 -0.130288528219592 ENSG00000127483 HP1BP3
ENST00000437575 0.0360201781425185 0.00145143315274315 -0.156807377263227 ENSG00000127483 HP1BP3
ENST00000419490 0.0263864537289322 0.000880600138060826 -0.165866768262889 ENSG00000127483 HP1BP3
ENST00000414993 0.0254416266369175 0.000834008502025886 -0.166120860740593 ENSG00000127483 HP1BP3
ENST00000443615 0.0157644258834033 0.00038091126008389 -0.179594817011617 ENSG00000127483 HP1BP3
ENST00000264211 0.425140821837398 0.121005761150419 -0.0467546503585974 ENSG00000075151 EIF4G3
ENST00000400422 0.66577621740025 0.32941613171727 -0.0350967446095014 ENSG00000075151 EIF4G3
ENST00000602326 0.66577621740025 0.32941613171727 -0.0350967446095014 ENSG00000075151 EIF4G3
ENST00000374935 0.411963735985707 0.112963383642531 -0.0477245739267255 ENSG00000075151 EIF4G3
ENST00000537738 0.182263113351501 0.0240502984694484 -0.0702574331391073 ENSG00000075151 EIF4G3
ENST00000374937 0.471590612040727 0.151870860682396 -0.0437151504051745 ENSG00000075151 EIF4G3
ENST00000536266 0.195542431148506 0.0275318298269091 -0.0643214687386552 ENSG00000075151 EIF4G3
ENST00000435383 0.276539652525783 0.051386501391572 -0.111656922245071 ENSG00000075151 EIF4G3
ENST00000496705 0.755111906436417 0.451558823930688 -0.0376991508967045 ENSG00000075151 EIF4G3
ENST00000374933 0.562565177183902 0.22375295704714 -0.0560197447589305 ENSG00000075151 EIF4G3
ENST00000544689 0.537547283872351 0.201152183659579 -0.0582022937281091 ENSG00000075151 EIF4G3
ENST00000356916 0.988140007511628 0.959764054450225 0.00274465251026877 ENSG00000075151 EIF4G3
ENST00000374927 0.842231306261533 0.598215547050638 0.0266183358218388 ENSG00000075151 EIF4G3
ENST00000438975 0.999715434830264 0.998993481906415 7.40449637819912e-05 ENSG00000075151 EIF4G3
ENST00000411888 0.973823990753752 0.910873327842264 -0.00649584985773169 ENSG00000075151 EIF4G3
ENST00000463775 0.409653405180352 0.111578163503585 0.118272606148096 ENSG00000075151 EIF4G3
ENST00000415912 0.137045795099534 0.0142077490669904 -0.0924623444753698 ENSG00000117298 ECE1
ENST00000357071 0.109747474064463 0.00959851735323352 -0.102339930512893 ENSG00000117298 ECE1
ENST00000531334 0.0486961380287682 0.00237740058082059 -0.173282126024921 ENSG00000117298 ECE1
ENST00000374893 0.137699614467336 0.0143398836039092 -0.102398754327151 ENSG00000117298 ECE1
ENST00000436918 0.142998461240224 0.015452321302402 -0.101072707017571 ENSG00000117298 ECE1
ENST00000264205 0.169650631425358 0.0212653267533851 -0.0963143602312615 ENSG00000117298 ECE1
ENST00000526194 0.559764397655768 0.220893187643511 -0.0573608414874356 ENSG00000117298 ECE1
ENST00000470394 0.85815095310176 0.627635081884166 0.0273372853187101 ENSG00000117298 ECE1
ENST00000528294 0.962898939800245 0.877661993572727 -0.00866504822616777 ENSG00000117298 ECE1
ENST00000473505 0.252352176312872 0.0438196842574155 -0.126830098700013 ENSG00000117298 ECE1
ENST00000481130 0.211115799762088 0.0316764925142325 -0.144844686738782 ENSG00000117298 ECE1
ENST00000527991 0.182810535196123 0.0242415656007739 -0.152734295348845 ENSG00000117298 ECE1
ENST00000463334 0.0751549227973161 0.00493090461758427 -0.172271448841652 ENSG00000117298 ECE1
ENST00000454000 0.0403965868776216 0.0017517988579565 -0.16011479764231 ENSG00000142794 NBPF3
ENST00000318220 0.0717337360186578 0.00456377010932137 -0.143183023848826 ENSG00000142794 NBPF3
ENST00000478653 0.0946826240449406 0.00733303018269426 -0.175264511333991 ENSG00000142794 NBPF3
ENST00000318249 0.0717337360186578 0.00456377010932137 -0.143183023848826 ENSG00000142794 NBPF3
ENST00000485941 0.189633048976609 0.0259257785026626 -0.163896886211225 ENSG00000142794 NBPF3
ENST00000342104 0.0717337360186578 0.00456377010932137 -0.143183023848826 ENSG00000142794 NBPF3
ENST00000486229 0.0514321983738156 0.00258046924561947 -0.163153708200753 ENSG00000142794 NBPF3
ENST00000434838 0.251876769251294 0.043672366668143 -0.108544449501348 ENSG00000142794 NBPF3
ENST00000400301 0.968518997666753 0.894529094957551 0.00503781219517005 ENSG00000090686 USP48
ENST00000308271 0.976457249448693 0.918634517141582 0.00389405743201455 ENSG00000090686 USP48
ENST00000374732 0.965730947091302 0.884401256019473 0.00652491805499394 ENSG00000090686 USP48
ENST00000529637 0.957819678613685 0.864213723210449 0.0066889432130929 ENSG00000090686 USP48
ENST00000464577 0.933760307202664 0.794628705947141 -0.0151694936734644 ENSG00000090686 USP48
ENST00000471752 0.698051143178906 0.370094773763714 0.0624802043072871 ENSG00000090686 USP48
ENST00000487880 0.84509797911069 0.603291244603045 0.0307463382413246 ENSG00000090686 USP48
ENST00000526044 0.872412610695198 0.653770626540846 0.0265216574090799 ENSG00000090686 USP48
ENST00000534705 0.844279771825057 0.601899196705191 0.0307620454256392 ENSG00000090686 USP48
ENST00000421625 0.914727949158104 0.747688223154911 0.0154182889960815 ENSG00000090686 USP48
ENST00000374730 0.572670521424565 0.23270854370372 0.0750636242501494 ENSG00000090686 USP48
ENST00000527823 0.834847934924311 0.584499307716308 0.034718605419432 ENSG00000090686 USP48
ENST00000532737 0.935942549304309 0.801115826911031 -0.0153738643178865 ENSG00000090686 USP48
ENST00000489108 0.640545178656688 0.300870976433754 0.0704490387969838 ENSG00000090686 USP48
ENST00000344642 0.0784308784945617 0.00535626803623185 -0.1455707919551 ENSG00000187942 LDLRAD2
ENST00000543870 0.125498295783829 0.0122591660207707 -0.145302687383594 ENSG00000187942 LDLRAD2
ENST00000484271 0.906738349471516 0.729244130257598 -0.0247461209527875 ENSG00000187942 LDLRAD2
ENST00000486901 0.103912519922353 0.00872012534691042 -0.138042618354603 ENSG00000142798 HSPG2
ENST00000374695 0.235602999258873 0.0386754707131849 -0.0978953654291928 ENSG00000142798 HSPG2
ENST00000481644 0.0516834592150601 0.00260637241809757 -0.193888839722254 ENSG00000142798 HSPG2
ENST00000469378 0.343997810966562 0.0781996468074669 -0.10863333196 ENSG00000142798 HSPG2
ENST00000426143 0.233261232157307 0.0381023961687783 -0.127345861552607 ENSG00000142798 HSPG2
ENST00000471322 0.355203346186865 0.0831649075700864 -0.0985007379794414 ENSG00000142798 HSPG2
ENST00000374676 0.318571473783827 0.0670010274538131 -0.0966782409189263 ENSG00000142798 HSPG2
ENST00000453796 0.747041752245111 0.43920481100084 -0.0476055033094581 ENSG00000142798 HSPG2
ENST00000430507 0.58542516839628 0.244105458039235 -0.0570625614353668 ENSG00000142798 HSPG2
ENST00000493940 0.44727762472893 0.134915609282321 -0.0801058243854014 ENSG00000142798 HSPG2
ENST00000427897 0.638299333295384 0.298327518640921 -0.0679000999365646 ENSG00000142798 HSPG2
ENST00000498495 0.242790180451907 0.0408567340007326 -0.14022191219703 ENSG00000142798 HSPG2
ENST00000480900 0.794663919542886 0.514651407245186 -0.0408249860866983 ENSG00000142798 HSPG2
ENST00000412328 0.290284619024046 0.0563592295231347 -0.102229792521423 ENSG00000142798 HSPG2
ENST00000374673 0.207995250627934 0.0307948551011309 -0.125014422070524 ENSG00000142798 HSPG2
ENST00000439717 0.386390064785711 0.0986392890022068 -0.0870925744296562 ENSG00000142798 HSPG2
ENST00000400259 0.907636720738339 0.731845167017101 -0.012850054997595 ENSG00000070831 CDC42
ENST00000344548 0.90671930642947 0.72911958434355 -0.0129819934907548 ENSG00000070831 CDC42
ENST00000315554 0.766655660869723 0.470136932808377 0.0240532578281157 ENSG00000070831 CDC42
ENST00000498236 0.753563018680193 0.449015307857424 0.0250018127973323 ENSG00000070831 CDC42
ENST00000421089 0.717478627418436 0.39802400381358 0.0280583014038974 ENSG00000070831 CDC42
ENST00000411827 0.647682027945904 0.308439399856766 0.0350512470058995 ENSG00000070831 CDC42
ENST00000404138 0.828714781367553 0.572650949740647 0.0265891752242163 ENSG00000184677 ZBTB40
ENST00000400239 0.969652107014017 0.898027363862555 -0.00872375047719633 ENSG00000184677 ZBTB40
ENST00000375647 0.828714781367553 0.572650949740647 0.0265891752242163 ENSG00000184677 ZBTB40
ENST00000374651 0.847391841935125 0.607025452694509 0.0264813803463039 ENSG00000184677 ZBTB40
ENST00000544305 0.111399633430116 0.00987798191515903 -0.147178107800105 ENSG00000133216 EPHB2
ENST00000374630 0.161037448511849 0.0193271893748511 -0.125281615678847 ENSG00000133216 EPHB2
ENST00000400191 0.172266794373386 0.0217992371764449 -0.107485280287438 ENSG00000133216 EPHB2
ENST00000374632 0.157033082490976 0.0184102473814715 -0.117339420124871 ENSG00000133216 EPHB2
ENST00000374627 0.446021323023483 0.134299048524065 -0.0832700777290444 ENSG00000133216 EPHB2
ENST00000465676 0.513696251276068 0.181854396309987 -0.0855749957522913 ENSG00000133216 EPHB2
ENST00000356634 0.847825744319511 0.607862926999326 0.0177300303026637 ENSG00000004487 KDM1A
ENST00000400181 0.847811988676124 0.607838307949971 0.0177323407892414 ENSG00000004487 KDM1A
ENST00000542151 0.847811988676124 0.607816776306545 0.017730606582084 ENSG00000004487 KDM1A
ENST00000427154 0.712890833425143 0.391707904407185 0.0258786670934889 ENSG00000240553 RP1-184J9.2
ENST00000481879 0.550184773122636 0.212045428370259 0.0904602882778689 ENSG00000004487 KDM1A
ENST00000465864 0.922843478038224 0.766452337901622 -0.0169240857296176 ENSG00000004487 KDM1A
ENST00000494920 0.842382393543015 0.598510451745422 -0.025690810419195 ENSG00000004487 KDM1A
ENST00000602503 0.946737909406558 0.829377781437764 0.0121384777382408 ENSG00000004487 KDM1A
ENST00000374623 0.282420022083515 0.0535319098991192 0.0590106331377324 ENSG00000169641 LUZP1
ENST00000418342 0.592070235801396 0.25073539414928 0.0334644131195907 ENSG00000169641 LUZP1
ENST00000302291 0.600171677162905 0.259520774620074 0.0328350175633866 ENSG00000169641 LUZP1
ENST00000314174 0.65878556591591 0.320997610671091 0.0340313616512564 ENSG00000169641 LUZP1
ENST00000471849 0.923360793540018 0.768495161217701 0.0136067848666585 ENSG00000169641 LUZP1
ENST00000475164 0.315681425565389 0.0658053369507816 -0.109412346191645 ENSG00000169641 LUZP1
ENST00000478691 0.528301789763367 0.194273164950815 0.0419794483390662 ENSG00000125944 HNRNPR
ENST00000374616 0.491407019727601 0.165352966592445 0.0450825641363347 ENSG00000125944 HNRNPR
ENST00000476660 0.472054424013483 0.152297614073985 0.0665837522138886 ENSG00000125944 HNRNPR
ENST00000374612 0.491407019727601 0.165378809442997 0.0450828880935092 ENSG00000125944 HNRNPR
ENST00000302271 0.495245437120837 0.168304586638999 0.044797954436224 ENSG00000125944 HNRNPR
ENST00000427764 0.50186295765728 0.173137277891666 0.0436486718969922 ENSG00000125944 HNRNPR
ENST00000606561 0.528301789763367 0.194146312480555 0.0420818287835332 ENSG00000125944 HNRNPR
ENST00000426846 0.534377287034355 0.198836000562216 0.0421408635015482 ENSG00000125944 HNRNPR
ENST00000463552 0.645275261912724 0.305886407991835 0.0355000202623276 ENSG00000125944 HNRNPR
ENST00000470941 0.447182345865776 0.134844517296845 0.0623228263144954 ENSG00000125944 HNRNPR
ENST00000476451 0.746592010287174 0.438495796698949 0.0302190697677586 ENSG00000125944 HNRNPR
ENST00000490652 0.873317984793701 0.656489255113451 -0.0258351883662835 ENSG00000125944 HNRNPR
ENST00000314011 0.835981415158711 0.586494428970524 -0.0363606803060064 ENSG00000125945 ZNF436
ENST00000374608 0.824330122998178 0.565727275452585 -0.0389263305974192 ENSG00000125945 ZNF436
ENST00000336689 0.396384955914377 0.104223871785705 -0.105682542842158 ENSG00000088280 ASAP3
ENST00000492982 0.458498233953114 0.142582860096371 -0.0968110420099233 ENSG00000088280 ASAP3
ENST00000437606 0.452951125659836 0.138800468528797 -0.0983163125510996 ENSG00000088280 ASAP3
ENST00000478858 0.627877566577707 0.28833502003752 -0.079270519807701 ENSG00000088280 ASAP3
ENST00000374561 0.951365929343428 0.845284625203578 -0.00976550673264932 ENSG00000117318 ID3
ENST00000463312 0.784562540990617 0.499034867257146 -0.0484394822880977 ENSG00000117318 ID3
ENST00000486541 0.998411609852763 0.99538668138166 0.000289237684069912 ENSG00000117318 ID3
ENST00000374550 0.869241611314678 0.648157109574578 0.0219401272655672 ENSG00000142676 RPL11
ENST00000467075 0.275852946965868 0.0511805204850191 0.0754249334326111 ENSG00000142676 RPL11
ENST00000482370 0.869570509917278 0.648907165072018 0.0218995085484719 ENSG00000142676 RPL11
ENST00000443624 0.855285721821012 0.622643631295972 0.0236259705363947 ENSG00000142676 RPL11
ENST00000458455 0.873179997927572 0.656226123125822 0.0214454701697531 ENSG00000142676 RPL11
ENST00000418390 0.0606971491111334 0.00347861225830774 0.111231818120909 ENSG00000011007 TCEB3
ENST00000609199 0.0363587272641479 0.00147789902383586 0.128448048883247 ENSG00000011007 TCEB3
ENST00000487554 0.350980640908761 0.0814325050644293 0.0980790407350899 ENSG00000011007 TCEB3
ENST00000427796 0.951830882164526 0.846685397294607 0.0108569136443827 ENSG00000236810 RP5-886K2.3
ENST00000246151 0.0956627754492272 0.00745686185990704 0.142614356021785 ENSG00000057757 PITHD1
ENST00000415372 0.278711209974196 0.0521798238569034 0.140962464445371 ENSG00000057757 PITHD1
ENST00000374524 0.0198210535108443 0.000549796119001152 0.211263805191046 ENSG00000057757 PITHD1
ENST00000374514 0.581088980277929 0.240167666281847 0.0549089198104768 ENSG00000011009 LYPLA2
ENST00000400061 0.583639771955838 0.242496317424879 0.0546121739170479 ENSG00000011009 LYPLA2
ENST00000420982 0.655471079598103 0.317433754040368 0.0494573788712765 ENSG00000011009 LYPLA2
ENST00000374505 0.575598187187685 0.235116031300538 0.057069022026715 ENSG00000011009 LYPLA2
ENST00000495365 0.606736394979249 0.266188389498755 0.0530685023093535 ENSG00000011009 LYPLA2
ENST00000374503 0.623216637406319 0.283571572808766 0.0509449766739946 ENSG00000011009 LYPLA2
ENST00000374502 0.602649811123329 0.262216771930717 0.0535356658050067 ENSG00000011009 LYPLA2
ENST00000492577 0.66881956973785 0.333249808227002 0.0466425483070136 ENSG00000011009 LYPLA2
ENST00000421070 0.947388189882174 0.832498880419953 0.0113403327053703 ENSG00000011009 LYPLA2
ENST00000374501 0.274969889036999 0.0508541307043668 0.124569456699338 ENSG00000011009 LYPLA2
ENST00000472213 0.59809125228251 0.257243971385364 0.076622347868611 ENSG00000011009 LYPLA2
ENST00000481736 0.843126559983056 0.599787791845314 0.0317293308527153 ENSG00000117308 GALE
ENST00000374497 0.890648758192644 0.692567479008482 0.0237380219896199 ENSG00000117308 GALE
ENST00000456977 0.630800667349185 0.291311530684194 0.0779173430182516 ENSG00000117308 GALE
ENST00000459934 0.843023138118566 0.599674297990886 0.0317263494143084 ENSG00000117308 GALE
ENST00000469556 0.748743433551039 0.442114389880496 0.0568529252812875 ENSG00000117308 GALE
ENST00000429356 0.81352875191281 0.546278704621606 0.0367508913813537 ENSG00000117308 GALE
ENST00000418277 0.926448686891346 0.776308918753264 0.017202562476153 ENSG00000117308 GALE
ENST00000470949 0.978396278929194 0.92670813465258 -0.00594407407328117 ENSG00000117308 GALE
ENST00000425913 0.924759681954474 0.771948643103291 -0.0183913839327824 ENSG00000117308 GALE
ENST00000445705 0.981887764657341 0.93879671417036 -0.00497549984989938 ENSG00000117308 GALE
ENST00000467493 0.995335683280803 0.981835418447178 -0.00148805301084424 ENSG00000117308 GALE
ENST00000486382 0.832845803791711 0.580336448761956 -0.0384914256755906 ENSG00000117308 GALE
ENST00000470383 0.859010375178409 0.62895517495956 -0.0336836103299073 ENSG00000117308 GALE
ENST00000466250 0.828546862986769 0.572180739883559 -0.0394016158585742 ENSG00000117308 GALE
ENST00000467070 0.766997388847854 0.470545905036244 -0.0521530114487272 ENSG00000117308 GALE
ENST00000374490 0.275732998138594 0.0511419441669411 -0.0979049898431377 ENSG00000117305 HMGCL
ENST00000374487 0.272393033791984 0.0499226527617671 -0.098445018765438 ENSG00000117305 HMGCL
ENST00000374483 0.272393033791984 0.0499226527617671 -0.098445018765438 ENSG00000117305 HMGCL
ENST00000436439 0.275732998138594 0.0511419441669411 -0.0979049898431377 ENSG00000117305 HMGCL
ENST00000235958 0.275732998138594 0.0511413842205658 -0.09790950356035 ENSG00000117305 HMGCL
ENST00000509389 0.272013268036089 0.0497983067978795 -0.10464802368173 ENSG00000117305 HMGCL
ENST00000496907 0.966859947065027 0.889302532875758 0.0102601836393595 ENSG00000117305 HMGCL
ENST00000513148 0.563370910115587 0.224560516559936 -0.0702634498891049 ENSG00000117305 HMGCL
ENST00000498698 0.972843814643203 0.907763775806414 -0.0083349059812359 ENSG00000117305 HMGCL
ENST00000374479 0.736387320362654 0.424121749630757 -0.0566055236486222 ENSG00000179163 FUCA1
ENST00000471915 0.987221852328663 0.957090465305873 0.00291782416988028 ENSG00000189266 PNRC2
ENST00000334351 0.973110437563593 0.908890021987508 0.00597324135173974 ENSG00000189266 PNRC2
ENST00000374468 0.96719220039921 0.89124420520383 0.00714360461590183 ENSG00000189266 PNRC2
ENST00000579103 0.989029452610176 0.962383083137943 -0.00312512412126809 ENSG00000189266 PNRC2
ENST00000344989 0.974523206811183 0.913082463269356 0.00438565237742161 ENSG00000188529 SRSF10
ENST00000453840 0.977762110879847 0.923438879419438 0.00386037216904107 ENSG00000188529 SRSF10
ENST00000341154 0.974523206811183 0.913088674349293 0.00438476581564303 ENSG00000188529 SRSF10
ENST00000484146 0.982170827390285 0.939623106313775 0.00305447959486196 ENSG00000188529 SRSF10
ENST00000473858 0.982163970462671 0.939595663795565 0.00305561613509825 ENSG00000188529 SRSF10
ENST00000374452 0.982170827390285 0.939679383356648 0.00305251719912928 ENSG00000188529 SRSF10
ENST00000374453 0.985113879309329 0.950023953436998 0.00252730446619777 ENSG00000188529 SRSF10
ENST00000343255 0.969575329873705 0.897642761138714 0.00523927605779132 ENSG00000188529 SRSF10
ENST00000492112 0.96957556656151 0.897685858226206 0.00523740236948678 ENSG00000188529 SRSF10
ENST00000485841 0.971339160432591 0.903483616878926 0.00542819063879175 ENSG00000188529 SRSF10
ENST00000338597 0.997806015772054 0.991945064364136 0.00044887266315206 ENSG00000188529 SRSF10
ENST00000495785 0.997533973098151 0.990255960345432 0.000496588055901961 ENSG00000188529 SRSF10
ENST00000473754 0.967082848379076 0.890322515785892 -0.00619465765243467 ENSG00000188529 SRSF10
ENST00000485292 0.600600531133682 0.260144806172537 0.065044775378097 ENSG00000188529 SRSF10
ENST00000469303 0.689668625213382 0.358918031420113 0.0561543906935504 ENSG00000188529 SRSF10
ENST00000374409 0.938642817066839 0.809151468201813 0.0165364364495143 ENSG00000001460 STPG1
ENST00000440416 0.981027914570915 0.935520452983082 0.00565598028978061 ENSG00000001460 STPG1
ENST00000003583 0.902901906524696 0.720983243498689 0.0246067574425903 ENSG00000001460 STPG1
ENST00000468303 0.961356648134328 0.87329420155507 -0.0106008965607006 ENSG00000001460 STPG1
ENST00000337248 0.92829302356914 0.780343798109737 0.0192205907531826 ENSG00000001460 STPG1
ENST00000374399 0.025992906395488 0.000863158110541663 -0.177459010398734 ENSG00000001461 NIPAL3
ENST00000003912 0.0287494950283995 0.00100983498975081 -0.157233136079856 ENSG00000001461 NIPAL3
ENST00000488155 0.0032918072450488 3.78794189843307e-05 -0.274192770628677 ENSG00000001461 NIPAL3
ENST00000358028 0.0491293439976221 0.00241118089139643 -0.178342682899883 ENSG00000001461 NIPAL3
ENST00000339255 0.0461538135110875 0.00218490994920917 -0.171687049903304 ENSG00000001461 NIPAL3
ENST00000475663 0.00305829805951948 3.42510265814136e-05 -0.273041899963869 ENSG00000001461 NIPAL3
ENST00000428131 0.699760249419151 0.372515798129501 -0.0584310375279582 ENSG00000001461 NIPAL3
ENST00000432012 0.452572598004381 0.13850589246956 -0.108871161535867 ENSG00000001461 NIPAL3
ENST00000374395 0.110746628639971 0.0097663241750127 -0.178167088933404 ENSG00000117602 RCAN3
ENST00000436717 0.197945602139525 0.0280600059195523 -0.160259016274048 ENSG00000117602 RCAN3
ENST00000478890 0.691538673982505 0.36156092190972 -0.0489304908297724 ENSG00000133226 SRRM1
ENST00000593639 0.676779061611531 0.342265057649556 -0.0518382891264177 ENSG00000133226 SRRM1
ENST00000323848 0.964689884471333 0.881846553182982 -0.00628660715945723 ENSG00000133226 SRRM1
ENST00000466910 0.62188379139573 0.282230843775207 -0.0638435860170446 ENSG00000133226 SRRM1
ENST00000468822 0.795565122499148 0.517045922471163 -0.0325704051809328 ENSG00000133226 SRRM1
ENST00000447431 0.952488658201862 0.848488339805815 -0.00836626983524486 ENSG00000133226 SRRM1
ENST00000600523 0.596856964036836 0.255788775741793 -0.0659104931671356 ENSG00000133226 SRRM1
ENST00000462710 0.761183012475966 0.460845838905888 -0.0390849361325047 ENSG00000133226 SRRM1
ENST00000374389 0.945618090443478 0.825886460940094 -0.00966996769374264 ENSG00000133226 SRRM1
ENST00000490543 0.761183012475966 0.460845838905888 -0.0390849361325047 ENSG00000133226 SRRM1
ENST00000479034 0.904807183524134 0.725041260719138 -0.0149685067743909 ENSG00000133226 SRRM1
ENST00000596378 0.894093747635068 0.699850719271395 -0.0166096602502186 ENSG00000133226 SRRM1
ENST00000494934 0.856069069405752 0.623781448257404 0.0295341415373162 ENSG00000133226 SRRM1
ENST00000495561 0.829092643556686 0.573290736062765 0.0352532694639438 ENSG00000133226 SRRM1
ENST00000537199 0.979348737855302 0.929777369883154 0.00450555818452571 ENSG00000133226 SRRM1
ENST00000485441 0.913503837943338 0.743973167950799 0.0214556889037636 ENSG00000133226 SRRM1
ENST00000470243 0.968936637369769 0.896050449610383 -0.00929819548977857 ENSG00000133226 SRRM1
ENST00000496882 0.75878051901775 0.457258932384195 -0.0472475910020734 ENSG00000133226 SRRM1
ENST00000461768 0.989868100827398 0.964611412467805 -0.00280857950162854 ENSG00000133226 SRRM1
ENST00000485541 0.661027930931206 0.323427806147295 -0.0671222484133773 ENSG00000133226 SRRM1
ENST00000488317 0.65878556591591 0.321028205190433 -0.069391243085778 ENSG00000133226 SRRM1
ENST00000474843 0.966110934399583 0.886397128986957 -0.0105716206846741 ENSG00000133226 SRRM1
ENST00000374379 0.414137118718735 0.114744402847494 0.0726528519898812 ENSG00000169504 CLIC4
ENST00000497755 0.461730440800012 0.144684425827746 -0.0638990538766771 ENSG00000169504 CLIC4
ENST00000488683 0.414654078341773 0.115125896256569 0.0725710704660973 ENSG00000169504 CLIC4
ENST00000489758 0.413578566845517 0.114261896135719 -0.082256955488114 ENSG00000169504 CLIC4
ENST00000236273 0.135562645865184 0.0139367817387829 -0.106191224524902 ENSG00000117614 SYF2
ENST00000354361 0.150078587316499 0.016964215886277 -0.103323427573828 ENSG00000117614 SYF2
ENST00000474160 0.406285927884242 0.109723029595417 -0.0815287575948561 ENSG00000117614 SYF2
ENST00000476231 0.429230943841649 0.123627312306228 -0.0879746680335092 ENSG00000117614 SYF2
ENST00000243189 0.260401168823511 0.0461859123810372 -0.0953581770112401 ENSG00000117616 C1orf63
ENST00000569495 0.803770071620861 0.529683801593191 -0.0444308982386484 ENSG00000117616 C1orf63
ENST00000498238 0.260609673793438 0.0462674338817921 -0.0953476997778856 ENSG00000117616 C1orf63
ENST00000566395 0.679990228769038 0.345650362294525 -0.0583099708476917 ENSG00000117616 C1orf63
ENST00000565733 0.697279466103136 0.369157178658824 -0.055805496548388 ENSG00000117616 C1orf63
ENST00000568254 0.260752829692788 0.0463291677186822 -0.0953387427925501 ENSG00000117616 C1orf63
ENST00000473314 0.0194443564732956 0.000531750860709999 -0.157429622839986 ENSG00000117616 C1orf63
ENST00000417642 0.260752829692788 0.0463291677186822 -0.0953387427925501 ENSG00000117616 C1orf63
ENST00000570063 0.684277846451193 0.351147943219201 -0.0579862313968777 ENSG00000117616 C1orf63
ENST00000564223 0.718170860322031 0.398954623135466 -0.0625880777217982 ENSG00000117616 C1orf63
ENST00000475766 0.63822788537502 0.298244459995567 -0.0648871313840901 ENSG00000117616 C1orf63
ENST00000491378 0.55326977873071 0.214519041922638 -0.085551769574494 ENSG00000117616 C1orf63
ENST00000431849 0.221591153299896 0.0345572979802873 -0.105704821178064 ENSG00000117616 C1orf63
ENST00000568212 0.312054777365542 0.0643158230440523 -0.0952123586887228 ENSG00000117616 C1orf63
ENST00000568701 0.103236328897894 0.008615147360585 -0.141982969053137 ENSG00000117616 C1orf63
ENST00000561867 0.00573867763620241 8.58060336280014e-05 -0.210237555138155 ENSG00000117616 C1orf63
ENST00000568996 0.00534662624443048 7.72855206578699e-05 -0.212105689539576 ENSG00000117616 C1orf63
ENST00000374358 0.0739676421004737 0.00477368138377697 -0.103161860474688 ENSG00000183726 TMEM50A
ENST00000498135 0.153895042686886 0.0177435961207968 -0.0916919798686615 ENSG00000183726 TMEM50A
ENST00000491936 0.119463615977238 0.0111539019157099 -0.095846169869025 ENSG00000183726 TMEM50A
ENST00000480937 0.125498295783829 0.0122615291773714 -0.0941061010510543 ENSG00000183726 TMEM50A
ENST00000468704 0.249775114181787 0.0430628394775522 -0.0836252246738099 ENSG00000183726 TMEM50A
ENST00000487234 0.754482644815776 0.450652630386012 -0.0421850551628202 ENSG00000183726 TMEM50A
ENST00000399763 0.842806284421686 0.599366763670177 0.0252145855202078 ENSG00000204178 TMEM57
ENST00000399766 0.842806284421686 0.599366763670177 0.0252145855202078 ENSG00000204178 TMEM57
ENST00000374343 0.84284177322944 0.599428060609643 0.0252110819225159 ENSG00000204178 TMEM57
ENST00000470035 0.609017038369063 0.268306218484343 0.0746716134950148 ENSG00000204178 TMEM57
ENST00000374338 0.117520261289789 0.0108116724222841 -0.133323085436896 ENSG00000157978 LDLRAP1
ENST00000485476 0.397428536451346 0.104976977665735 -0.117319966303153 ENSG00000157978 LDLRAP1
ENST00000488127 0.147515402851284 0.0164178707604836 -0.136718786223566 ENSG00000157978 LDLRAP1
ENST00000484476 0.0362132817745073 0.0014677942533436 -0.236539970521635 ENSG00000157978 LDLRAP1
ENST00000474283 0.0335799857314568 0.00129294259138165 -0.233100911354605 ENSG00000157978 LDLRAP1
ENST00000470950 0.0718177878646945 0.00457506915554726 -0.209030868126228 ENSG00000157978 LDLRAP1
ENST00000354177 0.967082848379076 0.890513389294917 -0.0054433722926049 ENSG00000162430 SEPN1
ENST00000361547 0.967082848379076 0.890513389294917 -0.0054433722926049 ENSG00000162430 SEPN1
ENST00000374315 0.966617575428148 0.888183645487958 -0.00555946118466157 ENSG00000162430 SEPN1
ENST00000559265 0.714406495252009 0.393552656693256 -0.0329384422707999 ENSG00000255054 RP1-317E23.6
ENST00000494537 0.491022358437062 0.165100434952265 -0.0765396115743279 ENSG00000162430 SEPN1
ENST00000527604 0.668831622941239 0.333271650068034 -0.0373484119784342 ENSG00000255054 RP1-317E23.6
ENST00000442055 0.867626946397515 0.644605333770755 0.0235210530418883 ENSG00000228172 RP1-317E23.3
ENST00000453649 0.862136750804885 0.634822873573706 0.0242349122619319 ENSG00000228172 RP1-317E23.3
ENST00000424294 0.935166612607354 0.797913929730135 -0.0135996702419265 ENSG00000117640 MTFR1L
ENST00000374303 0.821683060246777 0.560975294182033 0.0276705882373477 ENSG00000117640 MTFR1L
ENST00000533762 0.976978664624075 0.919939236059952 -0.00544199087891934 ENSG00000117640 MTFR1L
ENST00000529116 0.972551272770747 0.907072824011472 -0.00633580162826337 ENSG00000117640 MTFR1L
ENST00000474295 0.821683060246777 0.560975294182033 0.0276705882373477 ENSG00000117640 MTFR1L
ENST00000488327 0.967818469375742 0.892782146512422 0.00718197402819767 ENSG00000117640 MTFR1L
ENST00000472643 0.978381892975206 0.926387003517941 0.0045892690883704 ENSG00000117640 MTFR1L
ENST00000494293 0.627935342830476 0.288439253816995 -0.0607318101570593 ENSG00000117640 MTFR1L
ENST00000469815 0.743144893835392 0.433316769657829 0.0380213133288236 ENSG00000117640 MTFR1L
ENST00000526894 0.978381892975206 0.926366922774743 0.00459242224819429 ENSG00000117640 MTFR1L
ENST00000478284 0.997533973098151 0.990617516863964 -0.000613658431898441 ENSG00000117640 MTFR1L
ENST00000524618 0.740673481185621 0.429643055217098 0.0383808298128713 ENSG00000117640 MTFR1L
ENST00000374307 0.817062518595268 0.552257278113484 0.0283032334198584 ENSG00000117640 MTFR1L
ENST00000528624 0.947828746329373 0.833351733591463 -0.0116379938246247 ENSG00000117640 MTFR1L
ENST00000525713 0.981127033422573 0.936096855634626 0.00436169316612831 ENSG00000117640 MTFR1L
ENST00000374301 0.768653235644367 0.473354769344359 0.0342679111366948 ENSG00000117640 MTFR1L
ENST00000464008 0.870974662795097 0.651656322904411 0.0233487338750698 ENSG00000117640 MTFR1L
ENST00000526158 0.947388189882174 0.83248271256005 0.0112315302895116 ENSG00000117640 MTFR1L
ENST00000530599 0.904590613480955 0.724548498695154 0.019401800389055 ENSG00000117640 MTFR1L
ENST00000374300 0.692127674722805 0.362343921990098 0.0441704317966112 ENSG00000117640 MTFR1L
ENST00000466284 0.630908300151262 0.291474796198769 0.0523286996523705 ENSG00000117640 MTFR1L
ENST00000531361 0.795007455147413 0.51573866988501 0.0349956695859248 ENSG00000117640 MTFR1L
ENST00000497956 0.249686541466093 0.0430120975135627 0.117309248729017 ENSG00000117640 MTFR1L
ENST00000606617 0.433781825004284 0.126484821056903 0.110733542299864 ENSG00000272478 RP1-317E23.7
ENST00000538789 0.29823103060756 0.0591808655843435 0.122765976575014 ENSG00000127423 AUNIP
ENST00000455431 0.931309128873967 0.788427476458724 -0.0168655431513034 ENSG00000236528 RP1-125I3.2
ENST00000374296 0.795190550553504 0.516099077820165 -0.0384563871831238 ENSG00000182749 PAQR7
ENST00000426559 0.29780839435372 0.058998279500351 -0.107121716005157 ENSG00000117632 STMN1
ENST00000455785 0.336260540790805 0.0747936580576849 -0.102179076370073 ENSG00000117632 STMN1
ENST00000399728 0.33260009616656 0.0733008571424441 -0.102774133230098 ENSG00000117632 STMN1
ENST00000465604 0.333570335767219 0.0737334640759952 -0.102714419472506 ENSG00000117632 STMN1
ENST00000357865 0.337451898465822 0.0754212124108992 -0.102306304468321 ENSG00000117632 STMN1
ENST00000374291 0.331228265540716 0.0726999585704364 -0.104273143855158 ENSG00000117632 STMN1
ENST00000485226 0.468261658730181 0.149504097738814 -0.0843621918414546 ENSG00000117632 STMN1
ENST00000446334 0.653387738065197 0.315234115348483 -0.0614152535869482 ENSG00000117632 STMN1
ENST00000580971 0.697727505144482 0.369840430398596 -0.0632332540767535 ENSG00000264021 MIR3917
ENST00000374282 0.429910723899243 0.124139654389497 0.100462205500641 ENSG00000158006 PAFAH2
ENST00000374284 0.617314491857712 0.277271525461746 0.075498629987839 ENSG00000158006 PAFAH2
ENST00000374266 0.0821164381088305 0.00579109048070065 0.198355319092417 ENSG00000142684 ZNF593
ENST00000270812 0.0819459374961599 0.00576981974164644 0.198423245480511 ENSG00000142684 ZNF593
ENST00000407889 0.0622882244931784 0.00361494377068151 0.209897853953026 ENSG00000236782 RP11-96L14.7
ENST00000414762 0.0411427683072202 0.00179974344309958 0.228400840018873 ENSG00000236782 RP11-96L14.7
ENST00000433939 0.0529931940028502 0.00273156531326231 0.218386446711198 ENSG00000236782 RP11-96L14.7
ENST00000444682 0.0360231255930019 0.00145240409984629 0.232677187542432 ENSG00000236782 RP11-96L14.7
ENST00000451429 0.621934667053039 0.282452911248741 -0.077227351690403 ENSG00000130695 CEP85
ENST00000476272 0.70099232145214 0.374596084608708 -0.0629112449064795 ENSG00000130695 CEP85
ENST00000252992 0.70099232145214 0.374596084608708 -0.0629112449064795 ENSG00000130695 CEP85
ENST00000453146 0.99754816950751 0.990856921847162 -0.000850699337548444 ENSG00000130695 CEP85
ENST00000270792 0.879716173463848 0.668159385609839 0.0215351541933201 ENSG00000142669 SH3BGRL3
ENST00000319041 0.88258735831067 0.675808494810828 0.0209872050436977 ENSG00000142669 SH3BGRL3
ENST00000314675 0.0510221914377779 0.00254902565281255 0.149115464524555 ENSG00000158062 UBXN11
ENST00000472155 0.383620788009509 0.0972529040764734 0.118429652379182 ENSG00000158062 UBXN11
ENST00000374223 0.383645560398094 0.0972825509090934 0.118428930664973 ENSG00000158062 UBXN11
ENST00000475591 0.383620788009509 0.0972529040764734 0.118429652379182 ENSG00000158062 UBXN11
ENST00000357089 0.383620788009509 0.0972529040764734 0.118429652379182 ENSG00000158062 UBXN11
ENST00000494942 0.383620788009509 0.0972529040764734 0.118429652379182 ENSG00000158062 UBXN11
ENST00000374221 0.383620788009509 0.0972529040764734 0.118429652379182 ENSG00000158062 UBXN11
ENST00000374217 0.384740881815648 0.0978225669942201 0.118108000982686 ENSG00000158062 UBXN11
ENST00000374222 0.384740881815648 0.0978225669942201 0.118108000982686 ENSG00000158062 UBXN11
ENST00000496466 0.326012131199989 0.0703526892781123 0.133178119822098 ENSG00000158062 UBXN11
ENST00000434391 0.594416203069206 0.252941442214824 0.0455563455211666 ENSG00000117682 DHDDS
ENST00000427245 0.872608510075364 0.654367787529108 0.0218170280975727 ENSG00000117682 DHDDS
ENST00000527611 0.860755751970131 0.63198478799951 0.0254679008590206 ENSG00000117682 DHDDS
ENST00000374186 0.927755330503997 0.779023288681161 0.0135665668450438 ENSG00000117682 DHDDS
ENST00000525682 0.725950489150298 0.408752348903199 0.0353924991977493 ENSG00000117682 DHDDS
ENST00000236342 0.655275030192122 0.317285024504348 0.0431230893823483 ENSG00000117682 DHDDS
ENST00000526219 0.75039437011716 0.444538638798407 0.0327548330295852 ENSG00000117682 DHDDS
ENST00000374185 0.884687382750146 0.680558565198141 0.0201112509532433 ENSG00000117682 DHDDS
ENST00000487944 0.795325948126554 0.516661587674901 0.0339725281901518 ENSG00000117682 DHDDS
ENST00000360009 0.595826387725104 0.254811024520021 0.0453845372383213 ENSG00000117682 DHDDS
ENST00000533087 0.802126377446732 0.527157200762415 0.0313067153513902 ENSG00000117682 DHDDS
ENST00000531312 0.837961445007673 0.590012394391213 0.026576629144755 ENSG00000117682 DHDDS
ENST00000525165 0.830427322287064 0.575584247446627 0.0275363407024788 ENSG00000117682 DHDDS
ENST00000525546 0.949502397429543 0.839533273205825 0.0101864228282513 ENSG00000117682 DHDDS
ENST00000528557 0.91425084920235 0.746767895212636 0.0155491479213076 ENSG00000117682 DHDDS
ENST00000525326 0.978396278929194 0.926707611871944 0.00467088387731085 ENSG00000117682 DHDDS
ENST00000526278 0.79641431065688 0.518820990807469 0.0319886208141323 ENSG00000117682 DHDDS
ENST00000436153 0.814248251375212 0.54739537720118 0.0297553452133681 ENSG00000117682 DHDDS
ENST00000529688 0.841024890450989 0.596216561176545 0.0261590494491748 ENSG00000117682 DHDDS
ENST00000530781 0.779847057635149 0.490470146722575 0.0364826957206146 ENSG00000117682 DHDDS
ENST00000531955 0.787269157047607 0.503069011403849 0.0339064318656707 ENSG00000117682 DHDDS
ENST00000525410 0.675106053544509 0.340257347352376 0.0490030551218216 ENSG00000117682 DHDDS
ENST00000430232 0.777315746186179 0.486548179004791 0.0337705635341792 ENSG00000117682 DHDDS
ENST00000431933 0.466294941047465 0.148170601198724 0.0674058031183027 ENSG00000117682 DHDDS
ENST00000416052 0.772626043728859 0.478819781660944 0.0456251169693543 ENSG00000117682 DHDDS
ENST00000468388 0.946803531982556 0.829690535642813 -0.00859260233438174 ENSG00000198830 HMGN2
ENST00000479815 0.972843814643203 0.907661494494303 0.00430527661726088 ENSG00000198830 HMGN2
ENST00000460563 0.901841006260736 0.718194963410573 0.0141649071210339 ENSG00000198830 HMGN2
ENST00000464888 0.946787750813242 0.829564278380582 0.00817405591846125 ENSG00000198830 HMGN2
ENST00000463817 0.822054218675228 0.561832188502297 0.0227227621303911 ENSG00000198830 HMGN2
ENST00000467700 0.821178041403536 0.559760555888925 0.0229621291818262 ENSG00000198830 HMGN2
ENST00000361427 0.798099112057059 0.521056102326952 0.0250021812643615 ENSG00000198830 HMGN2
ENST00000466194 0.820185540726772 0.557940562285584 0.0239413352071718 ENSG00000198830 HMGN2
ENST00000493418 0.938443452589276 0.808835178335922 0.00986591588039584 ENSG00000198830 HMGN2
ENST00000324856 0.585716497608451 0.244420092864841 -0.0406477222223073 ENSG00000117713 ARID1A
ENST00000457599 0.52154583652709 0.189109683802954 -0.0475158097176519 ENSG00000117713 ARID1A
ENST00000374152 0.266296387214535 0.0480202982165267 -0.0807329752811563 ENSG00000117713 ARID1A
ENST00000430291 0.938135009759985 0.80839840656022 -0.0172806036135698 ENSG00000117713 ARID1A
ENST00000430799 0.341696115123265 0.0771748035885551 -0.091738131218554 ENSG00000117713 ARID1A
ENST00000466382 0.404134337201852 0.10860610939495 -0.0866837126497668 ENSG00000117713 ARID1A
ENST00000540690 0.404408766039463 0.108732523002785 -0.0870108781478 ENSG00000117713 ARID1A
ENST00000532781 0.456690538506655 0.141383278104961 -0.0828734210387349 ENSG00000117713 ARID1A
ENST00000472757 0.509675877176117 0.178687345969451 -0.0876439451854575 ENSG00000060642 PIGV
ENST00000078527 0.45932569549268 0.143260355637153 -0.0939047143486173 ENSG00000060642 PIGV
ENST00000449950 0.429587941060678 0.123873533253797 -0.0993791887785846 ENSG00000060642 PIGV
ENST00000374145 0.425197601073852 0.121047090802814 -0.0997472170500679 ENSG00000060642 PIGV
ENST00000374142 0.315237605944816 0.0655882931374882 0.0887636383447224 ENSG00000204160 ZDHHC18
ENST00000374141 0.991514664208081 0.969787241799278 -0.00240136247353876 ENSG00000204160 ZDHHC18
ENST00000534643 0.913649413901939 0.744654179640803 0.0228327564255073 ENSG00000204160 ZDHHC18
ENST00000488397 0.309534347909091 0.0634019131129343 0.0968881688591633 ENSG00000204160 ZDHHC18
ENST00000374135 0.647844231766314 0.308609740825781 0.0486178767468034 ENSG00000142751 GPN2
ENST00000448791 0.800371859023811 0.524840085679175 0.0436830238310442 ENSG00000226698 RP1-50O24.6
ENST00000374133 0.575982537349875 0.235404920131714 0.0760207452804641 ENSG00000142751 GPN2
ENST00000477418 0.575551362076046 0.235046026911104 0.0763582352195535 ENSG00000142751 GPN2
ENST00000431781 0.793303260084458 0.512429212361488 0.0421890498327174 ENSG00000142751 GPN2
ENST00000361720 0.180524933636194 0.0236392793918472 -0.164090481589484 ENSG00000198746 GPATCH3
ENST00000435827 0.323699400540116 0.0691981478636084 -0.0893941411302149 ENSG00000090273 NUDC
ENST00000321265 0.979137761747021 0.928997016868165 0.00357304299514227 ENSG00000090273 NUDC
ENST00000452707 0.326458446750365 0.0705949035250834 -0.0906739692667727 ENSG00000090273 NUDC
ENST00000484772 0.250221599627137 0.0431664770479896 0.103216012774513 ENSG00000090273 NUDC
ENST00000522111 0.949082491144713 0.838588970232696 0.0112292471718788 ENSG00000253368 TRNP1
ENST00000531285 0.758896138213119 0.457436352666135 0.0483376565936926 ENSG00000253368 TRNP1
ENST00000374089 0.144825142682165 0.0159022937068279 0.13493109853504 ENSG00000090020 SLC9A1
ENST00000263980 0.373089561045551 0.0917695463405913 0.0834617769366419 ENSG00000090020 SLC9A1
ENST00000490329 0.517000958644601 0.185325646412292 0.0935986827457519 ENSG00000090020 SLC9A1
ENST00000545949 0.543948640016772 0.20657671362391 0.065860356021638 ENSG00000090020 SLC9A1
ENST00000447808 0.555372375464163 0.21644131008171 0.0841422849384576 ENSG00000090020 SLC9A1
ENST00000374086 0.6793068866052 0.345077829704892 0.052685795503961 ENSG00000090020 SLC9A1
ENST00000374084 0.924769749638818 0.772027280235388 -0.0174171318078929 ENSG00000090020 SLC9A1
ENST00000319394 0.011243190352224 0.000226845477292407 -0.182537982425507 ENSG00000142784 WDTC1
ENST00000361771 0.013109923419984 0.000286351308881015 -0.179550733031703 ENSG00000142784 WDTC1
ENST00000447062 0.070700715674373 0.00446959028402315 -0.149386656750538 ENSG00000142784 WDTC1
ENST00000491239 0.0773815024445536 0.00520744414678809 -0.152431425994969 ENSG00000142784 WDTC1
ENST00000472249 0.160490949766905 0.0191975820294405 -0.166410428188038 ENSG00000142784 WDTC1
ENST00000374076 0.738849754665806 0.427359395908962 0.0429004623069629 ENSG00000186501 TMEM222
ENST00000464720 0.73892980513164 0.427520611189766 0.0428974169746636 ENSG00000186501 TMEM222
ENST00000608611 0.73892980513164 0.427520611189766 0.0428974169746636 ENSG00000186501 TMEM222
ENST00000466759 0.947233729432896 0.831012861084552 0.0138694819899609 ENSG00000186501 TMEM222
ENST00000486082 0.81534438272805 0.549608658894416 0.034008280122716 ENSG00000186501 TMEM222
ENST00000464813 0.832510116167694 0.579748103604071 0.0336119160802777 ENSG00000186501 TMEM222
ENST00000478104 0.704415912732875 0.379654568392027 0.0477657339052388 ENSG00000186501 TMEM222
ENST00000498220 0.783344866600282 0.496183022677923 0.0402051653949736 ENSG00000186501 TMEM222
ENST00000471456 0.818696227917278 0.55577406032074 0.0378902538585643 ENSG00000186501 TMEM222
ENST00000470223 0.852599623933989 0.617354595890997 0.0322081379995305 ENSG00000186501 TMEM222
ENST00000472410 0.603154768226868 0.262736384909347 -0.0695309574703153 ENSG00000142733 MAP3K6
ENST00000374040 0.843184317793612 0.599966256207654 -0.0316030462855903 ENSG00000142733 MAP3K6
ENST00000493901 0.836074715949101 0.58662574716661 -0.0327637827136233 ENSG00000142733 MAP3K6
ENST00000357582 0.84055716624058 0.595167415343217 -0.0320549357335385 ENSG00000142733 MAP3K6
ENST00000430629 0.103912519922353 0.00872173735119202 -0.0833354827647079 ENSG00000158195 WASF2
ENST00000536657 0.0987739954924122 0.0079176825045771 -0.114773328882308 ENSG00000158195 WASF2
ENST00000247087 0.490610393083129 0.164846332463138 -0.070606926084473 ENSG00000126705 AHDC1
ENST00000374011 0.504975271449746 0.175269803222054 -0.0689041430891399 ENSG00000126705 AHDC1
ENST00000490295 0.803429056835248 0.5293429180668 -0.0354106378313884 ENSG00000126705 AHDC1
ENST00000480033 0.949903272163344 0.840394367126558 0.0123346364718653 ENSG00000126705 AHDC1
ENST00000361157 0.851793349236735 0.615993602920603 0.0287255480269831 ENSG00000126709 IFI6
ENST00000339145 0.851793349236735 0.615993602920603 0.0287255480269831 ENSG00000126709 IFI6
ENST00000362020 0.851793349236735 0.615993602920603 0.0287255480269831 ENSG00000126709 IFI6
ENST00000373954 0.899845101680672 0.71300278984583 0.0265887414640737 ENSG00000009780 FAM76A
ENST00000419687 0.985789963425796 0.952370793893635 -0.00443227434229054 ENSG00000009780 FAM76A
ENST00000373949 0.970746686712998 0.900804289675797 0.009174423681575 ENSG00000009780 FAM76A
ENST00000373943 0.794220938339797 0.513910868418175 0.0294681335142928 ENSG00000117758 STX12
ENST00000440806 0.875485973400809 0.660431237792558 0.0200289988553105 ENSG00000117758 STX12
ENST00000468761 0.855243649444264 0.62246112870443 -0.0279309077670925 ENSG00000117758 STX12
ENST00000481874 0.445996733434501 0.134277084667901 0.0999550385484415 ENSG00000117758 STX12
ENST00000472285 0.282502162112614 0.0535546427909564 0.121548234789289 ENSG00000117758 STX12
ENST00000311772 0.438814706649283 0.129619928560848 0.0670981761380521 ENSG00000117751 PPP1R8
ENST00000236412 0.433987779058118 0.126588393051759 0.067659364399652 ENSG00000117751 PPP1R8
ENST00000373931 0.433363609601549 0.126159573019317 0.0676578980251676 ENSG00000117751 PPP1R8
ENST00000431586 0.550680694746604 0.212360427502112 0.0637124629599376 ENSG00000117751 PPP1R8
ENST00000486634 0.400510037277728 0.106476808438756 0.0894148378938752 ENSG00000117751 PPP1R8
ENST00000601459 0.938883949047083 0.809691716456736 0.0168010913583482 ENSG00000268552 AL109927.1
ENST00000373912 0.586263030565411 0.244781489371355 0.0681037519257078 ENSG00000117748 RPA2
ENST00000419958 0.489129466467242 0.163696930456959 0.095091968738827 ENSG00000117748 RPA2
ENST00000373909 0.557479074554222 0.218853189181912 0.07254302777578 ENSG00000117748 RPA2
ENST00000313433 0.813617058763534 0.546456863058328 0.0373194875583143 ENSG00000117748 RPA2
ENST00000444045 0.912857484447659 0.742528170588379 0.0227360884295603 ENSG00000117748 RPA2
ENST00000373884 0.856972525403963 0.625498628190163 -0.0347527289357263 ENSG00000158156 XKR8
ENST00000373871 0.394795763657352 0.103271287579972 0.0661119264758251 ENSG00000158161 EYA3
ENST00000436342 0.394795763657352 0.103271287579972 0.0661119264758251 ENSG00000158161 EYA3
ENST00000373864 0.506366514040535 0.176560572619938 0.0682732252683858 ENSG00000158161 EYA3
ENST00000540618 0.714116591640493 0.393305615980999 0.0443932589778718 ENSG00000158161 EYA3
ENST00000545175 0.704296785358805 0.379476771208607 0.0453645332426434 ENSG00000158161 EYA3
ENST00000373863 0.66457818015059 0.327816293008731 0.0507589873554111 ENSG00000158161 EYA3
ENST00000495923 0.750285145461223 0.444356189868237 0.0546829691008507 ENSG00000158161 EYA3
ENST00000471498 0.692092748745585 0.362207959651423 0.0491395231546526 ENSG00000158161 EYA3
ENST00000468665 0.797321015292277 0.520039094845121 0.0437564507163549 ENSG00000158161 EYA3
ENST00000603289 0.32112469938096 0.068044694032049 0.0806605395564021 ENSG00000126698 DNAJC8
ENST00000263697 0.515508670318515 0.183928274379639 0.0537856626513199 ENSG00000126698 DNAJC8
ENST00000596102 0.0473641329533103 0.00227992002495779 0.210935562686347 ENSG00000269804 AL353354.2
ENST00000489277 0.515508670318515 0.183928274379639 0.0537856626513199 ENSG00000126698 DNAJC8
ENST00000470967 0.62193002910158 0.282342052421105 0.0633488588544491 ENSG00000126698 DNAJC8
ENST00000482674 0.903865835952172 0.723208234839568 -0.020308782749871 ENSG00000126698 DNAJC8
ENST00000488868 0.913570889158907 0.744122108230452 -0.0187137172532052 ENSG00000126698 DNAJC8
ENST00000497986 0.2178748916221 0.0335573090720089 -0.10508978938413 ENSG00000130770 ATPIF1
ENST00000335514 0.2178748916221 0.0335573090720089 -0.10508978938413 ENSG00000130770 ATPIF1
ENST00000468425 0.24078716987339 0.0402846521759551 -0.100751057201672 ENSG00000130770 ATPIF1
ENST00000465645 0.2178748916221 0.0335573090720089 -0.10508978938413 ENSG00000130770 ATPIF1
ENST00000253063 0.320935606450688 0.0679455356421605 0.117221470072021 ENSG00000130766 SESN2
ENST00000479574 0.681816459199246 0.348127538257396 0.0650208789131284 ENSG00000130772 MED18
ENST00000373842 0.746359718059924 0.43825185163852 0.050588151250057 ENSG00000130772 MED18
ENST00000398997 0.746359718059924 0.43825185163852 0.050588151250057 ENSG00000130772 MED18
ENST00000373839 0.362523859715333 0.0868631684172391 -0.0798580441474782 ENSG00000204138 PHACTR4
ENST00000463428 0.276651799763529 0.0514433676128018 -0.118645378963614 ENSG00000204138 PHACTR4
ENST00000493669 0.319192186339936 0.0672930241193999 -0.0918535598946022 ENSG00000204138 PHACTR4
ENST00000373836 0.302382379462895 0.0607790782978218 -0.0933509219049577 ENSG00000204138 PHACTR4
ENST00000398958 0.995884878159556 0.983221958308583 0.000851633373845073 ENSG00000180198 RCC1
ENST00000413987 0.509445062224968 0.178552144185088 0.0656912919889268 ENSG00000242125 SNHG3
ENST00000427469 0.939813206933583 0.812107468861821 0.00981677741796476 ENSG00000180198 RCC1
ENST00000447507 0.515580904258864 0.18399259820738 0.0782155795033403 ENSG00000242125 SNHG3
ENST00000434290 0.942255090817748 0.817442766508865 0.00949134964878295 ENSG00000180198 RCC1
ENST00000373833 0.994063669076473 0.977470246952405 0.00114278775310647 ENSG00000180198 RCC1
ENST00000437681 0.612766223710496 0.272371173275809 0.0606265812234258 ENSG00000242125 SNHG3
ENST00000419074 0.464488620691591 0.146928136617598 -0.0808305248464044 ENSG00000180198 RCC1
ENST00000373832 0.490441291530657 0.164645479762417 -0.0829699952729134 ENSG00000180198 RCC1
ENST00000373831 0.406714672367668 0.109933024261912 -0.10400222456185 ENSG00000180198 RCC1
ENST00000411533 0.389153151815389 0.10004215382769 -0.107022934264829 ENSG00000180198 RCC1
ENST00000430407 0.650121175508265 0.310845171688122 -0.0670334917167189 ENSG00000180198 RCC1
ENST00000429051 0.950846539967945 0.844020163749459 -0.0147050433908938 ENSG00000180198 RCC1
ENST00000373830 0.701374155456524 0.375233148760828 -0.0544202146948214 ENSG00000180098 TRNAU1AP
ENST00000495995 0.779607954612956 0.489998193512335 -0.0505244024977018 ENSG00000180098 TRNAU1AP
ENST00000480930 0.591024083625534 0.249697296930401 -0.0716302546270947 ENSG00000180098 TRNAU1AP
ENST00000491577 0.582308141563009 0.241301919984018 -0.0727986913473194 ENSG00000180098 TRNAU1AP
ENST00000495215 0.414013685239127 0.114665268185822 -0.110327331754703 ENSG00000180098 TRNAU1AP
ENST00000484775 0.595491412971503 0.254096124976003 -0.0719923845737827 ENSG00000180098 TRNAU1AP
ENST00000464612 0.261418879046484 0.0465585227495084 0.141493943187539 ENSG00000197989 SNHG12
ENST00000475441 0.295139334558632 0.058127414505124 0.132604371366053 ENSG00000197989 SNHG12
ENST00000531126 0.28475478698477 0.0544140518482768 0.129966675455929 ENSG00000197989 SNHG12
ENST00000461448 0.28475478698477 0.0544140518482768 0.129966675455929 ENSG00000197989 SNHG12
ENST00000470977 0.28475478698477 0.0544140518482768 0.129966675455929 ENSG00000197989 SNHG12
ENST00000474814 0.28475478698477 0.0544140518482768 0.129966675455929 ENSG00000197989 SNHG12
ENST00000481368 0.289469787045705 0.0560989287660347 0.132446846743934 ENSG00000197989 SNHG12
ENST00000481220 0.284916145532015 0.0544692886703329 0.129949587663499 ENSG00000197989 SNHG12
ENST00000488745 0.301182461216421 0.0602764269360783 0.126511752823444 ENSG00000197989 SNHG12
ENST00000483436 0.286156856343317 0.0549690555236437 0.129799652228579 ENSG00000197989 SNHG12
ENST00000464115 0.603037315446329 0.262606691346858 0.0846810486345334 ENSG00000197989 SNHG12
ENST00000461832 0.603037315446329 0.262606691346858 0.0846810486345334 ENSG00000197989 SNHG12
ENST00000471683 0.281032491042318 0.0530108952424816 0.116857553601307 ENSG00000120656 TAF12
ENST00000373824 0.380470020347133 0.0955426947644713 0.0803787251617944 ENSG00000120656 TAF12
ENST00000263974 0.380257249228954 0.0953512980610457 0.0805177866633178 ENSG00000120656 TAF12
ENST00000495422 0.332215893029075 0.0730961218797198 0.0930387635776282 ENSG00000120656 TAF12
ENST00000373816 0.698896354670796 0.371535615552894 0.0524421302953931 ENSG00000162419 GMEB1
ENST00000361872 0.765961895242425 0.469312503856701 0.0463512958805763 ENSG00000162419 GMEB1
ENST00000294409 0.764955744371041 0.467754195651761 0.0464324884268052 ENSG00000162419 GMEB1
ENST00000480454 0.481004089448391 0.15803224248389 0.0948812490470091 ENSG00000162419 GMEB1
ENST00000474884 0.593276168171315 0.251753125239649 0.0602629076856808 ENSG00000198492 YTHDF2
ENST00000542507 0.658623765148745 0.320783232952994 0.0352760684375337 ENSG00000198492 YTHDF2
ENST00000373812 0.662326394381114 0.325263997366444 0.034956095567623 ENSG00000198492 YTHDF2
ENST00000541996 0.661530970616318 0.324018024865237 0.0350149906634033 ENSG00000198492 YTHDF2
ENST00000478283 0.675527986203152 0.340942565407734 0.0362664308858215 ENSG00000198492 YTHDF2
ENST00000496288 0.638201208161965 0.298190899413137 0.0537327378770296 ENSG00000198492 YTHDF2
ENST00000475796 0.929094110434692 0.782921872532865 0.0181082839753875 ENSG00000198492 YTHDF2
ENST00000476976 0.69178422201065 0.361806084984735 0.052323257618596 ENSG00000198492 YTHDF2
ENST00000468863 0.698212188840921 0.370279193684285 0.0548605067332085 ENSG00000198492 YTHDF2
ENST00000343067 0.0418591165662529 0.00185189263052821 -0.183651198602453 ENSG00000159023 EPB41
ENST00000356093 0.0418591165662529 0.00185189263052821 -0.183651198602453 ENSG00000159023 EPB41
ENST00000398863 0.0418591165662529 0.00185189263052821 -0.183651198602453 ENSG00000159023 EPB41
ENST00000373800 0.125879180305371 0.0123290937280983 -0.15916568706099 ENSG00000159023 EPB41
ENST00000349460 0.125879180305371 0.0123290937280983 -0.15916568706099 ENSG00000159023 EPB41
ENST00000347529 0.125879180305371 0.0123290937280983 -0.15916568706099 ENSG00000159023 EPB41
ENST00000373798 0.0417306279957013 0.00184027973912308 -0.184456138820011 ENSG00000159023 EPB41
ENST00000373797 0.92447259253772 0.771325935333535 -0.0203669546636987 ENSG00000159023 EPB41
ENST00000488277 0.0303739002444853 0.00110464929797984 -0.241259313664302 ENSG00000159023 EPB41
ENST00000490308 0.0253691765685293 0.000831333160587778 -0.249591959201453 ENSG00000159023 EPB41
ENST00000460378 0.0821957575848336 0.00580263111082094 -0.195818112358478 ENSG00000159023 EPB41
ENST00000373795 0.27236311478407 0.0499010473001724 -0.0719216942467879 ENSG00000116350 SRSF4
ENST00000546138 0.301168055022461 0.0602699783601046 -0.0701368547251949 ENSG00000116350 SRSF4
ENST00000466448 0.247848194532818 0.0423873257434218 -0.0772258495446922 ENSG00000116350 SRSF4
ENST00000497015 0.832011821810017 0.578849893067073 -0.0332963640960969 ENSG00000116350 SRSF4
ENST00000605204 0.494006019742289 0.167299008391561 -0.0602137318242931 ENSG00000116350 SRSF4
ENST00000477193 0.982170827390285 0.940765672812543 -0.00513537846696146 ENSG00000116350 SRSF4
ENST00000489898 0.945019472347077 0.824135652262666 -0.0162560003287485 ENSG00000116350 SRSF4
ENST00000472353 0.777844845842125 0.487133601147076 -0.0382849641835962 ENSG00000116350 SRSF4
ENST00000373791 0.833006303203602 0.58094225960339 -0.0330733230964542 ENSG00000116353 MECR
ENST00000475773 0.960799996525534 0.8717597288202 -0.011695419152194 ENSG00000116353 MECR
ENST00000263702 0.758265808938286 0.456580322340031 -0.0453456470996532 ENSG00000116353 MECR
ENST00000473030 0.934687138336962 0.796303784479615 -0.0168056278576458 ENSG00000116353 MECR
ENST00000463412 0.997405066338428 0.989587462219755 0.000878418315496455 ENSG00000116353 MECR
ENST00000453185 0.952375949323177 0.848139890514705 0.0140443561709351 ENSG00000116353 MECR
ENST00000478505 0.751279164636056 0.44567146675172 -0.0499119564799628 ENSG00000116353 MECR
ENST00000490529 0.833298872254495 0.581461469054354 -0.0345094542753017 ENSG00000116353 MECR
ENST00000463052 0.699120289001345 0.371744811464102 -0.0614275914229402 ENSG00000116353 MECR
ENST00000489248 0.635997809252904 0.296408817592321 -0.0722791781335668 ENSG00000116353 MECR
ENST00000475861 0.783912013340888 0.496949412202953 -0.0475993013468341 ENSG00000116353 MECR
ENST00000474946 0.79420376040133 0.513855070066575 -0.0467114057699094 ENSG00000116353 MECR
ENST00000345512 0.448549689852131 0.135750680976215 -0.0882121240360898 ENSG00000060656 PTPRU
ENST00000373779 0.458897738892506 0.142884273525672 -0.0833335997163975 ENSG00000060656 PTPRU
ENST00000323874 0.458897738892506 0.142884273525672 -0.0833335997163975 ENSG00000060656 PTPRU
ENST00000356870 0.458897738892506 0.142884273525672 -0.0833335997163975 ENSG00000060656 PTPRU
ENST00000428026 0.458897738892506 0.142884273525672 -0.0833335997163975 ENSG00000060656 PTPRU
ENST00000460170 0.45886209941808 0.14284213289662 -0.0833563139942112 ENSG00000060656 PTPRU
ENST00000415600 0.546381780755469 0.208988492280345 -0.090559492186643 ENSG00000060656 PTPRU
ENST00000493601 0.662886460765172 0.325836056434549 -0.0723496116241221 ENSG00000060656 PTPRU
ENST00000465525 0.560638484040143 0.221896283270903 -0.0892273794458716 ENSG00000060656 PTPRU
ENST00000336798 0.812710736259634 0.545149503041622 -0.0264503853939797 ENSG00000162512 SDC3
ENST00000339394 0.598202589905742 0.257518105855924 -0.0597787609722944 ENSG00000162512 SDC3
ENST00000471567 0.982836968337642 0.943023949820055 -0.00490173915844716 ENSG00000162512 SDC3
ENST00000424085 0.805466016393308 0.532555985622534 -0.021143911365734 ENSG00000134644 PUM1
ENST00000257075 0.806544660837142 0.534937754386782 -0.0210195956261553 ENSG00000134644 PUM1
ENST00000373747 0.806529216298783 0.534812001927448 -0.021017831909183 ENSG00000134644 PUM1
ENST00000525843 0.764613164820414 0.467230115087722 -0.0248606698249488 ENSG00000134644 PUM1
ENST00000426105 0.627501112585179 0.287872667093117 -0.0384302778773501 ENSG00000134644 PUM1
ENST00000440538 0.622186297300867 0.282593163957396 -0.0388992790680435 ENSG00000134644 PUM1
ENST00000498419 0.992794187611177 0.974015743027966 0.00141126066513218 ENSG00000134644 PUM1
ENST00000373741 0.614378477284548 0.274187630541817 -0.0394983005293102 ENSG00000134644 PUM1
ENST00000423018 0.626711185330931 0.287220677485598 -0.0384740625840666 ENSG00000134644 PUM1
ENST00000373742 0.616474827868689 0.276255068648081 -0.0393502696653019 ENSG00000134644 PUM1
ENST00000530669 0.976003383318154 0.91721576995706 -0.00640131068045406 ENSG00000134644 PUM1
ENST00000529846 0.975699735682702 0.916284164040924 -0.00587809070019186 ENSG00000134644 PUM1
ENST00000525997 0.961066492945712 0.872324351927964 -0.00902631301283904 ENSG00000134644 PUM1
ENST00000527498 0.698581862060179 0.370954916488265 0.0508909812104369 ENSG00000134644 PUM1
ENST00000471894 0.693363935732461 0.364071082545022 -0.0637436501485874 ENSG00000134644 PUM1
ENST00000490546 0.953658597254746 0.851844994275626 -0.0127848675592349 ENSG00000134644 PUM1
ENST00000532678 0.9478616528786 0.833527013334864 -0.0113729153401061 ENSG00000134644 PUM1
ENST00000526215 0.275301426087278 0.0509771585484747 -0.0767192693069172 ENSG00000134644 PUM1
ENST00000525948 0.281032491042318 0.0530236557567209 -0.0803158361663733 ENSG00000134644 PUM1
ENST00000480602 0.275700141551839 0.0510908920127621 -0.0829909566759916 ENSG00000134644 PUM1
ENST00000524516 0.299303647457004 0.0596346634469614 -0.0959082404139464 ENSG00000134644 PUM1
ENST00000531867 0.1309810507055 0.0131579883274694 -0.151090471085418 ENSG00000134644 PUM1
ENST00000263694 0.512843603975309 0.181069574992505 0.0653490637345575 ENSG00000060688 SNRNP40
ENST00000489853 0.959941377951917 0.86956568897174 0.0107039596676497 ENSG00000060688 SNRNP40
ENST00000373720 0.678567858230013 0.344132047388477 0.0656886334707844 ENSG00000060688 SNRNP40
ENST00000446633 0.504034780946364 0.174668236497867 0.0664948080522892 ENSG00000060688 SNRNP40
ENST00000474025 0.726457133224703 0.409399174997876 -0.0565951871731781 ENSG00000060688 SNRNP40
ENST00000463988 0.193276363710456 0.026862689388542 0.152610214907174 ENSG00000060688 SNRNP40
ENST00000344147 0.355537335042997 0.0833062417593555 0.0940738608044539 ENSG00000121766 ZCCHC17
ENST00000479629 0.43788045650862 0.129001438785386 0.0957894344437602 ENSG00000121766 ZCCHC17
ENST00000373714 0.355537335042997 0.0833062417593555 0.0940738608044539 ENSG00000121766 ZCCHC17
ENST00000546109 0.579445752548255 0.238551729567837 0.0659118286081577 ENSG00000121766 ZCCHC17
ENST00000422613 0.419487195752692 0.117678303171054 0.0848811101872384 ENSG00000121766 ZCCHC17
ENST00000490049 0.20770139430447 0.0307275555569949 0.144087574039213 ENSG00000121766 ZCCHC17
ENST00000430143 0.491424640804335 0.165411367381515 0.0983490038094907 ENSG00000229044 RP11-266K22.2
ENST00000373710 0.619017917547426 0.279235213084769 -0.0763235794363759 ENSG00000168528 SERINC2
ENST00000536859 0.633840320921501 0.294084852778226 -0.0739558867421916 ENSG00000168528 SERINC2
ENST00000487207 0.636601092735416 0.296991222050861 -0.0772641856688951 ENSG00000168528 SERINC2
ENST00000373709 0.626534158686369 0.286764174130049 -0.075243809419767 ENSG00000168528 SERINC2
ENST00000536384 0.588624386427769 0.24696454622406 -0.0822318791687876 ENSG00000168528 SERINC2
ENST00000491976 0.588624386427769 0.24696454622406 -0.0822318791687876 ENSG00000168528 SERINC2
ENST00000457433 0.868923745856976 0.647390269526791 -0.0334049286807816 ENSG00000142910 TINAGL1
ENST00000271064 0.868818903789653 0.646950299476624 -0.0334427694817932 ENSG00000142910 TINAGL1
ENST00000537531 0.680344415029664 0.346192847634102 -0.0719632767008436 ENSG00000142910 TINAGL1
ENST00000461030 0.680344415029664 0.346192847634102 -0.0719632767008436 ENSG00000142910 TINAGL1
ENST00000478398 0.765131463908221 0.46799386534695 -0.0548847064317253 ENSG00000142910 TINAGL1
ENST00000481165 0.87186051661375 0.652778542101673 -0.032772188048714 ENSG00000142910 TINAGL1
ENST00000468635 0.901784841468075 0.717599338860432 -0.0277033318029866 ENSG00000142910 TINAGL1
ENST00000498429 0.867826906890594 0.645078263384752 -0.0349413761091519 ENSG00000142910 TINAGL1
ENST00000463112 0.99374596241281 0.97655767369281 -0.00219455952675635 ENSG00000142910 TINAGL1
ENST00000373705 0.0390218020317632 0.00165132832355534 0.177842867120292 ENSG00000121764 HCRTR1
ENST00000373703 0.209885090637581 0.0313228693671921 0.104943698290128 ENSG00000162517 PEF1
ENST00000461006 0.0642952584008673 0.0038178274438914 0.162311548249181 ENSG00000162517 PEF1
ENST00000478502 0.418794864261481 0.117292792479283 0.0822377791600903 ENSG00000162517 PEF1
ENST00000489164 0.697685882457149 0.369767601894716 0.0519161394285056 ENSG00000162517 PEF1
ENST00000492061 0.854505544628183 0.621195556635431 0.0309358015312063 ENSG00000162517 PEF1
ENST00000496805 0.987741158914332 0.958869822431605 -0.00328898103076804 ENSG00000162517 PEF1
ENST00000472443 0.999205745687776 0.997384039679229 0.00020905268582343 ENSG00000162517 PEF1
ENST00000471219 0.902900783941472 0.720712526636706 0.0246543763221387 ENSG00000162517 PEF1
ENST00000440872 0.9075516237758 0.731479270697913 -0.0222407063136058 ENSG00000162517 PEF1
ENST00000609625 0.790209609008074 0.507781403442082 -0.0480369211842326 ENSG00000235790 RP11-73M7.6
ENST00000609549 0.790209609008074 0.507781403442082 -0.0480369211842326 ENSG00000235790 RP11-73M7.6
ENST00000610043 0.793910607784354 0.513317641313884 -0.0474739603586645 ENSG00000235790 RP11-73M7.6
ENST00000608332 0.802019270309029 0.527058325478628 -0.045921723610935 ENSG00000235790 RP11-73M7.6
ENST00000585660 0.791857149450561 0.510354507523207 -0.0477638930408501 ENSG00000235790 RP11-73M7.6
ENST00000591592 0.79296492506199 0.511645388790309 -0.0476248491152516 ENSG00000235790 RP11-73M7.6
ENST00000608246 0.786893686115114 0.50242004029155 -0.0486011430433513 ENSG00000235790 RP11-73M7.6
ENST00000608888 0.786702997067095 0.502143815016143 -0.0486312432197821 ENSG00000235790 RP11-73M7.6
ENST00000607926 0.786702997067095 0.502143815016143 -0.0486312432197821 ENSG00000235790 RP11-73M7.6
ENST00000610216 0.786702997067095 0.502143815016143 -0.0486312432197821 ENSG00000235790 RP11-73M7.6
ENST00000585413 0.78889802375142 0.505799172149613 -0.0482015201611374 ENSG00000235790 RP11-73M7.6
ENST00000609033 0.794677214645628 0.51478774468035 -0.0472263153287193 ENSG00000235790 RP11-73M7.6
ENST00000589462 0.788752999209913 0.505579679606877 -0.0482233400065914 ENSG00000235790 RP11-73M7.6
ENST00000593188 0.788825635351344 0.505725002598898 -0.0482106602090212 ENSG00000235790 RP11-73M7.6
ENST00000609373 0.791051650510791 0.508953748472488 -0.047861936823438 ENSG00000235790 RP11-73M7.6
ENST00000587445 0.788825635351344 0.505703333750913 -0.0482189416132834 ENSG00000235790 RP11-73M7.6
ENST00000591929 0.791617938761871 0.509923447252509 -0.0477615909440832 ENSG00000235790 RP11-73M7.6
ENST00000609338 0.791323786235533 0.509495424653025 -0.0478164678331653 ENSG00000235790 RP11-73M7.6
ENST00000373672 0.577550478765513 0.236825577396347 -0.0863751329025816 ENSG00000084636 COL16A1
ENST00000271069 0.573363198158751 0.233213464231509 -0.0870243245798312 ENSG00000084636 COL16A1
ENST00000488128 0.560412338081503 0.221606659444274 -0.0884121563929999 ENSG00000084636 COL16A1
ENST00000488897 0.611000305207177 0.270522025188807 -0.0792045998585071 ENSG00000084636 COL16A1
ENST00000461217 0.87242978807484 0.653929279051935 -0.0332633898722884 ENSG00000084636 COL16A1
ENST00000445166 0.865564560463469 0.640783585214245 -0.0349114406463064 ENSG00000235790 RP11-73M7.6
ENST00000440437 0.34657932521651 0.0794224626574954 -0.128147916520438 ENSG00000084636 COL16A1
ENST00000588288 0.855733055606997 0.623333994464749 -0.0372991492526843 ENSG00000235790 RP11-73M7.6
ENST00000466829 0.994756535691998 0.980349085699822 -0.00187683340323518 ENSG00000084636 COL16A1
ENST00000470799 0.424574276943466 0.120663558137362 -0.11560917188918 ENSG00000084636 COL16A1
ENST00000482910 0.428553114742342 0.123108375015958 -0.11502160694393 ENSG00000084636 COL16A1
ENST00000468459 0.687170662201543 0.354718327244005 -0.0685746771470857 ENSG00000084636 COL16A1
ENST00000479100 0.658443474121188 0.320664192086727 -0.0743261974786891 ENSG00000084636 COL16A1
ENST00000458715 0.589762677730773 0.248406689151911 -0.0858752994855324 ENSG00000084636 COL16A1
ENST00000373668 0.705985103496006 0.381230877395723 -0.0650698903434979 ENSG00000084636 COL16A1
ENST00000474000 0.772717783748603 0.479141926143326 -0.0531593595979505 ENSG00000084636 COL16A1
ENST00000482478 0.75889388128986 0.457390137168272 -0.055893707587644 ENSG00000084636 COL16A1
ENST00000529928 0.58531205786332 0.243812005923354 -0.0876060241218759 ENSG00000084636 COL16A1
ENST00000373667 0.504318627646337 0.174826954915295 -0.102170923601187 ENSG00000084636 COL16A1
ENST00000532877 0.795773836525486 0.517304587516152 -0.0472372736158529 ENSG00000084636 COL16A1
ENST00000398556 0.562575011295581 0.223818843161738 -0.079771788696254 ENSG00000121753 BAI2
ENST00000398547 0.605001354841506 0.264614069144115 -0.0734973537029445 ENSG00000121753 BAI2
ENST00000373655 0.604914482426396 0.264505515732623 -0.0734821622926117 ENSG00000121753 BAI2
ENST00000373658 0.604914482426396 0.264505515732623 -0.0734821622926117 ENSG00000121753 BAI2
ENST00000398542 0.621934667053039 0.282369545810409 -0.071034392441559 ENSG00000121753 BAI2
ENST00000465256 0.824474800046024 0.566090103804582 -0.042832140232883 ENSG00000121753 BAI2
ENST00000257070 0.604914482426396 0.264505515732623 -0.0734821622926117 ENSG00000121753 BAI2
ENST00000527361 0.640987833842978 0.301395637319822 -0.0678698019800596 ENSG00000121753 BAI2
ENST00000440175 0.703148197176287 0.377774940916244 -0.0599081084447426 ENSG00000121753 BAI2
ENST00000398538 0.641365069022159 0.301843484768139 -0.0678343107399111 ENSG00000121753 BAI2
ENST00000420125 0.732640466569186 0.418677715632494 -0.0574164124712431 ENSG00000121753 BAI2
ENST00000530134 0.805464164807185 0.532535690158364 -0.0458835994260999 ENSG00000121753 BAI2
ENST00000533175 0.596442808624599 0.255455017904459 -0.0852266186740551 ENSG00000121753 BAI2
ENST00000527035 0.873176084317522 0.65584601060182 0.0274646913482377 ENSG00000254545 RP11-84A19.3
ENST00000257100 0.996387198834613 0.985035631554522 -0.000790588035260556 ENSG00000134668 SPOCD1
ENST00000373648 0.996387198834613 0.985029832719967 -0.000791048641879015 ENSG00000134668 SPOCD1
ENST00000360482 0.996387198834613 0.985029832719967 -0.000791048641879015 ENSG00000134668 SPOCD1
ENST00000473361 0.975232818144531 0.915011731789957 0.00448569898938944 ENSG00000134668 SPOCD1
ENST00000452755 0.974320161799877 0.912432858594257 0.00463493898147707 ENSG00000134668 SPOCD1
ENST00000533231 0.998242039834853 0.993911078852196 -0.000322342373321688 ENSG00000134668 SPOCD1
ENST00000528579 0.984450735077628 0.947710494275372 -0.00297455494327725 ENSG00000134668 SPOCD1
ENST00000532604 0.809221986874394 0.539283335722376 -0.0289908944013011 ENSG00000134668 SPOCD1
ENST00000531039 0.831126421960482 0.576964225111209 -0.0271298275397618 ENSG00000134668 SPOCD1
ENST00000468720 0.852189257581299 0.616501497649489 -0.0253614554703819 ENSG00000134668 SPOCD1
ENST00000485944 0.805171287562273 0.531913106447927 -0.0318490537606311 ENSG00000134668 SPOCD1
ENST00000460061 0.852431645046842 0.616993433644519 -0.0251431699171405 ENSG00000134668 SPOCD1
ENST00000602889 0.45573368879513 0.140627906077319 0.0536885025202876 ENSG00000269967 RP11-84A19.4
ENST00000602725 0.354281487201629 0.0828106605181659 0.0637599931909419 ENSG00000184007 PTP4A2
ENST00000344035 0.602386869889591 0.261952603970504 0.036922171888793 ENSG00000184007 PTP4A2
ENST00000356536 0.633840320921501 0.294097286553367 0.0361544411881917 ENSG00000184007 PTP4A2
ENST00000457805 0.348872621547795 0.0804560095153376 0.0716669901464615 ENSG00000184007 PTP4A2
ENST00000489313 0.853339189073564 0.618822195440945 0.0214228668715667 ENSG00000184007 PTP4A2
ENST00000602683 0.277863965791315 0.0518238643330708 0.0706776754782088 ENSG00000184007 PTP4A2
ENST00000470404 0.271610203550932 0.0496827150204861 0.0716065020231285 ENSG00000184007 PTP4A2
ENST00000532001 0.380872726269015 0.0959745702995889 0.06731477703455 ENSG00000184007 PTP4A2
ENST00000528253 0.171859779084027 0.0217009364821441 0.0961707554075328 ENSG00000184007 PTP4A2
ENST00000484483 0.0194443564732956 0.000531602392769407 0.162045931518498 ENSG00000184007 PTP4A2
ENST00000468531 0.446322592408473 0.134440260796976 0.0592188347510799 ENSG00000184007 PTP4A2
ENST00000534796 0.573363198158751 0.233202045432318 0.060263119450528 ENSG00000184007 PTP4A2
ENST00000532289 0.611168212796382 0.270698551929976 0.0577430506785033 ENSG00000184007 PTP4A2
ENST00000526960 0.658377141710694 0.320598247444935 0.0422329612866646 ENSG00000184007 PTP4A2
ENST00000524384 0.944224013103354 0.822916563148962 0.0119734180024985 ENSG00000184007 PTP4A2
ENST00000528840 0.954473160899199 0.854866430461684 0.0097723547218115 ENSG00000184007 PTP4A2
ENST00000494444 0.956567273230115 0.860682923913331 0.0093093499182444 ENSG00000184007 PTP4A2
ENST00000529477 0.958262904237363 0.865101448915325 0.00726996396943655 ENSG00000184007 PTP4A2
ENST00000533408 0.793226153496281 0.512255028922338 -0.0287593417829693 ENSG00000184007 PTP4A2
ENST00000475464 0.564263486263784 0.225473141987225 -0.0606793221119175 ENSG00000184007 PTP4A2
ENST00000327300 0.552818617431007 0.214055316392001 -0.049070273357602 ENSG00000121774 KHDRBS1
ENST00000307714 0.550165846912995 0.21202510760822 -0.0491751554910107 ENSG00000121774 KHDRBS1
ENST00000492989 0.312670137741214 0.0645737997199249 -0.0692461249962196 ENSG00000121774 KHDRBS1
ENST00000484270 0.591784234664226 0.250353355204993 -0.0441239713851753 ENSG00000121774 KHDRBS1
ENST00000366152 0.811499324975206 0.542883112411501 -0.0407918518127225 ENSG00000203325 RP11-277A4.4
ENST00000487305 0.454516314867561 0.139819375988583 -0.0925981215493652 ENSG00000121775 TMEM39B
ENST00000336294 0.421936744174254 0.119104757107233 -0.0977018945089101 ENSG00000121775 TMEM39B
ENST00000438825 0.365418412291041 0.0881781896048051 -0.12126931905586 ENSG00000121775 TMEM39B
ENST00000441402 0.430226866469554 0.124302249064029 -0.0963593308028812 ENSG00000121775 TMEM39B
ENST00000472503 0.375863615665957 0.0930516762019579 -0.117688655956063 ENSG00000121775 TMEM39B
ENST00000456834 0.348339420157271 0.0802040109668379 -0.112934616680172 ENSG00000121775 TMEM39B
ENST00000468135 0.429667595359311 0.123927306388289 -0.0964148827546921 ENSG00000121775 TMEM39B
ENST00000466321 0.366489548031061 0.0886352605756039 -0.121171009170849 ENSG00000121775 TMEM39B
ENST00000373634 0.426775840928814 0.12209763311849 -0.0970696495182977 ENSG00000121775 TMEM39B
ENST00000427288 0.354303296157114 0.0828199526763927 -0.111571410829564 ENSG00000121775 TMEM39B
ENST00000476968 0.440150274143785 0.13032735385113 -0.0946939020587648 ENSG00000121775 TMEM39B
ENST00000373625 0.772294390818848 0.478255356799951 0.0228494493965776 ENSG00000025800 KPNA6
ENST00000471599 0.967205435330206 0.891365537404206 0.00496010940160309 ENSG00000025800 KPNA6
ENST00000537234 0.895350483668672 0.703350867208343 -0.0151060859335731 ENSG00000025800 KPNA6
ENST00000469790 0.995658767965248 0.982605888906719 0.00127747946864929 ENSG00000025800 KPNA6
ENST00000545542 0.915737874782129 0.749901387188548 0.0139828291042192 ENSG00000025800 KPNA6
ENST00000446515 0.860755751970131 0.631965352730145 0.0246721285563761 ENSG00000025800 KPNA6
ENST00000515055 0.50595553528374 0.176023337737907 0.0472415088686291 ENSG00000250135 RP4-622L5.2
ENST00000373610 0.966110934399583 0.88645539203249 -0.00577590022477079 ENSG00000084652 TXLNA
ENST00000373609 0.971812667006803 0.905107211800491 -0.00481210329332762 ENSG00000084652 TXLNA
ENST00000373602 0.848679843695802 0.609793066374519 0.036184487709493 ENSG00000160050 CCDC28B
ENST00000421922 0.884965416029864 0.681044843303713 0.0291543756427066 ENSG00000160050 CCDC28B
ENST00000461819 0.888243787301211 0.688215690342047 0.0284742051015228 ENSG00000160050 CCDC28B
ENST00000483009 0.847169332330124 0.606729460383538 0.0367401866932409 ENSG00000160050 CCDC28B
ENST00000466796 0.363732761827974 0.0873666552785964 0.10971469569089 ENSG00000160055 TMEM234
ENST00000491434 0.309276581054912 0.0633035760085679 0.110257365410877 ENSG00000160055 TMEM234
ENST00000489170 0.309534347909091 0.063406371827191 0.11024571390016 ENSG00000160055 TMEM234
ENST00000461402 0.309534347909091 0.063406371827191 0.11024571390016 ENSG00000160055 TMEM234
ENST00000483001 0.46573609538768 0.147752606707106 0.0890312100078843 ENSG00000160055 TMEM234
ENST00000545122 0.528269964164991 0.194090294992872 0.0803345213785566 ENSG00000160055 TMEM234
ENST00000309777 0.605392423597265 0.265039909520356 0.0693631551083925 ENSG00000160055 TMEM234
ENST00000373593 0.605697116442914 0.26529555904786 0.0693506705752547 ENSG00000160055 TMEM234
ENST00000344461 0.619921200281623 0.280057689835878 0.0671244258773755 ENSG00000160055 TMEM234
ENST00000484490 0.599938096719164 0.259060306513595 0.0706999436557484 ENSG00000160055 TMEM234
ENST00000487174 0.325063167399964 0.0699007609022594 0.116085802091626 ENSG00000160055 TMEM234
ENST00000355082 0.345147716045652 0.0787879371224029 0.0775017723080107 ENSG00000084623 EIF3I
ENST00000373586 0.283258206999305 0.053848871041386 0.0765170936673268 ENSG00000084623 EIF3I
ENST00000489353 0.337106723126793 0.0751764474959974 0.0795773769579552 ENSG00000084623 EIF3I
ENST00000471486 0.23832596976872 0.039523022464102 0.0834214170781796 ENSG00000084623 EIF3I
ENST00000483517 0.283118237128932 0.0537888427993961 0.0770056492154175 ENSG00000084623 EIF3I
ENST00000474371 0.278057941923668 0.0518858904521287 0.0774727794159552 ENSG00000084623 EIF3I
ENST00000441044 0.134760562638291 0.0138016743110947 -0.178915921378452 ENSG00000220785 MTMR9LP
ENST00000426597 0.133031854933035 0.0135033577311894 -0.179867481548014 ENSG00000220785 MTMR9LP
ENST00000373548 0.604545798152018 0.264172536144493 -0.0466577462228741 ENSG00000116478 HDAC1
ENST00000481281 0.422978931663615 0.11973444973906 -0.0832965028270042 ENSG00000116478 HDAC1
ENST00000463172 0.36803120105928 0.0894157036187392 -0.0942821394204593 ENSG00000116478 HDAC1
ENST00000428704 0.742129029316775 0.431621325371677 -0.0391025745139618 ENSG00000116478 HDAC1
ENST00000472928 0.429205046083647 0.123591388263113 -0.0825144934176584 ENSG00000116478 HDAC1
ENST00000373541 0.602028281036142 0.261677214003507 -0.0464074218722214 ENSG00000116478 HDAC1
ENST00000490081 0.818691359143534 0.55576106293018 0.0295342300812012 ENSG00000116478 HDAC1
ENST00000482310 0.856163149244276 0.623890543577323 0.0247917521427226 ENSG00000116478 HDAC1
ENST00000476391 0.776839025331476 0.485734989072273 -0.0348235774674085 ENSG00000116478 HDAC1
ENST00000484305 0.0984299218691146 0.00788328148291022 0.169470299868066 ENSG00000116478 HDAC1
ENST00000471488 0.249702783774078 0.0430237639257944 -0.13850731887099 ENSG00000116478 HDAC1
ENST00000329421 0.915341004755498 0.749002058834546 -0.0173918082786582 ENSG00000175130 MARCKSL1
ENST00000455895 0.00170140785682126 1.50296395901029e-05 -0.198942996811642 ENSG00000160058 BSDC1
ENST00000413080 0.00169998766812815 1.49935575507638e-05 -0.198951206381391 ENSG00000160058 BSDC1
ENST00000444377 0.00170691823555979 1.511530668291e-05 -0.198935202424976 ENSG00000160058 BSDC1
ENST00000341071 0.00169255863956225 1.47932571871088e-05 -0.199345009825824 ENSG00000160058 BSDC1
ENST00000526031 0.00170140785682126 1.50463681237552e-05 -0.208354712738229 ENSG00000160058 BSDC1
ENST00000419121 0.00172939296850314 1.53757487284786e-05 -0.208210454494332 ENSG00000160058 BSDC1
ENST00000446293 0.00313425783575544 3.53614665436425e-05 -0.201006666696917 ENSG00000160058 BSDC1
ENST00000463967 0.284101017595809 0.0541715383799166 -0.132594293704621 ENSG00000160058 BSDC1
ENST00000373520 0.00122346434622852 9.52845498201769e-06 -0.220032219900293 ENSG00000160058 BSDC1
ENST00000449308 0.00162258144085153 1.38115188926382e-05 -0.215801180751659 ENSG00000160058 BSDC1
ENST00000527513 0.000947253020004612 6.7285253998836e-06 -0.237054521841615 ENSG00000160058 BSDC1
ENST00000527163 0.0018254001625899 1.6669532190172e-05 -0.23380850347732 ENSG00000160058 BSDC1
ENST00000530485 0.00348662879384953 4.131829928901e-05 -0.232581171395597 ENSG00000160058 BSDC1
ENST00000474414 0.00244109395417876 2.51134812319471e-05 -0.242616295007713 ENSG00000160058 BSDC1
ENST00000530876 0.00215272804797115 2.05852973887269e-05 -0.242371510555387 ENSG00000160058 BSDC1
ENST00000530753 0.00305620397140038 3.41913927354812e-05 -0.239029974333291 ENSG00000160058 BSDC1
ENST00000533084 0.00495536202139198 6.8872545112576e-05 -0.238623100990869 ENSG00000160058 BSDC1
ENST00000531222 0.000990259555595165 7.13951946107395e-06 -0.281232176586845 ENSG00000160058 BSDC1
ENST00000480336 0.936605195327302 0.803480830470377 -0.0175056266597116 ENSG00000254553 RP1-27O5.3
ENST00000373510 0.663569916999425 0.326591165834614 -0.0644137597372868 ENSG00000160062 ZBTB8A
ENST00000316459 0.979602386204315 0.930835118378236 0.00619918755070666 ENSG00000160062 ZBTB8A
ENST00000341885 0.852952373748921 0.618107479689815 -0.0248909188009754 ENSG00000176261 ZBTB8OS
ENST00000468695 0.986301643629551 0.954091982965299 -0.00301169723754637 ENSG00000176261 ZBTB8OS
ENST00000492007 0.974320161799877 0.912405529716599 -0.00573700399375774 ENSG00000176261 ZBTB8OS
ENST00000373506 0.959262116988958 0.868197505499247 -0.00861590828741128 ENSG00000176261 ZBTB8OS
ENST00000467652 0.468932774095476 0.149873709809284 -0.09893085081265 ENSG00000176261 ZBTB8OS
ENST00000498691 0.767468078917538 0.471742090980514 -0.0410988750140439 ENSG00000176261 ZBTB8OS
ENST00000478041 0.960539047442366 0.871261418235556 -0.00843805345896619 ENSG00000176261 ZBTB8OS
ENST00000473294 0.95469548183349 0.855613361759891 -0.00948611075982196 ENSG00000176261 ZBTB8OS
ENST00000436661 0.953836361254077 0.852110869429791 -0.00971843979423907 ENSG00000176261 ZBTB8OS
ENST00000373501 0.951365929343428 0.845678245581212 -0.0101413861223745 ENSG00000176261 ZBTB8OS
ENST00000476493 0.95469548183349 0.85564411804267 -0.00947770715579594 ENSG00000176261 ZBTB8OS
ENST00000465588 0.957994377269512 0.864541469472559 -0.00886528675036382 ENSG00000176261 ZBTB8OS
ENST00000483138 0.992577670051445 0.973294619979177 0.00185525723330201 ENSG00000176261 ZBTB8OS
ENST00000479075 0.925971850836936 0.775218735579154 0.0159632576093388 ENSG00000176261 ZBTB8OS
ENST00000473383 0.867680637457037 0.64466137216646 0.0293137776929872 ENSG00000176261 ZBTB8OS
ENST00000466361 0.949919700364211 0.840525200812015 0.0123596161703035 ENSG00000176261 ZBTB8OS
ENST00000414241 0.713810149809046 0.392947850986511 -0.0340159958405307 ENSG00000162521 RBBP4
ENST00000373493 0.937513300824914 0.80684590698088 -0.00919046072869187 ENSG00000162521 RBBP4
ENST00000527118 0.847391841935125 0.606995591772439 0.0239883890752562 ENSG00000162521 RBBP4
ENST00000401893 0.970787174586368 0.90099986404679 0.00620158845898315 ENSG00000162521 RBBP4
ENST00000524393 0.899738948642677 0.712876071420992 0.0171423117205492 ENSG00000162521 RBBP4
ENST00000526193 0.883462613592402 0.677571211571997 0.0190390178315694 ENSG00000162521 RBBP4
ENST00000492348 0.748859132667478 0.442404680055582 -0.0299794676607062 ENSG00000162521 RBBP4
ENST00000544435 0.748859132667478 0.442404680055582 -0.0299794676607062 ENSG00000162521 RBBP4
ENST00000525506 0.793360026249329 0.512520213479186 0.0368304074219391 ENSG00000162521 RBBP4
ENST00000465780 0.795006999918665 0.515570072435385 0.0387603583935636 ENSG00000162521 RBBP4
ENST00000373485 0.761183012475966 0.460873808611037 -0.0287432223177053 ENSG00000162521 RBBP4
ENST00000477563 0.945420138890366 0.824949481296256 0.0111311609280564 ENSG00000162521 RBBP4
ENST00000458695 0.712761900245989 0.391496301883684 -0.0344864767261769 ENSG00000162521 RBBP4
ENST00000490500 0.855285721821012 0.622631619844329 0.0291474896251347 ENSG00000162521 RBBP4
ENST00000445722 0.943453569240153 0.821072331648085 0.0122839613795022 ENSG00000162521 RBBP4
ENST00000475321 0.814023461538782 0.547041421044986 -0.0372672531640573 ENSG00000162521 RBBP4
ENST00000531983 0.992610836914905 0.973534956253355 -0.00230307501623453 ENSG00000162521 RBBP4
ENST00000463378 0.535955321586927 0.200000564606442 -0.0777259242093098 ENSG00000162521 RBBP4
ENST00000460669 0.664310786966983 0.327464188610392 -0.0538744301210013 ENSG00000162521 RBBP4
ENST00000482190 0.667920191697093 0.332215843927011 -0.0536232384883508 ENSG00000162521 RBBP4
ENST00000373484 0.804389218899665 0.530587009547084 0.0301990707186569 ENSG00000162520 SYNC
ENST00000409190 0.67354756792151 0.338555951163284 0.0459971937608571 ENSG00000162520 SYNC
ENST00000417633 0.970683865795489 0.9006523070928 0.00842794843404275 ENSG00000162520 SYNC
ENST00000426909 0.980431454976045 0.933806146819931 0.00577841447383909 ENSG00000162520 SYNC
ENST00000469100 0.530162312044496 0.195742485713477 0.0638542735675618 ENSG00000134684 YARS
ENST00000373477 0.739934789486488 0.428849081928355 0.0295704220429631 ENSG00000134684 YARS
ENST00000490826 0.66285728319894 0.325778907580636 0.0513299565884717 ENSG00000134684 YARS
ENST00000487404 0.325887184122595 0.0702052716319462 0.0836014443530009 ENSG00000134684 YARS
ENST00000478828 0.487639523649229 0.16270622754537 0.064924763965599 ENSG00000134684 YARS
ENST00000481895 0.911372128748088 0.739470651371649 0.013223509343738 ENSG00000134684 YARS
ENST00000466052 0.572716997501507 0.232811243851177 0.0647731657804281 ENSG00000134684 YARS
ENST00000470377 0.60792245526237 0.267368822602694 0.0604037909122373 ENSG00000134684 YARS
ENST00000472692 0.664464458609673 0.327626469315776 -0.054374474067896 ENSG00000134684 YARS
ENST00000530710 0.295757335749211 0.058371361615209 -0.121178394675757 ENSG00000116497 S100PBP
ENST00000373476 0.566809799314278 0.22799484486973 -0.0600924988848505 ENSG00000116497 S100PBP
ENST00000373475 0.521096501348917 0.188872728282547 -0.0634919420664627 ENSG00000116497 S100PBP
ENST00000529027 0.28062996104866 0.0528907525825411 -0.133174303539771 ENSG00000116497 S100PBP
ENST00000531123 0.683636538114923 0.350427773272286 -0.0521219039597969 ENSG00000116497 S100PBP
ENST00000398243 0.842796751082543 0.599303730999218 -0.0309050658747495 ENSG00000116497 S100PBP
ENST00000356689 0.653601514251925 0.315546173758344 -0.058731675774652 ENSG00000116497 S100PBP
ENST00000526230 0.579015628226603 0.238048658667515 -0.0777400257920565 ENSG00000116497 S100PBP
ENST00000531256 0.707557760465052 0.383436011853908 -0.0565653765729906 ENSG00000116497 S100PBP
ENST00000482212 0.593512438242639 0.251959446932517 -0.0744225298761692 ENSG00000116497 S100PBP
ENST00000470896 0.906639240889815 0.728909985457465 0.023590712527159 ENSG00000121905 HPCA
ENST00000329151 0.881815709557916 0.673526431395519 0.0287182322030956 ENSG00000121900 TMEM54
ENST00000373463 0.881815709557916 0.673526431395519 0.0287182322030956 ENSG00000121900 TMEM54
ENST00000474144 0.881815709557916 0.673526431395519 0.0287182322030956 ENSG00000121900 TMEM54
ENST00000475208 0.87820464141361 0.665465963643004 0.0295185885673367 ENSG00000121900 TMEM54
ENST00000373456 0.392975186148814 0.102237038335313 -0.110315256976755 ENSG00000116514 RNF19B
ENST00000356990 0.392975186148814 0.102237038335313 -0.110315256976755 ENSG00000116514 RNF19B
ENST00000235150 0.402911704173467 0.107979959762449 -0.108604169795434 ENSG00000116514 RNF19B
ENST00000427524 0.0548767034981239 0.00291050718809972 0.106796968919051 ENSG00000236065 RP1-117O3.2
ENST00000373449 0.0545328974378283 0.00288194312898774 0.110460022609143 ENSG00000004455 AK2
ENST00000548033 0.174410853490304 0.0222646442267097 0.0896001685056373 ENSG00000004455 AK2
ENST00000482191 0.982170827390285 0.94012125580596 -0.00436012577987076 ENSG00000004455 AK2
ENST00000491241 0.803198937132418 0.529012651605026 0.0332004065404549 ENSG00000004455 AK2
ENST00000467905 0.106233957275387 0.00905143650938169 0.109039905979414 ENSG00000004455 AK2
ENST00000354858 0.0782100727071625 0.00533134757896792 0.125485102351702 ENSG00000004455 AK2
ENST00000480134 0.0782100727071625 0.00533134757896792 0.125485102351702 ENSG00000004455 AK2
ENST00000550338 0.0791314634759374 0.00544099657706667 0.126597049295814 ENSG00000004455 AK2
ENST00000469238 0.0275247973756504 0.000942703699673924 0.166845851220296 ENSG00000004455 AK2
ENST00000466029 0.0270248502162274 0.000913423236540378 0.165776769254516 ENSG00000004455 AK2
ENST00000487289 0.0433161276745079 0.001958402391279 0.142192140579061 ENSG00000004455 AK2
ENST00000548559 0.0985394378632181 0.00789538073681777 0.11965754833625 ENSG00000004455 AK2
ENST00000551979 0.0912239876124761 0.00690964818743707 0.141496783147062 ENSG00000004455 AK2
ENST00000358680 0.525548181076718 0.192128802657177 -0.0952809188593143 ENSG00000142920 ADC
ENST00000294517 0.0431894737556095 0.00194602915997407 -0.20156155210235 ENSG00000142920 ADC
ENST00000481886 0.0389181666114912 0.00164214112680048 -0.204780388239836 ENSG00000142920 ADC
ENST00000475935 0.0389181666114912 0.00164214112680048 -0.204780388239836 ENSG00000142920 ADC
ENST00000471119 0.0389181666114912 0.00164214112680048 -0.204780388239836 ENSG00000142920 ADC
ENST00000398167 0.0389181666114912 0.00164214112680048 -0.204780388239836 ENSG00000142920 ADC
ENST00000373443 0.0389181666114912 0.00164214112680048 -0.204780388239836 ENSG00000142920 ADC
ENST00000484656 0.0646683808566333 0.00384860659610385 -0.189671991953888 ENSG00000142920 ADC
ENST00000373441 0.0940842186204097 0.00726552176610274 -0.177372235972037 ENSG00000142920 ADC
ENST00000478204 0.0593014656093511 0.00333290649496644 -0.19446135162639 ENSG00000142920 ADC
ENST00000291416 0.612432569981023 0.272043797746959 -0.0765272839486016 ENSG00000116525 TRIM62
ENST00000483388 0.153966534248979 0.0177536616224302 -0.162592689728832 ENSG00000160094 ZNF362
ENST00000539719 0.00332771817993746 3.84896312469533e-05 -0.233338592480302 ENSG00000160094 ZNF362
ENST00000490959 0.156892745485583 0.0183754354650164 -0.171198103962784 ENSG00000160094 ZNF362
ENST00000373428 0.00628763366667207 9.69172007956414e-05 -0.24185938005788 ENSG00000160094 ZNF362
ENST00000588828 0.97503097533598 0.914573158417866 0.00493484424803906 ENSG00000225313 RP11-415J8.3
ENST00000457957 0.974619841309086 0.913294331872988 0.00499247552211368 ENSG00000225313 RP11-415J8.3
ENST00000587696 0.939017307862905 0.810242384794419 0.0110590252125506 ENSG00000225313 RP11-415J8.3
ENST00000431992 0.776839025331476 0.485723916051393 -0.0210829887090113 ENSG00000134686 PHC2
ENST00000485928 0.859012059670737 0.629043404389955 -0.0146829479203292 ENSG00000134686 PHC2
ENST00000373418 0.861134522751976 0.632763470127143 -0.014523462664223 ENSG00000134686 PHC2
ENST00000373422 0.865012795262232 0.639749099183682 -0.0140475229463429 ENSG00000134686 PHC2
ENST00000257118 0.776788240174729 0.485622214658033 -0.0210846800131719 ENSG00000134686 PHC2
ENST00000419414 0.652820970372437 0.314516018343554 -0.0375789255706979 ENSG00000134686 PHC2
ENST00000467894 0.851232444056274 0.614968945511979 -0.0168672092035887 ENSG00000134686 PHC2
ENST00000373416 0.718795028492762 0.399726221466452 -0.0291772968846929 ENSG00000134686 PHC2
ENST00000486897 0.912068027397536 0.740993139953838 -0.0125456263302673 ENSG00000134686 PHC2
ENST00000493483 0.919898563249701 0.760341218693634 -0.0114991257500102 ENSG00000134686 PHC2
ENST00000473158 0.691003842568278 0.360820022542696 -0.0485255484659644 ENSG00000134686 PHC2
ENST00000468406 0.831614781504574 0.577975905968311 -0.0422746999358878 ENSG00000134686 PHC2
ENST00000484692 0.378390749925349 0.0943140051394104 -0.119845063715691 ENSG00000134686 PHC2
ENST00000361328 0.341868195340289 0.0772541419059706 -0.114540250721143 ENSG00000121903 ZSCAN20
ENST00000373413 0.990653920552909 0.967596986671812 0.00292505368701489 ENSG00000121903 ZSCAN20
ENST00000241312 0.961642454263882 0.874032372289543 -0.00817976632110647 ENSG00000121904 CSMD2
ENST00000373381 0.961642454263882 0.8739799063492 -0.00818330041115586 ENSG00000121904 CSMD2
ENST00000373380 0.797292217521573 0.519978109969882 -0.0433695063704231 ENSG00000121904 CSMD2
ENST00000373388 0.787978933548025 0.503959866069978 -0.0447668336833281 ENSG00000121904 CSMD2
ENST00000338325 0.731499912078204 0.417376431146588 -0.0568957208320704 ENSG00000121904 CSMD2
ENST00000471438 0.722580968392949 0.40421214787086 -0.0627951539961318 ENSG00000121904 CSMD2
ENST00000426886 0.803198937132418 0.529008635020624 -0.0327008682330988 ENSG00000163866 SMIM12
ENST00000521580 0.993708122506183 0.976473393665977 0.00171361348514178 ENSG00000163866 SMIM12
ENST00000446026 0.94694262119693 0.830046085148916 -0.0129056168520587 ENSG00000163866 SMIM12
ENST00000456842 0.960286474239399 0.870647800697694 -0.00961564965096184 ENSG00000163866 SMIM12
ENST00000423898 0.987090836039475 0.956734432449813 -0.00324343940754075 ENSG00000163866 SMIM12
ENST00000417239 0.950349013857471 0.842194482961972 -0.0127163945821592 ENSG00000163866 SMIM12
ENST00000417456 0.954080846014747 0.853479850378796 0.011364594192705 ENSG00000241014 RP11-244H3.1
ENST00000487874 0.946027498159939 0.8273031776647 -0.0114103577318837 ENSG00000271741 RP11-244H3.4
ENST00000373337 0.651434811588054 0.312411471342334 0.0684385030588675 ENSG00000243749 ZMYM6NB
ENST00000373340 0.826652543954347 0.56948393120846 -0.0295571926608219 ENSG00000163867 ZMYM6
ENST00000493328 0.767482154208096 0.471770423385466 -0.0414491275280333 ENSG00000163867 ZMYM6
ENST00000357182 0.796324022504725 0.518554769890402 -0.0372439452817658 ENSG00000163867 ZMYM6
ENST00000415531 0.964536489651748 0.881548113072599 -0.00984404083957107 ENSG00000163867 ZMYM6
ENST00000317538 0.914012242288972 0.745892789861079 0.0224310312720599 ENSG00000163867 ZMYM6
ENST00000460607 0.89846606283345 0.709718945133708 0.0258241558767983 ENSG00000163867 ZMYM6
ENST00000373333 0.877222055475408 0.663617740740026 0.0309474237025425 ENSG00000163867 ZMYM6
ENST00000417119 0.61609018095612 0.275816613825762 -0.0718666805387139 ENSG00000197056 ZMYM1
ENST00000359858 0.840093101801245 0.594099153962961 -0.0333769987278316 ENSG00000197056 ZMYM1
ENST00000488455 0.803173355759853 0.528785456590257 -0.0405172957708474 ENSG00000197056 ZMYM1
ENST00000475654 0.54625973903254 0.208870675055618 -0.0838401124619485 ENSG00000197056 ZMYM1
ENST00000373329 0.840093101801245 0.594099153962961 -0.0333769987278316 ENSG00000197056 ZMYM1
ENST00000373330 0.834666298545783 0.583887781438475 -0.0342996900579313 ENSG00000197056 ZMYM1
ENST00000468598 0.577891566023537 0.237125119018525 -0.0626085064831368 ENSG00000116560 SFPQ
ENST00000460428 0.949134644662561 0.838710376666083 -0.00936939531692038 ENSG00000116560 SFPQ
ENST00000470472 0.821704470999443 0.561100145148525 0.0246099037082019 ENSG00000116560 SFPQ
ENST00000466745 0.422747643975041 0.119553868511238 -0.0937953871264455 ENSG00000116560 SFPQ
ENST00000466213 0.493216425355004 0.166645713571036 -0.0818994532776157 ENSG00000116560 SFPQ
ENST00000490668 0.611327621069379 0.270903386872283 -0.0587051934912566 ENSG00000116560 SFPQ
ENST00000485365 0.671952615633954 0.336761946150373 -0.0514874934685417 ENSG00000116560 SFPQ
ENST00000357214 0.546755643147083 0.209222112886895 0.0493156542544057 ENSG00000116560 SFPQ
ENST00000373297 0.692445090689467 0.362875760464661 0.0369505729077034 ENSG00000146463 ZMYM4
ENST00000314607 0.692445090689467 0.362875760464661 0.0369505729077034 ENSG00000146463 ZMYM4
ENST00000441447 0.939645553434637 0.811617748269674 0.0147326087250481 ENSG00000146463 ZMYM4
ENST00000432683 0.990653920552909 0.967610838225349 -0.0028540322259414 ENSG00000227409 ZMYM4-AS1
ENST00000457946 0.570691610584928 0.231123717653812 0.0471685861795816 ENSG00000146463 ZMYM4
ENST00000482131 0.371433817803066 0.0909973058236352 -0.12516103433354 ENSG00000146463 ZMYM4
ENST00000470175 0.41233721719526 0.113407501330432 0.117912366841301 ENSG00000146463 ZMYM4
ENST00000325722 0.82496451966041 0.56691467251569 -0.0201266755344481 ENSG00000142687 KIAA0319L
ENST00000373266 0.842488455779199 0.598655626238964 -0.0237272912113842 ENSG00000142687 KIAA0319L
ENST00000426982 0.784345457019758 0.498516077507959 -0.0245829580201399 ENSG00000142687 KIAA0319L
ENST00000461312 0.817234236893081 0.552565315154101 -0.0345378716766916 ENSG00000142687 KIAA0319L
ENST00000485551 0.949082491144713 0.838569316442421 -0.00895979861859754 ENSG00000142687 KIAA0319L
ENST00000473844 0.953862546355463 0.852219141322309 0.0121806033277659 ENSG00000142687 KIAA0319L
ENST00000474856 0.857285057684318 0.626169555741744 0.0353832071431021 ENSG00000142687 KIAA0319L
ENST00000492544 0.838358958604701 0.590689287446978 -0.0373741243625561 ENSG00000142687 KIAA0319L
ENST00000440579 0.925868502240386 0.774843304980978 -0.0132586143346423 ENSG00000142687 KIAA0319L
ENST00000431916 0.836663393162293 0.587506466868036 0.0321464075660417 ENSG00000142687 KIAA0319L
ENST00000482929 0.757150140025117 0.454825953258598 -0.0371319417900967 ENSG00000142687 KIAA0319L
ENST00000478463 0.941832153157221 0.816570226335991 -0.0132725074720445 ENSG00000142687 KIAA0319L
ENST00000470388 0.938998565938313 0.810191827566517 -0.013743936316333 ENSG00000142687 KIAA0319L
ENST00000492888 0.878839973845461 0.666748521752507 -0.0256675574942221 ENSG00000142687 KIAA0319L
ENST00000469892 0.762248682523648 0.46300267481904 -0.0444104266796191 ENSG00000142687 KIAA0319L
ENST00000494948 0.84581450415055 0.604499372470649 -0.0327068830178061 ENSG00000142687 KIAA0319L
ENST00000476329 0.838386884816834 0.59073873978061 -0.0385736074868409 ENSG00000142687 KIAA0319L
ENST00000373253 0.59045707325915 0.249096565670125 0.0602672702196364 ENSG00000020129 NCDN
ENST00000356090 0.56346879207042 0.224679184719955 0.0639444078721315 ENSG00000020129 NCDN
ENST00000373243 0.566695319721781 0.227897051121312 0.063512392749984 ENSG00000020129 NCDN
ENST00000459931 0.936771959916624 0.804051499009249 -0.0159645098799582 ENSG00000020129 NCDN
ENST00000437806 0.952775691829814 0.84928917736057 0.0129813902070953 ENSG00000020129 NCDN
ENST00000423723 0.219675867839371 0.0340921634150553 0.135823921547755 ENSG00000020129 NCDN
ENST00000373237 0.984475564678742 0.948211406657254 -0.00300535799763772 ENSG00000126067 PSMB2
ENST00000270815 0.928710509823013 0.781489238993476 0.01512624627964 ENSG00000142686 C1orf216
ENST00000251195 0.177739334575789 0.0229357367421907 -0.153416112297197 ENSG00000092853 CLSPN
ENST00000318121 0.147996095876553 0.0165466044283484 -0.164059604878585 ENSG00000092853 CLSPN
ENST00000373220 0.147996095876553 0.0165466044283484 -0.164059604878585 ENSG00000092853 CLSPN
ENST00000520551 0.147996095876553 0.0165466044283484 -0.164059604878585 ENSG00000092853 CLSPN
ENST00000373210 0.00328324143689031 3.76449017750976e-05 -0.223388263940141 ENSG00000134698 AGO4
ENST00000373206 0.028832271428688 0.00101664047189325 -0.167210509075498 ENSG00000092847 AGO1
ENST00000373204 0.084160719532033 0.00605482120773496 -0.105049206749842 ENSG00000092847 AGO1
ENST00000324350 0.973337754179738 0.90970847574849 0.00742649722997278 ENSG00000126070 AGO3
ENST00000373191 0.825826488539656 0.568294408998012 -0.0311516350962414 ENSG00000126070 AGO3
ENST00000397828 0.897747781931597 0.708418217389227 0.024626590228931 ENSG00000126070 AGO3
ENST00000246314 0.942554722328719 0.818839463399899 0.0131369807080704 ENSG00000126070 AGO3
ENST00000491443 0.956126025910589 0.859504877830551 0.0131478002171861 ENSG00000126070 AGO3
ENST00000466576 0.977691303709555 0.923018291872084 0.00709371292234556 ENSG00000271554 RP4-665N4.8
ENST00000373178 0.977920560450565 0.923967216575924 0.00553050791474563 ENSG00000116863 ADPRHL2
ENST00000303143 0.968876126229355 0.895583120801467 0.00952843139740256 ENSG00000171812 COL8A2
ENST00000397799 0.949938327553719 0.841006664133135 0.0142432812736877 ENSG00000171812 COL8A2
ENST00000373166 0.945342545237547 0.824777547779872 -0.00979226435352197 ENSG00000054116 TRAPPC3
ENST00000462715 0.938846427218449 0.80951863268833 0.0112891438879045 ENSG00000054116 TRAPPC3
ENST00000373163 0.984666621893151 0.94885250740377 -0.00284760424896416 ENSG00000054116 TRAPPC3
ENST00000373162 0.965996767248737 0.885888808484126 0.00652481933109936 ENSG00000054116 TRAPPC3
ENST00000469757 0.839970471195504 0.593445616498423 -0.0263237679089217 ENSG00000054116 TRAPPC3
ENST00000373159 0.603434729969702 0.262986926734952 -0.0596921546571091 ENSG00000054116 TRAPPC3
ENST00000497251 0.582553322690659 0.24160352319193 -0.0647799244194779 ENSG00000054116 TRAPPC3
ENST00000429533 0.806081101869767 0.533717631101095 0.0316267935390995 ENSG00000116871 MAP7D1
ENST00000316156 0.990653920552909 0.967279956517036 0.00187624477013017 ENSG00000116871 MAP7D1
ENST00000527764 0.701142313489415 0.37489695162398 0.0485585269771515 ENSG00000116871 MAP7D1
ENST00000373150 0.997040393181135 0.988098529675925 0.000683184912118486 ENSG00000116871 MAP7D1
ENST00000373151 0.997509526995054 0.990007934385373 0.000573284910244363 ENSG00000116871 MAP7D1
ENST00000530729 0.99824893801297 0.994252872496953 -0.000393148885864461 ENSG00000116871 MAP7D1
ENST00000462118 0.791750748259837 0.510112102922929 -0.0424623119609453 ENSG00000116871 MAP7D1
ENST00000474796 0.910303641542875 0.737289781180823 0.0192512789481642 ENSG00000116871 MAP7D1
ENST00000530975 0.854882346503551 0.621764009753566 -0.028663778917086 ENSG00000116871 MAP7D1
ENST00000487131 0.629654580875313 0.290218903934694 -0.0580493296489455 ENSG00000116871 MAP7D1
ENST00000373148 0.886527383799311 0.684450903106134 -0.0194203489912258 ENSG00000116871 MAP7D1
ENST00000532131 0.569538924746065 0.230178169659652 -0.0641332836758474 ENSG00000116871 MAP7D1
ENST00000487114 0.655247958979015 0.317253300995639 -0.0474387294516627 ENSG00000116871 MAP7D1
ENST00000354618 0.0325025695614381 0.00122495611247646 -0.0990366460756564 ENSG00000054118 THRAP3
ENST00000469141 0.139500677819468 0.014709923609111 -0.0767682202113347 ENSG00000054118 THRAP3
ENST00000478853 0.526197033070273 0.192598169696865 -0.0766815151530609 ENSG00000054118 THRAP3
ENST00000466743 0.933650961446833 0.794335023610856 -0.0158888377111387 ENSG00000054118 THRAP3
ENST00000480549 0.281129038206013 0.0530613628208983 0.105967072727608 ENSG00000214193 SH3D21
ENST00000474766 0.24899050080344 0.0427654427737549 0.121255722008453 ENSG00000214193 SH3D21
ENST00000270824 0.359015968311107 0.0852561449567592 0.103285723192323 ENSG00000142694 EVA1B
ENST00000490466 0.389276071201129 0.100115230093565 0.0994741846747984 ENSG00000142694 EVA1B
ENST00000373137 0.984112975787631 0.946642927043027 -0.00490456530799619 ENSG00000116883 RP11-268J15.5
ENST00000359297 0.59766606931908 0.256788792565227 0.0527527826757118 ENSG00000196182 STK40
ENST00000373129 0.640929710596925 0.301347517507688 0.0414480696085716 ENSG00000196182 STK40
ENST00000373130 0.638299333295384 0.29831836862128 0.0417093593075238 ENSG00000196182 STK40
ENST00000373132 0.638299333295384 0.29831836862128 0.0417093593075238 ENSG00000196182 STK40
ENST00000460417 0.933752086474241 0.794594141960341 0.0174892497004592 ENSG00000196182 STK40
ENST00000473733 0.936000700983694 0.801490610957999 0.0178985056163311 ENSG00000196182 STK40
ENST00000482458 0.912696840302315 0.74221381402889 0.017729804407163 ENSG00000196182 STK40
ENST00000460017 0.957906521252758 0.864314759542557 0.0108098158600785 ENSG00000196182 STK40
ENST00000476041 0.562336768980806 0.22338090324438 0.0808176955914645 ENSG00000181817 LSM10
ENST00000315732 0.540802278475281 0.204211624739536 0.0856097089760544 ENSG00000181817 LSM10
ENST00000489912 0.545010490388971 0.207632773704677 0.0862864855056897 ENSG00000181817 LSM10
ENST00000373116 0.754780983243512 0.451177172681989 0.0387707903624136 ENSG00000116898 MRPS15
ENST00000488606 0.712346620740932 0.390811739348854 0.0577961862288725 ENSG00000116898 MRPS15
ENST00000477040 0.875541451097339 0.660507169650584 0.0323639283482573 ENSG00000116898 MRPS15
ENST00000462067 0.752232020642776 0.447343965273754 0.0391171645503699 ENSG00000116898 MRPS15
ENST00000373087 0.277404921929166 0.0516753654779319 -0.136736563579971 ENSG00000163874 ZC3H12A
ENST00000373075 0.714416159683006 0.393602371361963 -0.0428908777103192 ENSG00000163875 MEAF6
ENST00000296214 0.749671993108663 0.443525646854107 -0.0383778472171211 ENSG00000163875 MEAF6
ENST00000373074 0.742870546786519 0.432975443765096 -0.0391724782942496 ENSG00000163875 MEAF6
ENST00000475828 0.749671993108663 0.443494084729303 -0.0382746883750993 ENSG00000163875 MEAF6
ENST00000487788 0.752275770281423 0.447410800295393 -0.0380109376812258 ENSG00000163875 MEAF6
ENST00000373073 0.665919458770599 0.329515950586732 -0.0505514518796486 ENSG00000163875 MEAF6
ENST00000487792 0.754207043682122 0.449922373073461 -0.0394923076577317 ENSG00000163875 MEAF6
ENST00000448519 0.742426520037813 0.432186276053911 -0.0424469136270143 ENSG00000163875 MEAF6
ENST00000485039 0.804410852530552 0.53062275333626 -0.0370170304936839 ENSG00000163875 MEAF6
ENST00000296215 0.942499192061338 0.818554591229935 0.0143014354828747 ENSG00000163877 SNIP1
ENST00000373062 0.122930353770105 0.0117721724140972 0.101457275542415 ENSG00000134697 GNL2
ENST00000462812 0.362193110875774 0.0867009755283967 0.0937085969727375 ENSG00000134697 GNL2
ENST00000479255 0.442246219968774 0.131680671943963 0.104272138245286 ENSG00000134697 GNL2
ENST00000538069 0.399930286424 0.10623584707741 0.10200543273271 ENSG00000134697 GNL2
ENST00000469191 0.959459575235136 0.868685578828533 -0.0119138158474079 ENSG00000134697 GNL2
ENST00000489146 0.843559616851447 0.600671913551702 0.0386230377947782 ENSG00000134697 GNL2
ENST00000463351 0.226511786673975 0.0360621116290191 0.135423080766395 ENSG00000134697 GNL2
ENST00000488496 0.786874552827297 0.502387202807848 -0.0463268000121541 ENSG00000134697 GNL2
ENST00000358011 0.417093113769628 0.116497111349361 0.0976389295903761 ENSG00000116922 C1orf109
ENST00000494120 0.313519087767539 0.064872161574081 0.112657140530471 ENSG00000116922 C1orf109
ENST00000464178 0.271852569495103 0.0497560137375167 0.142295982178592 ENSG00000116922 C1orf109
ENST00000464085 0.841979565326242 0.597750495620625 0.0364617170887821 ENSG00000116922 C1orf109
ENST00000491981 0.658304296561234 0.320521601524195 0.0680071074491141 ENSG00000116922 C1orf109
ENST00000461359 0.903852338563431 0.723156641243409 0.0256091228375879 ENSG00000116922 C1orf109
ENST00000477060 0.777979548707874 0.487601092964921 0.0498672149325405 ENSG00000116922 C1orf109
ENST00000486637 0.939367708239397 0.811030113033912 0.0175401329545377 ENSG00000116922 C1orf109
ENST00000373055 0.515132331030053 0.183212987254515 -0.091946280861329 ENSG00000134690 CDCA8
ENST00000327331 0.514860947927648 0.182948816963605 -0.0919661076134309 ENSG00000134690 CDCA8
ENST00000373044 0.119298520057886 0.0111273464763099 0.136339228144954 ENSG00000196449 YRDC
ENST00000373043 0.3389330819781 0.0760001575321724 0.099560567559926 ENSG00000197982 C1orf122
ENST00000419397 0.586620504179014 0.245297361494832 0.0701928999060353 ENSG00000197982 C1orf122
ENST00000468084 0.328408283776847 0.0714865331461735 0.100915889541511 ENSG00000197982 C1orf122
ENST00000373042 0.512753407013329 0.181016782454362 0.0761505587398337 ENSG00000197982 C1orf122
ENST00000446260 0.60694613175128 0.266555894725394 0.0638975237313313 ENSG00000197982 C1orf122
ENST00000373036 0.832920278436957 0.580697790096892 -0.0275683374319938 ENSG00000188786 MTF1
ENST00000373027 0.192031619480331 0.0265669240223886 -0.108260249197022 ENSG00000204084 INPP5B
ENST00000373023 0.140994295890993 0.0150009558201513 -0.11609055885307 ENSG00000204084 INPP5B
ENST00000373026 0.10658291520772 0.00911019010287489 -0.131153155360333 ENSG00000204084 INPP5B
ENST00000373024 0.11342255750387 0.010207748193354 -0.128946868232675 ENSG00000204084 INPP5B
ENST00000458109 0.96406850100134 0.88009252193459 0.0101876942788787 ENSG00000204084 INPP5B
ENST00000373019 0.426622042959778 0.121821303391657 0.0588501550609312 ENSG00000183431 SF3A3
ENST00000448721 0.318628021482121 0.0670649806376862 0.0725050836674332 ENSG00000183431 SF3A3
ENST00000487062 0.70203034421706 0.376160406530966 0.0618274242830078 ENSG00000183431 SF3A3
ENST00000460925 0.280058846386539 0.0526780527251961 0.113320769500989 ENSG00000183431 SF3A3
ENST00000489537 0.739159780017515 0.427915669097096 0.0357950887104623 ENSG00000183431 SF3A3
ENST00000461869 0.716369567435971 0.396318960279515 0.038469655753753 ENSG00000183431 SF3A3
ENST00000470585 0.742472557838701 0.432379634835756 0.0349248750709087 ENSG00000183431 SF3A3
ENST00000488934 0.486290630416166 0.16149530556776 0.10083488453851 ENSG00000183431 SF3A3
ENST00000462258 0.928625467520882 0.78116463197152 0.0123948172104083 ENSG00000183431 SF3A3
ENST00000485803 0.178960135731605 0.0232161522848256 0.129350758907283 ENSG00000183386 FHL3
ENST00000373016 0.178960135731605 0.0232161522848256 0.129350758907283 ENSG00000183386 FHL3
ENST00000475084 0.144867258085691 0.0159103760345329 0.140491487054539 ENSG00000183386 FHL3
ENST00000477194 0.158984805899983 0.0189002867353678 0.13960270415911 ENSG00000183386 FHL3
ENST00000483132 0.53201888289133 0.197076689029936 0.0919913070089546 ENSG00000183386 FHL3
ENST00000483182 0.475534382555587 0.154641986461535 0.0824754623018295 ENSG00000183520 UTP11L
ENST00000486563 0.996974712793838 0.986937813944542 0.00105957087877728 ENSG00000183520 UTP11L
ENST00000373014 0.700621246127147 0.373981453095187 0.0481662389921496 ENSG00000183520 UTP11L
ENST00000537711 0.695117500361288 0.366449020245157 0.049351560983922 ENSG00000183520 UTP11L
ENST00000488453 0.585363440344046 0.243908844316497 0.0642861829947214 ENSG00000183520 UTP11L
ENST00000373001 0.462828924048597 0.145672019021842 0.0778266253243119 ENSG00000116954 RRAGC
ENST00000474456 0.487140982925782 0.162326711191394 0.0986357298579245 ENSG00000116954 RRAGC
ENST00000493015 0.391140843243857 0.101246111640329 0.105937640077354 ENSG00000116954 RRAGC
ENST00000433671 0.426359877175291 0.121680824433398 0.0833050684326047 ENSG00000228436 RP5-864K19.4
ENST00000456813 0.162430856280228 0.0196353866326985 0.131273382507654 ENSG00000228436 RP5-864K19.4
ENST00000397572 0.129240135848585 0.0128828557677383 0.146194228992877 ENSG00000214114 MYCBP
ENST00000494695 0.387686652402541 0.099289440113673 0.101188444264622 ENSG00000214114 MYCBP
ENST00000495043 0.467004123296114 0.148760846529834 0.0905550220998702 ENSG00000214114 MYCBP
ENST00000489803 0.881665892714478 0.672939697047441 0.0269257059703427 ENSG00000214114 MYCBP
ENST00000454994 0.873317984793701 0.65652091727392 0.0283885740897899 ENSG00000131233 GJA9
ENST00000489575 0.873317984793701 0.65652091727392 0.0283885740897899 ENSG00000214114 MYCBP
ENST00000465771 0.764082176370307 0.46629736482867 0.0477971424411797 ENSG00000214114 MYCBP
ENST00000462027 0.807336407613632 0.536170504375573 0.0426294176799894 ENSG00000214114 MYCBP
ENST00000432648 0.0983898530778411 0.00785918608180522 0.111451196537997 ENSG00000174574 AKIRIN1
ENST00000446189 0.12883312195868 0.0127995780638725 0.0984307235293936 ENSG00000174574 AKIRIN1
ENST00000372984 0.123420107635328 0.0118614362929551 0.100113435855762 ENSG00000174574 AKIRIN1
ENST00000531822 0.286771986353055 0.0552298082609182 0.0931195592337336 ENSG00000174574 AKIRIN1
ENST00000372967 0.706823844222039 0.382518618118751 0.0360557157207005 ENSG00000168653 NDUFS5
ENST00000372969 0.706823844222039 0.382518618118751 0.0360557157207005 ENSG00000168653 NDUFS5
ENST00000545844 0.000294362296464777 1.38710698317834e-06 -0.169996909121679 ENSG00000127603 MACF1
ENST00000567887 0.000295430958926802 1.40674966045314e-06 -0.169918827799402 ENSG00000127603 MACF1
ENST00000372915 0.000294362296464777 1.39307660114665e-06 -0.169968247141637 ENSG00000127603 MACF1
ENST00000539005 0.000294362296464777 1.39690054224629e-06 -0.16995232122167 ENSG00000127603 MACF1
ENST00000317713 0.000294362296464777 1.39690054224629e-06 -0.16995232122167 ENSG00000127603 MACF1
ENST00000361689 0.000294362296464777 1.39742723226717e-06 -0.169942593360327 ENSG00000127603 MACF1
ENST00000524432 0.00538664396212773 7.83103716806504e-05 -0.185256217661421 ENSG00000127603 MACF1
ENST00000467673 0.102712525479753 0.00846307503764445 -0.171963498664067 ENSG00000127603 MACF1
ENST00000564288 0.000159572814858412 6.41005479515349e-07 -0.171436174980834 ENSG00000127603 MACF1
ENST00000494012 0.0107074954080437 0.000208904478950338 -0.239054653728983 ENSG00000127603 MACF1
ENST00000536367 0.00694261796581134 0.000110382932532463 -0.226409112480627 ENSG00000127603 MACF1
ENST00000480624 0.0774631839934011 0.00523549843632962 -0.185441602578957 ENSG00000127603 MACF1
ENST00000469366 0.0562182048271562 0.00302362827901216 -0.203204168978032 ENSG00000127603 MACF1
ENST00000289890 0.0681684277230744 0.00419374246281827 -0.215741347132474 ENSG00000226438 RP11-420K8.1
ENST00000496804 0.000732511776555547 4.69153027875968e-06 -0.192963974806607 ENSG00000127603 MACF1
ENST00000530262 0.00137612856169565 1.11434009660328e-05 -0.177795974709243 ENSG00000127603 MACF1
ENST00000485063 0.00446817833334844 5.86101598616068e-05 -0.241149355925371 ENSG00000127603 MACF1
ENST00000472385 0.02809356037897 0.000972183975693721 -0.165481616107367 ENSG00000127603 MACF1
ENST00000484393 0.0630034212730383 0.00369533649267611 -0.169902812494485 ENSG00000127603 MACF1
ENST00000476350 0.00244642599796238 2.53421106940663e-05 -0.171212098139466 ENSG00000127603 MACF1
ENST00000372925 0.000159572814858412 6.42303768860292e-07 -0.167194779299281 ENSG00000127603 MACF1
ENST00000528611 0.894031600600485 0.699322641555253 -0.0272415431474324 ENSG00000127603 MACF1
ENST00000289893 0.000172227355010585 7.17707430699145e-07 -0.164843933681333 ENSG00000127603 MACF1
ENST00000530275 0.756118249780636 0.453025659694054 -0.0327734469385455 ENSG00000255103 KIAA0754
ENST00000482035 0.0376887831200179 0.00156120058408342 -0.148263073650856 ENSG00000127603 MACF1
ENST00000473843 0.0134950424111698 0.000299556103670498 -0.192894733338741 ENSG00000127603 MACF1
ENST00000469490 0.0137072517519515 0.00030588937423704 -0.158091659136442 ENSG00000127603 MACF1
ENST00000487656 0.00509556608804291 7.14244308354876e-05 -0.238904349991123 ENSG00000127603 MACF1
ENST00000360115 1.43016203775191e-05 3.21692913581151e-08 -0.1854507382051 ENSG00000127603 MACF1
ENST00000497964 0.00774778170217507 0.000131223001596812 -0.160084973656778 ENSG00000127603 MACF1
ENST00000446276 6.52815782718282e-05 2.05577191872833e-07 -0.180042108335801 ENSG00000127603 MACF1
ENST00000442046 0.000129866124517839 4.84293992152377e-07 -0.181397343056373 ENSG00000127603 MACF1
ENST00000422234 0.0140336455809722 0.00031583137304133 -0.152478886445032 ENSG00000127603 MACF1
ENST00000462496 0.0101539616771097 0.000193056179822636 -0.156308276129643 ENSG00000127603 MACF1
ENST00000462103 0.0609818291021377 0.00349853726016597 -0.168313900051195 ENSG00000127603 MACF1
ENST00000496360 0.0018254001625899 1.6555254968712e-05 -0.198560096247098 ENSG00000127603 MACF1
ENST00000497807 0.000269322253039906 1.25304721785132e-06 -0.206285559241123 ENSG00000127603 MACF1
ENST00000417869 0.629524023353927 0.290097226308487 -0.0769409721015904 ENSG00000182109 RP11-69E11.4
ENST00000440190 0.433260029078439 0.126080134109949 -0.109593650670174 ENSG00000182109 RP11-69E11.4
ENST00000427240 0.301003258611609 0.0601692931330668 -0.127607090124859 ENSG00000243970 PPIEL
ENST00000482028 0.522978537263304 0.190056594519085 0.0791611873206135 ENSG00000090621 PABPC4
ENST00000372856 0.978964042534984 0.92831458602361 0.00240488519095678 ENSG00000090621 PABPC4
ENST00000372857 0.97942297873974 0.930414175509748 0.00233457041702776 ENSG00000090621 PABPC4
ENST00000372858 0.935031372544673 0.797502752693009 0.00689955730998537 ENSG00000090621 PABPC4
ENST00000372862 0.933167835682645 0.792744509374468 0.00701347325598393 ENSG00000090621 PABPC4
ENST00000468476 0.57587108242482 0.235307514116334 0.0568033811397929 ENSG00000090621 PABPC4
ENST00000437136 0.579415148572607 0.238520240072857 0.0573718721426718 ENSG00000090621 PABPC4
ENST00000492468 0.499339829461908 0.171191939679647 0.0681595003802298 ENSG00000090621 PABPC4
ENST00000530186 0.766504905825608 0.46994466683513 0.0436645770755412 ENSG00000090621 PABPC4
ENST00000421687 0.73523055891549 0.422414764569353 0.025153834208663 ENSG00000090621 PABPC4
ENST00000484555 0.779497089239347 0.489736142299333 0.0432321064264707 ENSG00000090621 PABPC4
ENST00000525045 0.979427696958732 0.93047312502631 0.00426505775893866 ENSG00000090621 PABPC4
ENST00000527718 0.978147941515366 0.925223981670576 0.00333963586646264 ENSG00000090621 PABPC4
ENST00000477556 0.948729971070618 0.837383280921284 0.0125599731793099 ENSG00000090621 PABPC4
ENST00000461578 0.984457043244425 0.948047532611511 0.00414896272444355 ENSG00000090621 PABPC4
ENST00000483770 0.955294071276228 0.857369370028215 -0.0100255989315708 ENSG00000090621 PABPC4
ENST00000525669 0.917100160273544 0.752907118575215 0.0117876677051714 ENSG00000090621 PABPC4
ENST00000470443 0.823563245125651 0.56448225144578 0.0191061784731836 ENSG00000090621 PABPC4
ENST00000415255 0.999619034117098 0.998530292079915 5.9076665455957e-05 ENSG00000228060 RP11-69E11.8
ENST00000513632 0.94414274276641 0.822758129636531 0.00946784268869398 ENSG00000090621 PABPC4
ENST00000525751 0.882523045409329 0.675661604807826 0.0206135678921742 ENSG00000090621 PABPC4
ENST00000474378 0.934929506222417 0.796962958790076 0.0124601457630912 ENSG00000090621 PABPC4
ENST00000529216 0.87241488579904 0.653811711815703 0.0229208254429292 ENSG00000090621 PABPC4
ENST00000492519 0.508392976575058 0.177741910479519 0.0712572109743061 ENSG00000090621 PABPC4
ENST00000451091 0.619235516687755 0.279553826832989 -0.043617197800669 ENSG00000090621 PABPC4
ENST00000531243 0.703417462939785 0.378290219163919 -0.0459904509052704 ENSG00000090621 PABPC4
ENST00000470018 0.490450847827776 0.164756550567136 0.0818590563054823 ENSG00000084072 PPIE
ENST00000485507 0.410721409412262 0.112136489645498 0.0994038210602259 ENSG00000084072 PPIE
ENST00000324379 0.325071893978185 0.0699064858600639 0.0972327284725607 ENSG00000084072 PPIE
ENST00000356511 0.363024366193681 0.0870971538711113 0.0910583383685473 ENSG00000084072 PPIE
ENST00000456578 0.394302435679169 0.102975511883224 0.103446350982123 ENSG00000084072 PPIE
ENST00000495526 0.325059306474066 0.0698880625765523 0.0972375025837848 ENSG00000084072 PPIE
ENST00000482751 0.325059306474066 0.0698880625765523 0.0972375025837848 ENSG00000084072 PPIE
ENST00000372830 0.363024366193681 0.0870971538711113 0.0910583383685473 ENSG00000084072 PPIE
ENST00000497370 0.185068572200413 0.0248310924104329 0.122972418661115 ENSG00000084072 PPIE
ENST00000372835 0.308760894883102 0.0631346195222027 0.0994249387804045 ENSG00000084072 PPIE
ENST00000470213 0.185324859250703 0.0249282109508398 0.122964826799368 ENSG00000084072 PPIE
ENST00000474804 0.262758131801219 0.0469537985952245 0.111506501011855 ENSG00000084072 PPIE
ENST00000475350 0.325059306474066 0.0698880625765523 0.0972375025837848 ENSG00000084072 PPIE
ENST00000480169 0.42057364489381 0.118407264372172 0.0907444788352408 ENSG00000084072 PPIE
ENST00000441669 0.274020939774059 0.0505074104275655 0.105158397845347 ENSG00000043514 TRIT1
ENST00000462797 0.273690573045691 0.0503645866225743 0.105183023718505 ENSG00000043514 TRIT1
ENST00000316891 0.270287132938193 0.0492839079604831 0.105675781529716 ENSG00000043514 TRIT1
ENST00000372818 0.270287132938193 0.0492839079604831 0.105675781529716 ENSG00000043514 TRIT1
ENST00000495175 0.31058306136513 0.0637719472980243 0.1012525779407 ENSG00000043514 TRIT1
ENST00000491865 0.316637926266221 0.0662155952912677 0.100548148730078 ENSG00000043514 TRIT1
ENST00000537223 0.380470020347133 0.0955803174154561 0.0929181203278933 ENSG00000043514 TRIT1
ENST00000537440 0.380470020347133 0.0955803174154561 0.0929181203278933 ENSG00000043514 TRIT1
ENST00000541099 0.380470020347133 0.0955803174154561 0.0929181203278933 ENSG00000043514 TRIT1
ENST00000545233 0.380470020347133 0.0955803174154561 0.0929181203278933 ENSG00000043514 TRIT1
ENST00000465417 0.814885216045636 0.548685670171662 0.042175539308857 ENSG00000043514 TRIT1
ENST00000492612 0.407020546119118 0.11009349091205 0.0962514701765931 ENSG00000043514 TRIT1
ENST00000489945 0.437916696615822 0.129036928777811 0.0941850797597388 ENSG00000043514 TRIT1
ENST00000486825 0.470368658915769 0.151157366835782 0.0894276110518542 ENSG00000043514 TRIT1
ENST00000469476 0.433781825004284 0.126483374055151 0.107538857175301 ENSG00000043514 TRIT1
ENST00000544981 0.562809662334457 0.224080452639076 0.0818643041420706 ENSG00000043514 TRIT1
ENST00000372811 0.350932887060237 0.0814004881159191 0.113413140339659 ENSG00000168389 MFSD2A
ENST00000420632 0.329616917547194 0.0720935793212232 0.116725321773332 ENSG00000168389 MFSD2A
ENST00000434861 0.274969889036999 0.0508599286742582 0.134168828425247 ENSG00000168389 MFSD2A
ENST00000372809 0.350932887060237 0.0814004881159191 0.113413140339659 ENSG00000168389 MFSD2A
ENST00000483824 0.350730940615608 0.0812956361068911 0.113424791074568 ENSG00000168389 MFSD2A
ENST00000469745 0.514961747360059 0.183070550278507 0.0943718073302374 ENSG00000168389 MFSD2A
ENST00000480630 0.509774559329947 0.17881139637181 0.0991211270973534 ENSG00000168389 MFSD2A
ENST00000372797 0.518996845567212 0.187036462795955 0.0361555932189248 ENSG00000131236 CAP1
ENST00000372802 0.520814705061994 0.188641109772481 0.0360437997369759 ENSG00000131236 CAP1
ENST00000449311 0.668566905808439 0.332981445587861 -0.0320520977054385 ENSG00000131236 CAP1
ENST00000421589 0.681303860154142 0.347503764823557 -0.0306289510694204 ENSG00000131236 CAP1
ENST00000414893 0.810545082647655 0.541354951315277 -0.0187576791923641 ENSG00000131236 CAP1
ENST00000414281 0.680860532146398 0.346914920776247 -0.0306925069095541 ENSG00000131236 CAP1
ENST00000420216 0.653032728127934 0.314699478284053 -0.0331053681777505 ENSG00000131236 CAP1
ENST00000372792 0.85485679515395 0.621663431032943 0.0137318830367526 ENSG00000131236 CAP1
ENST00000372798 0.751079967054324 0.445371596559886 0.021191722406447 ENSG00000131236 CAP1
ENST00000340450 0.515897320366715 0.184252890510292 0.0364254335484817 ENSG00000131236 CAP1
ENST00000372805 0.477569616247718 0.155808338296242 0.0388566569963132 ENSG00000131236 CAP1
ENST00000435719 0.780237418670573 0.491138805811991 -0.0221879469547673 ENSG00000131236 CAP1
ENST00000427843 0.705985103496006 0.381296646184888 -0.0284585214526281 ENSG00000131236 CAP1
ENST00000417287 0.657750157977433 0.319833912541692 -0.0326158294111941 ENSG00000131236 CAP1
ENST00000424977 0.680391413877516 0.346272352199504 -0.0306443250815292 ENSG00000131236 CAP1
ENST00000446031 0.574566239814395 0.234225656130981 -0.0398943843010808 ENSG00000131236 CAP1
ENST00000479759 0.132683338435654 0.0134442245428384 0.0790843350387171 ENSG00000131236 CAP1
ENST00000461993 0.0673122402277453 0.00409998314140986 0.0900253302128365 ENSG00000131236 CAP1
ENST00000494114 0.074004495485514 0.00478266418803867 0.112846024873006 ENSG00000131236 CAP1
ENST00000433473 0.585373231780864 0.243983861187159 0.0531940232266859 ENSG00000131238 PPT1
ENST00000529905 0.585023718293758 0.243604627064916 0.0531787475361319 ENSG00000131238 PPT1
ENST00000530704 0.803110535093569 0.528707225555922 0.0313988916761907 ENSG00000131238 PPT1
ENST00000372775 0.829808840880104 0.574625111337886 0.0321319357114921 ENSG00000131238 PPT1
ENST00000449045 0.81805180014617 0.554297701106135 0.03001336656847 ENSG00000131238 PPT1
ENST00000439754 0.749177762618158 0.442838619699048 0.0416355051853118 ENSG00000131238 PPT1
ENST00000530076 0.703221644212987 0.377921329760577 0.0515579709905596 ENSG00000131238 PPT1
ENST00000527311 0.920620996068666 0.762161577088421 0.0160391049649934 ENSG00000131238 PPT1
ENST00000372779 0.949354814162784 0.839155522672816 0.0111603212598829 ENSG00000131238 PPT1
ENST00000526547 0.942413601254103 0.818125548619756 0.0155995532340116 ENSG00000131238 PPT1
ENST00000372771 0.45235476907133 0.138326767040127 0.0889136366706684 ENSG00000117000 RLF
ENST00000372759 0.988855445322024 0.9617572053392 -0.00218068535009758 ENSG00000084073 ZMPSTE24
ENST00000479131 0.527697559417521 0.193737557717631 -0.0618168318994445 ENSG00000084073 ZMPSTE24
ENST00000472583 0.604211533804529 0.263875317625272 -0.0521290686918636 ENSG00000084073 ZMPSTE24
ENST00000474142 0.820811794160503 0.558794140136615 0.0357342956361734 ENSG00000084073 ZMPSTE24
ENST00000435168 0.0316784367588188 0.00118020153557143 0.178318538568232 ENSG00000084070 SMAP2
ENST00000372718 0.000535844062374445 3.12743281855593e-06 0.205294202565911 ENSG00000084070 SMAP2
ENST00000372708 0.000519122470708015 2.99093594283712e-06 0.231860766167909 ENSG00000084070 SMAP2
ENST00000539317 0.0110815698930594 0.000221975118197877 0.206127518755251 ENSG00000084070 SMAP2
ENST00000469416 0.992038027920976 0.971438344001746 -0.00252923505281532 ENSG00000187801 ZFP69B
ENST00000361584 0.992205903256913 0.972213545737074 -0.00246186542311831 ENSG00000187801 ZFP69B
ENST00000484445 0.992205903256913 0.972213545737074 -0.00246186542311831 ENSG00000187801 ZFP69B
ENST00000411995 0.99213843855852 0.971704081291184 -0.00250549887403738 ENSG00000187801 ZFP69B
ENST00000358527 0.874195992059241 0.65849532161731 -0.0321162192243497 ENSG00000164002 EXO5
ENST00000372703 0.874292701185838 0.658630591750328 -0.0321039238338789 ENSG00000164002 EXO5
ENST00000296380 0.876131469279917 0.661685718443962 -0.0317479390788623 ENSG00000164002 EXO5
ENST00000467203 0.983835085172699 0.945912057317674 0.00382717958633127 ENSG00000066136 NFYC
ENST00000424419 0.874551612238379 0.65897058641793 -0.023829425295591 ENSG00000066136 NFYC
ENST00000427410 0.883462613592402 0.677526470882452 -0.0212728583201068 ENSG00000066136 NFYC
ENST00000447388 0.920958674029918 0.762976445991024 -0.0151337178145546 ENSG00000066136 NFYC
ENST00000425457 0.881667537615143 0.672967942220233 -0.0215916956200063 ENSG00000066136 NFYC
ENST00000453631 0.978381892975206 0.926333213937949 -0.00535385994345134 ENSG00000066136 NFYC
ENST00000456393 0.917923162041641 0.755301642205353 -0.0156456912650664 ENSG00000066136 NFYC
ENST00000372654 0.845326183837299 0.603730257914586 -0.0266995243230512 ENSG00000066136 NFYC
ENST00000534399 0.931592368444681 0.788923710378403 -0.0166378035475223 ENSG00000066136 NFYC
ENST00000372653 0.840216008233299 0.594404905989147 -0.0276666530175306 ENSG00000066136 NFYC
ENST00000372669 0.75022547002467 0.444190940245217 -0.0421486580835564 ENSG00000066136 NFYC
ENST00000372652 0.947193472371241 0.830708721687132 0.0115071284949421 ENSG00000066136 NFYC
ENST00000372651 0.990921222828404 0.968257764364897 -0.00220252915796391 ENSG00000066136 NFYC
ENST00000440226 0.986035979315505 0.953443298031658 -0.00354071283841936 ENSG00000066136 NFYC
ENST00000525290 0.965279859907088 0.883110753301814 0.0105114583951588 ENSG00000066136 NFYC
ENST00000416859 0.932379763474454 0.790904057257356 -0.0179621510686751 ENSG00000066136 NFYC
ENST00000308733 0.987614491051685 0.958243897135417 -0.00314447196872054 ENSG00000066136 NFYC
ENST00000414185 0.947388189882174 0.832544417902632 -0.0141248611946363 ENSG00000066136 NFYC
ENST00000372621 0.872608476408889 0.654270085808032 -0.0185981528516982 ENSG00000171793 CTPS1
ENST00000541520 0.945193829433836 0.824444363790576 -0.00941159435327183 ENSG00000171793 CTPS1
ENST00000470271 0.997940470888519 0.992951781139649 0.000472576188986341 ENSG00000171793 CTPS1
ENST00000475060 0.951173892249418 0.84486231383927 -0.0106434992972005 ENSG00000171793 CTPS1
ENST00000479480 0.894031600600485 0.699199451319185 0.0187125254262292 ENSG00000171793 CTPS1
ENST00000543104 0.797857278733908 0.520733392697087 0.0309772828934799 ENSG00000171793 CTPS1
ENST00000372616 0.912901280438896 0.742596217313298 -0.0139731153080606 ENSG00000171793 CTPS1
ENST00000480420 0.70409085922316 0.379239979425305 0.040563876078262 ENSG00000171793 CTPS1
ENST00000463285 0.605431451296763 0.265076730677705 0.0523594567890218 ENSG00000171793 CTPS1
ENST00000486889 0.932930082264499 0.792110863984747 0.0144664490147519 ENSG00000171793 CTPS1
ENST00000497210 0.645388721184964 0.306034164466758 0.0622794421980093 ENSG00000171793 CTPS1
ENST00000464283 0.802960260756422 0.528551260445591 -0.0293144566230068 ENSG00000171793 CTPS1
ENST00000463423 0.774802205822062 0.482527748187597 -0.0333031931033296 ENSG00000171793 CTPS1
ENST00000498694 0.67405854172908 0.33897238910805 -0.044320619599429 ENSG00000171793 CTPS1
ENST00000302946 0.00979506363989213 0.000181594071908879 -0.25560004171711 ENSG00000171790 SLFNL1
ENST00000372613 0.00879909707253437 0.000156358483063302 -0.258017691096086 ENSG00000171790 SLFNL1
ENST00000397197 0.00879909707253437 0.000156358483063302 -0.258017691096086 ENSG00000171790 SLFNL1
ENST00000439569 0.00879909707253437 0.000156358483063302 -0.258017691096086 ENSG00000171790 SLFNL1
ENST00000372611 0.00847957898262924 0.000146765611912109 -0.258732001504988 ENSG00000171790 SLFNL1
ENST00000359345 0.00339961229572469 3.95610236158432e-05 -0.272744347871247 ENSG00000171790 SLFNL1
ENST00000456518 0.0375325586726158 0.00155206321187 -0.165830952128154 ENSG00000010803 SCMH1
ENST00000397174 0.0325025695614381 0.00122670125755894 -0.167743637277367 ENSG00000010803 SCMH1
ENST00000402904 0.0325025695614381 0.00122670125755894 -0.167743637277367 ENSG00000010803 SCMH1
ENST00000361191 0.03302184186753 0.00126115452846194 -0.167442023086645 ENSG00000010803 SCMH1
ENST00000361705 0.03302184186753 0.00126115452846194 -0.167442023086645 ENSG00000010803 SCMH1
ENST00000397171 0.03302184186753 0.00126115452846194 -0.167442023086645 ENSG00000010803 SCMH1
ENST00000372597 0.101538359218679 0.0083075637282351 -0.13443228251062 ENSG00000010803 SCMH1
ENST00000372596 0.101538359218679 0.0083075637282351 -0.13443228251062 ENSG00000010803 SCMH1
ENST00000337495 0.101538359218679 0.0083075637282351 -0.13443228251062 ENSG00000010803 SCMH1
ENST00000326197 0.0333043536803786 0.00127864682884215 -0.168418942992644 ENSG00000010803 SCMH1
ENST00000372595 0.0395137633342689 0.00169012569021432 -0.164861783413241 ENSG00000010803 SCMH1
ENST00000472037 0.108753404592456 0.00940515006153608 -0.154138423909167 ENSG00000010803 SCMH1
ENST00000460215 0.000572608692315823 3.40265123254376e-06 -0.269849017754197 ENSG00000010803 SCMH1
ENST00000498793 0.000578250836158949 3.47012912350855e-06 -0.265320840694984 ENSG00000010803 SCMH1
ENST00000489421 0.000348774502092441 1.74244799728907e-06 -0.312493493584148 ENSG00000010803 SCMH1
ENST00000482530 0.0110692870588481 0.000221397516032851 -0.253809531823563 ENSG00000010803 SCMH1
ENST00000488592 0.682193836279012 0.348642662657287 -0.0660654696613384 ENSG00000010803 SCMH1
ENST00000372583 0.882080088972092 0.674407135232993 -0.0229855376655949 ENSG00000127124 HIVEP3
ENST00000372584 0.879880948191066 0.668672005112672 -0.0233435469326178 ENSG00000127124 HIVEP3
ENST00000247584 0.605036994239073 0.264695179120277 -0.0588521268768855 ENSG00000127124 HIVEP3
ENST00000460604 0.733340579859231 0.419825380143804 -0.0452017466233211 ENSG00000127124 HIVEP3
ENST00000429157 0.600384566405604 0.259788492144135 -0.0598476245515327 ENSG00000127124 HIVEP3
ENST00000491442 0.933465241101924 0.7939466168858 0.0169770513731246 ENSG00000127124 HIVEP3
ENST00000489103 0.79028283987503 0.507935827281166 0.0405131759078937 ENSG00000127124 HIVEP3
ENST00000479350 0.924381759690845 0.770767694199138 -0.0206592324276504 ENSG00000127124 HIVEP3
ENST00000372571 0.574752621386083 0.234521299040988 -0.0622199348027582 ENSG00000198815 FOXJ3
ENST00000372572 0.224190977309704 0.0354112872091071 -0.0878005440929857 ENSG00000198815 FOXJ3
ENST00000372573 0.219695029171688 0.0341029398063098 -0.0886173573815228 ENSG00000198815 FOXJ3
ENST00000361346 0.218962730454758 0.033851878168425 -0.0885744391090281 ENSG00000198815 FOXJ3
ENST00000361776 0.218962730454758 0.033851878168425 -0.0885744391090281 ENSG00000198815 FOXJ3
ENST00000545068 0.385125219840759 0.0979625717541174 -0.0718366125943949 ENSG00000198815 FOXJ3
ENST00000445886 0.27006543132215 0.0492193458752547 -0.104129343402343 ENSG00000198815 FOXJ3
ENST00000372562 0.835865097163686 0.586164217506954 0.0335442595808104 ENSG00000127125 PPCS
ENST00000455780 0.81534438272805 0.549594341386042 0.0366733638037001 ENSG00000127125 PPCS
ENST00000472013 0.815465694927403 0.549815935520788 0.0366525770003544 ENSG00000127125 PPCS
ENST00000372561 0.815588141778844 0.549956329926945 0.0366535515245831 ENSG00000127125 PPCS
ENST00000372556 0.815588141778844 0.549956329926945 0.0366535515245831 ENSG00000127125 PPCS
ENST00000471420 0.668961517004464 0.33348275925342 0.0605171250315777 ENSG00000127125 PPCS
ENST00000482168 0.552104434308188 0.213481427137247 0.0846300168850541 ENSG00000127125 PPCS
ENST00000469615 0.772748774668691 0.479273968736443 0.0490514515814613 ENSG00000127125 PPCS
ENST00000304979 0.701625820389728 0.375530351885976 0.0496086381974158 ENSG00000171960 PPIH
ENST00000372550 0.742989963108458 0.433071432521339 0.0488880902051889 ENSG00000171960 PPIH
ENST00000440068 0.716740798849336 0.396912948676708 0.0536859422831732 ENSG00000171960 PPIH
ENST00000372549 0.849796967019454 0.612339937664777 0.0346468372764561 ENSG00000171960 PPIH
ENST00000455203 0.744934354370896 0.435784375335976 0.0491622905748813 ENSG00000171960 PPIH
ENST00000436387 0.888664954118691 0.689057522108203 0.027393801798886 ENSG00000171960 PPIH
ENST00000461351 0.639483074330439 0.299772122491122 0.0676749179185174 ENSG00000171960 PPIH
ENST00000321358 0.651564722624575 0.312624161167533 0.0252002704565223 ENSG00000065978 YBX1
ENST00000332220 0.730300521356845 0.415611407569059 0.0219587516273368 ENSG00000065978 YBX1
ENST00000436427 0.917346486689745 0.753901144319401 0.0088007450857867 ENSG00000065978 YBX1
ENST00000467957 0.873153687417766 0.655783209964727 -0.0138036778437988 ENSG00000065978 YBX1
ENST00000397054 0.545189474886793 0.207803103309559 0.06181241193255 ENSG00000117385 LEPRE1
ENST00000460031 0.544311009331132 0.207007513696373 0.0619197064086335 ENSG00000117385 LEPRE1
ENST00000236040 0.544311009331132 0.207030083318029 0.0619193830508738 ENSG00000117385 LEPRE1
ENST00000495874 0.544311009331132 0.207030083318029 0.0619193830508738 ENSG00000117385 LEPRE1
ENST00000296388 0.544311009331132 0.207030083318029 0.0619193830508738 ENSG00000117385 LEPRE1
ENST00000462474 0.382245259598446 0.0965874204840738 0.10339768658718 ENSG00000117385 LEPRE1
ENST00000472802 0.382614489793167 0.0967542359648134 0.111338746392393 ENSG00000117385 LEPRE1
ENST00000431412 0.268527491145371 0.0487130179371303 0.0955642152193658 ENSG00000117385 LEPRE1
ENST00000460831 0.334694696464315 0.0741670355801425 0.10971619981968 ENSG00000117385 LEPRE1
ENST00000481465 0.472960755236154 0.152893866360818 0.0764477796669635 ENSG00000117385 LEPRE1
ENST00000447502 0.373575176342561 0.0920399328841919 0.0895537838391815 ENSG00000117385 LEPRE1
ENST00000463465 0.0786657886105515 0.00538290092423241 0.135848478611842 ENSG00000117385 LEPRE1
ENST00000372526 0.991935419354441 0.971106773127466 0.00214028567355115 ENSG00000117385 LEPRE1
ENST00000492956 0.967177755474825 0.891116565692046 -0.00832195449191645 ENSG00000117385 LEPRE1
ENST00000372525 0.425195155719371 0.121036327164667 0.108317015556763 ENSG00000164008 C1orf50
ENST00000464081 0.335367482823757 0.0744471423886665 0.115772206000851 ENSG00000164008 C1orf50
ENST00000603943 0.307212193852861 0.0625341690322609 0.120798423829138 ENSG00000164008 C1orf50
ENST00000536543 0.313017462526739 0.0646794302163126 0.11963743507303 ENSG00000164008 C1orf50
ENST00000487556 0.583789670130449 0.242606977596386 -0.0649596792569911 ENSG00000164010 ERMAP
ENST00000372517 0.583789670130449 0.242606977596386 -0.0649596792569911 ENSG00000164010 ERMAP
ENST00000372514 0.582373470594395 0.24140039646913 -0.0722791616319275 ENSG00000164010 ERMAP
ENST00000328249 0.562995668413608 0.224219432069277 -0.0777562419408849 ENSG00000164010 ERMAP
ENST00000414798 0.549539318588174 0.211471374713902 -0.082926498298876 ENSG00000228192 RP11-342M1.3
ENST00000416809 0.49717035506406 0.169597196139043 -0.0932033557230974 ENSG00000228192 RP11-342M1.3
ENST00000425076 0.498148543812373 0.170349002484726 -0.0956400472510951 ENSG00000228192 RP11-342M1.3
ENST00000444563 0.498148543812373 0.170349002484726 -0.0956400472510951 ENSG00000228192 RP11-342M1.3
ENST00000426263 0.90692518230805 0.729650585079189 0.0162856774546454 ENSG00000117394 SLC2A1
ENST00000475162 0.974770215635946 0.914173802723465 0.00593903907765652 ENSG00000117394 SLC2A1
ENST00000439722 0.860129004434123 0.630759949379536 -0.0316492948491781 ENSG00000117394 SLC2A1
ENST00000415851 0.985789963425796 0.952799300494 -0.00356587757556383 ENSG00000117394 SLC2A1
ENST00000372500 0.949938327553719 0.841127094191489 0.013188747089176 ENSG00000117394 SLC2A1
ENST00000431635 0.0787943918505806 0.0054019619411466 0.112961138762174 ENSG00000117395 EBNA1BP2
ENST00000236051 0.0839601200919706 0.00602945564026913 0.111326177513663 ENSG00000117395 EBNA1BP2
ENST00000463906 0.246611621881199 0.0420133955948378 0.105002057455963 ENSG00000117395 EBNA1BP2
ENST00000491223 0.105174609531936 0.00890503734738802 0.127854635638285 ENSG00000117395 EBNA1BP2
ENST00000472982 0.142775835007956 0.0153997486345564 0.12065161435242 ENSG00000117395 EBNA1BP2
ENST00000483082 0.142360775314967 0.0153283601260773 0.124057143377102 ENSG00000117395 EBNA1BP2
ENST00000461557 0.340436271853244 0.0766188347603595 0.0930543642634112 ENSG00000117395 EBNA1BP2
ENST00000372492 0.920620996068666 0.76209595345886 -0.0227963842404027 ENSG00000243710 WDR65
ENST00000310955 0.869786342272634 0.649537604751508 -0.0316200066716378 ENSG00000117399 CDC20
ENST00000372462 0.87665031002816 0.662368159758222 -0.0303939082834242 ENSG00000117399 CDC20
ENST00000478882 0.835676180041756 0.585803013185928 -0.0409295889335865 ENSG00000117399 CDC20
ENST00000372458 0.222916809430675 0.0350197277530188 0.0803888107859332 ENSG00000066322 ELOVL1
ENST00000413844 0.223182985942411 0.0351043491256726 0.0803813119226816 ENSG00000066322 ELOVL1
ENST00000468865 0.0195107917490759 0.0005358775036742 0.16147087225609 ENSG00000066322 ELOVL1
ENST00000464204 0.149930794551467 0.0169306533142183 0.0884722760482737 ENSG00000066322 ELOVL1
ENST00000470968 0.142725817465123 0.0153879413708565 0.0889486073352608 ENSG00000066322 ELOVL1
ENST00000487209 0.184179796176783 0.0246237369712488 0.0833667108167297 ENSG00000066322 ELOVL1
ENST00000470769 0.176585341492109 0.0227032024601251 0.0864968492010892 ENSG00000066322 ELOVL1
ENST00000497569 0.205775726236135 0.03014604676927 0.0824723263274773 ENSG00000066322 ELOVL1
ENST00000482302 0.213470731448056 0.0322864288114944 0.0817737243153258 ENSG00000066322 ELOVL1
ENST00000497050 0.190577696192089 0.0262006197772283 0.0828000528411902 ENSG00000066322 ELOVL1
ENST00000478481 0.0561959050913196 0.00301307289252372 0.154104413770846 ENSG00000066322 ELOVL1
ENST00000479439 0.531433455210335 0.196609378499221 0.0517540672873032 ENSG00000066322 ELOVL1
ENST00000465321 0.544062338060449 0.2067549876921 0.0486478557017159 ENSG00000066322 ELOVL1
ENST00000479686 0.610113649540551 0.269186056401869 0.0434816253262364 ENSG00000066322 ELOVL1
ENST00000496932 0.623131812010319 0.283439940364958 0.0422031829553641 ENSG00000066322 ELOVL1
ENST00000290663 0.0241182086856381 0.000761786936903272 0.131253271157417 ENSG00000159479 MED8
ENST00000372457 0.0231424636333771 0.000710145328318241 0.131609910125728 ENSG00000159479 MED8
ENST00000372455 0.0251504969940808 0.000822976165121398 0.133807638882016 ENSG00000159479 MED8
ENST00000436713 0.0524973482938788 0.00268908934044379 0.133000301818196 ENSG00000229431 RP1-92O14.6
ENST00000460803 0.102244932950093 0.00840322542139925 0.155447108499061 ENSG00000159479 MED8
ENST00000473560 0.0982052933240849 0.00778722436260309 0.12094424988087 ENSG00000159479 MED8
ENST00000310739 0.946728434079963 0.829342414337105 0.0151669930767551 ENSG00000198198 SZT2
ENST00000372450 0.946728434079963 0.829342414337105 0.0151669930767551 ENSG00000198198 SZT2
ENST00000357658 0.926804142829016 0.776881072736844 -0.0184918331612901 ENSG00000198198 SZT2
ENST00000406439 0.977154388166198 0.921051328019779 0.00632768789595353 ENSG00000198198 SZT2
ENST00000562955 0.560729889952877 0.222030953713834 -0.0416840301498918 ENSG00000198198 SZT2
ENST00000470139 0.483070471804075 0.159368819777246 -0.0886616147956426 ENSG00000198198 SZT2
ENST00000372442 0.46391463147029 0.146373834167656 -0.0512000949914573 ENSG00000198198 SZT2
ENST00000460536 0.750021541217052 0.443980360889025 -0.0329484805763335 ENSG00000198198 SZT2
ENST00000583037 0.907413284126165 0.730824417866277 -0.016840009985337 ENSG00000178922 HYI
ENST00000483618 0.878451930101537 0.666141933615323 0.0321805758702637 ENSG00000178922 HYI
ENST00000372425 0.907413284126165 0.730824417866277 -0.016840009985337 ENSG00000178922 HYI
ENST00000372433 0.815588141778844 0.550045826051255 -0.0296314359778586 ENSG00000178922 HYI
ENST00000372434 0.880367862693013 0.669885716256144 -0.0209393757577839 ENSG00000178922 HYI
ENST00000470662 0.916040409951232 0.750517854018456 -0.0164421820838998 ENSG00000178922 HYI
ENST00000487366 0.907535190352141 0.731284629355715 -0.0176803923787514 ENSG00000178922 HYI
ENST00000372430 0.822803835204578 0.56328685527679 -0.0288845281235819 ENSG00000178922 HYI
ENST00000372432 0.894572668061277 0.70133760074136 -0.0187047072193775 ENSG00000178922 HYI
ENST00000372427 0.892839910873141 0.696723563972619 -0.0189925146280633 ENSG00000178922 HYI
ENST00000372426 0.874178947563944 0.65842104665067 -0.0226498445511589 ENSG00000178922 HYI
ENST00000486909 0.893574964200775 0.697847832866573 -0.0189364726349143 ENSG00000178922 HYI
ENST00000496142 0.772024959493936 0.477894457880951 0.0489280835588436 ENSG00000178922 HYI
ENST00000469587 0.469690953718698 0.150463357010681 0.0915616003064397 ENSG00000178922 HYI
ENST00000496043 0.744474890720899 0.435308680351929 -0.046362288772427 ENSG00000142949 PTPRF
ENST00000481019 0.744147106649683 0.434684954344539 -0.0459644296112641 ENSG00000142949 PTPRF
ENST00000359947 0.594366813813176 0.252813482805894 -0.0416761223435322 ENSG00000142949 PTPRF
ENST00000438120 0.548025467244289 0.210324374588611 -0.0489075098876531 ENSG00000142949 PTPRF
ENST00000436724 0.702314826983691 0.376546385435438 -0.0466829594125891 ENSG00000142949 PTPRF
ENST00000372405 0.728694725479973 0.412822519209146 -0.0425098290531187 ENSG00000142949 PTPRF
ENST00000372413 0.632146423611762 0.292525534884236 -0.0372067536459377 ENSG00000142949 PTPRF
ENST00000372414 0.632146423611762 0.292525534884236 -0.0372067536459377 ENSG00000142949 PTPRF
ENST00000437607 0.806379073475007 0.534467542028102 -0.0317324252046267 ENSG00000142949 PTPRF
ENST00000467464 0.870943219050239 0.651491925385786 -0.0264702407184331 ENSG00000142949 PTPRF
ENST00000412568 0.508766872678211 0.178097617566468 -0.0531608903136998 ENSG00000142949 PTPRF
ENST00000429895 0.586663479267792 0.245331788136722 -0.0406677587008372 ENSG00000142949 PTPRF
ENST00000414879 0.519186671666125 0.187190923126731 -0.0487485894081981 ENSG00000142949 PTPRF
ENST00000422171 0.519186671666125 0.187190923126731 -0.0487485894081981 ENSG00000142949 PTPRF
ENST00000496447 0.837435737354227 0.588989454858799 -0.0206125415213767 ENSG00000142949 PTPRF
ENST00000372407 0.878688304344681 0.666539832375019 -0.0163039898566368 ENSG00000142949 PTPRF
ENST00000463041 0.717197062311692 0.397702238675486 0.0558931098269707 ENSG00000142949 PTPRF
ENST00000477970 0.803316549536015 0.529154520847763 -0.0241850806142998 ENSG00000142949 PTPRF
ENST00000372396 0.628207592874163 0.288806372208531 -0.0424225537276432 ENSG00000066135 KDM4A
ENST00000463151 0.630815145699021 0.291386725957267 -0.0615424910791815 ENSG00000066135 KDM4A
ENST00000485249 0.828736742167018 0.572716246687412 -0.0361320589766215 ENSG00000066135 KDM4A
ENST00000398804 0.399792656616044 0.106180355615958 -0.0921655680472204 ENSG00000236200 KDM4A-AS1
ENST00000439057 0.451918880034369 0.137984820880636 -0.0842833080811643 ENSG00000236200 KDM4A-AS1
ENST00000434346 0.0983734176144494 0.00785645710529396 -0.178980194013353 ENSG00000236200 KDM4A-AS1
ENST00000453015 0.322363133381626 0.0686446587521494 -0.118827495779844 ENSG00000236200 KDM4A-AS1
ENST00000418149 0.764512587853927 0.466985420484571 -0.0446824548764172 ENSG00000236200 KDM4A-AS1
ENST00000532911 0.664080320196693 0.327162431383484 -0.0640945551787278 ENSG00000126091 ST3GAL3
ENST00000489897 0.659835454275168 0.322026616547644 -0.0540888522317151 ENSG00000126091 ST3GAL3
ENST00000372374 0.703716127407577 0.378888180970169 -0.0452122252401379 ENSG00000126091 ST3GAL3
ENST00000372375 0.703716127407577 0.378888180970169 -0.0452122252401379 ENSG00000126091 ST3GAL3
ENST00000545417 0.703716127407577 0.378888180970169 -0.0452122252401379 ENSG00000126091 ST3GAL3
ENST00000372377 0.703716127407577 0.378888180970169 -0.0452122252401379 ENSG00000126091 ST3GAL3
ENST00000361392 0.703716127407577 0.378888180970169 -0.0452122252401379 ENSG00000126091 ST3GAL3
ENST00000361400 0.703716127407577 0.378888180970169 -0.0452122252401379 ENSG00000126091 ST3GAL3
ENST00000353126 0.703716127407577 0.378888180970169 -0.0452122252401379 ENSG00000126091 ST3GAL3
ENST00000530154 0.656106804707893 0.318313367922785 -0.0565231795230019 ENSG00000126091 ST3GAL3
ENST00000262915 0.703716127407577 0.378888180970169 -0.0452122252401379 ENSG00000126091 ST3GAL3
ENST00000330208 0.703716127407577 0.378888180970169 -0.0452122252401379 ENSG00000126091 ST3GAL3
ENST00000335430 0.703716127407577 0.378888180970169 -0.0452122252401379 ENSG00000126091 ST3GAL3
ENST00000351035 0.703716127407577 0.378888180970169 -0.0452122252401379 ENSG00000126091 ST3GAL3
ENST00000479383 0.656717274879609 0.318883054458811 -0.0651807636801864 ENSG00000126091 ST3GAL3
ENST00000347631 0.659956234572233 0.322270593515201 -0.0539907644200681 ENSG00000126091 ST3GAL3
ENST00000484868 0.481953621521362 0.158629492305306 -0.0935957836383302 ENSG00000126091 ST3GAL3
ENST00000461066 0.637855834633507 0.297969117413531 -0.0683064094099217 ENSG00000126091 ST3GAL3
ENST00000533997 0.727235943196101 0.411017579563886 -0.046291599120989 ENSG00000126091 ST3GAL3
ENST00000469715 0.727235943196101 0.411017579563886 -0.046291599120989 ENSG00000126091 ST3GAL3
ENST00000490541 0.727235943196101 0.411017579563886 -0.046291599120989 ENSG00000126091 ST3GAL3
ENST00000528371 0.727235943196101 0.411017579563886 -0.046291599120989 ENSG00000126091 ST3GAL3
ENST00000530581 0.727235943196101 0.411017579563886 -0.046291599120989 ENSG00000126091 ST3GAL3
ENST00000531816 0.727235943196101 0.411017579563886 -0.046291599120989 ENSG00000126091 ST3GAL3
ENST00000531993 0.727235943196101 0.411017579563886 -0.046291599120989 ENSG00000126091 ST3GAL3
ENST00000533212 0.727235943196101 0.411017579563886 -0.046291599120989 ENSG00000126091 ST3GAL3
ENST00000533933 0.727235943196101 0.411017579563886 -0.046291599120989 ENSG00000126091 ST3GAL3
ENST00000372369 0.727235943196101 0.411017579563886 -0.046291599120989 ENSG00000126091 ST3GAL3
ENST00000372372 0.727235943196101 0.411017579563886 -0.046291599120989 ENSG00000126091 ST3GAL3
ENST00000372368 0.727235943196101 0.411017579563886 -0.046291599120989 ENSG00000126091 ST3GAL3
ENST00000372367 0.727235943196101 0.411017579563886 -0.046291599120989 ENSG00000126091 ST3GAL3
ENST00000372366 0.727235943196101 0.411017579563886 -0.046291599120989 ENSG00000126091 ST3GAL3
ENST00000372365 0.727235943196101 0.411017579563886 -0.046291599120989 ENSG00000126091 ST3GAL3
ENST00000361746 0.727235943196101 0.411017579563886 -0.046291599120989 ENSG00000126091 ST3GAL3
ENST00000332628 0.727235943196101 0.411017579563886 -0.046291599120989 ENSG00000126091 ST3GAL3
ENST00000531451 0.726156895498349 0.409109620095786 -0.0465115240896655 ENSG00000126091 ST3GAL3
ENST00000372362 0.726156895498349 0.409109620095786 -0.0465115240896655 ENSG00000126091 ST3GAL3
ENST00000361812 0.726156895498349 0.409109620095786 -0.0465115240896655 ENSG00000126091 ST3GAL3
ENST00000461375 0.870111263555217 0.649887173018487 -0.0268915065928044 ENSG00000126091 ST3GAL3
ENST00000490502 0.801296548137131 0.526071119268522 -0.0385221561842192 ENSG00000126091 ST3GAL3
ENST00000372343 0.525840918998727 0.192304298959259 0.0662778933876766 ENSG00000117408 IPO13
ENST00000489773 0.204626217719942 0.0298306745078475 0.143911008253254 ENSG00000117408 IPO13
ENST00000476260 0.386390064785711 0.0985778044347813 0.118820643659113 ENSG00000132768 DPH2
ENST00000255108 0.3241308358697 0.0694124790165268 0.110665435992743 ENSG00000132768 DPH2
ENST00000412950 0.342503180008926 0.0775273863993969 0.111872983984494 ENSG00000132768 DPH2
ENST00000524776 0.342503180008926 0.0775273863993969 0.111872983984494 ENSG00000132768 DPH2
ENST00000495421 0.3241308358697 0.0694124790165268 0.110665435992743 ENSG00000132768 DPH2
ENST00000527567 0.31486991180005 0.0653641442826822 0.135847459313929 ENSG00000132768 DPH2
ENST00000492306 0.377921820631402 0.0940687882311117 0.120445988605734 ENSG00000132768 DPH2
ENST00000490861 0.285482834398926 0.054747760747498 0.136772717521557 ENSG00000132768 DPH2
ENST00000396758 0.3241308358697 0.0694124790165268 0.110665435992743 ENSG00000132768 DPH2
ENST00000477294 0.34534664417363 0.078946226885235 0.128935137703677 ENSG00000132768 DPH2
ENST00000529729 0.339240574103143 0.0761262129553454 0.12575347583902 ENSG00000132768 DPH2
ENST00000532140 0.327682600967279 0.0711584362256308 0.133231845316837 ENSG00000132768 DPH2
ENST00000459879 0.84288900049092 0.599489072707064 0.0382929606004513 ENSG00000132768 DPH2
ENST00000472505 0.146305981701768 0.0161619187543264 0.120504823459174 ENSG00000117410 ATP6V0B
ENST00000472174 0.0839999770227238 0.00603574273498454 0.121295971130279 ENSG00000117410 ATP6V0B
ENST00000532642 0.0810100687573594 0.00565835361169573 0.122315871717074 ENSG00000117410 ATP6V0B
ENST00000236067 0.0821957575848336 0.00581614607826007 0.121930136887421 ENSG00000117410 ATP6V0B
ENST00000471859 0.0619371134870302 0.00358487193926873 0.128639567917106 ENSG00000117410 ATP6V0B
ENST00000472277 0.0805454957930896 0.00560211187281016 0.128762832884132 ENSG00000117410 ATP6V0B
ENST00000461670 0.169287647107494 0.0211918980276912 0.118766921793817 ENSG00000117410 ATP6V0B
ENST00000468183 0.0821957575848336 0.00581614607826007 0.121930136887421 ENSG00000117410 ATP6V0B
ENST00000473485 0.0821957575848336 0.00581614607826007 0.121930136887421 ENSG00000117410 ATP6V0B
ENST00000496131 0.101837592951029 0.00834771920577877 0.127511130697469 ENSG00000117410 ATP6V0B
ENST00000498208 0.151002509354452 0.0171562476443982 0.12478235435974 ENSG00000117410 ATP6V0B
ENST00000532072 0.00656830969215145 0.000102876483949335 0.2037303193401 ENSG00000117410 ATP6V0B
ENST00000498664 0.00936502756995591 0.000169851924814695 0.172455720775722 ENSG00000117410 ATP6V0B
ENST00000498543 0.434436266676281 0.126840227879701 0.102552526354637 ENSG00000117411 B4GALT2
ENST00000372324 0.260135654816612 0.046111723349029 0.0959116635437961 ENSG00000117411 B4GALT2
ENST00000497866 0.305252617848236 0.0618209820588592 0.118486166188446 ENSG00000117411 B4GALT2
ENST00000434555 0.377612980944992 0.0938880278659239 0.0820241198734602 ENSG00000117411 B4GALT2
ENST00000356836 0.380635614067453 0.0956850043105554 0.0810127195193315 ENSG00000117411 B4GALT2
ENST00000309519 0.394906245036268 0.103316401390528 0.078361395201376 ENSG00000117411 B4GALT2
ENST00000485678 0.402911704173467 0.107978534043596 0.0886856412449201 ENSG00000117411 B4GALT2
ENST00000481924 0.499384695086097 0.17125100679311 0.0880747848272479 ENSG00000117411 B4GALT2
ENST00000372307 0.785378080776716 0.500243825740078 -0.0458755347263316 ENSG00000196517 SLC6A9
ENST00000372306 0.735402872390588 0.422641800598389 -0.0552717282008341 ENSG00000196517 SLC6A9
ENST00000372310 0.766363370706843 0.469740755419897 -0.0547820034631235 ENSG00000196517 SLC6A9
ENST00000475075 0.754780983243512 0.451183461214252 -0.0576251242908197 ENSG00000196517 SLC6A9
ENST00000357730 0.791416759664812 0.509690794560913 -0.0507216116200487 ENSG00000196517 SLC6A9
ENST00000360584 0.791416759664812 0.509690794560913 -0.0507216116200487 ENSG00000196517 SLC6A9
ENST00000537678 0.57383484910538 0.233649351514669 -0.0915317430889325 ENSG00000196517 SLC6A9
ENST00000361745 0.688066625427962 0.356338923203385 0.0492401922524201 ENSG00000178028 DMAP1
ENST00000446292 0.472054854743842 0.152317260820719 0.0776412443545161 ENSG00000178028 DMAP1
ENST00000440641 0.526650144531488 0.19286925933806 0.0724874625570797 ENSG00000178028 DMAP1
ENST00000436069 0.824516826674049 0.566143954869393 0.0405498871995234 ENSG00000178028 DMAP1
ENST00000437511 0.431821550163508 0.125141652359749 0.0846077762757739 ENSG00000178028 DMAP1
ENST00000475794 0.747523118586803 0.440253585379917 0.0533370385103453 ENSG00000178028 DMAP1
ENST00000471829 0.508570727839013 0.177908539664433 0.0774762599772992 ENSG00000178028 DMAP1
ENST00000487922 0.410836965866048 0.11221689958116 0.0924368325442536 ENSG00000178028 DMAP1
ENST00000315913 0.685764309813878 0.352954393474222 0.0495879925235464 ENSG00000178028 DMAP1
ENST00000372289 0.685764309813878 0.352954393474222 0.0495879925235464 ENSG00000178028 DMAP1
ENST00000463950 0.960125722305703 0.870084298088713 -0.0117104833980596 ENSG00000178028 DMAP1
ENST00000372290 0.278652034592914 0.0521300350581315 0.121274563138261 ENSG00000178028 DMAP1
ENST00000488433 0.504739336151048 0.17507438006712 0.0814264667901397 ENSG00000178028 DMAP1
ENST00000372257 0.70533485397628 0.380494539903836 -0.0449377018056755 ENSG00000117419 ERI3
ENST00000372259 0.828714781367553 0.572559019923131 -0.0299851894546451 ENSG00000117419 ERI3
ENST00000456170 0.858871346945099 0.628591096485822 -0.0258991336721033 ENSG00000117419 ERI3
ENST00000537474 0.818425785347726 0.554887685649281 -0.0308359296899132 ENSG00000117419 ERI3
ENST00000489710 0.651652093548459 0.312822937897885 -0.0577190154708146 ENSG00000117419 ERI3
ENST00000479101 0.641365069022159 0.301822733146642 -0.0597005344834426 ENSG00000117419 ERI3
ENST00000462341 0.777244214268629 0.486274689624823 -0.0399645484569376 ENSG00000117419 ERI3
ENST00000452396 0.877222055475408 0.663566142748171 -0.0255876771215922 ENSG00000117419 ERI3
ENST00000495828 0.555440365991039 0.216595399100108 -0.0742698137956715 ENSG00000117419 ERI3
ENST00000457571 0.377952357260514 0.094097693511094 -0.103528328946868 ENSG00000117419 ERI3
ENST00000355387 0.552126097850685 0.213506101175517 -0.0691230759503 ENSG00000187147 RNF220
ENST00000361799 0.552126097850685 0.213506101175517 -0.0691230759503 ENSG00000187147 RNF220
ENST00000372247 0.551752809315158 0.213207847292523 -0.0691410459429549 ENSG00000187147 RNF220
ENST00000443020 0.593871315198765 0.252322717578857 -0.0677551345574489 ENSG00000187147 RNF220
ENST00000453863 0.766268162897846 0.469647915712402 -0.0510344170871308 ENSG00000187147 RNF220
ENST00000335497 0.684334197979049 0.351196675460331 -0.0569473036831969 ENSG00000187147 RNF220
ENST00000440132 0.696830762740764 0.368578108980417 -0.0547751035743655 ENSG00000187147 RNF220
ENST00000474064 0.605872276559947 0.265480789331779 -0.0623301963777755 ENSG00000187147 RNF220
ENST00000471494 0.664188320117736 0.327294809919315 -0.0616411808681411 ENSG00000187147 RNF220
ENST00000488865 0.872972038836567 0.654927846557971 -0.0315705584437444 ENSG00000187147 RNF220
ENST00000497469 0.560319975343933 0.221464000956949 -0.0793065081498033 ENSG00000187147 RNF220
ENST00000475378 0.535062283582604 0.199362541140578 -0.0784862644630008 ENSG00000187147 RNF220
ENST00000484745 0.546057502046485 0.208737979108064 -0.0720664983419385 ENSG00000187147 RNF220
ENST00000372242 0.613402661358703 0.273046665678273 -0.0614550806673285 ENSG00000126106 TMEM53
ENST00000372243 0.613402661358703 0.273046665678273 -0.0614550806673285 ENSG00000126106 TMEM53
ENST00000372244 0.613402661358703 0.273046665678273 -0.0614550806673285 ENSG00000126106 TMEM53
ENST00000495630 0.678590404357665 0.344207750359404 -0.0523331476826497 ENSG00000126106 TMEM53
ENST00000474394 0.813585656341238 0.546390831108759 -0.039981767024588 ENSG00000187147 RNF220
ENST00000480686 0.809462747132483 0.539770915223861 -0.0383483011523804 ENSG00000187147 RNF220
ENST00000474956 0.711387031518661 0.389536654168313 -0.0595428892727861 ENSG00000187147 RNF220
ENST00000452259 0.982170827390285 0.940746551909712 0.00559342859305542 ENSG00000142945 KIF2C
ENST00000372224 0.595703433154367 0.254656867636149 -0.0805513905538213 ENSG00000142945 KIF2C
ENST00000493027 0.982299181301993 0.941400514146024 0.00553003512784588 ENSG00000142945 KIF2C
ENST00000372218 0.597148275839044 0.256104495007885 -0.0803750765263593 ENSG00000142945 KIF2C
ENST00000455186 0.975830911158695 0.916731053238577 -0.00796769696891171 ENSG00000142945 KIF2C
ENST00000372222 0.481467257353549 0.158307610284078 -0.103100762461088 ENSG00000142945 KIF2C
ENST00000372217 0.528424097879991 0.194356271211161 -0.0938247889648436 ENSG00000142945 KIF2C
ENST00000428791 0.380661357248409 0.0957423952123557 -0.12026302247837 ENSG00000225721 RP11-269F19.2
ENST00000497035 0.165029935778973 0.0201547173222826 0.0757225386722374 ENSG00000142937 RPS8
ENST00000396651 0.159766884490441 0.019055638087578 0.0762468876305783 ENSG00000142937 RPS8
ENST00000372209 0.159977854661359 0.0191002221437427 0.0762567862860809 ENSG00000142937 RPS8
ENST00000470475 0.414094115194441 0.114714301051864 0.059874828021108 ENSG00000142937 RPS8
ENST00000485390 0.160401575921827 0.0191811945019637 0.076238780897798 ENSG00000142937 RPS8
ENST00000464658 0.13691210253478 0.0141662832063121 0.0862346429742516 ENSG00000142937 RPS8
ENST00000484599 0.13936090491007 0.0146786865120327 0.0861619516219622 ENSG00000142937 RPS8
ENST00000474582 0.439712253796283 0.130098481654533 0.083612662406356 ENSG00000142937 RPS8
ENST00000372201 0.934627735976554 0.796196742300736 -0.0127228050829606 ENSG00000173846 PLK3
ENST00000465443 0.931820002444188 0.789427048347479 -0.0131322711068184 ENSG00000173846 PLK3
ENST00000476731 0.814052673061754 0.547099601002057 -0.0392820888877976 ENSG00000173846 PLK3
ENST00000492398 0.932259185313288 0.790498879753952 -0.0150678614179934 ENSG00000173846 PLK3
ENST00000461358 0.979238499504287 0.929280708752645 0.00585476149178118 ENSG00000173846 PLK3
ENST00000461769 0.7367914406685 0.424583674700912 0.0573323117212675 ENSG00000173846 PLK3
ENST00000493100 0.988666514077487 0.961237650478049 -0.00326652734984713 ENSG00000173846 PLK3
ENST00000450269 0.0632160682977008 0.00371801995173351 -0.167201206582098 ENSG00000222009 BTBD19
ENST00000453418 0.0632160682977008 0.00371801995173351 -0.167201206582098 ENSG00000222009 BTBD19
ENST00000409335 0.0982067621484089 0.00779547929068749 -0.155155977712786 ENSG00000222009 BTBD19
ENST00000439563 0.157764402340487 0.0185781958467257 -0.138683354220649 ENSG00000222009 BTBD19
ENST00000485668 0.0773858740921611 0.00522111184518849 -0.157967226071288 ENSG00000222009 BTBD19
ENST00000482715 0.115836489931272 0.0105621310238153 -0.148978174276857 ENSG00000222009 BTBD19
ENST00000475105 0.0355164352349437 0.00142201972279273 -0.204946612613843 ENSG00000222009 BTBD19
ENST00000495433 0.0816089324523543 0.00572385373568006 -0.19371697461732 ENSG00000222009 BTBD19
ENST00000489976 0.16598038493893 0.020353543921317 -0.176719696139334 ENSG00000222009 BTBD19
ENST00000439363 0.753071132286123 0.448240444814708 0.0484786316837492 ENSG00000070785 EIF2B3
ENST00000360403 0.674015060878605 0.338906422443125 0.0539023516602235 ENSG00000070785 EIF2B3
ENST00000372183 0.560638484040143 0.221892008672408 0.0726342069325065 ENSG00000070785 EIF2B3
ENST00000480675 0.729639257326639 0.414466263896184 0.0526471229308141 ENSG00000070785 EIF2B3
ENST00000477953 0.716947035136787 0.397420616001095 0.0544890022040702 ENSG00000070785 EIF2B3
ENST00000372182 0.523415842883775 0.190516111708447 0.0879614475755424 ENSG00000070785 EIF2B3
ENST00000487532 0.639226426547902 0.299469588058835 0.0720099915019361 ENSG00000070785 EIF2B3
ENST00000497010 0.742852638326307 0.432907338703408 0.05659039052465 ENSG00000070785 EIF2B3
ENST00000372168 0.886268585525706 0.683794952122963 0.0246615699569618 ENSG00000126107 HECTD3
ENST00000372172 0.64663012722157 0.307212274746106 -0.0537473050490853 ENSG00000126107 HECTD3
ENST00000486132 0.98028429911712 0.933294620926006 -0.00552281301689572 ENSG00000126107 HECTD3
ENST00000486296 0.976559008826221 0.918903455093465 0.00695582162262262 ENSG00000126107 HECTD3
ENST00000466423 0.947193472371241 0.830814923722088 0.0144291622703004 ENSG00000126107 HECTD3
ENST00000246337 0.982170827390285 0.940047446205065 0.00332654200856713 ENSG00000126088 UROD
ENST00000491773 0.914843231560502 0.747912419924967 0.0152982175530967 ENSG00000126088 UROD
ENST00000463092 0.89536586827901 0.703513349213897 0.0182096732879208 ENSG00000126088 UROD
ENST00000461035 0.98262638550484 0.942190873438776 0.00359519900061051 ENSG00000126088 UROD
ENST00000491300 0.892183092958656 0.695450592510514 0.0173309763369503 ENSG00000126088 UROD
ENST00000434478 0.877668940535245 0.664358248402243 0.0195967318661621 ENSG00000126088 UROD
ENST00000494399 0.983663896479712 0.945176295373206 0.00304041518565806 ENSG00000126088 UROD
ENST00000460334 0.886145525814952 0.683566969930385 0.0191843695560876 ENSG00000126088 UROD
ENST00000462688 0.891383168011521 0.693740063988888 0.017426593009642 ENSG00000126088 UROD
ENST00000460906 0.890551972562391 0.692191261102331 0.018562978471316 ENSG00000126088 UROD
ENST00000490385 0.900886927597644 0.716004013275168 0.0170669338438078 ENSG00000126088 UROD
ENST00000469548 0.873654702401204 0.657291507388468 0.019381880042235 ENSG00000126088 UROD
ENST00000486699 0.881618324825329 0.672856229775244 0.0184520491155623 ENSG00000126088 UROD
ENST00000478467 0.865385641381115 0.640455896445095 0.0204843802268215 ENSG00000126088 UROD
ENST00000428106 0.862059930328611 0.634443613974457 0.0209051236606288 ENSG00000126088 UROD
ENST00000496439 0.867906435434603 0.645156039227643 0.0215921625350428 ENSG00000126088 UROD
ENST00000473012 0.878678466326467 0.666459552979248 0.0203638192912218 ENSG00000126088 UROD
ENST00000472254 0.885765782374336 0.68253114448118 -0.027945959669627 ENSG00000126088 UROD
ENST00000466193 0.874529518795481 0.658922879331111 -0.0328966628787492 ENSG00000126088 UROD
ENST00000465678 0.862276561841861 0.635011374657387 -0.0354195743898982 ENSG00000126088 UROD
ENST00000401061 0.991401941731176 0.969536146972802 0.00260265464578502 ENSG00000132763 MMACHC
ENST00000262746 0.416919188393784 0.116365610881766 0.0461450947732983 ENSG00000117450 PRDX1
ENST00000319248 0.416906031621798 0.116357003107458 0.0461449298663475 ENSG00000117450 PRDX1
ENST00000372079 0.418001173803173 0.116885339298807 0.0460694486342758 ENSG00000117450 PRDX1
ENST00000447184 0.398682933185452 0.105649632130405 0.0480486971988663 ENSG00000117450 PRDX1
ENST00000424390 0.398501711369391 0.105544996232417 0.0480592936011703 ENSG00000117450 PRDX1
ENST00000483583 0.396781043968517 0.104422736823613 0.0516902696753595 ENSG00000117450 PRDX1
ENST00000372070 0.994099506133553 0.977634942695122 0.00139991490093853 ENSG00000117448 AKR1A1
ENST00000434299 0.823040132542956 0.56357535030986 0.0327602237352436 ENSG00000117448 AKR1A1
ENST00000496999 0.828225433961656 0.571687409412361 0.0330397641440183 ENSG00000117448 AKR1A1
ENST00000476957 0.810508659908791 0.541316721204343 0.0314183991256355 ENSG00000117448 AKR1A1
ENST00000481885 0.732877730572616 0.419253903691118 0.046836471012797 ENSG00000117448 AKR1A1
ENST00000351829 0.941832153157221 0.816579636525613 0.0117654366303291 ENSG00000117448 AKR1A1
ENST00000471651 0.693543608304887 0.364371287091765 0.0541895740262819 ENSG00000117448 AKR1A1
ENST00000497973 0.741503793051801 0.430835746358893 -0.0420362834322557 ENSG00000117448 AKR1A1
ENST00000473038 0.878338653400573 0.665671495752814 -0.0258949369190051 ENSG00000117448 AKR1A1
ENST00000495913 0.829731508460865 0.574492976977752 -0.0343685268926088 ENSG00000117448 AKR1A1
ENST00000487654 0.76098765703389 0.460426857048515 -0.0479340354341552 ENSG00000117448 AKR1A1
ENST00000475919 0.51019058701797 0.179139597016254 -0.0993977226067105 ENSG00000117448 AKR1A1
ENST00000437901 0.621012801791142 0.281155789462024 -0.0551895723888827 ENSG00000132780 NASP
ENST00000437362 0.625198246214193 0.285429794500495 -0.0547293096045971 ENSG00000132780 NASP
ENST00000464190 0.961235684441712 0.872923678709684 0.0101632737433742 ENSG00000132780 NASP
ENST00000528084 0.894111555768904 0.69994933924605 0.0252912785708598 ENSG00000132780 NASP
ENST00000527359 0.639226426547902 0.299425659543205 -0.0520134519981169 ENSG00000132780 NASP
ENST00000525515 0.594273782697018 0.252630334946564 -0.0600174036743656 ENSG00000132780 NASP
ENST00000453748 0.647052584678591 0.307800407296658 -0.0524715480836819 ENSG00000132780 NASP
ENST00000402363 0.540259772063698 0.203507145728505 -0.0610876496738148 ENSG00000132780 NASP
ENST00000537798 0.540259772063698 0.203507145728505 -0.0610876496738148 ENSG00000132780 NASP
ENST00000527470 0.843381151077846 0.600378268897015 -0.0324487575994723 ENSG00000132780 NASP
ENST00000529333 0.882481815715839 0.675497836587849 -0.0258091136166461 ENSG00000132780 NASP
ENST00000531532 0.980335868804567 0.933523785173059 0.00570925624055448 ENSG00000132780 NASP
ENST00000528238 0.536518693683768 0.200375939452839 -0.0632514110088074 ENSG00000132780 NASP
ENST00000534101 0.855134536400831 0.622239983252326 -0.0299372022557657 ENSG00000132780 NASP
ENST00000350030 0.502330736009713 0.173514213806949 -0.0647919021297617 ENSG00000132780 NASP
ENST00000470768 0.702151537038747 0.376308469163173 -0.0532485013518487 ENSG00000132780 NASP
ENST00000372052 0.538326277130196 0.201726570102666 -0.0613200949272524 ENSG00000132780 NASP
ENST00000351223 0.538326277130196 0.201726570102666 -0.0613200949272524 ENSG00000132780 NASP
ENST00000530073 0.970503881592863 0.900280252518344 0.00695367582593674 ENSG00000132780 NASP
ENST00000481782 0.982170827390285 0.940238079867028 -0.00421858919103396 ENSG00000132780 NASP
ENST00000531612 0.989964738294062 0.96489438092342 -0.00253503726724383 ENSG00000132780 NASP
ENST00000527932 0.680544103200649 0.346468276497418 -0.0617490281900567 ENSG00000132780 NASP
ENST00000534450 0.687215108091138 0.354925309901131 -0.0583621752158408 ENSG00000132780 NASP
ENST00000479235 0.983803305201661 0.945834360678139 0.00387597179051581 ENSG00000159592 GPBP1L1
ENST00000290795 0.347706692060108 0.0798660483650832 -0.0686944393295069 ENSG00000159592 GPBP1L1
ENST00000355105 0.345337749817125 0.0789231345108129 -0.0687931975390308 ENSG00000159592 GPBP1L1
ENST00000467032 0.909080546585105 0.73496484155359 -0.023053421358844 ENSG00000159592 GPBP1L1
ENST00000487436 0.683061052663112 0.349843864272864 0.0624494641602535 ENSG00000159592 GPBP1L1
ENST00000468724 0.690763003301144 0.360283614096951 0.0612757776679001 ENSG00000159592 GPBP1L1
ENST00000498128 0.586691022593897 0.245357613864368 -0.0717400297610753 ENSG00000159592 GPBP1L1
ENST00000488278 0.626631377504525 0.286922437093466 -0.0579231085485754 ENSG00000159592 GPBP1L1
ENST00000480941 0.59029353157563 0.248811603687205 -0.0625456918146875 ENSG00000159592 GPBP1L1
ENST00000480083 0.558387511636473 0.219576407753343 -0.0665010100515403 ENSG00000159592 GPBP1L1
ENST00000493083 0.628290054323238 0.289014951919906 -0.0603503290520811 ENSG00000159592 GPBP1L1
ENST00000460859 0.734726727365507 0.421783509250352 -0.0469952266377582 ENSG00000159592 GPBP1L1
ENST00000372025 0.911795078653341 0.740524331652754 0.0216343140110536 ENSG00000159596 TMEM69
ENST00000496366 0.924617872131378 0.771698911640839 0.0192499750035346 ENSG00000159596 TMEM69
ENST00000359942 0.954114026523954 0.853737092649776 -0.0103450815225928 ENSG00000197429 IPP
ENST00000495072 0.580768709648948 0.239763778647288 -0.0770524650323486 ENSG00000197429 IPP
ENST00000396478 0.951365929343428 0.845649559583133 0.0114848970769829 ENSG00000197429 IPP
ENST00000470809 0.656557119860895 0.318694204233162 -0.0609457946209758 ENSG00000086015 MAST2
ENST00000372009 0.632548234175435 0.292906174235968 -0.0332014531695786 ENSG00000086015 MAST2
ENST00000361297 0.628290054323238 0.288937476030865 -0.033464663089252 ENSG00000086015 MAST2
ENST00000372008 0.880680775917822 0.670779505159492 -0.0159843449442011 ENSG00000086015 MAST2
ENST00000482881 0.910179206389161 0.737001980191049 0.015593303716894 ENSG00000086015 MAST2
ENST00000467367 0.878547794890416 0.666225230578148 -0.0310100582130641 ENSG00000086015 MAST2
ENST00000477968 0.935648390917267 0.799990307449195 -0.0185441771699112 ENSG00000086015 MAST2
ENST00000262741 0.214318548533124 0.032488875475459 0.130633889714082 ENSG00000117461 PIK3R3
ENST00000372006 0.208771540746048 0.0310225011864766 0.131664416695606 ENSG00000117461 PIK3R3
ENST00000340332 0.201736437248647 0.0289798599338618 0.133212599302657 ENSG00000117461 PIK3R3
ENST00000354242 0.201736437248647 0.0289798599338618 0.133212599302657 ENSG00000117461 PIK3R3
ENST00000420542 0.201736437248647 0.0289798599338618 0.133212599302657 ENSG00000117461 PIK3R3
ENST00000540385 0.319533290111468 0.0674262442142265 0.125384835144091 ENSG00000117461 PIK3R3
ENST00000423209 0.295624786197945 0.0583067035013764 0.130061150408795 ENSG00000117461 PIK3R3
ENST00000493202 0.213927898512991 0.0323958564949905 0.154918871440883 ENSG00000117461 PIK3R3
ENST00000396420 0.985307435039925 0.951240022795387 -0.00227923902374121 ENSG00000085998 POMGNT1
ENST00000371984 0.990653920552909 0.967449210794543 0.00156370265549943 ENSG00000085998 POMGNT1
ENST00000371992 0.985307435039925 0.951319483071639 -0.00227644084329327 ENSG00000085998 POMGNT1
ENST00000475642 0.953626233773712 0.851687119953926 0.0122358376680239 ENSG00000085998 POMGNT1
ENST00000535522 0.868816224279594 0.646883353388725 0.0201323961176436 ENSG00000085998 POMGNT1
ENST00000371986 0.990653920552909 0.967449210794543 0.00156370265549943 ENSG00000085998 POMGNT1
ENST00000480972 0.910383283306838 0.73765542045192 0.0226128055857423 ENSG00000085998 POMGNT1
ENST00000485714 0.844279771825057 0.601987499526211 0.0295012542137799 ENSG00000085998 POMGNT1
ENST00000477114 0.970761498462766 0.900876690932235 0.00800660406430893 ENSG00000085998 POMGNT1
ENST00000497439 0.641446031127761 0.301966575373867 -0.0556952713116933 ENSG00000085998 POMGNT1
ENST00000489985 0.794195411906321 0.513797891586501 -0.0390633521238822 ENSG00000085998 POMGNT1
ENST00000442598 0.666120186767736 0.329946049237874 -0.0697356427022003 ENSG00000085999 RAD54L
ENST00000371975 0.669956162309683 0.334450484240706 -0.0691162827877186 ENSG00000085999 RAD54L
ENST00000496156 0.359129867580129 0.0853129541353972 0.0912505177076444 ENSG00000132128 LRRC41
ENST00000343304 0.857439724967706 0.626521141946149 0.0189496102830055 ENSG00000132128 LRRC41
ENST00000472710 0.733396472373094 0.419977989145828 0.034384534262037 ENSG00000132128 LRRC41
ENST00000498402 0.747053610442382 0.439467412651283 -0.0314028389608483 ENSG00000132128 LRRC41
ENST00000469150 0.702720720616305 0.377204183706021 -0.0548703508871363 ENSG00000132128 LRRC41
ENST00000311672 0.0642952584008673 0.00382038769160338 0.10358350636891 ENSG00000173660 UQCRH
ENST00000489056 0.0642952584008673 0.00382038769160338 0.10358350636891 ENSG00000173660 UQCRH
ENST00000486951 0.0365447091607091 0.00149001383169544 0.120180586164585 ENSG00000173660 UQCRH
ENST00000496387 0.0642952584008673 0.00382038769160338 0.10358350636891 ENSG00000173660 UQCRH
ENST00000460947 0.173921846437011 0.0221647893000464 0.0892060114521501 ENSG00000173660 UQCRH
ENST00000474844 0.7101306950856 0.387648287477732 0.053231173853316 ENSG00000117481 NSUN4
ENST00000307089 0.726619038572257 0.409731952871855 0.0482274419914341 ENSG00000117481 NSUN4
ENST00000486270 0.796011370560489 0.518068464129597 0.041368031178629 ENSG00000117481 NSUN4
ENST00000536062 0.695434711734792 0.366990181776862 0.0563584576925128 ENSG00000117481 NSUN4
ENST00000469918 0.702468966974033 0.376824835746848 0.0608776268600465 ENSG00000117481 NSUN4
ENST00000471871 0.740323471216697 0.429326086937811 0.0492230094649415 ENSG00000117481 NSUN4
ENST00000537428 0.718550795651304 0.399435429019165 0.0527650736074036 ENSG00000117481 NSUN4
ENST00000498008 0.726979693646802 0.410347758507688 0.0516459962793464 ENSG00000117481 NSUN4
ENST00000495427 0.797594403975344 0.520476549905951 0.0406419339297387 ENSG00000117481 NSUN4
ENST00000602433 0.854980345344867 0.621925349410672 -0.0341586006624006 ENSG00000269956 MKNK1-AS1
ENST00000342571 0.773947403869326 0.481342501364553 -0.0429809172918075 ENSG00000079277 MKNK1
ENST00000371946 0.479214983839678 0.156956537225592 -0.0762983871593585 ENSG00000079277 MKNK1
ENST00000341183 0.472491193550127 0.152531980282229 -0.0771342002273702 ENSG00000079277 MKNK1
ENST00000371944 0.773947403869326 0.481342501364553 -0.0429809172918075 ENSG00000079277 MKNK1
ENST00000371945 0.479214983839678 0.156956537225592 -0.0762983871593585 ENSG00000079277 MKNK1
ENST00000528077 0.452951125659836 0.138817319733777 -0.0797671985805616 ENSG00000079277 MKNK1
ENST00000428112 0.424970872532316 0.120886954092111 -0.0848805832914112 ENSG00000079277 MKNK1
ENST00000532897 0.838861166858424 0.591629061009645 -0.0386886345117414 ENSG00000079277 MKNK1
ENST00000531355 0.420482039383431 0.11836059915969 -0.0856810145268167 ENSG00000079277 MKNK1
ENST00000532783 0.661231626842003 0.323643935844146 -0.0677587621588898 ENSG00000079277 MKNK1
ENST00000496619 0.384232103604044 0.0976019778642315 -0.0954483623785925 ENSG00000079277 MKNK1
ENST00000528237 0.660962809681402 0.323232901069625 -0.0696624884685342 ENSG00000079277 MKNK1
ENST00000526513 0.360715177192297 0.0860738864138079 -0.100661864653425 ENSG00000079277 MKNK1
ENST00000484301 0.389054529897683 0.0999937710175176 -0.0989941975813766 ENSG00000079277 MKNK1
ENST00000545730 0.188800997350504 0.0257456688987752 -0.123434773122592 ENSG00000079277 MKNK1
ENST00000486716 0.405249154124113 0.109114052170303 -0.098524097274847 ENSG00000079277 MKNK1
ENST00000529170 0.550164071526216 0.212015705711186 -0.0774716142902595 ENSG00000079277 MKNK1
ENST00000531769 0.211689291669427 0.0318076512077611 -0.120160287075532 ENSG00000079277 MKNK1
ENST00000465783 0.562419369388425 0.223558852911551 -0.0798413901337447 ENSG00000079277 MKNK1
ENST00000474868 0.573959399011849 0.233751758460579 -0.0781637845169075 ENSG00000079277 MKNK1
ENST00000532110 0.528198033596855 0.194035503942398 -0.0855118477925164 ENSG00000079277 MKNK1
ENST00000525888 0.661025678224443 0.323418878282681 -0.0656830922040416 ENSG00000079277 MKNK1
ENST00000319928 0.234698951403808 0.0384602976870984 -0.141218234647497 ENSG00000142961 MOB3C
ENST00000271139 0.491853299682344 0.165719316068137 -0.0975718208383914 ENSG00000142961 MOB3C
ENST00000371940 0.279890551595394 0.0526321078921407 -0.132306848090374 ENSG00000142961 MOB3C
ENST00000477318 0.113052597476586 0.0101423313129973 -0.189750878015937 ENSG00000142961 MOB3C
ENST00000576409 0.75022547002467 0.444201147649557 -0.0397411340107272 ENSG00000123472 ATPAF1
ENST00000371937 0.742426520037813 0.432212337999939 -0.0408222789133191 ENSG00000123472 ATPAF1
ENST00000574428 0.742426520037813 0.432212337999939 -0.0408222789133191 ENSG00000123472 ATPAF1
ENST00000492233 0.950909407239763 0.844278515717329 0.012470028428503 ENSG00000123472 ATPAF1
ENST00000526821 0.757632169023283 0.455356047271473 -0.0446232459819592 ENSG00000123472 ATPAF1
ENST00000542495 0.744314871893082 0.435172169058739 -0.0467480688606217 ENSG00000123472 ATPAF1
ENST00000529214 0.744314871893082 0.435172169058739 -0.0467480688606217 ENSG00000123472 ATPAF1
ENST00000329231 0.70888282696126 0.385912973310623 -0.0469374182698501 ENSG00000123472 ATPAF1
ENST00000534216 0.924954244163677 0.772567154293502 -0.0181751513889986 ENSG00000123472 ATPAF1
ENST00000532925 0.795939423065166 0.517693442675563 -0.0407438388998727 ENSG00000123472 ATPAF1
ENST00000487193 0.981193351101161 0.936547975650327 0.00573190828830247 ENSG00000123472 ATPAF1
ENST00000544071 0.951090431856138 0.844714105051754 0.00695156680892129 ENSG00000159658 EFCAB14
ENST00000525633 0.659347835495755 0.321442705202088 -0.0697959901785177 ENSG00000123472 ATPAF1
ENST00000442839 0.698786090494325 0.371270181430996 0.042756861057405 ENSG00000228237 EFCAB14-AS1
ENST00000418985 0.699198082157767 0.371927786850949 0.0427379980158448 ENSG00000228237 EFCAB14-AS1
ENST00000371933 0.84795110669696 0.608572036580811 0.0193360253725065 ENSG00000159658 EFCAB14
ENST00000479745 0.882263637120348 0.674952426534304 0.0238395945032607 ENSG00000159658 EFCAB14
ENST00000487741 0.805426580284506 0.532399685770234 0.0360675484942925 ENSG00000159658 EFCAB14
ENST00000481623 0.772294390818848 0.478251515498277 0.0438112569738307 ENSG00000159658 EFCAB14
ENST00000484461 0.610969916246002 0.270336852275533 0.0606427478932354 ENSG00000159658 EFCAB14
ENST00000337817 0.395483053282167 0.103743544905542 -0.110932609499218 ENSG00000123473 STIL
ENST00000360380 0.395483053282167 0.103743544905542 -0.110932609499218 ENSG00000123473 STIL
ENST00000371877 0.395483053282167 0.103743544905542 -0.110932609499218 ENSG00000123473 STIL
ENST00000243182 0.3241308358697 0.0694100057829954 -0.123951743909082 ENSG00000123473 STIL
ENST00000396221 0.3241308358697 0.0694100057829954 -0.123951743909082 ENSG00000123473 STIL
ENST00000447475 0.3011117786891 0.0602391954837057 -0.133993442054386 ENSG00000123473 STIL
ENST00000371873 0.369638010128166 0.0901744895052348 0.0864669524934196 ENSG00000162368 CMPK1
ENST00000371871 0.337174116218707 0.0752792936789663 0.0852334269561785 ENSG00000162368 CMPK1
ENST00000471289 0.533037104586188 0.19795239595312 -0.0862483174851039 ENSG00000162368 CMPK1
ENST00000450808 0.345454607627601 0.0789847735513839 0.0844379302785305 ENSG00000162368 CMPK1
ENST00000371870 0.581567688709441 0.240630368892916 0.0599493364186799 ENSG00000162368 CMPK1
ENST00000371847 0.729093318236069 0.413507319886697 -0.0603460058519432 ENSG00000132122 SPATA6
ENST00000371843 0.576932969215343 0.236387703164472 -0.0879252084533138 ENSG00000132122 SPATA6
ENST00000396199 0.530494991339144 0.195923055229201 -0.0961376394878649 ENSG00000132122 SPATA6
ENST00000396153 0.777244214268629 0.486267140439074 -0.0397157033356969 ENSG00000185104 FAF1
ENST00000371778 0.796752318330903 0.519362691862406 -0.0368198599392181 ENSG00000185104 FAF1
ENST00000545823 0.996974712793838 0.986987605991201 -0.000942112985389721 ENSG00000185104 FAF1
ENST00000494400 0.869355395620599 0.648327296266117 -0.0265273692994012 ENSG00000185104 FAF1
ENST00000472808 0.766655660869723 0.47011043942816 0.053284147509275 ENSG00000185104 FAF1
ENST00000487898 0.791259840132281 0.509399956609073 -0.0441266572029518 ENSG00000185104 FAF1
ENST00000242719 0.477413331219021 0.155693852705685 0.0699103910972528 ENSG00000123091 RNF11
ENST00000494873 0.543629853032374 0.206269285089529 0.0579032809562407 ENSG00000123091 RNF11
ENST00000486691 0.475534382555587 0.154632855761449 0.0738257861890627 ENSG00000123091 RNF11
ENST00000371730 0.515240751160333 0.18353621654647 -0.0627867519455452 ENSG00000085832 EPS15
ENST00000371733 0.515240751160333 0.18353621654647 -0.0627867519455452 ENSG00000085832 EPS15
ENST00000396122 0.446652216056677 0.134615919643548 -0.0772950563038985 ENSG00000085832 EPS15
ENST00000493793 0.686518054243974 0.353808056452757 -0.0589316925362164 ENSG00000085832 EPS15
ENST00000371727 0.732847934854549 0.419021850734236 -0.0528783572991484 ENSG00000085832 EPS15
ENST00000471391 0.643536885631217 0.304174488417906 -0.0670658261245499 ENSG00000085832 EPS15
ENST00000465467 0.705504633462644 0.380619536771196 -0.0583357164142196 ENSG00000085832 EPS15
ENST00000371714 0.937170871254745 0.805775935950117 0.0115811616814772 ENSG00000117859 OSBPL9
ENST00000337809 0.923199166872114 0.767757259211427 0.0138543616744283 ENSG00000117859 OSBPL9
ENST00000371710 0.923199166872114 0.767757259211427 0.0138543616744283 ENSG00000117859 OSBPL9
ENST00000447887 0.936073962744474 0.801684668523413 0.0118081205101982 ENSG00000117859 OSBPL9
ENST00000495776 0.936073962744474 0.801684668523413 0.0118081205101982 ENSG00000117859 OSBPL9
ENST00000435686 0.936073962744474 0.801684668523413 0.0118081205101982 ENSG00000117859 OSBPL9
ENST00000435274 0.961642454263882 0.8740082033931 0.00739247476809455 ENSG00000117859 OSBPL9
ENST00000428468 0.936073962744474 0.801684668523413 0.0118081205101982 ENSG00000117859 OSBPL9
ENST00000453295 0.936073962744474 0.801684668523413 0.0118081205101982 ENSG00000117859 OSBPL9
ENST00000489990 0.871369319544822 0.652199079660432 0.0224335376442391 ENSG00000117859 OSBPL9
ENST00000530544 0.886143425096075 0.683546000887722 0.0190896785822396 ENSG00000117859 OSBPL9
ENST00000484890 0.857641634662941 0.626785369674232 -0.0293910891051498 ENSG00000117859 OSBPL9
ENST00000534040 0.671998357928962 0.336870312992269 0.0549907614772166 ENSG00000117859 OSBPL9
ENST00000532975 0.724888188106562 0.406987442978533 0.0457518589996659 ENSG00000117859 OSBPL9
ENST00000527631 0.679927969181147 0.345594566395048 0.0519627776184722 ENSG00000117859 OSBPL9
ENST00000531828 0.922954218653878 0.766909110376406 0.0137954750458861 ENSG00000117859 OSBPL9
ENST00000361556 0.853818534151833 0.619685317154368 0.0233924704969119 ENSG00000117859 OSBPL9
ENST00000473207 0.639220891889435 0.299301905549335 0.0591798132833554 ENSG00000117859 OSBPL9
ENST00000533884 0.642717620102625 0.303280227140641 0.0587992827295618 ENSG00000117859 OSBPL9
ENST00000481937 0.896644416548784 0.705700522754853 -0.0227405753375723 ENSG00000117859 OSBPL9
ENST00000526917 0.694166114028061 0.365199634674176 0.0501796797815588 ENSG00000117859 OSBPL9
ENST00000462759 0.853818534151833 0.619648618036271 0.0233918566509925 ENSG00000117859 OSBPL9
ENST00000486942 0.8212968885716 0.560320319816787 0.0275463934612645 ENSG00000117859 OSBPL9
ENST00000524620 0.68494630819122 0.351898495589248 0.0608624317523805 ENSG00000117859 OSBPL9
ENST00000528603 0.431272814306286 0.124905682903657 0.0825779221618025 ENSG00000117859 OSBPL9
ENST00000475697 0.881696580974483 0.673017917241731 0.0219619001596623 ENSG00000117859 OSBPL9
ENST00000531061 0.739512794659076 0.428374445567825 0.0508143217527866 ENSG00000117859 OSBPL9
ENST00000531819 0.96521682790469 0.882977598004607 0.00802821423673207 ENSG00000117859 OSBPL9
ENST00000533825 0.899005440539903 0.711049668837447 -0.0243563144840338 ENSG00000117859 OSBPL9
ENST00000440943 0.931851911398526 0.789628327806122 -0.0118615716633423 ENSG00000078618 NRD1
ENST00000352171 0.723714100560685 0.40554730602354 0.0248841726133262 ENSG00000078618 NRD1
ENST00000354831 0.723714100560685 0.40554730602354 0.0248841726133262 ENSG00000078618 NRD1
ENST00000485608 0.618773938889402 0.278902084496516 0.0374985225795085 ENSG00000078618 NRD1
ENST00000539524 0.647104342523829 0.307965830873797 0.0338548401672791 ENSG00000078618 NRD1
ENST00000464385 0.653433032885979 0.315374331500334 -0.0731572289200939 ENSG00000078618 NRD1
ENST00000588291 0.873153687417766 0.655442204025226 0.026710651584509 ENSG00000266993 RP4-657D16.3
ENST00000586761 0.899718766472962 0.712710960260437 0.0218969677802409 ENSG00000266993 RP4-657D16.3
ENST00000475310 0.899933388465104 0.713586109097854 -0.0246921700073788 ENSG00000078618 NRD1
ENST00000497358 0.997509526995054 0.989922626835907 0.000693833008904009 ENSG00000078618 NRD1
ENST00000544028 0.664446081470559 0.327593809668907 0.0304611714801555 ENSG00000078618 NRD1
ENST00000591675 0.870163091937414 0.650090647581057 0.0301109151413545 ENSG00000266993 RP4-657D16.3
ENST00000483007 0.982099628105565 0.939499229883983 0.00468074006398824 ENSG00000078618 NRD1
ENST00000473805 0.221117687208846 0.0344572815675578 0.102061802206054 ENSG00000078618 NRD1
ENST00000475715 0.277283026754011 0.0516395280383022 0.0906777861093406 ENSG00000078618 NRD1
ENST00000491410 0.776571601501314 0.485082092936858 -0.0297908790064318 ENSG00000078618 NRD1
ENST00000468722 0.630530433728143 0.29105366633314 -0.0575783092822783 ENSG00000078618 NRD1
ENST00000371655 0.45060090111788 0.137026421240897 -0.0710780057759023 ENSG00000169213 RAB3B
ENST00000469458 0.188263126354726 0.0256165093137877 0.108400803823051 ENSG00000117862 TXNDC12
ENST00000371626 0.346216631692869 0.0792696688363788 0.0676533674252387 ENSG00000117862 TXNDC12
ENST00000472624 0.814934552333498 0.54882106978943 0.025339833797024 ENSG00000117862 TXNDC12
ENST00000471493 0.75693553953077 0.454458653257533 0.0504777393917649 ENSG00000117862 TXNDC12
ENST00000371614 0.689807846810612 0.359044049211846 0.0633076078144559 ENSG00000198841 KTI12
ENST00000425802 0.744497030559219 0.43542045169652 -0.0569110489277424 ENSG00000223390 RP11-91A18.4
ENST00000610127 0.881347853367314 0.672195519532386 -0.0233786800164074 ENSG00000117862 TXNDC12
ENST00000313334 0.737541826747783 0.425458596501865 -0.0395104028639862 ENSG00000134717 BTF3L4
ENST00000477828 0.694511601443518 0.365645614684228 -0.0492400420081229 ENSG00000134717 BTF3L4
ENST00000489308 0.710012473738152 0.387548244724823 -0.0458075628049587 ENSG00000134717 BTF3L4
ENST00000526132 0.646101014418952 0.306731425484076 -0.0548197144124567 ENSG00000134717 BTF3L4
ENST00000472944 0.752582503483532 0.447713776955301 -0.0381663320728234 ENSG00000134717 BTF3L4
ENST00000524414 0.888803563168031 0.689407009141889 0.0272710625859248 ENSG00000134717 BTF3L4
ENST00000484036 0.668759266257599 0.333195677126119 -0.0528681612006595 ENSG00000134717 BTF3L4
ENST00000533836 0.741666659478184 0.431018180008341 -0.0444437046137664 ENSG00000134717 BTF3L4
ENST00000361625 0.784547377951217 0.498952603517813 -0.0407701528533513 ENSG00000157077 ZFYVE9
ENST00000357206 0.63253137465905 0.292881751283406 -0.0495626991890172 ENSG00000157077 ZFYVE9
ENST00000287727 0.651332632915475 0.312191731809793 -0.0476911476063968 ENSG00000157077 ZFYVE9
ENST00000371591 0.686795194175161 0.354257156734795 -0.0453563720592315 ENSG00000157077 ZFYVE9
ENST00000470844 0.88290369240178 0.676399853367821 -0.0264960744765072 ENSG00000154222 CC2D1B
ENST00000371586 0.795007455147413 0.515711128588313 0.0313690536818844 ENSG00000154222 CC2D1B
ENST00000284376 0.794631520794547 0.514611609963704 0.032245573639009 ENSG00000154222 CC2D1B
ENST00000491136 0.788927017812176 0.505910520021657 0.0328927389334023 ENSG00000154222 CC2D1B
ENST00000438021 0.928905568590044 0.782480517437829 0.0157087983903915 ENSG00000154222 CC2D1B
ENST00000460261 0.565231911768359 0.226162357242858 0.0651922483671646 ENSG00000154222 CC2D1B
ENST00000450942 0.68268376043456 0.349400522007445 0.0521713406855236 ENSG00000154222 CC2D1B
ENST00000460370 0.647779750710889 0.30854068013533 0.0726227450640985 ENSG00000154222 CC2D1B
ENST00000438831 0.671954973552995 0.336776969129101 0.0475798387609886 ENSG00000154222 CC2D1B
ENST00000257181 0.924480268601821 0.771387062843468 0.0140652045516813 ENSG00000134748 PRPF38A
ENST00000487160 0.349795561077825 0.0808896300939085 0.110190453293295 ENSG00000134748 PRPF38A
ENST00000474048 0.748776052212678 0.442161615318855 0.0399740929147339 ENSG00000134748 PRPF38A
ENST00000528457 0.906898145886514 0.729555622113051 -0.0177932501685752 ENSG00000134744 ZCCHC11
ENST00000527941 0.905513808638554 0.726542197334755 -0.018460179090142 ENSG00000134744 ZCCHC11
ENST00000257177 0.669956162309683 0.334493690692868 -0.0446400749038826 ENSG00000134744 ZCCHC11
ENST00000371544 0.666020109384743 0.329692529584564 -0.0450255740405806 ENSG00000134744 ZCCHC11
ENST00000531722 0.351462740321728 0.0816899451957106 -0.112562515383142 ENSG00000134744 ZCCHC11
ENST00000474453 0.322996877198097 0.0688663882112934 -0.118716264175776 ENSG00000134744 ZCCHC11
ENST00000469810 0.673398144311509 0.338433011191232 -0.0607991635540688 ENSG00000134744 ZCCHC11
ENST00000528642 0.886158858591197 0.683589378657287 -0.0189121032700174 ENSG00000134744 ZCCHC11
ENST00000484723 0.94813841772816 0.834162927216656 -0.009699993591987 ENSG00000134744 ZCCHC11
ENST00000371541 0.949081490503236 0.838535309292225 0.0101033713332016 ENSG00000134744 ZCCHC11
ENST00000473856 0.663321404436064 0.326278170170224 -0.0546358934238102 ENSG00000134744 ZCCHC11
ENST00000355809 0.38386244459176 0.0974240446763217 -0.10918818052191 ENSG00000134744 ZCCHC11
ENST00000470626 0.78240820304726 0.494746822495392 -0.0493693791358995 ENSG00000134744 ZCCHC11
ENST00000524582 0.762918154963708 0.464171403666026 -0.052825775409402 ENSG00000134744 ZCCHC11
ENST00000361314 0.607472889155963 0.267013692844047 0.0750880385821096 ENSG00000116157 GPX7
ENST00000459779 0.431176368978052 0.124838768556055 0.11100813063471 ENSG00000116157 GPX7
ENST00000371538 0.966470159920485 0.887430174630973 0.00884663628450083 ENSG00000162377 COA7
ENST00000486918 0.913422526697864 0.743852878174155 0.0220217858526872 ENSG00000162377 COA7
ENST00000443756 0.973399743500828 0.91002411081194 0.00607056577200031 ENSG00000162378 ZYG11B
ENST00000545132 0.74767693138455 0.440647683746177 0.0439145716242604 ENSG00000162378 ZYG11B
ENST00000294353 0.916356128123637 0.751077024177852 0.0148692722593921 ENSG00000162378 ZYG11B
ENST00000371522 0.0301667660625681 0.00108604500581597 -0.186451888420676 ENSG00000121310 ECHDC2
ENST00000460612 0.0303489346303589 0.00110179093085732 -0.186161070218645 ENSG00000121310 ECHDC2
ENST00000543419 0.546057502046485 0.208710399384572 -0.0901489493905571 ENSG00000121310 ECHDC2
ENST00000463923 0.546057502046485 0.208710399384572 -0.0901489493905571 ENSG00000121310 ECHDC2
ENST00000371520 0.0300432743224836 0.00107804241167112 -0.18629210156082 ENSG00000121310 ECHDC2
ENST00000358358 0.0302706426489905 0.00109551852843012 -0.186194224954949 ENSG00000121310 ECHDC2
ENST00000476477 0.0347993345997808 0.00137023744662386 -0.18370457108065 ENSG00000121310 ECHDC2
ENST00000536120 0.0347993345997808 0.00137023744662386 -0.18370457108065 ENSG00000121310 ECHDC2
ENST00000479593 0.0874030196979242 0.00645061438257245 -0.174881541214278 ENSG00000121310 ECHDC2
ENST00000467988 0.0209828893676271 0.000605647895565382 -0.19545391617991 ENSG00000121310 ECHDC2
ENST00000487866 0.0523722248455949 0.00267723385956125 -0.20214152264717 ENSG00000121310 ECHDC2
ENST00000487851 0.147527650517204 0.0164261155348626 -0.156148411211755 ENSG00000121310 ECHDC2
ENST00000541281 0.0144773239104307 0.000330958250613144 -0.207734462454877 ENSG00000121310 ECHDC2
ENST00000488268 0.0274280474669194 0.000937441819330125 -0.194596673011554 ENSG00000121310 ECHDC2
ENST00000544365 0.0235537095592605 0.000731214352397668 -0.202729967881277 ENSG00000121310 ECHDC2
ENST00000495920 0.0217828032857467 0.000643924514372249 -0.202369547349287 ENSG00000121310 ECHDC2
ENST00000480312 0.0355961892914308 0.00142607437295424 -0.19724901149159 ENSG00000121310 ECHDC2
ENST00000544531 0.0198388608735183 0.000551402543936171 -0.214413928854136 ENSG00000121310 ECHDC2
ENST00000542552 0.170321037923652 0.0213880971174776 -0.151196879513931 ENSG00000121310 ECHDC2
ENST00000474789 0.137214076053531 0.0142430124523477 -0.161324264087413 ENSG00000121310 ECHDC2
ENST00000371514 0.996426762217174 0.985442867034308 -0.000918106264776248 ENSG00000116171 SCP2
ENST00000478631 0.997040393181135 0.98764556584373 -0.000775199057904603 ENSG00000116171 SCP2
ENST00000528311 0.949613303921516 0.839969593587567 -0.0097304286447109 ENSG00000116171 SCP2
ENST00000371509 0.959107652560385 0.86785189350778 -0.00814255301128909 ENSG00000116171 SCP2
ENST00000407246 0.99707922384766 0.988863580951474 0.000702116736199678 ENSG00000116171 SCP2
ENST00000371513 0.832461256061921 0.579679454971779 -0.036480179328775 ENSG00000116171 SCP2
ENST00000529363 0.889889534407669 0.691196108958595 -0.0286186921432299 ENSG00000116171 SCP2
ENST00000430330 0.9193074605615 0.759145432677686 -0.0166521801375151 ENSG00000116171 SCP2
ENST00000408941 0.950909407239763 0.844271055968698 -0.0107223719907966 ENSG00000116171 SCP2
ENST00000478274 0.744065012171121 0.434596544359311 -0.0528037573402499 ENSG00000116171 SCP2
ENST00000484100 0.901050591242064 0.71639071479177 -0.0198133463114711 ENSG00000116171 SCP2
ENST00000533119 0.902009035780838 0.718900329038755 -0.0196671767841192 ENSG00000116171 SCP2
ENST00000435345 0.93648643728774 0.803220419474951 -0.0135649783710907 ENSG00000116171 SCP2
ENST00000488965 0.956795650825094 0.86148874999707 -0.00952892270824163 ENSG00000116171 SCP2
ENST00000395871 0.714441168318107 0.393746578137694 -0.0634304008252718 ENSG00000174348 PODN
ENST00000371500 0.714441168318107 0.393746578137694 -0.0634304008252718 ENSG00000174348 PODN
ENST00000312553 0.714441168318107 0.393746578137694 -0.0634304008252718 ENSG00000174348 PODN
ENST00000447867 0.722818573960487 0.404513875413905 -0.0613513452847215 ENSG00000232993 RP11-334A14.5
ENST00000371486 0.779864487934057 0.490547303780757 -0.0448654505120818 ENSG00000157184 CPT2
ENST00000294360 0.979137761747021 0.928993312887242 -0.00513051928483679 ENSG00000162384 C1orf123
ENST00000483739 0.923244219300559 0.767848212395781 0.0178012941058737 ENSG00000162384 C1orf123
ENST00000470385 0.974523206811183 0.913054232671387 0.00642148623123851 ENSG00000162384 C1orf123
ENST00000478839 0.936067101975757 0.801622914390135 0.018425530007299 ENSG00000162384 C1orf123
ENST00000489755 0.914962331492376 0.748113114630273 0.0212378128218055 ENSG00000162384 C1orf123
ENST00000474227 0.953279881824883 0.850443675770258 0.0133411787450022 ENSG00000162384 C1orf123
ENST00000602807 0.944066288496673 0.822557511000448 0.0162730828090722 ENSG00000162384 C1orf123
ENST00000371470 0.790406325647674 0.508110029460834 0.0349989679988268 ENSG00000162385 MAGOH
ENST00000371466 0.79028283987503 0.507982974532501 0.034998331360429 ENSG00000162385 MAGOH
ENST00000495868 0.948729971070618 0.8370341590901 0.0119362354325242 ENSG00000162385 MAGOH
ENST00000462941 0.786593835169637 0.501891360621089 0.0354991037236852 ENSG00000162385 MAGOH
ENST00000306052 0.0572873903674619 0.00313670317453162 0.128758687264391 ENSG00000157193 LRP8
ENST00000529670 0.644930467524849 0.305366395348073 0.0666681611463978 ENSG00000157193 LRP8
ENST00000371454 0.0740163463190732 0.0047922641894078 0.12647552442168 ENSG00000157193 LRP8
ENST00000465675 0.102584712845286 0.00844782420239148 0.121415890833494 ENSG00000157193 LRP8
ENST00000354412 0.0757780860049707 0.00499511516503897 0.12589125704181 ENSG00000157193 LRP8
ENST00000480045 0.0668737067833818 0.00405427141836293 0.132180366888072 ENSG00000157193 LRP8
ENST00000347547 0.0719720263750202 0.00458830295172766 0.130219121480955 ENSG00000157193 LRP8
ENST00000459674 0.979452486002091 0.930543056673499 -0.00556241924405463 ENSG00000157193 LRP8
ENST00000475501 0.77799262416118 0.487644218425857 -0.0484956437644965 ENSG00000157193 LRP8
ENST00000496580 0.0838024119171241 0.0060093466685684 0.182849690116901 ENSG00000157193 LRP8
ENST00000312233 0.00162258144085153 1.38498291545295e-05 -0.26673758435455 ENSG00000174332 GLIS1
ENST00000371429 0.986423290363729 0.954609678095142 0.00373562303074183 ENSG00000058804 NDC1
ENST00000540001 0.986423290363729 0.954609678095142 0.00373562303074183 ENSG00000058804 NDC1
ENST00000537333 0.935405695097875 0.798730973141915 0.0175340912416948 ENSG00000058804 NDC1
ENST00000234725 0.995616019948457 0.982450206522438 0.00153852505785474 ENSG00000058804 NDC1
ENST00000464950 0.795959513187293 0.5179036592754 -0.0399430060780792 ENSG00000058799 YIPF1
ENST00000371399 0.795939423065166 0.517747331201804 -0.039950453397925 ENSG00000058799 YIPF1
ENST00000072644 0.795939423065166 0.517747331201804 -0.039950453397925 ENSG00000058799 YIPF1
ENST00000539954 0.834303327901261 0.583202621583751 -0.03493244886126 ENSG00000058799 YIPF1
ENST00000469457 0.793994549173415 0.513468532941714 -0.0445405155495054 ENSG00000058799 YIPF1
ENST00000480151 0.815227443687649 0.549365761990652 -0.040830955881843 ENSG00000058799 YIPF1
ENST00000412288 0.900846463194668 0.715950523472332 -0.0254665534000453 ENSG00000058799 YIPF1
ENST00000465897 0.875330823093657 0.660138031982564 -0.0308813013123265 ENSG00000058799 YIPF1
ENST00000472983 0.99213843855852 0.971859081633798 0.0026317902051353 ENSG00000058799 YIPF1
ENST00000371378 0.799662837165892 0.524077509930588 -0.0413278976694482 ENSG00000081870 HSPB11
ENST00000194214 0.794677214645628 0.514783339930949 -0.0424991482778947 ENSG00000081870 HSPB11
ENST00000371377 0.833991547744521 0.582675433474326 -0.0363232731605665 ENSG00000081870 HSPB11
ENST00000371376 0.837435737354227 0.589042999062833 -0.0366963523833127 ENSG00000081870 HSPB11
ENST00000488884 0.974077173439879 0.911662078056047 -0.00782249012395619 ENSG00000081870 HSPB11
ENST00000371370 0.99463744666527 0.979994990990427 0.00140597095681028 ENSG00000116212 LRRC42
ENST00000371368 0.547316146451859 0.209695775345056 -0.0770968375670023 ENSG00000116212 LRRC42
ENST00000319223 0.955328286491333 0.857679392511694 0.0100388685148157 ENSG00000116212 LRRC42
ENST00000444987 0.747053610442382 0.439409598229374 -0.0464867247490258 ENSG00000116212 LRRC42
ENST00000477905 0.786593835169637 0.50187736389286 0.0495831988128913 ENSG00000116212 LRRC42
ENST00000371348 0.409552379487344 0.111526404159726 0.0699781093713173 ENSG00000116209 TMEM59
ENST00000371344 0.594608070442588 0.253245042562345 0.0536863768831176 ENSG00000116209 TMEM59
ENST00000234831 0.969652107014017 0.897971470261318 0.00516011423310407 ENSG00000116209 TMEM59
ENST00000371341 0.926403441867322 0.776157085531758 0.0114288967853193 ENSG00000116209 TMEM59
ENST00000470395 0.968635742502714 0.89481672540396 0.00831356624272712 ENSG00000116209 TMEM59
ENST00000420738 0.966843270578186 0.889060325172481 0.00553216266962774 ENSG00000116209 TMEM59
ENST00000440019 0.966843270578186 0.889051320622038 0.00553275101099184 ENSG00000116209 TMEM59
ENST00000452421 0.966843270578186 0.889079880724043 0.00553085406668238 ENSG00000116209 TMEM59
ENST00000371337 0.963386692194212 0.878840404888765 0.00613234150041857 ENSG00000116209 TMEM59
ENST00000498272 0.584289252019376 0.243008271823896 -0.0761895449283281 ENSG00000116205 TCEANC2
ENST00000234827 0.755353714916819 0.451849410565201 -0.0521252474571833 ENSG00000116205 TCEANC2
ENST00000487096 0.488963121037484 0.16353570105518 0.0581671101005399 ENSG00000116221 MRPL37
ENST00000360840 0.347429604348544 0.0797448196274321 0.0725874523404142 ENSG00000116221 MRPL37
ENST00000605337 0.326178353992219 0.0704795792256061 0.075105719590792 ENSG00000116221 MRPL37
ENST00000490670 0.321999453941565 0.0684987405624168 0.0775009512550676 ENSG00000116221 MRPL37
ENST00000336230 0.347429604348544 0.0797448196274321 0.0725874523404142 ENSG00000116221 MRPL37
ENST00000398219 0.674332723700012 0.339349766411821 0.0612208137547103 ENSG00000116221 MRPL37
ENST00000326956 0.313184715527532 0.0647510669236384 -0.0718613360898382 ENSG00000157216 SSBP3
ENST00000528930 0.924429873947042 0.771219093146426 0.0187448563540443 ENSG00000157216 SSBP3
ENST00000417664 0.270391624267491 0.0493168742438751 -0.0796360239792596 ENSG00000157216 SSBP3
ENST00000371320 0.135877639714181 0.013985251390156 -0.0970928674370241 ENSG00000157216 SSBP3
ENST00000371319 0.243513315834188 0.041091442959934 -0.0828949793768512 ENSG00000157216 SSBP3
ENST00000533946 0.273931682676534 0.0504446283818936 -0.0792947698145679 ENSG00000157216 SSBP3
ENST00000357475 0.222450546641959 0.0348375648749339 -0.0879928448600574 ENSG00000157216 SSBP3
ENST00000426150 0.344456584742894 0.0784670542284479 -0.0811908867246245 ENSG00000157216 SSBP3
ENST00000444533 0.678289230468699 0.343854320330586 -0.0642570892760744 ENSG00000157216 SSBP3
ENST00000420121 0.449268525407387 0.136143750309023 -0.09377014688562 ENSG00000157216 SSBP3
ENST00000533209 0.356752081034736 0.0839599805280502 -0.0898955129387148 ENSG00000157216 SSBP3
ENST00000525990 0.184127832618594 0.0246124300997591 -0.106497143535289 ENSG00000157216 SSBP3
ENST00000528787 0.403784876565104 0.108493075075135 -0.0855696654583458 ENSG00000157216 SSBP3
ENST00000481208 0.829800811899135 0.574576068999934 -0.040514182466292 ENSG00000162390 ACOT11
ENST00000343744 0.784587399583299 0.499123215889348 -0.0492562735284009 ENSG00000162390 ACOT11
ENST00000371316 0.630766406828779 0.291194910709366 -0.0745434365172178 ENSG00000162390 ACOT11
ENST00000606515 0.178387480250093 0.0230667315822774 0.113312115166273 ENSG00000271723 MROH7-TTC4
ENST00000425300 0.186840186245642 0.0252559074518787 0.108743325555531 ENSG00000271723 MROH7-TTC4
ENST00000414150 0.183582129737191 0.0245068853060479 0.109301165172879 ENSG00000271723 MROH7-TTC4
ENST00000460155 0.154937808563632 0.0179537021892153 0.115073350114625 ENSG00000271723 MROH7-TTC4
ENST00000371281 0.168041524469592 0.0208587219460829 0.112694481194831 ENSG00000243725 TTC4
ENST00000486621 0.334735539741356 0.0741869032442046 0.124886736901094 ENSG00000243725 TTC4
ENST00000371284 0.159094737113899 0.0189288627543204 0.114409581300192 ENSG00000243725 TTC4
ENST00000486091 0.351527104585677 0.0817173901152418 0.123307663998464 ENSG00000243725 TTC4
ENST00000371269 0.147796089707295 0.016491495109695 0.108520449915357 ENSG00000116133 DHCR24
ENST00000436604 0.0276871978946323 0.000949904692829848 0.158854499071183 ENSG00000116133 DHCR24
ENST00000537443 0.11854599640263 0.0109879466996976 0.128718242917427 ENSG00000116133 DHCR24
ENST00000535035 0.182651889123537 0.0242030684346154 0.111996130868958 ENSG00000116133 DHCR24
ENST00000415336 0.865898906810804 0.641113112868088 -0.0333897971679078 ENSG00000242396 RP11-67L3.5
ENST00000294383 0.680575394354011 0.346541855642971 0.0396542625790497 ENSG00000162402 USP24
ENST00000407756 0.687536653533613 0.35542067684644 0.0389371887328223 ENSG00000162402 USP24
ENST00000371250 0.433196354230638 0.126016654821949 0.0897731545142883 ENSG00000162407 PPAP2B
ENST00000472957 0.191350036669758 0.026404148596117 0.163388896879598 ENSG00000162407 PPAP2B
ENST00000461655 0.988288622589476 0.960033084776153 -0.00357801569288811 ENSG00000162407 PPAP2B
ENST00000485760 0.271364537069473 0.0496198540053966 -0.118733203253017 ENSG00000173406 DAB1
ENST00000421528 0.437215376220819 0.128555711111421 -0.110990441797667 ENSG00000162600 OMA1
ENST00000358603 0.53107659553344 0.196312973417572 -0.0872784139683366 ENSG00000162600 OMA1
ENST00000371226 0.523262158708891 0.190351485311852 -0.0886415419031083 ENSG00000162600 OMA1
ENST00000456980 0.818160041111196 0.554577079329252 -0.0427595680456947 ENSG00000162600 OMA1
ENST00000467063 0.787250943829358 0.503028272991298 -0.048490312166873 ENSG00000162600 OMA1
ENST00000419242 0.839929019306353 0.593356668600892 -0.0386819690376459 ENSG00000162600 OMA1
ENST00000426139 0.843944358146114 0.601288636094815 -0.0380520388309206 ENSG00000162600 OMA1
ENST00000453710 0.697625391856604 0.369665752005578 -0.0664473344293659 ENSG00000162600 OMA1
ENST00000472487 0.913647834621488 0.744607432288238 0.0189164518484 ENSG00000162601 MYSM1
ENST00000493821 0.68603094278863 0.35328534705469 0.0538002012846419 ENSG00000162601 MYSM1
ENST00000401044 0.775046207805183 0.483050974059878 0.0425659225701324 ENSG00000162601 MYSM1
ENST00000466774 0.366882031338937 0.0889055603076457 -0.112591950798608 ENSG00000162601 MYSM1
ENST00000483003 0.246361627343128 0.0419522623412559 -0.151224181669122 ENSG00000162601 MYSM1
ENST00000489282 0.139113884686393 0.014601752252085 -0.183415917976391 ENSG00000162601 MYSM1
ENST00000371222 0.89627614419424 0.705124186225527 -0.0168390922056358 ENSG00000177606 JUN
ENST00000474476 0.500830299798578 0.172434083695542 -0.0920767457907698 ENSG00000172456 FGGY
ENST00000371218 0.41216946822884 0.113168576023348 -0.100574019784814 ENSG00000172456 FGGY
ENST00000495718 0.462171514623921 0.14516964360892 -0.0995316345612336 ENSG00000172456 FGGY
ENST00000303721 0.41216946822884 0.113168576023348 -0.100574019784814 ENSG00000172456 FGGY
ENST00000430447 0.331611966648415 0.0728754091666118 -0.117158640322451 ENSG00000172456 FGGY
ENST00000371212 0.432937872915192 0.125829065849598 -0.097483969120218 ENSG00000172456 FGGY
ENST00000475949 0.596260334712297 0.255239545483065 -0.0816163492493837 ENSG00000172456 FGGY
ENST00000485720 0.831281588091845 0.577293036333635 -0.0412545830140944 ENSG00000172456 FGGY
ENST00000371210 0.583789670130449 0.242597816413305 -0.0800574821422114 ENSG00000172456 FGGY
ENST00000493891 0.630766406828779 0.291207396406988 -0.0779368479220178 ENSG00000172456 FGGY
ENST00000476939 0.678744252127695 0.344440950571249 -0.070733888194554 ENSG00000172456 FGGY
ENST00000371191 0.462207943039248 0.145235805137361 0.103679243700788 ENSG00000162599 NFIA
ENST00000476646 0.434399913287871 0.126814185816875 0.110519283367317 ENSG00000162599 NFIA
ENST00000407417 0.410531116090073 0.111986601626374 0.113620604268057 ENSG00000162599 NFIA
ENST00000479364 0.449828951777284 0.136531918995916 0.107641317524381 ENSG00000162599 NFIA
ENST00000371189 0.388639339729344 0.0997904395623214 0.117577082090413 ENSG00000162599 NFIA
ENST00000403491 0.499813076433705 0.171510835784414 0.0923186264671003 ENSG00000162599 NFIA
ENST00000371187 0.46349924547373 0.146039687969511 0.102267691760156 ENSG00000162599 NFIA
ENST00000485903 0.456903244590522 0.141486440809697 0.105503138469517 ENSG00000162599 NFIA
ENST00000371185 0.462494896915852 0.145418499063676 0.104648692271101 ENSG00000162599 NFIA
ENST00000371184 0.467612545496084 0.149170555481153 0.103677558519395 ENSG00000162599 NFIA
ENST00000606498 0.79424969673412 0.513978819719429 0.0368402957868795 ENSG00000162604 TM2D1
ENST00000294613 0.807608819061794 0.536649840830594 0.0348179869917081 ENSG00000162604 TM2D1
ENST00000472357 0.990809633230733 0.96800678334497 -0.00283858166542273 ENSG00000162604 TM2D1
ENST00000371180 0.807608819061794 0.536649840830594 0.0348179869917081 ENSG00000162604 TM2D1
ENST00000488206 0.783310044569424 0.496012592358491 0.0386348466077102 ENSG00000162604 TM2D1
ENST00000472989 0.585476295487561 0.244250543710546 0.0725094004864224 ENSG00000162604 TM2D1
ENST00000488410 0.744314871893082 0.435085464018925 0.05325372530892 ENSG00000162604 TM2D1
ENST00000468586 0.779424449983286 0.489617989629709 0.0410148432425646 ENSG00000162604 TM2D1
ENST00000371178 0.918253113519902 0.755929000637316 -0.0186032749284562 ENSG00000162604 TM2D1
ENST00000494926 0.935927614906958 0.800982695209178 -0.0150868944639601 ENSG00000162604 TM2D1
ENST00000496465 0.929624925567698 0.784837596245774 -0.0163498370449636 ENSG00000162604 TM2D1
ENST00000371177 0.983212779341214 0.944128413376879 -0.00448117116214096 ENSG00000162604 TM2D1
ENST00000452143 0.932817127993638 0.791551873984489 0.0194812610113613 ENSG00000162607 USP1
ENST00000371146 0.446415326280001 0.134496959103337 0.090938245848668 ENSG00000162607 USP1
ENST00000339950 0.436324551843484 0.128042394145737 0.0930629052657319 ENSG00000162607 USP1
ENST00000251157 0.504675927875213 0.175016538082002 0.0558337052387053 ENSG00000116641 DOCK7
ENST00000454575 0.630882514742762 0.291440251545269 0.0459762828184661 ENSG00000116641 DOCK7
ENST00000340370 0.506298898677247 0.17646326716798 0.0555940095802287 ENSG00000116641 DOCK7
ENST00000489185 0.879880948191066 0.668694520701387 -0.0279383454147061 ENSG00000116641 DOCK7
ENST00000467758 0.796752318330903 0.519328610435629 -0.0440591339092143 ENSG00000116641 DOCK7
ENST00000404627 0.626597781607817 0.286864151756831 0.0585717991860312 ENSG00000116641 DOCK7
ENST00000464312 0.997533973098151 0.99045801634706 0.000856400522169602 ENSG00000116641 DOCK7
ENST00000317868 0.857538825868074 0.626700082393092 -0.0347471552269185 ENSG00000125703 ATG4C
ENST00000371120 0.857538825868074 0.626700082393092 -0.0347471552269185 ENSG00000125703 ATG4C
ENST00000371108 0.82822299597741 0.571657449060319 -0.0398497094627291 ENSG00000088035 ALG6
ENST00000263440 0.854065141321356 0.620314748910885 -0.0351506373269726 ENSG00000088035 ALG6
ENST00000603108 0.853910843341128 0.620011628833113 -0.0351733574059855 ENSG00000088035 ALG6
ENST00000371092 0.966016368013287 0.886019156086392 -0.0106794198223876 ENSG00000142856 ITGB3BP
ENST00000271002 0.966016368013287 0.886019156086392 -0.0106794198223876 ENSG00000142856 ITGB3BP
ENST00000489099 0.967726391073401 0.892674293997292 -0.0100357414210405 ENSG00000142856 ITGB3BP
ENST00000283568 0.900362651306152 0.715064457445777 -0.0277472982939834 ENSG00000142856 ITGB3BP
ENST00000478138 0.701599451754175 0.375505920685157 -0.0548187237916196 ENSG00000142856 ITGB3BP
ENST00000371084 0.0523174430614895 0.00266204517528461 0.121661490351454 ENSG00000079739 PGM1
ENST00000540265 0.0267903416118528 0.000899470916090099 0.132688486148387 ENSG00000079739 PGM1
ENST00000371083 0.0345623955784484 0.00135763449939376 0.135044705677214 ENSG00000079739 PGM1
ENST00000483707 0.183234792036057 0.0244053767377654 0.136538255133828 ENSG00000079739 PGM1
ENST00000371080 0.979602386204315 0.930966342320157 -0.00601227689237295 ENSG00000185483 ROR1
ENST00000371079 0.988666514077487 0.961278008910605 0.00309935368203667 ENSG00000185483 ROR1
ENST00000482426 0.952645868309107 0.848932692945626 -0.0135769875281075 ENSG00000185483 ROR1
ENST00000545203 0.92308511322248 0.767220794563774 0.0215363916073556 ENSG00000185483 ROR1
ENST00000371073 0.904951892426272 0.725355912801605 0.0206259805301376 ENSG00000158966 CACHD1
ENST00000290039 0.914180717762476 0.746663072249483 0.0190042849944731 ENSG00000158966 CACHD1
ENST00000495994 0.731330898910822 0.417133852920894 0.0476960602855925 ENSG00000158966 CACHD1
ENST00000470527 0.714851128781491 0.394429513302146 0.0507908301624949 ENSG00000158966 CACHD1
ENST00000342505 0.80624000181696 0.534110195816575 -0.0191282663575788 ENSG00000162434 JAK1
ENST00000481702 0.966705290439836 0.888482147509811 -0.00858339757376901 ENSG00000162434 JAK1
ENST00000465376 0.478356511015571 0.156397870990742 -0.0749125711586632 ENSG00000162434 JAK1
ENST00000471473 0.58090946751688 0.23998308660988 -0.0689503299492416 ENSG00000162434 JAK1
ENST00000494904 0.871163166874973 0.651910814195151 -0.0287235293132009 ENSG00000162434 JAK1
ENST00000545314 0.028835720438438 0.00101900845882794 0.242966914621669 ENSG00000162433 AK4
ENST00000395334 0.0277235204239483 0.000952644112097571 0.244585423721126 ENSG00000162433 AK4
ENST00000327299 0.026886310560286 0.000905832601822159 0.245745191133222 ENSG00000162433 AK4
ENST00000344610 0.503750256824474 0.174413189327454 -0.0566257248039947 ENSG00000116678 LEPR
ENST00000371065 0.831281588091845 0.577268232755248 -0.0248445992850197 ENSG00000213625 LEPROT
ENST00000475108 0.603659787880845 0.263199482824413 -0.058062394445594 ENSG00000213625 LEPROT
ENST00000371059 0.483640973905703 0.15982119678977 -0.0583820500245273 ENSG00000116678 LEPR
ENST00000371060 0.479164666903385 0.156906020984594 -0.058468209017605 ENSG00000116678 LEPR
ENST00000349533 0.471590612040727 0.151939320821434 -0.0593817954209506 ENSG00000116678 LEPR
ENST00000497874 0.580902847676366 0.239956222532808 -0.0645432604112691 ENSG00000213625 LEPROT
ENST00000488747 0.610509809142175 0.269739463186564 -0.0565500214367636 ENSG00000213625 LEPROT
ENST00000484243 0.565779249326069 0.226961950509166 -0.0625794637688438 ENSG00000213625 LEPROT
ENST00000406510 0.492061587788334 0.165888523079688 -0.0575970165991827 ENSG00000116678 LEPR
ENST00000329654 0.156000029842929 0.0181857520967849 0.159272640557859 ENSG00000184588 PDE4B
ENST00000341517 0.157104088064301 0.0184332765361161 0.159671381583718 ENSG00000184588 PDE4B
ENST00000371049 0.123738698722834 0.0119701249591029 0.16763795632934 ENSG00000184588 PDE4B
ENST00000423207 0.100484392405061 0.00814655067837958 0.177482555948926 ENSG00000184588 PDE4B
ENST00000531358 0.255089644607792 0.0446314015515581 0.152558639492094 ENSG00000184588 PDE4B
ENST00000532040 0.203150577507214 0.0294303663705712 0.158717635116915 ENSG00000184588 PDE4B
ENST00000526666 0.202538707179754 0.0292375078452337 0.158869167771369 ENSG00000184588 PDE4B
ENST00000237247 0.699190096966926 0.37191526177439 0.0530420010595913 ENSG00000118473 SGIP1
ENST00000371039 0.691969052785625 0.362041536289435 0.054015491733078 ENSG00000118473 SGIP1
ENST00000493564 0.37954493890158 0.0949255511398831 0.126653212099154 ENSG00000118473 SGIP1
ENST00000424320 0.70051251786882 0.373752286801818 0.0570278459139458 ENSG00000118473 SGIP1
ENST00000371035 0.647779750710889 0.308534762553243 0.0609501682177632 ENSG00000118473 SGIP1
ENST00000468286 0.652188416092507 0.313363874088967 0.0646131087174359 ENSG00000118473 SGIP1
ENST00000497055 0.288495000646093 0.0557486914829694 0.14556704790572 ENSG00000118473 SGIP1
ENST00000371036 0.651197886847342 0.312103792528949 0.060273392445004 ENSG00000118473 SGIP1
ENST00000371037 0.627272904513345 0.28763740443592 0.0630262686402656 ENSG00000118473 SGIP1
ENST00000435165 0.96028508672577 0.870599059317139 -0.0118571727987217 ENSG00000118473 SGIP1
ENST00000371026 0.765771762045699 0.469014693075972 0.0540579544571199 ENSG00000152763 WDR78
ENST00000431318 0.765771762045699 0.469014693075972 0.0540579544571199 ENSG00000152763 WDR78
ENST00000371018 0.784344751179106 0.498333498401442 0.0377576254237303 ENSG00000198160 MIER1
ENST00000355977 0.784344751179106 0.498333498401442 0.0377576254237303 ENSG00000198160 MIER1
ENST00000357692 0.786327642942289 0.501415245295135 0.037558802386167 ENSG00000198160 MIER1
ENST00000401041 0.70381596454557 0.378998006173663 0.0476603730832146 ENSG00000198160 MIER1
ENST00000371014 0.751314168714204 0.44582178170053 0.0413169883589559 ENSG00000198160 MIER1
ENST00000371016 0.751314168714204 0.44582178170053 0.0413169883589559 ENSG00000198160 MIER1
ENST00000371012 0.866962414813894 0.643121913509555 0.0311430977603184 ENSG00000198160 MIER1
ENST00000401042 0.715978620967941 0.395653435811263 0.0469939232797467 ENSG00000198160 MIER1
ENST00000355356 0.760206258098556 0.459454085280117 0.0423011954811994 ENSG00000198160 MIER1
ENST00000479067 0.911372128748088 0.739584435859284 0.0211242395264476 ENSG00000198160 MIER1
ENST00000235345 0.682865202465198 0.349666369937222 0.0451083167004312 ENSG00000116704 SLC35D1
ENST00000506472 0.91480174983533 0.747790645178666 0.0199510757276211 ENSG00000116704 SLC35D1
ENST00000370994 0.132115863254957 0.013354073571024 0.0793537928065496 ENSG00000142864 SERBP1
ENST00000370995 0.151822224855182 0.0173176802907538 0.0741355894379564 ENSG00000142864 SERBP1
ENST00000361219 0.18662779234819 0.0252088568242877 0.0679796629530427 ENSG00000142864 SERBP1
ENST00000370990 0.209911102502216 0.0313317214640631 0.0641625562902807 ENSG00000142864 SERBP1
ENST00000493607 0.166328630261934 0.0204622704116939 0.0957773935340153 ENSG00000142864 SERBP1
ENST00000462814 0.0970944847687207 0.00763362267043619 0.119623298716485 ENSG00000142864 SERBP1
ENST00000484880 0.23955719205612 0.0398858655994336 0.0873757487640849 ENSG00000142864 SERBP1
ENST00000490406 0.37694068890447 0.0934909040535888 0.0691292797040023 ENSG00000142864 SERBP1
ENST00000370986 0.906753549073782 0.729287402579281 -0.0172497257595578 ENSG00000116717 GADD45A
ENST00000370985 0.82675892471624 0.569674669941154 -0.0301899354533699 ENSG00000116717 GADD45A
ENST00000460575 0.667397387604418 0.331512649030808 -0.0562811629492685 ENSG00000116717 GADD45A
ENST00000484245 0.936754183679009 0.803930215413763 -0.0146248659386398 ENSG00000116717 GADD45A
ENST00000370982 0.828232806633065 0.57178842082666 0.0272548339704758 ENSG00000172380 GNG12
ENST00000494936 0.940561236674132 0.813577842256869 0.0151551333245002 ENSG00000172380 GNG12
ENST00000420587 0.439113815780496 0.129807053238928 0.054689393547373 ENSG00000232284 GNG12-AS1
ENST00000413628 0.439526189816008 0.130004549704948 0.0546836644345666 ENSG00000232284 GNG12-AS1
ENST00000370981 0.0254904730714603 0.000837722161341722 0.204488293709524 ENSG00000162595 DIRAS3
ENST00000395201 0.0272399160369087 0.000925851476525827 0.202050584741177 ENSG00000162595 DIRAS3
ENST00000540432 0.945787321797325 0.826631546351713 0.00756878446082291 ENSG00000116729 WLS
ENST00000354777 0.945787321797325 0.826626124622235 0.00756844233331071 ENSG00000116729 WLS
ENST00000262348 0.906269877525961 0.728103714955123 0.0121867421441869 ENSG00000116729 WLS
ENST00000370976 0.89958007569196 0.71246166139511 0.0128924327827091 ENSG00000116729 WLS
ENST00000498615 0.796360219663398 0.518704493856514 -0.0338987234211587 ENSG00000116729 WLS
ENST00000491811 0.715003715636245 0.394598352198023 0.0370834359308175 ENSG00000116729 WLS
ENST00000497187 0.750164948248563 0.444096859571106 0.0317608174901532 ENSG00000116729 WLS
ENST00000534713 0.374537463324119 0.0924360711967458 0.0686357192432819 ENSG00000116729 WLS
ENST00000533537 0.314060105786732 0.0651011879072851 0.0756657080761115 ENSG00000116729 WLS
ENST00000530486 0.782049888526993 0.494143694625806 0.026786449519311 ENSG00000116729 WLS
ENST00000370973 0.840802210206215 0.595566158484867 0.0213718951751972 ENSG00000116729 WLS
ENST00000471243 0.971913063506566 0.905531363108238 -0.00535017905437194 ENSG00000116729 WLS
ENST00000491076 0.999923667129189 0.999623655372698 -2.13771474894889e-05 ENSG00000116729 WLS
ENST00000527864 0.55326977873071 0.214524758112304 0.0618097679425381 ENSG00000116729 WLS
ENST00000370971 0.784169440859925 0.497689091086711 -0.0373161431211779 ENSG00000116729 WLS
ENST00000456315 0.624418255005007 0.284728337354862 -0.0782519047199993 ENSG00000024526 DEPDC1
ENST00000370966 0.624418255005007 0.284728337354862 -0.0782519047199993 ENSG00000024526 DEPDC1
ENST00000489862 0.558832391498528 0.219885708007435 -0.0936024460373032 ENSG00000024526 DEPDC1
ENST00000370952 0.794765520658798 0.514967059300741 0.0424730234397805 ENSG00000066557 LRRC40
ENST00000370951 0.960554272552709 0.871287909205891 -0.00707576432047461 ENSG00000116754 SRSF11
ENST00000463877 0.755672572905089 0.452281304343274 -0.037503042921506 ENSG00000116754 SRSF11
ENST00000405432 0.847303279147243 0.60691185643875 -0.0220762323276046 ENSG00000116754 SRSF11
ENST00000370950 0.946558697189671 0.828618424274553 -0.00951131096298267 ENSG00000116754 SRSF11
ENST00000454435 0.713650346490412 0.392509895741224 -0.0462897137793253 ENSG00000116754 SRSF11
ENST00000475204 0.777798213718199 0.48704049062957 -0.0345682945627611 ENSG00000116754 SRSF11
ENST00000395136 0.882268345014832 0.675135386079709 -0.0185150702732801 ENSG00000116754 SRSF11
ENST00000436161 0.745294604682504 0.43656563959897 -0.0376933102867433 ENSG00000116754 SRSF11
ENST00000473950 0.708363624099552 0.384904208868594 -0.0447505047733273 ENSG00000116754 SRSF11
ENST00000469170 0.688118214942023 0.35648439412378 -0.0498468385053654 ENSG00000116754 SRSF11
ENST00000486667 0.820117889098166 0.557748905008148 -0.0297287246277689 ENSG00000116754 SRSF11
ENST00000481648 0.70014962820884 0.373267627133675 -0.0482896796296406 ENSG00000116754 SRSF11
ENST00000463116 0.711195987752401 0.389267021819959 -0.0614086855238867 ENSG00000116754 SRSF11
ENST00000484162 0.894148250481561 0.700168604811852 0.0169700034781595 ENSG00000116754 SRSF11
ENST00000370949 0.866449642263655 0.642291468548016 0.0199511837205374 ENSG00000116754 SRSF11
ENST00000463859 0.883462613592402 0.677532416502606 0.0197261069922425 ENSG00000116754 SRSF11
ENST00000460795 0.967000290115113 0.889893952338931 0.00719865634231595 ENSG00000116754 SRSF11
ENST00000461935 0.863211966918882 0.636745573525878 0.0249224975836053 ENSG00000116754 SRSF11
ENST00000489188 0.81352875191281 0.546228051123584 0.0326247234254297 ENSG00000116754 SRSF11
ENST00000370944 0.984108715142148 0.946472453368325 0.00364583069149838 ENSG00000118454 ANKRD13C
ENST00000262346 0.956565246094353 0.860558889464971 -0.00947594793738212 ENSG00000118454 ANKRD13C
ENST00000464236 0.568327946922111 0.22921777806938 0.08759073011885 ENSG00000118454 ANKRD13C
ENST00000490846 0.503538731065226 0.174270457374431 -0.0992873915691458 ENSG00000118454 ANKRD13C
ENST00000498735 0.612412768159661 0.271982059509897 -0.0802740913718838 ENSG00000118454 ANKRD13C
ENST00000411986 0.159766884490441 0.0190561195378327 0.164714389949842 ENSG00000116761 CTH
ENST00000464926 0.398840658269472 0.105756264975882 0.121033239377785 ENSG00000116761 CTH
ENST00000370938 0.168519208436401 0.0209838524705403 0.162075119695686 ENSG00000116761 CTH
ENST00000346806 0.156200344587489 0.0182223108958223 0.167392225950152 ENSG00000116761 CTH
ENST00000450461 0.303681040831793 0.0612421250950092 0.110428344745138 ENSG00000235079 ZRANB2-AS1
ENST00000426999 0.241521312797549 0.040521122425516 0.12164817500057 ENSG00000235079 ZRANB2-AS1
ENST00000370920 0.517296326918278 0.185703165462793 0.0629672233828995 ENSG00000132485 ZRANB2
ENST00000477096 0.363146430194841 0.0871578190941499 0.1013152881891 ENSG00000132485 ZRANB2
ENST00000254821 0.520054220592683 0.188014724792046 0.062562437364013 ENSG00000132485 ZRANB2
ENST00000487510 0.80271422718124 0.528098228796277 0.0371637184130402 ENSG00000132485 ZRANB2
ENST00000479947 0.729093318236069 0.413503642270814 0.0506286561518348 ENSG00000132485 ZRANB2
ENST00000473260 0.758136526140599 0.456027166850296 0.0468367428048904 ENSG00000132485 ZRANB2
ENST00000583678 0.99824893801297 0.994153026233832 -0.000528047900504412 ENSG00000229956 ZRANB2-AS2
ENST00000599146 0.982170827390285 0.940101944663198 -0.00540814465467283 ENSG00000229956 ZRANB2-AS2
ENST00000594152 0.982170827390285 0.940101944663198 -0.00540814465467283 ENSG00000229956 ZRANB2-AS2
ENST00000600103 0.990051842152331 0.965147402824075 -0.00316757533436462 ENSG00000229956 ZRANB2-AS2
ENST00000357731 0.894511244722097 0.701235348496516 -0.0280760351683635 ENSG00000172260 NEGR1
ENST00000608579 0.948729971070618 0.837209241728728 0.014934653170316 ENSG00000229956 ZRANB2-AS2
ENST00000430605 0.948279471754867 0.834575812559966 0.0151800771214694 ENSG00000229956 ZRANB2-AS2
ENST00000306821 0.894318974680837 0.700654209326647 -0.0279800161606683 ENSG00000172260 NEGR1
ENST00000434200 0.831439264585171 0.577604653602179 -0.0416212443424252 ENSG00000172260 NEGR1
ENST00000467479 0.765216442791956 0.468133182575886 -0.0546432357699932 ENSG00000172260 NEGR1
ENST00000370898 0.864345179867292 0.638618948601743 0.0326762975261164 ENSG00000254685 FPGT
ENST00000557284 0.886933559799838 0.6853591788708 0.0278548961941562 ENSG00000259030 FPGT-TNNI3K
ENST00000467578 0.948279471754867 0.834562736165038 -0.0156678750098569 ENSG00000254685 FPGT
ENST00000524915 0.834117967756375 0.582872381166911 0.037599724350603 ENSG00000254685 FPGT
ENST00000370894 0.849121530501576 0.611208561677647 0.036335410071034 ENSG00000254685 FPGT
ENST00000370899 0.878178825378725 0.665404561593446 0.0297342462565116 ENSG00000259030 FPGT-TNNI3K
ENST00000609362 0.860251577921075 0.631200415084188 0.0333479983617058 ENSG00000254685 FPGT
ENST00000482102 0.982170827390285 0.940188366127083 -0.00567374538601442 ENSG00000254685 FPGT
ENST00000529485 0.995076397921022 0.981069533424839 -0.00178988155299203 ENSG00000254685 FPGT
ENST00000370895 0.845738405364073 0.604388459297949 0.035485233599078 ENSG00000259030 FPGT-TNNI3K
ENST00000534632 0.824252630864941 0.565579420394709 0.0391846673788748 ENSG00000259030 FPGT-TNNI3K
ENST00000533006 0.861776384201043 0.633670777493485 0.0326489299975639 ENSG00000259030 FPGT-TNNI3K
ENST00000370891 0.886933559799838 0.6853591788708 0.0278548961941562 ENSG00000116783 TNNI3K
ENST00000370893 0.848034490196482 0.608700488987372 0.0350991442098315 ENSG00000259030 FPGT-TNNI3K
ENST00000534056 0.849116541375953 0.611008195188281 0.0363521026185613 ENSG00000254685 FPGT
ENST00000472069 0.952570380398327 0.848735572018707 -0.0143607503407822 ENSG00000254685 FPGT
ENST00000370872 0.573497430183166 0.233332447824256 0.0632032292803405 ENSG00000116791 CRYZ
ENST00000340866 0.573520381126355 0.233348902657195 0.0632049324520678 ENSG00000116791 CRYZ
ENST00000492102 0.84001846099098 0.59383753068718 0.0331364894780545 ENSG00000116791 CRYZ
ENST00000417775 0.57789449490686 0.23713316231951 0.0599261827385106 ENSG00000116791 CRYZ
ENST00000370871 0.596142267002477 0.255129609112687 0.0610969234669927 ENSG00000116791 CRYZ
ENST00000370870 0.562575011295581 0.223823139228609 0.065558228109382 ENSG00000116791 CRYZ
ENST00000441120 0.654341579763506 0.316453466655447 0.0564420113908906 ENSG00000116791 CRYZ
ENST00000457880 0.207527750543232 0.030673785241121 0.111705772154748 ENSG00000162623 TYW3
ENST00000370867 0.207527750543232 0.030673785241121 0.111705772154748 ENSG00000162623 TYW3
ENST00000421739 0.470001312681776 0.150731652054718 0.0771468455515769 ENSG00000162623 TYW3
ENST00000479111 0.402827005913638 0.107901879219619 0.0868980405102222 ENSG00000162623 TYW3
ENST00000483990 0.775179952025917 0.483238238097157 0.0461140236039761 ENSG00000162623 TYW3
ENST00000467646 0.183234792036057 0.0244084561198749 0.147157000480374 ENSG00000162623 TYW3
ENST00000370841 0.911566949846578 0.739946009579615 -0.0176937467114374 ENSG00000117054 ACADM
ENST00000525881 0.978396278929194 0.926668873565015 -0.00630677122700062 ENSG00000117054 ACADM
ENST00000526129 0.942861690024463 0.819465381919571 -0.0124866148962211 ENSG00000117054 ACADM
ENST00000526196 0.904748598664191 0.724974948212785 -0.0193099023349358 ENSG00000117054 ACADM
ENST00000370834 0.914684751251663 0.747587941811935 -0.017298667559599 ENSG00000117054 ACADM
ENST00000534146 0.979494371843349 0.930640830442646 -0.00601925926652641 ENSG00000117054 ACADM
ENST00000532509 0.964011387618464 0.879937363547588 -0.00873363077763665 ENSG00000117054 ACADM
ENST00000473018 0.988036093313547 0.959560592813228 -0.00350420910758774 ENSG00000117054 ACADM
ENST00000541113 0.888304127732304 0.688294577183317 -0.0220049902794292 ENSG00000117054 ACADM
ENST00000530953 0.947233729432896 0.831245218448384 -0.0122990695145055 ENSG00000117054 ACADM
ENST00000534334 0.940063806941545 0.81270240563883 -0.0130093471070583 ENSG00000117054 ACADM
ENST00000525808 0.899725078082123 0.712760624484849 -0.0199244467817789 ENSG00000117054 ACADM
ENST00000543667 0.899725078082123 0.712760624484849 -0.0199244467817789 ENSG00000117054 ACADM
ENST00000420607 0.937047219828557 0.805102487055103 -0.0134668311638161 ENSG00000117054 ACADM
ENST00000529059 0.924250266542748 0.7705824032636 -0.0160790020039222 ENSG00000117054 ACADM
ENST00000526930 0.887715050537845 0.687051812118332 -0.0252583802520886 ENSG00000117054 ACADM
ENST00000532207 0.850986817257504 0.614386506940132 -0.033082613380878 ENSG00000117054 ACADM
ENST00000528016 0.293774369329324 0.0576078638739764 0.10278054700086 ENSG00000117054 ACADM
ENST00000481374 0.832859954780635 0.580401902930966 -0.0380258715451765 ENSG00000117054 ACADM
ENST00000535300 0.0273485638290229 0.000932235773581761 0.150037121805971 ENSG00000137955 RABGGTB
ENST00000496055 0.0329876881788707 0.0012575069662949 0.146346101683893 ENSG00000137955 RABGGTB
ENST00000319942 0.0349000175327081 0.00137833357195083 0.145397200839961 ENSG00000137955 RABGGTB
ENST00000473406 0.005380168407791 7.8152536863933e-05 0.183827625133232 ENSG00000137955 RABGGTB
ENST00000485459 0.00556163367635733 8.19694221550373e-05 0.180111983568989 ENSG00000137955 RABGGTB
ENST00000370826 0.0263063678664918 0.000876993120695652 0.175307733353645 ENSG00000137955 RABGGTB
ENST00000497648 0.117834509230613 0.0108559134218782 0.148786542585394 ENSG00000137955 RABGGTB
ENST00000462042 0.0503136428246128 0.00249933165175479 0.165700485400807 ENSG00000137955 RABGGTB
ENST00000470201 0.00477186350018526 6.5506542347397e-05 0.184369275887181 ENSG00000137955 RABGGTB
ENST00000471759 0.0303730949033366 0.00110426043220764 0.148802951299244 ENSG00000137955 RABGGTB
ENST00000491266 0.00691202938172323 0.000109814765538512 0.17946513461713 ENSG00000137955 RABGGTB
ENST00000461653 0.00573718996634842 8.55800276740462e-05 0.183138508596522 ENSG00000137955 RABGGTB
ENST00000489450 0.00438455764783179 5.71499363111059e-05 0.193907595233156 ENSG00000137955 RABGGTB
ENST00000467748 0.018674133866677 0.000498085967652313 0.200565709329491 ENSG00000137955 RABGGTB
ENST00000459697 0.852686851774128 0.617789268670929 -0.0350763291328721 ENSG00000137955 RABGGTB
ENST00000328299 0.652188416092507 0.313383943174499 -0.0710115557845358 ENSG00000184005 ST6GALNAC3
ENST00000477717 0.894634619093583 0.70160820810071 -0.0232786611236462 ENSG00000117069 ST6GALNAC5
ENST00000480428 0.56320665290976 0.22445187650974 0.071876229017185 ENSG00000117069 ST6GALNAC5
ENST00000318803 0.873153687417766 0.655633637793953 -0.0271614931241304 ENSG00000117069 ST6GALNAC5
ENST00000496845 0.878916210063432 0.666931222107823 0.0294817622847136 ENSG00000117069 ST6GALNAC5
ENST00000488940 0.70888282696126 0.385924844388362 -0.0600014362137086 ENSG00000117069 ST6GALNAC5
ENST00000370812 0.71670768776047 0.396767305286415 -0.0449851311537634 ENSG00000142892 PIGK
ENST00000445065 0.71670768776047 0.396767305286415 -0.0449851311537634 ENSG00000142892 PIGK
ENST00000370813 0.71631876422337 0.396024602342184 -0.0452828672034494 ENSG00000142892 PIGK
ENST00000487906 0.755714475375225 0.452504378843454 -0.042133119098009 ENSG00000142892 PIGK
ENST00000359130 0.645138220933854 0.305603325962172 -0.0662056232692981 ENSG00000142892 PIGK
ENST00000478391 0.613298235505601 0.272803686590962 -0.0713068926468486 ENSG00000142892 PIGK
ENST00000354567 0.761183012475966 0.460773465201685 -0.0467667340036629 ENSG00000154027 AK5
ENST00000344720 0.706823844222039 0.382432944312382 -0.0556539507081803 ENSG00000154027 AK5
ENST00000530826 0.918415215250333 0.756647874477189 -0.021909498631401 ENSG00000154027 AK5
ENST00000527263 0.747041752245111 0.439159220277519 -0.0547929602663362 ENSG00000154027 AK5
ENST00000481346 0.31159221824438 0.0641516140221634 0.099853125632155 ENSG00000036549 ZZZ3
ENST00000370801 0.413718904481006 0.114379982852968 0.072876632848424 ENSG00000036549 ZZZ3
ENST00000476275 0.39083617562232 0.101076326894714 0.0789608478014141 ENSG00000036549 ZZZ3
ENST00000370798 0.394458115231096 0.103079462141469 0.0756002715927215 ENSG00000036549 ZZZ3
ENST00000433749 0.90047741551453 0.715312598342327 0.0235302853637764 ENSG00000036549 ZZZ3
ENST00000414381 0.904807183524134 0.725043315668447 0.0230691867255296 ENSG00000036549 ZZZ3
ENST00000463166 0.961356648134328 0.873311862118545 0.010582455210469 ENSG00000036549 ZZZ3
ENST00000469944 0.87241488579904 0.653845395521222 -0.0309998893387912 ENSG00000036549 ZZZ3
ENST00000370794 0.307614009137647 0.0627325873563688 -0.0938185648820247 ENSG00000077254 USP33
ENST00000481579 0.128482449304469 0.0127343175079261 -0.137274204924155 ENSG00000077254 USP33
ENST00000357428 0.25324367815755 0.0441675154981948 -0.102239408894765 ENSG00000077254 USP33
ENST00000370793 0.307614009137647 0.0627325873563688 -0.0938185648820247 ENSG00000077254 USP33
ENST00000533928 0.0394071683998865 0.00168154935091004 -0.231567390276607 ENSG00000077254 USP33
ENST00000370792 0.650325986804284 0.311194889794739 -0.0545304372661906 ENSG00000077254 USP33
ENST00000527390 0.256131854168083 0.0449118284934648 -0.140309313988079 ENSG00000077254 USP33
ENST00000498328 0.824687162539147 0.566424012975209 -0.0434943890667134 ENSG00000077254 USP33
ENST00000461986 0.89358422750714 0.697906993490228 -0.0279708014095939 ENSG00000077254 USP33
ENST00000531637 0.553643129235793 0.214846489637856 -0.0931990101304079 ENSG00000077254 USP33
ENST00000462192 0.600171677162905 0.259433236134774 -0.0855137675433947 ENSG00000077254 USP33
ENST00000524536 0.795982382250728 0.518012548942562 0.0427618153993218 ENSG00000077254 USP33
ENST00000525113 0.827334079572267 0.570364041000298 0.0383936145381103 ENSG00000077254 USP33
ENST00000528150 0.693363935732461 0.364129813625009 0.0613916803080555 ENSG00000077254 USP33
ENST00000530709 0.585373231780864 0.243972727282712 0.0803476925279371 ENSG00000077254 USP33
ENST00000524778 0.648516796874737 0.309289134351356 0.0705634338888934 ENSG00000077254 USP33
ENST00000370791 0.578981704417039 0.238011113002134 0.0618886256392539 ENSG00000180488 FAM73A
ENST00000443751 0.735764012011658 0.423153487445251 0.0439136630792063 ENSG00000180488 FAM73A
ENST00000476203 0.54531652005882 0.207905994610725 0.0774922551888745 ENSG00000180488 FAM73A
ENST00000421331 0.0780270378752566 0.00529974776464914 -0.199974891364881 ENSG00000235927 NEXN-AS1
ENST00000401035 0.268727426029202 0.048764090804622 -0.110285782701366 ENSG00000162614 NEXN
ENST00000457030 0.118988961569127 0.0110679382568461 -0.136525441077308 ENSG00000162614 NEXN
ENST00000330010 0.097363904663584 0.00766416139013174 -0.142430316283108 ENSG00000162614 NEXN
ENST00000294624 0.058004761006565 0.00321031689383906 -0.16119506298998 ENSG00000162614 NEXN
ENST00000334785 0.117299976439878 0.0107802829097393 -0.135670675792667 ENSG00000162614 NEXN
ENST00000440324 0.231908520883575 0.0376105247106193 -0.11438947265479 ENSG00000162614 NEXN
ENST00000342754 0.119463615977238 0.0111562638101014 -0.139710207003723 ENSG00000162614 NEXN
ENST00000464998 0.516181041706778 0.184500088922694 -0.0816725864820891 ENSG00000162614 NEXN
ENST00000480732 0.16417325737411 0.0199905887705546 -0.130246778067369 ENSG00000162614 NEXN
ENST00000470735 0.0152850733159974 0.000362814428945232 -0.214608325232261 ENSG00000162614 NEXN
ENST00000492724 0.712071937166176 0.390369674508451 -0.0547633789975102 ENSG00000162613 FUBP1
ENST00000488814 0.756424796987115 0.453621009947825 -0.0499139182689338 ENSG00000162613 FUBP1
ENST00000492405 0.699653436695603 0.372361463512924 -0.0574601789370075 ENSG00000162613 FUBP1
ENST00000489495 0.856806740044091 0.62489315063592 -0.0349713232556396 ENSG00000162613 FUBP1
ENST00000480673 0.576725097828557 0.236120755048657 -0.0900097723005285 ENSG00000162613 FUBP1
ENST00000474632 0.716318917476205 0.396080835265017 -0.0619809549555064 ENSG00000162613 FUBP1
ENST00000294623 0.718550795651304 0.399381532156051 0.0381075170968748 ENSG00000162613 FUBP1
ENST00000370768 0.662211422766768 0.324924329372464 0.0433261568700189 ENSG00000162613 FUBP1
ENST00000370767 0.662211422766768 0.324924329372464 0.0433261568700189 ENSG00000162613 FUBP1
ENST00000436586 0.70417883612256 0.379377940210929 0.0390003215361876 ENSG00000162613 FUBP1
ENST00000487684 0.67128100714642 0.335872322842953 -0.0649485860096958 ENSG00000162613 FUBP1
ENST00000470287 0.987646026531006 0.958487398463922 -0.00320053870052496 ENSG00000162613 FUBP1
ENST00000421641 0.708223679369242 0.384603729317162 0.0425178942109822 ENSG00000162613 FUBP1
ENST00000487931 0.718840898612892 0.399840622654713 -0.0495582662772194 ENSG00000162616 DNAJB4
ENST00000477671 0.641289709693896 0.301695996289073 -0.0575609926705233 ENSG00000162616 DNAJB4
ENST00000484662 0.687215108091138 0.354840295129422 -0.0531451753067009 ENSG00000162616 DNAJB4
ENST00000476882 0.74395593316728 0.434488795830521 -0.0483257365371935 ENSG00000137960 GIPC2
ENST00000426517 0.656495121778978 0.318608268384311 -0.0546868560826302 ENSG00000162616 DNAJB4
ENST00000370763 0.866300619538375 0.641820775329778 -0.0296335085996393 ENSG00000162616 DNAJB4
ENST00000476396 0.902948088834486 0.721079697713737 -0.0218339075274195 ENSG00000162616 DNAJB4
ENST00000370758 0.0148704674152842 0.000345227084508781 0.231382265628174 ENSG00000122420 PTGFR
ENST00000497923 0.0276937509938364 0.000950785233424399 0.215537326352481 ENSG00000122420 PTGFR
ENST00000370757 0.0107560647320146 0.000210956016068938 0.239302829723653 ENSG00000122420 PTGFR
ENST00000370756 0.0107560647320146 0.000210956016068938 0.239302829723653 ENSG00000122420 PTGFR
ENST00000401034 0.784547377951217 0.498944077735161 0.0458370370986875 ENSG00000162618 ELTD1
ENST00000370742 0.533403381162458 0.198211914815755 0.0745842678871499 ENSG00000162618 ELTD1
ENST00000370723 0.035433366493046 0.00141575740110609 0.150719159735193 ENSG00000117114 LPHN2
ENST00000370730 0.04167504250145 0.00183536158952271 0.143138220094696 ENSG00000117114 LPHN2
ENST00000370728 0.04167504250145 0.00183536158952271 0.143138220094696 ENSG00000117114 LPHN2
ENST00000370727 0.035433366493046 0.00141575740110609 0.150719159735193 ENSG00000117114 LPHN2
ENST00000370725 0.035433366493046 0.00141575740110609 0.150719159735193 ENSG00000117114 LPHN2
ENST00000370721 0.035433366493046 0.00141575740110609 0.150719159735193 ENSG00000117114 LPHN2
ENST00000469377 0.0417727367699421 0.00184312576142223 0.143121870732495 ENSG00000117114 LPHN2
ENST00000359929 0.0436321155324567 0.00198353625169747 0.14521371044241 ENSG00000117114 LPHN2
ENST00000370713 0.0390134453866534 0.00164978899858085 0.144100827213327 ENSG00000117114 LPHN2
ENST00000394879 0.0385904915460155 0.00161774059790504 0.14446190946545 ENSG00000117114 LPHN2
ENST00000370717 0.0385904915460155 0.00161774059790504 0.14446190946545 ENSG00000117114 LPHN2
ENST00000335786 0.0385904915460155 0.00161774059790504 0.14446190946545 ENSG00000117114 LPHN2
ENST00000271029 0.0385904915460155 0.00161774059790504 0.14446190946545 ENSG00000117114 LPHN2
ENST00000370715 0.0390134453866534 0.00164978899858085 0.144100827213327 ENSG00000117114 LPHN2
ENST00000319517 0.0390134453866534 0.00164978899858085 0.144100827213327 ENSG00000117114 LPHN2
ENST00000449420 0.00584691198496341 8.79781355632066e-05 0.19665094818839 ENSG00000117114 LPHN2
ENST00000468283 0.327716464641398 0.0712371542020989 0.131127924974429 ENSG00000117114 LPHN2
ENST00000402328 0.166608794889321 0.0205171682444296 0.140635546220498 ENSG00000117114 LPHN2
ENST00000464775 0.151999393430613 0.017384675323884 0.161203447605525 ENSG00000117114 LPHN2
ENST00000472424 0.283848728816865 0.0541022686897148 0.129411658328646 ENSG00000117114 LPHN2
ENST00000472688 0.885584572880842 0.682171345743856 0.0228723398340891 ENSG00000137941 TTLL7
ENST00000260505 0.947233729432896 0.831381865013926 0.0114244580885576 ENSG00000137941 TTLL7
ENST00000474957 0.947233729432896 0.831381865013926 0.0114244580885576 ENSG00000137941 TTLL7
ENST00000488014 0.947233729432896 0.831328407148174 0.0114281511247687 ENSG00000137941 TTLL7
ENST00000477524 0.947233729432896 0.831328407148174 0.0114281511247687 ENSG00000137941 TTLL7
ENST00000480174 0.915624763294703 0.749540254460667 0.0172310624684672 ENSG00000137941 TTLL7
ENST00000485638 0.731771028447799 0.41769629164043 0.0442227495388354 ENSG00000137941 TTLL7
ENST00000482783 0.990910061768145 0.968210480033765 0.00225205007463837 ENSG00000137941 TTLL7
ENST00000370689 0.743595026856138 0.43382905584886 0.0429662607814245 ENSG00000142875 PRKACB
ENST00000370688 0.949224296342424 0.838927779648715 -0.0119290033651435 ENSG00000142875 PRKACB
ENST00000370685 0.733461107648904 0.42008446799354 0.0473933577776282 ENSG00000142875 PRKACB
ENST00000470673 0.609017038369063 0.268295701906962 -0.0783961989675563 ENSG00000142875 PRKACB
ENST00000446538 0.400003048784237 0.106283588380511 -0.121059788968522 ENSG00000142875 PRKACB
ENST00000370684 0.466455173883112 0.148379785906661 -0.106317772076653 ENSG00000142875 PRKACB
ENST00000436133 0.326202820208679 0.0704933914227613 -0.135367999378329 ENSG00000142875 PRKACB
ENST00000370682 0.741274487720534 0.430483120679102 0.0465220475762319 ENSG00000142875 PRKACB
ENST00000394838 0.741274487720534 0.430483120679102 0.0465220475762319 ENSG00000142875 PRKACB
ENST00000432111 0.452822748895405 0.13869365594269 -0.109473364136979 ENSG00000142875 PRKACB
ENST00000450730 0.268064759137683 0.0485708501178211 -0.145598378218528 ENSG00000142875 PRKACB
ENST00000370680 0.462173325740476 0.145186142043357 -0.107167011786949 ENSG00000142875 PRKACB
ENST00000413538 0.326458446750365 0.0705988758809613 -0.133148420838344 ENSG00000142875 PRKACB
ENST00000417530 0.304908865729678 0.0616972183055518 -0.137463028885575 ENSG00000142875 PRKACB
ENST00000394839 0.726286643107908 0.409251504717791 0.0486246651568413 ENSG00000142875 PRKACB
ENST00000370656 0.933393656380712 0.793584333351852 -0.0152143239780344 ENSG00000117133 RPF1
ENST00000370654 0.717358738807295 0.397833948286962 0.0410036079231289 ENSG00000117133 RPF1
ENST00000487806 0.815916401322995 0.550593126375499 0.0299607267920605 ENSG00000174021 GNG5
ENST00000370645 0.747349962231187 0.439972781927985 0.0355432547060254 ENSG00000174021 GNG5
ENST00000370641 0.747349962231187 0.439972781927985 0.0355432547060254 ENSG00000174021 GNG5
ENST00000263717 0.785049804620173 0.499769371063968 0.0405146192428084 ENSG00000122432 SPATA1
ENST00000490879 0.349343132186427 0.0806720469808858 -0.126417465501452 ENSG00000122432 SPATA1
ENST00000431031 0.356752081034736 0.083973256471892 -0.125531132741261 ENSG00000122432 SPATA1
ENST00000554297 0.412500692317193 0.113555015431125 -0.117995437757494 ENSG00000122432 SPATA1
ENST00000460286 0.370070524735964 0.0904574000428968 0.107185272746025 ENSG00000122432 SPATA1
ENST00000370630 0.141048347395413 0.015030084112587 0.140524168367865 ENSG00000117151 CTBS
ENST00000477677 0.0809912934644189 0.00565229462847612 0.161876477883104 ENSG00000117151 CTBS
ENST00000465118 0.118443737150158 0.0109416483550414 0.150159880855799 ENSG00000117151 CTBS
ENST00000370625 0.069632631795313 0.00435189544610542 0.169178591216442 ENSG00000117151 CTBS
ENST00000437941 0.762500257985815 0.463661179246721 0.0473613282735296 ENSG00000117155 SSX2IP
ENST00000342203 0.762500257985815 0.463661179246721 0.0473613282735296 ENSG00000117155 SSX2IP
ENST00000481102 0.713879537194765 0.393014576916893 0.0534753946854413 ENSG00000117155 SSX2IP
ENST00000476905 0.729093318236069 0.413500533566422 0.0511056501570929 ENSG00000117155 SSX2IP
ENST00000605755 0.753583192782262 0.449059536737681 0.0473144566833012 ENSG00000117155 SSX2IP
ENST00000603677 0.684737122783923 0.351678729447903 0.0579146685184986 ENSG00000117155 SSX2IP
ENST00000370612 0.675025176783461 0.340151442833493 0.0594131434192248 ENSG00000117155 SSX2IP
ENST00000460500 0.434852983559838 0.127080300455488 0.108535540645516 ENSG00000117155 SSX2IP
ENST00000422026 0.778146312533259 0.487903070671743 0.0504978130715906 ENSG00000117155 SSX2IP
ENST00000341460 0.744474890720899 0.435331209332252 -0.0505344974757342 ENSG00000097096 SYDE2
ENST00000234668 0.707705659943017 0.383667292736352 -0.0627139450566957 ENSG00000097096 SYDE2
ENST00000294661 0.783887734877201 0.496898091326579 0.035798632239168 ENSG00000162642 C1orf52
ENST00000471115 0.780272569082413 0.491170169449739 0.0364750710627701 ENSG00000162642 C1orf52
ENST00000344356 0.718170860322031 0.398981921916111 0.052231391774395 ENSG00000162642 C1orf52
ENST00000493514 0.718170860322031 0.398981921916111 0.052231391774395 ENSG00000162642 C1orf52
ENST00000370580 0.686503345827888 0.353769064797663 -0.0575874698972688 ENSG00000142867 BCL10
ENST00000427819 0.276540737007323 0.0513899767820614 -0.0876434768374884 ENSG00000223653 RP11-131L23.1
ENST00000426125 0.205045311206835 0.0299446244300777 -0.108394222684078 ENSG00000223653 RP11-131L23.1
ENST00000535924 0.194828446884946 0.0273782531404931 -0.117033271485355 ENSG00000153904 DDAH1
ENST00000284031 0.17782201124404 0.0229674572052762 -0.117803086490676 ENSG00000153904 DDAH1
ENST00000483110 0.194828446884946 0.0273782531404931 -0.117033271485355 ENSG00000153904 DDAH1
ENST00000539042 0.178473947160935 0.023087580303159 -0.117694329218509 ENSG00000153904 DDAH1
ENST00000426972 0.141027269178898 0.0150178205763557 -0.147825646447125 ENSG00000153904 DDAH1
ENST00000542148 0.10627340016795 0.00905857156127387 -0.135137942288692 ENSG00000153904 DDAH1
ENST00000488557 0.452020466098063 0.138087933324694 -0.0791227198661481 ENSG00000153904 DDAH1
ENST00000498304 0.324332253194632 0.0695149372678449 -0.10393374966794 ENSG00000153904 DDAH1
ENST00000467530 0.307383871964236 0.0626139747489938 -0.114950906257243 ENSG00000153904 DDAH1
ENST00000472448 0.515240751160333 0.183451086822358 -0.0880392854453329 ENSG00000153904 DDAH1
ENST00000467666 0.355482283560004 0.0832559412393236 -0.110385413748013 ENSG00000153904 DDAH1
ENST00000451137 0.93562720713042 0.799358553727289 -0.00957452282092495 ENSG00000142871 CYR61
ENST00000480413 0.82196496810959 0.561554586649164 0.0245774509998141 ENSG00000142871 CYR61
ENST00000431532 0.761692521223088 0.461909380111425 -0.0338401991494851 ENSG00000117174 ZNHIT6
ENST00000370574 0.719317607279896 0.400400054889322 -0.0382334067984366 ENSG00000117174 ZNHIT6
ENST00000359242 0.651556667580574 0.312571535960758 0.0603160632713301 ENSG00000122417 ODF2L
ENST00000460698 0.638894649243786 0.298953592576692 0.0646920830021215 ENSG00000122417 ODF2L
ENST00000394731 0.645987853668089 0.306639465137218 0.0610592188829512 ENSG00000122417 ODF2L
ENST00000370566 0.645987853668089 0.306639465137218 0.0610592188829512 ENSG00000122417 ODF2L
ENST00000370567 0.645987853668089 0.306639465137218 0.0610592188829512 ENSG00000122417 ODF2L
ENST00000317336 0.645987853668089 0.306639465137218 0.0610592188829512 ENSG00000122417 ODF2L
ENST00000462648 0.20777679509468 0.0307573316348468 0.151912710862075 ENSG00000122417 ODF2L
ENST00000294678 0.641007017374034 0.301439367667284 0.0613795451294934 ENSG00000122417 ODF2L
ENST00000531412 0.410667587424035 0.112094256498644 0.121152587611894 ENSG00000122417 ODF2L
ENST00000476054 0.621943946999407 0.282466178583128 0.0762551960527306 ENSG00000122417 ODF2L
ENST00000524695 0.988258742308826 0.959963933772857 0.00334031784844875 ENSG00000122417 ODF2L
ENST00000534092 0.947233729432896 0.831151966115117 0.0152686242961438 ENSG00000122417 ODF2L
ENST00000496592 0.933947201343404 0.79493689607496 0.0172732275374857 ENSG00000122417 ODF2L
ENST00000488879 0.844279771825057 0.601946789079791 0.0322075389344039 ENSG00000122417 ODF2L
ENST00000479890 0.844279771825057 0.60194123818943 0.0322064835831538 ENSG00000122417 ODF2L
ENST00000486557 0.991935419354441 0.971039744397004 -0.00260723334683672 ENSG00000122417 ODF2L
ENST00000472368 0.918526223964961 0.757124198590825 0.0224060589028838 ENSG00000122417 ODF2L
ENST00000394733 0.804557109241208 0.530802526178764 0.0419178300570536 ENSG00000122417 ODF2L
ENST00000478286 0.829570028737187 0.574125824976586 0.0374092108660525 ENSG00000122417 ODF2L
ENST00000486215 0.648516796874737 0.309255194610148 0.0739423478178705 ENSG00000122417 ODF2L
ENST00000370558 0.802525878440577 0.527804941860638 0.0248854809950719 ENSG00000097033 SH3GLB1
ENST00000535010 0.838861166858424 0.591615076310634 0.0221780323052239 ENSG00000097033 SH3GLB1
ENST00000482504 0.797391776588036 0.520109120776787 0.0277934719283718 ENSG00000097033 SH3GLB1
ENST00000602603 0.375302684195088 0.0927937652797407 0.0974909029117655 ENSG00000097033 SH3GLB1
ENST00000331835 0.468787693394173 0.149796784173695 0.0614605561887595 ENSG00000183291 SEP15
ENST00000370554 0.472113957460594 0.152350356372881 0.0621354563810378 ENSG00000183291 SEP15
ENST00000469566 0.491022358437062 0.165090274608788 0.0596603383862782 ENSG00000183291 SEP15
ENST00000401030 0.567459218847 0.228568904445453 0.0531595585676163 ENSG00000183291 SEP15
ENST00000497861 0.638334909924005 0.298359168200282 0.0481652329881388 ENSG00000183291 SEP15
ENST00000467557 0.812710736259634 0.545173931872029 -0.0375952565906437 ENSG00000183291 SEP15
ENST00000370551 0.937071480280958 0.805203399018085 -0.0145530882415642 ENSG00000153936 HS2ST1
ENST00000370550 0.750616215641512 0.444807822409916 0.0379429324042491 ENSG00000153936 HS2ST1
ENST00000591456 0.968147407471539 0.893601352253709 -0.00891623936008333 ENSG00000153936 HS2ST1
ENST00000370548 0.594498725982009 0.253004200619075 0.0602508207132059 ENSG00000267561 RP5-1052I5.2
ENST00000356813 0.585406597792593 0.244069882718868 0.0615672620270812 ENSG00000153936 HS2ST1
ENST00000370544 0.169124922499316 0.0211380696999275 0.0937921792438979 ENSG00000143013 LMO4
ENST00000495705 0.184186079988667 0.024631118629935 0.110705709843373 ENSG00000143013 LMO4
ENST00000370542 0.141084724573809 0.0150389712209518 0.107545038029054 ENSG00000143013 LMO4
ENST00000489303 0.0990931553041366 0.00795499752710876 0.119864310654963 ENSG00000143013 LMO4
ENST00000316005 0.978203273668424 0.925789393823471 0.00500123165277387 ENSG00000065243 PKN2
ENST00000370521 0.577935071582941 0.237163496504984 -0.057107463763997 ENSG00000065243 PKN2
ENST00000370505 0.686691160068009 0.354041538623104 -0.0432306218760598 ENSG00000065243 PKN2
ENST00000370513 0.738445572913418 0.426765457790184 -0.0376594281899051 ENSG00000065243 PKN2
ENST00000436111 0.62969039510029 0.290277269576607 -0.0666004081979694 ENSG00000065243 PKN2
ENST00000544045 0.34805904948715 0.0800670586401794 -0.0860247244685397 ENSG00000065243 PKN2
ENST00000449189 0.379251289453062 0.0948002732502351 -0.11876741194537 ENSG00000065243 PKN2
ENST00000495119 0.586141752369849 0.24469025198596 -0.0817762442238371 ENSG00000065243 PKN2
ENST00000370500 0.816303584621564 0.551086338337671 0.0370114883514614 ENSG00000137947 GTF2B
ENST00000448623 0.862115398663008 0.634749800206582 0.0298266332199771 ENSG00000137947 GTF2B
ENST00000494819 0.73254877780397 0.418529922419107 0.0527407715777301 ENSG00000137947 GTF2B
ENST00000418217 0.845738405364073 0.604381096569761 0.0342084099679758 ENSG00000137947 GTF2B
ENST00000486078 0.991935419354441 0.971057776421919 0.00247075618478163 ENSG00000137947 GTF2B
ENST00000471296 0.918398617382208 0.756601134081598 -0.0218441980929245 ENSG00000137947 GTF2B
ENST00000471471 0.964658031748506 0.881746936429582 -0.0103374135773127 ENSG00000137947 GTF2B
ENST00000446900 0.794532377390161 0.514415716855775 0.0316912489921992 ENSG00000137944 CCBL2
ENST00000370491 0.75348386699645 0.448900185776644 0.0365987821225107 ENSG00000137944 CCBL2
ENST00000260508 0.758896138213119 0.457416566279499 0.0359333839430747 ENSG00000137944 CCBL2
ENST00000370485 0.757340593628369 0.455028382805922 0.0360800563329558 ENSG00000137944 CCBL2
ENST00000370486 0.602281807216304 0.261873498948191 0.0621246166797783 ENSG00000137944 CCBL2
ENST00000321792 0.252368466755723 0.043829634626981 0.129007340377272 ENSG00000213516 RBMXL1
ENST00000399794 0.26090634495795 0.04636929677858 0.127688842695802 ENSG00000213516 RBMXL1
ENST00000413769 0.379994359969192 0.0952115941508018 0.121628029997626 ENSG00000213516 RBMXL1
ENST00000370481 0.482405015994157 0.15897223863445 0.0724416027849057 ENSG00000117226 GBP3
ENST00000370482 0.482405015994157 0.15897223863445 0.0724416027849057 ENSG00000117226 GBP3
ENST00000489444 0.481991839005962 0.158668487153287 0.0724491989916047 ENSG00000117226 GBP3
ENST00000493594 0.435398901624428 0.127394474347367 0.0775853616736541 ENSG00000117226 GBP3
ENST00000235878 0.328750352098249 0.0716549590084038 0.0939011971925656 ENSG00000117226 GBP3
ENST00000461384 0.86419657329196 0.638302312974638 0.0317775489641215 ENSG00000117226 GBP3
ENST00000445969 0.579351077818383 0.238409871846086 0.0768592726404827 ENSG00000117226 GBP3
ENST00000564665 0.549652281833201 0.211599437671241 0.0792299959783 ENSG00000117226 GBP3
ENST00000475853 0.66113623888559 0.323535587855601 0.0663222036253781 ENSG00000117226 GBP3
ENST00000568006 0.666120186767736 0.329949898172306 0.0655484822492949 ENSG00000117226 GBP3
ENST00000564037 0.483800133830499 0.160017202749186 0.0996870876577446 ENSG00000117226 GBP3
ENST00000370473 0.446322592408473 0.134454575774565 0.0693156714483461 ENSG00000117228 GBP1
ENST00000484970 0.627411306566346 0.287796833313065 -0.0704896529562176 ENSG00000117228 GBP1
ENST00000479889 0.540259772063698 0.203515078556563 -0.083961719903897 ENSG00000117228 GBP1
ENST00000468959 0.604243027505651 0.263925777502054 -0.0737398299067879 ENSG00000117228 GBP1
ENST00000495131 0.380424740237513 0.0955103939459085 0.12111738259417 ENSG00000117228 GBP1
ENST00000469194 0.172954724139151 0.0219456692197542 0.15883174461139 ENSG00000117228 GBP1
ENST00000464839 0.868213228703849 0.64582553676987 -0.0326812797966096 ENSG00000162645 GBP2
ENST00000370466 0.803091631301703 0.528675765667434 -0.0450329418165857 ENSG00000162645 GBP2
ENST00000429074 0.162464570685521 0.019645187764561 0.159302316372915 ENSG00000230735 RP11-413E1.4
ENST00000370454 0.544355396388735 0.207062904339641 0.0628578605901489 ENSG00000171488 LRRC8C
ENST00000479252 0.527390125430745 0.193506721645516 0.0646215987404579 ENSG00000171488 LRRC8C
ENST00000370453 0.341095035524492 0.0769138635669299 0.0757844372438439 ENSG00000271949 RP11-302M6.4
ENST00000482063 0.356789998761838 0.0839923013322855 0.10859141689649 ENSG00000171488 LRRC8C
ENST00000525774 0.700497114721527 0.373696870847073 0.0563823776965745 ENSG00000171492 LRRC8D
ENST00000337338 0.261089008260417 0.0464352622985502 0.097996463956154 ENSG00000171492 LRRC8D
ENST00000394593 0.273885769979976 0.0504296887674599 0.0958001574425478 ENSG00000171492 LRRC8D
ENST00000532201 0.615433661189771 0.2751597349145 0.0688970448415534 ENSG00000171492 LRRC8D
ENST00000414841 0.611802381209116 0.271265246942157 0.0689084320785284 ENSG00000171492 LRRC8D
ENST00000527156 0.569658918782322 0.230284656013011 0.0751017966646501 ENSG00000171492 LRRC8D
ENST00000441269 0.456964488877521 0.141549711773701 0.0886228515209332 ENSG00000171492 LRRC8D
ENST00000394583 0.823605972478119 0.564679253554478 -0.0351568857317383 ENSG00000162664 ZNF326
ENST00000340281 0.832267790787865 0.579313322368719 -0.0338407962951245 ENSG00000162664 ZNF326
ENST00000361911 0.912696840302315 0.742163277907996 -0.0241609746311101 ENSG00000162664 ZNF326
ENST00000370447 0.683566313449605 0.350332894618698 -0.0562829740639026 ENSG00000162664 ZNF326
ENST00000455342 0.792993241684398 0.511689527123165 -0.0401708768038122 ENSG00000162664 ZNF326
ENST00000370440 0.794765520658798 0.51492187003612 -0.0331393493830434 ENSG00000122482 ZNF644
ENST00000347275 0.797505635677982 0.520400539049056 -0.0327448528690397 ENSG00000122482 ZNF644
ENST00000337393 0.771082181631958 0.476594130637546 -0.0351607489009909 ENSG00000122482 ZNF644
ENST00000361321 0.77937431501357 0.489441868457951 -0.0341851652234618 ENSG00000122482 ZNF644
ENST00000467231 0.816422806453852 0.551312844570698 -0.0294698761316696 ENSG00000122482 ZNF644
ENST00000479798 0.94214386869926 0.817167059446692 0.0165433332968712 ENSG00000122482 ZNF644
ENST00000498303 0.594297389849761 0.252742960560359 -0.0711420461763762 ENSG00000122482 ZNF644
ENST00000370425 0.914557066752939 0.747396965963316 0.0238550307397946 ENSG00000162669 HFM1
ENST00000294696 0.914557066752939 0.747396965963316 0.0238550307397946 ENSG00000162669 HFM1
ENST00000370424 0.914557066752939 0.747396965963316 0.0238550307397946 ENSG00000162669 HFM1
ENST00000481900 0.91133906497785 0.739329467220781 0.0246367016695533 ENSG00000162669 HFM1
ENST00000488023 0.91133906497785 0.739329467220781 0.0246367016695533 ENSG00000162669 HFM1
ENST00000448819 0.912842981799639 0.742473146616657 0.0243261074520807 ENSG00000162669 HFM1
ENST00000427444 0.908931939684405 0.734632734543963 0.0251117846336045 ENSG00000162669 HFM1
ENST00000234626 0.90845571900744 0.73349172181563 0.0255422755681657 ENSG00000097046 CDC7
ENST00000428239 0.892099279690143 0.695283695366324 0.0293191082886172 ENSG00000097046 CDC7
ENST00000212355 0.961311888772492 0.873205176223266 -0.00992312475349957 ENSG00000069702 TGFBR3
ENST00000533089 0.947233729432896 0.831494239320319 -0.0137181681002378 ENSG00000069702 TGFBR3
ENST00000370399 0.938887858673436 0.810032718243555 0.0156330228237125 ENSG00000069702 TGFBR3
ENST00000525962 0.951365929343428 0.84543124652678 0.0129557550423082 ENSG00000069702 TGFBR3
ENST00000532540 0.898468770549885 0.709887804111377 0.0241265750419024 ENSG00000069702 TGFBR3
ENST00000465892 0.991558502643317 0.969959245580208 0.00247038588409913 ENSG00000069702 TGFBR3
ENST00000370360 0.925293333838801 0.773106137506152 0.0166978211380816 ENSG00000174842 GLMN
ENST00000534881 0.925293333838801 0.773106137506152 0.0166978211380816 ENSG00000174842 GLMN
ENST00000495106 0.925375147702318 0.773307756339671 0.0166757068681268 ENSG00000174842 GLMN
ENST00000495852 0.874948937880403 0.659663582011311 -0.02743929816994 ENSG00000174842 GLMN
ENST00000463560 0.929094110434692 0.782997933787998 -0.0175928216153187 ENSG00000174842 GLMN
ENST00000610020 0.98438977458475 0.94748634493474 -0.00327599099894315 ENSG00000122484 RPAP2
ENST00000484158 0.997806015772054 0.991946922094813 -0.000659220811289751 ENSG00000122484 RPAP2
ENST00000477322 0.982311848431637 0.941550497985449 0.00494212476411903 ENSG00000122484 RPAP2
ENST00000370331 0.109979470130328 0.00964801701940897 -0.13625898633777 ENSG00000067208 EVI5
ENST00000540033 0.109968805551277 0.00964174991905617 -0.136261954957508 ENSG00000067208 EVI5
ENST00000543509 0.17976607765945 0.0234569097297524 -0.127067370020386 ENSG00000067208 EVI5
ENST00000491940 0.408434197807508 0.110772224574367 -0.0928369879520251 ENSG00000067208 EVI5
ENST00000492513 0.948305502737404 0.835226704104212 -0.0152866112128213 ENSG00000067208 EVI5
ENST00000468580 0.500023988158842 0.171828674475686 -0.0843251550308237 ENSG00000067208 EVI5
ENST00000492613 0.419496754551097 0.117713267464571 -0.100674529729645 ENSG00000067208 EVI5
ENST00000474806 0.119727487807635 0.0112075988625675 -0.154871908581199 ENSG00000067208 EVI5
ENST00000466778 0.0448602527778702 0.00207014877305152 -0.209906397738577 ENSG00000067208 EVI5
ENST00000370321 0.0055589122214143 8.17312474589264e-05 0.117980863323127 ENSG00000122406 RPL5
ENST00000470843 0.0162620897785011 0.000402785008766614 0.123487671298875 ENSG00000122406 RPL5
ENST00000315741 0.00972956140474526 0.000179573408350967 0.130789433417981 ENSG00000122406 RPL5
ENST00000461952 0.0187997035325512 0.00050277060554799 0.126300876286812 ENSG00000122406 RPL5
ENST00000497519 0.112359227390835 0.0100308257214503 0.0953055667673658 ENSG00000122406 RPL5
ENST00000370310 0.636358154368652 0.296794869709685 -0.0731059267076491 ENSG00000154511 FAM69A
ENST00000540243 0.670529386093674 0.335173404077629 0.0508627395658445 ENSG00000143033 MTF2
ENST00000545708 0.670529386093674 0.335173404077629 0.0508627395658445 ENSG00000143033 MTF2
ENST00000370298 0.670529386093674 0.335173404077629 0.0508627395658445 ENSG00000143033 MTF2
ENST00000474314 0.903016584190913 0.721233784187725 0.0238300089478652 ENSG00000143033 MTF2
ENST00000473430 0.86693036078417 0.643051870183888 0.0303878008903778 ENSG00000143033 MTF2
ENST00000494963 0.846906437973282 0.606148348729756 0.0339190311443965 ENSG00000143033 MTF2
ENST00000471953 0.747053610442382 0.439431246925688 0.0410798995154857 ENSG00000143033 MTF2
ENST00000370303 0.729739858573591 0.414649924145634 0.0434326814436538 ENSG00000143033 MTF2
ENST00000467953 0.745975085608311 0.437602096236222 0.0488638080567125 ENSG00000143033 MTF2
ENST00000497976 0.855292685244763 0.622665919710299 0.0323787762755357 ENSG00000143033 MTF2
ENST00000476037 0.850564336008875 0.613376220431693 0.035164205869766 ENSG00000143033 MTF2
ENST00000487263 0.962046596549485 0.875093287196871 0.0112506829935919 ENSG00000143033 MTF2
ENST00000489480 0.563137010158164 0.224393254496436 0.0882744535794704 ENSG00000143033 MTF2
ENST00000370282 0.945830124534022 0.826893306071905 0.0120219589060999 ENSG00000117500 TMED5
ENST00000370290 0.980993932573871 0.935411148210926 0.0045463389863169 ENSG00000117500 TMED5
ENST00000483033 0.420179817599864 0.118158757011503 0.0964684788400221 ENSG00000117500 TMED5
ENST00000479918 0.726829016812077 0.409978753566731 0.043335303552411 ENSG00000117500 TMED5
ENST00000370280 0.953955420635082 0.852407639019156 0.00914521091946707 ENSG00000117500 TMED5
ENST00000343253 0.0288251728761949 0.00101522320977731 -0.14969915501497 ENSG00000122483 CCDC18
ENST00000528942 0.52937044185764 0.195105634743711 -0.08699975357712 ENSG00000122483 CCDC18
ENST00000334652 0.0745749504932036 0.00486580384933755 -0.150486609843709 ENSG00000122483 CCDC18
ENST00000557479 0.0745749504932036 0.00486580384933755 -0.150486609843709 ENSG00000122483 CCDC18
ENST00000338949 0.0745749504932036 0.00486580384933755 -0.150486609843709 ENSG00000122483 CCDC18
ENST00000401026 0.0747352799914917 0.00488390706120629 -0.150486951394926 ENSG00000122483 CCDC18
ENST00000370276 0.0838054294610862 0.00601437821441126 -0.153761251486294 ENSG00000122483 CCDC18
ENST00000481180 0.802630529481851 0.527992139142035 -0.0458381514544628 ENSG00000122483 CCDC18
ENST00000455267 0.17365729136976 0.0220971801103242 -0.161981521203222 ENSG00000122483 CCDC18
ENST00000413606 0.0419801201813372 0.00186216093002107 -0.163685243112596 ENSG00000223745 RP4-717I23.3
ENST00000457025 0.0401110910871333 0.00173469276875527 -0.181096753330018 ENSG00000223745 RP4-717I23.3
ENST00000446528 0.0170903522807975 0.000437228465813533 -0.218378169486984 ENSG00000223745 RP4-717I23.3
ENST00000451302 0.0305740260637953 0.00111334092261009 -0.163240267157448 ENSG00000223745 RP4-717I23.3
ENST00000415150 0.0200068168755847 0.000560633315707643 -0.226657710072858 ENSG00000223745 RP4-717I23.3
ENST00000455474 0.04350887347882 0.0019712374812469 -0.185875538333892 ENSG00000223745 RP4-717I23.3
ENST00000447577 0.0256840768004329 0.000847733560473156 -0.180106369482704 ENSG00000223745 RP4-717I23.3
ENST00000442860 0.0765769926354591 0.00511561328738983 -0.190125617698533 ENSG00000223745 RP4-717I23.3
ENST00000414430 0.0435819455112872 0.00197970764335802 -0.206284670964105 ENSG00000223745 RP4-717I23.3
ENST00000429859 0.0374323400830507 0.00154535277255843 -0.190739447237485 ENSG00000223745 RP4-717I23.3
ENST00000427669 0.043337369297967 0.00196038887742878 -0.206922739846896 ENSG00000223745 RP4-717I23.3
ENST00000424517 0.0201203873093595 0.000568524131527406 -0.227154003641595 ENSG00000223745 RP4-717I23.3
ENST00000450843 0.0844903892524882 0.00609708418053631 -0.159831217920608 ENSG00000223745 RP4-717I23.3
ENST00000440778 0.164944025133513 0.0201383671074823 -0.146499408319225 ENSG00000223745 RP4-717I23.3
ENST00000421202 0.151972625220642 0.0173766970131738 -0.134886602848392 ENSG00000223745 RP4-717I23.3
ENST00000436200 0.182575149128556 0.0241689220661117 -0.154768658682119 ENSG00000223745 RP4-717I23.3
ENST00000432741 0.180347172019924 0.0236019883247856 -0.152793987016373 ENSG00000223745 RP4-717I23.3
ENST00000411670 0.416186582247791 0.115991516751075 -0.0902574929031301 ENSG00000223745 RP4-717I23.3
ENST00000452347 0.486720836811662 0.161813074420546 -0.0956307757897147 ENSG00000223745 RP4-717I23.3
ENST00000438777 0.380661357248409 0.0957593946201827 -0.117324861291835 ENSG00000223745 RP4-717I23.3
ENST00000449305 0.372872295078446 0.0916055411213476 -0.11860073126923 ENSG00000223745 RP4-717I23.3
ENST00000457387 0.384801766121418 0.0978484075166268 -0.116622114616045 ENSG00000223745 RP4-717I23.3
ENST00000445076 0.366489548031061 0.0886149830404589 -0.120073911921658 ENSG00000223745 RP4-717I23.3
ENST00000370272 0.294159252457391 0.0577450796632475 0.0928796045352184 ENSG00000117505 DR1
ENST00000370267 0.236564715476671 0.0389564833522415 0.0946250140275643 ENSG00000117505 DR1
ENST00000481583 0.828714781367553 0.572632148790541 0.0407090182710723 ENSG00000117505 DR1
ENST00000370256 0.942498248952764 0.818422191128536 -0.0117912623773035 ENSG00000137942 FNBP1L
ENST00000271234 0.942498248952764 0.818422191128536 -0.0117912623773035 ENSG00000137942 FNBP1L
ENST00000260506 0.942498248952764 0.818422191128536 -0.0117912623773035 ENSG00000137942 FNBP1L
ENST00000604705 0.954138689548522 0.854352245012993 -0.0101161202750069 ENSG00000137942 FNBP1L
ENST00000370253 0.94813841772816 0.834159041944058 -0.0107683828412378 ENSG00000137942 FNBP1L
ENST00000424449 0.96819602572784 0.893703537700218 -0.00803597782251325 ENSG00000137942 FNBP1L
ENST00000603526 0.957189574494191 0.862526914543265 0.012707071016527 ENSG00000137942 FNBP1L
ENST00000370247 0.593578594045517 0.252008681846018 0.0500005166827513 ENSG00000137936 BCAR3
ENST00000260502 0.737360813254233 0.425233603997365 0.0364825985571995 ENSG00000137936 BCAR3
ENST00000370244 0.899641319677726 0.712564406488991 0.0166029355099523 ENSG00000137936 BCAR3
ENST00000539242 0.900311123000799 0.714923805289006 0.0174528934549821 ENSG00000137936 BCAR3
ENST00000370243 0.745436829210308 0.436957450794412 0.0361806929262722 ENSG00000137936 BCAR3
ENST00000538653 0.996568048966074 0.985713858611639 0.00111817235486074 ENSG00000137936 BCAR3
ENST00000466632 0.750872295542639 0.445186227291325 0.0509818925299741 ENSG00000137936 BCAR3
ENST00000490377 0.772648893151806 0.478851070472797 0.0520874925259056 ENSG00000137936 BCAR3
ENST00000427243 0.869434707027838 0.648602729649639 0.0324837308162874 ENSG00000224093 RP5-1033H22.2
ENST00000417401 0.730379270539947 0.415803174676212 0.0560474932879154 ENSG00000224093 RP5-1033H22.2
ENST00000479503 0.842557852037906 0.59885455922054 0.0320514625631367 ENSG00000137936 BCAR3
ENST00000436063 0.125498295783829 0.0122688726380616 0.118706970970864 ENSG00000067334 DNTTIP2
ENST00000496535 0.420389891288946 0.118303954247842 0.111918569401324 ENSG00000067334 DNTTIP2
ENST00000359208 0.108070093437497 0.00931268429084625 0.123245199045426 ENSG00000067334 DNTTIP2
ENST00000460191 0.0649696473547568 0.00387884231623481 0.13597890035762 ENSG00000067334 DNTTIP2
ENST00000496672 0.3652967644218 0.0881012641892398 0.0877724996392565 ENSG00000067334 DNTTIP2
ENST00000528680 0.965963595753541 0.884966042115314 0.00820961782043046 ENSG00000067334 DNTTIP2
ENST00000370238 0.922094656515401 0.765192708917947 -0.0190744792382044 ENSG00000023909 GCLM
ENST00000467772 0.918398617382208 0.756410106071058 -0.0225362755346613 ENSG00000023909 GCLM
ENST00000552844 0.679336644818115 0.345100988873377 0.0539665015485697 ENSG00000137962 ARHGAP29
ENST00000260526 0.724144326841379 0.405918262695337 0.0471122013474543 ENSG00000137962 ARHGAP29
ENST00000482481 0.761556184120116 0.461323602565711 0.0485051954072554 ENSG00000137962 ARHGAP29
ENST00000370217 0.968105980937008 0.893514211955816 0.00802975467724922 ENSG00000137962 ARHGAP29
ENST00000394233 0.795007455147413 0.515683466819341 0.0303290061380472 ENSG00000117528 ABCD3
ENST00000454898 0.708758229989805 0.38549345090472 0.040953388690724 ENSG00000117528 ABCD3
ENST00000536817 0.680521112720981 0.346412532061325 0.0447681100256033 ENSG00000117528 ABCD3
ENST00000370214 0.79028283987503 0.507952609650865 0.0309016762919176 ENSG00000117528 ABCD3
ENST00000315713 0.842120857653578 0.597898729729534 0.028671236580445 ENSG00000117528 ABCD3
ENST00000468860 0.937842761198394 0.80772867193948 0.0141511009641179 ENSG00000117528 ABCD3
ENST00000493416 0.367155853889643 0.0890236398018382 0.122837495334767 ENSG00000117528 ABCD3
ENST00000484213 0.710429041333773 0.388297339619241 0.0493249372072236 ENSG00000117528 ABCD3
ENST00000464165 0.818760503639635 0.555885545267843 0.0415956795776224 ENSG00000117528 ABCD3
ENST00000334047 0.001054422471837 7.90170861112152e-06 0.259168305765605 ENSG00000117525 F3
ENST00000370207 0.00103403055287818 7.63872029970738e-06 0.259467416845555 ENSG00000117525 F3
ENST00000478217 0.00515194043364612 7.25805812314445e-05 0.24926643937836 ENSG00000117525 F3
ENST00000480356 0.00428177801381986 5.53540540445759e-05 0.242527590175579 ENSG00000117525 F3
ENST00000370206 0.0530256402364961 0.00273637388616991 0.0982795746429491 ENSG00000117519 CNN3
ENST00000538964 0.0565844715574047 0.00306473576505603 0.0986520228999308 ENSG00000117519 CNN3
ENST00000394202 0.0740163463190732 0.0047919556281072 0.0937241663660718 ENSG00000117519 CNN3
ENST00000545882 0.0657368364590035 0.00395188359680853 0.098783731671288 ENSG00000117519 CNN3
ENST00000461018 0.0318568712546481 0.00119139395865268 0.139617072031193 ENSG00000117519 CNN3
ENST00000487539 0.0349923810824543 0.00138861553449447 0.134022356724733 ENSG00000117519 CNN3
ENST00000415017 0.0825993330753478 0.00587096714103538 0.101425739745706 ENSG00000117519 CNN3
ENST00000474409 0.53107659553344 0.196298499054077 0.0520848918356662 ENSG00000117519 CNN3
ENST00000370205 0.283902091757922 0.0541191618402735 0.128208793673952 ENSG00000172339 ALG14
ENST00000604534 0.80654074869453 0.534902339976938 -0.0412772819491905 ENSG00000271092 TMEM56-RWDD3
ENST00000604203 0.897279280171704 0.707423084212929 -0.0242498576000689 ENSG00000271092 TMEM56-RWDD3
ENST00000370202 0.897752267574477 0.708445499645365 -0.0243378653640153 ENSG00000122481 RWDD3
ENST00000429514 0.849748646591715 0.612215112902086 -0.034094992460186 ENSG00000122481 RWDD3
ENST00000263893 0.897913405719645 0.708816866131887 -0.0243138951105497 ENSG00000122481 RWDD3
ENST00000492639 0.783522636298348 0.496379107557015 -0.0469933609709644 ENSG00000122481 RWDD3
ENST00000495272 0.90529384247129 0.725937007966832 -0.0228325732739254 ENSG00000122481 RWDD3
ENST00000497058 0.897913405719645 0.708816866131887 -0.0243138951105497 ENSG00000122481 RWDD3
ENST00000473397 0.905450424942173 0.726405586625049 -0.0228010086609038 ENSG00000122481 RWDD3
ENST00000444665 0.98910806500842 0.962585556546806 0.0033459886457294 ENSG00000228852 RP11-57H12.5
ENST00000468715 0.596424123180184 0.255402524180189 0.0725659664189182 ENSG00000137970 RPL7P9
ENST00000482253 0.520069943074404 0.188045610272547 -0.0798717380370927 ENSG00000117569 PTBP2
ENST00000609116 0.4885271940452 0.163285800346614 -0.0842128449393649 ENSG00000117569 PTBP2
ENST00000460706 0.585379726486328 0.244000107695915 -0.0853953595431144 ENSG00000117569 PTBP2
ENST00000370197 0.515240751160333 0.18358806333329 -0.0793092759204407 ENSG00000117569 PTBP2
ENST00000370198 0.515240751160333 0.18358806333329 -0.0793092759204407 ENSG00000117569 PTBP2
ENST00000476419 0.527181119784335 0.193324872366899 -0.0787696514542317 ENSG00000117569 PTBP2
ENST00000426398 0.515314832381277 0.183702426128698 -0.0793098749394784 ENSG00000117569 PTBP2
ENST00000394184 0.537338142559218 0.201031857618255 -0.0772992701101871 ENSG00000117569 PTBP2
ENST00000541987 0.544450050665771 0.207175492032403 -0.0770490635000142 ENSG00000117569 PTBP2
ENST00000459735 0.60694613175128 0.266480055981685 -0.0674809166411004 ENSG00000117569 PTBP2
ENST00000476783 0.583170148982403 0.242042162480547 -0.0711908009770776 ENSG00000117569 PTBP2
ENST00000492905 0.583170148982403 0.242042162480547 -0.0711908009770776 ENSG00000117569 PTBP2
ENST00000370192 0.907207084109007 0.730102527206977 0.0222858373448706 ENSG00000188641 DPYD
ENST00000422980 0.578763588216826 0.237818671742507 -0.0827322174909202 ENSG00000232878 DPYD-AS1
ENST00000423006 0.629613883341593 0.290168450728727 0.0724900471063545 ENSG00000188641 DPYD
ENST00000306031 0.574940968025488 0.23461435824824 0.0829344703827228 ENSG00000188641 DPYD
ENST00000460019 0.802960260756422 0.528468646268639 -0.0473549527637233 ENSG00000188641 DPYD
ENST00000602672 0.830786813026417 0.576346489588252 0.0416595565345191 ENSG00000269998 RP11-272L13.3
ENST00000424528 0.712346620740932 0.390877470418469 0.0548498172801701 ENSG00000225206 MIR137HG
ENST00000413670 0.0918377704473932 0.00698549379209534 0.170146866040358 ENSG00000225206 MIR137HG
ENST00000538428 0.0801253812169484 0.00555246111762177 0.174355353044498 ENSG00000225206 MIR137HG
ENST00000602852 0.302311611608882 0.0606705741151521 0.115697966352929 ENSG00000225206 MIR137HG
ENST00000602984 0.477475159170976 0.155745303322725 0.0899216498628444 ENSG00000225206 MIR137HG
ENST00000418344 0.881839515322667 0.673697903441857 0.0312237546105706 ENSG00000226053 RP5-1070A16.1
ENST00000370189 0.149863278554538 0.0169132656295257 0.123843946466919 ENSG00000162627 SNX7
ENST00000529992 0.149535414349133 0.016852137044862 0.12386096759082 ENSG00000162627 SNX7
ENST00000306121 0.151736566790709 0.0172866805769739 0.123427068177056 ENSG00000162627 SNX7
ENST00000528824 0.164786801863314 0.0201079308346793 0.122439474676664 ENSG00000162627 SNX7
ENST00000454199 0.16600678432478 0.0203644212571875 0.161305697192119 ENSG00000162627 SNX7
ENST00000361915 0.510053974814661 0.179058513583493 -0.0820810596379791 ENSG00000162688 AGL
ENST00000294724 0.562364313791833 0.223510447616862 -0.0751543770253648 ENSG00000162688 AGL
ENST00000370163 0.562364313791833 0.223510447616862 -0.0751543770253648 ENSG00000162688 AGL
ENST00000370165 0.562364313791833 0.223510447616862 -0.0751543770253648 ENSG00000162688 AGL
ENST00000361302 0.55022507463138 0.212067474809684 -0.0770776269706258 ENSG00000162688 AGL
ENST00000370161 0.586263030565411 0.244917022385653 -0.0718652447639207 ENSG00000162688 AGL
ENST00000361522 0.528074921706131 0.193971523230725 -0.080248339460537 ENSG00000162688 AGL
ENST00000370155 0.988656147086466 0.960998728677756 -0.00287035605144886 ENSG00000117620 SLC35A3
ENST00000465289 0.970787174586368 0.901030126894419 0.00692402121622562 ENSG00000117620 SLC35A3
ENST00000427993 0.986532021782128 0.955143348683246 -0.00324309004357758 ENSG00000117620 SLC35A3
ENST00000533028 0.977966746340687 0.924294875053513 0.00531882306413078 ENSG00000117620 SLC35A3
ENST00000532693 0.510323041535778 0.179252948545371 0.0992072376412418 ENSG00000117620 SLC35A3
ENST00000370153 0.981272386411144 0.936998956826346 -0.00467501312407779 ENSG00000117620 SLC35A3
ENST00000422078 0.858006050010793 0.627380085229516 -0.0293698981293947 ENSG00000117620 SLC35A3
ENST00000370156 0.947099981196794 0.830278014509733 -0.0130478942444745 ENSG00000117620 SLC35A3
ENST00000370152 0.849116541375953 0.610740370626114 0.0229668960890834 ENSG00000156875 HIAT1
ENST00000432294 0.542407146134885 0.205381266050008 0.0622404864933833 ENSG00000241073 RP4-714D9.2
ENST00000421661 0.786054904339536 0.501015459324363 0.0491100510247502 ENSG00000156875 HIAT1
ENST00000370143 0.879716173463848 0.668049434559926 0.0303125268606942 ENSG00000122435 TRMT13
ENST00000370141 0.835865097163686 0.586189317257939 0.0332917615831289 ENSG00000122435 TRMT13
ENST00000482437 0.830441166622594 0.575744734036223 0.037925087428318 ENSG00000122435 TRMT13
ENST00000370139 0.931757924169987 0.789217664286489 0.0189369039391443 ENSG00000122435 TRMT13
ENST00000370132 0.962087916716753 0.875218852414387 0.00827058711674981 ENSG00000137992 DBT
ENST00000370131 0.947193472371241 0.830894957709536 -0.0140825228159439 ENSG00000137992 DBT
ENST00000370128 0.252773113745966 0.0439927552967048 0.0888830849240302 ENSG00000137996 RTCA
ENST00000498617 0.763204792445599 0.464939708173006 0.039520739758563 ENSG00000137996 RTCA
ENST00000483474 0.896892015157662 0.706044046311768 0.0208334551672896 ENSG00000137996 RTCA
ENST00000260563 0.210252992629338 0.0314450938374078 0.0939587718791283 ENSG00000137996 RTCA
ENST00000370126 0.49402745395172 0.167326535969002 -0.0850551944270557 ENSG00000137996 RTCA
ENST00000370125 0.76380978572184 0.465850174187759 -0.0511375572163862 ENSG00000079335 CDC14A
ENST00000336454 0.776647011964875 0.485312339106618 -0.04900642607588 ENSG00000079335 CDC14A
ENST00000544534 0.833718437187806 0.582247739740566 -0.0397505604159885 ENSG00000079335 CDC14A
ENST00000370113 0.667397387604418 0.33149055680071 0.0448387887850258 ENSG00000162694 EXTL2
ENST00000370114 0.698843967859678 0.371376363833153 0.041136004575624 ENSG00000162694 EXTL2
ENST00000535414 0.679596910920034 0.345320010254707 0.0459090988180175 ENSG00000162694 EXTL2
ENST00000450240 0.541864010253235 0.205066554780632 0.064969195783474 ENSG00000162694 EXTL2
ENST00000416479 0.688018436625691 0.3563044251945 0.0494825893032128 ENSG00000162694 EXTL2
ENST00000494907 0.496014901244218 0.168801488111146 0.083920750224832 ENSG00000162694 EXTL2
ENST00000480774 0.779424449983286 0.489660227109123 0.0458680256119053 ENSG00000162694 EXTL2
ENST00000370112 0.832182041898467 0.579092102977389 0.0277906840164177 ENSG00000162695 SLC30A7
ENST00000357650 0.87381125776162 0.657493319959324 0.0219050426195847 ENSG00000162695 SLC30A7
ENST00000370111 0.604680744498897 0.264351549768165 0.0804890036337934 ENSG00000162695 SLC30A7
ENST00000370105 0.882121882458608 0.674566130891209 -0.0220483736899871 ENSG00000117543 DPH5
ENST00000488789 0.804621536449827 0.530992922097345 -0.0323454117992391 ENSG00000117543 DPH5
ENST00000370109 0.851489597717494 0.615565619157546 -0.0263325015648809 ENSG00000117543 DPH5
ENST00000492067 0.932940095584527 0.792130410627831 0.0156963831486512 ENSG00000117543 DPH5
ENST00000427040 0.832421489055106 0.579528708838315 0.039392217088973 ENSG00000117543 DPH5
ENST00000481871 0.925783191899156 0.774673184417986 -0.0162409130611753 ENSG00000117543 DPH5
ENST00000464270 0.823274818241138 0.563930921206979 -0.0302791498144186 ENSG00000117543 DPH5
ENST00000342173 0.815173884324394 0.549226207390462 -0.0314283173394706 ENSG00000117543 DPH5
ENST00000466807 0.818640648840884 0.555676645958263 -0.0310381924779095 ENSG00000117543 DPH5
ENST00000477293 0.818457262928141 0.555194815906969 -0.031054275357773 ENSG00000117543 DPH5
ENST00000498372 0.818457262928141 0.555194815906969 -0.031054275357773 ENSG00000117543 DPH5
ENST00000488176 0.820129658024498 0.557769127954531 -0.0309371904079157 ENSG00000117543 DPH5
ENST00000490732 0.821866397913195 0.561373839159201 -0.0307442776394251 ENSG00000117543 DPH5
ENST00000476507 0.785378080776716 0.500239188761562 -0.0432322362324381 ENSG00000117543 DPH5
ENST00000481982 0.305482417806949 0.0619121220583746 -0.138165501474822 ENSG00000117543 DPH5
ENST00000453011 0.683876380388333 0.350751855522515 -0.0647920801910351 ENSG00000233184 RP11-421L21.3
ENST00000446527 0.784195409343692 0.497807375238876 -0.0444840009421511 ENSG00000233184 RP11-421L21.3
ENST00000416329 0.85578815184399 0.623481631629446 -0.0333354945067769 ENSG00000233184 RP11-421L21.3
ENST00000454721 0.773860702054919 0.481235316327474 0.04847251546425 ENSG00000233184 RP11-421L21.3
ENST00000449473 0.753130353944811 0.44840811215334 0.0499267434025972 ENSG00000233184 RP11-421L21.3
ENST00000305352 0.470368658915769 0.151156054088009 0.0844786453700227 ENSG00000170989 S1PR1
ENST00000475821 0.586320929014295 0.244977737959506 0.0806551291195546 ENSG00000170989 S1PR1
ENST00000358392 0.0762209874643235 0.00505467123212486 0.111490013804293 ENSG00000060718 COL11A1
ENST00000353414 0.0762209874643235 0.00505467123212486 0.111490013804293 ENSG00000060718 COL11A1
ENST00000370096 0.0762209874643235 0.00505891801560615 0.111464761151778 ENSG00000060718 COL11A1
ENST00000470170 0.237542555345344 0.0393041711451928 0.11831938186903 ENSG00000060718 COL11A1
ENST00000512756 0.0789513021050208 0.005420196769312 0.112878732639818 ENSG00000060718 COL11A1
ENST00000465209 0.795325948126554 0.516627146404523 -0.0464495093537402 ENSG00000060718 COL11A1
ENST00000461720 0.559136405189224 0.220115816237404 0.0713021021533821 ENSG00000060718 COL11A1
ENST00000475980 0.388313840116955 0.0996149191004309 0.113157556192405 ENSG00000060718 COL11A1
ENST00000427239 0.00407228717311315 5.09584290329068e-05 0.164610540420555 ENSG00000060718 COL11A1
ENST00000447608 0.0906314780328769 0.00684652903820084 0.128561479691091 ENSG00000060718 COL11A1
ENST00000524631 0.841196873400965 0.596522310613689 -0.0345239455508064 ENSG00000185946 RNPC3
ENST00000531883 0.824516826674049 0.566148243108061 0.042542501071002 ENSG00000185946 RNPC3
ENST00000533099 0.702277237114627 0.376500546741833 -0.0555745007555325 ENSG00000185946 RNPC3
ENST00000527062 0.946271123051673 0.827736574838604 0.0155387028407475 ENSG00000185946 RNPC3
ENST00000423855 0.721126467902332 0.402536245108417 -0.0532195626513365 ENSG00000185946 RNPC3
ENST00000533834 0.317095509519833 0.0664380580743469 -0.135434714833666 ENSG00000185946 RNPC3
ENST00000477657 0.323986337195106 0.0693163300831068 -0.134874321728107 ENSG00000240038 AMY2B
ENST00000361318 0.516972982114327 0.185285016521199 0.0865865724774481 ENSG00000198890 PRMT6
ENST00000370078 0.517003711973597 0.185332754011063 0.0865788619615605 ENSG00000198890 PRMT6
ENST00000565488 0.939222703759555 0.810640959613472 -0.0111070251888895 ENSG00000085491 SLC25A24
ENST00000264128 0.942310922348547 0.817969477078721 -0.0107030124641558 ENSG00000085491 SLC25A24
ENST00000370041 0.957405120776353 0.863267890294243 -0.00836858351245334 ENSG00000085491 SLC25A24
ENST00000405454 0.697685882457149 0.369790745427295 -0.0631569084427341 ENSG00000162636 FAM102B
ENST00000370035 0.673213225639962 0.338260376263614 -0.0674224289628031 ENSG00000162636 FAM102B
ENST00000483371 0.498066862005547 0.170265762673551 -0.101599711963468 ENSG00000162636 FAM102B
ENST00000370025 0.746658514204765 0.438726193434072 -0.0352809000575853 ENSG00000134186 PRPF38B
ENST00000370022 0.902900783941472 0.720733696816429 -0.0223340194402279 ENSG00000134186 PRPF38B
ENST00000467302 0.902900783941472 0.720733696816429 -0.0223340194402279 ENSG00000134186 PRPF38B
ENST00000370021 0.746658514204765 0.438726193434072 -0.0352809000575853 ENSG00000134186 PRPF38B
ENST00000485810 0.986808347707585 0.955966570985378 -0.00348766663802309 ENSG00000134186 PRPF38B
ENST00000483586 0.888832891488719 0.689489641070215 -0.0242458584747321 ENSG00000116266 STXBP3
ENST00000469338 0.81314971813409 0.54575150434429 -0.0371589734460689 ENSG00000116266 STXBP3
ENST00000370008 0.984310284428125 0.947254006924171 -0.00319103804430463 ENSG00000116266 STXBP3
ENST00000485167 0.626906428138526 0.287399217739482 0.0735386231134206 ENSG00000116266 STXBP3
ENST00000472099 0.725942257510748 0.408644927753123 -0.0596767049903988 ENSG00000116266 STXBP3
ENST00000357393 0.977712865958184 0.923299670787536 0.00425147488404936 ENSG00000162641 AKNAD1
ENST00000406462 0.993296769770495 0.9754108662222 0.00177869922318355 ENSG00000121957 GPSM2
ENST00000264126 0.620937905997751 0.280987468998781 -0.0704128403714676 ENSG00000121957 GPSM2
ENST00000369968 0.588063252145526 0.246624687249231 0.0548083152086267 ENSG00000121940 CLCC1
ENST00000369969 0.588063252145526 0.246624687249231 0.0548083152086267 ENSG00000121940 CLCC1
ENST00000356970 0.873632867278375 0.657235660407858 0.020008951907572 ENSG00000121940 CLCC1
ENST00000369971 0.873632867278375 0.657235660407858 0.020008951907572 ENSG00000121940 CLCC1
ENST00000415331 0.873632867278375 0.657235660407858 0.020008951907572 ENSG00000121940 CLCC1
ENST00000369976 0.866312158068367 0.64186733111201 0.0209579970224015 ENSG00000121940 CLCC1
ENST00000473062 0.882121882458608 0.67453452784669 0.0213455701708361 ENSG00000121940 CLCC1
ENST00000482889 0.71763356601072 0.398238191250439 0.0424589702038583 ENSG00000121940 CLCC1
ENST00000369970 0.369585532753941 0.0901399895051606 0.0815287612557934 ENSG00000121940 CLCC1
ENST00000302500 0.54531652005882 0.207974188089061 0.061729699365532 ENSG00000121940 CLCC1
ENST00000348264 0.54531652005882 0.207974188089061 0.061729699365532 ENSG00000121940 CLCC1
ENST00000400794 0.157286265087963 0.0184747043327202 0.105894135280307 ENSG00000085433 WDR47
ENST00000361054 0.157162176655214 0.0184484586771403 0.105766561725952 ENSG00000085433 WDR47
ENST00000369962 0.157162176655214 0.0184484586771403 0.105766561725952 ENSG00000085433 WDR47
ENST00000369965 0.162703882579137 0.019697227728461 0.104632367731004 ENSG00000085433 WDR47
ENST00000357672 0.163906169085764 0.019930154999821 0.10443481028776 ENSG00000085433 WDR47
ENST00000530772 0.42011377929505 0.118081564343825 0.113483267906359 ENSG00000085433 WDR47
ENST00000529074 0.580469396830801 0.239502295733903 0.0854520948322403 ENSG00000085433 WDR47
ENST00000531337 0.670803103442727 0.335461112308985 0.0704029174358475 ENSG00000085433 WDR47
ENST00000461096 0.22934238533145 0.0368603344149519 0.118244448014781 ENSG00000197780 TAF13
ENST00000338366 0.442020202812672 0.131486183871829 0.0861475338540082 ENSG00000197780 TAF13
ENST00000338272 0.795319534973421 0.516521309229538 0.0341617189720101 ENSG00000215717 TMEM167B
ENST00000479160 0.948653917576711 0.836318521350369 -0.0112550889916276 ENSG00000215717 TMEM167B
ENST00000473828 0.958697170725321 0.866450721058056 0.0113597870759354 ENSG00000215717 TMEM167B
ENST00000602755 0.4591818069062 0.143156109521741 -0.108753047977824 ENSG00000270066 SCARNA2
ENST00000458748 0.445893335624736 0.134123262635444 -0.111248283118546 ENSG00000270066 SCARNA2
ENST00000234677 0.230129479273613 0.037057632706433 0.077678538728128 ENSG00000031698 SARS
ENST00000482384 0.343711848135589 0.0780695346023914 -0.116462474813375 ENSG00000031698 SARS
ENST00000477544 0.394302435679169 0.102977641394151 0.0608819596906839 ENSG00000031698 SARS
ENST00000369923 0.229029291387111 0.0367828595929577 0.0777576024587818 ENSG00000031698 SARS
ENST00000471705 0.011372506412631 0.000232515107016938 0.171568723175904 ENSG00000031698 SARS
ENST00000468588 0.136026151204648 0.0140069784557414 0.142107230387477 ENSG00000031698 SARS
ENST00000369904 0.795190550553504 0.516278376350401 -0.0488816312471846 ENSG00000134222 PSRC1
ENST00000409267 0.795190550553504 0.516278376350401 -0.0488816312471846 ENSG00000134222 PSRC1
ENST00000369907 0.795190550553504 0.516278376350401 -0.0488816312471846 ENSG00000134222 PSRC1
ENST00000369909 0.795190550553504 0.516278376350401 -0.0488816312471846 ENSG00000134222 PSRC1
ENST00000438534 0.795190550553504 0.516278376350401 -0.0488816312471846 ENSG00000134222 PSRC1
ENST00000409138 0.795190550553504 0.516278376350401 -0.0488816312471846 ENSG00000134222 PSRC1
ENST00000369903 0.795190550553504 0.516278376350401 -0.0488816312471846 ENSG00000134222 PSRC1
ENST00000256637 0.115267463799796 0.010473401894937 -0.135161140051647 ENSG00000134243 SORT1
ENST00000485149 0.135718827381857 0.0139560517425186 -0.175863806265668 ENSG00000134243 SORT1
ENST00000538502 0.352732839490325 0.0821855948810699 -0.0932132586299058 ENSG00000134243 SORT1
ENST00000493736 0.881135684351939 0.671530517197207 -0.0281828180615679 ENSG00000134243 SORT1
ENST00000482236 0.898774641898782 0.710505353594706 -0.0256229514828625 ENSG00000134243 SORT1
ENST00000271308 0.30674712598729 0.0623814906085033 0.0644922970053115 ENSG00000143106 PSMA5
ENST00000538610 0.260227960231378 0.0461404084384253 0.0681695790626812 ENSG00000143106 PSMA5
ENST00000490870 0.23212245831187 0.0377118540926803 0.0701389476148304 ENSG00000143106 PSMA5
ENST00000477897 0.348080774027228 0.0801044426513311 0.095810940847473 ENSG00000143106 PSMA5
ENST00000484563 0.18565859462175 0.0250170609807711 0.0799334705857354 ENSG00000143106 PSMA5
ENST00000491287 0.119944658301465 0.0112457468867573 0.114679382127281 ENSG00000143106 PSMA5
ENST00000496961 0.967000290115113 0.889970919618291 -0.00919569546041967 ENSG00000174151 CYB561D1
ENST00000310611 0.99451625572207 0.979504734027181 0.0015914939881716 ENSG00000174151 CYB561D1
ENST00000420578 0.967082848379076 0.890335120408053 -0.00916674312176099 ENSG00000174151 CYB561D1
ENST00000528785 0.997940470888519 0.992683649366594 0.000569111690470406 ENSG00000174151 CYB561D1
ENST00000430195 0.9945200268424 0.979577458949665 0.00158564251724437 ENSG00000174151 CYB561D1
ENST00000369851 0.0601456581357215 0.00342350832040807 0.114161650811911 ENSG00000065135 GNAI3
ENST00000351050 0.847811988676124 0.607727510654586 -0.0375076474250982 ENSG00000134183 GNAT2
ENST00000531734 0.703584023745497 0.378550511159853 0.0460508334464498 ENSG00000116337 AMPD2
ENST00000526301 0.191169051808388 0.0263638528278529 0.109396248647157 ENSG00000116337 AMPD2
ENST00000342115 0.204283258548263 0.0297434733022206 0.112303196548043 ENSG00000116337 AMPD2
ENST00000469039 0.642502061271297 0.303038161304598 0.0680343308002867 ENSG00000116337 AMPD2
ENST00000474459 0.447852976237882 0.135259295761793 0.0832621531812353 ENSG00000116337 AMPD2
ENST00000528667 0.19294597927492 0.0267916441643151 0.11529800313075 ENSG00000116337 AMPD2
ENST00000531203 0.448985493191577 0.135967620261167 0.0879434462234736 ENSG00000116337 AMPD2
ENST00000256578 0.179974541528647 0.0234926339236272 0.118595471537925 ENSG00000116337 AMPD2
ENST00000358729 0.140137522319933 0.0148599375126476 0.129353631834174 ENSG00000116337 AMPD2
ENST00000369840 0.154863430067305 0.0179322498134026 0.125777714593745 ENSG00000116337 AMPD2
ENST00000486282 0.444514138925938 0.133100457821869 0.0927838727656057 ENSG00000116337 AMPD2
ENST00000528270 0.518808167770412 0.186860589263807 0.0825089367610995 ENSG00000116337 AMPD2
ENST00000527846 0.501540332728605 0.172965314270956 0.0852090254778405 ENSG00000116337 AMPD2
ENST00000528454 0.198929608858831 0.0283431536139415 0.119034737217465 ENSG00000116337 AMPD2
ENST00000459643 0.702174518121333 0.376337411173199 0.0605864037936529 ENSG00000116337 AMPD2
ENST00000393688 0.153301877460045 0.0176334636541429 0.131431228365094 ENSG00000116337 AMPD2
ENST00000534144 0.618818273024518 0.279024617159828 0.080879677974199 ENSG00000116337 AMPD2
ENST00000525415 0.595293662829455 0.253832769281783 0.0865301188516316 ENSG00000116337 AMPD2
ENST00000524975 0.555448805000385 0.21664508502144 0.0903614809837216 ENSG00000116337 AMPD2
ENST00000529299 0.267203546473878 0.048327677898908 0.133376900399341 ENSG00000116337 AMPD2
ENST00000532851 0.307383871964236 0.0626230487414249 0.118904523591592 ENSG00000116337 AMPD2
ENST00000369843 0.182865237388418 0.0242784818400448 0.135990721615986 ENSG00000228703 RP5-1160K1.6
ENST00000533132 0.356150358884059 0.0836483775114143 0.114252371394553 ENSG00000116337 AMPD2
ENST00000467071 0.857714176925484 0.626914076389196 0.034923805692369 ENSG00000116337 AMPD2
ENST00000479919 0.262346516729883 0.0468572282502754 0.125094332751023 ENSG00000116337 AMPD2
ENST00000476688 0.141370946087584 0.0151280585976592 0.153497938130122 ENSG00000116337 AMPD2
ENST00000528958 0.201631574704161 0.0289477335642349 0.148667286435178 ENSG00000116337 AMPD2
ENST00000369836 0.616535837198313 0.276433505335824 -0.0738954321471961 ENSG00000168765 GSTM4
ENST00000336075 0.616535837198313 0.276433505335824 -0.0738954321471961 ENSG00000168765 GSTM4
ENST00000479578 0.921091376299746 0.763227072771926 -0.0218248603649832 ENSG00000168765 GSTM4
ENST00000326729 0.604122930908433 0.263724298626565 -0.0752096546427578 ENSG00000168765 GSTM4
ENST00000495742 0.601452958668151 0.260891408748784 -0.0763981023207242 ENSG00000168765 GSTM4
ENST00000369833 0.40148257385263 0.107128245061081 -0.114133065014403 ENSG00000168765 GSTM4
ENST00000485640 0.309432608363977 0.0633620784447217 -0.132122705077825 ENSG00000168765 GSTM4
ENST00000369831 0.773493367197723 0.48058530784546 0.0353360242027858 ENSG00000213366 GSTM2
ENST00000442650 0.979602386204315 0.930878851611054 0.00558201992913117 ENSG00000213366 GSTM2
ENST00000369827 0.997509526995054 0.990099768263512 0.000806525461050927 ENSG00000213366 GSTM2
ENST00000460717 0.744744309759858 0.435592852095867 0.0391118100309038 ENSG00000213366 GSTM2
ENST00000464206 0.982170827390285 0.940040062278663 0.00535059099732532 ENSG00000213366 GSTM2
ENST00000481656 0.707954311079811 0.384021432660709 -0.0643858633281374 ENSG00000213366 GSTM2
ENST00000476040 0.983555304660217 0.944748121008432 0.00493041831257528 ENSG00000213366 GSTM2
ENST00000241337 0.997533973098151 0.990296505575367 0.000790152642707551 ENSG00000213366 GSTM2
ENST00000467579 0.915624763294703 0.749549782414064 0.021205932757487 ENSG00000213366 GSTM2
ENST00000414179 0.977953434880172 0.924188871134968 0.00611396132733847 ENSG00000213366 GSTM2
ENST00000369829 0.919736397825149 0.759970185779447 0.0202451157538142 ENSG00000213366 GSTM2
ENST00000568786 0.884463613108517 0.68028143796908 -0.029837307606039 ENSG00000213366 GSTM2
ENST00000472225 0.765216442791956 0.46812689645921 0.0512871264808213 ENSG00000213366 GSTM2
ENST00000490021 0.596437409254575 0.255433321553214 0.0652817012260111 ENSG00000134184 GSTM1
ENST00000309851 0.562114551938077 0.223071681865729 0.0706677114553488 ENSG00000134184 GSTM1
ENST00000369823 0.562275411367 0.223271008470225 0.0706588994030153 ENSG00000134184 GSTM1
ENST00000349334 0.562183626399876 0.223105749140828 0.0706805434755917 ENSG00000134184 GSTM1
ENST00000483399 0.597464227591367 0.256354871757533 0.0651952505622302 ENSG00000134184 GSTM1
ENST00000476065 0.610335291002423 0.269542053245029 0.0657827828983166 ENSG00000134184 GSTM1
ENST00000490171 0.722882747078705 0.404603470106039 0.0582946925194381 ENSG00000134184 GSTM1
ENST00000369819 0.562275411367 0.223288208598763 0.070666328434918 ENSG00000134184 GSTM1
ENST00000429410 0.0376832928035123 0.00156008091647685 0.180274712031713 ENSG00000134201 GSTM5
ENST00000431955 0.0575471805452662 0.00317000356435051 0.168208991236555 ENSG00000241720 RP4-735C1.4
ENST00000256594 0.0611536267136156 0.00351635706529059 0.166112633437022 ENSG00000134202 GSTM3
ENST00000540225 0.0631958505632078 0.00371383823883038 0.165039381256883 ENSG00000134202 GSTM3
ENST00000361066 0.0662172491921801 0.00399365119184356 0.164605854427109 ENSG00000134202 GSTM3
ENST00000486823 0.0763481379673365 0.00508692325563425 0.160754080658602 ENSG00000134202 GSTM3
ENST00000488824 0.0771833678260529 0.0051846053468731 0.160590043703016 ENSG00000134202 GSTM3
ENST00000527192 0.987646026531006 0.958558556925934 0.00383937507319112 ENSG00000184371 CSF1
ENST00000525659 0.977012079857703 0.920243617014037 0.00736900635190626 ENSG00000184371 CSF1
ENST00000357302 0.948729971070618 0.836921910991927 0.0155322035363788 ENSG00000184371 CSF1
ENST00000344188 0.970974147848837 0.902080505507625 -0.00800454085857285 ENSG00000184371 CSF1
ENST00000329608 0.945745206830034 0.826457800912831 -0.0132864419638591 ENSG00000184371 CSF1
ENST00000488198 0.981484424209957 0.937562853888139 -0.00562637445662283 ENSG00000184371 CSF1
ENST00000369802 0.985734635727571 0.952134612650543 0.00421300979729914 ENSG00000184371 CSF1
ENST00000420111 0.973349342952509 0.90978932464615 0.00781729324040094 ENSG00000184371 CSF1
ENST00000369801 0.982953237825808 0.943402847112171 -0.00492411233172867 ENSG00000184371 CSF1
ENST00000369799 0.0463316942795113 0.00220290256256787 -0.106312697457923 ENSG00000168710 AHCYL1
ENST00000475081 0.0247548617141983 0.000799588824355744 -0.147988449540707 ENSG00000168710 AHCYL1
ENST00000359172 0.0109389455364682 0.000217305172432415 -0.133519070849507 ENSG00000168710 AHCYL1
ENST00000393614 0.00228594239652444 2.26513133325949e-05 -0.158894671328086 ENSG00000168710 AHCYL1
ENST00000481423 0.125498295783829 0.0122691748047551 -0.119533678112238 ENSG00000168710 AHCYL1
ENST00000469401 0.601584422908989 0.261048141179676 -0.0740734216092668 ENSG00000168710 AHCYL1
ENST00000369796 0.667638189350187 0.331799637153648 -0.0471737099864928 ENSG00000143093 STRIP1
ENST00000369795 0.667094591761705 0.331009682794083 -0.0473004091644617 ENSG00000143093 STRIP1
ENST00000369794 0.783771011559346 0.496687189530381 0.0466940233584436 ENSG00000143093 STRIP1
ENST00000485775 0.667094591761705 0.331009682794083 -0.0473004091644617 ENSG00000143093 STRIP1
ENST00000473429 0.0597055460768303 0.00337089049521604 -0.135291122085538 ENSG00000143093 STRIP1
ENST00000535003 0.846851959528571 0.606074347452448 0.0369250951799775 ENSG00000143093 STRIP1
ENST00000554749 0.0200465717343258 0.000563111724591437 -0.254720622155252 ENSG00000258634 RP4-773N10.4
ENST00000469655 0.876980903132416 0.663097928118031 0.0284640017283895 ENSG00000116396 KCNC4
ENST00000369787 0.937361715093096 0.806564280734487 0.0162456773863707 ENSG00000116396 KCNC4
ENST00000413138 0.94214386869926 0.817180619644743 0.0153478045520494 ENSG00000116396 KCNC4
ENST00000438661 0.935423887387264 0.798866940168243 0.0169188079077515 ENSG00000116396 KCNC4
ENST00000412512 0.950846539967945 0.843991371294059 -0.0128588495720352 ENSG00000116396 KCNC4
ENST00000459877 0.82017050517675 0.557898921165865 0.0409868826113805 ENSG00000116396 KCNC4
ENST00000369784 0.982953237825808 0.943537840610345 -0.00449147325976764 ENSG00000162775 RBM15
ENST00000602849 0.947324873216552 0.83219107089332 -0.0149999910901534 ENSG00000162775 RBM15
ENST00000487146 0.99213843855852 0.972002378277856 -0.00222096568647897 ENSG00000162775 RBM15
ENST00000369779 0.946558697189671 0.828745143638345 0.0135202892471472 ENSG00000168679 SLC16A4
ENST00000472422 0.946558697189671 0.828607600762908 0.0135295426428436 ENSG00000168679 SLC16A4
ENST00000369781 0.946558697189671 0.82876594602486 0.0135155842734444 ENSG00000168679 SLC16A4
ENST00000461647 0.946558697189671 0.82876594602486 0.0135155842734444 ENSG00000168679 SLC16A4
ENST00000437429 0.984463625980118 0.948130251167312 0.0041767374743401 ENSG00000168679 SLC16A4
ENST00000528649 0.984509420230498 0.948330645743651 0.00416032074741626 ENSG00000168679 SLC16A4
ENST00000492412 0.984450735077628 0.947661105248112 0.00422643459878972 ENSG00000168679 SLC16A4
ENST00000541986 0.984450735077628 0.947661105248112 0.00422643459878972 ENSG00000168679 SLC16A4
ENST00000590413 0.589447480458067 0.247780269100056 -0.0462928835362515 ENSG00000224699 LAMTOR5-AS1
ENST00000474861 0.739820935600083 0.428693076914391 -0.0325331324963527 ENSG00000134248 LAMTOR5
ENST00000464240 0.742472557838701 0.432400674066926 -0.032286940783812 ENSG00000134248 LAMTOR5
ENST00000483260 0.739876959255535 0.428765413941154 -0.0325323658328937 ENSG00000134248 LAMTOR5
ENST00000602318 0.742472557838701 0.432400674066926 -0.032286940783812 ENSG00000134248 LAMTOR5
ENST00000256644 0.735895629112913 0.42330244025419 -0.0328901311020858 ENSG00000134248 LAMTOR5
ENST00000602858 0.804562501033656 0.530815608330922 -0.0258196652257265 ENSG00000134248 LAMTOR5
ENST00000531779 0.748855646532769 0.442252944006525 -0.0321749156159189 ENSG00000134248 LAMTOR5
ENST00000457535 0.151782943817658 0.0173042151435917 -0.180448406366901 ENSG00000224699 LAMTOR5-AS1
ENST00000440689 0.669694754989704 0.334186797562816 0.064789952459247 ENSG00000232811 RP11-96K19.2
ENST00000369763 0.707203941990636 0.382893308553218 0.0546195168088527 ENSG00000121931 LRIF1
ENST00000494675 0.698837865833265 0.371315662136818 0.0607504402368633 ENSG00000121931 LRIF1
ENST00000485275 0.701798816124066 0.375845204388659 0.0553756277852514 ENSG00000121931 LRIF1
ENST00000484310 0.978381892975206 0.926378687329773 -0.00544441517307752 ENSG00000156171 DRAM2
ENST00000286692 0.970840467257098 0.901363312362919 -0.00732445137922391 ENSG00000156171 DRAM2
ENST00000539140 0.978331933521124 0.926072637711059 -0.00546058078346024 ENSG00000156171 DRAM2
ENST00000461449 0.77195232658947 0.477741572638892 0.0468641954942507 ENSG00000156171 DRAM2
ENST00000496430 0.902900783941472 0.720802100829244 -0.0210508522437897 ENSG00000156171 DRAM2
ENST00000480600 0.893138482984371 0.697094009709996 -0.0238392562901112 ENSG00000156171 DRAM2
ENST00000462092 0.847899927741541 0.608295340441518 -0.0308773917645782 ENSG00000156171 DRAM2
ENST00000490780 0.70056126335401 0.373840567584327 -0.0571404689564192 ENSG00000156171 DRAM2
ENST00000463682 0.678568274884357 0.344172425397134 -0.0609417448765976 ENSG00000156171 DRAM2
ENST00000498239 0.979272293945236 0.929444400642645 0.00521268513849101 ENSG00000134255 CEPT1
ENST00000545121 0.989772441241781 0.964057732314338 0.00264357744926334 ENSG00000134255 CEPT1
ENST00000480324 0.974692855999306 0.913614717774391 -0.00743691465299612 ENSG00000134255 CEPT1
ENST00000476865 0.999444021642232 0.997878784025384 0.000182591367511541 ENSG00000134255 CEPT1
ENST00000357172 0.979310125490459 0.929551642702998 0.00530960432718023 ENSG00000134255 CEPT1
ENST00000460443 0.868699727454789 0.646727928147088 0.029470733595791 ENSG00000134255 CEPT1
ENST00000478042 0.935031372544673 0.797357804735645 0.0155061672145769 ENSG00000134255 CEPT1
ENST00000473474 0.94722549318444 0.830971166889076 -0.0147888542230705 ENSG00000134255 CEPT1
ENST00000467362 0.954669750173332 0.855414839609494 -0.0130020710109555 ENSG00000134255 CEPT1
ENST00000445680 0.218899021935169 0.0338342543463942 0.13069909650905 ENSG00000243960 RP11-552M11.4
ENST00000416099 0.29396616511793 0.0576733155161578 0.115528464652196 ENSG00000243960 RP11-552M11.4
ENST00000235090 0.00397578722358146 4.89984371676465e-05 0.202757405184515 ENSG00000116455 WDR77
ENST00000411751 0.000489399805358416 2.73854299092756e-06 0.253827504368751 ENSG00000116455 WDR77
ENST00000449340 0.000589512938953917 3.55233382575316e-06 0.267974178797482 ENSG00000116455 WDR77
ENST00000497278 0.00304218266914893 3.3983242117004e-05 0.250958614576472 ENSG00000116455 WDR77
ENST00000459665 0.00143294040569317 1.17730841083836e-05 0.279493699429952 ENSG00000116455 WDR77
ENST00000493119 0.0685990436765026 0.0042394037996968 0.124841067263747 ENSG00000116459 ATP5F1
ENST00000369722 0.0352404444657571 0.00140220831132616 0.130012120636887 ENSG00000116459 ATP5F1
ENST00000369721 0.0262558945333353 0.000874377953122117 0.138064508712003 ENSG00000116459 ATP5F1
ENST00000483994 0.0217496560927031 0.000642687158690015 0.141015998514158 ENSG00000116459 ATP5F1
ENST00000468818 0.0269368305759717 0.000909175792185009 0.13750887395232 ENSG00000116459 ATP5F1
ENST00000464154 0.0377162388729075 0.0015632309165972 0.136442682488892 ENSG00000116459 ATP5F1
ENST00000356415 0.188263126354726 0.0255960100810567 0.112283985643036 ENSG00000116473 RAP1A
ENST00000433097 0.183113899079693 0.024335988718567 0.111866326833241 ENSG00000116473 RAP1A
ENST00000369709 0.16555689820229 0.0202739532254968 0.117854251613257 ENSG00000116473 RAP1A
ENST00000436150 0.176847413509792 0.0227494583243249 0.116175739249435 ENSG00000116473 RAP1A
ENST00000545460 0.131527485230963 0.0132511685038804 0.122959514576721 ENSG00000116473 RAP1A
ENST00000494982 0.172644225397753 0.0218735690040933 0.118387933479994 ENSG00000116473 RAP1A
ENST00000527570 0.141088677453748 0.0150644470984071 0.111201450817363 ENSG00000197852 FAM212B
ENST00000533164 0.522978537263304 0.190109505776661 0.0885585388074484 ENSG00000064703 DDX20
ENST00000369702 0.264664453164275 0.0475674435322116 0.121794586597471 ENSG00000064703 DDX20
ENST00000536167 0.460214623913168 0.143875206989644 0.0994650418250806 ENSG00000064703 DDX20
ENST00000475700 0.187939991045806 0.0255069203772877 0.147201241243033 ENSG00000064703 DDX20
ENST00000271277 0.36913638575619 0.089925474921409 -0.0645110092818452 ENSG00000143079 CTTNBP2NL
ENST00000441739 0.560412338081503 0.221563945730445 -0.0628384600629916 ENSG00000143079 CTTNBP2NL
ENST00000607039 0.474705882547713 0.154153385955602 -0.0762106022666415 ENSG00000143079 CTTNBP2NL
ENST00000256640 0.0461669407064255 0.00218676591135693 -0.20992427958475 ENSG00000134245 WNT2B
ENST00000369686 0.0489607610875884 0.00239792904638806 -0.194337033863059 ENSG00000134245 WNT2B
ENST00000360743 0.0788051120451663 0.005403629840126 -0.160366443388387 ENSG00000007341 ST7L
ENST00000358039 0.0763981785043752 0.00509477961755372 -0.156936196683437 ENSG00000007341 ST7L
ENST00000490715 0.114867900455356 0.0104125016224813 -0.142878823480937 ENSG00000007341 ST7L
ENST00000361846 0.0766456600889457 0.00512217205367766 -0.161286871798984 ENSG00000007341 ST7L
ENST00000480988 0.0882115615210465 0.00654571579649243 -0.160600102670329 ENSG00000007341 ST7L
ENST00000495109 0.084720020820392 0.00614721386080316 -0.195918519055123 ENSG00000007341 ST7L
ENST00000544629 0.105827962811187 0.00900127772736448 -0.153833876185527 ENSG00000007341 ST7L
ENST00000369669 0.137045795099534 0.0142109427041496 -0.147683860776064 ENSG00000007341 ST7L
ENST00000490067 0.114316700084376 0.0103364553749073 -0.151996224694282 ENSG00000007341 ST7L
ENST00000369668 0.222216082188496 0.0347303106369081 -0.126152687880231 ENSG00000007341 ST7L
ENST00000497457 0.221782190419439 0.0346259508497252 -0.12988718818097 ENSG00000007341 ST7L
ENST00000343210 0.233261232157307 0.0381087144842586 -0.127493366127583 ENSG00000007341 ST7L
ENST00000369666 0.233261232157307 0.0381087144842586 -0.127493366127583 ENSG00000007341 ST7L
ENST00000538187 0.247883832363066 0.042416897476894 -0.128797387153152 ENSG00000007341 ST7L
ENST00000463235 0.281476653639888 0.0532336069078266 -0.111274810954838 ENSG00000007341 ST7L
ENST00000418497 0.315251679228137 0.0656310738459216 -0.119753442015701 ENSG00000007341 ST7L
ENST00000543570 0.204283258548263 0.0297473027292583 -0.131492574746222 ENSG00000007341 ST7L
ENST00000497235 0.22262028408517 0.0348830497845278 -0.140331640931238 ENSG00000007341 ST7L
ENST00000369664 0.333038708923641 0.0735398548443068 -0.125346481048684 ENSG00000007341 ST7L
ENST00000466360 0.461763298032499 0.144711230106588 -0.105165251831854 ENSG00000007341 ST7L
ENST00000479436 0.35636943387322 0.0837645358692263 -0.122041397510655 ENSG00000007341 ST7L
ENST00000470519 0.591290682763864 0.249934817201236 -0.0804866574336832 ENSG00000007341 ST7L
ENST00000459630 0.565931153239132 0.227125526463041 -0.0843402376805586 ENSG00000007341 ST7L
ENST00000477332 0.224739981036998 0.0355595092773231 -0.156285924879508 ENSG00000007341 ST7L
ENST00000473206 0.254252404872347 0.0444397649496895 -0.150195507728086 ENSG00000007341 ST7L
ENST00000467335 0.616934650176211 0.27682435643063 -0.0794067952187121 ENSG00000007341 ST7L
ENST00000492274 0.592296873385079 0.250882451939111 -0.0838552156397905 ENSG00000007341 ST7L
ENST00000263168 0.194156737116002 0.0271137680216454 0.0996923082361441 ENSG00000116489 CAPZA1
ENST00000485542 0.856794783021388 0.624863303098645 -0.0290022939082459 ENSG00000116489 CAPZA1
ENST00000476936 0.384747573106004 0.0978300722770574 0.0730686297866231 ENSG00000116489 CAPZA1
ENST00000498626 0.36913638575619 0.0899349425852729 0.0733146261302891 ENSG00000116489 CAPZA1
ENST00000466066 0.19180910592792 0.0265177435431043 0.109370068051306 ENSG00000116489 CAPZA1
ENST00000476820 0.541626586796421 0.20491317675647 0.0707813079626261 ENSG00000116489 CAPZA1
ENST00000413052 0.738858227151695 0.427426433973736 -0.038671482702072 ENSG00000155363 MOV10
ENST00000369645 0.732721719561524 0.418880288814908 -0.0394005818611965 ENSG00000155363 MOV10
ENST00000544796 0.440249228009141 0.130383587968719 -0.107649379113977 ENSG00000155363 MOV10
ENST00000369644 0.761686898202005 0.461839858097583 -0.0359898478398657 ENSG00000155363 MOV10
ENST00000496577 0.758704814108467 0.457123490326891 -0.0363747619345073 ENSG00000155363 MOV10
ENST00000475429 0.611000305207177 0.27053738549117 -0.0735856363343945 ENSG00000155363 MOV10
ENST00000468624 0.751937703942101 0.44686832802791 -0.0371523310394189 ENSG00000155363 MOV10
ENST00000465579 0.44821202380091 0.135505220279675 -0.105153992537077 ENSG00000155363 MOV10
ENST00000357443 0.755353714916819 0.451845057135978 -0.0367444176319316 ENSG00000155363 MOV10
ENST00000421943 0.941559908698786 0.815823889921219 0.016755194702358 ENSG00000225075 RP11-426L16.3
ENST00000488160 0.445817555585174 0.133989632689399 0.108147280798839 ENSG00000155363 MOV10
ENST00000471160 0.305877656219317 0.0620380968917514 0.134115158313819 ENSG00000155363 MOV10
ENST00000490413 0.486741900765043 0.161838980281757 0.0957846742162644 ENSG00000155363 MOV10
ENST00000495374 0.591007185646049 0.249630459306308 0.0841380753135604 ENSG00000155363 MOV10
ENST00000494319 0.635448012851622 0.29583087098728 0.0764905526650816 ENSG00000155363 MOV10
ENST00000339083 0.750616215641512 0.444874446289894 0.032144041858115 ENSG00000155366 RHOC
ENST00000369633 0.749316144289622 0.443083767713339 0.0321898149631158 ENSG00000155366 RHOC
ENST00000369642 0.751859529252772 0.446777364610847 0.032020848256247 ENSG00000155366 RHOC
ENST00000285735 0.747534030271468 0.440418073093827 0.0324157520370761 ENSG00000155366 RHOC
ENST00000468093 0.745883769015581 0.437460225654393 0.0325980439042213 ENSG00000155366 RHOC
ENST00000369638 0.738445572913418 0.42676414794922 0.0334222308433402 ENSG00000155366 RHOC
ENST00000369637 0.744928177291249 0.435762126890518 0.0327281791346452 ENSG00000155366 RHOC
ENST00000369636 0.746895919713516 0.438946918353696 0.0325103126628218 ENSG00000155366 RHOC
ENST00000473074 0.470568428456971 0.151266672245346 0.0621883132788379 ENSG00000155366 RHOC
ENST00000484280 0.743095445332065 0.433196440319613 0.0328165789966146 ENSG00000155366 RHOC
ENST00000369632 0.811499324975206 0.543021121560216 0.0249706940784379 ENSG00000155366 RHOC
ENST00000425265 0.861174170328338 0.63284357900284 0.0192698270633802 ENSG00000155366 RHOC
ENST00000534717 0.791762766652402 0.510185460063735 0.026752691754109 ENSG00000155366 RHOC
ENST00000436685 0.604304946257739 0.263981439486253 0.0469429964985351 ENSG00000155366 RHOC
ENST00000471038 0.629628645433976 0.290182708055555 0.0452432008230062 ENSG00000271810 RP11-426L16.10
ENST00000607158 0.616168632991771 0.275942756488029 0.0468004731839389 ENSG00000271810 RP11-426L16.10
ENST00000605933 0.619017917547426 0.279372283991304 0.0464598099958437 ENSG00000271810 RP11-426L16.10
ENST00000606505 0.619017917547426 0.279372283991304 0.0464598099958437 ENSG00000271810 RP11-426L16.10
ENST00000606954 0.619017917547426 0.279372283991304 0.0464598099958437 ENSG00000271810 RP11-426L16.10
ENST00000528831 0.628912800466593 0.289495406690526 0.0454159176803442 ENSG00000155366 RHOC
ENST00000484054 0.647541598005695 0.308358252591851 0.0441435699692706 ENSG00000155366 RHOC
ENST00000414971 0.579310368888472 0.238338253555886 0.0526759567204046 ENSG00000155366 RHOC
ENST00000478447 0.784195409343692 0.497834629109264 0.0287431875539358 ENSG00000155366 RHOC
ENST00000527563 0.590312349925307 0.248888752444564 -0.0592006146576143 ENSG00000155366 RHOC
ENST00000369626 0.16295802438994 0.01974541405286 0.10735823498989 ENSG00000155380 SLC16A1
ENST00000538576 0.165256209662987 0.0201940900938966 0.107493182062992 ENSG00000155380 SLC16A1
ENST00000458229 0.180836779445158 0.0237034078618584 0.0995817861454386 ENSG00000155380 SLC16A1
ENST00000433570 0.157286265087963 0.0184795405112942 0.104653181849839 ENSG00000155380 SLC16A1
ENST00000443580 0.142126667492856 0.015274549094936 0.126555916485912 ENSG00000155380 SLC16A1
ENST00000429288 0.302382379462895 0.0607922145170285 0.0884841510185614 ENSG00000155380 SLC16A1
ENST00000481750 0.0202534397121741 0.000573778323778341 0.233024172738768 ENSG00000155380 SLC16A1
ENST00000478835 0.402976298959908 0.108046824501817 0.0879061684480408 ENSG00000155380 SLC16A1
ENST00000416193 0.332606626831496 0.0733375779764146 -0.13026062569405 ENSG00000226419 SLC16A1-AS1
ENST00000435800 0.258572613120897 0.0456448665693414 -0.107689739740816 ENSG00000226419 SLC16A1-AS1
ENST00000428411 0.697031681773651 0.368778437751891 -0.0602389027180656 ENSG00000226419 SLC16A1-AS1
ENST00000420168 0.470194792684946 0.151060973147149 -0.0977851529478589 ENSG00000226419 SLC16A1-AS1
ENST00000413231 0.401958085060906 0.107401971532446 -0.121942039666806 ENSG00000236066 RP11-389O22.1
ENST00000421157 0.383299924754062 0.0971034946526201 -0.125056262784199 ENSG00000238198 RP11-31F15.2
ENST00000361127 0.465137248889136 0.147378722718025 -0.07335143931005 ENSG00000198799 LRIG2
ENST00000492207 0.680282409467623 0.346102846926675 -0.0567673849307842 ENSG00000198799 LRIG2
ENST00000466161 0.52937044185764 0.195118014738719 -0.0849759060671442 ENSG00000198799 LRIG2
ENST00000369617 0.952079129868049 0.847357075675339 0.0117338969841656 ENSG00000081026 MAGI3
ENST00000307546 0.890014021475217 0.691354921110341 0.0226746224988196 ENSG00000081026 MAGI3
ENST00000369615 0.894111555768904 0.699942743195065 0.0220180794809207 ENSG00000081026 MAGI3
[truncated: 7,551,501 more chars]
