# Supplementary material for: High-throughput allele-specific expression across 250 environmental conditions
Source: Genome Res. 2016 Dec;26(12):1627–38. doi: 10.1101/gr.209759.116 (PMC5131815; doi:10.1101/gr.209759.116)
Supplement: Supplemental Material [file supp_gr.209759.116_Supplemental_Table_S6.tar.gz › DEG_results/DP10_DEG_stats_CO2.txt]

t.id padj pval logFC ensg g.id
ENST00000541675 0.880248575932168 0.00191244059117782 0.208412776487588 ENSG00000227232 WASH7P
ENST00000423562 0.870682522753466 0.00132059242969613 0.215555041866691 ENSG00000227232 WASH7P
ENST00000438504 0.870682522753466 0.00132059242969613 0.215555041866691 ENSG00000227232 WASH7P
ENST00000488147 0.870682522753466 0.00146749197970007 0.213498319391407 ENSG00000227232 WASH7P
ENST00000538476 0.880248575932168 0.00163216535502738 0.211390625759008 ENSG00000227232 WASH7P
ENST00000440200 0.99983953845552 0.849337142985335 -0.00973914718442021 ENSG00000230021 RP5-857K21.4
ENST00000416931 0.99983953845552 0.939910668332603 -0.00575659264110858 ENSG00000225972 MTND1P23
ENST00000414273 0.99983953845552 0.710830386267105 -0.0240334399468704 ENSG00000237973 hsa-mir-6723
ENST00000416718 0.99983953845552 0.588813988190821 -0.0398229839591737 ENSG00000198744 RP5-857K21.11
ENST00000429505 0.994624875627095 0.399427702878008 0.0589026697361129 ENSG00000237491 RP11-206L10.9
ENST00000591440 0.99983953845552 0.579303297272062 0.0399721773060897 ENSG00000237491 RP11-206L10.9
ENST00000587530 0.99983953845552 0.579303297272062 0.0399721773060897 ENSG00000237491 RP11-206L10.9
ENST00000593022 0.99955342018634 0.547334455187638 0.0422117652656144 ENSG00000237491 RP11-206L10.9
ENST00000589531 0.99983953845552 0.576993764365238 0.0389822865850739 ENSG00000237491 RP11-206L10.9
ENST00000588951 0.99983953845552 0.733238354114584 0.0236991709746843 ENSG00000237491 RP11-206L10.9
ENST00000585768 0.99983953845552 0.759017323488359 0.0224763072300567 ENSG00000237491 RP11-206L10.9
ENST00000585745 0.99983953845552 0.685199324966274 0.030986637361757 ENSG00000237491 RP11-206L10.9
ENST00000590848 0.99983953845552 0.593928693690809 0.0384793303177794 ENSG00000237491 RP11-206L10.9
ENST00000586288 0.99983953845552 0.57892477172644 0.0387908233848307 ENSG00000237491 RP11-206L10.9
ENST00000445118 0.994624875627095 0.295145005964556 0.0656624675493003 ENSG00000228794 LINC01128
ENST00000610067 0.994624875627095 0.238747477144616 0.085555216283684 ENSG00000228794 LINC01128
ENST00000609139 0.994624875627095 0.239517585685995 0.0853246150714717 ENSG00000228794 LINC01128
ENST00000449005 0.994624875627095 0.214805814003775 0.0892211496572984 ENSG00000228794 LINC01128
ENST00000416570 0.994624875627095 0.225084552557223 0.0875178205090923 ENSG00000228794 LINC01128
ENST00000448975 0.994624875627095 0.225084552557223 0.0875178205090923 ENSG00000228794 LINC01128
ENST00000609009 0.994624875627095 0.179326987048123 0.0988058387460628 ENSG00000228794 LINC01128
ENST00000608189 0.994624875627095 0.179326987048123 0.0988058387460628 ENSG00000228794 LINC01128
ENST00000607769 0.994624875627095 0.304386713551003 0.0740373697632606 ENSG00000272438 RP11-54O7.16
ENST00000609207 0.99983953845552 0.949518072513938 0.00458290258662437 ENSG00000223764 RP11-54O7.3
ENST00000420190 0.994624875627095 0.107851152550832 -0.110424671977761 ENSG00000187634 SAMD11
ENST00000437963 0.994624875627095 0.187605080310579 -0.0951036281011352 ENSG00000187634 SAMD11
ENST00000342066 0.994624875627095 0.195488149592236 -0.0755752729742665 ENSG00000187634 SAMD11
ENST00000598827 0.994624875627095 0.0766339871684903 -0.133351684610094 ENSG00000268179 AL645608.1
ENST00000341065 0.994624875627095 0.480568685813944 -0.0434298073952628 ENSG00000187634 SAMD11
ENST00000455979 0.994624875627095 0.115580083806971 -0.112421064045572 ENSG00000187634 SAMD11
ENST00000483767 0.99983953845552 0.766617676164408 -0.0145864952393541 ENSG00000188976 NOC2L
ENST00000327044 0.999643049413898 0.557810990871558 -0.0197056980468151 ENSG00000188976 NOC2L
ENST00000477976 0.99983953845552 0.632153069782521 -0.016695601869088 ENSG00000188976 NOC2L
ENST00000496938 0.994624875627095 0.179290243317 -0.0926135064490197 ENSG00000188976 NOC2L
ENST00000487214 0.994624875627095 0.294016439496094 -0.042836166730583 ENSG00000188976 NOC2L
ENST00000469563 0.99957157471323 0.552660208549596 -0.0312995244387234 ENSG00000188976 NOC2L
ENST00000338591 0.997160763304216 0.531103467465745 0.0429091368877814 ENSG00000187961 KLHL17
ENST00000466300 0.99983953845552 0.835937783046846 0.0156982328546531 ENSG00000187961 KLHL17
ENST00000379410 0.99983953845552 0.870086394395225 0.0125871903807716 ENSG00000187583 PLEKHN1
ENST00000379389 0.99983953845552 0.650964881589313 0.0326981878061603 ENSG00000187608 ISG15
ENST00000379370 0.994624875627095 0.231806786923065 0.0511116625083599 ENSG00000188157 AGRN
ENST00000477585 0.994624875627095 0.24775617855345 0.0786230714932332 ENSG00000188157 AGRN
ENST00000469403 0.994624875627095 0.222445833335945 0.0756726854242059 ENSG00000188157 AGRN
ENST00000479707 0.99983953845552 0.980307601339363 -0.00160561218206759 ENSG00000188157 AGRN
ENST00000466223 0.994624875627095 0.217616303812735 0.0817699117968726 ENSG00000188157 AGRN
ENST00000478677 0.994624875627095 0.2544042520873 0.0840329930995727 ENSG00000188157 AGRN
ENST00000492947 0.99983953845552 0.617163507013214 -0.0334131254278673 ENSG00000188157 AGRN
ENST00000419249 0.994624875627095 0.207224426939641 0.0741657741156239 ENSG00000188157 AGRN
ENST00000461111 0.998097948398135 0.53832176151364 0.0310123367580687 ENSG00000188157 AGRN
ENST00000418300 0.99983953845552 0.903146189594239 0.00662185332560273 ENSG00000242590 RP11-54O7.14
ENST00000379339 0.99983953845552 0.622008256933884 0.0295950536526571 ENSG00000131591 C1orf159
ENST00000294576 0.99983953845552 0.621914889003053 0.02959854223166 ENSG00000131591 C1orf159
ENST00000448924 0.99983953845552 0.621914889003053 0.02959854223166 ENSG00000131591 C1orf159
ENST00000465822 0.995778782912652 0.509766444820256 0.0498770549674684 ENSG00000131591 C1orf159
ENST00000379325 0.99983953845552 0.621827594212575 0.0296055759893365 ENSG00000131591 C1orf159
ENST00000421241 0.99983953845552 0.621827594212575 0.0296055759893365 ENSG00000131591 C1orf159
ENST00000467751 0.99983953845552 0.622008256933884 0.0295950536526571 ENSG00000131591 C1orf159
ENST00000477196 0.99983953845552 0.622008256933884 0.0295950536526571 ENSG00000131591 C1orf159
ENST00000379320 0.99983953845552 0.661140263676941 0.0332496628374637 ENSG00000131591 C1orf159
ENST00000379319 0.99983953845552 0.872971905707392 0.0107412512656273 ENSG00000131591 C1orf159
ENST00000434641 0.99983953845552 0.807527300016153 0.0150070853446744 ENSG00000131591 C1orf159
ENST00000482816 0.99983953845552 0.960438306263597 -0.00308007594309038 ENSG00000131591 C1orf159
ENST00000437760 0.99983953845552 0.989970904729778 -0.000796542771786046 ENSG00000131591 C1orf159
ENST00000462097 0.99983953845552 0.92941490348465 0.00566905976320342 ENSG00000131591 C1orf159
ENST00000475119 0.99983953845552 0.801788614747557 0.0160950457010095 ENSG00000131591 C1orf159
ENST00000472741 0.99983953845552 0.911357692168312 0.00727683199007577 ENSG00000131591 C1orf159
ENST00000480643 0.99983953845552 0.853311806460104 0.0121139406335724 ENSG00000131591 C1orf159
ENST00000360001 0.994624875627095 0.256735286731631 0.0424339430246089 ENSG00000078808 SDF4
ENST00000465727 0.994624875627095 0.255439965075368 0.0425257248614133 ENSG00000078808 SDF4
ENST00000263741 0.994624875627095 0.255439965075368 0.0425257248614133 ENSG00000078808 SDF4
ENST00000494748 0.994624875627095 0.304438144279361 0.0424111282143493 ENSG00000078808 SDF4
ENST00000478938 0.994624875627095 0.315741458526093 0.0417709611220563 ENSG00000078808 SDF4
ENST00000403997 0.994624875627095 0.290307711493827 0.040746377480878 ENSG00000078808 SDF4
ENST00000545427 0.994624875627095 0.344839370037702 0.0366010939500944 ENSG00000078808 SDF4
ENST00000459994 0.994624875627095 0.257131675241421 0.0481738566065828 ENSG00000078808 SDF4
ENST00000379198 0.99983953845552 0.641100835701776 0.0277943371202535 ENSG00000176022 B3GALT6
ENST00000450390 0.99983953845552 0.840447461771233 -0.00902789135013933 ENSG00000160087 UBE2J2
ENST00000347370 0.99983953845552 0.840447461771233 -0.00902789135013933 ENSG00000160087 UBE2J2
ENST00000349431 0.99983953845552 0.735630298101376 -0.0153494736581004 ENSG00000160087 UBE2J2
ENST00000348298 0.997160763304216 0.531549211642589 -0.0289218456680631 ENSG00000160087 UBE2J2
ENST00000339385 0.99592957795203 0.518381549849187 -0.0313951899792384 ENSG00000160087 UBE2J2
ENST00000400929 0.99983953845552 0.646874798048215 -0.0216373158757886 ENSG00000160087 UBE2J2
ENST00000464036 0.99983953845552 0.614174520290245 -0.0236690041377421 ENSG00000160087 UBE2J2
ENST00000360466 0.99983953845552 0.575631817357955 -0.0264028462116335 ENSG00000160087 UBE2J2
ENST00000400930 0.99983953845552 0.563388671724243 -0.0272537193976432 ENSG00000160087 UBE2J2
ENST00000467339 0.994624875627095 0.345005108612058 -0.0640736834333257 ENSG00000160087 UBE2J2
ENST00000473215 0.99983953845552 0.653426833457204 -0.0216279162351307 ENSG00000160087 UBE2J2
ENST00000435198 0.99983953845552 0.613285141116857 -0.0246104168225145 ENSG00000160087 UBE2J2
ENST00000509720 0.998713951415828 0.541520602704668 -0.0298778300736341 ENSG00000160087 UBE2J2
ENST00000491779 0.99983953845552 0.709034677910416 -0.01934137183098 ENSG00000160087 UBE2J2
ENST00000466752 0.99983953845552 0.916448503863016 -0.00577357411896585 ENSG00000160087 UBE2J2
ENST00000503294 0.99983953845552 0.955544303200008 0.00309056966738667 ENSG00000160087 UBE2J2
ENST00000477894 0.99983953845552 0.893662198950502 0.00740627291704118 ENSG00000160087 UBE2J2
ENST00000471154 0.99983953845552 0.763079289603003 0.0193499379148711 ENSG00000160087 UBE2J2
ENST00000422076 0.999877298695556 0.998124421929597 0.000132141327150545 ENSG00000160087 UBE2J2
ENST00000502382 0.99983953845552 0.990156207650465 0.000702397213139485 ENSG00000160087 UBE2J2
ENST00000461142 0.99983953845552 0.761349345961461 -0.018904246944474 ENSG00000160087 UBE2J2
ENST00000488418 0.994624875627095 0.352984744646642 -0.0641232902798874 ENSG00000160087 UBE2J2
ENST00000354700 0.994624875627095 0.373778601305167 -0.0375592899935787 ENSG00000131584 ACAP3
ENST00000353662 0.994624875627095 0.380964801147792 -0.0371548285050932 ENSG00000131584 ACAP3
ENST00000492936 0.994624875627095 0.376120726416075 -0.0410365399240128 ENSG00000131584 ACAP3
ENST00000467278 0.994624875627095 0.0811498054303308 -0.0944996020357747 ENSG00000131584 ACAP3
ENST00000470659 0.977759697940119 0.0470618892888208 -0.151334577553565 ENSG00000131584 ACAP3
ENST00000379037 0.994624875627095 0.433985995135995 -0.0574835756609835 ENSG00000131584 ACAP3
ENST00000476572 0.994624875627095 0.471965588693359 -0.0469232951776582 ENSG00000131584 ACAP3
ENST00000493992 0.994624875627095 0.252176474846824 -0.0871709193563143 ENSG00000131584 ACAP3
ENST00000472541 0.99983953845552 0.847261343416252 -0.00879887977877111 ENSG00000131584 ACAP3
ENST00000354980 0.99983953845552 0.95264430311284 -0.00295376960681252 ENSG00000131584 ACAP3
ENST00000478065 0.994624875627095 0.429803437598781 0.0500590051722268 ENSG00000131584 ACAP3
ENST00000479108 0.99983953845552 0.565151351251875 0.0298030692935161 ENSG00000131584 ACAP3
ENST00000438966 0.99983953845552 0.600025198697185 0.0274527460351045 ENSG00000131584 ACAP3
ENST00000379031 0.99983953845552 0.862997915913773 -0.0118774976439526 ENSG00000169972 PUSL1
ENST00000470520 0.99983953845552 0.839966630556478 -0.0143348544588029 ENSG00000169972 PUSL1
ENST00000463758 0.99983953845552 0.882134622490774 -0.0110561647440074 ENSG00000169972 PUSL1
ENST00000467712 0.99983953845552 0.712654510625332 -0.0261266714813133 ENSG00000169972 PUSL1
ENST00000493657 0.99983953845552 0.882041941705356 0.0110766183806264 ENSG00000169972 PUSL1
ENST00000470030 0.99983953845552 0.871413282097288 -0.00844371594937054 ENSG00000127054 CPSF3L
ENST00000435064 0.99983953845552 0.786615998551308 0.0110610188293537 ENSG00000127054 CPSF3L
ENST00000497304 0.99983953845552 0.807100410142753 0.0173967321157673 ENSG00000127054 CPSF3L
ENST00000323275 0.99983953845552 0.786610068609462 0.0110603262018043 ENSG00000127054 CPSF3L
ENST00000411962 0.99983953845552 0.786610068609462 0.0110603262018043 ENSG00000127054 CPSF3L
ENST00000462432 0.99983953845552 0.855533200929473 0.00867373167666013 ENSG00000127054 CPSF3L
ENST00000478641 0.99983953845552 0.872129029874424 -0.00873597150479965 ENSG00000127054 CPSF3L
ENST00000458452 0.99983953845552 0.794498835779186 0.0106502560972552 ENSG00000127054 CPSF3L
ENST00000419704 0.99983953845552 0.794498835779186 0.0106502560972552 ENSG00000127054 CPSF3L
ENST00000540437 0.99983953845552 0.786763114487882 0.0110572408611647 ENSG00000127054 CPSF3L
ENST00000421495 0.99983953845552 0.794498835779186 0.0106502560972552 ENSG00000127054 CPSF3L
ENST00000532772 0.99983953845552 0.822747247994741 0.00919586388052192 ENSG00000127054 CPSF3L
ENST00000450926 0.99983953845552 0.787555688441524 0.0111328551716057 ENSG00000127054 CPSF3L
ENST00000545578 0.99983953845552 0.779691599479498 0.0115436367722128 ENSG00000127054 CPSF3L
ENST00000527098 0.99983953845552 0.779691599479498 0.0115436367722128 ENSG00000127054 CPSF3L
ENST00000485710 0.99983953845552 0.990208449743153 0.000753951273129087 ENSG00000127054 CPSF3L
ENST00000461514 0.999989811609739 0.998915291081522 -8.58293387915156e-05 ENSG00000127054 CPSF3L
ENST00000525164 0.99983953845552 0.80985948419147 0.0152362351602481 ENSG00000127054 CPSF3L
ENST00000528879 0.99983953845552 0.758716443641009 0.0128245956225394 ENSG00000127054 CPSF3L
ENST00000525769 0.99983953845552 0.985165561138893 -0.00118837086244947 ENSG00000127054 CPSF3L
ENST00000531377 0.99983953845552 0.789159137695813 -0.0122170833038049 ENSG00000127054 CPSF3L
ENST00000527383 0.997749971719908 0.53599300075394 -0.0366115613097932 ENSG00000127054 CPSF3L
ENST00000531292 0.996005608937331 0.519860179732744 -0.0444428985959637 ENSG00000127054 CPSF3L
ENST00000467408 0.99983953845552 0.695261204411735 -0.0247904980379606 ENSG00000127054 CPSF3L
ENST00000434694 0.99983953845552 0.85293643440346 0.00842795676381862 ENSG00000127054 CPSF3L
ENST00000531020 0.99983953845552 0.782088240927915 -0.0206201446444504 ENSG00000127054 CPSF3L
ENST00000533916 0.99983953845552 0.910704561152479 -0.00785172719536263 ENSG00000127054 CPSF3L
ENST00000488042 0.99863766890153 0.540669955346418 0.0287626169401687 ENSG00000127054 CPSF3L
ENST00000526797 0.994624875627095 0.421603225877585 0.0383761872738508 ENSG00000127054 CPSF3L
ENST00000526332 0.994624875627095 0.421603225877585 0.0383761872738508 ENSG00000127054 CPSF3L
ENST00000430786 0.994624875627095 0.496308552756017 0.0325450609898532 ENSG00000127054 CPSF3L
ENST00000527719 0.995778782912652 0.508314151069546 0.0318559158676185 ENSG00000127054 CPSF3L
ENST00000530031 0.994624875627095 0.500139792926334 0.0324859777818447 ENSG00000127054 CPSF3L
ENST00000526113 0.99983953845552 0.601047312871889 0.0251132464228255 ENSG00000127054 CPSF3L
ENST00000526904 0.99983953845552 0.58233005730553 0.0263922276040662 ENSG00000127054 CPSF3L
ENST00000525603 0.99983953845552 0.765598345474898 0.0157373254167926 ENSG00000127054 CPSF3L
ENST00000444968 0.994624875627095 0.300459624751101 -0.0768982692789536 ENSG00000240731 RP5-890O3.9
ENST00000429572 0.994624875627095 0.367213328305155 0.053626137866757 ENSG00000127054 CPSF3L
ENST00000498173 0.994624875627095 0.367240518277774 0.0536275515114476 ENSG00000127054 CPSF3L
ENST00000496353 0.994624875627095 0.366604770815381 0.0537308153727998 ENSG00000127054 CPSF3L
ENST00000493534 0.994624875627095 0.25495337593096 0.0707746914995058 ENSG00000127054 CPSF3L
ENST00000534345 0.994624875627095 0.206051417113266 0.0792682294400648 ENSG00000127054 CPSF3L
ENST00000532952 0.994624875627095 0.151070743900832 0.0908316725151283 ENSG00000127054 CPSF3L
ENST00000490853 0.994624875627095 0.214156186707388 0.0793382763823692 ENSG00000127054 CPSF3L
ENST00000531019 0.994624875627095 0.214156186707388 0.0793382763823692 ENSG00000127054 CPSF3L
ENST00000498476 0.994624875627095 0.271449700660564 0.0703367879435671 ENSG00000127054 CPSF3L
ENST00000470679 0.994624875627095 0.239460117506622 0.0764575577466542 ENSG00000127054 CPSF3L
ENST00000525285 0.994624875627095 0.319289745965239 0.0660449314818232 ENSG00000127054 CPSF3L
ENST00000530233 0.99983953845552 0.596135086388056 0.0401073267888437 ENSG00000127054 CPSF3L
ENST00000464957 0.994624875627095 0.20026121876142 0.0928944784916081 ENSG00000224051 GLTPD1
ENST00000343938 0.99983953845552 0.816354356720636 0.0155088785465454 ENSG00000224051 GLTPD1
ENST00000378891 0.994624875627095 0.451537990042982 -0.0382314184690557 ENSG00000107404 DVL1
ENST00000378888 0.99983953845552 0.740327923735653 -0.0171177077513086 ENSG00000107404 DVL1
ENST00000472445 0.99983953845552 0.774655582319332 -0.0194611305687904 ENSG00000107404 DVL1
ENST00000474033 0.994624875627095 0.186800534878315 -0.0482478384164211 ENSG00000162576 MXRA8
ENST00000309212 0.994624875627095 0.410220712119028 -0.0300192896597466 ENSG00000162576 MXRA8
ENST00000477278 0.994624875627095 0.418375005402814 -0.0295069577154394 ENSG00000162576 MXRA8
ENST00000342753 0.994624875627095 0.410191445729147 -0.0300191897245692 ENSG00000162576 MXRA8
ENST00000445648 0.994624875627095 0.412844502769935 -0.0298460632146265 ENSG00000162576 MXRA8
ENST00000473097 0.994624875627095 0.257742198464997 -0.0415439530508523 ENSG00000162576 MXRA8
ENST00000478517 0.994624875627095 0.420261796326554 -0.0306964579100181 ENSG00000162576 MXRA8
ENST00000476718 0.99983953845552 0.669384495246351 -0.0170375399241485 ENSG00000162576 MXRA8
ENST00000464351 0.994624875627095 0.296393403102324 0.0673436981550972 ENSG00000162576 MXRA8
ENST00000460473 0.994624875627095 0.247289806287378 0.0761171996385424 ENSG00000162576 MXRA8
ENST00000338370 0.99983953845552 0.593099026792481 -0.026482149951808 ENSG00000175756 AURKAIP1
ENST00000338338 0.99983953845552 0.635911096781363 -0.0232367599749339 ENSG00000175756 AURKAIP1
ENST00000321751 0.99983953845552 0.577651890525807 -0.0275542620798769 ENSG00000175756 AURKAIP1
ENST00000378853 0.999643049413898 0.557149942541098 -0.0290590274904438 ENSG00000175756 AURKAIP1
ENST00000489799 0.994624875627095 0.477341378187237 -0.035788147112608 ENSG00000175756 AURKAIP1
ENST00000496905 0.994624875627095 0.449021358560914 -0.0413067034905836 ENSG00000175756 AURKAIP1
ENST00000480479 0.994624875627095 0.142313683865747 0.0600721680343235 ENSG00000221978 CCNL2
ENST00000482621 0.994624875627095 0.283546630357144 0.0395377592240684 ENSG00000221978 CCNL2
ENST00000408952 0.994624875627095 0.283546630357144 0.0395377592240684 ENSG00000221978 CCNL2
ENST00000463260 0.994624875627095 0.0817165692760252 0.0842702133219214 ENSG00000221978 CCNL2
ENST00000400809 0.994624875627095 0.354772650602843 0.0332126427637755 ENSG00000221978 CCNL2
ENST00000496007 0.994624875627095 0.3574310396288 0.0330155755750232 ENSG00000221978 CCNL2
ENST00000482365 0.994624875627095 0.304993524181687 0.0409631904840993 ENSG00000221978 CCNL2
ENST00000481223 0.994624875627095 0.388658441646735 0.0310073526316191 ENSG00000221978 CCNL2
ENST00000418865 0.994624875627095 0.329209101023354 0.0391190319753511 ENSG00000221978 CCNL2
ENST00000505849 0.994624875627095 0.45671892114682 0.0305754791211109 ENSG00000221978 CCNL2
ENST00000488340 0.994624875627095 0.37211928034648 0.0333657187263062 ENSG00000221978 CCNL2
ENST00000492998 0.895907926207092 0.00352903083023667 0.155612838324372 ENSG00000221978 CCNL2
ENST00000469113 0.994624875627095 0.425103686817678 0.0358605566825003 ENSG00000221978 CCNL2
ENST00000480646 0.994624875627095 0.189561058895595 0.0773205886721372 ENSG00000221978 CCNL2
ENST00000471930 0.99983953845552 0.873863503827031 0.00737622695183015 ENSG00000221978 CCNL2
ENST00000408918 0.99983953845552 0.616182009893739 0.0232179632533368 ENSG00000221978 CCNL2
ENST00000473872 0.99983953845552 0.60238995341699 0.0291894306403869 ENSG00000221978 CCNL2
ENST00000425598 0.999989811609739 0.999800237009866 -1.31233546419167e-05 ENSG00000221978 CCNL2
ENST00000463895 0.99983953845552 0.758756758187379 -0.019803399125266 ENSG00000221978 CCNL2
ENST00000497013 0.99983953845552 0.688086238865564 -0.0268143457206648 ENSG00000221978 CCNL2
ENST00000444362 0.99983953845552 0.810083540784029 0.0146835555430771 ENSG00000224870 RP4-758J18.2
ENST00000418833 0.99983953845552 0.962165704536002 0.00291225750159295 ENSG00000224870 RP4-758J18.2
ENST00000447725 0.99983953845552 0.984244662588984 -0.00122609289104221 ENSG00000224870 RP4-758J18.2
ENST00000572242 0.99983953845552 0.912783996732478 0.00684675548101617 ENSG00000224870 RP4-758J18.2
ENST00000453521 0.99983953845552 0.68970031909583 0.0257301184030722 ENSG00000224870 RP4-758J18.2
ENST00000344843 0.99983953845552 0.847536318095545 0.00745987077323877 ENSG00000242485 MRPL20
ENST00000493287 0.99983953845552 0.590230517612232 0.0283528503749152 ENSG00000242485 MRPL20
ENST00000487659 0.99983953845552 0.838364343685129 0.00792295991120941 ENSG00000242485 MRPL20
ENST00000492508 0.99983953845552 0.668182108231644 -0.0177981347021542 ENSG00000242485 MRPL20
ENST00000482352 0.99983953845552 0.717725446452052 -0.0147241763713528 ENSG00000242485 MRPL20
ENST00000477686 0.99983953845552 0.78022463974967 -0.0120742516837582 ENSG00000242485 MRPL20
ENST00000338660 0.994624875627095 0.347970190759533 -0.0698083466702525 ENSG00000179403 VWA1
ENST00000404702 0.994624875627095 0.334668577710555 -0.0718455817813071 ENSG00000179403 VWA1
ENST00000476993 0.994624875627095 0.335176246303689 -0.0717896777359073 ENSG00000179403 VWA1
ENST00000378741 0.99983953845552 0.97991610025631 0.00132810565905629 ENSG00000160072 ATAD3B
ENST00000308647 0.99983953845552 0.715725233935693 -0.0155466739633998 ENSG00000160072 ATAD3B
ENST00000472194 0.999643049413898 0.557804962709279 -0.0282090165973397 ENSG00000160072 ATAD3B
ENST00000378736 0.99983953845552 0.592547480217738 -0.0400641299108007 ENSG00000160072 ATAD3B
ENST00000485748 0.994624875627095 0.497880417166568 -0.0367145818960439 ENSG00000160072 ATAD3B
ENST00000474481 0.99957157471323 0.552035392556854 -0.0340666489219065 ENSG00000160072 ATAD3B
ENST00000378756 0.994624875627095 0.207080200928743 -0.0558493924247353 ENSG00000197785 ATAD3A
ENST00000378755 0.994624875627095 0.207080200928743 -0.0558493924247353 ENSG00000197785 ATAD3A
ENST00000339113 0.994624875627095 0.363626809631216 -0.0405806368644916 ENSG00000197785 ATAD3A
ENST00000536055 0.994624875627095 0.363626809631216 -0.0405806368644916 ENSG00000197785 ATAD3A
ENST00000429957 0.99983953845552 0.880009169748267 -0.0100350689067875 ENSG00000197785 ATAD3A
ENST00000400830 0.99983953845552 0.959050471473504 -0.00316358545957569 ENSG00000197785 ATAD3A
ENST00000291386 0.994624875627095 0.452352798146033 -0.0274678967259759 ENSG00000160075 SSU72
ENST00000378726 0.99983953845552 0.879970275434991 0.00703371237016266 ENSG00000160075 SSU72
ENST00000378725 0.99983953845552 0.882844403337743 -0.00664642858420524 ENSG00000160075 SSU72
ENST00000359060 0.99592957795203 0.518159925039175 -0.0354495309331227 ENSG00000160075 SSU72
ENST00000539195 0.99983953845552 0.958900931086924 0.00384595207393806 ENSG00000215791 AL645728.2
ENST00000520777 0.995778782912652 0.512904003101512 0.0354775919680081 ENSG00000197530 MIB2
ENST00000378710 0.995778782912652 0.512749627195221 0.0354772544921207 ENSG00000197530 MIB2
ENST00000360522 0.995778782912652 0.512749627195221 0.0354772544921207 ENSG00000197530 MIB2
ENST00000357210 0.995778782912652 0.512749627195221 0.0354772544921207 ENSG00000197530 MIB2
ENST00000355826 0.995407991202664 0.504917523968718 0.0361457221273914 ENSG00000197530 MIB2
ENST00000518681 0.995778782912652 0.512334511101703 0.0355619532437217 ENSG00000197530 MIB2
ENST00000505820 0.995023428296385 0.503113555354178 0.0363050247443034 ENSG00000197530 MIB2
ENST00000479659 0.995003275957561 0.50225313519716 0.0363666810698903 ENSG00000197530 MIB2
ENST00000489635 0.994624875627095 0.494549244988619 0.0370182616465169 ENSG00000197530 MIB2
ENST00000511502 0.994624875627095 0.48709492654029 0.0376837340232683 ENSG00000197530 MIB2
ENST00000477990 0.99983953845552 0.891025818592355 -0.0099256069106201 ENSG00000197530 MIB2
ENST00000514363 0.99983953845552 0.653794720245791 0.0270552264332452 ENSG00000197530 MIB2
ENST00000487053 0.994624875627095 0.476440279963312 0.0387305075208399 ENSG00000197530 MIB2
ENST00000502470 0.99983953845552 0.724042095108157 0.0218585705267532 ENSG00000197530 MIB2
ENST00000378712 0.994624875627095 0.476481218985235 0.0387317637893973 ENSG00000197530 MIB2
ENST00000507082 0.997160763304216 0.529925276415042 -0.0475885251114709 ENSG00000197530 MIB2
ENST00000510793 0.99983953845552 0.699896145453368 0.0238334363548856 ENSG00000197530 MIB2
ENST00000504599 0.994624875627095 0.431212914973075 0.0425850150591104 ENSG00000197530 MIB2
ENST00000507229 0.99983953845552 0.569959798247113 0.030830630606997 ENSG00000197530 MIB2
ENST00000503789 0.994624875627095 0.454967437776511 0.0486219241404131 ENSG00000197530 MIB2
ENST00000378708 0.994624875627095 0.328337349271812 0.0544147757945052 ENSG00000197530 MIB2
ENST00000506488 0.994624875627095 0.351506897812311 0.0519526802252246 ENSG00000197530 MIB2
ENST00000514234 0.994624875627095 0.405608773307214 0.0525243526810979 ENSG00000197530 MIB2
ENST00000486072 0.99983953845552 0.752025807681828 0.0236047095913565 ENSG00000197530 MIB2
ENST00000505370 0.99983953845552 0.828211858354223 -0.0167079343408907 ENSG00000197530 MIB2
ENST00000473511 0.99983953845552 0.595069022430998 -0.0395158635296772 ENSG00000197530 MIB2
ENST00000464570 0.994624875627095 0.414084625803557 -0.0613643157094017 ENSG00000197530 MIB2
ENST00000513088 0.99983953845552 0.713466181823867 0.022030272288219 ENSG00000248333 CDK11B
ENST00000341832 0.99983953845552 0.881156458009495 0.00863389763230255 ENSG00000248333 CDK11B
ENST00000317673 0.99983953845552 0.993949292343156 0.000429033441880881 ENSG00000248333 CDK11B
ENST00000340677 0.99983953845552 0.993949292343156 0.000429033441880881 ENSG00000248333 CDK11B
ENST00000407249 0.99983953845552 0.993949292343156 0.000429033441880881 ENSG00000248333 CDK11B
ENST00000607013 0.99983953845552 0.91268173175674 0.00831196279912041 ENSG00000272004 RP11-345P4.10
ENST00000378662 0.99983953845552 0.912499120332748 0.00485563656419284 ENSG00000189339 SLC35E2B
ENST00000234800 0.99983953845552 0.903419838467551 0.00536497811890145 ENSG00000189339 SLC35E2B
ENST00000480991 0.99983953845552 0.837994240511539 0.0116598937747707 ENSG00000189339 SLC35E2B
ENST00000481276 0.99983953845552 0.693049773060971 -0.0249639498667239 ENSG00000189339 SLC35E2B
ENST00000356200 0.994624875627095 0.375548045468829 0.0473715603566763 ENSG00000008128 CDK11A
ENST00000598846 0.994624875627095 0.0772200027183159 0.0760595426368582 ENSG00000268575 RP1-283E3.8
ENST00000358779 0.994624875627095 0.467076427690212 0.0386577431370655 ENSG00000008128 CDK11A
ENST00000460465 0.994624875627095 0.467076427690212 0.0386577431370655 ENSG00000008128 CDK11A
ENST00000404249 0.994624875627095 0.467076427690212 0.0386577431370655 ENSG00000008128 CDK11A
ENST00000378633 0.994624875627095 0.467076427690212 0.0386577431370655 ENSG00000008128 CDK11A
ENST00000357760 0.994624875627095 0.467076427690212 0.0386577431370655 ENSG00000008128 CDK11A
ENST00000509982 0.994624875627095 0.375548045468829 0.0473715603566763 ENSG00000008128 CDK11A
ENST00000378638 0.994624875627095 0.375548045468829 0.0473715603566763 ENSG00000008128 CDK11A
ENST00000356937 0.994624875627095 0.362838966324802 0.0538928881970668 ENSG00000008128 CDK11A
ENST00000468800 0.994624875627095 0.293456118578564 0.0794329301138891 ENSG00000008128 CDK11A
ENST00000492390 0.994624875627095 0.216419883799701 0.0933116493449427 ENSG00000008128 CDK11A
ENST00000474916 0.994624875627095 0.274520475477675 0.0830291771753564 ENSG00000008128 CDK11A
ENST00000378635 0.994624875627095 0.364188287541678 0.0502260288239106 ENSG00000008128 CDK11A
ENST00000479362 0.99983953845552 0.855129070632739 0.0115190527021418 ENSG00000008128 CDK11A
ENST00000498810 0.99983953845552 0.879169212508248 0.0109556097881107 ENSG00000008128 CDK11A
ENST00000487462 0.99983953845552 0.99708673985932 -0.000269815979285014 ENSG00000008128 CDK11A
ENST00000401096 0.99983953845552 0.997418462341259 -0.000237130617836733 ENSG00000008128 CDK11A
ENST00000577672 0.994624875627095 0.235918843707184 0.071249042605979 ENSG00000227775 RP1-283E3.4
ENST00000417099 0.994624875627095 0.395866174062942 0.0570539766336285 ENSG00000227775 RP1-283E3.4
ENST00000355439 0.972585762376171 0.0360963581517597 0.116280370619724 ENSG00000215790 SLC35E2
ENST00000400924 0.973959104473249 0.0364765789571166 0.11622281898421 ENSG00000215790 SLC35E2
ENST00000246421 0.994624875627095 0.0852206191210033 0.120757449456669 ENSG00000215790 SLC35E2
ENST00000341426 0.994624875627095 0.119828503804064 0.0695014397569263 ENSG00000008130 NADK
ENST00000341991 0.994624875627095 0.119786574463988 0.0695056149656116 ENSG00000008130 NADK
ENST00000378625 0.994624875627095 0.115345397175537 0.070496001144432 ENSG00000008130 NADK
ENST00000344463 0.994624875627095 0.119828503804064 0.0695014397569263 ENSG00000008130 NADK
ENST00000342348 0.994624875627095 0.183057951254967 0.0732242681837216 ENSG00000008130 NADK
ENST00000498806 0.99983953845552 0.980835673192826 0.00175756637432018 ENSG00000008130 NADK
ENST00000469045 0.994624875627095 0.175479034118809 0.0864462582381526 ENSG00000008130 NADK
ENST00000480499 0.994624875627095 0.280356299973409 0.0739397707105901 ENSG00000008130 NADK
ENST00000497747 0.994624875627095 0.36427837307245 0.0676139575493445 ENSG00000008130 NADK
ENST00000477235 0.994624875627095 0.161516617514966 0.0925562325749099 ENSG00000008130 NADK
ENST00000489538 0.994624875627095 0.208850113269486 0.0834324137689423 ENSG00000008130 NADK
ENST00000497615 0.994624875627095 0.421429727606316 0.0600292177832993 ENSG00000008130 NADK
ENST00000497186 0.994624875627095 0.203703516459148 0.084391491095526 ENSG00000008130 NADK
ENST00000400922 0.994624875627095 0.28640516792518 0.0724999745646975 ENSG00000008130 NADK
ENST00000492845 0.994624875627095 0.306213292596065 0.0570402805187421 ENSG00000008130 NADK
ENST00000492768 0.994624875627095 0.234449490188677 0.0701674586509796 ENSG00000008130 NADK
ENST00000460602 0.994624875627095 0.267191716901118 0.066481540219744 ENSG00000008130 NADK
ENST00000464373 0.994624875627095 0.238408040945753 0.0776704916063596 ENSG00000008130 NADK
ENST00000378609 0.99983953845552 0.879693535706036 -0.00298628358165769 ENSG00000078369 GNB1
ENST00000461893 0.99983953845552 0.779444064163932 -0.0110513693422473 ENSG00000078369 GNB1
ENST00000471354 0.99983953845552 0.755204212834603 -0.0121867824227422 ENSG00000078369 GNB1
ENST00000439272 0.99983953845552 0.910414037544966 0.00368442154321875 ENSG00000078369 GNB1
ENST00000434686 0.99983953845552 0.98267092129423 0.000726455612839425 ENSG00000078369 GNB1
ENST00000437146 0.999989811609739 0.999679608165403 -2.11262015459492e-05 ENSG00000078369 GNB1
ENST00000472614 0.994624875627095 0.441096307193813 0.0305488795360165 ENSG00000078369 GNB1
ENST00000607589 0.99983953845552 0.775955836371032 -0.0182856203109014 ENSG00000078369 GNB1
ENST00000378567 0.99983953845552 0.677802526023387 -0.0312413902159707 ENSG00000067606 PRKCZ
ENST00000400921 0.99983953845552 0.704886589793925 -0.0284789995240076 ENSG00000067606 PRKCZ
ENST00000461106 0.99983953845552 0.85554827267657 0.0138708704536597 ENSG00000067606 PRKCZ
ENST00000400920 0.99620108543199 0.522126592657144 -0.0483241216628996 ENSG00000067606 PRKCZ
ENST00000479263 0.994624875627095 0.402950979541141 -0.0633788205052062 ENSG00000067606 PRKCZ
ENST00000505322 0.994624875627095 0.442994424603356 -0.0583863540278442 ENSG00000067606 PRKCZ
ENST00000469733 0.994624875627095 0.224079240477119 -0.0611867916602329 ENSG00000162585 C1orf86
ENST00000414253 0.994624875627095 0.224370723268165 -0.0622267812954534 ENSG00000162585 C1orf86
ENST00000428120 0.994624875627095 0.224370723268165 -0.0622267812954534 ENSG00000162585 C1orf86
ENST00000400919 0.994624875627095 0.224370723268165 -0.0622267812954534 ENSG00000162585 C1orf86
ENST00000400918 0.994624875627095 0.215846848136147 -0.0649658594106365 ENSG00000162585 C1orf86
ENST00000497675 0.995778782912652 0.508617877282356 -0.0393026085843018 ENSG00000162585 C1orf86
ENST00000378543 0.994624875627095 0.367924184634581 -0.053442543810762 ENSG00000162585 C1orf86
ENST00000378546 0.994624875627095 0.367924184634581 -0.053442543810762 ENSG00000162585 C1orf86
ENST00000401813 0.994624875627095 0.455507504124829 -0.0440034007794156 ENSG00000162585 C1orf86
ENST00000487186 0.994624875627095 0.397407369262069 -0.047424786687924 ENSG00000162585 C1orf86
ENST00000378545 0.994624875627095 0.412767861876534 -0.0485514990107597 ENSG00000162585 C1orf86
ENST00000476803 0.994624875627095 0.479905945916387 -0.0421214255435671 ENSG00000162585 C1orf86
ENST00000440825 0.994624875627095 0.381640088142664 -0.0522332468263519 ENSG00000162585 C1orf86
ENST00000420515 0.994624875627095 0.136510953010836 -0.0922612311945628 ENSG00000162585 C1orf86
ENST00000378536 0.99983953845552 0.793845543783701 0.00927865305579653 ENSG00000157933 SKI
ENST00000508416 0.99983953845552 0.659359323159579 -0.0219279350926313 ENSG00000157933 SKI
ENST00000478223 0.99983953845552 0.764484790639936 -0.0156047456895342 ENSG00000157933 SKI
ENST00000507179 0.994624875627095 0.106919188097649 0.118330665765892 ENSG00000157933 SKI
ENST00000378531 0.99983953845552 0.886204660237666 0.00947102783182059 ENSG00000116151 MORN1
ENST00000606372 0.99983953845552 0.883676589810942 0.00969960202199224 ENSG00000116151 MORN1
ENST00000378529 0.995023428296385 0.503248311967388 0.0449269619715145 ENSG00000116151 MORN1
ENST00000469374 0.99983953845552 0.596246519265361 -0.0396698297631367 ENSG00000116151 MORN1
ENST00000378525 0.99983953845552 0.888931425174659 0.010480598742044 ENSG00000116151 MORN1
ENST00000449373 0.99983953845552 0.936608231643317 -0.00609688687701409 ENSG00000116151 MORN1
ENST00000378518 0.994624875627095 0.149694878339784 0.0450226933346506 ENSG00000157916 RER1
ENST00000605895 0.994624875627095 0.459979169221909 0.0208288291534314 ENSG00000157916 RER1
ENST00000378513 0.994624875627095 0.488393901604435 0.0197383764875916 ENSG00000157916 RER1
ENST00000306256 0.994624875627095 0.163768589022119 0.0428815990155445 ENSG00000157916 RER1
ENST00000493207 0.983626727352203 0.0600606724777829 0.0697742111845375 ENSG00000157916 RER1
ENST00000378512 0.994624875627095 0.492551742105968 0.0195525184032345 ENSG00000157916 RER1
ENST00000443438 0.994624875627095 0.138817179604812 0.0470729088355102 ENSG00000157916 RER1
ENST00000488353 0.99983953845552 0.802798832846893 0.00784766167667717 ENSG00000157916 RER1
ENST00000462129 0.994624875627095 0.474303705463791 -0.0341843206154194 ENSG00000157916 RER1
ENST00000288774 0.99983953845552 0.737658362470491 0.0188038729909678 ENSG00000157911 PEX10
ENST00000447513 0.99983953845552 0.698083774255868 0.0218952459284282 ENSG00000157911 PEX10
ENST00000507596 0.99983953845552 0.67299731791322 0.0238882488907546 ENSG00000157911 PEX10
ENST00000510434 0.99983953845552 0.80457480961971 -0.017353080420856 ENSG00000157911 PEX10
ENST00000508384 0.994624875627095 0.281674251881035 -0.0815060007310262 ENSG00000157911 PEX10
ENST00000378466 0.994624875627095 0.325318719415539 0.0594813934181592 ENSG00000157881 PANK4
ENST00000435556 0.994624875627095 0.325318719415539 0.0594813934181592 ENSG00000157881 PANK4
ENST00000505228 0.957738150634171 0.00788338292759035 0.169941171220245 ENSG00000157881 PANK4
ENST00000468002 0.994624875627095 0.354001796034789 0.07036826594252 ENSG00000157881 PANK4
ENST00000486396 0.994624875627095 0.100919418918247 -0.119746121358925 ENSG00000157881 PANK4
ENST00000502770 0.977333134774098 0.0468377451073524 -0.151253543591008 ENSG00000157881 PANK4
ENST00000493183 0.994624875627095 0.198657277441596 -0.0807562648909733 ENSG00000157870 FAM213B
ENST00000474659 0.994624875627095 0.240290621965727 -0.0737186634126447 ENSG00000157870 FAM213B
ENST00000419916 0.99983953845552 0.570533236000953 -0.0318427009897879 ENSG00000157870 FAM213B
ENST00000378424 0.99983953845552 0.570533236000953 -0.0318427009897879 ENSG00000157870 FAM213B
ENST00000537325 0.994624875627095 0.351427307130169 -0.0564414183934872 ENSG00000157870 FAM213B
ENST00000378427 0.99983953845552 0.570533236000953 -0.0318427009897879 ENSG00000157870 FAM213B
ENST00000378425 0.99983953845552 0.570533236000953 -0.0318427009897879 ENSG00000157870 FAM213B
ENST00000464043 0.994624875627095 0.331641109869548 -0.0599720893118102 ENSG00000157870 FAM213B
ENST00000444521 0.99983953845552 0.570533236000953 -0.0318427009897879 ENSG00000157870 FAM213B
ENST00000465233 0.994624875627095 0.16190903491392 -0.0918122735593297 ENSG00000157870 FAM213B
ENST00000498083 0.994624875627095 0.181716456519081 -0.0878527238744895 ENSG00000157870 FAM213B
ENST00000481683 0.994624875627095 0.182367342080963 -0.0850709282465963 ENSG00000157870 FAM213B
ENST00000484099 0.99592291123212 0.516615506226164 -0.0364111380418931 ENSG00000157870 FAM213B
ENST00000477045 0.994624875627095 0.120075014566296 -0.10437858469957 ENSG00000157870 FAM213B
ENST00000476686 0.997160763304216 0.5279570371338 0.041236490597736 ENSG00000157870 FAM213B
ENST00000294599 0.999989811609739 0.998827164182071 -0.000112158987332992 ENSG00000162591 MEGF6
ENST00000356575 0.99983953845552 0.897495815122995 0.00983902192461935 ENSG00000162591 MEGF6
ENST00000485002 0.99983953845552 0.989480974987934 0.0010117342452038 ENSG00000162591 MEGF6
ENST00000378344 0.99983953845552 0.870200227043971 -0.00677899181719841 ENSG00000158109 TPRG1L
ENST00000344579 0.99983953845552 0.87019075035834 -0.00677910109763035 ENSG00000158109 TPRG1L
ENST00000378322 0.994624875627095 0.402570217262738 0.0583523952323278 ENSG00000116213 WRAP73
ENST00000270708 0.994624875627095 0.402570217262738 0.0583523952323278 ENSG00000116213 WRAP73
ENST00000471223 0.995778782912652 0.510555787448427 0.0495606481216871 ENSG00000116213 WRAP73
ENST00000424367 0.996842276779766 0.524056021274893 0.0457669573546389 ENSG00000116213 WRAP73
ENST00000465916 0.99983953845552 0.632266755561616 0.0357367823043647 ENSG00000116213 WRAP73
ENST00000419924 0.99983953845552 0.788333011793786 0.0202311013879845 ENSG00000116213 WRAP73
ENST00000418088 0.99983953845552 0.689529257031737 -0.0252049139888178 ENSG00000227372 TP73-AS1
ENST00000452079 0.99983953845552 0.722670357518934 -0.0219681241680411 ENSG00000227372 TP73-AS1
ENST00000423764 0.99983953845552 0.707548973832663 -0.0234009010064185 ENSG00000227372 TP73-AS1
ENST00000587071 0.99983953845552 0.582106954265377 -0.0405672335732041 ENSG00000227372 TP73-AS1
ENST00000608600 0.994624875627095 0.269331160874731 -0.08078922377452 ENSG00000227372 TP73-AS1
ENST00000544565 0.99983953845552 0.686592609319131 -0.0306100104467838 ENSG00000227372 TP73-AS1
ENST00000378251 0.99983953845552 0.954002629934938 -0.0029206054901871 ENSG00000130764 LRRC47
ENST00000462356 0.99983953845552 0.589007418344042 -0.0370845614243726 ENSG00000130764 LRRC47
ENST00000479239 0.994624875627095 0.23990861746913 -0.0833814253085243 ENSG00000130764 LRRC47
ENST00000607459 0.994624875627095 0.386403652434642 -0.0637771365979746 ENSG00000272153 RP1-286D6.5
ENST00000378230 0.994624875627095 0.200977539839894 -0.0544249185467818 ENSG00000116198 CEP104
ENST00000438539 0.957738150634171 0.0207039960343429 -0.155596617652018 ENSG00000116198 CEP104
ENST00000461667 0.966069693003658 0.0314010007512892 -0.150768093790938 ENSG00000116198 CEP104
ENST00000460038 0.99983953845552 0.604045723773857 0.0368898118198522 ENSG00000116198 CEP104
ENST00000494653 0.99983953845552 0.640109852715682 -0.0250888832468238 ENSG00000116198 CEP104
ENST00000443466 0.99983953845552 0.689355263439655 -0.0280373954130363 ENSG00000116198 CEP104
ENST00000428079 0.994624875627095 0.430059075858199 -0.0494098187520775 ENSG00000116198 CEP104
ENST00000494951 0.994624875627095 0.322518467418545 -0.073632042123161 ENSG00000116198 CEP104
ENST00000378223 0.99983953845552 0.984031893896522 -0.00133282290281255 ENSG00000116198 CEP104
ENST00000378212 0.994624875627095 0.129346625651278 0.11303826154539 ENSG00000169598 DFFB
ENST00000378209 0.994624875627095 0.110214550427678 0.107364985892837 ENSG00000169598 DFFB
ENST00000491998 0.994624875627095 0.110214550427678 0.107364985892837 ENSG00000169598 DFFB
ENST00000338895 0.994624875627095 0.335512046233638 0.0701280712811478 ENSG00000169598 DFFB
ENST00000468793 0.994624875627095 0.0777136028751924 0.119466493254617 ENSG00000169598 DFFB
ENST00000339350 0.994624875627095 0.122622821531511 0.105533275047351 ENSG00000169598 DFFB
ENST00000477548 0.994624875627095 0.122622821531511 0.105533275047351 ENSG00000169598 DFFB
ENST00000378206 0.994624875627095 0.102025652699353 0.112016869440299 ENSG00000169598 DFFB
ENST00000475969 0.994624875627095 0.0775130366802326 0.121411975839255 ENSG00000169598 DFFB
ENST00000486765 0.99983953845552 0.780406562447195 -0.0174443665729244 ENSG00000198912 C1orf174
ENST00000361605 0.99983953845552 0.780406562447195 -0.0174443665729244 ENSG00000198912 C1orf174
ENST00000474140 0.99983953845552 0.780406562447195 -0.0174443665729244 ENSG00000198912 C1orf174
ENST00000478423 0.99983953845552 0.891803473266258 -0.00798053273761323 ENSG00000131697 NPHP4
ENST00000489180 0.99983953845552 0.87618238873034 -0.009135632425201 ENSG00000131697 NPHP4
ENST00000378156 0.99983953845552 0.87618238873034 -0.009135632425201 ENSG00000131697 NPHP4
ENST00000378169 0.99983953845552 0.828365835063078 -0.0127903912766158 ENSG00000131697 NPHP4
ENST00000378111 0.99983953845552 0.788540263097948 0.0184704492813076 ENSG00000069424 KCNAB2
ENST00000378097 0.99983953845552 0.797556183615306 -0.0177495594097862 ENSG00000069424 KCNAB2
ENST00000378092 0.99983953845552 0.580018834468292 -0.040012478584748 ENSG00000069424 KCNAB2
ENST00000478098 0.99983953845552 0.602411637353355 -0.0392803829737676 ENSG00000069424 KCNAB2
ENST00000445501 0.994624875627095 0.429240536698729 -0.0596903461382331 ENSG00000069424 KCNAB2
ENST00000378087 0.99983953845552 0.679856819396393 -0.0309343825198911 ENSG00000069424 KCNAB2
ENST00000341524 0.99983953845552 0.808278057138185 -0.0180604943515156 ENSG00000069424 KCNAB2
ENST00000352527 0.99983953845552 0.808278057138185 -0.0180604943515156 ENSG00000069424 KCNAB2
ENST00000164247 0.99983953845552 0.673498100753915 -0.0314497037915332 ENSG00000069424 KCNAB2
ENST00000378083 0.99983953845552 0.905501819570432 -0.009031926245413 ENSG00000069424 KCNAB2
ENST00000484532 0.99983953845552 0.874310851668062 -0.00461209329475033 ENSG00000116251 RPL22
ENST00000234875 0.99983953845552 0.919110165633443 -0.00291157954077096 ENSG00000116251 RPL22
ENST00000480661 0.99983953845552 0.962479975226518 -0.00141370745045881 ENSG00000116251 RPL22
ENST00000497965 0.99983953845552 0.921540520715381 -0.00297183545032747 ENSG00000116251 RPL22
ENST00000471204 0.99983953845552 0.980526047445747 0.00072849036692043 ENSG00000116251 RPL22
ENST00000465387 0.99983953845552 0.936493573546029 -0.00241690554297826 ENSG00000116251 RPL22
ENST00000462296 0.99983953845552 0.971289119947539 -0.00111288888128054 ENSG00000116251 RPL22
ENST00000465335 0.99983953845552 0.959706772452353 0.00153692816233207 ENSG00000116251 RPL22
ENST00000377948 0.99983953845552 0.728150609738395 0.0209372248448611 ENSG00000158286 RNF207
ENST00000377939 0.99983953845552 0.728967336985678 0.0208522621846245 ENSG00000158286 RNF207
ENST00000496676 0.998056293381154 0.537407014147919 0.0403630110127382 ENSG00000158286 RNF207
ENST00000483336 0.994624875627095 0.390296970582859 0.0652244632172357 ENSG00000158286 RNF207
ENST00000343813 0.99983953845552 0.870125611928408 0.00539386778321105 ENSG00000116237 ICMT
ENST00000495791 0.99983953845552 0.823320386171165 -0.0112361865778447 ENSG00000116237 ICMT
ENST00000489498 0.99983953845552 0.758688117863438 0.0119489704891799 ENSG00000116237 ICMT
ENST00000474756 0.994624875627095 0.345409427841198 0.0435687562702586 ENSG00000116237 ICMT
ENST00000362035 0.994624875627095 0.371559924678139 -0.0631530900385237 ENSG00000116237 ICMT
ENST00000377893 0.99983953845552 0.856458821103772 -0.0116083757167737 ENSG00000158292 GPR153
ENST00000608083 0.994624875627095 0.193660948445852 0.0664931077280236 ENSG00000097021 ACOT7
ENST00000377845 0.994624875627095 0.213883147673082 0.0663315624814863 ENSG00000097021 ACOT7
ENST00000377855 0.994624875627095 0.217110827032108 0.0641531624702434 ENSG00000097021 ACOT7
ENST00000377860 0.994624875627095 0.193660948445852 0.0664931077280236 ENSG00000097021 ACOT7
ENST00000418124 0.994624875627095 0.193660948445852 0.0664931077280236 ENSG00000097021 ACOT7
ENST00000545482 0.994624875627095 0.193660948445852 0.0664931077280236 ENSG00000097021 ACOT7
ENST00000361521 0.994624875627095 0.175650830640251 0.0692458624707583 ENSG00000097021 ACOT7
ENST00000377842 0.994624875627095 0.207392860698017 0.0674283488952681 ENSG00000097021 ACOT7
ENST00000473466 0.994624875627095 0.183535003423557 0.0794412987827961 ENSG00000097021 ACOT7
ENST00000481175 0.994624875627095 0.353342700834615 0.0701821662104602 ENSG00000097021 ACOT7
ENST00000541130 0.994624875627095 0.219187289147656 0.0816890123667443 ENSG00000097021 ACOT7
ENST00000356876 0.995778782912652 0.514475676942782 -0.0455194649541033 ENSG00000215788 TNFRSF25
ENST00000485036 0.99592957795203 0.517833252337394 -0.0451384002898381 ENSG00000215788 TNFRSF25
ENST00000480393 0.99592957795203 0.517833252337394 -0.0451384002898381 ENSG00000215788 TNFRSF25
ENST00000513135 0.998097948398135 0.538449225723897 -0.0431858013905004 ENSG00000215788 TNFRSF25
ENST00000473343 0.994624875627095 0.494689601511052 0.0522359246466563 ENSG00000215788 TNFRSF25
ENST00000377782 0.99592957795203 0.517833252337394 -0.0451384002898381 ENSG00000215788 TNFRSF25
ENST00000351959 0.994624875627095 0.488424095629634 -0.0483926445685198 ENSG00000215788 TNFRSF25
ENST00000510563 0.994624875627095 0.45921195367408 -0.0521022922438294 ENSG00000215788 TNFRSF25
ENST00000502730 0.994624875627095 0.45921195367408 -0.0521022922438294 ENSG00000215788 TNFRSF25
ENST00000502588 0.994624875627095 0.45921195367408 -0.0521022922438294 ENSG00000215788 TNFRSF25
ENST00000414040 0.994624875627095 0.45921195367408 -0.0521022922438294 ENSG00000215788 TNFRSF25
ENST00000351748 0.994624875627095 0.45921195367408 -0.0521022922438294 ENSG00000215788 TNFRSF25
ENST00000348333 0.994624875627095 0.45921195367408 -0.0521022922438294 ENSG00000215788 TNFRSF25
ENST00000469691 0.99983953845552 0.967859901204679 -0.00292276988659219 ENSG00000215788 TNFRSF25
ENST00000481401 0.99983953845552 0.705958577567022 -0.0276096385091005 ENSG00000215788 TNFRSF25
ENST00000461703 0.994624875627095 0.28582295806204 -0.0814380843775292 ENSG00000215788 TNFRSF25
ENST00000377748 0.99983953845552 0.612446100470625 -0.0233241829798966 ENSG00000171680 PLEKHG5
ENST00000400913 0.99983953845552 0.669017519494027 -0.0201114334041797 ENSG00000171680 PLEKHG5
ENST00000489097 0.994624875627095 0.35870399175673 -0.0460219509016655 ENSG00000171680 PLEKHG5
ENST00000340850 0.996907095310567 0.524509725574257 -0.0296772147005805 ENSG00000171680 PLEKHG5
ENST00000487949 0.994624875627095 0.178967037975265 -0.0810537129365429 ENSG00000171680 PLEKHG5
ENST00000377725 0.994624875627095 0.477847165468782 -0.033899780434364 ENSG00000171680 PLEKHG5
ENST00000377728 0.994624875627095 0.447053142519974 -0.0361729649276129 ENSG00000171680 PLEKHG5
ENST00000377732 0.994624875627095 0.455904255920779 -0.0351053029883466 ENSG00000171680 PLEKHG5
ENST00000400915 0.998056293381154 0.537514932334154 -0.0291729608942696 ENSG00000171680 PLEKHG5
ENST00000377740 0.99983953845552 0.565764080491128 -0.0270500112586384 ENSG00000171680 PLEKHG5
ENST00000377737 0.99983953845552 0.566086148049657 -0.0270387208861462 ENSG00000171680 PLEKHG5
ENST00000535355 0.99983953845552 0.624647764572939 -0.0236759821227979 ENSG00000171680 PLEKHG5
ENST00000537245 0.994624875627095 0.465517983660772 -0.0349843632128707 ENSG00000171680 PLEKHG5
ENST00000544978 0.999527369930513 0.546074356876165 -0.0290732961133504 ENSG00000171680 PLEKHG5
ENST00000377705 0.957738150634171 0.0106616299170863 -0.11783040707644 ENSG00000162408 NOL9
ENST00000464383 0.994624875627095 0.118142076140605 -0.114240815251686 ENSG00000162408 NOL9
ENST00000464665 0.994624875627095 0.172451947508286 -0.104334676878586 ENSG00000162408 NOL9
ENST00000319084 0.99983953845552 0.733004464555817 -0.0256225555817827 ENSG00000204859 ZBTB48
ENST00000435905 0.99983953845552 0.80291047573561 -0.0187794800121576 ENSG00000204859 ZBTB48
ENST00000377674 0.99983953845552 0.815951579138399 0.014088756646602 ENSG00000204859 ZBTB48
ENST00000488936 0.99983953845552 0.658045609716271 0.0271113811833323 ENSG00000204859 ZBTB48
ENST00000482360 0.99983953845552 0.759084881899893 0.0230196376375121 ENSG00000204859 ZBTB48
ENST00000377658 0.996005608937331 0.520280939086894 0.0282360389864735 ENSG00000162413 KLHL21
ENST00000377663 0.995989518929123 0.519654506365136 0.0282938953538236 ENSG00000162413 KLHL21
ENST00000467612 0.994624875627095 0.172929339768933 0.068379439246928 ENSG00000162413 KLHL21
ENST00000496707 0.994624875627095 0.171283350870148 0.0839979317875601 ENSG00000162413 KLHL21
ENST00000463043 0.995778782912652 0.513147821374778 0.0355668723766922 ENSG00000162413 KLHL21
ENST00000377648 0.99983953845552 0.973982654632888 -0.00168102747509138 ENSG00000116273 PHF13
ENST00000495385 0.99983953845552 0.768183947957693 -0.0170088072082166 ENSG00000116273 PHF13
ENST00000054650 0.994624875627095 0.235466214852836 -0.0883806203514783 ENSG00000041988 THAP3
ENST00000307896 0.994624875627095 0.255221436289159 -0.0850836813854312 ENSG00000041988 THAP3
ENST00000377627 0.994624875627095 0.375323521712354 -0.0514048307461751 ENSG00000041988 THAP3
ENST00000484669 0.994624875627095 0.24318877559754 -0.0873672737984795 ENSG00000041988 THAP3
ENST00000487819 0.994624875627095 0.349798895698184 -0.070502354629714 ENSG00000041988 THAP3
ENST00000472925 0.994624875627095 0.330665101178586 -0.0735842123717598 ENSG00000041988 THAP3
ENST00000465508 0.99983953845552 0.654658615133318 0.0230008242071309 ENSG00000007923 DNAJC11
ENST00000349363 0.994624875627095 0.404932130661685 0.0300284282926503 ENSG00000007923 DNAJC11
ENST00000451196 0.994624875627095 0.404932130661685 0.0300284282926503 ENSG00000007923 DNAJC11
ENST00000377577 0.994624875627095 0.368418807688969 0.0311555157098107 ENSG00000007923 DNAJC11
ENST00000294401 0.994624875627095 0.313244264913899 0.0360375558069823 ENSG00000007923 DNAJC11
ENST00000542246 0.994624875627095 0.326475098981411 0.0366944522647102 ENSG00000007923 DNAJC11
ENST00000377573 0.994624875627095 0.266984550860132 0.0397906041243219 ENSG00000007923 DNAJC11
ENST00000472414 0.994624875627095 0.336728591804763 0.060444231483311 ENSG00000007923 DNAJC11
ENST00000426784 0.994624875627095 0.400559441882521 0.0354434145903353 ENSG00000007923 DNAJC11
ENST00000473993 0.994624875627095 0.389004436160018 0.0368224644535082 ENSG00000007923 DNAJC11
ENST00000469318 0.994624875627095 0.40718718147018 -0.0495348775122516 ENSG00000007923 DNAJC11
ENST00000485073 0.99983953845552 0.65865148772366 0.0234537419134201 ENSG00000007923 DNAJC11
ENST00000460594 0.99983953845552 0.562478637395463 0.0326736706347356 ENSG00000007923 DNAJC11
ENST00000465911 0.994624875627095 0.230035363164813 0.0821637584871107 ENSG00000007923 DNAJC11
ENST00000303635 0.994624875627095 0.339349993352361 -0.0566408154477035 ENSG00000171735 CAMTA1
ENST00000490738 0.994624875627095 0.457029649519048 -0.0498160098115453 ENSG00000171735 CAMTA1
ENST00000476163 0.994624875627095 0.359491597072089 -0.0572445081185481 ENSG00000171735 CAMTA1
ENST00000473578 0.994624875627095 0.457029649519048 -0.0498160098115453 ENSG00000171735 CAMTA1
ENST00000557126 0.994624875627095 0.428109243285639 -0.0497220872273539 ENSG00000171735 CAMTA1
ENST00000467404 0.994624875627095 0.445006796399199 -0.0511941500481161 ENSG00000171735 CAMTA1
ENST00000439411 0.994624875627095 0.335910857790278 -0.0569450483538605 ENSG00000171735 CAMTA1
ENST00000461311 0.994624875627095 0.490452608625979 -0.0435918637457654 ENSG00000171735 CAMTA1
ENST00000486138 0.994624875627095 0.493816879824451 -0.0470537415762987 ENSG00000171735 CAMTA1
ENST00000482934 0.994624875627095 0.394631328833176 -0.0565386288926373 ENSG00000171735 CAMTA1
ENST00000470648 0.99983953845552 0.642059141099522 -0.0339297356911086 ENSG00000171735 CAMTA1
ENST00000461580 0.99983953845552 0.642465600856069 -0.0339059383230122 ENSG00000171735 CAMTA1
ENST00000054666 0.994624875627095 0.101860104607064 0.0507694565956605 ENSG00000049245 VAMP3
ENST00000470357 0.994624875627095 0.0825872945442659 0.0691356006312467 ENSG00000049245 VAMP3
ENST00000487194 0.994624875627095 0.0760124563042713 0.0836389668072122 ENSG00000049245 VAMP3
ENST00000377532 0.977157289955095 0.0409629338346976 -0.151629088626017 ENSG00000049246 PER3
ENST00000361923 0.977157289955095 0.040373758456325 -0.151971238475594 ENSG00000049246 PER3
ENST00000493373 0.994624875627095 0.0821225850642351 0.0538858475064099 ENSG00000116288 PARK7
ENST00000460192 0.994624875627095 0.166159950725311 0.0437037792355159 ENSG00000116288 PARK7
ENST00000338639 0.994624875627095 0.0808763818205589 0.0542753985194145 ENSG00000116288 PARK7
ENST00000493678 0.994624875627095 0.0809130551676789 0.054241492054874 ENSG00000116288 PARK7
ENST00000377493 0.994624875627095 0.080892413987846 0.0542749287302424 ENSG00000116288 PARK7
ENST00000465354 0.994624875627095 0.157370315579982 0.0443466817311483 ENSG00000116288 PARK7
ENST00000377491 0.994624875627095 0.0801962396295266 0.0543839959978593 ENSG00000116288 PARK7
ENST00000377488 0.994624875627095 0.0813418745082913 0.0541699989189909 ENSG00000116288 PARK7
ENST00000497113 0.994624875627095 0.15542688945789 0.0446173150555445 ENSG00000116288 PARK7
ENST00000469225 0.978540020856306 0.0486348198007196 0.0703160595761614 ENSG00000116288 PARK7
ENST00000474874 0.994624875627095 0.352743695712566 -0.0591218070578701 ENSG00000116285 ERRFI1
ENST00000377482 0.994624875627095 0.358345550823627 -0.0587020950525205 ENSG00000116285 ERRFI1
ENST00000467067 0.994624875627095 0.397085622917048 -0.0526284130608168 ENSG00000116285 ERRFI1
ENST00000469499 0.994624875627095 0.334374773773892 -0.0593268148200366 ENSG00000116285 ERRFI1
ENST00000487559 0.99983953845552 0.614069408926404 -0.0324656021792624 ENSG00000116285 ERRFI1
ENST00000337907 0.994624875627095 0.081737489827589 -0.0617064697407767 ENSG00000142599 RERE
ENST00000377464 0.994624875627095 0.18655061660255 -0.0435991955771472 ENSG00000142599 RERE
ENST00000467350 0.994624875627095 0.165103265424967 -0.0747747100555038 ENSG00000142599 RERE
ENST00000400907 0.972585762376171 0.0354523772634079 -0.078392285397637 ENSG00000142599 RERE
ENST00000476556 0.994624875627095 0.240842548700077 -0.0448634510748293 ENSG00000142599 RERE
ENST00000400908 0.994624875627095 0.0713862451152525 -0.0709388840336303 ENSG00000142599 RERE
ENST00000505225 0.99983953845552 0.955367561637038 -0.00322073156395446 ENSG00000142599 RERE
ENST00000464367 0.99983953845552 0.655777581506446 0.0338260752343749 ENSG00000142599 RERE
ENST00000488215 0.994624875627095 0.46829248590904 -0.0379976826993704 ENSG00000142599 RERE
ENST00000460659 0.99983953845552 0.596138453097776 -0.031260830374359 ENSG00000142599 RERE
ENST00000492766 0.997160763304216 0.527051136916339 -0.0372303901086504 ENSG00000142599 RERE
ENST00000465125 0.994624875627095 0.444822744814033 -0.044210981014936 ENSG00000142599 RERE
ENST00000464972 0.994624875627095 0.261126052327147 -0.0639700649226571 ENSG00000142599 RERE
ENST00000480342 0.994624875627095 0.129783298446192 -0.0769806665963348 ENSG00000142599 RERE
ENST00000507012 0.99983953845552 0.75699115469147 -0.022052696826692 ENSG00000142599 RERE
ENST00000469251 0.994624875627095 0.256268005229559 -0.0753846185208468 ENSG00000142599 RERE
ENST00000514428 0.978540020856306 0.0506596644151017 -0.117993845319144 ENSG00000142599 RERE
ENST00000468247 0.99983953845552 0.585841661130148 -0.0349278570144205 ENSG00000142599 RERE
ENST00000234590 0.994624875627095 0.388574045243252 0.0237889971835677 ENSG00000074800 ENO1
ENST00000464920 0.994624875627095 0.397144475555573 0.0239878220041056 ENSG00000074800 ENO1
ENST00000497492 0.994624875627095 0.303123748531283 0.0303219366697247 ENSG00000074800 ENO1
ENST00000486051 0.994624875627095 0.45239653651153 0.023198204484916 ENSG00000074800 ENO1
ENST00000492343 0.994624875627095 0.410533292165689 0.0258093761641582 ENSG00000074800 ENO1
ENST00000489867 0.99983953845552 0.750402749930908 0.0111864235058406 ENSG00000074800 ENO1
ENST00000377411 0.994624875627095 0.0937290089671623 -0.123409512602436 ENSG00000180758 GPR157
ENST00000437157 0.994624875627095 0.107505151411754 -0.111897308367742 ENSG00000228526 RP3-510D11.1
ENST00000412639 0.994624875627095 0.0703450339068049 -0.13422682924274 ENSG00000234546 RP3-510D11.2
ENST00000377403 0.99983953845552 0.758301488641899 0.0112356467207396 ENSG00000049239 H6PD
ENST00000602477 0.994624875627095 0.215944744120592 0.049842170000818 ENSG00000049239 H6PD
ENST00000495451 0.994624875627095 0.326324643530639 -0.0415331117253864 ENSG00000049239 H6PD
ENST00000328089 0.994624875627095 0.151854252860903 -0.0681062504524918 ENSG00000171621 SPSB1
ENST00000450402 0.994624875627095 0.143161732942474 -0.0784638283655337 ENSG00000171621 SPSB1
ENST00000357898 0.99983953845552 0.797126917213839 -0.0156126759157186 ENSG00000171621 SPSB1
ENST00000377399 0.99983953845552 0.946309689153922 -0.00431095279830712 ENSG00000171621 SPSB1
ENST00000302692 0.99983953845552 0.776579011636482 0.0185637903298945 ENSG00000171612 SLC25A33
ENST00000377376 0.994624875627095 0.181637226814406 0.0890250063924449 ENSG00000188807 TMEM201
ENST00000340381 0.994624875627095 0.183331769869068 0.0888271386194571 ENSG00000188807 TMEM201
ENST00000340305 0.994624875627095 0.13369822285178 0.106827486595352 ENSG00000188807 TMEM201
ENST00000416541 0.994624875627095 0.142544862483548 0.100595283917673 ENSG00000188807 TMEM201
ENST00000536656 0.994624875627095 0.326797197807003 0.0607399388276112 ENSG00000171608 PIK3CD
ENST00000377346 0.994624875627095 0.0982131548006066 0.112395359948288 ENSG00000171608 PIK3CD
ENST00000361110 0.994624875627095 0.24262510974273 0.0854344798818219 ENSG00000171608 PIK3CD
ENST00000377298 0.99983953845552 0.782190662287303 -0.00917899717289576 ENSG00000171603 CLSTN1
ENST00000377288 0.99983953845552 0.782190662287303 -0.00917899717289576 ENSG00000171603 CLSTN1
ENST00000477264 0.99983953845552 0.741326285452683 -0.014172501570771 ENSG00000171603 CLSTN1
ENST00000435891 0.99983953845552 0.563955848013144 -0.0197552342422919 ENSG00000171603 CLSTN1
ENST00000361311 0.99983953845552 0.779943543241448 -0.00927233701081172 ENSG00000171603 CLSTN1
ENST00000464286 0.995778782912652 0.509893603296649 0.033860398884397 ENSG00000171603 CLSTN1
ENST00000377263 0.99983953845552 0.634835820327845 -0.0247850389854513 ENSG00000178585 CTNNBIP1
ENST00000454104 0.957738150634171 0.0164321256934038 -0.179286349589835 ENSG00000223989 RP11-84A14.5
ENST00000537447 0.994624875627095 0.159114732260576 -0.0890010867656056 ENSG00000178585 CTNNBIP1
ENST00000400904 0.99983953845552 0.949221200559328 -0.00350954867258425 ENSG00000178585 CTNNBIP1
ENST00000377258 0.99983953845552 0.584865606505931 0.0323354739479788 ENSG00000178585 CTNNBIP1
ENST00000377256 0.99983953845552 0.736499313772926 0.0226848660135595 ENSG00000178585 CTNNBIP1
ENST00000488540 0.99957157471323 0.550845375208916 0.0306849137974024 ENSG00000162441 LZIC
ENST00000377223 0.99983953845552 0.814744896317494 0.0120559297880567 ENSG00000162441 LZIC
ENST00000400903 0.99983953845552 0.832140178579617 0.0115165823954239 ENSG00000162441 LZIC
ENST00000541052 0.999643049413898 0.558226762159657 0.0318220760862522 ENSG00000162441 LZIC
ENST00000377213 0.99983953845552 0.571872650984655 0.0312633271855466 ENSG00000162441 LZIC
ENST00000403197 0.994624875627095 0.14700774314006 0.0997754848498626 ENSG00000173614 NMNAT1
ENST00000377205 0.994624875627095 0.068772994188814 0.104030817596661 ENSG00000173614 NMNAT1
ENST00000462686 0.994624875627095 0.0948075412116324 0.105548988613252 ENSG00000173614 NMNAT1
ENST00000492735 0.957738150634171 0.00620449941614435 0.203141272602814 ENSG00000173614 NMNAT1
ENST00000496751 0.99983953845552 0.692270261821231 0.02623243862573 ENSG00000173614 NMNAT1
ENST00000413148 0.994624875627095 0.462492434820534 0.0558907095463728 ENSG00000241326 RP11-807G9.2
ENST00000253251 0.99983953845552 0.937792528388296 0.00260024924334166 ENSG00000130939 UBE4B
ENST00000377157 0.99983953845552 0.902718180913903 0.00395917389935926 ENSG00000130939 UBE4B
ENST00000377153 0.99983953845552 0.688142031621668 -0.0259786467034335 ENSG00000130939 UBE4B
ENST00000343090 0.99983953845552 0.837403235527173 0.00691652251852671 ENSG00000130939 UBE4B
ENST00000475795 0.99983953845552 0.908602924278546 -0.00657001489222419 ENSG00000130939 UBE4B
ENST00000470736 0.994624875627095 0.282267144675224 0.059744145067507 ENSG00000130939 UBE4B
ENST00000466379 0.99983953845552 0.803049236399313 0.0146586156246123 ENSG00000130939 UBE4B
ENST00000488228 0.99983953845552 0.778499789277537 -0.0187698414211026 ENSG00000130939 UBE4B
ENST00000487244 0.994624875627095 0.314588412761168 0.0705406819733315 ENSG00000130939 UBE4B
ENST00000377093 0.994624875627095 0.143870282297147 -0.0483692433906185 ENSG00000054523 KIF1B
ENST00000263934 0.994624875627095 0.36056724159923 -0.0289458390339584 ENSG00000054523 KIF1B
ENST00000377086 0.994624875627095 0.46674400574182 -0.0229615983147296 ENSG00000054523 KIF1B
ENST00000377083 0.994624875627095 0.10667123695146 -0.0533876892338398 ENSG00000054523 KIF1B
ENST00000377081 0.997160763304216 0.53309296534923 -0.0196664714918465 ENSG00000054523 KIF1B
ENST00000497835 0.99983953845552 0.586040188157079 -0.0361894952046537 ENSG00000054523 KIF1B
ENST00000491493 0.99983953845552 0.946487721473508 0.00265860489705774 ENSG00000142657 PGD
ENST00000487775 0.99983953845552 0.651625166495361 0.0276442645093737 ENSG00000142657 PGD
ENST00000541529 0.994624875627095 0.351878807557307 0.0299129658143446 ENSG00000142657 PGD
ENST00000477958 0.99983953845552 0.814554938218662 -0.0102132506062721 ENSG00000142657 PGD
ENST00000270776 0.994624875627095 0.426571461359462 0.0254070766236705 ENSG00000142657 PGD
ENST00000483936 0.994624875627095 0.436068125839089 0.0272085016202835 ENSG00000142657 PGD
ENST00000538557 0.994624875627095 0.495646898574476 0.0219081892656444 ENSG00000142657 PGD
ENST00000465632 0.99983953845552 0.831623757238645 -0.00911185915486662 ENSG00000142657 PGD
ENST00000460189 0.99983953845552 0.823503544132984 0.00829139069839339 ENSG00000142657 PGD
ENST00000493288 0.99983953845552 0.607180049441242 0.027176053600977 ENSG00000142657 PGD
ENST00000498356 0.994624875627095 0.110029565374855 0.0695176858064896 ENSG00000142657 PGD
ENST00000496718 0.994624875627095 0.260848868533084 0.0566450187576097 ENSG00000142657 PGD
ENST00000400900 0.99983953845552 0.62385364189768 0.0336757998239152 ENSG00000251503 APITD1-CORT
ENST00000602296 0.99983953845552 0.62385364189768 0.0336757998239152 ENSG00000175279 APITD1
ENST00000602787 0.99983953845552 0.62385364189768 0.0336757998239152 ENSG00000175279 APITD1
ENST00000470413 0.99983953845552 0.628778867371662 0.0333358614222573 ENSG00000251503 APITD1-CORT
ENST00000309048 0.994624875627095 0.373596648176857 0.0629687412616354 ENSG00000175279 APITD1
ENST00000477755 0.994624875627095 0.312385660490279 0.0723021884908577 ENSG00000175279 APITD1
ENST00000462462 0.994624875627095 0.447148211871348 0.0570479199487135 ENSG00000175279 APITD1
ENST00000465026 0.99983953845552 0.853948859853126 0.0135583416182685 ENSG00000251503 APITD1-CORT
ENST00000602446 0.99983953845552 0.580003311794902 -0.0422622826769616 ENSG00000251503 APITD1-CORT
ENST00000377038 0.99983953845552 0.99000378345405 -0.000480718468861926 ENSG00000160049 DFFA
ENST00000424487 0.99983953845552 0.636701476570483 -0.0355790729423727 ENSG00000203469 RP5-1113E3.3
ENST00000476658 0.994624875627095 0.491640807782681 0.0337846988861973 ENSG00000160049 DFFA
ENST00000377036 0.99983953845552 0.565950716339173 0.0288769626431696 ENSG00000160049 DFFA
ENST00000472851 0.99983953845552 0.839068307126476 0.0126356632639541 ENSG00000142655 PEX14
ENST00000356607 0.99983953845552 0.983263516056689 -0.00104723089464295 ENSG00000142655 PEX14
ENST00000538836 0.99983953845552 0.972744862370074 -0.00171390074297584 ENSG00000142655 PEX14
ENST00000491661 0.99983953845552 0.881620474533049 0.00827636823062607 ENSG00000142655 PEX14
ENST00000473118 0.994624875627095 0.401645433253075 0.0346174272570955 ENSG00000120948 TARDBP
ENST00000240185 0.998097948398135 0.538616721996488 -0.0206287800547213 ENSG00000120948 TARDBP
ENST00000476201 0.994624875627095 0.479725667135094 0.0300224970561278 ENSG00000120948 TARDBP
ENST00000472476 0.99474694488641 0.501902326711601 0.0261895494844839 ENSG00000120948 TARDBP
ENST00000439080 0.99983953845552 0.605629577950961 -0.0183864772717525 ENSG00000120948 TARDBP
ENST00000473869 0.99983953845552 0.564436920520161 -0.0193915037530361 ENSG00000120948 TARDBP
ENST00000315091 0.99957157471323 0.555171415214663 -0.0198611475051861 ENSG00000120948 TARDBP
ENST00000477447 0.994624875627095 0.309111395059532 -0.0390089135198294 ENSG00000120948 TARDBP
ENST00000496840 0.994624875627095 0.49337092884936 -0.0313544999962701 ENSG00000120948 TARDBP
ENST00000475189 0.99983953845552 0.762021729647107 0.0195004492837957 ENSG00000116649 SRM
ENST00000376957 0.99983953845552 0.860488975695292 0.00626850651335246 ENSG00000116649 SRM
ENST00000490101 0.99983953845552 0.655533828507236 0.0271670498390696 ENSG00000116649 SRM
ENST00000465788 0.99983953845552 0.660489799141427 0.0173900089312428 ENSG00000116649 SRM
ENST00000459997 0.99983953845552 0.916321594587723 0.00390668450942683 ENSG00000116649 SRM
ENST00000487300 0.99983953845552 0.699736653813076 0.0167286298904901 ENSG00000116649 SRM
ENST00000304457 0.99983953845552 0.644031362955535 0.0184267027251753 ENSG00000171824 EXOSC10
ENST00000376936 0.99983953845552 0.644031362955535 0.0184267027251753 ENSG00000171824 EXOSC10
ENST00000474216 0.99983953845552 0.58064291546008 0.0297829126012073 ENSG00000171824 EXOSC10
ENST00000544779 0.99983953845552 0.644251144868697 0.018418414735575 ENSG00000171824 EXOSC10
ENST00000452378 0.99983953845552 0.608795173980828 -0.0351253942784 ENSG00000226849 RP4-635E18.7
ENST00000469634 0.99983953845552 0.569122195857774 -0.0404093010910179 ENSG00000171824 EXOSC10
ENST00000478271 0.99983953845552 0.69141964211222 -0.028373144422195 ENSG00000171824 EXOSC10
ENST00000470611 0.99983953845552 0.859030761596001 0.0118869700779895 ENSG00000171824 EXOSC10
ENST00000498576 0.994624875627095 0.102808393895991 0.121844917497526 ENSG00000171824 EXOSC10
ENST00000472078 0.99983953845552 0.637211096539802 -0.0354577059053138 ENSG00000171824 EXOSC10
ENST00000485606 0.99983953845552 0.976790056983656 -0.00216702500537528 ENSG00000171824 EXOSC10
ENST00000460196 0.99983953845552 0.96817171092744 -0.00269456752700905 ENSG00000171824 EXOSC10
ENST00000376838 0.994624875627095 0.300944064158345 0.0539699526747473 ENSG00000198793 MTOR
ENST00000361445 0.994624875627095 0.493919111770731 0.0249597869536932 ENSG00000198793 MTOR
ENST00000473471 0.99983953845552 0.598041026374227 0.0377547908658944 ENSG00000198793 MTOR
ENST00000490931 0.994624875627095 0.138416867629945 0.102497712802372 ENSG00000198793 MTOR
ENST00000455339 0.994624875627095 0.285592725355568 0.0780447850505829 ENSG00000198793 MTOR
ENST00000495435 0.994624875627095 0.225834741758097 0.0884215045981722 ENSG00000198793 MTOR
ENST00000376810 0.994624875627095 0.500805067514207 -0.0436730100241288 ENSG00000120942 UBIAD1
ENST00000376804 0.99983953845552 0.591181668718852 -0.0351238616256487 ENSG00000120942 UBIAD1
ENST00000486588 0.994624875627095 0.322906505959701 -0.067766513913686 ENSG00000120942 UBIAD1
ENST00000483738 0.994624875627095 0.225510388154117 -0.0829004860831245 ENSG00000120942 UBIAD1
ENST00000251546 0.994624875627095 0.305843099346657 -0.074162979601335 ENSG00000132879 FBXO44
ENST00000376770 0.994624875627095 0.261711054059779 -0.0806264833635765 ENSG00000132879 FBXO44
ENST00000376768 0.994624875627095 0.244681665586912 -0.0885142262353294 ENSG00000132879 FBXO44
ENST00000251547 0.994624875627095 0.261711054059779 -0.0806264833635765 ENSG00000132879 FBXO44
ENST00000376762 0.994624875627095 0.320767014119232 -0.0719659618503996 ENSG00000132879 FBXO44
ENST00000475435 0.994624875627095 0.347043583328363 -0.0702797991678 ENSG00000132879 FBXO44
ENST00000471895 0.99957157471323 0.547687167061085 -0.0454877913724754 ENSG00000132879 FBXO44
ENST00000235310 0.994624875627095 0.415629444592304 0.0538491754121346 ENSG00000116670 MAD2L2
ENST00000376692 0.994624875627095 0.415103058302537 0.0539884268997891 ENSG00000116670 MAD2L2
ENST00000376672 0.994624875627095 0.415698257165882 0.0538451404366576 ENSG00000116670 MAD2L2
ENST00000376669 0.994624875627095 0.469591036167663 0.0480017360836439 ENSG00000116670 MAD2L2
ENST00000376667 0.994624875627095 0.336012742752297 0.0639057509650663 ENSG00000116670 MAD2L2
ENST00000445656 0.994624875627095 0.338206090680842 0.0654240259187461 ENSG00000116670 MAD2L2
ENST00000456915 0.994624875627095 0.314268249378531 0.0686494397298036 ENSG00000116670 MAD2L2
ENST00000376664 0.994624875627095 0.319983612055821 0.068368866290217 ENSG00000116670 MAD2L2
ENST00000376655 0.994624875627095 0.355599248154184 0.064178860229416 ENSG00000116670 MAD2L2
ENST00000376637 0.99983953845552 0.834967712992869 0.0135134689153621 ENSG00000177674 AGTRAP
ENST00000476512 0.99983953845552 0.92952168739159 -0.00581967560553636 ENSG00000177674 AGTRAP
ENST00000400895 0.99983953845552 0.911608564384867 -0.00730504538257116 ENSG00000177674 AGTRAP
ENST00000494437 0.99983953845552 0.642366916632584 -0.0347078003905679 ENSG00000177674 AGTRAP
ENST00000491346 0.99983953845552 0.907410324089749 0.00755406495188941 ENSG00000177674 AGTRAP
ENST00000376629 0.99983953845552 0.835116420800401 0.013500806116824 ENSG00000177674 AGTRAP
ENST00000376627 0.99983953845552 0.87189873480023 0.0104629213884961 ENSG00000177674 AGTRAP
ENST00000314340 0.99983953845552 0.835264630289823 0.0134869593423637 ENSG00000177674 AGTRAP
ENST00000452018 0.99983953845552 0.985545652716957 -0.001180322574953 ENSG00000177674 AGTRAP
ENST00000510878 0.99983953845552 0.852849619761415 0.0120368001847991 ENSG00000177674 AGTRAP
ENST00000476309 0.994624875627095 0.500704522136943 0.0479115287561729 ENSG00000177674 AGTRAP
ENST00000514733 0.994624875627095 0.442142339712299 0.0550388913459433 ENSG00000177674 AGTRAP
ENST00000513739 0.994624875627095 0.264284720852277 0.0846249089040926 ENSG00000177674 AGTRAP
ENST00000471765 0.994624875627095 0.219607510018741 0.0907907403190439 ENSG00000177674 AGTRAP
ENST00000433342 0.99983953845552 0.817336855916762 0.016761804718857 ENSG00000215910 C1orf167
ENST00000312793 0.99983953845552 0.816943770167911 0.0167932034007154 ENSG00000215910 C1orf167
ENST00000444493 0.99983953845552 0.776952869887923 0.0206782190882033 ENSG00000215910 C1orf167
ENST00000449278 0.99983953845552 0.776945246054883 0.0206768729651739 ENSG00000215910 C1orf167
ENST00000376592 0.99983953845552 0.794323720550363 0.0154949590079114 ENSG00000177000 MTHFR
ENST00000376583 0.99983953845552 0.904758867668128 0.00705105993137868 ENSG00000177000 MTHFR
ENST00000376590 0.994624875627095 0.457622501100768 0.0440268709503656 ENSG00000177000 MTHFR
ENST00000376585 0.99983953845552 0.688816322174708 0.0244816691116285 ENSG00000177000 MTHFR
ENST00000312413 0.994624875627095 0.33296836505025 0.044384175092577 ENSG00000011021 CLCN6
ENST00000346436 0.994624875627095 0.332942098655018 0.0443761053876796 ENSG00000011021 CLCN6
ENST00000376497 0.99983953845552 0.810254201531384 0.0173849197169062 ENSG00000011021 CLCN6
ENST00000376487 0.994624875627095 0.471337795498421 0.0363501569743548 ENSG00000011021 CLCN6
ENST00000376496 0.99983953845552 0.605165491685378 0.0267527398981211 ENSG00000011021 CLCN6
ENST00000376491 0.99983953845552 0.592193226680838 -0.033766806211383 ENSG00000011021 CLCN6
ENST00000376492 0.999643049413898 0.559166640671951 -0.0355024270069949 ENSG00000011021 CLCN6
ENST00000376490 0.99983953845552 0.592193226680838 -0.033766806211383 ENSG00000011021 CLCN6
ENST00000494028 0.994624875627095 0.235101104601367 0.0897549617746327 ENSG00000011021 CLCN6
ENST00000446542 0.99983953845552 0.650625823134046 0.0324366139117446 ENSG00000242349 NPPA-AS1
ENST00000376572 0.99983953845552 0.936519611338469 -0.00376901698339689 ENSG00000116685 KIAA2013
ENST00000376576 0.99983953845552 0.893692437046116 0.00721166427570325 ENSG00000116685 KIAA2013
ENST00000485046 0.994624875627095 0.376520808635969 0.0399040626174233 ENSG00000083444 PLOD1
ENST00000449038 0.994624875627095 0.275142566749073 0.0523267667577844 ENSG00000083444 PLOD1
ENST00000358133 0.994624875627095 0.287052540666531 0.049409067454698 ENSG00000083444 PLOD1
ENST00000376369 0.994624875627095 0.256101326142948 0.0489665555951605 ENSG00000083444 PLOD1
ENST00000429000 0.994624875627095 0.422785930601097 0.0362494402942787 ENSG00000083444 PLOD1
ENST00000196061 0.994624875627095 0.268916820302253 0.0477677589308881 ENSG00000083444 PLOD1
ENST00000465920 0.99983953845552 0.67219466162548 0.0218321317896431 ENSG00000083444 PLOD1
ENST00000491536 0.994624875627095 0.398290365351333 0.0390159919459952 ENSG00000083444 PLOD1
ENST00000470133 0.99983953845552 0.874969496895483 0.00780422705317754 ENSG00000083444 PLOD1
ENST00000481933 0.994624875627095 0.376706852955187 0.0444584761400818 ENSG00000083444 PLOD1
ENST00000444836 0.994624875627095 0.122828554262766 0.0528113542073533 ENSG00000116688 MFN2
ENST00000490079 0.99983953845552 0.891730141734068 -0.00801755238949932 ENSG00000116688 MFN2
ENST00000235329 0.994624875627095 0.122918828351234 0.0528090056899734 ENSG00000116688 MFN2
ENST00000484391 0.99983953845552 0.877655838039898 0.00879120892086907 ENSG00000116688 MFN2
ENST00000497302 0.99983953845552 0.762331369013686 0.016764776724834 ENSG00000116688 MFN2
ENST00000412236 0.99983953845552 0.630023104757276 0.0269539058183417 ENSG00000116688 MFN2
ENST00000478749 0.99983953845552 0.986164534612422 -0.00117166029693322 ENSG00000116691 MIIP
ENST00000235332 0.99983953845552 0.770377344667589 0.0192961118542297 ENSG00000116691 MIIP
ENST00000436478 0.99983953845552 0.770377344667589 0.0192961118542297 ENSG00000116691 MIIP
ENST00000466860 0.99983953845552 0.676244936799515 0.0299094829088155 ENSG00000116691 MIIP
ENST00000498685 0.99983953845552 0.879843690619075 0.0110443152578184 ENSG00000116691 MIIP
ENST00000356315 0.99983953845552 0.820718797542574 -0.00785222622150982 ENSG00000048707 VPS13D
ENST00000358136 0.99983953845552 0.820718797542574 -0.00785222622150982 ENSG00000048707 VPS13D
ENST00000011700 0.99983953845552 0.892175395432046 -0.00514262449465006 ENSG00000048707 VPS13D
ENST00000460333 0.994624875627095 0.168664375320135 -0.0704265861429556 ENSG00000048707 VPS13D
ENST00000487188 0.99983953845552 0.624364994982567 -0.0322655253012687 ENSG00000048707 VPS13D
ENST00000496628 0.994624875627095 0.278757655746907 0.0503091545844383 ENSG00000048707 VPS13D
ENST00000543766 0.994624875627095 0.257395270374796 0.0609219361484769 ENSG00000048707 VPS13D
ENST00000471923 0.994624875627095 0.381484130194126 0.0535744282650713 ENSG00000048707 VPS13D
ENST00000543710 0.994624875627095 0.391442684815857 0.0595553154522641 ENSG00000048707 VPS13D
ENST00000376223 0.994624875627095 0.264036033171525 -0.0659511958713848 ENSG00000162496 DHRS3
ENST00000464917 0.994624875627095 0.366114207239025 -0.0568416570677123 ENSG00000162496 DHRS3
ENST00000430996 0.977157289955095 0.0429358012657856 -0.140356585768316 ENSG00000162496 DHRS3
ENST00000482265 0.994624875627095 0.318259269747396 -0.0658543135606573 ENSG00000162496 DHRS3
ENST00000376048 0.994624875627095 0.292617684303054 -0.0391200877775559 ENSG00000116731 PRDM2
ENST00000311066 0.994624875627095 0.367177816595054 -0.0342650435031076 ENSG00000116731 PRDM2
ENST00000235372 0.994624875627095 0.319772988642146 -0.0369854337121432 ENSG00000116731 PRDM2
ENST00000491134 0.99983953845552 0.583703151648662 -0.0211224649547521 ENSG00000116731 PRDM2
ENST00000502727 0.99983953845552 0.848329608098157 -0.011626846954603 ENSG00000116731 PRDM2
ENST00000502724 0.99983953845552 0.685964782625401 -0.0246042904504969 ENSG00000116731 PRDM2
ENST00000413440 0.99983953845552 0.571300449075273 -0.0217826335717655 ENSG00000116731 PRDM2
ENST00000343137 0.99983953845552 0.673944336825209 -0.0162304557655591 ENSG00000116731 PRDM2
ENST00000491815 0.99983953845552 0.906930037483602 -0.00718730446197148 ENSG00000116731 PRDM2
ENST00000503842 0.99983953845552 0.648190539304545 -0.0172194231546811 ENSG00000116731 PRDM2
ENST00000407521 0.99983953845552 0.888841608417133 -0.00837676200831184 ENSG00000116731 PRDM2
ENST00000505823 0.99983953845552 0.6413243634431 -0.0175905582783964 ENSG00000116731 PRDM2
ENST00000487453 0.994624875627095 0.425535591342068 -0.0591065911506062 ENSG00000116731 PRDM2
ENST00000491547 0.994624875627095 0.178747878448825 0.0803234259447119 ENSG00000189337 KAZN
ENST00000376030 0.994624875627095 0.121257025625913 0.0874056849541558 ENSG00000189337 KAZN
ENST00000503743 0.994624875627095 0.114441530615709 0.0953667660284321 ENSG00000189337 KAZN
ENST00000422387 0.994624875627095 0.13012200371816 0.0855408083822235 ENSG00000189337 KAZN
ENST00000361144 0.994624875627095 0.11138081111282 0.0901585794886478 ENSG00000189337 KAZN
ENST00000376028 0.994624875627095 0.202278394385243 0.0828816465452517 ENSG00000189337 KAZN
ENST00000400798 0.994624875627095 0.095671640131855 0.0955555270026066 ENSG00000189337 KAZN
ENST00000400797 0.994624875627095 0.0929179580049231 0.104626491132065 ENSG00000189337 KAZN
ENST00000428417 0.99983953845552 0.838016786491224 -0.01491244616241 ENSG00000171729 TMEM51
ENST00000376014 0.99983953845552 0.837883130993646 -0.014926074669495 ENSG00000171729 TMEM51
ENST00000451326 0.99983953845552 0.568399345168609 -0.0428506005390353 ENSG00000171729 TMEM51
ENST00000400796 0.99983953845552 0.91752983965029 -0.00754935344665282 ENSG00000171729 TMEM51
ENST00000434578 0.99983953845552 0.91752983965029 -0.00754935344665282 ENSG00000171729 TMEM51
ENST00000376008 0.99983953845552 0.917679286952407 -0.00753501176920849 ENSG00000171729 TMEM51
ENST00000375980 0.957738150634171 0.00758351201579221 0.110578631520815 ENSG00000142634 EFHD2
ENST00000445566 0.957738150634171 0.00914924415833929 0.131310245085153 ENSG00000142634 EFHD2
ENST00000546424 0.994624875627095 0.427753537636207 0.057156096193031 ENSG00000132906 CASP9
ENST00000333868 0.994624875627095 0.254405620222345 0.0825422907954833 ENSG00000132906 CASP9
ENST00000348549 0.994624875627095 0.254405620222345 0.0825422907954833 ENSG00000132906 CASP9
ENST00000400777 0.994624875627095 0.266582578045427 0.0805966664579142 ENSG00000132906 CASP9
ENST00000375890 0.994624875627095 0.317601856100464 0.0735795339158083 ENSG00000132906 CASP9
ENST00000474305 0.994624875627095 0.465610199871134 0.0541866658964761 ENSG00000132906 CASP9
ENST00000447522 0.99983953845552 0.960292214501488 -0.00374072597678809 ENSG00000132906 CASP9
ENST00000440484 0.99983953845552 0.771638613386893 0.0221641585116579 ENSG00000132906 CASP9
ENST00000375849 0.99983953845552 0.957575987287026 0.00223930637770492 ENSG00000116138 DNAJC16
ENST00000375847 0.99983953845552 0.922930903948593 0.0040870677004036 ENSG00000116138 DNAJC16
ENST00000475133 0.99983953845552 0.922930903948593 0.0040870677004036 ENSG00000116138 DNAJC16
ENST00000375838 0.994624875627095 0.443397305969109 0.0404507617611998 ENSG00000116138 DNAJC16
ENST00000483270 0.99983953845552 0.826888258864154 -0.0107841553373164 ENSG00000116138 DNAJC16
ENST00000472665 0.99983953845552 0.679285012174695 0.0307625065270194 ENSG00000116138 DNAJC16
ENST00000495523 0.99983953845552 0.778079552370902 -0.0182617126763783 ENSG00000116138 DNAJC16
ENST00000480945 0.994624875627095 0.131866100658963 -0.0617314947297003 ENSG00000197312 DDI2
ENST00000486680 0.994624875627095 0.199523878819169 -0.0907344696694875 ENSG00000197312 DDI2
ENST00000320153 0.994624875627095 0.0895891032246169 -0.091509504419801 ENSG00000197312 DDI2
ENST00000483899 0.994624875627095 0.146476922564822 -0.101074768408512 ENSG00000197312 DDI2
ENST00000345034 0.994624875627095 0.181291184031036 -0.0846442763670927 ENSG00000215695 RSC1A1
ENST00000375799 0.99983953845552 0.629408444531879 0.021557593432932 ENSG00000116786 PLEKHM2
ENST00000375793 0.99983953845552 0.629408444531879 0.021557593432932 ENSG00000116786 PLEKHM2
ENST00000462455 0.99983953845552 0.626102981190468 0.0309697493227904 ENSG00000116786 PLEKHM2
ENST00000453804 0.99983953845552 0.820411028271604 0.0116213591556881 ENSG00000237938 RP11-288I21.1
ENST00000477849 0.99983953845552 0.788020253983347 0.0179129241843737 ENSG00000116786 PLEKHM2
ENST00000496928 0.977701440665163 0.0469409742574332 -0.114652909558438 ENSG00000162458 FBLIM1
ENST00000508310 0.983305216845394 0.0566675409774037 -0.110820338872638 ENSG00000162458 FBLIM1
ENST00000510393 0.983305216845394 0.0589318430867796 -0.110238607264382 ENSG00000162458 FBLIM1
ENST00000430076 0.977157289955095 0.0435725702667584 -0.11640788015096 ENSG00000162458 FBLIM1
ENST00000375771 0.994624875627095 0.212482608447588 -0.0417332882818237 ENSG00000162458 FBLIM1
ENST00000510929 0.970320135922181 0.0329043021771332 -0.123367637578429 ENSG00000162458 FBLIM1
ENST00000502638 0.978540020856306 0.0499339824887563 -0.113541352357401 ENSG00000162458 FBLIM1
ENST00000375766 0.994624875627095 0.201968169250086 -0.0427640890860751 ENSG00000162458 FBLIM1
ENST00000400773 0.994624875627095 0.197548569046162 -0.0431995414525155 ENSG00000162458 FBLIM1
ENST00000483633 0.994624875627095 0.0953055484150281 -0.096954204885176 ENSG00000162458 FBLIM1
ENST00000502739 0.994624875627095 0.34547116866561 -0.049973064364541 ENSG00000162458 FBLIM1
ENST00000431771 0.994624875627095 0.0842628235048294 -0.101115493338333 ENSG00000162458 FBLIM1
ENST00000441801 0.994624875627095 0.465169448911017 -0.0358191416150516 ENSG00000162458 FBLIM1
ENST00000332305 0.99983953845552 0.905579541363498 -0.00475117079526392 ENSG00000162458 FBLIM1
ENST00000514156 0.99983953845552 0.644052978597998 -0.0255447164498967 ENSG00000162458 FBLIM1
ENST00000509138 0.994624875627095 0.443568960840543 -0.0408433132405586 ENSG00000162458 FBLIM1
ENST00000317122 0.99983953845552 0.897834991951789 -0.00981384971257354 ENSG00000179743 RP11-169K16.9
ENST00000375759 0.994624875627095 0.325133044590363 -0.0291573676183015 ENSG00000065526 SPEN
ENST00000438066 0.99983953845552 0.946741281702531 0.00415159116738124 ENSG00000065526 SPEN
ENST00000471538 0.99983953845552 0.759771938100894 -0.0224443354898235 ENSG00000065526 SPEN
ENST00000442985 0.99983953845552 0.928118333013952 0.00544384542404663 ENSG00000065526 SPEN
ENST00000375743 0.994624875627095 0.145451203314414 0.0865236303563396 ENSG00000116809 ZBTB17
ENST00000537142 0.994624875627095 0.145451203314414 0.0865236303563396 ENSG00000116809 ZBTB17
ENST00000375733 0.994624875627095 0.145451203314414 0.0865236303563396 ENSG00000116809 ZBTB17
ENST00000448462 0.994624875627095 0.402670931434863 0.0527056930338251 ENSG00000116809 ZBTB17
ENST00000492834 0.994624875627095 0.198398454242553 0.0974234892737909 ENSG00000116809 ZBTB17
ENST00000490899 0.994624875627095 0.0845447123469728 0.129090186990108 ENSG00000116809 ZBTB17
ENST00000479282 0.99983953845552 0.992704432430086 -0.000646017889239162 ENSG00000116809 ZBTB17
ENST00000494020 0.994624875627095 0.100729407893589 0.125384118191612 ENSG00000116809 ZBTB17
ENST00000411503 0.994624875627095 0.072610692364976 0.127386325714065 ENSG00000173641 HSPB7
ENST00000442459 0.994624875627095 0.072610692364976 0.127386325714065 ENSG00000173641 HSPB7
ENST00000311890 0.992172772385813 0.0629900543951465 0.131845118074558 ENSG00000173641 HSPB7
ENST00000375718 0.983305216845394 0.0586643160959013 0.133893773750376 ENSG00000173641 HSPB7
ENST00000358432 0.99983953845552 0.758608965603748 0.0108548231362305 ENSG00000142627 EPHA2
ENST00000462805 0.994624875627095 0.104051291191624 0.107004285136738 ENSG00000142627 EPHA2
ENST00000480202 0.994624875627095 0.246061627377179 -0.0598709733425327 ENSG00000142627 EPHA2
ENST00000461614 0.99983953845552 0.709148457345531 0.0189552568185502 ENSG00000142627 EPHA2
ENST00000424774 0.994624875627095 0.369004194655296 -0.0662041042746431 ENSG00000227959 RP11-276H7.2
ENST00000478117 0.994624875627095 0.485904535073988 0.0472369669352767 ENSG00000142632 ARHGEF19
ENST00000270747 0.994624875627095 0.459092847094558 0.0495690043015707 ENSG00000142632 ARHGEF19
ENST00000375592 0.994624875627095 0.0667043487265403 0.0869885873099001 ENSG00000037637 FBXO42
ENST00000475078 0.994624875627095 0.238234711956055 -0.0728253805110788 ENSG00000055070 SZRD1
ENST00000401088 0.994624875627095 0.135637670771541 -0.0478400441903112 ENSG00000055070 SZRD1
ENST00000471507 0.994624875627095 0.292003790900116 -0.0551917363360432 ENSG00000055070 SZRD1
ENST00000401089 0.994624875627095 0.135637670771541 -0.0478400441903112 ENSG00000055070 SZRD1
ENST00000486763 0.994624875627095 0.155175804341029 -0.0752403437450173 ENSG00000055070 SZRD1
ENST00000476423 0.994624875627095 0.190020296437505 -0.0794850135872611 ENSG00000055070 SZRD1
ENST00000475554 0.994624875627095 0.182334800259078 -0.0702939112644393 ENSG00000055070 SZRD1
ENST00000375590 0.994624875627095 0.315284438160741 -0.0392228370165718 ENSG00000055070 SZRD1
ENST00000472351 0.994624875627095 0.328477081109292 -0.0513432401626684 ENSG00000055070 SZRD1
ENST00000492354 0.994624875627095 0.137330895914204 -0.0476399867669551 ENSG00000055070 SZRD1
ENST00000472461 0.994624875627095 0.34110311093796 -0.0501092741061357 ENSG00000055070 SZRD1
ENST00000491418 0.994624875627095 0.179063746146159 -0.044185765371214 ENSG00000187144 SPATA21
ENST00000466212 0.994624875627095 0.21596844794928 -0.0450765567601784 ENSG00000187144 SPATA21
ENST00000337132 0.994624875627095 0.154985726377854 0.0548475798273504 ENSG00000157191 NECAP2
ENST00000504551 0.994624875627095 0.40786026389397 0.0378648667187384 ENSG00000157191 NECAP2
ENST00000406746 0.994624875627095 0.154884407861412 0.0548421953184547 ENSG00000157191 NECAP2
ENST00000457722 0.994624875627095 0.356191959791928 0.0413691852084713 ENSG00000157191 NECAP2
ENST00000486390 0.994624875627095 0.375619156662323 0.0559667723630971 ENSG00000157191 NECAP2
ENST00000443980 0.994624875627095 0.154884407861412 0.0548421953184547 ENSG00000157191 NECAP2
ENST00000504858 0.99983953845552 0.567429138615703 0.0282828392650906 ENSG00000157191 NECAP2
ENST00000508680 0.99983953845552 0.813364871159501 0.012146982517166 ENSG00000157191 NECAP2
ENST00000492095 0.994624875627095 0.154884407861412 0.0548421953184547 ENSG00000157191 NECAP2
ENST00000459640 0.994624875627095 0.438145434570572 0.0358348359580577 ENSG00000157191 NECAP2
ENST00000496239 0.994624875627095 0.154884407861412 0.0548421953184547 ENSG00000157191 NECAP2
ENST00000513161 0.994624875627095 0.40786026389397 0.0378648667187384 ENSG00000157191 NECAP2
ENST00000509727 0.994624875627095 0.224308895038409 0.0896724286963097 ENSG00000157191 NECAP2
ENST00000263511 0.99983953845552 0.902842545438908 -0.00667811795891805 ENSG00000080947 CROCCP3
ENST00000591348 0.99983953845552 0.789585007564744 0.0149118670620555 ENSG00000080947 CROCCP3
ENST00000420820 0.99983953845552 0.696279287774749 0.0279186672411233 ENSG00000080947 CROCCP3
ENST00000590118 0.998384030316478 0.53967636816094 0.0437558827412765 ENSG00000080947 CROCCP3
ENST00000589964 0.99592957795203 0.517460106105546 0.0461919308933328 ENSG00000080947 CROCCP3
ENST00000430580 0.994624875627095 0.440202371016664 0.0252378604060133 ENSG00000219481 NBPF1
ENST00000392963 0.99983953845552 0.82006878803558 0.00884305660340123 ENSG00000219481 NBPF1
ENST00000420031 0.99983953845552 0.890091519089583 -0.00862179160396749 ENSG00000219481 NBPF1
ENST00000432949 0.997160763304216 0.533873238799629 -0.0349293179516826 ENSG00000219481 NBPF1
ENST00000287968 0.99983953845552 0.892189789983548 -0.00954124485234194 ENSG00000219481 NBPF1
ENST00000420513 0.994624875627095 0.487730674607746 0.0327327926356086 ENSG00000219481 NBPF1
ENST00000599069 0.994624875627095 0.201264716707969 0.0570164141746596 ENSG00000219481 NBPF1
ENST00000599908 0.99983953845552 0.952701463492337 -0.00392875616642104 ENSG00000219481 NBPF1
ENST00000449853 0.994624875627095 0.223270701690215 0.0639406606008501 ENSG00000219481 NBPF1
ENST00000540383 0.99983953845552 0.93663469696532 0.00412375040314841 ENSG00000215908 CROCCP2
ENST00000412962 0.99983953845552 0.954553334715515 0.00288305120863367 ENSG00000215908 CROCCP2
ENST00000362058 0.99983953845552 0.952414959935474 0.00405159871222625 ENSG00000215908 CROCCP2
ENST00000466256 0.99983953845552 0.734753704128132 0.0213271679980258 ENSG00000058453 CROCC
ENST00000375541 0.99983953845552 0.690363727439316 -0.0214142931531522 ENSG00000058453 CROCC
ENST00000445545 0.99983953845552 0.609992427103042 -0.0302915542634534 ENSG00000058453 CROCC
ENST00000467938 0.994624875627095 0.28986967664046 -0.0648225751056395 ENSG00000058453 CROCC
ENST00000492631 0.994624875627095 0.18331093109908 -0.0970600140835356 ENSG00000058453 CROCC
ENST00000494191 0.994624875627095 0.439968184342301 -0.0554887404312003 ENSG00000058453 CROCC
ENST00000486318 0.996005608937331 0.519947395663692 -0.0490445596948846 ENSG00000058453 CROCC
ENST00000465021 0.99983953845552 0.800048420526245 0.0188080803349666 ENSG00000058453 CROCC
ENST00000375535 0.99983953845552 0.877030637300504 0.00797590897414044 ENSG00000117122 MFAP2
ENST00000375534 0.99983953845552 0.963289610178969 -0.00239941099834451 ENSG00000117122 MFAP2
ENST00000490075 0.99983953845552 0.969029552116822 0.00201120081741002 ENSG00000117122 MFAP2
ENST00000438542 0.99983953845552 0.955609295611553 0.00288403583875956 ENSG00000117122 MFAP2
ENST00000476788 0.99983953845552 0.943103364833333 0.0037707421649566 ENSG00000117122 MFAP2
ENST00000478684 0.99983953845552 0.612572369862953 -0.0282119893810706 ENSG00000117122 MFAP2
ENST00000492598 0.994624875627095 0.495193501069251 -0.0383227531912136 ENSG00000117122 MFAP2
ENST00000446261 0.99983953845552 0.929319353337448 -0.00439838207899062 ENSG00000226526 RP1-37C10.3
ENST00000326735 0.99983953845552 0.700796387148377 -0.0188028522663605 ENSG00000159363 ATP13A2
ENST00000341676 0.99983953845552 0.59107902362061 -0.026365934346974 ENSG00000159363 ATP13A2
ENST00000452699 0.99983953845552 0.591085371542273 -0.0263678114901992 ENSG00000159363 ATP13A2
ENST00000466561 0.994624875627095 0.358184899814739 -0.0599881819398296 ENSG00000159363 ATP13A2
ENST00000502418 0.994624875627095 0.146532470978128 -0.0992577996859485 ENSG00000159363 ATP13A2
ENST00000503552 0.99983953845552 0.922944321653125 -0.00640042393793698 ENSG00000159363 ATP13A2
ENST00000463860 0.994624875627095 0.289661611665747 0.0714139402507791 ENSG00000159363 ATP13A2
ENST00000502860 0.994624875627095 0.267922102729647 0.0771136716481396 ENSG00000159363 ATP13A2
ENST00000506174 0.994624875627095 0.237137989102053 0.0842786909069758 ENSG00000159363 ATP13A2
ENST00000510069 0.994624875627095 0.192688296947663 0.080378798808929 ENSG00000159363 ATP13A2
ENST00000511957 0.994624875627095 0.445091858029508 0.052930766685192 ENSG00000159363 ATP13A2
ENST00000508222 0.994624875627095 0.358792928254042 0.0633133175242069 ENSG00000159363 ATP13A2
ENST00000509619 0.99983953845552 0.665675956162678 0.03035093030728 ENSG00000159363 ATP13A2
ENST00000375499 0.99983953845552 0.984568886576588 0.000886514387341973 ENSG00000117118 SDHB
ENST00000485092 0.99983953845552 0.808174393517709 0.0179020098777734 ENSG00000117118 SDHB
ENST00000475049 0.99983953845552 0.92897376070478 0.00656632627946252 ENSG00000117118 SDHB
ENST00000485515 0.99983953845552 0.937289437427672 0.00370387698799061 ENSG00000117118 SDHB
ENST00000491274 0.99983953845552 0.721370037658313 0.0181922918534497 ENSG00000117118 SDHB
ENST00000475506 0.99983953845552 0.758293273304474 0.0169114841524502 ENSG00000117118 SDHB
ENST00000463045 0.99983953845552 0.767648428343567 0.0161287376725286 ENSG00000117118 SDHB
ENST00000466613 0.99983953845552 0.844403929098926 0.0119335471219247 ENSG00000117118 SDHB
ENST00000439577 0.99983953845552 0.977195919052419 -0.00197890457019921 ENSG00000227751 RP1-20B21.4
ENST00000375436 0.99983953845552 0.70639918282191 -0.013997263639505 ENSG00000179051 RCC2
ENST00000474892 0.994624875627095 0.380035710889058 0.0494246633302673 ENSG00000179051 RCC2
ENST00000375433 0.994624875627095 0.456702528945292 -0.0311958107310068 ENSG00000179051 RCC2
ENST00000361221 0.99983953845552 0.965208469252754 0.0024237637811201 ENSG00000074964 ARHGEF10L
ENST00000452522 0.99983953845552 0.965208469252754 0.0024237637811201 ENSG00000074964 ARHGEF10L
ENST00000434513 0.99983953845552 0.690370142916348 -0.0230257894506866 ENSG00000074964 ARHGEF10L
ENST00000375415 0.99983953845552 0.890487188253715 -0.00812340054274603 ENSG00000074964 ARHGEF10L
ENST00000375420 0.994624875627095 0.316258791227106 -0.0719261673392537 ENSG00000074964 ARHGEF10L
ENST00000469726 0.99983953845552 0.932533466350733 -0.00519564212463634 ENSG00000074964 ARHGEF10L
ENST00000375408 0.99983953845552 0.956752662988381 0.00339121947973369 ENSG00000074964 ARHGEF10L
ENST00000167825 0.99983953845552 0.956752662988381 0.00339121947973369 ENSG00000074964 ARHGEF10L
ENST00000475356 0.99983953845552 0.722166969433688 -0.0225711732839426 ENSG00000074964 ARHGEF10L
ENST00000494072 0.99983953845552 0.723508587537306 -0.0154536681147757 ENSG00000255275 RP13-279N23.2
ENST00000538309 0.99983953845552 0.713585775255711 0.0240900906081582 ENSG00000159423 ALDH4A1
ENST00000538839 0.99983953845552 0.741269820781475 0.0216747013036166 ENSG00000159423 ALDH4A1
ENST00000290597 0.99983953845552 0.741726573786445 0.0216454301567268 ENSG00000159423 ALDH4A1
ENST00000375341 0.99983953845552 0.792293183102014 0.0172979545901243 ENSG00000159423 ALDH4A1
ENST00000432718 0.994624875627095 0.170383457707414 0.103290325888326 ENSG00000159423 ALDH4A1
ENST00000455833 0.994624875627095 0.135820875299306 -0.0660643401645738 ENSG00000169991 IFFO2
ENST00000355609 0.957738150634171 0.0104207640170712 -0.191453478580113 ENSG00000169991 IFFO2
ENST00000416166 0.880248575932168 0.00283630826568531 -0.171275991376584 ENSG00000169991 IFFO2
ENST00000375254 0.995018327836084 0.502758314696151 -0.0222022045066003 ENSG00000127481 UBR4
ENST00000375226 0.994624875627095 0.501270052779825 -0.0222789361300272 ENSG00000127481 UBR4
ENST00000375267 0.994624875627095 0.501270052779825 -0.0222789361300272 ENSG00000127481 UBR4
ENST00000375217 0.994624875627095 0.501270052779825 -0.0222789361300272 ENSG00000127481 UBR4
ENST00000375225 0.994624875627095 0.137535876587619 0.0933824921802131 ENSG00000127481 UBR4
ENST00000429347 0.99983953845552 0.746368518553209 -0.0137939974830282 ENSG00000127481 UBR4
ENST00000375224 0.994624875627095 0.445494508813372 -0.0301978920960812 ENSG00000127481 UBR4
ENST00000459947 0.994624875627095 0.0914705033283883 0.11514190935619 ENSG00000127481 UBR4
ENST00000486515 0.975503221630119 0.0394329934267505 0.154606780589176 ENSG00000127481 UBR4
ENST00000543981 0.99983953845552 0.662603779384036 -0.017758835952039 ENSG00000127481 UBR4
ENST00000492606 0.997160763304216 0.528686816207732 -0.0471884045819921 ENSG00000127481 UBR4
ENST00000467272 0.995778782912652 0.514464261785418 -0.034350547630195 ENSG00000127481 UBR4
ENST00000483922 0.994624875627095 0.337900442975042 -0.0704107510235986 ENSG00000127481 UBR4
ENST00000494503 0.99983953845552 0.841665885613216 -0.0133552956278003 ENSG00000127481 UBR4
ENST00000466969 0.994624875627095 0.113297732375302 -0.117986389000653 ENSG00000127481 UBR4
ENST00000375218 0.99955342018634 0.547091083911711 0.0351821298846186 ENSG00000127481 UBR4
ENST00000425413 0.994624875627095 0.343546304093163 -0.0431512601187966 ENSG00000127481 UBR4
ENST00000417040 0.994624875627095 0.338621498426586 -0.0375371326090693 ENSG00000127481 UBR4
ENST00000475973 0.994624875627095 0.287518586262986 -0.0711220469879013 ENSG00000127481 UBR4
ENST00000465036 0.994624875627095 0.466331871391201 0.0525171069131938 ENSG00000127481 UBR4
ENST00000419533 0.99983953845552 0.822194473027995 -0.0087270408261582 ENSG00000127481 UBR4
ENST00000497018 0.994624875627095 0.364509565923643 0.0691051350653637 ENSG00000127481 UBR4
ENST00000437898 0.99983953845552 0.971524244328441 -0.000926229513665701 ENSG00000230424 RP1-43E13.2
ENST00000477853 0.99983953845552 0.728659330455634 0.00873385181602657 ENSG00000127463 EMC1
ENST00000480380 0.957738150634171 0.0129285783639858 -0.0892510213368495 ENSG00000127463 EMC1
ENST00000375199 0.99983953845552 0.773055504029709 0.00752348914738113 ENSG00000127463 EMC1
ENST00000375208 0.994624875627095 0.424325259182598 0.0229821023963943 ENSG00000127463 EMC1
ENST00000461353 0.983305216845394 0.0597833894357596 -0.089522096487645 ENSG00000127463 EMC1
ENST00000486405 0.99983953845552 0.657497791144741 0.0232955980954461 ENSG00000127463 EMC1
ENST00000486238 0.99983953845552 0.810284101171747 0.013934879800025 ENSG00000127463 EMC1
ENST00000494770 0.99983953845552 0.627786366233847 0.0235324022083895 ENSG00000127463 EMC1
ENST00000462505 0.994624875627095 0.145968056382527 0.0877272853238333 ENSG00000127463 EMC1
ENST00000496654 0.99983953845552 0.692729152937076 0.0266802112466802 ENSG00000127463 EMC1
ENST00000467423 0.994624875627095 0.0733594528356345 0.0913215064873633 ENSG00000127463 EMC1
ENST00000475079 0.994624875627095 0.382275083321716 0.0397174840030133 ENSG00000127463 EMC1
ENST00000488681 0.994624875627095 0.208797902559705 0.0605001876890364 ENSG00000127463 EMC1
ENST00000356068 0.994624875627095 0.213155594504647 0.0599231258191288 ENSG00000127463 EMC1
ENST00000330263 0.99983953845552 0.636264834780924 0.0213176893549675 ENSG00000053372 MRTO4
ENST00000493700 0.99983953845552 0.685842447868481 0.027304132581192 ENSG00000053372 MRTO4
ENST00000479559 0.99983953845552 0.957732536383495 -0.00346249273911408 ENSG00000053372 MRTO4
ENST00000235835 0.994624875627095 0.110005296616162 0.0855736992517592 ENSG00000053371 AKR7A2
ENST00000330072 0.994624875627095 0.102354515983418 0.0874509085088486 ENSG00000053371 AKR7A2
ENST00000489286 0.994624875627095 0.165088369534283 0.0787173807256311 ENSG00000053371 AKR7A2
ENST00000481966 0.977157289955095 0.0452466337443024 0.125711131843305 ENSG00000053371 AKR7A2
ENST00000492217 0.994624875627095 0.379533999508716 0.0570002038758443 ENSG00000053371 AKR7A2
ENST00000375155 0.99983953845552 0.798767741137801 0.0177994692764946 ENSG00000040487 PQLC2
ENST00000375153 0.99983953845552 0.798767741137801 0.0177994692764946 ENSG00000040487 PQLC2
ENST00000469076 0.99983953845552 0.775973373205833 0.0198699621174134 ENSG00000040487 PQLC2
ENST00000400548 0.99983953845552 0.775849799338342 0.0198860270366926 ENSG00000040487 PQLC2
ENST00000497827 0.99983953845552 0.757823275560979 0.0220404454508165 ENSG00000040487 PQLC2
ENST00000401084 0.99983953845552 0.921071719896186 0.00317848471202043 ENSG00000077549 CAPZB
ENST00000264203 0.99983953845552 0.921069392995443 0.00317869288965189 ENSG00000077549 CAPZB
ENST00000375144 0.99983953845552 0.79140250961836 0.00893292958423677 ENSG00000077549 CAPZB
ENST00000375142 0.99983953845552 0.921094562656863 0.00317793829572066 ENSG00000077549 CAPZB
ENST00000433834 0.99983953845552 0.807480119843346 0.00769426554558379 ENSG00000077549 CAPZB
ENST00000264202 0.99983953845552 0.95062500591828 -0.00200370012437208 ENSG00000077549 CAPZB
ENST00000413711 0.99983953845552 0.868403251077943 -0.00603538156085706 ENSG00000077549 CAPZB
ENST00000459967 0.99983953845552 0.99749259729107 0.000132496345040965 ENSG00000077549 CAPZB
ENST00000457768 0.99983953845552 0.852054566369174 -0.0100772223067725 ENSG00000077549 CAPZB
ENST00000489607 0.99983953845552 0.948260119020827 -0.00330225979842731 ENSG00000077549 CAPZB
ENST00000482808 0.99983953845552 0.864200179032648 -0.00793577173588249 ENSG00000077549 CAPZB
ENST00000602662 0.994624875627095 0.288277727901354 0.0464010252210749 ENSG00000270136 MINOS1-NBL1
ENST00000486890 0.994624875627095 0.291513564567697 0.0567313188580334 ENSG00000173436 MINOS1
ENST00000322753 0.994624875627095 0.399065718308088 0.0454012341301822 ENSG00000173436 MINOS1
ENST00000498067 0.994624875627095 0.316949427159299 0.0729587326907377 ENSG00000173436 MINOS1
ENST00000462646 0.994624875627095 0.271745856701468 0.0590462729911481 ENSG00000173436 MINOS1
ENST00000467029 0.994624875627095 0.355911012374649 0.0504935185793549 ENSG00000173436 MINOS1
ENST00000481464 0.994624875627095 0.355885342330981 0.05049528959613 ENSG00000173436 MINOS1
ENST00000498642 0.994624875627095 0.362418299106326 0.0498517449657502 ENSG00000173436 MINOS1
ENST00000479642 0.994624875627095 0.19920345728727 0.0902689643620814 ENSG00000173436 MINOS1
ENST00000602293 0.994624875627095 0.245292830258031 0.0582411408752991 ENSG00000270136 MINOS1-NBL1
ENST00000602384 0.994624875627095 0.247783143464252 0.0583933080804107 ENSG00000270136 MINOS1-NBL1
ENST00000602450 0.994624875627095 0.245375750713852 0.0582388448268159 ENSG00000270136 MINOS1-NBL1
ENST00000485362 0.994624875627095 0.358812873202542 0.0501877092890669 ENSG00000173436 MINOS1
ENST00000428975 0.994624875627095 0.17815232120867 0.0909411818146027 ENSG00000158747 NBL1
ENST00000289749 0.994624875627095 0.175531135148462 0.0902786750210921 ENSG00000158747 NBL1
ENST00000451758 0.994624875627095 0.180248417980338 0.0901476266447898 ENSG00000158747 NBL1
ENST00000439664 0.994624875627095 0.135236748400909 0.102802059416852 ENSG00000158747 NBL1
ENST00000375136 0.994624875627095 0.329691938264087 0.0487337846533724 ENSG00000158747 NBL1
ENST00000548815 0.994624875627095 0.336821703889956 0.0480371685427963 ENSG00000158747 NBL1
ENST00000425400 0.994624875627095 0.202195935550905 0.0868071794335294 ENSG00000158747 NBL1
ENST00000439278 0.994624875627095 0.202104758915505 0.0906244504570939 ENSG00000158747 NBL1
ENST00000427894 0.994624875627095 0.288437882304614 0.0721292715081982 ENSG00000158747 NBL1
ENST00000294543 0.994624875627095 0.367713894727669 0.0607660305743726 ENSG00000162542 TMCO4
ENST00000375127 0.994624875627095 0.406813957591872 0.0560619510257222 ENSG00000162542 TMCO4
ENST00000375122 0.994624875627095 0.367176285578286 0.0608093180187423 ENSG00000162542 TMCO4
ENST00000489135 0.994624875627095 0.356931194304976 0.0680506386273597 ENSG00000162542 TMCO4
ENST00000496528 0.99983953845552 0.989746802498797 -0.000959372095523021 ENSG00000162542 TMCO4
ENST00000375120 0.99983953845552 0.964736684421764 -0.00226464687474822 ENSG00000169914 OTUD3
ENST00000375078 0.994624875627095 0.0918818962125702 -0.102698488118291 ENSG00000162545 CAMK2N1
ENST00000489020 0.994624875627095 0.324039652856592 -0.0762240745954228 ENSG00000162545 CAMK2N1
ENST00000264198 0.978540020856306 0.0513742650174288 -0.108002981006846 ENSG00000090432 MUL1
ENST00000321556 0.957738150634171 0.0161891694161263 0.0965637445604677 ENSG00000158828 PINK1
ENST00000492302 0.957738150634171 0.011929735790078 0.106973767103805 ENSG00000158828 PINK1
ENST00000451424 0.994624875627095 0.109606409981236 0.0543566682274749 ENSG00000117242 PINK1-AS
ENST00000400490 0.957738150634171 0.0128869133138663 0.109561209048473 ENSG00000158828 PINK1
ENST00000535128 0.994624875627095 0.241570518045029 0.0843531301691596 ENSG00000257033 AL391357.1
ENST00000602624 0.994624875627095 0.254092384522075 0.0344978071642066 ENSG00000244038 DDOST
ENST00000375048 0.994624875627095 0.253961958357228 0.034498854338898 ENSG00000244038 DDOST
ENST00000415136 0.994624875627095 0.254738111040823 0.0343852699097682 ENSG00000244038 DDOST
ENST00000475210 0.994624875627095 0.279061869228007 0.0527638717508044 ENSG00000244038 DDOST
ENST00000464364 0.994624875627095 0.39178898120256 0.0291115627830261 ENSG00000244038 DDOST
ENST00000477229 0.99983953845552 0.623650855877391 0.0180441795479708 ENSG00000244038 DDOST
ENST00000375031 0.994624875627095 0.341807436368078 0.070752523143049 ENSG00000189410 SH2D5
ENST00000460804 0.994624875627095 0.327543148103152 0.0728538191656492 ENSG00000189410 SH2D5
ENST00000312239 0.99983953845552 0.722222672337878 -0.0119010174891432 ENSG00000127483 HP1BP3
ENST00000375003 0.994624875627095 0.252088676618251 -0.0400638617226922 ENSG00000127483 HP1BP3
ENST00000413451 0.99620108543199 0.521470426032943 0.0407874935166499 ENSG00000203394 RP5-930J4.4
ENST00000488722 0.99983953845552 0.581027159089847 -0.0241041129047258 ENSG00000127483 HP1BP3
ENST00000491748 0.99983953845552 0.659115469432309 -0.0264595412974936 ENSG00000127483 HP1BP3
ENST00000419948 0.994624875627095 0.419372768986034 -0.0326091776265224 ENSG00000127483 HP1BP3
ENST00000438032 0.99983953845552 0.960299901806488 -0.00179400566277158 ENSG00000127483 HP1BP3
ENST00000424732 0.99983953845552 0.986211840209203 -0.000619101482472939 ENSG00000127483 HP1BP3
ENST00000417710 0.994624875627095 0.470333484922006 0.0301580227446779 ENSG00000127483 HP1BP3
ENST00000487117 0.99983953845552 0.944250340401632 0.00313618513261223 ENSG00000127483 HP1BP3
ENST00000375000 0.994624875627095 0.481438462922937 0.0307567687531984 ENSG00000127483 HP1BP3
ENST00000437575 0.994624875627095 0.25275899171261 0.0524117312116892 ENSG00000127483 HP1BP3
ENST00000419490 0.994624875627095 0.290929751956992 0.0489908405381436 ENSG00000127483 HP1BP3
ENST00000414993 0.994624875627095 0.283396814796168 0.0496690618306883 ENSG00000127483 HP1BP3
ENST00000443615 0.994624875627095 0.237243497116943 0.0560007324100097 ENSG00000127483 HP1BP3
ENST00000264211 0.997160763304216 0.525795528525784 -0.0168382215655524 ENSG00000075151 EIF4G3
ENST00000400422 0.994624875627095 0.350256506945779 -0.027454722825957 ENSG00000075151 EIF4G3
ENST00000602326 0.994624875627095 0.350256506945779 -0.027454722825957 ENSG00000075151 EIF4G3
ENST00000374935 0.995003275957561 0.502463709343026 -0.0177832366214245 ENSG00000075151 EIF4G3
ENST00000537738 0.99983953845552 0.905341417640393 -0.00347245503140774 ENSG00000075151 EIF4G3
ENST00000374937 0.99983953845552 0.585495260935043 -0.0146395616575582 ENSG00000075151 EIF4G3
ENST00000536266 0.994624875627095 0.407434746130935 -0.0221044311011496 ENSG00000075151 EIF4G3
ENST00000435383 0.99983953845552 0.932851083513726 0.0047769783248928 ENSG00000075151 EIF4G3
ENST00000496705 0.994624875627095 0.290462994530979 0.0528713269975884 ENSG00000075151 EIF4G3
ENST00000374933 0.994624875627095 0.471935073219644 -0.032446746763824 ENSG00000075151 EIF4G3
ENST00000544689 0.994624875627095 0.403096304055823 -0.0374337029875763 ENSG00000075151 EIF4G3
ENST00000356916 0.99983953845552 0.617864815531672 -0.0227778624356995 ENSG00000075151 EIF4G3
ENST00000374927 0.99983953845552 0.940034798875546 0.00336519842637323 ENSG00000075151 EIF4G3
ENST00000438975 0.99983953845552 0.589300408367137 -0.0268419709980475 ENSG00000075151 EIF4G3
ENST00000411888 0.997160763304216 0.528034033493348 -0.031113864873618 ENSG00000075151 EIF4G3
ENST00000476088 0.99983953845552 0.663830286166805 0.0327844379828708 ENSG00000075151 EIF4G3
ENST00000463775 0.994624875627095 0.275008539976049 0.0784867318262244 ENSG00000075151 EIF4G3
ENST00000415912 0.998097948398135 0.538418879026124 0.0189218648200329 ENSG00000117298 ECE1
ENST00000357071 0.99983953845552 0.985706011503305 0.00058617741697995 ENSG00000117298 ECE1
ENST00000531334 0.99983953845552 0.870733821410973 -0.00869878415893835 ENSG00000117298 ECE1
ENST00000374893 0.99983953845552 0.906049796304279 -0.0041644349564473 ENSG00000117298 ECE1
ENST00000436918 0.99983953845552 0.905498871272179 -0.00418631699686954 ENSG00000117298 ECE1
ENST00000264205 0.99983953845552 0.858756710231124 -0.00630326429959737 ENSG00000117298 ECE1
ENST00000526194 0.99983953845552 0.623971098514954 0.0198196785008121 ENSG00000117298 ECE1
ENST00000470394 0.994624875627095 0.0730341137788789 0.0977644719769715 ENSG00000117298 ECE1
ENST00000528294 0.99983953845552 0.612884892793218 0.0267695046847116 ENSG00000117298 ECE1
ENST00000473505 0.99983953845552 0.604554591915075 -0.0297676227324342 ENSG00000117298 ECE1
ENST00000481130 0.994624875627095 0.358035383845182 -0.0568795059486818 ENSG00000117298 ECE1
ENST00000527991 0.994624875627095 0.473763967005254 -0.0448811033012407 ENSG00000117298 ECE1
ENST00000463334 0.99983953845552 0.727146300918864 -0.019387747214584 ENSG00000117298 ECE1
ENST00000454000 0.994624875627095 0.230932891631822 -0.059695158675595 ENSG00000142794 NBPF3
ENST00000475869 0.996842276779766 0.523940229587018 -0.0481628889960901 ENSG00000142794 NBPF3
ENST00000318220 0.994624875627095 0.258463672256258 -0.0555491658319866 ENSG00000142794 NBPF3
ENST00000478653 0.99983953845552 0.815288432018722 0.0151478395511777 ENSG00000142794 NBPF3
ENST00000318249 0.994624875627095 0.258463672256258 -0.0555491658319866 ENSG00000142794 NBPF3
ENST00000485941 0.99983953845552 0.89735039782496 -0.00945456397746643 ENSG00000142794 NBPF3
ENST00000342104 0.994624875627095 0.258463672256258 -0.0555491658319866 ENSG00000142794 NBPF3
ENST00000486229 0.994624875627095 0.140373500555306 -0.0786509115560306 ENSG00000142794 NBPF3
ENST00000434838 0.994624875627095 0.45431268338733 -0.0395808978017572 ENSG00000142794 NBPF3
ENST00000400301 0.994624875627095 0.317930449515422 -0.0341495605826721 ENSG00000090686 USP48
ENST00000308271 0.994624875627095 0.342274715312985 -0.0325147999863589 ENSG00000090686 USP48
ENST00000374732 0.994624875627095 0.415285460690858 -0.0338716005241986 ENSG00000090686 USP48
ENST00000529637 0.994624875627095 0.259287190525993 -0.0395878008166646 ENSG00000090686 USP48
ENST00000464577 0.994624875627095 0.136108778899056 -0.0872915858388149 ENSG00000090686 USP48
ENST00000471752 0.994624875627095 0.238585324183472 0.0807662261260019 ENSG00000090686 USP48
ENST00000487880 0.99983953845552 0.985937690559613 0.00100615758876 ENSG00000090686 USP48
ENST00000526044 0.994624875627095 0.347308509155695 -0.0527835539210242 ENSG00000090686 USP48
ENST00000534705 0.994624875627095 0.388678018750624 -0.0485076479270762 ENSG00000090686 USP48
ENST00000421625 0.99983953845552 0.774544873902814 -0.013119342082465 ENSG00000090686 USP48
ENST00000374730 0.99983953845552 0.677497934419652 0.0256427918852869 ENSG00000090686 USP48
ENST00000527823 0.99983953845552 0.995561821768182 -0.000355682169040017 ENSG00000090686 USP48
ENST00000532737 0.994624875627095 0.411040261345367 -0.0503822956787941 ENSG00000090686 USP48
ENST00000489108 0.99983953845552 0.982491613890821 0.00151037383637267 ENSG00000090686 USP48
ENST00000344642 0.99983953845552 0.618655683947247 -0.0216249220950222 ENSG00000187942 LDLRAD2
ENST00000543870 0.99983953845552 0.896363891246248 -0.00639562998960987 ENSG00000187942 LDLRAD2
ENST00000484271 0.994624875627095 0.135075528926325 0.102146096589993 ENSG00000187942 LDLRAD2
ENST00000486901 0.99983953845552 0.73966068915492 -0.0142437317507387 ENSG00000142798 HSPG2
ENST00000374695 0.99983953845552 0.941364641641306 0.00268459957748466 ENSG00000142798 HSPG2
ENST00000481644 0.994624875627095 0.16346028761925 -0.0796009630029782 ENSG00000142798 HSPG2
ENST00000469378 0.994624875627095 0.41605567053551 -0.0470948201893224 ENSG00000142798 HSPG2
ENST00000426143 0.99983953845552 0.598673777768377 -0.028187141958678 ENSG00000142798 HSPG2
ENST00000471322 0.99983953845552 0.810677683565951 -0.0128124478007118 ENSG00000142798 HSPG2
ENST00000374676 0.99983953845552 0.91555021133444 0.00507660907510668 ENSG00000142798 HSPG2
ENST00000453796 0.994624875627095 0.119618125708072 0.0863011009637973 ENSG00000142798 HSPG2
ENST00000430507 0.994624875627095 0.100995374177534 0.0659371057870495 ENSG00000142798 HSPG2
ENST00000493940 0.994624875627095 0.258219700054729 0.052719840854574 ENSG00000142798 HSPG2
ENST00000427897 0.99983953845552 0.963232804515678 0.00272326827268406 ENSG00000142798 HSPG2
ENST00000498495 0.99983953845552 0.669874911077203 -0.027019726611709 ENSG00000142798 HSPG2
ENST00000480900 0.99983953845552 0.842039419189976 -0.0115375969466446 ENSG00000142798 HSPG2
ENST00000412328 0.99983953845552 0.909452812003998 -0.005011930419813 ENSG00000142798 HSPG2
ENST00000374673 0.99957157471323 0.549817976169304 -0.030261108084813 ENSG00000142798 HSPG2
ENST00000439717 0.99983953845552 0.616468670126389 0.0223414109708363 ENSG00000142798 HSPG2
ENST00000400259 0.994624875627095 0.251836331414262 -0.035225756422303 ENSG00000070831 CDC42
ENST00000344548 0.994624875627095 0.249905817357835 -0.0353601900892343 ENSG00000070831 CDC42
ENST00000315554 0.995778782912652 0.514052769340217 -0.0203386050039333 ENSG00000070831 CDC42
ENST00000498236 0.99983953845552 0.609257924049418 -0.015875312828083 ENSG00000070831 CDC42
ENST00000421089 0.99983953845552 0.725499716524714 -0.0107346065023619 ENSG00000070831 CDC42
ENST00000411827 0.99983953845552 0.735503502074387 -0.0109158738725821 ENSG00000070831 CDC42
ENST00000404138 0.997953885760072 0.536991776813928 -0.0288374966585871 ENSG00000184677 ZBTB40
ENST00000400239 0.994624875627095 0.18059925552979 -0.0896496096551537 ENSG00000184677 ZBTB40
ENST00000375647 0.997953885760072 0.536991776813928 -0.0288374966585871 ENSG00000184677 ZBTB40
ENST00000374651 0.99983953845552 0.812005133468299 -0.0122509409872339 ENSG00000184677 ZBTB40
ENST00000544305 0.994624875627095 0.174691711841218 -0.0721748699225102 ENSG00000133216 EPHB2
ENST00000374630 0.994624875627095 0.348157649151548 -0.0457861901859206 ENSG00000133216 EPHB2
ENST00000400191 0.994624875627095 0.233413275677483 -0.0505769878719232 ENSG00000133216 EPHB2
ENST00000374632 0.994624875627095 0.268983929902046 -0.0494380909792127 ENSG00000133216 EPHB2
ENST00000374627 0.99983953845552 0.707440509596121 -0.0195133966578837 ENSG00000133216 EPHB2
ENST00000465676 0.995778782912652 0.507003543344479 -0.0424140587031469 ENSG00000133216 EPHB2
ENST00000356634 0.99983953845552 0.919179886344709 0.00333962541134756 ENSG00000004487 KDM1A
ENST00000400181 0.99983953845552 0.919225012673992 0.00333787471492221 ENSG00000004487 KDM1A
ENST00000542151 0.99983953845552 0.919181161735774 0.00333938919888621 ENSG00000004487 KDM1A
ENST00000427154 0.99983953845552 0.800467599333571 -0.00700501868204259 ENSG00000240553 RP1-184J9.2
ENST00000481879 0.99983953845552 0.806132090911428 -0.0179348366965029 ENSG00000004487 KDM1A
ENST00000465864 0.994624875627095 0.271411667981501 0.0612078840026629 ENSG00000004487 KDM1A
ENST00000494920 0.99983953845552 0.853977184397711 0.00879943326864085 ENSG00000004487 KDM1A
ENST00000602503 0.99983953845552 0.648332336350792 0.0255914460123958 ENSG00000004487 KDM1A
ENST00000374623 0.994624875627095 0.460220336876983 0.0201531189925318 ENSG00000169641 LUZP1
ENST00000418342 0.99983953845552 0.774128074830004 0.00729542461600549 ENSG00000169641 LUZP1
ENST00000302291 0.99983953845552 0.735379808460309 0.00857885936901451 ENSG00000169641 LUZP1
ENST00000314174 0.99983953845552 0.694625773442416 0.011944163284586 ENSG00000169641 LUZP1
ENST00000471849 0.99983953845552 0.996638172936438 0.000168578080675268 ENSG00000169641 LUZP1
ENST00000475164 0.994624875627095 0.310530907711564 -0.0555730953067674 ENSG00000169641 LUZP1
ENST00000566551 0.994624875627095 0.429043987269916 -0.0604299036087362 ENSG00000261326 RP5-1057J7.6
ENST00000464516 0.99983953845552 0.582227152603023 -0.0422376479617565 ENSG00000125944 HNRNPR
ENST00000478691 0.99983953845552 0.794708460475837 0.00727336845753088 ENSG00000125944 HNRNPR
ENST00000374616 0.99983953845552 0.704096032486646 0.0107198021544649 ENSG00000125944 HNRNPR
ENST00000476660 0.994624875627095 0.49317077778477 0.0283835633484036 ENSG00000125944 HNRNPR
ENST00000374612 0.99983953845552 0.704119181994449 0.0107194439080673 ENSG00000125944 HNRNPR
ENST00000302271 0.99983953845552 0.704238036049138 0.0107191076035272 ENSG00000125944 HNRNPR
ENST00000427764 0.99983953845552 0.768008529424157 0.0082776197005629 ENSG00000125944 HNRNPR
ENST00000606561 0.99983953845552 0.753088298259288 0.00893072425991991 ENSG00000125944 HNRNPR
ENST00000426846 0.99983953845552 0.724809495522477 0.0100950514790364 ENSG00000125944 HNRNPR
ENST00000463552 0.99983953845552 0.84642966951643 -0.00620879756917054 ENSG00000125944 HNRNPR
ENST00000470941 0.99983953845552 0.854188225267788 0.00692783387050135 ENSG00000125944 HNRNPR
ENST00000476451 0.99983953845552 0.778717367971531 -0.0100788957543822 ENSG00000125944 HNRNPR
ENST00000490652 0.99983953845552 0.921487638123994 0.00534925355989179 ENSG00000125944 HNRNPR
ENST00000314011 0.99983953845552 0.948515912073948 -0.00433266433072336 ENSG00000125945 ZNF436
ENST00000374608 0.99983953845552 0.795064454821415 -0.0176986524528015 ENSG00000125945 ZNF436
ENST00000450454 0.994624875627095 0.121707281381862 0.117962004680343 ENSG00000204219 TCEA3
ENST00000495646 0.994624875627095 0.351096837248295 -0.0703424425342888 ENSG00000088280 ASAP3
ENST00000336689 0.994624875627095 0.480249454900205 0.044527906754294 ENSG00000088280 ASAP3
ENST00000492982 0.994624875627095 0.362186952083338 0.0588510488997493 ENSG00000088280 ASAP3
ENST00000437606 0.994624875627095 0.390561773739102 0.0557099810663183 ENSG00000088280 ASAP3
ENST00000478858 0.994624875627095 0.37650857014294 0.065336713915282 ENSG00000088280 ASAP3
ENST00000374561 0.994624875627095 0.172332074266136 0.0593678098450979 ENSG00000117318 ID3
ENST00000463312 0.99983953845552 0.844376843628076 0.0135626611910612 ENSG00000117318 ID3
ENST00000486541 0.994624875627095 0.146051342604783 0.0638543722818928 ENSG00000117318 ID3
ENST00000374550 0.994624875627095 0.419960632971415 0.0302946769824387 ENSG00000142676 RPL11
ENST00000467075 0.994624875627095 0.160980815626886 0.0435083062091439 ENSG00000142676 RPL11
ENST00000482370 0.994624875627095 0.419532636927632 0.0303375296517252 ENSG00000142676 RPL11
ENST00000443624 0.994624875627095 0.407808858835656 0.0310511522795869 ENSG00000142676 RPL11
ENST00000458455 0.994624875627095 0.410853096726015 0.0309625836107519 ENSG00000142676 RPL11
ENST00000418390 0.994624875627095 0.344400868038467 -0.0326633070311805 ENSG00000011007 TCEB3
ENST00000609199 0.99983953845552 0.78490635987627 -0.0101841767173732 ENSG00000011007 TCEB3
ENST00000487554 0.99983953845552 0.704066601111288 0.0212688606457608 ENSG00000011007 TCEB3
ENST00000427796 0.994624875627095 0.0924598123903898 -0.093844497050427 ENSG00000236810 RP5-886K2.3
ENST00000246151 0.99983953845552 0.657301508347647 0.0236854583337364 ENSG00000057757 PITHD1
ENST00000415372 0.99983953845552 0.651086930334675 -0.0329609612167983 ENSG00000057757 PITHD1
ENST00000374524 0.994624875627095 0.397957307293446 0.0520916368685988 ENSG00000057757 PITHD1
ENST00000374514 0.994624875627095 0.474546665176176 0.0317008319585189 ENSG00000011009 LYPLA2
ENST00000400061 0.994624875627095 0.494432746719729 0.0302969151364198 ENSG00000011009 LYPLA2
ENST00000420982 0.99983953845552 0.705935281050788 0.0179378205414869 ENSG00000011009 LYPLA2
ENST00000374505 0.994624875627095 0.484088400309547 0.0323468514728776 ENSG00000011009 LYPLA2
ENST00000495365 0.99983953845552 0.610978085565883 0.0232705149667879 ENSG00000011009 LYPLA2
ENST00000374503 0.99983953845552 0.586215346399185 0.0247580414777138 ENSG00000011009 LYPLA2
ENST00000374502 0.99983953845552 0.581854744915246 0.0252023106845016 ENSG00000011009 LYPLA2
ENST00000492577 0.998635247303193 0.540623533049377 0.0284979369059537 ENSG00000011009 LYPLA2
ENST00000421070 0.99983953845552 0.972985015282015 0.00173654214751559 ENSG00000011009 LYPLA2
ENST00000374501 0.994624875627095 0.131627058814411 0.0929659611624354 ENSG00000011009 LYPLA2
ENST00000472213 0.994624875627095 0.157527031919984 0.0932801363729752 ENSG00000011009 LYPLA2
ENST00000481736 0.994624875627095 0.353451867604144 0.0534541020051561 ENSG00000117308 GALE
ENST00000374497 0.994624875627095 0.355413458310886 0.05314743476183 ENSG00000117308 GALE
ENST00000456977 0.994624875627095 0.364139599788012 0.0667668734226612 ENSG00000117308 GALE
ENST00000459934 0.994624875627095 0.362179134911641 0.0524828175677224 ENSG00000117308 GALE
ENST00000469556 0.994624875627095 0.432862294876545 0.057958722892875 ENSG00000117308 GALE
ENST00000429356 0.994624875627095 0.324391975514726 0.0579508164977358 ENSG00000117308 GALE
ENST00000418277 0.994624875627095 0.296872312375241 0.0614102461208279 ENSG00000117308 GALE
ENST00000470949 0.99957157471323 0.551620983579409 0.0378449804673043 ENSG00000117308 GALE
ENST00000425913 0.994624875627095 0.438390738810544 0.0481047311062688 ENSG00000117308 GALE
ENST00000445705 0.995778782912652 0.506819914598085 0.0422705263153294 ENSG00000117308 GALE
ENST00000467493 0.999643049413898 0.557619329528428 0.0377247549682839 ENSG00000117308 GALE
ENST00000486382 0.99983953845552 0.772812163398704 0.0198129458255097 ENSG00000117308 GALE
ENST00000470383 0.994624875627095 0.448127111686423 0.0518422993435459 ENSG00000117308 GALE
ENST00000466250 0.994624875627095 0.478380772101614 0.0484778301714403 ENSG00000117308 GALE
ENST00000467070 0.994624875627095 0.331134915402754 0.068749455279078 ENSG00000117308 GALE
ENST00000374490 0.99983953845552 0.810694824961394 0.0118705347723525 ENSG00000117305 HMGCL
ENST00000374487 0.99983953845552 0.837834550096941 0.0101431164658497 ENSG00000117305 HMGCL
ENST00000374483 0.99983953845552 0.837834550096941 0.0101431164658497 ENSG00000117305 HMGCL
ENST00000436439 0.99983953845552 0.810694824961394 0.0118705347723525 ENSG00000117305 HMGCL
ENST00000235958 0.99983953845552 0.810751559946451 0.011867195135302 ENSG00000117305 HMGCL
ENST00000509389 0.99983953845552 0.953312973949716 -0.00308269199184316 ENSG00000117305 HMGCL
ENST00000496907 0.99983953845552 0.909068206240643 0.00844236165138202 ENSG00000117305 HMGCL
ENST00000513148 0.99983953845552 0.717385626689092 -0.0207020216311252 ENSG00000117305 HMGCL
ENST00000498698 0.99983953845552 0.96097694348392 0.00355760752916848 ENSG00000117305 HMGCL
ENST00000374479 0.99983953845552 0.655543331831353 -0.03107802133192 ENSG00000179163 FUCA1
ENST00000471915 0.994624875627095 0.199330708144735 -0.0667327497652455 ENSG00000189266 PNRC2
ENST00000334351 0.994624875627095 0.108771623382049 -0.0805460046817284 ENSG00000189266 PNRC2
ENST00000374468 0.994624875627095 0.154682436801173 -0.0716693320006261 ENSG00000189266 PNRC2
ENST00000579103 0.99983953845552 0.632315209313411 -0.0315005294650709 ENSG00000189266 PNRC2
ENST00000344989 0.957738150634171 0.0230731001573221 -0.0878349509545434 ENSG00000188529 SRSF10
ENST00000453840 0.957738150634171 0.0217822698409193 -0.0886766138683649 ENSG00000188529 SRSF10
ENST00000341154 0.957738150634171 0.0236392362756007 -0.0874661052119576 ENSG00000188529 SRSF10
ENST00000484146 0.957738150634171 0.0237240415315064 -0.0876303292087324 ENSG00000188529 SRSF10
ENST00000473858 0.957738150634171 0.023138347493704 -0.0880008755383579 ENSG00000188529 SRSF10
ENST00000374452 0.957738150634171 0.0231676331123728 -0.0880009518357729 ENSG00000188529 SRSF10
ENST00000374453 0.957738150634171 0.0218652327112055 -0.0888430117721439 ENSG00000188529 SRSF10
ENST00000343255 0.957738150634171 0.0236839535073253 -0.0883486976575391 ENSG00000188529 SRSF10
ENST00000492112 0.957738150634171 0.0236902087467457 -0.0883481015068897 ENSG00000188529 SRSF10
ENST00000485841 0.972457686388668 0.0336884926401022 -0.0913678493929237 ENSG00000188529 SRSF10
ENST00000338597 0.973959104473249 0.0368865051547919 -0.0897229619654652 ENSG00000188529 SRSF10
ENST00000495785 0.957738150634171 0.0251994091663246 -0.0876351145655187 ENSG00000188529 SRSF10
ENST00000473754 0.972585762376171 0.0354624456960899 -0.0913986642988763 ENSG00000188529 SRSF10
ENST00000485292 0.994624875627095 0.390575413470957 -0.0496517963458582 ENSG00000188529 SRSF10
ENST00000469303 0.994624875627095 0.492054417780131 -0.0426113153930998 ENSG00000188529 SRSF10
ENST00000374409 0.99983953845552 0.708867407443712 0.0256399149632117 ENSG00000001460 STPG1
ENST00000440416 0.997045874442534 0.524922441675847 0.0446024045864868 ENSG00000001460 STPG1
ENST00000003583 0.99983953845552 0.647239431071815 0.0316019089156037 ENSG00000001460 STPG1
ENST00000468303 0.99983953845552 0.814137276085702 0.0156268317483045 ENSG00000001460 STPG1
ENST00000337248 0.99983953845552 0.69119064850377 0.027432796192685 ENSG00000001460 STPG1
ENST00000374399 0.994624875627095 0.405343391214838 -0.0408780673517853 ENSG00000001461 NIPAL3
ENST00000003912 0.99983953845552 0.574217578776215 0.023316617748149 ENSG00000001461 NIPAL3
ENST00000488155 0.994624875627095 0.0707728106109772 -0.116686573250902 ENSG00000001461 NIPAL3
ENST00000358028 0.994624875627095 0.14176216662362 -0.08064174024561 ENSG00000001461 NIPAL3
ENST00000339255 0.994624875627095 0.220088205490487 -0.0634154861146555 ENSG00000001461 NIPAL3
ENST00000475663 0.969796012181981 0.0320148828536488 -0.137052118905079 ENSG00000001461 NIPAL3
ENST00000428131 0.99983953845552 0.633034748668313 -0.0305583334264751 ENSG00000001461 NIPAL3
ENST00000432012 0.99983953845552 0.667703930220987 0.0314937528190427 ENSG00000001461 NIPAL3
ENST00000374395 0.99983953845552 0.957699343237559 0.00351449807293386 ENSG00000117602 RCAN3
ENST00000436717 0.99983953845552 0.942423557989019 0.0051898921342184 ENSG00000117602 RCAN3
ENST00000478890 0.994624875627095 0.375482881059913 -0.0452945003452188 ENSG00000133226 SRRM1
ENST00000593639 0.994624875627095 0.466169692033844 -0.037779499646329 ENSG00000133226 SRRM1
ENST00000323848 0.99983953845552 0.929521440139759 0.00333485006958896 ENSG00000133226 SRRM1
ENST00000466910 0.994624875627095 0.176672326492865 -0.0785058558268793 ENSG00000133226 SRRM1
ENST00000468822 0.994624875627095 0.377910578101226 -0.0423811813293889 ENSG00000133226 SRRM1
ENST00000447431 0.99983953845552 0.83532626199162 -0.00811105022680019 ENSG00000133226 SRRM1
ENST00000600523 0.994624875627095 0.133779889517282 -0.0831568861761438 ENSG00000133226 SRRM1
ENST00000462710 0.994624875627095 0.379274771651923 -0.0444510683761123 ENSG00000133226 SRRM1
ENST00000374389 0.99983953845552 0.841931291436901 -0.00780852118994596 ENSG00000133226 SRRM1
ENST00000490543 0.994624875627095 0.379274771651923 -0.0444510683761123 ENSG00000133226 SRRM1
ENST00000479034 0.99983953845552 0.951415558971159 -0.00235418242488001 ENSG00000133226 SRRM1
ENST00000596378 0.99983953845552 0.958386218138736 0.00207695311120182 ENSG00000133226 SRRM1
ENST00000494934 0.99983953845552 0.93440737339019 0.00493965807218322 ENSG00000133226 SRRM1
ENST00000495561 0.99983953845552 0.953541362384233 -0.00364283280908698 ENSG00000133226 SRRM1
ENST00000537199 0.99983953845552 0.754258504197663 0.0152344337050137 ENSG00000133226 SRRM1
ENST00000485441 0.99983953845552 0.650755007044261 0.0300409034489048 ENSG00000133226 SRRM1
ENST00000470243 0.99983953845552 0.626748227659451 -0.0338103675297472 ENSG00000133226 SRRM1
ENST00000496882 0.99983953845552 0.729103188105189 -0.0212813377725582 ENSG00000133226 SRRM1
ENST00000461768 0.999989811609739 0.998720446389995 9.8267787856792e-05 ENSG00000133226 SRRM1
ENST00000485541 0.99983953845552 0.625812025612748 -0.0323468681618245 ENSG00000133226 SRRM1
ENST00000488317 0.997160763304216 0.526046287107012 -0.0438654339939836 ENSG00000133226 SRRM1
ENST00000474843 0.99983953845552 0.863657615399845 0.0125496659390811 ENSG00000133226 SRRM1
ENST00000374379 0.994624875627095 0.382590802275645 -0.0311350813526123 ENSG00000169504 CLIC4
ENST00000497755 0.999164123360953 0.544045699712475 -0.0225051928230651 ENSG00000169504 CLIC4
ENST00000488683 0.994624875627095 0.381336570200768 -0.0312146860980855 ENSG00000169504 CLIC4
ENST00000489758 0.99983953845552 0.778108278122959 -0.0125371661877321 ENSG00000169504 CLIC4
ENST00000236273 0.994624875627095 0.100685432778955 -0.0680358560147503 ENSG00000117614 SYF2
ENST00000354361 0.994624875627095 0.121553091275453 -0.0643166083529886 ENSG00000117614 SYF2
ENST00000474160 0.99983953845552 0.704025301580988 -0.0188323827709353 ENSG00000117614 SYF2
ENST00000476231 0.99983953845552 0.630001522380531 -0.0265018328478229 ENSG00000117614 SYF2
ENST00000243189 0.99983953845552 0.569229185495808 0.024134872456963 ENSG00000117616 C1orf63
ENST00000569495 0.99983953845552 0.740681198154229 0.0221731863977183 ENSG00000117616 C1orf63
ENST00000498238 0.99983953845552 0.569314933148372 0.0241343244866454 ENSG00000117616 C1orf63
ENST00000566395 0.99983953845552 0.810617233929155 -0.0134623186381669 ENSG00000117616 C1orf63
ENST00000565733 0.99983953845552 0.884428474992185 -0.00817129423674635 ENSG00000117616 C1orf63
ENST00000568254 0.99983953845552 0.569369900405283 0.0241343280726948 ENSG00000117616 C1orf63
ENST00000473314 0.99983953845552 0.904143448200623 0.00479773418735775 ENSG00000117616 C1orf63
ENST00000417642 0.99983953845552 0.569369900405283 0.0241343280726948 ENSG00000117616 C1orf63
ENST00000570063 0.99983953845552 0.83820784511554 -0.0114957309927737 ENSG00000117616 C1orf63
ENST00000564223 0.99983953845552 0.624151542817818 0.035971258621207 ENSG00000117616 C1orf63
ENST00000475766 0.99983953845552 0.924602741872709 -0.0053728559170779 ENSG00000117616 C1orf63
ENST00000491378 0.994624875627095 0.248612386723146 -0.0759311872984602 ENSG00000117616 C1orf63
ENST00000431849 0.994624875627095 0.480934006598792 0.0324198982312707 ENSG00000117616 C1orf63
ENST00000568212 0.994624875627095 0.241422438063584 0.0556004440832562 ENSG00000117616 C1orf63
ENST00000568701 0.994624875627095 0.444444504910047 0.0379435568866008 ENSG00000117616 C1orf63
ENST00000561867 0.99983953845552 0.74872030012811 0.015420552514106 ENSG00000117616 C1orf63
ENST00000568996 0.99983953845552 0.697972513981022 0.0187185964066094 ENSG00000117616 C1orf63
ENST00000568399 0.994624875627095 0.462885897370639 -0.0566070885805308 ENSG00000117616 C1orf63
ENST00000562018 0.994624875627095 0.480633056486218 -0.0543097439121738 ENSG00000117616 C1orf63
ENST00000567741 0.995778782912652 0.510050013927078 -0.0507285773448773 ENSG00000117616 C1orf63
ENST00000374358 0.99983953845552 0.829341107178105 0.00682481710948596 ENSG00000183726 TMEM50A
ENST00000498135 0.99983953845552 0.924275704699267 -0.00321913758642905 ENSG00000183726 TMEM50A
ENST00000491936 0.99983953845552 0.913953801630877 -0.0035625657959301 ENSG00000183726 TMEM50A
ENST00000480937 0.99983953845552 0.924426373136092 -0.0031149897826215 ENSG00000183726 TMEM50A
ENST00000468704 0.99983953845552 0.930412899849794 0.00314806327574905 ENSG00000183726 TMEM50A
ENST00000487234 0.995778782912652 0.506112368436939 0.0347480646270692 ENSG00000183726 TMEM50A
ENST00000294413 0.994624875627095 0.291742342474303 -0.0806596351794048 ENSG00000188672 RHCE
ENST00000399763 0.99983953845552 0.765069649234858 0.0131767727110602 ENSG00000204178 TMEM57
ENST00000399766 0.99983953845552 0.765069649234858 0.0131767727110602 ENSG00000204178 TMEM57
ENST00000374343 0.99983953845552 0.765099075966684 0.0131753369394686 ENSG00000204178 TMEM57
ENST00000470035 0.99983953845552 0.681578321762069 -0.0274912370544898 ENSG00000204178 TMEM57
ENST00000374338 0.99983953845552 0.615260372811763 0.0238883036243078 ENSG00000157978 LDLRAP1
ENST00000485476 0.99983953845552 0.801346303485461 0.0179189542115966 ENSG00000157978 LDLRAP1
ENST00000488127 0.99983953845552 0.939605206232214 0.00400912770130709 ENSG00000157978 LDLRAP1
ENST00000462394 0.99983953845552 0.677135744586231 0.0317013102369061 ENSG00000157978 LDLRAP1
ENST00000484476 0.994624875627095 0.219620545039848 -0.0901192981455377 ENSG00000157978 LDLRAP1
ENST00000474283 0.978540020856306 0.0504877773907846 -0.13817659583255 ENSG00000157978 LDLRAP1
ENST00000470950 0.978862094192677 0.0545707544904385 -0.139381527161977 ENSG00000157978 LDLRAP1
ENST00000354177 0.994624875627095 0.270574041526449 0.0373148116674585 ENSG00000162430 SEPN1
ENST00000361547 0.994624875627095 0.270574041526449 0.0373148116674585 ENSG00000162430 SEPN1
ENST00000374315 0.994624875627095 0.270533396669929 0.0373152957114719 ENSG00000162430 SEPN1
ENST00000559265 0.99983953845552 0.743133904419089 0.0110623337018709 ENSG00000255054 RP1-317E23.6
ENST00000494537 0.99983953845552 0.840029960876835 -0.0104157690918855 ENSG00000162430 SEPN1
ENST00000527604 0.99983953845552 0.936732932962208 -0.00274093923632575 ENSG00000255054 RP1-317E23.6
ENST00000442055 0.99983953845552 0.654504125868249 0.0216188099747319 ENSG00000228172 RP1-317E23.3
ENST00000453649 0.99983953845552 0.653402135505167 0.0217037827245307 ENSG00000228172 RP1-317E23.3
ENST00000424294 0.994624875627095 0.392548765002207 -0.0447110286211182 ENSG00000117640 MTFR1L
ENST00000374303 0.994624875627095 0.238802689342877 -0.0541633307452218 ENSG00000117640 MTFR1L
ENST00000533762 0.994624875627095 0.445579392699144 -0.0408479533868877 ENSG00000117640 MTFR1L
ENST00000529116 0.994624875627095 0.482302284958437 -0.0376141629861993 ENSG00000117640 MTFR1L
ENST00000474295 0.994624875627095 0.238802689342877 -0.0541633307452218 ENSG00000117640 MTFR1L
ENST00000488327 0.997160763304216 0.527450715494524 -0.0332872213742647 ENSG00000117640 MTFR1L
ENST00000472643 0.994624875627095 0.16875135269663 -0.0675656028443242 ENSG00000117640 MTFR1L
ENST00000494293 0.994624875627095 0.247193966087864 -0.0654704839688164 ENSG00000117640 MTFR1L
ENST00000469815 0.994624875627095 0.244521555738442 -0.054911138083602 ENSG00000117640 MTFR1L
ENST00000526894 0.994624875627095 0.16889886793924 -0.0675569514302674 ENSG00000117640 MTFR1L
ENST00000478284 0.994624875627095 0.494207634654145 -0.0350971991788318 ENSG00000117640 MTFR1L
ENST00000524618 0.994624875627095 0.261609758301033 -0.0530824442872286 ENSG00000117640 MTFR1L
ENST00000374307 0.994624875627095 0.244540602587593 -0.0535244976121719 ENSG00000117640 MTFR1L
ENST00000528624 0.997160763304216 0.529652587978913 -0.0346481752994164 ENSG00000117640 MTFR1L
ENST00000525713 0.994624875627095 0.495348556128243 -0.0367589073929933 ENSG00000117640 MTFR1L
ENST00000374301 0.994624875627095 0.263043263333697 -0.0517242148626723 ENSG00000117640 MTFR1L
ENST00000464008 0.99606041782989 0.520421544203821 -0.032773875962914 ENSG00000117640 MTFR1L
ENST00000526158 0.994624875627095 0.484791376964772 -0.036629295019843 ENSG00000117640 MTFR1L
ENST00000530599 0.99983953845552 0.626767790625715 -0.0263640449156171 ENSG00000117640 MTFR1L
ENST00000374300 0.994624875627095 0.336439108300991 -0.0449662597095584 ENSG00000117640 MTFR1L
ENST00000466284 0.994624875627095 0.323027007964147 -0.0473982980710346 ENSG00000117640 MTFR1L
ENST00000531361 0.994624875627095 0.256873837906054 -0.0602530286972755 ENSG00000117640 MTFR1L
ENST00000497956 0.994624875627095 0.265979976640384 -0.0643138211904981 ENSG00000117640 MTFR1L
ENST00000606617 0.960922219399097 0.0287207825477355 -0.160598617671554 ENSG00000272478 RP1-317E23.7
ENST00000538789 0.994624875627095 0.196616222419029 -0.0835470198405689 ENSG00000127423 AUNIP
ENST00000455431 0.994624875627095 0.131191385680831 0.0930954876168685 ENSG00000236528 RP1-125I3.2
ENST00000374296 0.978540020856306 0.0495259558995932 0.111682172449656 ENSG00000182749 PAQR7
ENST00000426559 0.994624875627095 0.383303718615542 0.0419417547388153 ENSG00000117632 STMN1
ENST00000455785 0.994624875627095 0.408465658087349 0.0402352386021406 ENSG00000117632 STMN1
ENST00000399728 0.994624875627095 0.411117090697043 0.0400351270754379 ENSG00000117632 STMN1
ENST00000465604 0.994624875627095 0.451168421334753 0.0367589991003385 ENSG00000117632 STMN1
ENST00000357865 0.994624875627095 0.44110269251194 0.0376557320155694 ENSG00000117632 STMN1
ENST00000374291 0.994624875627095 0.44479526733525 0.0377607143663093 ENSG00000117632 STMN1
ENST00000485226 0.994624875627095 0.354149510727692 0.0468804136780114 ENSG00000117632 STMN1
ENST00000446334 0.994624875627095 0.320526471229154 0.0534774327146124 ENSG00000117632 STMN1
ENST00000580971 0.994624875627095 0.414720922322206 0.0553283584372033 ENSG00000264021 MIR3917
ENST00000374282 0.99983953845552 0.76279915025363 0.0197558293390356 ENSG00000158006 PAFAH2
ENST00000374284 0.99983953845552 0.70035235745439 0.0264686257002431 ENSG00000158006 PAFAH2
ENST00000374271 0.957738150634171 0.00566065845185938 -0.210784856218571 ENSG00000175087 PDIK1L
ENST00000374266 0.99983953845552 0.567328243624226 0.0410592429535527 ENSG00000142684 ZNF593
ENST00000270812 0.99983953845552 0.567319797072626 0.0410589534848812 ENSG00000142684 ZNF593
ENST00000407889 0.994624875627095 0.472833942681993 0.0516863469661349 ENSG00000236782 RP11-96L14.7
ENST00000414762 0.994624875627095 0.479320777866328 0.0517718123614111 ENSG00000236782 RP11-96L14.7
ENST00000433939 0.994624875627095 0.464871348760375 0.0532521692417509 ENSG00000236782 RP11-96L14.7
ENST00000444682 0.994624875627095 0.341160755574943 0.0695577775534193 ENSG00000236782 RP11-96L14.7
ENST00000448923 0.99983953845552 0.825280910053506 -0.0167691578804671 ENSG00000236782 RP11-96L14.7
ENST00000451429 0.994624875627095 0.301370782348836 -0.0731666660413191 ENSG00000130695 CEP85
ENST00000476272 0.994624875627095 0.193472548557921 -0.0904715060045932 ENSG00000130695 CEP85
ENST00000252992 0.994624875627095 0.193472548557921 -0.0904715060045932 ENSG00000130695 CEP85
ENST00000453146 0.99983953845552 0.979108404757701 -0.00193448424563718 ENSG00000130695 CEP85
ENST00000469609 0.995584837609042 0.505249080619227 -0.0508080968412658 ENSG00000130695 CEP85
ENST00000270792 0.994624875627095 0.211875607715278 0.0500941351975498 ENSG00000142669 SH3BGRL3
ENST00000319041 0.994624875627095 0.222974690338642 0.048852007339598 ENSG00000142669 SH3BGRL3
ENST00000314675 0.957738150634171 0.00893348688363443 0.113378394878688 ENSG00000158062 UBXN11
ENST00000472155 0.978540020856306 0.0537590801882483 0.137483327607427 ENSG00000158062 UBXN11
ENST00000374223 0.978540020856306 0.0537531454085469 0.137492735789534 ENSG00000158062 UBXN11
ENST00000475591 0.978540020856306 0.0537590801882483 0.137483327607427 ENSG00000158062 UBXN11
ENST00000357089 0.978540020856306 0.0537590801882483 0.137483327607427 ENSG00000158062 UBXN11
ENST00000494942 0.978540020856306 0.0537590801882483 0.137483327607427 ENSG00000158062 UBXN11
ENST00000374221 0.978540020856306 0.0537590801882483 0.137483327607427 ENSG00000158062 UBXN11
ENST00000374217 0.983305216845394 0.0553458264530032 0.136433116513968 ENSG00000158062 UBXN11
ENST00000374222 0.983305216845394 0.0553458264530032 0.136433116513968 ENSG00000158062 UBXN11
ENST00000496466 0.994624875627095 0.137025270981894 0.109543415716757 ENSG00000158062 UBXN11
ENST00000535108 0.994624875627095 0.300814543329941 0.0780196806625915 ENSG00000158062 UBXN11
ENST00000436301 0.994624875627095 0.210455510165683 0.0950363393987236 ENSG00000158062 UBXN11
ENST00000434391 0.99983953845552 0.650606967888433 0.0163919092391465 ENSG00000117682 DHDDS
ENST00000427245 0.994624875627095 0.34701538497326 0.0424812013459503 ENSG00000117682 DHDDS
ENST00000527611 0.994624875627095 0.0926719929886381 0.086974962569669 ENSG00000117682 DHDDS
ENST00000374186 0.994624875627095 0.174710325270542 0.06232065936994 ENSG00000117682 DHDDS
ENST00000525682 0.99983953845552 0.846646226567877 0.0076131377100711 ENSG00000117682 DHDDS
ENST00000236342 0.99983953845552 0.767272126247467 0.0116761332457759 ENSG00000117682 DHDDS
ENST00000526219 0.99983953845552 0.801139047969001 0.00995727947754478 ENSG00000117682 DHDDS
ENST00000374185 0.994624875627095 0.338739497130281 0.0433069448088971 ENSG00000117682 DHDDS
ENST00000487944 0.994624875627095 0.164664724145919 0.0696819288059482 ENSG00000117682 DHDDS
ENST00000360009 0.99983953845552 0.650627678591885 0.0163925093237436 ENSG00000117682 DHDDS
ENST00000533087 0.994624875627095 0.265486035874127 0.0510091107700413 ENSG00000117682 DHDDS
ENST00000531312 0.994624875627095 0.218390524863943 0.0563542332029121 ENSG00000117682 DHDDS
ENST00000525165 0.994624875627095 0.190265066338997 0.0599021655217514 ENSG00000117682 DHDDS
ENST00000525546 0.994624875627095 0.136778755109986 0.0703278456252532 ENSG00000117682 DHDDS
ENST00000528557 0.994624875627095 0.162494236689982 0.0640034664886034 ENSG00000117682 DHDDS
ENST00000525326 0.994624875627095 0.183648461937577 0.0634002109776301 ENSG00000117682 DHDDS
ENST00000526278 0.994624875627095 0.229235732809587 0.0552150815696657 ENSG00000117682 DHDDS
ENST00000436153 0.994624875627095 0.248852719214477 0.0527518776555796 ENSG00000117682 DHDDS
ENST00000529688 0.994624875627095 0.213950160534826 0.0569370685726436 ENSG00000117682 DHDDS
ENST00000530781 0.994624875627095 0.137537537904082 0.0753821810702022 ENSG00000117682 DHDDS
ENST00000531955 0.994624875627095 0.243037440222206 0.0564780121387008 ENSG00000117682 DHDDS
ENST00000525410 0.994624875627095 0.305921104483339 0.0491869184671037 ENSG00000117682 DHDDS
ENST00000430232 0.99983953845552 0.863313667983321 0.00773065748996747 ENSG00000117682 DHDDS
ENST00000431933 0.99957157471323 0.55183874072007 -0.026274348619749 ENSG00000117682 DHDDS
ENST00000416052 0.994624875627095 0.158956849334457 -0.0880654513314516 ENSG00000117682 DHDDS
ENST00000468388 0.994624875627095 0.238340069749089 0.0406941137972657 ENSG00000198830 HMGN2
ENST00000479815 0.994624875627095 0.490042084961514 0.021649249600127 ENSG00000198830 HMGN2
ENST00000460563 0.99983953845552 0.577980933922098 0.0180738617782319 ENSG00000198830 HMGN2
ENST00000464888 0.994624875627095 0.43591806810013 0.024962594265174 ENSG00000198830 HMGN2
ENST00000463817 0.994624875627095 0.423862510566525 0.0257825872203671 ENSG00000198830 HMGN2
ENST00000467700 0.994624875627095 0.419014456742771 0.0261489981267669 ENSG00000198830 HMGN2
ENST00000361427 0.994624875627095 0.347161006188769 0.0301052533585341 ENSG00000198830 HMGN2
ENST00000466194 0.994624875627095 0.32373948624039 0.0330962291544936 ENSG00000198830 HMGN2
ENST00000493418 0.994624875627095 0.454943021871486 0.0252261231568234 ENSG00000198830 HMGN2
ENST00000324856 0.994624875627095 0.429111345583435 -0.0250501039782963 ENSG00000117713 ARID1A
ENST00000457599 0.994624875627095 0.383609251905903 -0.0286360196366721 ENSG00000117713 ARID1A
ENST00000374152 0.994624875627095 0.158347043008776 -0.0535098621333878 ENSG00000117713 ARID1A
ENST00000430291 0.99983953845552 0.808396958673049 0.0173802809870505 ENSG00000117713 ARID1A
ENST00000430799 0.977157289955095 0.0420857895634785 -0.0983489328092321 ENSG00000117713 ARID1A
ENST00000466382 0.994624875627095 0.126693039784904 -0.0769192083149586 ENSG00000117713 ARID1A
ENST00000540690 0.994624875627095 0.121783587886816 -0.0781564255518328 ENSG00000117713 ARID1A
ENST00000532781 0.994624875627095 0.176410284425698 -0.072376068190649 ENSG00000117713 ARID1A
ENST00000430292 0.994624875627095 0.328114475512815 -0.0731855188229765 ENSG00000060642 PIGV
ENST00000472757 0.994624875627095 0.236447030763955 -0.0766410946620842 ENSG00000060642 PIGV
ENST00000078527 0.994624875627095 0.276265734034788 -0.0691925954235417 ENSG00000060642 PIGV
ENST00000431541 0.994624875627095 0.373497593177093 -0.0669690870203798 ENSG00000060642 PIGV
ENST00000449950 0.994624875627095 0.236164846386216 -0.0757891947960687 ENSG00000060642 PIGV
ENST00000374145 0.994624875627095 0.233805286462504 -0.0759862466742135 ENSG00000060642 PIGV
ENST00000455364 0.994624875627095 0.376830975886146 -0.0671778036607368 ENSG00000060642 PIGV
ENST00000374142 0.994624875627095 0.18753252582667 0.0620405001469389 ENSG00000204160 ZDHHC18
ENST00000374141 0.99983953845552 0.760706814414717 -0.0193299036984644 ENSG00000204160 ZDHHC18
ENST00000534643 0.99983953845552 0.667639416495851 -0.0302835915358891 ENSG00000204160 ZDHHC18
ENST00000488397 0.994624875627095 0.145537732165411 0.0754167783973699 ENSG00000204160 ZDHHC18
ENST00000374135 0.99983953845552 0.597876418732143 0.0247038653132737 ENSG00000142751 GPN2
ENST00000448791 0.994624875627095 0.409993500019353 0.0567800784896063 ENSG00000226698 RP1-50O24.6
ENST00000374133 0.994624875627095 0.315048846502279 0.0638679261615492 ENSG00000142751 GPN2
ENST00000477418 0.994624875627095 0.30134344978191 0.066057802266928 ENSG00000142751 GPN2
ENST00000431781 0.994624875627095 0.233500063842398 -0.0779075113805746 ENSG00000142751 GPN2
ENST00000361720 0.994624875627095 0.147596204729431 -0.105045666154164 ENSG00000198746 GPATCH3
ENST00000435827 0.99983953845552 0.566014115060419 -0.0255340388331553 ENSG00000090273 NUDC
ENST00000321265 0.99983953845552 0.795322756618845 -0.0092729554841131 ENSG00000090273 NUDC
ENST00000452707 0.99983953845552 0.631223556097268 -0.0221179230531552 ENSG00000090273 NUDC
ENST00000484772 0.99983953845552 0.918426880520877 0.0049952748168148 ENSG00000090273 NUDC
ENST00000522111 0.994624875627095 0.252123541835894 0.0582737302741908 ENSG00000253368 TRNP1
ENST00000531285 0.994624875627095 0.188136701265194 0.0823637429367136 ENSG00000253368 TRNP1
ENST00000374089 0.994624875627095 0.438778239298323 0.042010533087014 ENSG00000090020 SLC9A1
ENST00000263980 0.99983953845552 0.726469982874035 0.0153631217429441 ENSG00000090020 SLC9A1
ENST00000490329 0.99983953845552 0.588721109375886 0.0384194672801211 ENSG00000090020 SLC9A1
ENST00000545949 0.99983953845552 0.711901437125286 -0.0174003514861812 ENSG00000090020 SLC9A1
ENST00000447808 0.99983953845552 0.64582192730262 0.0306148972875824 ENSG00000090020 SLC9A1
ENST00000374086 0.99983953845552 0.8742154563366 -0.00813660489196224 ENSG00000090020 SLC9A1
ENST00000374084 0.99983953845552 0.738151115397494 -0.0186369259909046 ENSG00000090020 SLC9A1
ENST00000319394 0.995286298304638 0.50453625911799 -0.031391213191624 ENSG00000142784 WDTC1
ENST00000361771 0.99957157471323 0.55137945882242 -0.0280241130464806 ENSG00000142784 WDTC1
ENST00000447062 0.99983953845552 0.613705169457564 -0.0252752121533381 ENSG00000142784 WDTC1
ENST00000491239 0.99983953845552 0.632509408656789 -0.0250490424114581 ENSG00000142784 WDTC1
ENST00000472249 0.99983953845552 0.821076177325861 -0.0160469034785396 ENSG00000142784 WDTC1
ENST00000374076 0.99983953845552 0.579882524400191 0.0290812206305106 ENSG00000186501 TMEM222
ENST00000464720 0.99983953845552 0.579956306375987 0.0290801588696283 ENSG00000186501 TMEM222
ENST00000608611 0.99983953845552 0.579956306375987 0.0290801588696283 ENSG00000186501 TMEM222
ENST00000466759 0.99983953845552 0.927849806039285 -0.00582842837689533 ENSG00000186501 TMEM222
ENST00000486082 0.99983953845552 0.662923417210092 0.0242610540772307 ENSG00000186501 TMEM222
ENST00000464813 0.99983953845552 0.861031398366513 0.0105021150645272 ENSG00000186501 TMEM222
ENST00000478104 0.99983953845552 0.682684948140541 0.0218105329248539 ENSG00000186501 TMEM222
ENST00000498220 0.99983953845552 0.628066006166448 0.0281118477676265 ENSG00000186501 TMEM222
ENST00000471456 0.999643049413898 0.558475906124027 0.0366433436478617 ENSG00000186501 TMEM222
ENST00000470223 0.99983953845552 0.808159858593424 0.0153510658834336 ENSG00000186501 TMEM222
ENST00000472410 0.99983953845552 0.814248781506957 0.0144061569902912 ENSG00000142733 MAP3K6
ENST00000374040 0.99983953845552 0.657024374874554 0.0259659288366618 ENSG00000142733 MAP3K6
ENST00000493901 0.99983953845552 0.671836288341384 0.0247713001191382 ENSG00000142733 MAP3K6
ENST00000357582 0.99983953845552 0.657364919498343 0.0259588688190781 ENSG00000142733 MAP3K6
ENST00000430629 0.99983953845552 0.729108275316786 -0.0100440356286235 ENSG00000158195 WASF2
ENST00000536657 0.99983953845552 0.868742159977466 -0.00665363458212922 ENSG00000158195 WASF2
ENST00000247087 0.994624875627095 0.482873540858042 -0.0322540626549379 ENSG00000126705 AHDC1
ENST00000374011 0.995006806646824 0.502522450003057 -0.0308266104830424 ENSG00000126705 AHDC1
ENST00000490295 0.99983953845552 0.929928352634247 0.00468717527590673 ENSG00000126705 AHDC1
ENST00000480033 0.994624875627095 0.453246713879083 0.0433855783135443 ENSG00000126705 AHDC1
ENST00000361157 0.99983953845552 0.779702316361652 -0.0185694893541777 ENSG00000126709 IFI6
ENST00000339145 0.99983953845552 0.779702316361652 -0.0185694893541777 ENSG00000126709 IFI6
ENST00000362020 0.99983953845552 0.779702316361652 -0.0185694893541777 ENSG00000126709 IFI6
ENST00000373954 0.99983953845552 0.907060250278809 -0.00836460021722282 ENSG00000009780 FAM76A
ENST00000419687 0.99983953845552 0.7847041090881 -0.0201399682908886 ENSG00000009780 FAM76A
ENST00000373949 0.99983953845552 0.96034616317407 -0.00362972520003065 ENSG00000009780 FAM76A
ENST00000530324 0.99983953845552 0.949315008288536 -0.00481455393182729 ENSG00000009780 FAM76A
ENST00000234549 0.997160763304216 0.525942954097728 -0.0476742910911682 ENSG00000009780 FAM76A
ENST00000010299 0.997160763304216 0.525942954097728 -0.0476742910911682 ENSG00000009780 FAM76A
ENST00000373943 0.994624875627095 0.172958462441765 -0.0536255709533804 ENSG00000117758 STX12
ENST00000440806 0.994624875627095 0.261847654146604 -0.0491925379805624 ENSG00000117758 STX12
ENST00000468761 0.99983953845552 0.837098329674506 -0.0112491411462686 ENSG00000117758 STX12
ENST00000481874 0.977157289955095 0.0460765477736803 -0.137019716394721 ENSG00000117758 STX12
ENST00000472285 0.995778782912652 0.510282596347347 -0.0415513031671073 ENSG00000117758 STX12
ENST00000311772 0.994624875627095 0.301382080305225 0.0440205026668647 ENSG00000117751 PPP1R8
ENST00000236412 0.994624875627095 0.29535704180497 0.0445840000903308 ENSG00000117751 PPP1R8
ENST00000373931 0.994624875627095 0.294991243083363 0.0445885079809689 ENSG00000117751 PPP1R8
ENST00000431586 0.994624875627095 0.300340824174322 0.0527779198021031 ENSG00000117751 PPP1R8
ENST00000486634 0.99983953845552 0.623780649528196 0.0260536938252623 ENSG00000117751 PPP1R8
ENST00000601459 0.995245804237587 0.504384903394628 0.0464096204048624 ENSG00000268552 AL109927.1
ENST00000373912 0.99983953845552 0.858017215827601 0.0102668452604728 ENSG00000117748 RPA2
ENST00000419958 0.994624875627095 0.367694313906015 0.0614603986615388 ENSG00000117748 RPA2
ENST00000373909 0.99983953845552 0.861774110002981 0.0100936413668685 ENSG00000117748 RPA2
ENST00000313433 0.99983953845552 0.787128334979109 0.0163117076973224 ENSG00000117748 RPA2
ENST00000444045 0.99983953845552 0.648165795926498 -0.0309577587756541 ENSG00000117748 RPA2
ENST00000373884 0.99983953845552 0.94536844362976 -0.00485999725472576 ENSG00000158156 XKR8
ENST00000373871 0.99983953845552 0.794677650084678 -0.0100886352802562 ENSG00000158161 EYA3
ENST00000436342 0.99983953845552 0.794677650084678 -0.0100886352802562 ENSG00000158161 EYA3
ENST00000373864 0.994624875627095 0.420085040611524 -0.0387887674927629 ENSG00000158161 EYA3
ENST00000540618 0.994624875627095 0.145134122004612 -0.0710852015682623 ENSG00000158161 EYA3
ENST00000545175 0.994624875627095 0.150471276063367 -0.0698424640782471 ENSG00000158161 EYA3
ENST00000373863 0.994624875627095 0.0960502251137656 -0.0815947686195286 ENSG00000158161 EYA3
ENST00000495923 0.96516117953386 0.0311284878357294 -0.153387495883174 ENSG00000158161 EYA3
ENST00000471498 0.994624875627095 0.0870541434151208 -0.087513955127113 ENSG00000158161 EYA3
ENST00000468665 0.997160763304216 0.529745354244795 -0.0425955741240802 ENSG00000158161 EYA3
ENST00000603289 0.99983953845552 0.702204538915401 -0.0155547093638005 ENSG00000126698 DNAJC8
ENST00000263697 0.994624875627095 0.468389785414125 -0.0264974173213212 ENSG00000126698 DNAJC8
ENST00000596102 0.99983953845552 0.937958727687652 0.00532318914475894 ENSG00000269804 AL353354.2
ENST00000489277 0.994624875627095 0.468389785414125 -0.0264974173213212 ENSG00000126698 DNAJC8
ENST00000470967 0.99983953845552 0.958879404605231 0.00282668449149759 ENSG00000126698 DNAJC8
ENST00000482674 0.994624875627095 0.404566525840091 -0.0474958916928565 ENSG00000126698 DNAJC8
ENST00000488868 0.994624875627095 0.44054040438032 -0.0439681392294908 ENSG00000126698 DNAJC8
ENST00000497986 0.99983953845552 0.782266578895982 -0.012214752530216 ENSG00000130770 ATPIF1
ENST00000335514 0.99983953845552 0.782266578895982 -0.012214752530216 ENSG00000130770 ATPIF1
ENST00000468425 0.99983953845552 0.894632628630427 -0.0058185310280176 ENSG00000130770 ATPIF1
ENST00000465645 0.99983953845552 0.782266578895982 -0.012214752530216 ENSG00000130770 ATPIF1
ENST00000253063 0.994624875627095 0.212683754121493 -0.072099126955674 ENSG00000130766 SESN2
ENST00000479574 0.994624875627095 0.398210388587888 0.0589474009537527 ENSG00000130772 MED18
ENST00000373842 0.99983953845552 0.635360684951465 0.0310636891066137 ENSG00000130772 MED18
ENST00000398997 0.99983953845552 0.635360684951465 0.0310636891066137 ENSG00000130772 MED18
ENST00000475655 0.994624875627095 0.356466148071297 0.0702131772752805 ENSG00000130772 MED18
ENST00000474683 0.994624875627095 0.150846273757032 0.107854529269269 ENSG00000130772 MED18
ENST00000373839 0.994624875627095 0.291835678623455 -0.0458139468528876 ENSG00000204138 PHACTR4
ENST00000463428 0.994624875627095 0.209185739999649 -0.0725959610502498 ENSG00000204138 PHACTR4
ENST00000493669 0.994624875627095 0.198751192832925 -0.0603709320438767 ENSG00000204138 PHACTR4
ENST00000373836 0.994624875627095 0.239283910950515 -0.0554161593702133 ENSG00000204138 PHACTR4
ENST00000398958 0.99983953845552 0.8159967604989 -0.00875490956584921 ENSG00000180198 RCC1
ENST00000413987 0.99983953845552 0.691700918563212 0.0182226411711704 ENSG00000242125 SNHG3
ENST00000427469 0.99983953845552 0.716843807875377 0.01419244934351 ENSG00000180198 RCC1
ENST00000447507 0.99983953845552 0.965365250384882 0.00247020180880066 ENSG00000242125 SNHG3
ENST00000434290 0.99983953845552 0.733650976384663 0.0132743725530547 ENSG00000180198 RCC1
ENST00000373833 0.99983953845552 0.815416158243442 -0.0087785860709445 ENSG00000180198 RCC1
ENST00000437681 0.994624875627095 0.449416921346112 0.0391164119461165 ENSG00000242125 SNHG3
ENST00000419074 0.99983953845552 0.667850874774144 0.023320039854322 ENSG00000180198 RCC1
ENST00000373832 0.994624875627095 0.394841784203182 -0.0487128523734574 ENSG00000180198 RCC1
ENST00000373831 0.994624875627095 0.499622163191459 -0.042209893889718 ENSG00000180198 RCC1
ENST00000411533 0.994624875627095 0.496513015007903 -0.0432791183358792 ENSG00000180198 RCC1
ENST00000486790 0.99983953845552 0.752789594626271 -0.0239249360222028 ENSG00000180198 RCC1
ENST00000430407 0.99983953845552 0.834844095569595 0.0135908473175353 ENSG00000180198 RCC1
ENST00000429051 0.994624875627095 0.414181733920165 0.0605895254831896 ENSG00000180198 RCC1
ENST00000373830 0.994624875627095 0.219631921901745 0.0747748291690224 ENSG00000180098 TRNAU1AP
ENST00000495995 0.994624875627095 0.283997124951514 0.078281719088504 ENSG00000180098 TRNAU1AP
ENST00000480930 0.994624875627095 0.197785447647971 0.0793571120368063 ENSG00000180098 TRNAU1AP
ENST00000491577 0.994624875627095 0.198646602385339 0.0791107196573392 ENSG00000180098 TRNAU1AP
ENST00000495215 0.994624875627095 0.448463905154985 0.0527438189280293 ENSG00000180098 TRNAU1AP
ENST00000464093 0.994624875627095 0.14234443838635 0.108584273502871 ENSG00000180098 TRNAU1AP
ENST00000484775 0.994624875627095 0.323889015517695 0.0620967562895858 ENSG00000180098 TRNAU1AP
ENST00000464612 0.99983953845552 0.861082271114243 -0.0125235157390883 ENSG00000197989 SNHG12
ENST00000475441 0.99983953845552 0.614406413737817 -0.0355421310239034 ENSG00000197989 SNHG12
ENST00000531126 0.994624875627095 0.212310013133357 -0.0834767724042862 ENSG00000197989 SNHG12
ENST00000461448 0.994624875627095 0.212310013133357 -0.0834767724042862 ENSG00000197989 SNHG12
ENST00000470977 0.994624875627095 0.212310013133357 -0.0834767724042862 ENSG00000197989 SNHG12
ENST00000474814 0.994624875627095 0.212310013133357 -0.0834767724042862 ENSG00000197989 SNHG12
ENST00000481368 0.994624875627095 0.452583461680127 -0.052086662354778 ENSG00000197989 SNHG12
ENST00000481220 0.994624875627095 0.212308427896426 -0.0834817702666936 ENSG00000197989 SNHG12
ENST00000488745 0.994624875627095 0.209229678045426 -0.0838271282196627 ENSG00000197989 SNHG12
ENST00000483436 0.994624875627095 0.212777725096953 -0.0834382500197526 ENSG00000197989 SNHG12
ENST00000464115 0.978540020856306 0.0520522307828742 -0.145518408682095 ENSG00000197989 SNHG12
ENST00000461832 0.978540020856306 0.0520522307828742 -0.145518408682095 ENSG00000197989 SNHG12
ENST00000471683 0.994624875627095 0.428606446373744 -0.0484407825411372 ENSG00000120656 TAF12
ENST00000373824 0.99983953845552 0.760250390617333 -0.0147182801022803 ENSG00000120656 TAF12
ENST00000263974 0.99983953845552 0.751114723325897 -0.0153115721176901 ENSG00000120656 TAF12
ENST00000495422 0.99983953845552 0.937603847336204 -0.00405325332168611 ENSG00000120656 TAF12
ENST00000373816 0.994624875627095 0.183246631873294 0.076635827744136 ENSG00000162419 GMEB1
ENST00000361872 0.994624875627095 0.275234453611508 0.0689907184239289 ENSG00000162419 GMEB1
ENST00000294409 0.994624875627095 0.283309896482524 0.0677854297908242 ENSG00000162419 GMEB1
ENST00000480454 0.994624875627095 0.0962242117219405 0.11123565675411 ENSG00000162419 GMEB1
ENST00000474884 0.994624875627095 0.262579326537362 0.0583885373572436 ENSG00000198492 YTHDF2
ENST00000542507 0.994624875627095 0.474427568489828 -0.0248866219161654 ENSG00000198492 YTHDF2
ENST00000373812 0.994624875627095 0.481106401974262 -0.0245138410228724 ENSG00000198492 YTHDF2
ENST00000541996 0.994624875627095 0.470380986692447 -0.0251112877156468 ENSG00000198492 YTHDF2
ENST00000478283 0.999164123360953 0.544350700012818 -0.0226455805012449 ENSG00000198492 YTHDF2
ENST00000496288 0.994624875627095 0.320940710783098 0.0506646896327348 ENSG00000198492 YTHDF2
ENST00000475796 0.994624875627095 0.334502806833588 0.0632439745266515 ENSG00000198492 YTHDF2
ENST00000476976 0.994624875627095 0.395053586143027 0.0486657935053282 ENSG00000198492 YTHDF2
ENST00000468863 0.99983953845552 0.712931501073778 0.0226365891484314 ENSG00000198492 YTHDF2
ENST00000343067 0.957738150634171 0.0053370621162814 -0.154028826055215 ENSG00000159023 EPB41
ENST00000356093 0.957738150634171 0.0053370621162814 -0.154028826055215 ENSG00000159023 EPB41
ENST00000398863 0.957738150634171 0.0053370621162814 -0.154028826055215 ENSG00000159023 EPB41
ENST00000482464 0.994624875627095 0.335503642521097 -0.0714263616814482 ENSG00000159023 EPB41
ENST00000373800 0.978540020856306 0.0499274617358305 -0.11805161671752 ENSG00000159023 EPB41
ENST00000349460 0.978540020856306 0.0499274617358305 -0.11805161671752 ENSG00000159023 EPB41
ENST00000347529 0.978540020856306 0.0499274617358305 -0.11805161671752 ENSG00000159023 EPB41
ENST00000373798 0.957738150634171 0.00788493180477947 -0.148037209127335 ENSG00000159023 EPB41
ENST00000373797 0.994624875627095 0.29207308751374 -0.0728784371539574 ENSG00000159023 EPB41
ENST00000488277 0.994624875627095 0.357846515199452 -0.067085122362682 ENSG00000159023 EPB41
ENST00000490308 0.994624875627095 0.237728936513684 -0.0872603054966778 ENSG00000159023 EPB41
ENST00000460378 0.957738150634171 0.0195265222846071 -0.165625574818463 ENSG00000159023 EPB41
ENST00000521452 0.99983953845552 0.934119459236948 -0.00621853442223019 ENSG00000253304 TMEM200B
ENST00000420504 0.99983953845552 0.667692563647015 -0.0326524711037211 ENSG00000253304 TMEM200B
ENST00000373795 0.994624875627095 0.237565691528968 -0.0382585029074362 ENSG00000116350 SRSF4
ENST00000546138 0.994624875627095 0.29828434787939 -0.0341757668441642 ENSG00000116350 SRSF4
ENST00000466448 0.994624875627095 0.281214504494784 -0.036226144889594 ENSG00000116350 SRSF4
ENST00000497015 0.994624875627095 0.43114966646631 -0.0448699583962353 ENSG00000116350 SRSF4
ENST00000605204 0.994624875627095 0.327205494324997 -0.0376873044083507 ENSG00000116350 SRSF4
ENST00000477193 0.99983953845552 0.766285838360604 0.0203387856910283 ENSG00000116350 SRSF4
ENST00000489898 0.99983953845552 0.841087780448247 -0.0143841019932205 ENSG00000116350 SRSF4
ENST00000472353 0.977157289955095 0.0465300992023661 -0.109818833189568 ENSG00000116350 SRSF4
ENST00000373791 0.99983953845552 0.839590483611516 -0.0120965671972302 ENSG00000116353 MECR
ENST00000475773 0.99983953845552 0.812744596619695 0.0171574862681784 ENSG00000116353 MECR
ENST00000483435 0.99983953845552 0.865940906914384 -0.0125252557475504 ENSG00000116353 MECR
ENST00000263702 0.99983953845552 0.889253672032225 -0.00842896824485523 ENSG00000116353 MECR
ENST00000473030 0.99983953845552 0.834853205833383 0.0135553771026929 ENSG00000116353 MECR
ENST00000463412 0.99983953845552 0.764235504689131 0.0200988463618989 ENSG00000116353 MECR
ENST00000453185 0.994624875627095 0.361128588157309 0.0663451878202784 ENSG00000116353 MECR
ENST00000478505 0.99983953845552 0.747678020129288 0.0209277583387552 ENSG00000116353 MECR
ENST00000490529 0.99983953845552 0.949220010684227 -0.00397788145218951 ENSG00000116353 MECR
ENST00000463052 0.99983953845552 0.694567873497335 -0.027073334569186 ENSG00000116353 MECR
ENST00000489248 0.99983953845552 0.729788760917468 -0.0239786032143403 ENSG00000116353 MECR
ENST00000475861 0.99983953845552 0.724365536772713 -0.0247945151332685 ENSG00000116353 MECR
ENST00000474946 0.99983953845552 0.727868224886911 -0.0248963398883837 ENSG00000116353 MECR
ENST00000482610 0.997160763304216 0.525414004745844 -0.0482228630954905 ENSG00000116353 MECR
ENST00000345512 0.99983953845552 0.574384436471888 0.0311984549450791 ENSG00000060656 PTPRU
ENST00000373779 0.99983953845552 0.577009440137115 0.0297430914554063 ENSG00000060656 PTPRU
ENST00000323874 0.99983953845552 0.577009440137115 0.0297430914554063 ENSG00000060656 PTPRU
ENST00000356870 0.99983953845552 0.577009440137115 0.0297430914554063 ENSG00000060656 PTPRU
ENST00000428026 0.99983953845552 0.577009440137115 0.0297430914554063 ENSG00000060656 PTPRU
ENST00000460170 0.99983953845552 0.577048115328495 0.0297435829278887 ENSG00000060656 PTPRU
ENST00000415600 0.99983953845552 0.765933083519169 0.0211190669305803 ENSG00000060656 PTPRU
ENST00000493601 0.995778782912652 0.511017727637246 0.0483450893961025 ENSG00000060656 PTPRU
ENST00000465525 0.99983953845552 0.939230384553452 0.00554481924290692 ENSG00000060656 PTPRU
ENST00000336798 0.994624875627095 0.0680737485276568 0.0675444689760523 ENSG00000162512 SDC3
ENST00000339394 0.994624875627095 0.333321261874701 0.0478430338045931 ENSG00000162512 SDC3
ENST00000471567 0.972585762376171 0.0360561877153631 0.141228479396408 ENSG00000162512 SDC3
ENST00000424085 0.99983953845552 0.955429311075025 0.00166900620158203 ENSG00000134644 PUM1
ENST00000257075 0.99983953845552 0.955444215121713 0.00166836670555126 ENSG00000134644 PUM1
ENST00000373747 0.99983953845552 0.955500118137694 0.00166581859631462 ENSG00000134644 PUM1
ENST00000525843 0.99983953845552 0.926982174911457 0.00276102171200068 ENSG00000134644 PUM1
ENST00000426105 0.99983953845552 0.935263515398864 0.00256629055641261 ENSG00000134644 PUM1
ENST00000440538 0.99983953845552 0.945157349147698 0.0021753160506923 ENSG00000134644 PUM1
ENST00000498419 0.99983953845552 0.586607878666697 0.0212404735700685 ENSG00000134644 PUM1
ENST00000373741 0.99983953845552 0.948062723205018 0.00205637087520844 ENSG00000134644 PUM1
ENST00000423018 0.99983953845552 0.92001259434055 0.00317225141660561 ENSG00000134644 PUM1
ENST00000373742 0.99983953845552 0.876489908877411 0.00491410155222473 ENSG00000134644 PUM1
ENST00000530669 0.994624875627095 0.350692238869082 0.0549556666993381 ENSG00000134644 PUM1
ENST00000529846 0.99983953845552 0.700759430729338 0.0208924016665154 ENSG00000134644 PUM1
ENST00000525997 0.99983953845552 0.742213061668409 0.0179379442747101 ENSG00000134644 PUM1
ENST00000527498 0.994624875627095 0.441846125593024 0.0430860355528904 ENSG00000134644 PUM1
ENST00000471894 0.994624875627095 0.0683729540489817 0.127084257407457 ENSG00000134644 PUM1
ENST00000490546 0.994624875627095 0.153687562173909 0.0966309414064127 ENSG00000134644 PUM1
ENST00000532678 0.99983953845552 0.893173704426029 -0.00697782049361836 ENSG00000134644 PUM1
ENST00000526128 0.99983953845552 0.912303108167959 0.00816177236886683 ENSG00000134644 PUM1
ENST00000526215 0.994624875627095 0.284432842521098 -0.038869823017716 ENSG00000134644 PUM1
ENST00000525948 0.994624875627095 0.422659093173602 -0.0308565069355936 ENSG00000134644 PUM1
ENST00000480602 0.99983953845552 0.576293573775565 -0.0222987961394715 ENSG00000134644 PUM1
ENST00000524516 0.99983953845552 0.589819486057043 -0.0254194022227965 ENSG00000134644 PUM1
ENST00000531867 0.99983953845552 0.666468090684677 -0.0246511130667273 ENSG00000134644 PUM1
ENST00000263694 0.994624875627095 0.393796012390325 -0.0417230941733807 ENSG00000060688 SNRNP40
ENST00000486941 0.99983953845552 0.573654493185541 -0.0424930628002485 ENSG00000060688 SNRNP40
ENST00000489853 0.994624875627095 0.0953350031713487 -0.106472587376295 ENSG00000060688 SNRNP40
ENST00000373720 0.994624875627095 0.119729915854298 -0.107922736293642 ENSG00000060688 SNRNP40
ENST00000446633 0.994624875627095 0.396125805988277 -0.0415989702451234 ENSG00000060688 SNRNP40
ENST00000474025 0.99983953845552 0.621389999066061 0.0339789111494682 ENSG00000060688 SNRNP40
ENST00000463988 0.99983953845552 0.711140176587747 -0.0253841963816047 ENSG00000060688 SNRNP40
ENST00000344147 0.997749971719908 0.536294650358837 0.031944747393317 ENSG00000121766 ZCCHC17
ENST00000479629 0.99983953845552 0.982152126187564 0.00135242838437682 ENSG00000121766 ZCCHC17
ENST00000373714 0.997749971719908 0.536294650358837 0.031944747393317 ENSG00000121766 ZCCHC17
ENST00000546109 0.99983953845552 0.883020584406986 -0.00786458003418004 ENSG00000121766 ZCCHC17
ENST00000422613 0.99983953845552 0.821654490603697 0.0117151870141834 ENSG00000121766 ZCCHC17
ENST00000490049 0.994624875627095 0.403582276181178 0.0540780020233638 ENSG00000121766 ZCCHC17
ENST00000430143 0.994624875627095 0.486504563041564 -0.0490830104851173 ENSG00000229044 RP11-266K22.2
ENST00000373713 0.99983953845552 0.705818107476535 0.0281396517251601 ENSG00000121769 FABP3
ENST00000497275 0.994624875627095 0.469997156933655 0.0547529526862279 ENSG00000121769 FABP3
ENST00000498148 0.99983953845552 0.678977679349136 0.0308776885744486 ENSG00000121769 FABP3
ENST00000482018 0.99983953845552 0.860263499202836 0.0130529789056302 ENSG00000121769 FABP3
ENST00000373710 0.99983953845552 0.632890600140222 0.0325976650869386 ENSG00000168528 SERINC2
ENST00000536859 0.99983953845552 0.597396443500408 0.0360268694693591 ENSG00000168528 SERINC2
ENST00000487207 0.99983953845552 0.800186708864017 -0.0185599809058062 ENSG00000168528 SERINC2
ENST00000373709 0.99983953845552 0.617410511586581 0.034137227704648 ENSG00000168528 SERINC2
ENST00000536384 0.99983953845552 0.805987463243543 0.0168865357784254 ENSG00000168528 SERINC2
ENST00000491976 0.99983953845552 0.805987463243543 0.0168865357784254 ENSG00000168528 SERINC2
ENST00000441210 0.99983953845552 0.733146771201654 0.0261422350002515 ENSG00000142910 TINAGL1
ENST00000457433 0.994624875627095 0.428877893102844 0.054682518580104 ENSG00000142910 TINAGL1
ENST00000271064 0.994624875627095 0.428631169212474 0.0546983623891703 ENSG00000142910 TINAGL1
ENST00000537531 0.99983953845552 0.892730966053573 0.0100915803547266 ENSG00000142910 TINAGL1
ENST00000461030 0.99983953845552 0.892730966053573 0.0100915803547266 ENSG00000142910 TINAGL1
ENST00000478398 0.99983953845552 0.59294216772919 0.0392039356899683 ENSG00000142910 TINAGL1
ENST00000481165 0.994624875627095 0.469790210102319 0.0498367494084278 ENSG00000142910 TINAGL1
ENST00000468635 0.994624875627095 0.24114169626237 0.0882326366122894 ENSG00000142910 TINAGL1
ENST00000498429 0.994624875627095 0.231482109384806 0.088763367668051 ENSG00000142910 TINAGL1
ENST00000463112 0.994624875627095 0.197619702730013 0.093377511046903 ENSG00000142910 TINAGL1
ENST00000373705 0.994624875627095 0.426504888715161 0.0451721094024794 ENSG00000121764 HCRTR1
ENST00000373703 0.994624875627095 0.492590556435398 0.0329184362370015 ENSG00000162517 PEF1
ENST00000461006 0.997525369128402 0.534998343615949 0.0352920637247615 ENSG00000162517 PEF1
ENST00000478502 0.99983953845552 0.754922133361208 0.0163710241964914 ENSG00000162517 PEF1
ENST00000489164 0.99983953845552 0.913835236952422 -0.00623024874364065 ENSG00000162517 PEF1
ENST00000492061 0.99983953845552 0.905118853117284 -0.00738037264909848 ENSG00000162517 PEF1
ENST00000496805 0.99983953845552 0.797377179069308 -0.01619050340405 ENSG00000162517 PEF1
ENST00000472443 0.99983953845552 0.974757695639658 0.00200202952280002 ENSG00000162517 PEF1
ENST00000471219 0.994624875627095 0.275068399367143 0.0751975077556296 ENSG00000162517 PEF1
ENST00000440872 0.99983953845552 0.914700215913072 -0.00691764510334392 ENSG00000162517 PEF1
ENST00000609625 0.99983953845552 0.779842326025564 0.0185889092661341 ENSG00000235790 RP11-73M7.6
ENST00000609549 0.99983953845552 0.779842326025564 0.0185889092661341 ENSG00000235790 RP11-73M7.6
ENST00000610043 0.99983953845552 0.786299020770881 0.0180710544198388 ENSG00000235790 RP11-73M7.6
ENST00000608332 0.99983953845552 0.747871435187417 0.0214147451142359 ENSG00000235790 RP11-73M7.6
ENST00000585660 0.99983953845552 0.766089371373848 0.0197999153068967 ENSG00000235790 RP11-73M7.6
ENST00000591592 0.99983953845552 0.761386893152778 0.0202149161303926 ENSG00000235790 RP11-73M7.6
ENST00000608246 0.99983953845552 0.759550276716291 0.0203255149775692 ENSG00000235790 RP11-73M7.6
ENST00000608888 0.99983953845552 0.759518390653345 0.0203273715774239 ENSG00000235790 RP11-73M7.6
ENST00000607926 0.99983953845552 0.759518390653345 0.0203273715774239 ENSG00000235790 RP11-73M7.6
ENST00000610216 0.99983953845552 0.759518390653345 0.0203273715774239 ENSG00000235790 RP11-73M7.6
ENST00000585413 0.99983953845552 0.767464111808055 0.0196260765674628 ENSG00000235790 RP11-73M7.6
ENST00000609033 0.99983953845552 0.764646222500294 0.0198987961747762 ENSG00000235790 RP11-73M7.6
ENST00000589462 0.99983953845552 0.767404647953419 0.0196291606061509 ENSG00000235790 RP11-73M7.6
ENST00000593188 0.99983953845552 0.7674762208399 0.0196255313268375 ENSG00000235790 RP11-73M7.6
ENST00000609373 0.99983953845552 0.769344891955583 0.0194747942172174 ENSG00000235790 RP11-73M7.6
ENST00000587445 0.99983953845552 0.767500218230815 0.0196274337281412 ENSG00000235790 RP11-73M7.6
ENST00000591929 0.99983953845552 0.762674084486553 0.0200614381184349 ENSG00000235790 RP11-73M7.6
ENST00000609338 0.99983953845552 0.766214874003254 0.0197577731818222 ENSG00000235790 RP11-73M7.6
ENST00000373672 0.99983953845552 0.928040769090309 0.00601882384113521 ENSG00000084636 COL16A1
ENST00000271069 0.99983953845552 0.930519807045054 0.00580809620573808 ENSG00000084636 COL16A1
ENST00000488128 0.994624875627095 0.407714605147461 0.0543594007099796 ENSG00000084636 COL16A1
ENST00000488897 0.999135889469666 0.543871254016244 0.0396064882093808 ENSG00000084636 COL16A1
ENST00000461217 0.99983953845552 0.831129006580236 0.0148930768180332 ENSG00000084636 COL16A1
ENST00000445166 0.994624875627095 0.451742413757256 0.0538354782533535 ENSG00000235790 RP11-73M7.6
ENST00000440437 0.99983953845552 0.594823750596691 0.0358051872867637 ENSG00000084636 COL16A1
ENST00000588288 0.99983953845552 0.694447113709544 0.0290280362159724 ENSG00000235790 RP11-73M7.6
ENST00000466829 0.99983953845552 0.811612589428286 0.0183286820100898 ENSG00000084636 COL16A1
ENST00000470799 0.994624875627095 0.470902708927237 0.0505402804683224 ENSG00000084636 COL16A1
ENST00000482910 0.994624875627095 0.470353594340944 0.0507744072560404 ENSG00000084636 COL16A1
ENST00000468459 0.994624875627095 0.459028856293736 0.051318757940112 ENSG00000084636 COL16A1
ENST00000479100 0.994624875627095 0.488673207513893 0.049089995698002 ENSG00000084636 COL16A1
ENST00000458715 0.99983953845552 0.772653143805773 0.0201951338120346 ENSG00000084636 COL16A1
ENST00000373668 0.99983953845552 0.692871919514489 -0.0274708550072175 ENSG00000084636 COL16A1
ENST00000474000 0.99983953845552 0.914096853191286 0.00772500055515258 ENSG00000084636 COL16A1
ENST00000482478 0.99983953845552 0.950667719896762 -0.00444637382785443 ENSG00000084636 COL16A1
ENST00000529928 0.99983953845552 0.783339640440424 -0.0197394691188807 ENSG00000084636 COL16A1
ENST00000373667 0.994624875627095 0.330275786701834 -0.0703675958694019 ENSG00000084636 COL16A1
ENST00000532877 0.99983953845552 0.989445392466157 0.000903310505893082 ENSG00000084636 COL16A1
ENST00000398556 0.994624875627095 0.466014108291189 -0.0454913054615963 ENSG00000121753 BAI2
ENST00000398547 0.999643049413898 0.55843521073361 -0.0364732167107322 ENSG00000121753 BAI2
ENST00000373655 0.999643049413898 0.558064239024731 -0.0364952102352852 ENSG00000121753 BAI2
ENST00000373658 0.999643049413898 0.558064239024731 -0.0364952102352852 ENSG00000121753 BAI2
ENST00000398542 0.99983953845552 0.615285736532954 -0.0313718279830286 ENSG00000121753 BAI2
ENST00000465256 0.99983953845552 0.900113740960874 -0.0093122602877451 ENSG00000121753 BAI2
ENST00000257070 0.999643049413898 0.558064239024731 -0.0364952102352852 ENSG00000121753 BAI2
ENST00000530999 0.995778782912652 0.511254712623324 0.0498959198206701 ENSG00000121753 BAI2
ENST00000525655 0.99983953845552 0.877344270671067 0.0116121138696559 ENSG00000121753 BAI2
ENST00000527361 0.99983953845552 0.659002027228706 -0.0276530976792428 ENSG00000121753 BAI2
ENST00000440175 0.995833737168566 0.516430471352231 -0.042571909179243 ENSG00000121753 BAI2
ENST00000398538 0.99983953845552 0.584210699803023 -0.0343419015067454 ENSG00000121753 BAI2
ENST00000420125 0.99983953845552 0.70400732640296 -0.0266997943174408 ENSG00000121753 BAI2
ENST00000530134 0.99983953845552 0.890623073536126 -0.010061906225432 ENSG00000121753 BAI2
ENST00000533175 0.994624875627095 0.498341398073802 -0.0501001003861301 ENSG00000121753 BAI2
ENST00000527035 0.994624875627095 0.220097796104004 0.0724418499279368 ENSG00000254545 RP11-84A19.3
ENST00000257100 0.994624875627095 0.273048559930753 0.0390214402299374 ENSG00000134668 SPOCD1
ENST00000373648 0.994624875627095 0.273166440702865 0.0390181464131059 ENSG00000134668 SPOCD1
ENST00000360482 0.994624875627095 0.273166440702865 0.0390181464131059 ENSG00000134668 SPOCD1
ENST00000473361 0.994624875627095 0.215135552407832 0.0440615503849465 ENSG00000134668 SPOCD1
ENST00000452755 0.994624875627095 0.219246477766513 0.0437584826883852 ENSG00000134668 SPOCD1
ENST00000533231 0.994624875627095 0.267166303045961 0.0395729539676632 ENSG00000134668 SPOCD1
ENST00000528579 0.994624875627095 0.461318201219933 0.028645536571783 ENSG00000134668 SPOCD1
ENST00000532604 0.99983953845552 0.811524063445751 0.00974213740019843 ENSG00000134668 SPOCD1
ENST00000531039 0.99983953845552 0.861041547966754 0.00738050700338588 ENSG00000134668 SPOCD1
ENST00000468720 0.99983953845552 0.933560548953828 0.00365342676315698 ENSG00000134668 SPOCD1
ENST00000485944 0.999989811609739 0.998508133801434 -8.23218048854735e-05 ENSG00000134668 SPOCD1
ENST00000460061 0.99983953845552 0.883358834407497 0.0063920122122684 ENSG00000134668 SPOCD1
ENST00000602889 0.99983953845552 0.761028376870262 -0.00931804428305752 ENSG00000269967 RP11-84A19.4
ENST00000602725 0.99983953845552 0.800729082692296 -0.00787213530827152 ENSG00000184007 PTP4A2
ENST00000344035 0.99983953845552 0.814919278530697 0.00648110359047836 ENSG00000184007 PTP4A2
ENST00000356536 0.99983953845552 0.902570627646478 0.00363358399001858 ENSG00000184007 PTP4A2
ENST00000457805 0.994624875627095 0.367115932596034 -0.0322749460660367 ENSG00000184007 PTP4A2
ENST00000489313 0.989231657715423 0.0624880456651888 -0.0779638006209091 ENSG00000184007 PTP4A2
ENST00000602683 0.999135889469666 0.543839021440179 -0.0209340319666062 ENSG00000184007 PTP4A2
ENST00000470404 0.99983953845552 0.602725126944174 -0.0180108447863733 ENSG00000184007 PTP4A2
ENST00000532001 0.994624875627095 0.40405014472148 -0.0299934116517065 ENSG00000184007 PTP4A2
ENST00000528253 0.99983953845552 0.965692509144307 0.00161600098233913 ENSG00000184007 PTP4A2
ENST00000484483 0.994624875627095 0.138670590252083 0.0681309874385287 ENSG00000184007 PTP4A2
ENST00000468531 0.994624875627095 0.196896203033922 0.0448181151942676 ENSG00000184007 PTP4A2
ENST00000534796 0.994624875627095 0.468349648557036 0.0317326554208255 ENSG00000184007 PTP4A2
ENST00000532289 0.99983953845552 0.609322580902729 0.0233551494955047 ENSG00000184007 PTP4A2
ENST00000526960 0.994624875627095 0.179143034003447 0.0510084079493907 ENSG00000184007 PTP4A2
ENST00000524384 0.99983953845552 0.934514850793306 0.00386565481981616 ENSG00000184007 PTP4A2
ENST00000528840 0.99983953845552 0.986574320481727 -0.000791224866202117 ENSG00000184007 PTP4A2
ENST00000494444 0.99983953845552 0.995439082448345 0.000267079261362654 ENSG00000184007 PTP4A2
ENST00000529477 0.994624875627095 0.458241511600829 0.0286349985638225 ENSG00000184007 PTP4A2
ENST00000533408 0.994624875627095 0.284384786408508 0.0441452421178839 ENSG00000184007 PTP4A2
ENST00000475464 0.99983953845552 0.68561174784056 0.0192480123462819 ENSG00000184007 PTP4A2
ENST00000327300 0.994624875627095 0.492607404060283 -0.0228892220912889 ENSG00000121774 KHDRBS1
ENST00000307714 0.994624875627095 0.459484711911258 -0.0246383837789627 ENSG00000121774 KHDRBS1
ENST00000492989 0.994624875627095 0.487173517496562 -0.023641862303686 ENSG00000121774 KHDRBS1
ENST00000484270 0.994624875627095 0.325993532393053 -0.0321617319609462 ENSG00000121774 KHDRBS1
ENST00000366152 0.994624875627095 0.297119319041469 0.0691317144677136 ENSG00000203325 RP11-277A4.4
ENST00000487305 0.994624875627095 0.248649424342314 0.0701599124223437 ENSG00000121775 TMEM39B
ENST00000336294 0.994624875627095 0.31397902049365 0.0613069872262247 ENSG00000121775 TMEM39B
ENST00000438825 0.99983953845552 0.814576444839363 0.0165191906237028 ENSG00000121775 TMEM39B
ENST00000441402 0.994624875627095 0.303436056572252 0.0626656997371083 ENSG00000121775 TMEM39B
ENST00000472503 0.99983953845552 0.717644406790656 0.0249441263281903 ENSG00000121775 TMEM39B
ENST00000456834 0.999135889469666 0.543765532727919 0.0384348948118176 ENSG00000121775 TMEM39B
ENST00000468135 0.994624875627095 0.303341851501045 0.0626625734869992 ENSG00000121775 TMEM39B
ENST00000466321 0.99983953845552 0.814317739635737 0.0165495005685483 ENSG00000121775 TMEM39B
ENST00000373634 0.994624875627095 0.303764607009186 0.0626783451540921 ENSG00000121775 TMEM39B
ENST00000427288 0.994624875627095 0.457283226354951 0.0466141548789718 ENSG00000121775 TMEM39B
ENST00000476968 0.994624875627095 0.269662099004859 0.0671934793939466 ENSG00000121775 TMEM39B
ENST00000498613 0.994624875627095 0.233301620512067 0.0888654006419582 ENSG00000121775 TMEM39B
ENST00000373625 0.99983953845552 0.651858806345342 0.0131353589708059 ENSG00000025800 KPNA6
ENST00000471599 0.99983953845552 0.871521964435602 0.00549197727826474 ENSG00000025800 KPNA6
ENST00000537234 0.99983953845552 0.720936697814799 -0.0137334688457233 ENSG00000025800 KPNA6
ENST00000469790 0.994624875627095 0.363753980603077 -0.0515503331340518 ENSG00000025800 KPNA6
ENST00000545542 0.99983953845552 0.983526693216761 0.000876563808430802 ENSG00000025800 KPNA6
ENST00000446515 0.99983953845552 0.652087053993719 -0.0225826527704714 ENSG00000025800 KPNA6
ENST00000515055 0.994624875627095 0.316223844440124 0.0330480959953269 ENSG00000250135 RP4-622L5.2
ENST00000373610 0.99983953845552 0.569271714634825 0.0194505166774256 ENSG00000084652 TXLNA
ENST00000373609 0.99957157471323 0.551901272690669 0.0203004473693054 ENSG00000084652 TXLNA
ENST00000373602 0.99983953845552 0.902474129135516 -0.00873812248332263 ENSG00000160050 CCDC28B
ENST00000421922 0.99983953845552 0.784846975503675 -0.0194854841902571 ENSG00000160050 CCDC28B
ENST00000461819 0.99983953845552 0.810087557611006 -0.017155916109308 ENSG00000160050 CCDC28B
ENST00000483009 0.99983953845552 0.812207625885387 -0.0170727373332274 ENSG00000160050 CCDC28B
ENST00000409358 0.99983953845552 0.668316039272412 0.0322219721044586 ENSG00000222046 DCDC2B
ENST00000487056 0.99983953845552 0.668389175764468 0.032226940974869 ENSG00000222046 DCDC2B
ENST00000466796 0.994624875627095 0.248029973510799 0.0738821792279511 ENSG00000160055 TMEM234
ENST00000491434 0.994624875627095 0.283058571100345 0.0636913814332345 ENSG00000160055 TMEM234
ENST00000489170 0.994624875627095 0.28310273387847 0.0636941372366587 ENSG00000160055 TMEM234
ENST00000461402 0.994624875627095 0.28310273387847 0.0636941372366587 ENSG00000160055 TMEM234
ENST00000483001 0.994624875627095 0.407661582825341 0.0510551259788186 ENSG00000160055 TMEM234
ENST00000545122 0.994624875627095 0.410017131455431 0.0512661559978318 ENSG00000160055 TMEM234
ENST00000309777 0.994624875627095 0.441212125658262 0.0481085830562765 ENSG00000160055 TMEM234
ENST00000373593 0.994624875627095 0.44135085977761 0.0481021620873613 ENSG00000160055 TMEM234
ENST00000344461 0.994624875627095 0.42587345381301 0.0497044564231542 ENSG00000160055 TMEM234
ENST00000484490 0.994624875627095 0.300674090443285 0.0649851894800395 ENSG00000160055 TMEM234
ENST00000487174 0.994624875627095 0.154937382563931 0.0919681016867097 ENSG00000160055 TMEM234
ENST00000355082 0.978540020856306 0.0503234520268201 0.0760123422389126 ENSG00000084623 EIF3I
ENST00000373586 0.960712333473599 0.0264369556398803 0.0739319974862625 ENSG00000084623 EIF3I
ENST00000489353 0.973959104473249 0.0384001172609906 0.0803847417867003 ENSG00000084623 EIF3I
ENST00000471486 0.957738150634171 0.0179551733867923 0.0814002608749729 ENSG00000084623 EIF3I
ENST00000483517 0.960712333473599 0.0261576772446569 0.075140135261698 ENSG00000084623 EIF3I
ENST00000474371 0.957738150634171 0.024204950848616 0.0756923962063313 ENSG00000084623 EIF3I
ENST00000423995 0.995023428296385 0.503769991844845 0.0500564118669965 ENSG00000220785 MTMR9LP
ENST00000403496 0.99983953845552 0.65421299317006 0.0338421535473859 ENSG00000220785 MTMR9LP
ENST00000441044 0.99983953845552 0.883319373324249 0.0105924129942437 ENSG00000220785 MTMR9LP
ENST00000426597 0.99983953845552 0.823184497110454 0.0161613770928272 ENSG00000220785 MTMR9LP
ENST00000373548 0.997160763304216 0.527813752537195 -0.0237822499950286 ENSG00000116478 HDAC1
ENST00000481281 0.994624875627095 0.108143009534478 -0.0833163274236452 ENSG00000116478 HDAC1
ENST00000463172 0.994624875627095 0.0771709176719277 -0.0949578351610918 ENSG00000116478 HDAC1
ENST00000428704 0.994624875627095 0.223032074353895 -0.0585166169960453 ENSG00000116478 HDAC1
ENST00000472928 0.994624875627095 0.101276655120441 -0.0850499121411667 ENSG00000116478 HDAC1
ENST00000373541 0.994624875627095 0.491678853156049 -0.0257452063366381 ENSG00000116478 HDAC1
ENST00000490081 0.994624875627095 0.283382791220451 0.0510355811277176 ENSG00000116478 HDAC1
ENST00000482310 0.994624875627095 0.289254833251374 0.0509535862845867 ENSG00000116478 HDAC1
ENST00000476391 0.99983953845552 0.810173172225684 0.0110605311162978 ENSG00000116478 HDAC1
ENST00000484305 0.994624875627095 0.0984453763300392 0.105084611332025 ENSG00000116478 HDAC1
ENST00000471488 0.994624875627095 0.501250636420727 -0.0425907237057807 ENSG00000116478 HDAC1
ENST00000329421 0.99983953845552 0.6511567958216 0.0218608466968182 ENSG00000175130 MARCKSL1
ENST00000455895 0.994624875627095 0.496097301437698 -0.0271956802458114 ENSG00000160058 BSDC1
ENST00000413080 0.994624875627095 0.49604278674551 -0.0271973915230507 ENSG00000160058 BSDC1
ENST00000444377 0.994624875627095 0.491234548720789 -0.0275095744067747 ENSG00000160058 BSDC1
ENST00000341071 0.994624875627095 0.486775937496379 -0.0278147424944109 ENSG00000160058 BSDC1
ENST00000526031 0.99983953845552 0.634631680508441 -0.0199869986680835 ENSG00000160058 BSDC1
ENST00000419121 0.99983953845552 0.635145255140309 -0.0199638823231422 ENSG00000160058 BSDC1
ENST00000446293 0.99983953845552 0.604504490565414 -0.0220520839323625 ENSG00000160058 BSDC1
ENST00000463967 0.994624875627095 0.397953622933541 -0.057736887030713 ENSG00000160058 BSDC1
ENST00000373520 0.994624875627095 0.424833741263458 -0.0349335720600726 ENSG00000160058 BSDC1
ENST00000449308 0.994624875627095 0.40007865598712 -0.0371406210797624 ENSG00000160058 BSDC1
ENST00000527513 0.99983953845552 0.60552734296446 -0.0243983124731576 ENSG00000160058 BSDC1
ENST00000527163 0.99983953845552 0.620612697654002 -0.0239994673573699 ENSG00000160058 BSDC1
ENST00000530485 0.99983953845552 0.615166850213189 -0.0256202414819971 ENSG00000160058 BSDC1
ENST00000474414 0.99983953845552 0.603046462062807 -0.0269198192661852 ENSG00000160058 BSDC1
ENST00000530876 0.99983953845552 0.734016785273381 -0.0176538430195309 ENSG00000160058 BSDC1
ENST00000530753 0.99983953845552 0.767170541999213 -0.0155746107722678 ENSG00000160058 BSDC1
ENST00000533084 0.99983953845552 0.693589573500454 -0.0215072976873802 ENSG00000160058 BSDC1
ENST00000531222 0.994624875627095 0.34015306882896 -0.054927021415286 ENSG00000160058 BSDC1
ENST00000480336 0.99983953845552 0.743705950948086 -0.0230619286025061 ENSG00000254553 RP1-27O5.3
ENST00000373510 0.99983953845552 0.938170673965613 -0.00496439222930866 ENSG00000160062 ZBTB8A
ENST00000316459 0.99983953845552 0.693305225265425 -0.0281208212875211 ENSG00000160062 ZBTB8A
ENST00000341885 0.994624875627095 0.290972935140974 0.0480657638703037 ENSG00000176261 ZBTB8OS
ENST00000468695 0.994624875627095 0.493244843544484 0.0335443749026387 ENSG00000176261 ZBTB8OS
ENST00000492007 0.998660666899012 0.540847072649554 0.0299300130396593 ENSG00000176261 ZBTB8OS
ENST00000373506 0.994624875627095 0.501564718323179 0.0328279815297538 ENSG00000176261 ZBTB8OS
ENST00000467652 0.99983953845552 0.82480597677674 0.0151546716978962 ENSG00000176261 ZBTB8OS
ENST00000498691 0.99983953845552 0.867626820253999 0.00945527952169815 ENSG00000176261 ZBTB8OS
ENST00000478041 0.994624875627095 0.47556855915146 0.0349885825731048 ENSG00000176261 ZBTB8OS
ENST00000473294 0.994624875627095 0.478885749636014 0.0347473051764789 ENSG00000176261 ZBTB8OS
ENST00000436661 0.994624875627095 0.487403951811171 0.0340757520494241 ENSG00000176261 ZBTB8OS
ENST00000373501 0.994624875627095 0.48714030617629 0.0340851826749656 ENSG00000176261 ZBTB8OS
ENST00000476493 0.994624875627095 0.478543420734443 0.0347595715802274 ENSG00000176261 ZBTB8OS
ENST00000465588 0.994624875627095 0.482712817245618 0.0343836242207386 ENSG00000176261 ZBTB8OS
ENST00000483138 0.99983953845552 0.702720053993954 0.0199674801685625 ENSG00000176261 ZBTB8OS
ENST00000479075 0.994624875627095 0.462513702141627 0.0389810307711735 ENSG00000176261 ZBTB8OS
ENST00000473383 0.99983953845552 0.660534368043481 0.0280801483752313 ENSG00000176261 ZBTB8OS
ENST00000466361 0.999643049413898 0.5569886558416 0.0338907192291066 ENSG00000176261 ZBTB8OS
ENST00000414241 0.99983953845552 0.650047331912711 -0.0170800962618462 ENSG00000162521 RBBP4
ENST00000373493 0.99983953845552 0.91840548216966 -0.003483233558472 ENSG00000162521 RBBP4
ENST00000527118 0.994624875627095 0.224026172103989 0.056649371020244 ENSG00000162521 RBBP4
ENST00000401893 0.994624875627095 0.477932133403281 0.0352583901605584 ENSG00000162521 RBBP4
ENST00000524393 0.994624875627095 0.263109589741269 0.0519973402475323 ENSG00000162521 RBBP4
ENST00000526193 0.994624875627095 0.331660678616267 0.0443816584948898 ENSG00000162521 RBBP4
ENST00000492348 0.99983953845552 0.996992829036816 -0.000138594592594921 ENSG00000162521 RBBP4
ENST00000544435 0.99983953845552 0.996992829036816 -0.000138594592594921 ENSG00000162521 RBBP4
ENST00000525506 0.99983953845552 0.627644656512055 0.0272288339112832 ENSG00000162521 RBBP4
ENST00000465780 0.99983953845552 0.954519403849901 0.00337410479837055 ENSG00000162521 RBBP4
ENST00000373485 0.99983953845552 0.872671646401022 -0.00585219255918869 ENSG00000162521 RBBP4
ENST00000477563 0.994624875627095 0.427336073908359 0.0398544860295561 ENSG00000162521 RBBP4
ENST00000458695 0.99983953845552 0.839418056673166 -0.0077432799588403 ENSG00000162521 RBBP4
ENST00000490500 0.994624875627095 0.483325312587637 0.0411101560525534 ENSG00000162521 RBBP4
ENST00000445722 0.994624875627095 0.31098120379443 0.0541782894010555 ENSG00000162521 RBBP4
ENST00000475321 0.99983953845552 0.891230907220795 0.00810047361078198 ENSG00000162521 RBBP4
ENST00000531983 0.994624875627095 0.395108416782241 0.0589209764714657 ENSG00000162521 RBBP4
ENST00000463378 0.994624875627095 0.247247624354474 -0.0654499346605328 ENSG00000162521 RBBP4
ENST00000460669 0.994624875627095 0.354615751044297 -0.0463753465990546 ENSG00000162521 RBBP4
ENST00000482190 0.994624875627095 0.371143830755575 -0.0450766571424923 ENSG00000162521 RBBP4
ENST00000373484 0.998956849090669 0.541950488016191 0.0258984435400029 ENSG00000162520 SYNC
ENST00000409190 0.99804237275142 0.537331064324688 0.0273124037499497 ENSG00000162520 SYNC
ENST00000417633 0.99983953845552 0.677004844748887 0.0273363991826211 ENSG00000162520 SYNC
ENST00000426909 0.99983953845552 0.858606707721399 0.0120594594293643 ENSG00000162520 SYNC
ENST00000401073 0.972585762376171 0.035383788792352 0.158858631807974 ENSG00000162522 KIAA1522
ENST00000469100 0.99983953845552 0.680826120560662 -0.0187101981365855 ENSG00000134684 YARS
ENST00000373477 0.994624875627095 0.0800624559648801 -0.0562033915057159 ENSG00000134684 YARS
ENST00000490826 0.997160763304216 0.53349553218047 -0.0301335849017638 ENSG00000134684 YARS
ENST00000487404 0.99983953845552 0.758506640077237 0.0130089870878814 ENSG00000134684 YARS
ENST00000478828 0.99983953845552 0.90973058090632 -0.00482088389009438 ENSG00000134684 YARS
ENST00000481895 0.972457686388668 0.0337953320287477 -0.0762090280558379 ENSG00000134684 YARS
ENST00000466052 0.994624875627095 0.41798361458814 -0.0426632621484565 ENSG00000134684 YARS
ENST00000470377 0.994624875627095 0.309420982057527 -0.0537626683181753 ENSG00000134684 YARS
ENST00000472692 0.977157289955095 0.0428203078224419 -0.105664580896923 ENSG00000134684 YARS
ENST00000530710 0.994624875627095 0.335011807197029 -0.0581834723567848 ENSG00000116497 S100PBP
ENST00000373476 0.99983953845552 0.768190177293151 0.0142412599923684 ENSG00000116497 S100PBP
ENST00000373475 0.99983953845552 0.978238442322191 -0.0012807548606424 ENSG00000116497 S100PBP
ENST00000529027 0.994624875627095 0.163207763945263 -0.0966182411793974 ENSG00000116497 S100PBP
ENST00000531123 0.99983953845552 0.696332881753321 0.021456573391623 ENSG00000116497 S100PBP
ENST00000398243 0.99983953845552 0.952039932503333 -0.00355317484211688 ENSG00000116497 S100PBP
ENST00000356689 0.99983953845552 0.994177282632042 -0.000423294792402542 ENSG00000116497 S100PBP
ENST00000526230 0.994624875627095 0.338208524261243 -0.0632326831965152 ENSG00000116497 S100PBP
ENST00000531256 0.99620108543199 0.521341830651053 -0.0416948560522121 ENSG00000116497 S100PBP
ENST00000482212 0.994624875627095 0.486365019650335 -0.0453885306578727 ENSG00000116497 S100PBP
ENST00000470896 0.99983953845552 0.579979714814038 -0.0376498451454699 ENSG00000121905 HPCA
ENST00000329151 0.99983953845552 0.578505973533507 -0.037811824310348 ENSG00000121900 TMEM54
ENST00000373463 0.99983953845552 0.578505973533507 -0.037811824310348 ENSG00000121900 TMEM54
ENST00000474144 0.99983953845552 0.578505973533507 -0.037811824310348 ENSG00000121900 TMEM54
ENST00000475208 0.99955342018634 0.547037793376629 -0.0410393119826878 ENSG00000121900 TMEM54
ENST00000373456 0.994624875627095 0.238676957580812 0.0778180323823768 ENSG00000116514 RNF19B
ENST00000356990 0.994624875627095 0.238676957580812 0.0778180323823768 ENSG00000116514 RNF19B
ENST00000235150 0.994624875627095 0.255511871129773 0.075189722334995 ENSG00000116514 RNF19B
ENST00000427524 0.99983953845552 0.988954524997785 0.000429412224305293 ENSG00000236065 RP1-117O3.2
ENST00000373449 0.99983953845552 0.773109629026441 -0.0092133415695176 ENSG00000004455 AK2
ENST00000548033 0.99983953845552 0.58167314981625 -0.0186961968632409 ENSG00000004455 AK2
ENST00000482191 0.994624875627095 0.231213431684433 -0.0630766046715848 ENSG00000004455 AK2
ENST00000491241 0.978540020856306 0.0543430856129962 -0.0982487249507701 ENSG00000004455 AK2
ENST00000467905 0.99983953845552 0.916063387763474 0.0038831931669262 ENSG00000004455 AK2
ENST00000354858 0.99983953845552 0.89768372311609 0.0050881205276965 ENSG00000004455 AK2
ENST00000480134 0.99983953845552 0.89768372311609 0.0050881205276965 ENSG00000004455 AK2
ENST00000550338 0.99983953845552 0.849937510163177 0.00756007282659536 ENSG00000004455 AK2
ENST00000469238 0.99983953845552 0.699154882749017 0.017570728290484 ENSG00000004455 AK2
ENST00000466029 0.99983953845552 0.632887798056468 0.0215550262469266 ENSG00000004455 AK2
ENST00000487289 0.994624875627095 0.445416726488182 0.031384946376744 ENSG00000004455 AK2
ENST00000548559 0.99983953845552 0.690652185493394 0.0163532846967557 ENSG00000004455 AK2
ENST00000551979 0.99983953845552 0.582872764391758 0.0262216656300071 ENSG00000004455 AK2
ENST00000358680 0.994624875627095 0.477392445650348 -0.0520336522918492 ENSG00000142920 ADC
ENST00000294517 0.994624875627095 0.165780181327668 -0.0897837657245547 ENSG00000142920 ADC
ENST00000481886 0.994624875627095 0.151123328593191 -0.0929813798523558 ENSG00000142920 ADC
ENST00000475935 0.994624875627095 0.151123328593191 -0.0929813798523558 ENSG00000142920 ADC
ENST00000471119 0.994624875627095 0.151123328593191 -0.0929813798523558 ENSG00000142920 ADC
ENST00000477570 0.996215138165424 0.522630500706876 -0.0479706541742883 ENSG00000142920 ADC
ENST00000483027 0.99983953845552 0.650547568206057 -0.0342293674865808 ENSG00000142920 ADC
ENST00000492420 0.994624875627095 0.34086990501354 -0.0724969397510299 ENSG00000142920 ADC
ENST00000398167 0.994624875627095 0.151123328593191 -0.0929813798523558 ENSG00000142920 ADC
ENST00000373443 0.994624875627095 0.151123328593191 -0.0929813798523558 ENSG00000142920 ADC
ENST00000473089 0.996215138165424 0.522630500706876 -0.0479706541742883 ENSG00000142920 ADC
ENST00000484656 0.994624875627095 0.226400072040468 -0.0793045505864967 ENSG00000142920 ADC
ENST00000373440 0.999638908183908 0.556666497339503 -0.0438235967221103 ENSG00000142920 ADC
ENST00000373441 0.994624875627095 0.178847447596018 -0.0887954225997873 ENSG00000142920 ADC
ENST00000478204 0.994624875627095 0.117059084344728 -0.103907644574366 ENSG00000142920 ADC
ENST00000291416 0.994624875627095 0.323739463818651 0.0681056779297716 ENSG00000116525 TRIM62
ENST00000543586 0.994624875627095 0.238413101955054 0.0869210315623217 ENSG00000116525 TRIM62
ENST00000485148 0.957738150634171 0.00677764350308776 0.205368082127709 ENSG00000116525 TRIM62
ENST00000483388 0.99983953845552 0.944968646507969 0.00465297538074241 ENSG00000160094 ZNF362
ENST00000539719 0.994624875627095 0.34913729922704 -0.0510019664283918 ENSG00000160094 ZNF362
ENST00000490959 0.99983953845552 0.943980507521864 -0.00501617421764254 ENSG00000160094 ZNF362
ENST00000373428 0.994624875627095 0.222521553398017 -0.0737962695856608 ENSG00000160094 ZNF362
ENST00000543783 0.99983953845552 0.879189295836891 -0.0114391789599464 ENSG00000256142 AL513327.1
ENST00000588828 0.99983953845552 0.797296936030028 0.0115406756416552 ENSG00000225313 RP11-415J8.3
ENST00000457957 0.99983953845552 0.835531016200021 0.00929869060526817 ENSG00000225313 RP11-415J8.3
ENST00000587696 0.99983953845552 0.817372137134774 0.010403157828342 ENSG00000225313 RP11-415J8.3
ENST00000431992 0.998581961067424 0.540145154189518 -0.0173865219373798 ENSG00000134686 PHC2
ENST00000485928 0.994624875627095 0.388599445614031 -0.0250168059089692 ENSG00000134686 PHC2
ENST00000373418 0.994624875627095 0.393017076617462 -0.0247836695709477 ENSG00000134686 PHC2
ENST00000373422 0.994624875627095 0.489894189701082 -0.0197602733218207 ENSG00000134686 PHC2
ENST00000257118 0.998565819282667 0.540068234062189 -0.0173882476533847 ENSG00000134686 PHC2
ENST00000419414 0.994624875627095 0.401708400687522 -0.0272518643167759 ENSG00000134686 PHC2
ENST00000467894 0.994624875627095 0.28681162053043 -0.0340953139575288 ENSG00000134686 PHC2
ENST00000373416 0.994624875627095 0.368216249910465 -0.0291911718056561 ENSG00000134686 PHC2
ENST00000486897 0.994624875627095 0.203094203810098 -0.0463419550869222 ENSG00000134686 PHC2
ENST00000493483 0.994624875627095 0.228663242160246 -0.043599077981017 ENSG00000134686 PHC2
ENST00000473158 0.994624875627095 0.368438467136788 -0.04669898712184 ENSG00000134686 PHC2
ENST00000583214 0.994624875627095 0.290600321574081 -0.079390875452751 ENSG00000266239 MIR3605
ENST00000468406 0.994624875627095 0.34723004833822 0.0696995432119568 ENSG00000134686 PHC2
ENST00000484692 0.994624875627095 0.47263700739832 -0.0480039439565056 ENSG00000134686 PHC2
ENST00000361328 0.99983953845552 0.949919956204809 0.00403682662096685 ENSG00000121903 ZSCAN20
ENST00000373413 0.99983953845552 0.727603474733172 0.0251617230410778 ENSG00000121903 ZSCAN20
ENST00000480917 0.99983953845552 0.895463950101658 -0.00999187780214146 ENSG00000121903 ZSCAN20
ENST00000241312 0.99983953845552 0.748928280696505 -0.0142190078927081 ENSG00000121904 CSMD2
ENST00000373381 0.99983953845552 0.748938425907469 -0.0142185731490738 ENSG00000121904 CSMD2
ENST00000373380 0.99983953845552 0.683624299696737 0.0258248557099461 ENSG00000121904 CSMD2
ENST00000373377 0.99983953845552 0.960281521750449 -0.00378162121647609 ENSG00000121904 CSMD2
ENST00000373388 0.996651396564591 0.52336933748343 0.0405610519626536 ENSG00000121904 CSMD2
ENST00000338325 0.97864941168887 0.0544183831131512 -0.131426789252727 ENSG00000121904 CSMD2
ENST00000471438 0.994624875627095 0.492347900137449 -0.0503397378955983 ENSG00000121904 CSMD2
ENST00000426886 0.972585762376171 0.0356541234277971 0.102083194520895 ENSG00000163866 SMIM12
ENST00000521580 0.957738150634171 0.0112936086455279 0.136787223779634 ENSG00000163866 SMIM12
ENST00000446026 0.977157289955095 0.0426292430559031 0.114847714016606 ENSG00000163866 SMIM12
ENST00000456842 0.96516117953386 0.031109608994176 0.120326599849728 ENSG00000163866 SMIM12
ENST00000423898 0.969796012181981 0.0320810709427752 0.121579978352045 ENSG00000163866 SMIM12
ENST00000417239 0.957738150634171 0.0133420540549252 0.154220265723814 ENSG00000163866 SMIM12
ENST00000417456 0.99983953845552 0.635234209557674 -0.0288060034448166 ENSG00000241014 RP11-244H3.1
ENST00000487874 0.994624875627095 0.486960022462178 -0.0329027873889402 ENSG00000271741 RP11-244H3.4
ENST00000373337 0.994624875627095 0.223764510074972 -0.0823803665500147 ENSG00000243749 ZMYM6NB
ENST00000373340 0.99983953845552 0.922225564761354 -0.00465155762199322 ENSG00000163867 ZMYM6
ENST00000493328 0.99983953845552 0.802794530888742 -0.0131110692338914 ENSG00000163867 ZMYM6
ENST00000357182 0.99983953845552 0.936227276431866 -0.00420731084541714 ENSG00000163867 ZMYM6
ENST00000466345 0.994624875627095 0.303629775920171 -0.0787083035224492 ENSG00000163867 ZMYM6
ENST00000415531 0.99983953845552 0.601305032111955 0.0337382592257795 ENSG00000163867 ZMYM6
ENST00000317538 0.995778782912652 0.509287556784027 0.0447041685889537 ENSG00000163867 ZMYM6
ENST00000460607 0.995778782912652 0.507363086936734 0.044986111709892 ENSG00000163867 ZMYM6
ENST00000373333 0.99983953845552 0.599942063842476 0.036655012834599 ENSG00000163867 ZMYM6
ENST00000471566 0.994624875627095 0.103712366223478 0.12317739326341 ENSG00000163867 ZMYM6
ENST00000417119 0.994624875627095 0.358921636637811 -0.0587820206960932 ENSG00000197056 ZMYM1
ENST00000359858 0.994624875627095 0.295337325080327 -0.0619608342003519 ENSG00000197056 ZMYM1
ENST00000466390 0.994624875627095 0.417462370457963 -0.061238836045447 ENSG00000197056 ZMYM1
ENST00000488455 0.994624875627095 0.225584052177181 -0.0740644754543814 ENSG00000197056 ZMYM1
ENST00000475654 0.994624875627095 0.316264930275178 -0.0650764033224247 ENSG00000197056 ZMYM1
ENST00000373329 0.994624875627095 0.295337325080327 -0.0619608342003519 ENSG00000197056 ZMYM1
ENST00000373330 0.994624875627095 0.287739407007528 -0.0629355678778232 ENSG00000197056 ZMYM1
ENST00000468598 0.994624875627095 0.227950507844756 -0.059282380540716 ENSG00000116560 SFPQ
ENST00000460428 0.994624875627095 0.38039015652915 -0.0324379877969419 ENSG00000116560 SFPQ
ENST00000470472 0.996842276779766 0.52408530689525 -0.0214445262175615 ENSG00000116560 SFPQ
ENST00000466745 0.994624875627095 0.20016136583668 -0.0749172894838138 ENSG00000116560 SFPQ
ENST00000466213 0.994624875627095 0.182032839928747 -0.0767134113912569 ENSG00000116560 SFPQ
ENST00000490668 0.994624875627095 0.426907234666433 -0.0380440735480731 ENSG00000116560 SFPQ
ENST00000485365 0.99983953845552 0.593194182547791 -0.0254667916016465 ENSG00000116560 SFPQ
ENST00000357214 0.994624875627095 0.476859174114691 -0.022270103486847 ENSG00000116560 SFPQ
ENST00000373297 0.994624875627095 0.277429930579701 -0.0384554626350565 ENSG00000146463 ZMYM4
ENST00000314607 0.994624875627095 0.277429930579701 -0.0384554626350565 ENSG00000146463 ZMYM4
ENST00000441447 0.994624875627095 0.305233065456527 -0.0591489453794654 ENSG00000146463 ZMYM4
ENST00000432683 0.99983953845552 0.967675864680079 0.00272855001155635 ENSG00000227409 ZMYM4-AS1
ENST00000457946 0.994624875627095 0.354997792768802 -0.0336004080972988 ENSG00000146463 ZMYM4
ENST00000482131 0.994624875627095 0.191610759425031 -0.0946238450776352 ENSG00000146463 ZMYM4
ENST00000470175 0.99983953845552 0.938187002962146 0.00574217472322391 ENSG00000146463 ZMYM4
ENST00000492456 0.994624875627095 0.361070323854788 -0.068474860384061 ENSG00000146463 ZMYM4
ENST00000325722 0.983626727352203 0.060035841928803 0.0617822114231052 ENSG00000142687 KIAA0319L
ENST00000373266 0.972457686388668 0.0336886057218565 0.09182955739025 ENSG00000142687 KIAA0319L
ENST00000426982 0.994624875627095 0.0972050807722513 0.0566101797288965 ENSG00000142687 KIAA0319L
ENST00000461312 0.994624875627095 0.301977488956336 0.0587299489017227 ENSG00000142687 KIAA0319L
ENST00000485551 0.994624875627095 0.098513325588154 0.0693961659199228 ENSG00000142687 KIAA0319L
ENST00000473423 0.994624875627095 0.297042917955109 0.0773392228702188 ENSG00000142687 KIAA0319L
ENST00000473844 0.960712333473599 0.0263746328672804 0.145079646825145 ENSG00000142687 KIAA0319L
ENST00000474856 0.994624875627095 0.181426653415488 0.0973514699183872 ENSG00000142687 KIAA0319L
ENST00000492544 0.994624875627095 0.373223435352457 0.0618078727911427 ENSG00000142687 KIAA0319L
ENST00000440579 0.994624875627095 0.422888761949561 0.0346871483895862 ENSG00000142687 KIAA0319L
ENST00000431916 0.994624875627095 0.22293000967071 0.0686924856520185 ENSG00000142687 KIAA0319L
ENST00000482929 0.99983953845552 0.675251034390567 0.0197686834607174 ENSG00000142687 KIAA0319L
ENST00000478463 0.994624875627095 0.39544405984571 0.0452782246133018 ENSG00000142687 KIAA0319L
ENST00000470388 0.994624875627095 0.395450483176329 0.0452796167316266 ENSG00000142687 KIAA0319L
ENST00000492888 0.994624875627095 0.461440277657268 0.0413482075759498 ENSG00000142687 KIAA0319L
ENST00000469892 0.994624875627095 0.356921719536757 0.0528528289770502 ENSG00000142687 KIAA0319L
ENST00000494948 0.99983953845552 0.815522423803891 0.0144882105725138 ENSG00000142687 KIAA0319L
ENST00000476329 0.995778782912652 0.507567102884758 -0.0473711020070356 ENSG00000142687 KIAA0319L
ENST00000373253 0.99983953845552 0.582516237497864 0.0268372417776256 ENSG00000020129 NCDN
ENST00000356090 0.999643049413898 0.559229490409419 0.0286793039470308 ENSG00000020129 NCDN
ENST00000373243 0.999643049413898 0.559389619850551 0.0286702631938408 ENSG00000020129 NCDN
ENST00000459931 0.994624875627095 0.168788432446966 -0.0882484395447813 ENSG00000020129 NCDN
ENST00000437806 0.994624875627095 0.466718891027313 -0.0493673537574629 ENSG00000020129 NCDN
ENST00000423723 0.960922219399097 0.0287212369072004 0.134947129627159 ENSG00000020129 NCDN
ENST00000373237 0.99983953845552 0.588538576447705 -0.0225337200168444 ENSG00000126067 PSMB2
ENST00000270815 0.99983953845552 0.935995785118085 0.00419976578629747 ENSG00000142686 C1orf216
ENST00000251195 0.994624875627095 0.456663461002274 -0.0472459669457763 ENSG00000092853 CLSPN
ENST00000318121 0.994624875627095 0.313257247193435 -0.0657842157096682 ENSG00000092853 CLSPN
ENST00000373220 0.994624875627095 0.313257247193435 -0.0657842157096682 ENSG00000092853 CLSPN
ENST00000520551 0.994624875627095 0.313257247193435 -0.0657842157096682 ENSG00000092853 CLSPN
ENST00000373210 0.99983953845552 0.956824179962971 0.00277921988192166 ENSG00000134698 AGO4
ENST00000373206 0.994624875627095 0.301085210423948 -0.0513162658072542 ENSG00000092847 AGO1
ENST00000373204 0.994624875627095 0.400559564571652 -0.0313114264316851 ENSG00000092847 AGO1
ENST00000324350 0.994624875627095 0.28865880275115 -0.0670271769379389 ENSG00000126070 AGO3
ENST00000373191 0.99983953845552 0.706928843216922 -0.0178173643973869 ENSG00000126070 AGO3
ENST00000397828 0.994624875627095 0.314812573805812 -0.0634819912116227 ENSG00000126070 AGO3
ENST00000246314 0.994624875627095 0.349443925507708 -0.0482023545420411 ENSG00000126070 AGO3
ENST00000491443 0.99983953845552 0.652517756993604 -0.0330968798727143 ENSG00000126070 AGO3
ENST00000466576 0.99983953845552 0.935377279303016 0.00594072054151959 ENSG00000271554 RP4-665N4.8
ENST00000373178 0.994624875627095 0.0848861976764299 -0.0972876382736715 ENSG00000116863 ADPRHL2
ENST00000303143 0.99983953845552 0.639173529481101 0.0333310616275032 ENSG00000171812 COL8A2
ENST00000397799 0.99983953845552 0.586939867451929 0.0378755752931708 ENSG00000171812 COL8A2
ENST00000481785 0.99983953845552 0.92325541556255 0.00737171338054669 ENSG00000171812 COL8A2
ENST00000373166 0.99983953845552 0.705512115607992 -0.0157157955183512 ENSG00000054116 TRAPPC3
ENST00000462715 0.994624875627095 0.386731703237751 0.0383320605815956 ENSG00000054116 TRAPPC3
ENST00000373163 0.99983953845552 0.68677547079016 -0.0168720415272079 ENSG00000054116 TRAPPC3
ENST00000373162 0.99983953845552 0.700728745433466 -0.0163922051929104 ENSG00000054116 TRAPPC3
ENST00000469757 0.994624875627095 0.351182104417638 -0.0428561262455589 ENSG00000054116 TRAPPC3
ENST00000373159 0.994624875627095 0.117135123754988 -0.0782847697976894 ENSG00000054116 TRAPPC3
ENST00000497251 0.975503221630119 0.0393340578457846 -0.108216926538613 ENSG00000054116 TRAPPC3
ENST00000429533 0.99983953845552 0.780391622474789 0.0125156420524903 ENSG00000116871 MAP7D1
ENST00000316156 0.99983953845552 0.873878729922109 0.00592463000068503 ENSG00000116871 MAP7D1
ENST00000527764 0.99983953845552 0.975572363046855 0.00159062961767466 ENSG00000116871 MAP7D1
ENST00000373150 0.99983953845552 0.8912131397731 0.00511129936822451 ENSG00000116871 MAP7D1
ENST00000373151 0.99983953845552 0.894118314028045 0.00497165769841399 ENSG00000116871 MAP7D1
ENST00000530729 0.99983953845552 0.674386816410143 0.0209428289034937 ENSG00000116871 MAP7D1
ENST00000462118 0.99983953845552 0.836395575330229 0.0120747330313437 ENSG00000116871 MAP7D1
ENST00000474796 0.99983953845552 0.747532069177437 0.0163505161623987 ENSG00000116871 MAP7D1
ENST00000530975 0.99983953845552 0.942881891518486 0.00369250297855516 ENSG00000116871 MAP7D1
ENST00000487131 0.99983953845552 0.885875014267049 -0.00687275818176426 ENSG00000116871 MAP7D1
ENST00000373148 0.99983953845552 0.979732140649621 0.00103017175352209 ENSG00000116871 MAP7D1
ENST00000532131 0.99983953845552 0.662474715057436 -0.0202711132526268 ENSG00000116871 MAP7D1
ENST00000487114 0.99983953845552 0.724990685563946 -0.0152482123919978 ENSG00000116871 MAP7D1
ENST00000354618 0.957738150634171 0.0181955996812512 -0.0640277431683211 ENSG00000054118 THRAP3
ENST00000469141 0.994624875627095 0.108418601427818 -0.0451255780466603 ENSG00000054118 THRAP3
ENST00000478853 0.994624875627095 0.481716708736167 -0.0394282155625062 ENSG00000054118 THRAP3
ENST00000466743 0.99957157471323 0.550225307986693 0.03607756390033 ENSG00000054118 THRAP3
ENST00000453908 0.99983953845552 0.65168872166991 -0.0336710709529878 ENSG00000214193 SH3D21
ENST00000426732 0.99983953845552 0.65168872166991 -0.0336710709529878 ENSG00000214193 SH3D21
ENST00000312808 0.994624875627095 0.489014382316842 -0.0516386276547177 ENSG00000214193 SH3D21
ENST00000505871 0.994624875627095 0.468055516591617 -0.054248452139529 ENSG00000214193 SH3D21
ENST00000480549 0.99983953845552 0.792579608606491 0.0133398899984511 ENSG00000214193 SH3D21
ENST00000474766 0.995778782912652 0.512389503773319 0.0361890283580792 ENSG00000214193 SH3D21
ENST00000270824 0.99957157471323 0.550623150725975 0.0333116718385192 ENSG00000142694 EVA1B
ENST00000490466 0.99983953845552 0.690595068943063 0.0225184167586568 ENSG00000142694 EVA1B
ENST00000373137 0.99983953845552 0.79137956096492 -0.0191350562957668 ENSG00000116883 RP11-268J15.5
ENST00000359297 0.994624875627095 0.455721385267178 -0.0340833145751679 ENSG00000196182 STK40
ENST00000373129 0.99983953845552 0.573222395116694 -0.021670536346409 ENSG00000196182 STK40
ENST00000373130 0.99983953845552 0.573261259847819 -0.0216687412911459 ENSG00000196182 STK40
ENST00000373132 0.99983953845552 0.573261259847819 -0.0216687412911459 ENSG00000196182 STK40
ENST00000460417 0.99983953845552 0.882361507443074 0.00969639622242278 ENSG00000196182 STK40
ENST00000473733 0.99983953845552 0.690156410174707 0.0277322921909365 ENSG00000196182 STK40
ENST00000482458 0.99983953845552 0.779906047344875 0.014253473544498 ENSG00000196182 STK40
ENST00000460017 0.99983953845552 0.814326784434817 -0.0143199464114447 ENSG00000196182 STK40
ENST00000476041 0.99983953845552 0.917484765825082 0.00676910002371368 ENSG00000181817 LSM10
ENST00000315732 0.99983953845552 0.903086440395677 0.00805991144602864 ENSG00000181817 LSM10
ENST00000489912 0.99983953845552 0.630642266569363 -0.0328232837153308 ENSG00000181817 LSM10
ENST00000373116 0.99983953845552 0.953689574325284 0.0028746944735027 ENSG00000116898 MRPS15
ENST00000488606 0.994624875627095 0.439052893562084 0.0509517438595479 ENSG00000116898 MRPS15
ENST00000477040 0.99955342018634 0.547113080380268 0.0436300640817681 ENSG00000116898 MRPS15
ENST00000462067 0.99983953845552 0.941061504318148 0.00366091104238745 ENSG00000116898 MRPS15
ENST00000424989 0.99983953845552 0.650322122649106 -0.0342123653086476 ENSG00000233621 LINC01137
ENST00000373087 0.994624875627095 0.182084013729325 0.091038773862239 ENSG00000163874 ZC3H12A
ENST00000373075 0.994624875627095 0.43389960683613 -0.0378111895980735 ENSG00000163875 MEAF6
ENST00000296214 0.994624875627095 0.319052304001183 -0.048241119762366 ENSG00000163875 MEAF6
ENST00000373074 0.994624875627095 0.361286396674347 -0.0442187186053398 ENSG00000163875 MEAF6
ENST00000475828 0.994624875627095 0.359887432811546 -0.0443223755565255 ENSG00000163875 MEAF6
ENST00000487788 0.994624875627095 0.35263641577308 -0.0450475034762184 ENSG00000163875 MEAF6
ENST00000373073 0.994624875627095 0.39544347505313 -0.0428543291506406 ENSG00000163875 MEAF6
ENST00000487792 0.994624875627095 0.392766748795406 -0.0438765008929389 ENSG00000163875 MEAF6
ENST00000448519 0.994624875627095 0.489410574491487 -0.0366965778019874 ENSG00000163875 MEAF6
ENST00000485039 0.99983953845552 0.702804647904277 0.0222652474147796 ENSG00000163875 MEAF6
ENST00000296215 0.998660666899012 0.540860475091785 0.037599914880684 ENSG00000163877 SNIP1
ENST00000468040 0.995778782912652 0.513587398538414 0.0494688052407925 ENSG00000163877 SNIP1
ENST00000296218 0.99983953845552 0.893540048657237 0.0100297620137943 ENSG00000163879 DNALI1
ENST00000490029 0.994624875627095 0.087458515897515 0.126573583020535 ENSG00000134697 GNL2
ENST00000373062 0.99983953845552 0.941942858923649 -0.00272028347990994 ENSG00000134697 GNL2
ENST00000462812 0.99983953845552 0.935685770375853 -0.00430892297279625 ENSG00000134697 GNL2
ENST00000479255 0.994624875627095 0.46780049175962 0.0504337707091678 ENSG00000134697 GNL2
ENST00000538069 0.994624875627095 0.207182646437942 -0.080534054640683 ENSG00000134697 GNL2
ENST00000469191 0.994624875627095 0.115627822317641 -0.114984652629141 ENSG00000134697 GNL2
ENST00000489146 0.99983953845552 0.682147539187809 -0.0303098628765765 ENSG00000134697 GNL2
ENST00000463351 0.994624875627095 0.265953065385991 0.0708169527233126 ENSG00000134697 GNL2
ENST00000488496 0.99983953845552 0.975458930790364 0.00208149513532133 ENSG00000134697 GNL2
ENST00000358011 0.99983953845552 0.664326933079007 0.0272569125824276 ENSG00000116922 C1orf109
ENST00000494120 0.994624875627095 0.348937327345136 0.0576031760499309 ENSG00000116922 C1orf109
ENST00000609516 0.99983953845552 0.749950888790116 -0.0241760596353728 ENSG00000116922 C1orf109
ENST00000464178 0.99983953845552 0.765936258628752 0.0217176167892736 ENSG00000116922 C1orf109
ENST00000464085 0.99983953845552 0.784122468367705 0.0190284790357994 ENSG00000116922 C1orf109
ENST00000491981 0.994624875627095 0.333318762459856 0.0661779635502938 ENSG00000116922 C1orf109
ENST00000461359 0.99983953845552 0.748731582216613 0.0231806232229982 ENSG00000116922 C1orf109
ENST00000477060 0.994624875627095 0.364991284131315 0.0646442362530425 ENSG00000116922 C1orf109
ENST00000486637 0.99983953845552 0.814554769709454 0.0171972141221235 ENSG00000116922 C1orf109
ENST00000491797 0.994624875627095 0.237271867903359 0.0897005391452733 ENSG00000116922 C1orf109
ENST00000488137 0.994624875627095 0.123280836052787 0.115450795433117 ENSG00000116922 C1orf109
ENST00000373055 0.99983953845552 0.744878704938981 0.0217643745451018 ENSG00000134690 CDCA8
ENST00000327331 0.99983953845552 0.744631945426024 0.0217803828334941 ENSG00000134690 CDCA8
ENST00000373044 0.99983953845552 0.792836529136773 0.0137287198019726 ENSG00000196449 YRDC
ENST00000373043 0.99983953845552 0.813283045090236 0.0118426316600243 ENSG00000197982 C1orf122
ENST00000419397 0.99983953845552 0.947461588268453 -0.00357369200945178 ENSG00000197982 C1orf122
ENST00000468084 0.99983953845552 0.690321449229045 0.0200135925531386 ENSG00000197982 C1orf122
ENST00000373042 0.99983953845552 0.817897916979569 0.0121644825161098 ENSG00000197982 C1orf122
ENST00000446260 0.99983953845552 0.854493727044325 0.00980646479064318 ENSG00000197982 C1orf122
ENST00000373036 0.994624875627095 0.388313047432287 -0.0407486979070307 ENSG00000188786 MTF1
ENST00000373027 0.994624875627095 0.331160111067736 -0.0466735813598714 ENSG00000204084 INPP5B
ENST00000373023 0.994624875627095 0.223100666712931 -0.0562720290675959 ENSG00000204084 INPP5B
ENST00000373026 0.994624875627095 0.118656615071417 -0.0753269265016825 ENSG00000204084 INPP5B
ENST00000373024 0.994624875627095 0.114658717684656 -0.0760641523175436 ENSG00000204084 INPP5B
ENST00000458109 0.994624875627095 0.30822108217206 0.0689834530394357 ENSG00000204084 INPP5B
ENST00000373021 0.994624875627095 0.483384791257926 -0.052557241732105 ENSG00000204084 INPP5B
ENST00000373019 0.99983953845552 0.929139338493225 0.00306215659316702 ENSG00000183431 SF3A3
ENST00000448721 0.99983953845552 0.892893758080179 0.00483471544393387 ENSG00000183431 SF3A3
ENST00000487062 0.99983953845552 0.562418803597077 -0.040934102961188 ENSG00000183431 SF3A3
ENST00000460925 0.994624875627095 0.262736965299114 0.0640009775828123 ENSG00000183431 SF3A3
ENST00000489537 0.994624875627095 0.464106746709952 -0.0304130918468845 ENSG00000183431 SF3A3
ENST00000461869 0.998581961067424 0.540358924660588 -0.0254587038163051 ENSG00000183431 SF3A3
ENST00000470585 0.994624875627095 0.437622790250898 -0.0320422996166579 ENSG00000183431 SF3A3
ENST00000488934 0.99983953845552 0.686736825051816 -0.028944145807467 ENSG00000183431 SF3A3
ENST00000462258 0.994624875627095 0.283663357270036 -0.0453299999161459 ENSG00000183431 SF3A3
ENST00000485803 0.994624875627095 0.25788519825618 0.0627866219158054 ENSG00000183386 FHL3
ENST00000373016 0.994624875627095 0.25788519825618 0.0627866219158054 ENSG00000183386 FHL3
ENST00000475084 0.994624875627095 0.222430635122056 0.0692139609685749 ENSG00000183386 FHL3
ENST00000477194 0.994624875627095 0.217737455543395 0.0713496513300085 ENSG00000183386 FHL3
ENST00000483132 0.99983953845552 0.907940452399088 -0.00832257636953919 ENSG00000183386 FHL3
ENST00000483182 0.99983953845552 0.668930623746144 -0.023482650827696 ENSG00000183520 UTP11L
ENST00000486563 0.994624875627095 0.190441935213694 -0.0819339828434555 ENSG00000183520 UTP11L
ENST00000373014 0.994624875627095 0.481473345614215 -0.0348787544244916 ENSG00000183520 UTP11L
ENST00000537711 0.994624875627095 0.433876105644051 -0.0393739700641168 ENSG00000183520 UTP11L
ENST00000488453 0.994624875627095 0.43572827386067 -0.0409353591890552 ENSG00000183520 UTP11L
ENST00000373001 0.99983953845552 0.696913569222179 0.0190277557510037 ENSG00000116954 RRAGC
ENST00000474456 0.99983953845552 0.701153427823716 0.0268106110818816 ENSG00000116954 RRAGC
ENST00000493015 0.994624875627095 0.430515584205361 0.0501524042980297 ENSG00000116954 RRAGC
ENST00000496778 0.994624875627095 0.382792824181437 0.0658113331244559 ENSG00000116954 RRAGC
ENST00000433671 0.99983953845552 0.730382639827121 0.0179219196129199 ENSG00000228436 RP5-864K19.4
ENST00000456813 0.99983953845552 0.650662036161807 0.0250134976868975 ENSG00000228436 RP5-864K19.4
ENST00000397572 0.99957157471323 0.554734431228267 0.0340723155193123 ENSG00000214114 MYCBP
ENST00000494695 0.99983953845552 0.879798911216532 -0.00933642430288203 ENSG00000214114 MYCBP
ENST00000495043 0.99983953845552 0.995244360751554 -0.000374659726485519 ENSG00000214114 MYCBP
ENST00000489803 0.99983953845552 0.743092215017091 -0.0206909609092839 ENSG00000214114 MYCBP
ENST00000454994 0.99983953845552 0.761284181212895 -0.0191869636810164 ENSG00000131233 GJA9
ENST00000489575 0.99983953845552 0.761284181212895 -0.0191869636810164 ENSG00000214114 MYCBP
ENST00000465771 0.99983953845552 0.566044635753659 -0.0377823262634388 ENSG00000214114 MYCBP
ENST00000462027 0.99983953845552 0.90954708583451 -0.00782693583219672 ENSG00000214114 MYCBP
ENST00000432648 0.99620108543199 0.522289369667627 -0.0230939542870113 ENSG00000174574 AKIRIN1
ENST00000446189 0.994624875627095 0.264682640302409 -0.0397591107461606 ENSG00000174574 AKIRIN1
ENST00000372984 0.994624875627095 0.313185202867929 -0.0359634737295789 ENSG00000174574 AKIRIN1
ENST00000531822 0.99983953845552 0.698017915100107 -0.017346900608372 ENSG00000174574 AKIRIN1
ENST00000372967 0.99983953845552 0.648855945448225 0.0154642436262651 ENSG00000168653 NDUFS5
ENST00000372969 0.99983953845552 0.648855945448225 0.0154642436262651 ENSG00000168653 NDUFS5
ENST00000545844 0.994624875627095 0.381491522284925 -0.0230479449702352 ENSG00000127603 MACF1
ENST00000567887 0.994624875627095 0.381297348960402 -0.0230602847644132 ENSG00000127603 MACF1
ENST00000372915 0.994624875627095 0.381094785412416 -0.0230674137875759 ENSG00000127603 MACF1
ENST00000539005 0.994624875627095 0.381534908750566 -0.0230465471161961 ENSG00000127603 MACF1
ENST00000317713 0.994624875627095 0.381534908750566 -0.0230465471161961 ENSG00000127603 MACF1
ENST00000361689 0.994624875627095 0.381614599521581 -0.023041709151525 ENSG00000127603 MACF1
ENST00000524432 0.994624875627095 0.172340555035624 -0.0503096546499123 ENSG00000127603 MACF1
ENST00000467673 0.994624875627095 0.265206524448565 -0.0622298603398738 ENSG00000127603 MACF1
ENST00000564288 0.994624875627095 0.428051142277124 -0.0204137535007635 ENSG00000127603 MACF1
ENST00000494012 0.994624875627095 0.208056966394134 -0.07300547122565 ENSG00000127603 MACF1
ENST00000536367 0.994624875627095 0.175542017515517 -0.0687293060168987 ENSG00000127603 MACF1
ENST00000480624 0.994624875627095 0.179801882250784 -0.0817752722525496 ENSG00000127603 MACF1
ENST00000469366 0.994624875627095 0.132920498435823 -0.0958480782842498 ENSG00000127603 MACF1
ENST00000289890 0.994624875627095 0.102182869076924 -0.119846383260443 ENSG00000226438 RP11-420K8.1
ENST00000496804 0.994624875627095 0.153319560661771 -0.0479637599980661 ENSG00000127603 MACF1
ENST00000530262 0.994624875627095 0.181697039389911 -0.0419308542699422 ENSG00000127603 MACF1
ENST00000485063 0.994624875627095 0.466685423924382 -0.0402966223210014 ENSG00000127603 MACF1
ENST00000472385 0.999733323036722 0.560096992065453 -0.0261701549355368 ENSG00000127603 MACF1
ENST00000484393 0.99983953845552 0.995446499051595 0.000298251609130244 ENSG00000127603 MACF1
ENST00000476350 0.994624875627095 0.223708890669807 -0.0386348166536819 ENSG00000127603 MACF1
ENST00000372925 0.997160763304216 0.530622374714076 -0.0157871054992163 ENSG00000127603 MACF1
ENST00000528611 0.99983953845552 0.772044609317173 0.0199580711126065 ENSG00000127603 MACF1
ENST00000289893 0.99983953845552 0.610871742840347 -0.0127144938858392 ENSG00000127603 MACF1
ENST00000530275 0.99983953845552 0.582741538793766 0.0218544618350778 ENSG00000255103 KIAA0754
ENST00000482035 0.994624875627095 0.453229810289538 -0.0306526527403811 ENSG00000127603 MACF1
ENST00000473843 0.99983953845552 0.621960978334759 0.0236294021655361 ENSG00000127603 MACF1
ENST00000469490 0.99983953845552 0.778036619965235 -0.0103112552671864 ENSG00000127603 MACF1
ENST00000487656 0.994624875627095 0.449025247367264 -0.0432533662469185 ENSG00000127603 MACF1
ENST00000360115 0.99983953845552 0.938100463721144 -0.00216706120539216 ENSG00000127603 MACF1
ENST00000497964 0.994624875627095 0.461434181294038 0.027294113198727 ENSG00000127603 MACF1
ENST00000446276 0.99983953845552 0.828470572128079 0.00630288030891511 ENSG00000127603 MACF1
ENST00000442046 0.99983953845552 0.970969381783435 -0.00110511600210511 ENSG00000127603 MACF1
ENST00000422234 0.99983953845552 0.641590021856627 -0.0177848013890834 ENSG00000127603 MACF1
ENST00000462496 0.99983953845552 0.618638073906922 -0.0188533944822066 ENSG00000127603 MACF1
ENST00000462103 0.994624875627095 0.452656990348636 -0.0395199231245374 ENSG00000127603 MACF1
ENST00000496360 0.99983953845552 0.92377158237889 -0.00381414918287529 ENSG00000127603 MACF1
ENST00000497807 0.99983953845552 0.786377597655459 -0.00992592863050072 ENSG00000127603 MACF1
ENST00000458207 0.994624875627095 0.392065374837667 -0.0651449064867752 ENSG00000182109 RP11-69E11.4
ENST00000450157 0.99983953845552 0.88782434437164 0.010438315485291 ENSG00000182109 RP11-69E11.4
ENST00000431553 0.99983953845552 0.923876807723126 0.00706638006692244 ENSG00000182109 RP11-69E11.4
ENST00000417869 0.99983953845552 0.916738934382441 0.00762681023847138 ENSG00000182109 RP11-69E11.4
ENST00000440190 0.99983953845552 0.561375343897225 -0.0416210347719022 ENSG00000182109 RP11-69E11.4
ENST00000427240 0.99983953845552 0.739540774344669 0.022414569858928 ENSG00000243970 PPIEL
ENST00000482028 0.99983953845552 0.606184739511562 -0.0315721793865533 ENSG00000090621 PABPC4
ENST00000372856 0.994624875627095 0.281971042004673 -0.0253518295729583 ENSG00000090621 PABPC4
ENST00000372857 0.994624875627095 0.279763364206811 -0.0254709125716339 ENSG00000090621 PABPC4
ENST00000372858 0.994624875627095 0.197693637844042 -0.0311367307812562 ENSG00000090621 PABPC4
ENST00000372862 0.994624875627095 0.203722835608628 -0.0306589566968338 ENSG00000090621 PABPC4
ENST00000468476 0.99983953845552 0.584623891005296 -0.0254624727970925 ENSG00000090621 PABPC4
ENST00000437136 0.99983953845552 0.631233505278818 -0.0226892126216332 ENSG00000090621 PABPC4
ENST00000492468 0.99983953845552 0.739040052485204 -0.0162276201703195 ENSG00000090621 PABPC4
ENST00000530186 0.99983953845552 0.620403966226356 -0.0302187016299784 ENSG00000090621 PABPC4
ENST00000421687 0.994624875627095 0.144878581718844 -0.0407562545419628 ENSG00000090621 PABPC4
ENST00000484555 0.99983953845552 0.853312337414567 -0.0114764776726874 ENSG00000090621 PABPC4
ENST00000525045 0.996168947289518 0.521033905139451 -0.0300684251291047 ENSG00000090621 PABPC4
ENST00000527718 0.977157289955095 0.0442502836030171 -0.0670346185683106 ENSG00000090621 PABPC4
ENST00000477556 0.99983953845552 0.598734198835498 -0.0316139646031727 ENSG00000090621 PABPC4
ENST00000461578 0.994624875627095 0.2851947645969 -0.0681723431786168 ENSG00000090621 PABPC4
ENST00000483770 0.994624875627095 0.129157625538207 -0.0830778808243498 ENSG00000090621 PABPC4
ENST00000525669 0.978540020856306 0.0479619647837954 -0.0693945743914576 ENSG00000090621 PABPC4
ENST00000470443 0.994624875627095 0.230076688563121 -0.0357194855095094 ENSG00000090621 PABPC4
ENST00000415255 0.994624875627095 0.170946030430938 -0.0402000676132336 ENSG00000228060 RP11-69E11.8
ENST00000513632 0.994624875627095 0.206680942614047 -0.0517944704451004 ENSG00000090621 PABPC4
ENST00000525751 0.994624875627095 0.367005933492925 -0.0389841987956507 ENSG00000090621 PABPC4
ENST00000474378 0.994624875627095 0.277680590625875 -0.0456425015915282 ENSG00000090621 PABPC4
ENST00000529216 0.994624875627095 0.476482363938811 -0.0320326369631491 ENSG00000090621 PABPC4
ENST00000492519 0.99983953845552 0.976753846450167 -0.00142526851426342 ENSG00000090621 PABPC4
ENST00000451091 0.99983953845552 0.813076802682379 0.00854876198560593 ENSG00000090621 PABPC4
ENST00000531243 0.99983953845552 0.891417835022328 0.00629556079350202 ENSG00000090621 PABPC4
ENST00000470018 0.994624875627095 0.337427589140167 0.0556253697421464 ENSG00000084072 PPIE
ENST00000485507 0.994624875627095 0.151119181520458 0.0902195149646879 ENSG00000084072 PPIE
ENST00000324379 0.994624875627095 0.0956128796741981 0.0856484209327383 ENSG00000084072 PPIE
ENST00000356511 0.994624875627095 0.101328195224893 0.0832249781380202 ENSG00000084072 PPIE
ENST00000456578 0.994624875627095 0.150405532890922 0.0914875033381396 ENSG00000084072 PPIE
ENST00000495526 0.994624875627095 0.0955976321181506 0.0856514377447954 ENSG00000084072 PPIE
ENST00000482751 0.994624875627095 0.0955976321181506 0.0856514377447954 ENSG00000084072 PPIE
ENST00000372830 0.994624875627095 0.101328195224893 0.0832249781380202 ENSG00000084072 PPIE
ENST00000497370 0.994624875627095 0.0900560371480809 0.089628784997633 ENSG00000084072 PPIE
ENST00000372835 0.994624875627095 0.0886771237390115 0.0874702611118717 ENSG00000084072 PPIE
ENST00000470213 0.994624875627095 0.0873856427130353 0.090406445141194 ENSG00000084072 PPIE
ENST00000474804 0.994624875627095 0.183564212618026 0.0723292388485321 ENSG00000084072 PPIE
ENST00000475350 0.994624875627095 0.0955976321181506 0.0856514377447954 ENSG00000084072 PPIE
ENST00000480169 0.994624875627095 0.289945958491603 0.0602364319320546 ENSG00000084072 PPIE
ENST00000441669 0.99983953845552 0.599362451952521 -0.0276660746875235 ENSG00000043514 TRIT1
ENST00000462797 0.99983953845552 0.59913100531893 -0.0276777450416968 ENSG00000043514 TRIT1
ENST00000316891 0.99983953845552 0.599069897638847 -0.0276819442607936 ENSG00000043514 TRIT1
ENST00000372818 0.99983953845552 0.599069897638847 -0.0276819442607936 ENSG00000043514 TRIT1
ENST00000495175 0.99983953845552 0.63257160750992 -0.0256379479739795 ENSG00000043514 TRIT1
ENST00000491865 0.99983953845552 0.622385926989288 -0.0264441115902219 ENSG00000043514 TRIT1
ENST00000537223 0.99983953845552 0.661784178119571 -0.0239066191131916 ENSG00000043514 TRIT1
ENST00000537440 0.99983953845552 0.661784178119571 -0.0239066191131916 ENSG00000043514 TRIT1
ENST00000541099 0.99983953845552 0.661784178119571 -0.0239066191131916 ENSG00000043514 TRIT1
ENST00000545233 0.99983953845552 0.661784178119571 -0.0239066191131916 ENSG00000043514 TRIT1
ENST00000465417 0.99983953845552 0.854706050563456 -0.0129707440831972 ENSG00000043514 TRIT1
ENST00000492612 0.99983953845552 0.626599170217164 -0.0284380195978441 ENSG00000043514 TRIT1
ENST00000489945 0.99983953845552 0.591066257639243 -0.032404477429162 ENSG00000043514 TRIT1
ENST00000486825 0.995778782912652 0.506764558188577 -0.0403097006105361 ENSG00000043514 TRIT1
ENST00000469476 0.99983953845552 0.695697071411253 0.0273058427148939 ENSG00000043514 TRIT1
ENST00000544981 0.994624875627095 0.464505056191325 -0.0483870468203581 ENSG00000043514 TRIT1
ENST00000462243 0.994624875627095 0.35956706564431 0.0696808829859364 ENSG00000043514 TRIT1
ENST00000372811 0.994624875627095 0.438723013864903 0.0484750500076311 ENSG00000168389 MFSD2A
ENST00000420632 0.994624875627095 0.425425472301822 0.0499163385707498 ENSG00000168389 MFSD2A
ENST00000434861 0.994624875627095 0.21570519714549 0.083212078389 ENSG00000168389 MFSD2A
ENST00000372809 0.994624875627095 0.438723013864903 0.0484750500076311 ENSG00000168389 MFSD2A
ENST00000483824 0.994624875627095 0.449497180460382 0.047338505636361 ENSG00000168389 MFSD2A
ENST00000469745 0.994624875627095 0.244820278484145 0.0805831233614068 ENSG00000168389 MFSD2A
ENST00000480630 0.99983953845552 0.733357805491512 0.0246198691622613 ENSG00000168389 MFSD2A
ENST00000372797 0.994624875627095 0.195453425195623 0.0277728060940005 ENSG00000131236 CAP1
ENST00000372802 0.994624875627095 0.197478941865502 0.0276606930509966 ENSG00000131236 CAP1
ENST00000449311 0.99983953845552 0.891149393370278 0.00369499330799426 ENSG00000131236 CAP1
ENST00000421589 0.99983953845552 0.898726364751759 0.00338586192425962 ENSG00000131236 CAP1
ENST00000414893 0.99983953845552 0.780763442675961 0.00696839819242186 ENSG00000131236 CAP1
ENST00000414281 0.99983953845552 0.893459502331237 0.00356549527985292 ENSG00000131236 CAP1
ENST00000420216 0.99983953845552 0.933862942879539 0.00222804546605207 ENSG00000131236 CAP1
ENST00000372792 0.994624875627095 0.285964453363028 0.0236273833427726 ENSG00000131236 CAP1
ENST00000372798 0.994624875627095 0.257569960936206 0.0249491364766371 ENSG00000131236 CAP1
ENST00000340450 0.994624875627095 0.191025405396837 0.028079326027687 ENSG00000131236 CAP1
ENST00000372805 0.994624875627095 0.164794540431233 0.0298082172924957 ENSG00000131236 CAP1
ENST00000435719 0.99983953845552 0.807872722319062 0.00636311845958886 ENSG00000131236 CAP1
ENST00000427843 0.99983953845552 0.879998626814705 0.00399829812942988 ENSG00000131236 CAP1
ENST00000417287 0.99983953845552 0.91244806556565 0.00294253186834016 ENSG00000131236 CAP1
ENST00000424977 0.99983953845552 0.886931104152145 0.00377640908175446 ENSG00000131236 CAP1
ENST00000446031 0.99983953845552 0.71752553308475 -0.0104385382860109 ENSG00000131236 CAP1
ENST00000479759 0.972585762376171 0.0350994795178932 0.0566320917705313 ENSG00000131236 CAP1
ENST00000461993 0.977157289955095 0.0401762036470945 0.0543179122440466 ENSG00000131236 CAP1
ENST00000494114 0.972585762376171 0.0356740293142272 0.0709916938650126 ENSG00000131236 CAP1
ENST00000433473 0.994624875627095 0.222030421223887 0.0517511935631686 ENSG00000131238 PPT1
ENST00000529905 0.994624875627095 0.212276619790553 0.0528531145473737 ENSG00000131238 PPT1
ENST00000530704 0.994624875627095 0.274192544106934 0.0517973179086397 ENSG00000131238 PPT1
ENST00000372775 0.994624875627095 0.319807235299605 0.0567419589149493 ENSG00000131238 PPT1
ENST00000449045 0.994624875627095 0.262797250076106 0.0539677167217877 ENSG00000131238 PPT1
ENST00000439754 0.994624875627095 0.263544731071034 0.0589174414683981 ENSG00000131238 PPT1
ENST00000530076 0.994624875627095 0.391896825398603 0.0497750730267346 ENSG00000131238 PPT1
ENST00000527311 0.994624875627095 0.31991184984926 0.0500833679488166 ENSG00000131238 PPT1
ENST00000372779 0.995003275957561 0.502474478471292 0.0352252950107666 ENSG00000131238 PPT1
ENST00000526547 0.994624875627095 0.457549285974329 0.0484555204695885 ENSG00000131238 PPT1
ENST00000372771 0.99983953845552 0.800035631428362 0.0138913831416584 ENSG00000117000 RLF
ENST00000372759 0.978540020856306 0.0504712215758271 -0.0748570769960243 ENSG00000084073 ZMPSTE24
ENST00000479131 0.978540020856306 0.0487737663605649 -0.0896222224521623 ENSG00000084073 ZMPSTE24
ENST00000472583 0.963023204564058 0.0289573978785678 -0.0969138013633844 ENSG00000084073 ZMPSTE24
ENST00000474142 0.99983953845552 0.955510616783574 -0.00329822711937989 ENSG00000084073 ZMPSTE24
ENST00000435168 0.994624875627095 0.232886044214466 0.0634529616716504 ENSG00000084070 SMAP2
ENST00000372718 0.994624875627095 0.136112489774131 0.063857475301084 ENSG00000084070 SMAP2
ENST00000372708 0.994624875627095 0.238706897008831 0.0556042081694735 ENSG00000084070 SMAP2
ENST00000539317 0.994624875627095 0.183608321825116 0.0722581751760042 ENSG00000084070 SMAP2
ENST00000469416 0.994624875627095 0.420133203510968 -0.0574928201403049 ENSG00000187801 ZFP69B
ENST00000361584 0.994624875627095 0.385211810534355 -0.0619593861278808 ENSG00000187801 ZFP69B
ENST00000484445 0.994624875627095 0.385211810534355 -0.0619593861278808 ENSG00000187801 ZFP69B
ENST00000411995 0.994624875627095 0.40236805188615 -0.0597249143443675 ENSG00000187801 ZFP69B
ENST00000372706 0.994624875627095 0.111441447163086 -0.120529229809769 ENSG00000187815 ZFP69
ENST00000372705 0.994624875627095 0.0965390082570879 -0.126253665936534 ENSG00000187815 ZFP69
ENST00000450713 0.994624875627095 0.237133487320955 0.0890772275157121 ENSG00000238287 RP11-656D10.3
ENST00000358527 0.99983953845552 0.642205951255086 -0.0340826198075669 ENSG00000164002 EXO5
ENST00000372703 0.99983953845552 0.642327015911054 -0.034070584123539 ENSG00000164002 EXO5
ENST00000420209 0.99983953845552 0.670021513643911 -0.0323966669038579 ENSG00000164002 EXO5
ENST00000296380 0.99983953845552 0.607256707707702 -0.0376106371033062 ENSG00000164002 EXO5
ENST00000418186 0.99983953845552 0.670736233196257 -0.0323301311450992 ENSG00000164002 EXO5
ENST00000443729 0.99983953845552 0.699717108574612 -0.0292183694177954 ENSG00000164002 EXO5
ENST00000419161 0.99983953845552 0.699717108574612 -0.0292183694177954 ENSG00000164002 EXO5
ENST00000467203 0.994624875627095 0.074593416818482 0.0997773659882426 ENSG00000066136 NFYC
ENST00000424419 0.994624875627095 0.250802145093045 0.0611262299045467 ENSG00000066136 NFYC
ENST00000427410 0.994624875627095 0.246426708920088 0.0584955755960722 ENSG00000066136 NFYC
ENST00000447388 0.994624875627095 0.213768260142089 0.0616141276720969 ENSG00000066136 NFYC
ENST00000425457 0.994624875627095 0.255164367110141 0.0574115535130888 ENSG00000066136 NFYC
ENST00000453631 0.994624875627095 0.0921572000867638 0.0966964905487058 ENSG00000066136 NFYC
ENST00000456393 0.994624875627095 0.213790887444869 0.06162312977178 ENSG00000066136 NFYC
ENST00000372654 0.994624875627095 0.237326828091789 0.0599468074124156 ENSG00000066136 NFYC
ENST00000534399 0.994624875627095 0.0853925309215766 0.106021201753249 ENSG00000066136 NFYC
ENST00000372653 0.994624875627095 0.198612202639876 0.0658207116630097 ENSG00000066136 NFYC
ENST00000372669 0.994624875627095 0.24341241931764 0.0633021651072559 ENSG00000066136 NFYC
ENST00000372652 0.994624875627095 0.0945835918280339 0.0897512016601683 ENSG00000066136 NFYC
ENST00000372651 0.994624875627095 0.115055959459138 0.0870906898344043 ENSG00000066136 NFYC
ENST00000531464 0.957738150634171 0.00633063220013515 0.205899875617814 ENSG00000066136 NFYC
ENST00000440226 0.994624875627095 0.130764216383988 0.091187369025928 ENSG00000066136 NFYC
ENST00000525290 0.957738150634171 0.00814502346572147 0.189209493359083 ENSG00000066136 NFYC
ENST00000530965 0.957738150634171 0.00699510360826606 0.197402971941902 ENSG00000066136 NFYC
ENST00000416859 0.994624875627095 0.174851571071291 0.0918165859896229 ENSG00000066136 NFYC
ENST00000308733 0.994624875627095 0.105319165807675 0.0963060720741024 ENSG00000066136 NFYC
ENST00000414185 0.99983953845552 0.838907207260575 0.0135658410202066 ENSG00000066136 NFYC
ENST00000525349 0.99983953845552 0.714618734097277 -0.0278739867684242 ENSG00000066136 NFYC
ENST00000372621 0.994624875627095 0.215529674220529 0.0416936067986797 ENSG00000171793 CTPS1
ENST00000541520 0.994624875627095 0.244515853263642 0.0401330063249234 ENSG00000171793 CTPS1
ENST00000470271 0.994624875627095 0.249488878324793 0.0537278795779022 ENSG00000171793 CTPS1
ENST00000475060 0.99983953845552 0.778623985037137 0.0138707007206796 ENSG00000171793 CTPS1
ENST00000479480 0.994624875627095 0.0914932190851423 0.0702717902120282 ENSG00000171793 CTPS1
ENST00000543104 0.994624875627095 0.127902617729217 0.0624208643168127 ENSG00000171793 CTPS1
ENST00000372616 0.994624875627095 0.272286844779848 0.03819103193628 ENSG00000171793 CTPS1
ENST00000480420 0.994624875627095 0.240016539608258 0.0501045137612601 ENSG00000171793 CTPS1
ENST00000463285 0.997160763304216 0.527495435019923 0.0280960558060353 ENSG00000171793 CTPS1
ENST00000486889 0.99983953845552 0.769525661795578 0.0152771959687029 ENSG00000171793 CTPS1
ENST00000497210 0.994624875627095 0.438839982961564 0.0450239034637987 ENSG00000171793 CTPS1
ENST00000464283 0.995778782912652 0.510538726568702 0.0280818532760778 ENSG00000171793 CTPS1
ENST00000463423 0.99983953845552 0.693204031012713 0.0171321058027757 ENSG00000171793 CTPS1
ENST00000498694 0.994624875627095 0.476124543551518 0.0298210633469635 ENSG00000171793 CTPS1
ENST00000302946 0.994624875627095 0.201895567233829 -0.0823740899074074 ENSG00000171790 SLFNL1
ENST00000372613 0.994624875627095 0.1896917130463 -0.0845980768641114 ENSG00000171790 SLFNL1
ENST00000397197 0.994624875627095 0.1896917130463 -0.0845980768641114 ENSG00000171790 SLFNL1
ENST00000439569 0.994624875627095 0.1896917130463 -0.0845980768641114 ENSG00000171790 SLFNL1
ENST00000372611 0.994624875627095 0.175302026925092 -0.0873103381270449 ENSG00000171790 SLFNL1
ENST00000359345 0.994624875627095 0.212999653764503 -0.0771954809854632 ENSG00000171790 SLFNL1
ENST00000456518 0.994624875627095 0.172996951757277 -0.0613445508239033 ENSG00000010803 SCMH1
ENST00000397174 0.994624875627095 0.163597276452705 -0.0620583507425895 ENSG00000010803 SCMH1
ENST00000402904 0.994624875627095 0.163597276452705 -0.0620583507425895 ENSG00000010803 SCMH1
ENST00000361191 0.994624875627095 0.167932107613007 -0.0614596548794512 ENSG00000010803 SCMH1
ENST00000361705 0.994624875627095 0.167932107613007 -0.0614596548794512 ENSG00000010803 SCMH1
ENST00000397171 0.994624875627095 0.167932107613007 -0.0614596548794512 ENSG00000010803 SCMH1
ENST00000372597 0.977157289955095 0.0410699681259078 -0.0865656483917967 ENSG00000010803 SCMH1
ENST00000372596 0.977157289955095 0.0410699681259078 -0.0865656483917967 ENSG00000010803 SCMH1
ENST00000337495 0.977157289955095 0.0410699681259078 -0.0865656483917967 ENSG00000010803 SCMH1
ENST00000326197 0.994624875627095 0.151001219729696 -0.0644985656880112 ENSG00000010803 SCMH1
ENST00000372595 0.994624875627095 0.217650387049891 -0.055394451056686 ENSG00000010803 SCMH1
ENST00000472037 0.99983953845552 0.741662909828997 0.0183273194428058 ENSG00000010803 SCMH1
ENST00000460215 0.99983953845552 0.825040214021145 -0.0116572358621634 ENSG00000010803 SCMH1
ENST00000498793 0.99983953845552 0.87327458755202 -0.00824929169836709 ENSG00000010803 SCMH1
ENST00000489421 0.994624875627095 0.36353289630773 -0.0557214181172442 ENSG00000010803 SCMH1
ENST00000482530 0.994624875627095 0.204087113906392 -0.0826739341908957 ENSG00000010803 SCMH1
ENST00000488592 0.994624875627095 0.18628628736859 -0.0900276890494808 ENSG00000010803 SCMH1
ENST00000372583 0.99983953845552 0.60432480810339 -0.0236536540679285 ENSG00000127124 HIVEP3
ENST00000372584 0.99983953845552 0.579315114920378 -0.0252240657438607 ENSG00000127124 HIVEP3
ENST00000247584 0.994624875627095 0.327544944990809 -0.0454918416626469 ENSG00000127124 HIVEP3
ENST00000460604 0.99983953845552 0.913482355486793 0.00582706541146244 ENSG00000127124 HIVEP3
ENST00000429157 0.994624875627095 0.34650920662636 -0.0440123563886564 ENSG00000127124 HIVEP3
ENST00000491442 0.99983953845552 0.69067800943175 -0.0236603950172127 ENSG00000127124 HIVEP3
ENST00000489103 0.99983953845552 0.828430943331308 0.0115327444700044 ENSG00000127124 HIVEP3
ENST00000479350 0.994624875627095 0.150814395882668 -0.100498121950669 ENSG00000127124 HIVEP3
ENST00000372571 0.994624875627095 0.0797786089614842 -0.0857424043107318 ENSG00000198815 FOXJ3
ENST00000372572 0.994624875627095 0.130221710186716 -0.0570417024380224 ENSG00000198815 FOXJ3
ENST00000372573 0.994624875627095 0.126242283205374 -0.0577014607603413 ENSG00000198815 FOXJ3
ENST00000361346 0.994624875627095 0.134995903547687 -0.0563319588504536 ENSG00000198815 FOXJ3
ENST00000361776 0.994624875627095 0.134995903547687 -0.0563319588504536 ENSG00000198815 FOXJ3
ENST00000545068 0.994624875627095 0.126068276840103 -0.0602216564833491 ENSG00000198815 FOXJ3
ENST00000445886 0.99983953845552 0.575856844925433 -0.027507288454398 ENSG00000198815 FOXJ3
ENST00000372562 0.995778782912652 0.506712117897261 -0.040666070621045 ENSG00000127125 PPCS
ENST00000455780 0.99983953845552 0.656660064422327 -0.0270843577229274 ENSG00000127125 PPCS
ENST00000372560 0.99983953845552 0.895554926601859 0.00978438294914446 ENSG00000127125 PPCS
ENST00000472013 0.99983953845552 0.641348019610034 -0.0283844395013969 ENSG00000127125 PPCS
ENST00000372561 0.99983953845552 0.656662839539391 -0.0270893454443426 ENSG00000127125 PPCS
ENST00000372556 0.99983953845552 0.656662839539391 -0.0270893454443426 ENSG00000127125 PPCS
ENST00000471420 0.999755020950697 0.560780231178847 -0.0364972755283739 ENSG00000127125 PPCS
ENST00000482168 0.99983953845552 0.975724739027147 0.00206212885713684 ENSG00000127125 PPCS
ENST00000469615 0.994624875627095 0.324284683577216 -0.0683815615344678 ENSG00000127125 PPCS
ENST00000304979 0.99983953845552 0.739493118821154 0.0182031465380247 ENSG00000171960 PPIH
ENST00000372550 0.994624875627095 0.443210136841534 0.0467520114618285 ENSG00000171960 PPIH
ENST00000440068 0.994624875627095 0.341422694493216 0.0586493640085821 ENSG00000171960 PPIH
ENST00000372549 0.99983953845552 0.649648301460782 0.0307353525307809 ENSG00000171960 PPIH
ENST00000455203 0.994624875627095 0.433186227357808 0.0484033646048389 ENSG00000171960 PPIH
ENST00000436387 0.99983953845552 0.917738123602275 0.0070410210019253 ENSG00000171960 PPIH
ENST00000461351 0.99983953845552 0.787411848246106 0.0176953651292543 ENSG00000171960 PPIH
ENST00000321358 0.99983953845552 0.835591219522555 0.00410484451782664 ENSG00000065978 YBX1
ENST00000332220 0.994624875627095 0.40321363932631 0.0180679028442722 ENSG00000065978 YBX1
ENST00000436427 0.99983953845552 0.872205751316976 0.00356657316950619 ENSG00000065978 YBX1
ENST00000467957 0.994624875627095 0.380235474791475 0.0219240630146376 ENSG00000065978 YBX1
ENST00000397054 0.99983953845552 0.830784401521341 0.00841369699769331 ENSG00000117385 LEPRE1
ENST00000460031 0.99983953845552 0.828546823767337 0.00852656009662387 ENSG00000117385 LEPRE1
ENST00000236040 0.99983953845552 0.828552164142566 0.00852668438879197 ENSG00000117385 LEPRE1
ENST00000495874 0.99983953845552 0.828552164142566 0.00852668438879197 ENSG00000117385 LEPRE1
ENST00000296388 0.99983953845552 0.828552164142566 0.00852668438879197 ENSG00000117385 LEPRE1
ENST00000462474 0.99983953845552 0.804952735181823 0.0138715297002052 ENSG00000117385 LEPRE1
ENST00000472802 0.99983953845552 0.65293860593777 0.027594815525937 ENSG00000117385 LEPRE1
ENST00000431412 0.994624875627095 0.259108254645659 0.0466295542777721 ENSG00000117385 LEPRE1
ENST00000460831 0.99983953845552 0.675559184210517 0.0243740642247302 ENSG00000117385 LEPRE1
ENST00000481465 0.994624875627095 0.317956224440529 0.0471893632682275 ENSG00000117385 LEPRE1
ENST00000447502 0.994624875627095 0.295165905417122 0.0493301193994667 ENSG00000117385 LEPRE1
ENST00000463465 0.994624875627095 0.492739400271888 0.0290972508795435 ENSG00000117385 LEPRE1
ENST00000372526 0.99983953845552 0.613899287475882 -0.0251661736034703 ENSG00000117385 LEPRE1
ENST00000492956 0.99983953845552 0.622163397798613 -0.0254812939596983 ENSG00000117385 LEPRE1
ENST00000372525 0.994624875627095 0.492216151059822 -0.0486437269440144 ENSG00000164008 C1orf50
ENST00000464081 0.994624875627095 0.360915154626243 -0.0589194301348968 ENSG00000164008 C1orf50
ENST00000603943 0.994624875627095 0.390622649107622 -0.0554144364315677 ENSG00000164008 C1orf50
ENST00000536543 0.994624875627095 0.384574096610696 -0.0559964465261736 ENSG00000164008 C1orf50
ENST00000372521 0.957738150634171 0.0138967798768463 0.185014637082228 ENSG00000177868 CCDC23
ENST00000537227 0.957738150634171 0.0253075089550301 0.167296079043952 ENSG00000177868 CCDC23
ENST00000487556 0.994624875627095 0.0883597878394169 0.0926750340992704 ENSG00000164010 ERMAP
ENST00000372517 0.994624875627095 0.0883597878394169 0.0926750340992704 ENSG00000164010 ERMAP
ENST00000372514 0.994624875627095 0.393457850807267 0.0514922719111097 ENSG00000164010 ERMAP
ENST00000328249 0.99983953845552 0.785587230339415 0.0171646879346618 ENSG00000164010 ERMAP
ENST00000414798 0.99983953845552 0.871221072827775 0.0106142576875742 ENSG00000228192 RP11-342M1.3
ENST00000416809 0.99983953845552 0.780796906014581 0.0186326147164887 ENSG00000228192 RP11-342M1.3
ENST00000425076 0.99983953845552 0.98574798330143 -0.00123739345182675 ENSG00000228192 RP11-342M1.3
ENST00000444563 0.99983953845552 0.98574798330143 -0.00123739345182675 ENSG00000228192 RP11-342M1.3
ENST00000372508 0.99983953845552 0.779553298007166 -0.020796326984119 ENSG00000164011 ZNF691
ENST00000372507 0.99983953845552 0.779553298007166 -0.020796326984119 ENSG00000164011 ZNF691
ENST00000372506 0.99983953845552 0.779553298007166 -0.020796326984119 ENSG00000164011 ZNF691
ENST00000397044 0.99983953845552 0.804863279967146 -0.0185425977156681 ENSG00000164011 ZNF691
ENST00000372504 0.99983953845552 0.779553298007166 -0.020796326984119 ENSG00000164011 ZNF691
ENST00000426263 0.994624875627095 0.442453057334239 -0.0346142187456002 ENSG00000117394 SLC2A1
ENST00000475162 0.994624875627095 0.475888194666268 -0.0374447542613872 ENSG00000117394 SLC2A1
ENST00000439722 0.99983953845552 0.77745533296031 -0.0180914597885696 ENSG00000117394 SLC2A1
ENST00000415851 0.99983953845552 0.607251909067535 -0.0297967424623213 ENSG00000117394 SLC2A1
ENST00000372500 0.99983953845552 0.900566611116866 -0.00795642358094933 ENSG00000117394 SLC2A1
ENST00000431635 0.994624875627095 0.0749395784876612 0.063636659910353 ENSG00000117395 EBNA1BP2
ENST00000236051 0.994624875627095 0.0804732081048801 0.0623983190911828 ENSG00000117395 EBNA1BP2
ENST00000463906 0.994624875627095 0.431826522617995 0.0373870862923309 ENSG00000117395 EBNA1BP2
ENST00000491223 0.977157289955095 0.0419224009839386 0.0881483366260678 ENSG00000117395 EBNA1BP2
ENST00000472982 0.984981425085265 0.0612638141507601 0.0825817901014778 ENSG00000117395 EBNA1BP2
ENST00000483082 0.985680679532932 0.0614690389685017 0.0844253311280328 ENSG00000117395 EBNA1BP2
ENST00000461557 0.994624875627095 0.0820553589547948 0.0807354315668943 ENSG00000117395 EBNA1BP2
ENST00000372492 0.994624875627095 0.173878430819366 0.0997161756707904 ENSG00000243710 WDR65
ENST00000310955 0.99983953845552 0.63084772267109 0.0312708851829977 ENSG00000117399 CDC20
ENST00000372462 0.99983953845552 0.617389698727012 0.032519176779645 ENSG00000117399 CDC20
ENST00000478882 0.99983953845552 0.861332888489061 -0.0128434583268339 ENSG00000117399 CDC20
ENST00000482046 0.99983953845552 0.891807433755978 0.0104340546965518 ENSG00000117399 CDC20
ENST00000372458 0.99983953845552 0.754013663108847 0.0107570343862918 ENSG00000066322 ELOVL1
ENST00000413844 0.99983953845552 0.754138535018861 0.0107540704831211 ENSG00000066322 ELOVL1
ENST00000468865 0.994624875627095 0.456907914457284 0.0316766723475516 ENSG00000066322 ELOVL1
ENST00000464204 0.99983953845552 0.742303249919089 0.0111482093224822 ENSG00000066322 ELOVL1
ENST00000470968 0.99983953845552 0.72961987192763 0.011655686119831 ENSG00000066322 ELOVL1
ENST00000487209 0.99983953845552 0.708786003734263 0.0127253419965779 ENSG00000066322 ELOVL1
ENST00000470769 0.99983953845552 0.748061318750811 0.0112251984257397 ENSG00000066322 ELOVL1
ENST00000497569 0.99983953845552 0.929415092221095 0.00312611621231521 ENSG00000066322 ELOVL1
ENST00000482302 0.99983953845552 0.72577769514958 0.0123867002588613 ENSG00000066322 ELOVL1
ENST00000497050 0.99983953845552 0.895564161184647 0.00457176635318343 ENSG00000066322 ELOVL1
ENST00000478481 0.99983953845552 0.571275924833702 0.0275406045113031 ENSG00000066322 ELOVL1
ENST00000479439 0.99983953845552 0.810483494649226 0.00940735769321689 ENSG00000066322 ELOVL1
ENST00000465321 0.99983953845552 0.715099672658424 0.0137644330329786 ENSG00000066322 ELOVL1
ENST00000479686 0.99983953845552 0.64822968673855 0.0177500733388868 ENSG00000066322 ELOVL1
ENST00000496932 0.99983953845552 0.611711457070235 0.0197832745170756 ENSG00000066322 ELOVL1
ENST00000290663 0.994624875627095 0.449394445798457 0.0281391569996075 ENSG00000159479 MED8
ENST00000372457 0.994624875627095 0.442312287123836 0.0285336435073714 ENSG00000159479 MED8
ENST00000372455 0.99957157471323 0.553634633586995 0.0227025017591771 ENSG00000159479 MED8
ENST00000436713 0.994624875627095 0.368859555915263 0.0382127562818972 ENSG00000229431 RP1-92O14.6
ENST00000460803 0.99983953845552 0.901813150463072 -0.00736831907576049 ENSG00000159479 MED8
ENST00000473560 0.99983953845552 0.591056785750647 0.0235458070327955 ENSG00000159479 MED8
ENST00000310739 0.994624875627095 0.111496661754977 -0.113386116170881 ENSG00000198198 SZT2
ENST00000372450 0.994624875627095 0.111496661754977 -0.113386116170881 ENSG00000198198 SZT2
ENST00000357658 0.957738150634171 0.0235192390839147 -0.149062583902191 ENSG00000198198 SZT2
ENST00000406439 0.972457686388668 0.0343688577489883 -0.135134428946983 ENSG00000198198 SZT2
ENST00000562955 0.994624875627095 0.310450000725611 -0.0307228004721201 ENSG00000198198 SZT2
ENST00000470139 0.994624875627095 0.105550405711301 -0.101592876600872 ENSG00000198198 SZT2
ENST00000372442 0.99983953845552 0.977875150694496 -0.000887295925937066 ENSG00000198198 SZT2
ENST00000460536 0.994624875627095 0.17379049926821 0.0537184773013085 ENSG00000198198 SZT2
ENST00000583037 0.994624875627095 0.385643176628684 0.0380800693899517 ENSG00000178922 HYI
ENST00000483618 0.998433533278901 0.539774367086935 0.0454310006289939 ENSG00000178922 HYI
ENST00000372425 0.994624875627095 0.385643176628684 0.0380800693899517 ENSG00000178922 HYI
ENST00000372433 0.994624875627095 0.304469052972639 0.0458584069843359 ENSG00000178922 HYI
ENST00000372434 0.994624875627095 0.355564626203084 0.0407272941182395 ENSG00000178922 HYI
ENST00000470662 0.994624875627095 0.227318400347795 0.0564633494422514 ENSG00000178922 HYI
ENST00000487366 0.994624875627095 0.217331118856258 0.0574773560849939 ENSG00000178922 HYI
ENST00000372430 0.994624875627095 0.306510752772103 0.0460669461640646 ENSG00000178922 HYI
ENST00000372432 0.994624875627095 0.388481177577851 0.0377551682676512 ENSG00000178922 HYI
ENST00000372427 0.994624875627095 0.371146689567122 0.0391372654569462 ENSG00000178922 HYI
ENST00000372426 0.994624875627095 0.236262915071155 0.0549552319009393 ENSG00000178922 HYI
ENST00000486909 0.994624875627095 0.337086329934429 0.0421000584250488 ENSG00000178922 HYI
ENST00000496142 0.994624875627095 0.278735110782186 0.071834311316825 ENSG00000178922 HYI
ENST00000469587 0.99983953845552 0.581315054478564 0.0336532929898127 ENSG00000178922 HYI
ENST00000496043 0.99983953845552 0.737034864019106 -0.0176987439633616 ENSG00000142949 PTPRF
ENST00000481019 0.99983953845552 0.713839715216874 -0.0191386108227454 ENSG00000142949 PTPRF
ENST00000359947 0.994624875627095 0.354347087739284 0.0263817975239231 ENSG00000142949 PTPRF
ENST00000438120 0.994624875627095 0.40506577971112 0.0254504952959959 ENSG00000142949 PTPRF
ENST00000436724 0.99983953845552 0.745050219916577 0.0144524146614004 ENSG00000142949 PTPRF
ENST00000372405 0.99983953845552 0.771270109800822 0.0128290328760291 ENSG00000142949 PTPRF
ENST00000372413 0.994624875627095 0.316652924880947 0.0277815279659212 ENSG00000142949 PTPRF
ENST00000372414 0.994624875627095 0.316652924880947 0.0277815279659212 ENSG00000142949 PTPRF
ENST00000437607 0.99983953845552 0.936127430422742 0.00352778034718308 ENSG00000142949 PTPRF
ENST00000467464 0.994624875627095 0.431977346483079 0.0414733774302296 ENSG00000142949 PTPRF
ENST00000412568 0.994624875627095 0.377854174757218 0.0279547142038968 ENSG00000142949 PTPRF
ENST00000429895 0.994624875627095 0.342474567397382 0.0267314939012333 ENSG00000142949 PTPRF
ENST00000414879 0.994624875627095 0.351050108858721 0.0277940105227185 ENSG00000142949 PTPRF
ENST00000422171 0.994624875627095 0.351050108858721 0.0277940105227185 ENSG00000142949 PTPRF
ENST00000496447 0.994624875627095 0.423622921876891 0.0247121019529165 ENSG00000142949 PTPRF
ENST00000372407 0.994624875627095 0.450719302273499 0.0232145940782126 ENSG00000142949 PTPRF
ENST00000463041 0.978862094192677 0.0544591876183786 0.122593916575544 ENSG00000142949 PTPRF
ENST00000477970 0.99983953845552 0.673177666242279 -0.014073879527519 ENSG00000142949 PTPRF
ENST00000372396 0.977157289955095 0.0422919248752208 -0.0729164224066571 ENSG00000066135 KDM4A
ENST00000463151 0.977157289955095 0.0462743079078286 -0.109978284843509 ENSG00000066135 KDM4A
ENST00000485249 0.983305216845394 0.0580800673676458 -0.116354328901426 ENSG00000066135 KDM4A
ENST00000481296 0.99983953845552 0.700869900237121 -0.0293453950854405 ENSG00000066135 KDM4A
ENST00000398804 0.994624875627095 0.307243437765284 -0.056143858122906 ENSG00000236200 KDM4A-AS1
ENST00000439057 0.994624875627095 0.252192833298756 -0.0631555462061378 ENSG00000236200 KDM4A-AS1
ENST00000434346 0.994624875627095 0.164032511121061 -0.0937406090072872 ENSG00000236200 KDM4A-AS1
ENST00000453015 0.994624875627095 0.406667806074814 -0.0539455754270101 ENSG00000236200 KDM4A-AS1
ENST00000418149 0.994624875627095 0.116968734530129 -0.094701959476026 ENSG00000236200 KDM4A-AS1
ENST00000532911 0.99983953845552 0.844279387706376 -0.011563702763607 ENSG00000126091 ST3GAL3
ENST00000489897 0.99983953845552 0.925665736852937 0.00435988639070259 ENSG00000126091 ST3GAL3
ENST00000372374 0.99983953845552 0.958001418557941 0.00231634236854993 ENSG00000126091 ST3GAL3
ENST00000372375 0.99983953845552 0.958001418557941 0.00231634236854993 ENSG00000126091 ST3GAL3
ENST00000545417 0.99983953845552 0.958001418557941 0.00231634236854993 ENSG00000126091 ST3GAL3
ENST00000372377 0.99983953845552 0.958001418557941 0.00231634236854993 ENSG00000126091 ST3GAL3
ENST00000361392 0.99983953845552 0.958001418557941 0.00231634236854993 ENSG00000126091 ST3GAL3
ENST00000361400 0.99983953845552 0.958001418557941 0.00231634236854993 ENSG00000126091 ST3GAL3
ENST00000353126 0.99983953845552 0.958001418557941 0.00231634236854993 ENSG00000126091 ST3GAL3
ENST00000530154 0.99983953845552 0.852945404964398 -0.00901413890434201 ENSG00000126091 ST3GAL3
ENST00000262915 0.99983953845552 0.958001418557941 0.00231634236854993 ENSG00000126091 ST3GAL3
ENST00000330208 0.99983953845552 0.958001418557941 0.00231634236854993 ENSG00000126091 ST3GAL3
ENST00000335430 0.99983953845552 0.958001418557941 0.00231634236854993 ENSG00000126091 ST3GAL3
ENST00000351035 0.99983953845552 0.958001418557941 0.00231634236854993 ENSG00000126091 ST3GAL3
ENST00000479383 0.99983953845552 0.815269945725834 -0.0137726284376021 ENSG00000126091 ST3GAL3
ENST00000347631 0.99983953845552 0.930903966368294 0.004046870757566 ENSG00000126091 ST3GAL3
ENST00000484868 0.99983953845552 0.793468914726352 -0.0162727338255723 ENSG00000126091 ST3GAL3
ENST00000461066 0.99983953845552 0.793089455390585 -0.0155165663627634 ENSG00000126091 ST3GAL3
ENST00000533997 0.99983953845552 0.714930660721668 0.0176735322793147 ENSG00000126091 ST3GAL3
ENST00000469715 0.99983953845552 0.714930660721668 0.0176735322793147 ENSG00000126091 ST3GAL3
ENST00000490541 0.99983953845552 0.714930660721668 0.0176735322793147 ENSG00000126091 ST3GAL3
ENST00000528371 0.99983953845552 0.714930660721668 0.0176735322793147 ENSG00000126091 ST3GAL3
ENST00000530581 0.99983953845552 0.714930660721668 0.0176735322793147 ENSG00000126091 ST3GAL3
ENST00000531816 0.99983953845552 0.714930660721668 0.0176735322793147 ENSG00000126091 ST3GAL3
ENST00000531993 0.99983953845552 0.714930660721668 0.0176735322793147 ENSG00000126091 ST3GAL3
ENST00000533212 0.99983953845552 0.714930660721668 0.0176735322793147 ENSG00000126091 ST3GAL3
ENST00000533933 0.99983953845552 0.714930660721668 0.0176735322793147 ENSG00000126091 ST3GAL3
ENST00000372369 0.99983953845552 0.714930660721668 0.0176735322793147 ENSG00000126091 ST3GAL3
ENST00000372372 0.99983953845552 0.714930660721668 0.0176735322793147 ENSG00000126091 ST3GAL3
ENST00000372368 0.99983953845552 0.714930660721668 0.0176735322793147 ENSG00000126091 ST3GAL3
ENST00000372367 0.99983953845552 0.714930660721668 0.0176735322793147 ENSG00000126091 ST3GAL3
ENST00000372366 0.99983953845552 0.714930660721668 0.0176735322793147 ENSG00000126091 ST3GAL3
ENST00000372365 0.99983953845552 0.714930660721668 0.0176735322793147 ENSG00000126091 ST3GAL3
ENST00000361746 0.99983953845552 0.714930660721668 0.0176735322793147 ENSG00000126091 ST3GAL3
ENST00000332628 0.99983953845552 0.714930660721668 0.0176735322793147 ENSG00000126091 ST3GAL3
ENST00000531451 0.99983953845552 0.714630158062173 0.0177057093107049 ENSG00000126091 ST3GAL3
ENST00000372362 0.99983953845552 0.714630158062173 0.0177057093107049 ENSG00000126091 ST3GAL3
ENST00000361812 0.99983953845552 0.714630158062173 0.0177057093107049 ENSG00000126091 ST3GAL3
ENST00000461375 0.99983953845552 0.974594244791553 -0.00167359415865597 ENSG00000126091 ST3GAL3
ENST00000490502 0.960712333473599 0.026015423832049 0.130252164434153 ENSG00000126091 ST3GAL3
ENST00000495482 0.994624875627095 0.281320384196654 0.0813214176041029 ENSG00000126091 ST3GAL3
ENST00000372343 0.99983953845552 0.848896404250292 -0.00927699366703351 ENSG00000117408 IPO13
ENST00000489773 0.99983953845552 0.741430971015616 0.0220011476886685 ENSG00000117408 IPO13
ENST00000492152 0.99983953845552 0.887384873470362 0.0106272587879996 ENSG00000117408 IPO13
ENST00000372339 0.994624875627095 0.117701213757055 -0.118831466567638 ENSG00000117408 IPO13
ENST00000471934 0.994624875627095 0.110115878158091 0.118580640197167 ENSG00000132768 DPH2
ENST00000476260 0.983305216845394 0.058626102783132 0.135952139210403 ENSG00000132768 DPH2
ENST00000255108 0.977157289955095 0.045706354460001 0.121886916591418 ENSG00000132768 DPH2
ENST00000412950 0.960712333473599 0.0281705113440081 0.13922027064529 ENSG00000132768 DPH2
ENST00000524776 0.960712333473599 0.0281705113440081 0.13922027064529 ENSG00000132768 DPH2
ENST00000495421 0.977157289955095 0.045706354460001 0.121886916591418 ENSG00000132768 DPH2
ENST00000530988 0.994624875627095 0.0739558963482867 0.133665600034094 ENSG00000132768 DPH2
ENST00000527567 0.978540020856306 0.0540820376184107 0.141772786811316 ENSG00000132768 DPH2
ENST00000492306 0.978540020856306 0.0521176725564177 0.13956934740975 ENSG00000132768 DPH2
ENST00000490861 0.977157289955095 0.0458020054814487 0.142314932368448 ENSG00000132768 DPH2
ENST00000396758 0.977157289955095 0.045706354460001 0.121886916591418 ENSG00000132768 DPH2
ENST00000477294 0.994624875627095 0.0816786667796479 0.127608751013875 ENSG00000132768 DPH2
ENST00000529729 0.994624875627095 0.0929199425196086 0.118901421684279 ENSG00000132768 DPH2
ENST00000532140 0.994624875627095 0.0709372871725424 0.133135292241697 ENSG00000132768 DPH2
ENST00000534786 0.977157289955095 0.0418726421606781 0.150722738641125 ENSG00000132768 DPH2
ENST00000459879 0.994624875627095 0.149430439298238 0.105084692354764 ENSG00000132768 DPH2
ENST00000527319 0.994624875627095 0.148244504085226 0.106842977550598 ENSG00000132768 DPH2
ENST00000472505 0.994624875627095 0.44864769854401 0.0342001522665316 ENSG00000117410 ATP6V0B
ENST00000472174 0.994624875627095 0.42107829960801 0.0322377273297785 ENSG00000117410 ATP6V0B
ENST00000532642 0.994624875627095 0.408653567081011 0.0331292325170851 ENSG00000117410 ATP6V0B
ENST00000236067 0.994624875627095 0.414251698551875 0.0327365217346553 ENSG00000117410 ATP6V0B
ENST00000471859 0.994624875627095 0.26908441999313 0.0444143558670086 ENSG00000117410 ATP6V0B
ENST00000472277 0.994624875627095 0.317401370437467 0.042123668309401 ENSG00000117410 ATP6V0B
ENST00000461670 0.994624875627095 0.369198671530476 0.0416720793435096 ENSG00000117410 ATP6V0B
ENST00000468183 0.994624875627095 0.414251698551875 0.0327365217346553 ENSG00000117410 ATP6V0B
ENST00000473485 0.994624875627095 0.414251698551875 0.0327365217346553 ENSG00000117410 ATP6V0B
ENST00000496131 0.994624875627095 0.420153927527253 0.0351513424920137 ENSG00000117410 ATP6V0B
ENST00000498208 0.994624875627095 0.236126552265963 0.0561014255286878 ENSG00000117410 ATP6V0B
ENST00000532072 0.994624875627095 0.193547716152277 0.0661719059221921 ENSG00000117410 ATP6V0B
ENST00000498664 0.994624875627095 0.365108642157267 0.0396739038278852 ENSG00000117410 ATP6V0B
ENST00000498543 0.994624875627095 0.394819672818021 0.0542329012564293 ENSG00000117411 B4GALT2
ENST00000372324 0.977157289955095 0.0414920749111651 0.0873988406629902 ENSG00000117411 B4GALT2
ENST00000497866 0.994624875627095 0.107345607550894 0.0952421191223347 ENSG00000117411 B4GALT2
ENST00000434555 0.983305216845394 0.0560566974256605 0.0835600094257167 ENSG00000117411 B4GALT2
ENST00000356836 0.994624875627095 0.0771234156112219 0.0772151233636253 ENSG00000117411 B4GALT2
ENST00000309519 0.994624875627095 0.0650523535902505 0.0817716665810307 ENSG00000117411 B4GALT2
ENST00000485678 0.994624875627095 0.181295643472887 0.070035086905672 ENSG00000117411 B4GALT2
ENST00000481924 0.977157289955095 0.0427627392975333 0.128188408678881 ENSG00000117411 B4GALT2
ENST00000486064 0.99983953845552 0.635037734939923 0.0355853257349706 ENSG00000159214 CCDC24
ENST00000372307 0.99983953845552 0.834855743622708 -0.0136729273925104 ENSG00000196517 SLC6A9
ENST00000372318 0.99983953845552 0.793988690320291 0.0196035930131866 ENSG00000159214 CCDC24
ENST00000463846 0.99983953845552 0.793769789462775 0.0196238329692869 ENSG00000159214 CCDC24
ENST00000490563 0.99983953845552 0.793769789462775 0.0196238329692869 ENSG00000159214 CCDC24
ENST00000490064 0.99983953845552 0.844371924164167 0.0148501162938218 ENSG00000159214 CCDC24
ENST00000486504 0.99983953845552 0.915789303848022 0.00797283178378431 ENSG00000159214 CCDC24
ENST00000485811 0.99983953845552 0.993685336475382 0.000601404805121931 ENSG00000159214 CCDC24
ENST00000372306 0.99983953845552 0.917787631492143 0.00673886096890941 ENSG00000196517 SLC6A9
ENST00000466180 0.99983953845552 0.859727491494708 0.0134085833526489 ENSG00000159214 CCDC24
ENST00000372310 0.99983953845552 0.982486778488697 -0.001616775109271 ENSG00000196517 SLC6A9
ENST00000475075 0.99983953845552 0.966099743299201 0.00318944183205044 ENSG00000196517 SLC6A9
ENST00000357730 0.99983953845552 0.641406566148359 -0.0356469582534792 ENSG00000196517 SLC6A9
ENST00000360584 0.99983953845552 0.641406566148359 -0.0356469582534792 ENSG00000196517 SLC6A9
ENST00000537678 0.99983953845552 0.976017566297202 0.0022847392734344 ENSG00000196517 SLC6A9
ENST00000361745 0.994624875627095 0.327317753201113 0.0514547554567083 ENSG00000178028 DMAP1
ENST00000446292 0.994624875627095 0.178488185755697 0.0723076075223236 ENSG00000178028 DMAP1
ENST00000440641 0.994624875627095 0.130856367381929 0.0837762188814573 ENSG00000178028 DMAP1
ENST00000436069 0.99957157471323 0.555633302829745 0.0416945692832555 ENSG00000178028 DMAP1
ENST00000437511 0.994624875627095 0.11187190104563 0.0871194642919716 ENSG00000178028 DMAP1
ENST00000475794 0.994624875627095 0.274258183119027 0.0753458581212838 ENSG00000178028 DMAP1
ENST00000471829 0.994624875627095 0.147708499122224 0.0831145464559861 ENSG00000178028 DMAP1
ENST00000487922 0.994624875627095 0.0673403902375954 0.106019193814951 ENSG00000178028 DMAP1
ENST00000315913 0.994624875627095 0.318299468729244 0.0524246121213153 ENSG00000178028 DMAP1
ENST00000372289 0.994624875627095 0.318299468729244 0.0524246121213153 ENSG00000178028 DMAP1
ENST00000463950 0.99983953845552 0.903743385094729 0.00866513065740333 ENSG00000178028 DMAP1
ENST00000372290 0.994624875627095 0.339081901776163 0.0601122557656626 ENSG00000178028 DMAP1
ENST00000488433 0.994624875627095 0.258094368380082 0.0673359470332453 ENSG00000178028 DMAP1
ENST00000483741 0.99983953845552 0.661183793789207 -0.0327268132000145 ENSG00000178028 DMAP1
ENST00000372257 0.994624875627095 0.392728807339002 -0.03794867939966 ENSG00000117419 ERI3
ENST00000372259 0.995778782912652 0.509918936140687 -0.0311455189726355 ENSG00000117419 ERI3
ENST00000456170 0.997160763304216 0.530240796310971 -0.0298945524328888 ENSG00000117419 ERI3
ENST00000537474 0.994624875627095 0.361604162007569 -0.0415148552049401 ENSG00000117419 ERI3
ENST00000489710 0.99983953845552 0.963582564332555 -0.0024377752615127 ENSG00000117419 ERI3
ENST00000479101 0.99983953845552 0.993040001419601 -0.00047040805008301 ENSG00000117419 ERI3
ENST00000462341 0.99983953845552 0.947271881246523 0.00352045829409813 ENSG00000117419 ERI3
ENST00000452396 0.994624875627095 0.269909459018001 -0.0579953979621546 ENSG00000117419 ERI3
ENST00000495828 0.994624875627095 0.179440163534468 -0.0747456221794309 ENSG00000117419 ERI3
ENST00000457571 0.994624875627095 0.16715597733612 -0.0799765144052706 ENSG00000117419 ERI3
ENST00000355387 0.99983953845552 0.964952442230315 -0.00227070679265036 ENSG00000187147 RNF220
ENST00000361799 0.99983953845552 0.964952442230315 -0.00227070679265036 ENSG00000187147 RNF220
ENST00000372247 0.99983953845552 0.964971240573156 -0.00226887444828425 ENSG00000187147 RNF220
ENST00000443020 0.99983953845552 0.771863280461178 -0.016065621469817 ENSG00000187147 RNF220
ENST00000453863 0.99983953845552 0.987131790737112 0.00109530495167365 ENSG00000187147 RNF220
ENST00000335497 0.99983953845552 0.906317716050471 0.00675839006614102 ENSG00000187147 RNF220
ENST00000440132 0.99983953845552 0.986064056695627 -0.000998269187183507 ENSG00000187147 RNF220
ENST00000474064 0.99983953845552 0.954529428476556 0.00296507940064526 ENSG00000187147 RNF220
ENST00000471494 0.99983953845552 0.905647169634669 0.00709783597306599 ENSG00000187147 RNF220
ENST00000488865 0.99983953845552 0.81030724697281 0.0162750014003535 ENSG00000187147 RNF220
ENST00000497469 0.99983953845552 0.835370700326871 -0.012975566115688 ENSG00000187147 RNF220
ENST00000475378 0.99983953845552 0.624910887595752 -0.028282568680587 ENSG00000187147 RNF220
ENST00000484745 0.99983953845552 0.875973385413382 -0.00837709428126833 ENSG00000187147 RNF220
ENST00000372242 0.99983953845552 0.700035417215038 0.0200213702660316 ENSG00000126106 TMEM53
ENST00000372243 0.99983953845552 0.700035417215038 0.0200213702660316 ENSG00000126106 TMEM53
ENST00000372244 0.99983953845552 0.700035417215038 0.0200213702660316 ENSG00000126106 TMEM53
ENST00000495630 0.99983953845552 0.571124775957917 0.029384269811497 ENSG00000126106 TMEM53
ENST00000474394 0.99983953845552 0.912129326147703 -0.00709659592894293 ENSG00000187147 RNF220
ENST00000480686 0.99983953845552 0.783693267581534 0.0166207625380665 ENSG00000187147 RNF220
ENST00000474956 0.99983953845552 0.892215604057981 0.00917346369768149 ENSG00000187147 RNF220
ENST00000452259 0.99983953845552 0.631710827800861 0.0353874507572666 ENSG00000142945 KIF2C
ENST00000372224 0.99983953845552 0.815798644181447 0.015709052437274 ENSG00000142945 KIF2C
ENST00000493027 0.99983953845552 0.631957740155092 0.0353533328891106 ENSG00000142945 KIF2C
ENST00000372218 0.99983953845552 0.814912938058252 0.0157977507023872 ENSG00000142945 KIF2C
ENST00000455186 0.99983953845552 0.992706386420123 -0.000687037647145984 ENSG00000142945 KIF2C
ENST00000372222 0.99983953845552 0.737337826811145 0.0236718463563819 ENSG00000142945 KIF2C
ENST00000372217 0.99983953845552 0.63585148372521 0.0329406450030261 ENSG00000142945 KIF2C
ENST00000428791 0.999643049413898 0.557463695327065 0.0408554623765309 ENSG00000225721 RP11-269F19.2
ENST00000497035 0.99983953845552 0.940225427161969 0.00192758565898688 ENSG00000142937 RPS8
ENST00000396651 0.99983953845552 0.868018155862298 0.00426056578249126 ENSG00000142937 RPS8
ENST00000372209 0.99983953845552 0.868286953109838 0.00425373499498812 ENSG00000142937 RPS8
ENST00000470475 0.99983953845552 0.619170527685278 0.0149943062752224 ENSG00000142937 RPS8
ENST00000485390 0.99983953845552 0.870011951253502 0.00419919201044456 ENSG00000142937 RPS8
ENST00000464658 0.99983953845552 0.633457884592411 -0.0136176215088195 ENSG00000142937 RPS8
ENST00000484599 0.99983953845552 0.59901840720806 -0.0150770408335572 ENSG00000142937 RPS8
ENST00000474582 0.99983953845552 0.781293804847168 -0.0128921379950481 ENSG00000142937 RPS8
ENST00000372201 0.994624875627095 0.0908386000112614 0.0774209122800433 ENSG00000173846 PLK3
ENST00000465443 0.994624875627095 0.0917611257193222 0.0771300458471001 ENSG00000173846 PLK3
ENST00000476731 0.99983953845552 0.678453925584091 -0.0263438249215787 ENSG00000173846 PLK3
ENST00000492398 0.957738150634171 0.0150704368599662 0.132532785395857 ENSG00000173846 PLK3
ENST00000461358 0.957738150634171 0.0251619226242719 0.145447178999499 ENSG00000173846 PLK3
ENST00000461769 0.987743945990379 0.0622746869615745 0.13308382109684 ENSG00000173846 PLK3
ENST00000493100 0.964413992460195 0.0299126957041778 0.143351861029268 ENSG00000173846 PLK3
ENST00000372200 0.994624875627095 0.442451265103532 -0.0586105767907288 ENSG00000188396 TCTEX1D4
ENST00000450269 0.994624875627095 0.46893665910626 0.0373501231395159 ENSG00000222009 BTBD19
ENST00000453418 0.994624875627095 0.46893665910626 0.0373501231395159 ENSG00000222009 BTBD19
ENST00000409335 0.994624875627095 0.392191357388303 0.0447600073408517 ENSG00000222009 BTBD19
ENST00000439563 0.994624875627095 0.19222755312709 0.0699029134106221 ENSG00000222009 BTBD19
ENST00000485668 0.994624875627095 0.341482359074314 0.0474573261359353 ENSG00000222009 BTBD19
ENST00000482715 0.994624875627095 0.365476183762711 0.0484374289395611 ENSG00000222009 BTBD19
ENST00000475105 0.99983953845552 0.911080272514069 -0.0066681937924767 ENSG00000222009 BTBD19
ENST00000495433 0.99983953845552 0.896980301659865 -0.00851613835623785 ENSG00000222009 BTBD19
ENST00000489976 0.994624875627095 0.2137043568424 -0.0935802441865811 ENSG00000222009 BTBD19
ENST00000464114 0.994624875627095 0.485189504598691 -0.0533409957645213 ENSG00000222009 BTBD19
ENST00000439363 0.995003275957561 0.502434433934278 -0.0403750519380125 ENSG00000070785 EIF2B3
ENST00000360403 0.99983953845552 0.797576806895747 -0.0132876680237734 ENSG00000070785 EIF2B3
ENST00000486491 0.969481894886317 0.0318329870363164 -0.160744722638604 ENSG00000070785 EIF2B3
ENST00000372183 0.99983953845552 0.883901678765729 0.0081042234318477 ENSG00000070785 EIF2B3
ENST00000480675 0.99983953845552 0.623663533547729 0.0310322533742423 ENSG00000070785 EIF2B3
ENST00000477953 0.99983953845552 0.564844130111085 0.0364976497293023 ENSG00000070785 EIF2B3
ENST00000372182 0.994624875627095 0.385674118675364 0.0578052483206029 ENSG00000070785 EIF2B3
ENST00000487532 0.997160763304216 0.531180163331693 0.0431734756083551 ENSG00000070785 EIF2B3
ENST00000497010 0.994624875627095 0.463942978184121 0.0520687456754362 ENSG00000070785 EIF2B3
ENST00000372168 0.994624875627095 0.319035354570956 -0.0586382509893984 ENSG00000126107 HECTD3
ENST00000372172 0.994624875627095 0.138881127059631 -0.0752126986089822 ENSG00000126107 HECTD3
ENST00000486132 0.994624875627095 0.0963328268730197 -0.107876829202505 ENSG00000126107 HECTD3
ENST00000486296 0.99983953845552 0.677699368935033 -0.0278293142969118 ENSG00000126107 HECTD3
ENST00000466423 0.99983953845552 0.572653929581009 -0.0372580868005771 ENSG00000126107 HECTD3
ENST00000487488 0.994624875627095 0.440448858411716 -0.057565143997366 ENSG00000126107 HECTD3
ENST00000246337 0.994624875627095 0.392503422757092 0.0352442661053386 ENSG00000126088 UROD
ENST00000491773 0.994624875627095 0.402287495356251 0.0373981146786264 ENSG00000126088 UROD
ENST00000463092 0.994624875627095 0.351978603352281 0.0418971943302914 ENSG00000126088 UROD
ENST00000461035 0.994624875627095 0.447148271971844 0.0359986317285341 ENSG00000126088 UROD
ENST00000491300 0.994624875627095 0.430060669112851 0.0331634842623251 ENSG00000126088 UROD
ENST00000434478 0.994624875627095 0.409258966266745 0.035365760580998 ENSG00000126088 UROD
ENST00000494399 0.994624875627095 0.392330303649865 0.035249007936664 ENSG00000126088 UROD
ENST00000460334 0.994624875627095 0.344528636617136 0.0416801323822588 ENSG00000126088 UROD
ENST00000462688 0.994624875627095 0.397829536481731 0.035514947196496 ENSG00000126088 UROD
ENST00000460906 0.994624875627095 0.339661083429148 0.0419905286811826 ENSG00000126088 UROD
ENST00000490385 0.994624875627095 0.347645274907696 0.0413029439468065 ENSG00000126088 UROD
ENST00000469548 0.994624875627095 0.296022573394416 0.0432929017413238 ENSG00000126088 UROD
ENST00000486699 0.994624875627095 0.301403142697684 0.0428228114002352 ENSG00000126088 UROD
ENST00000478467 0.994624875627095 0.270633629066406 0.0457184837890285 ENSG00000126088 UROD
ENST00000428106 0.994624875627095 0.264236100199035 0.0464112984575797 ENSG00000126088 UROD
ENST00000496439 0.994624875627095 0.271042671285152 0.0484757239375483 ENSG00000126088 UROD
ENST00000473012 0.994624875627095 0.302827766030516 0.0457437567433637 ENSG00000126088 UROD
ENST00000472254 0.99983953845552 0.889639288355955 0.00934124503264594 ENSG00000126088 UROD
ENST00000466193 0.995778782912652 0.511227910096464 0.0480231203708488 ENSG00000126088 UROD
ENST00000465678 0.99983953845552 0.562831284762718 0.0423638714458448 ENSG00000126088 UROD
ENST00000528332 0.99983953845552 0.727846623650386 0.0260014471670342 ENSG00000132781 MUTYH
ENST00000529984 0.99983953845552 0.727846623650386 0.0260014471670342 ENSG00000132781 MUTYH
ENST00000372110 0.99983953845552 0.75384244902382 0.0234537147130765 ENSG00000132781 MUTYH
ENST00000372115 0.99983953845552 0.755084889169446 0.0233059767685126 ENSG00000132781 MUTYH
ENST00000481571 0.99983953845552 0.75384244902382 0.0234537147130765 ENSG00000132781 MUTYH
ENST00000372098 0.99983953845552 0.75384244902382 0.0234537147130765 ENSG00000132781 MUTYH
ENST00000355498 0.99983953845552 0.850927497122813 0.0142223812885634 ENSG00000132781 MUTYH
ENST00000475516 0.99983953845552 0.87660268364333 0.0117575308677867 ENSG00000132781 MUTYH
ENST00000372104 0.99983953845552 0.841478334072168 0.0151534445464785 ENSG00000132781 MUTYH
ENST00000448481 0.99983953845552 0.841478334072168 0.0151534445464785 ENSG00000132781 MUTYH
ENST00000456914 0.99983953845552 0.841691141524782 0.015131805486576 ENSG00000132781 MUTYH
ENST00000354383 0.99983953845552 0.87660268364333 0.0117575308677867 ENSG00000132781 MUTYH
ENST00000488731 0.99983953845552 0.844095595113194 0.0149013266932622 ENSG00000132781 MUTYH
ENST00000372100 0.99983953845552 0.850927497122813 0.0142223812885634 ENSG00000132781 MUTYH
ENST00000450313 0.99983953845552 0.755084889169446 0.0233059767685126 ENSG00000132781 MUTYH
ENST00000531105 0.99983953845552 0.771771253115561 0.0219437087231148 ENSG00000132781 MUTYH
ENST00000528013 0.99983953845552 0.841105032640946 0.0151921360897295 ENSG00000132781 MUTYH
ENST00000412971 0.994624875627095 0.459446643795927 0.0560604853406184 ENSG00000132781 MUTYH
ENST00000461495 0.994624875627095 0.456370155942031 0.0566081174505197 ENSG00000132781 MUTYH
ENST00000372090 0.99983953845552 0.979186286677878 -0.00198391348325714 ENSG00000132773 TOE1
ENST00000401061 0.994624875627095 0.307022841823369 -0.0694357199345437 ENSG00000132763 MMACHC
ENST00000262746 0.99983953845552 0.615392371729152 -0.0115486808985336 ENSG00000117450 PRDX1
ENST00000319248 0.99983953845552 0.619850788972482 -0.0114028937293194 ENSG00000117450 PRDX1
ENST00000372079 0.99983953845552 0.616704487254753 -0.0115035872266897 ENSG00000117450 PRDX1
ENST00000447184 0.99983953845552 0.623781284943801 -0.0114027678067512 ENSG00000117450 PRDX1
ENST00000424390 0.99983953845552 0.622148958938836 -0.0114555899314899 ENSG00000117450 PRDX1
ENST00000483583 0.995778782912652 0.510598631212456 -0.0163968930986382 ENSG00000117450 PRDX1
ENST00000372070 0.99983953845552 0.638279805325191 -0.02231116954062 ENSG00000117448 AKR1A1
ENST00000434299 0.99983953845552 0.895416944306031 0.00714118475108339 ENSG00000117448 AKR1A1
ENST00000496999 0.99983953845552 0.816131364758692 0.0131166643232263 ENSG00000117448 AKR1A1
ENST00000476957 0.99983953845552 0.858443591638288 -0.00880104892538249 ENSG00000117448 AKR1A1
ENST00000481885 0.99983953845552 0.609918374791749 0.028469649448811 ENSG00000117448 AKR1A1
ENST00000351829 0.99983953845552 0.86735925616903 -0.00806495752454624 ENSG00000117448 AKR1A1
ENST00000471651 0.994624875627095 0.432836832850542 0.0451297666969008 ENSG00000117448 AKR1A1
ENST00000497973 0.994624875627095 0.184246059807484 -0.0699710704119572 ENSG00000117448 AKR1A1
ENST00000473038 0.994624875627095 0.201218001675172 -0.0770961905931083 ENSG00000117448 AKR1A1
ENST00000495913 0.994624875627095 0.201899378940925 -0.0783444690249167 ENSG00000117448 AKR1A1
ENST00000487654 0.994624875627095 0.250116520468348 -0.0750139688614125 ENSG00000117448 AKR1A1
ENST00000475919 0.994624875627095 0.178524004737162 -0.0987703168150924 ENSG00000117448 AKR1A1
ENST00000437901 0.99983953845552 0.774101389360528 0.0133376673760698 ENSG00000132780 NASP
ENST00000437362 0.99983953845552 0.780203553099589 0.0129743471682984 ENSG00000132780 NASP
ENST00000464190 0.99983953845552 0.732050642627862 0.0209985586163488 ENSG00000132780 NASP
ENST00000528084 0.994624875627095 0.29796242584017 0.0667111431394897 ENSG00000132780 NASP
ENST00000527359 0.99983953845552 0.963846148391461 0.00204953952388024 ENSG00000132780 NASP
ENST00000525515 0.99983953845552 0.810850891646171 0.0114809877250122 ENSG00000132780 NASP
ENST00000453748 0.99983953845552 0.869467991301944 0.00762269490385785 ENSG00000132780 NASP
ENST00000402363 0.99983953845552 0.914122424056879 0.00463351085705126 ENSG00000132780 NASP
ENST00000537798 0.99983953845552 0.914122424056879 0.00463351085705126 ENSG00000132780 NASP
ENST00000527470 0.994624875627095 0.42905339296383 0.0456860140293793 ENSG00000132780 NASP
ENST00000529333 0.994624875627095 0.469718792742389 0.0417116730869368 ENSG00000132780 NASP
ENST00000531532 0.994624875627095 0.275579558895805 0.0732129521759882 ENSG00000132780 NASP
ENST00000528238 0.99983953845552 0.940444433000848 -0.00329635211322878 ENSG00000132780 NASP
ENST00000534101 0.994624875627095 0.455203051202918 0.0424141871521667 ENSG00000132780 NASP
ENST00000350030 0.99983953845552 0.874088903379904 0.00675639668124878 ENSG00000132780 NASP
ENST00000470768 0.99983953845552 0.596822927779692 0.0295087258602292 ENSG00000132780 NASP
ENST00000372052 0.99983953845552 0.914106244997032 0.00463386255973348 ENSG00000132780 NASP
ENST00000351223 0.99983953845552 0.914106244997032 0.00463386255973348 ENSG00000132780 NASP
ENST00000530073 0.99983953845552 0.973969688612054 0.00169778829490228 ENSG00000132780 NASP
ENST00000481782 0.99983953845552 0.824919751826097 -0.0117139327071238 ENSG00000132780 NASP
ENST00000531612 0.99983953845552 0.936001860163783 0.00441130071350474 ENSG00000132780 NASP
ENST00000527932 0.994624875627095 0.479449065695866 -0.0450051373080687 ENSG00000132780 NASP
ENST00000534450 0.99983953845552 0.735496978471863 -0.0206826697340549 ENSG00000132780 NASP
ENST00000479235 0.99983953845552 0.887777200777389 -0.0080045687325815 ENSG00000159592 GPBP1L1
ENST00000290795 0.994624875627095 0.0724841771833112 -0.0647928682835477 ENSG00000159592 GPBP1L1
ENST00000355105 0.994624875627095 0.0664440259561375 -0.0661387763690726 ENSG00000159592 GPBP1L1
ENST00000467032 0.994624875627095 0.154420255866019 -0.098109063626033 ENSG00000159592 GPBP1L1
ENST00000487436 0.99983953845552 0.789313015958335 -0.0181111697106463 ENSG00000159592 GPBP1L1
ENST00000468724 0.994624875627095 0.49809027933123 -0.0460769682104083 ENSG00000159592 GPBP1L1
ENST00000498128 0.99983953845552 0.778076186400904 -0.0169867238899232 ENSG00000159592 GPBP1L1
ENST00000496278 0.99983953845552 0.837278501987859 -0.0153296940550548 ENSG00000159592 GPBP1L1
ENST00000488278 0.994624875627095 0.145394426515845 -0.0757969312385352 ENSG00000159592 GPBP1L1
ENST00000480941 0.994624875627095 0.128638531076716 -0.0789938483107913 ENSG00000159592 GPBP1L1
ENST00000480083 0.994624875627095 0.118050872221582 -0.0812876035755812 ENSG00000159592 GPBP1L1
ENST00000493083 0.994624875627095 0.142043295388042 -0.0795028554675869 ENSG00000159592 GPBP1L1
ENST00000460859 0.994624875627095 0.124080816871119 -0.0856664548294124 ENSG00000159592 GPBP1L1
ENST00000372025 0.99983953845552 0.68186082746819 0.0260633055464901 ENSG00000159596 TMEM69
ENST00000496366 0.99983953845552 0.869970662792561 0.0106521090697996 ENSG00000159596 TMEM69
ENST00000359942 0.99983953845552 0.670268590519316 -0.0225945947787322 ENSG00000197429 IPP
ENST00000495072 0.998309146384829 0.539601970321279 -0.0397697648315613 ENSG00000197429 IPP
ENST00000396478 0.99957157471323 0.553126576380648 -0.0342260111325304 ENSG00000197429 IPP
ENST00000470809 0.957738150634171 0.0168599576501727 -0.142863945393331 ENSG00000086015 MAST2
ENST00000372009 0.99983953845552 0.606352940270055 -0.0154018671379786 ENSG00000086015 MAST2
ENST00000361297 0.99983953845552 0.600148460727814 -0.0156646531349371 ENSG00000086015 MAST2
ENST00000372008 0.99983953845552 0.615485207527592 0.0181264648988715 ENSG00000086015 MAST2
ENST00000482881 0.997953885760072 0.536754515091661 0.0285884563756073 ENSG00000086015 MAST2
ENST00000467367 0.99983953845552 0.605458557779804 0.0370029733654593 ENSG00000086015 MAST2
ENST00000477968 0.99983953845552 0.703531059035267 -0.027551770850077 ENSG00000086015 MAST2
ENST00000262741 0.994624875627095 0.283243374134543 -0.0661319643898366 ENSG00000117461 PIK3R3
ENST00000372006 0.994624875627095 0.282970464547879 -0.0661474419736984 ENSG00000117461 PIK3R3
ENST00000340332 0.994624875627095 0.282826062995868 -0.0661448898931392 ENSG00000117461 PIK3R3
ENST00000354242 0.994624875627095 0.282826062995868 -0.0661448898931392 ENSG00000117461 PIK3R3
ENST00000420542 0.994624875627095 0.282826062995868 -0.0661448898931392 ENSG00000117461 PIK3R3
ENST00000540385 0.994624875627095 0.143810791553819 -0.101464235771541 ENSG00000117461 PIK3R3
ENST00000423209 0.994624875627095 0.153920439864476 -0.0992636173075564 ENSG00000117461 PIK3R3
ENST00000493202 0.994624875627095 0.398251745112916 -0.0618728816128505 ENSG00000117461 PIK3R3
ENST00000425892 0.994624875627095 0.39567594695639 -0.0626565640492832 ENSG00000117461 PIK3R3
ENST00000396420 0.994624875627095 0.230234212286091 0.0423136684292105 ENSG00000085998 POMGNT1
ENST00000371984 0.994624875627095 0.274780325278103 0.0394119735623741 ENSG00000085998 POMGNT1
ENST00000371992 0.994624875627095 0.226751220779782 0.0426401505967914 ENSG00000085998 POMGNT1
ENST00000475642 0.994624875627095 0.116795719599137 0.101653209025525 ENSG00000085998 POMGNT1
ENST00000535522 0.994624875627095 0.240072374048742 0.047405659401489 ENSG00000085998 POMGNT1
ENST00000371986 0.994624875627095 0.274780325278103 0.0394119735623741 ENSG00000085998 POMGNT1
ENST00000480972 0.99983953845552 0.777587878633696 0.0191291057610688 ENSG00000085998 POMGNT1
ENST00000485714 0.99983953845552 0.77318180926007 0.0154796721922123 ENSG00000085998 POMGNT1
ENST00000463030 0.99983953845552 0.898780412970893 0.00944386286850007 ENSG00000085998 POMGNT1
ENST00000477114 0.994624875627095 0.306825114423757 0.0628167247006535 ENSG00000085998 POMGNT1
ENST00000497439 0.99983953845552 0.919435046647867 0.00523849200693703 ENSG00000085998 POMGNT1
ENST00000489985 0.99983953845552 0.890816500636236 0.0078944314222455 ENSG00000085998 POMGNT1
ENST00000442598 0.99983953845552 0.916036470153353 -0.00756096770724366 ENSG00000085999 RAD54L
ENST00000371975 0.99983953845552 0.919742430581656 -0.00723178968240097 ENSG00000085999 RAD54L
ENST00000496156 0.994624875627095 0.123311015068006 0.0789031073322822 ENSG00000132128 LRRC41
ENST00000343304 0.99983953845552 0.662647752531401 -0.0153375672138213 ENSG00000132128 LRRC41
ENST00000472710 0.994624875627095 0.432057323471003 -0.0302809785998107 ENSG00000132128 LRRC41
ENST00000498402 0.994624875627095 0.127859740943838 -0.0584059739749839 ENSG00000132128 LRRC41
ENST00000469150 0.994624875627095 0.318435555624871 -0.0608053466032841 ENSG00000132128 LRRC41
ENST00000311672 0.978540020856306 0.0497084569882829 0.0617865357043985 ENSG00000173660 UQCRH
ENST00000489056 0.978540020856306 0.0497084569882829 0.0617865357043985 ENSG00000173660 UQCRH
ENST00000486951 0.960712333473599 0.027207912725558 0.0743228049955941 ENSG00000173660 UQCRH
ENST00000496387 0.978540020856306 0.0497084569882829 0.0617865357043985 ENSG00000173660 UQCRH
ENST00000460947 0.994624875627095 0.0822790714782733 0.0591544766676065 ENSG00000173660 UQCRH
ENST00000474844 0.994624875627095 0.122492244018324 0.0955449189517225 ENSG00000117481 NSUN4
ENST00000307089 0.994624875627095 0.245401818132118 0.0675174341838608 ENSG00000117481 NSUN4
ENST00000486270 0.994624875627095 0.316591021529732 0.0643818737755355 ENSG00000117481 NSUN4
ENST00000536062 0.994624875627095 0.185102113093244 0.082973246186936 ENSG00000117481 NSUN4
ENST00000469918 0.994624875627095 0.28439303181827 0.0744803162808983 ENSG00000117481 NSUN4
ENST00000471871 0.994624875627095 0.204929623774913 0.0791500216581735 ENSG00000117481 NSUN4
ENST00000537428 0.994624875627095 0.199869352189058 0.0803681186447109 ENSG00000117481 NSUN4
ENST00000498008 0.994624875627095 0.212668366043514 0.0784471637686064 ENSG00000117481 NSUN4
ENST00000495427 0.994624875627095 0.206555770625844 0.0799664760193513 ENSG00000117481 NSUN4
ENST00000602433 0.994624875627095 0.465440551655251 -0.0508609198091055 ENSG00000269956 MKNK1-AS1
ENST00000342571 0.995778782912652 0.507430718157549 -0.0396290526052706 ENSG00000079277 MKNK1
ENST00000371946 0.99983953845552 0.662243475366108 -0.0225875121168359 ENSG00000079277 MKNK1
ENST00000341183 0.99983953845552 0.650456881964008 -0.0234323308166782 ENSG00000079277 MKNK1
ENST00000371944 0.995778782912652 0.507430718157549 -0.0396290526052706 ENSG00000079277 MKNK1
ENST00000371945 0.99983953845552 0.662243475366108 -0.0225875121168359 ENSG00000079277 MKNK1
ENST00000524749 0.99983953845552 0.688515413734588 -0.0303384802200718 ENSG00000079277 MKNK1
ENST00000528077 0.99983953845552 0.687300755422767 -0.021029161254805 ENSG00000079277 MKNK1
ENST00000428112 0.99983953845552 0.682859480937851 -0.0216203071133523 ENSG00000079277 MKNK1
ENST00000532897 0.994624875627095 0.374137827705917 -0.0648688614698891 ENSG00000079277 MKNK1
ENST00000531355 0.99983953845552 0.65241328733653 -0.0240111398254946 ENSG00000079277 MKNK1
ENST00000532783 0.994624875627095 0.4140214802958 -0.0556517318316671 ENSG00000079277 MKNK1
ENST00000496619 0.99983953845552 0.744577807543999 -0.018264599652871 ENSG00000079277 MKNK1
ENST00000528237 0.99983953845552 0.689540362749875 -0.0278311326186064 ENSG00000079277 MKNK1
ENST00000526513 0.99983953845552 0.991057319813872 0.000640692609394962 ENSG00000079277 MKNK1
ENST00000484301 0.99983953845552 0.758195707754098 0.0182169613462135 ENSG00000079277 MKNK1
ENST00000545730 0.99983953845552 0.588223108818738 -0.02802353626909 ENSG00000079277 MKNK1
ENST00000486716 0.99983953845552 0.730815606163682 0.0208363495475989 ENSG00000079277 MKNK1
ENST00000480531 0.99983953845552 0.788932009197475 0.0203206694299172 ENSG00000079277 MKNK1
ENST00000529170 0.99983953845552 0.812352945737405 0.0145611971226512 ENSG00000079277 MKNK1
ENST00000531769 0.996202188822225 0.522496436546367 -0.0337933256820198 ENSG00000079277 MKNK1
ENST00000465783 0.99983953845552 0.64045675544744 0.0302485677629311 ENSG00000079277 MKNK1
ENST00000474868 0.99983953845552 0.637801151856416 0.030505967258802 ENSG00000079277 MKNK1
ENST00000532110 0.99983953845552 0.709498187547148 0.0242218337806609 ENSG00000079277 MKNK1
ENST00000525888 0.99957157471323 0.553675525248097 0.0388838058688529 ENSG00000079277 MKNK1
ENST00000319928 0.994624875627095 0.136560636009132 -0.0991583865298824 ENSG00000142961 MOB3C
ENST00000271139 0.994624875627095 0.305613603777067 -0.0707534207202777 ENSG00000142961 MOB3C
ENST00000371940 0.994624875627095 0.227798275510925 -0.0807764311633781 ENSG00000142961 MOB3C
ENST00000477318 0.994624875627095 0.139897772072812 -0.108176029479566 ENSG00000142961 MOB3C
ENST00000576409 0.994624875627095 0.273299102824539 -0.0556918415170772 ENSG00000123472 ATPAF1
ENST00000371937 0.994624875627095 0.273497524857726 -0.0556874939982131 ENSG00000123472 ATPAF1
ENST00000574428 0.994624875627095 0.273497524857726 -0.0556874939982131 ENSG00000123472 ATPAF1
ENST00000492233 0.99983953845552 0.831836435536668 -0.0133083932197423 ENSG00000123472 ATPAF1
ENST00000526821 0.994624875627095 0.325947955314758 -0.0576348414113494 ENSG00000123472 ATPAF1
ENST00000542495 0.994624875627095 0.317184942378553 -0.0589524533195072 ENSG00000123472 ATPAF1
ENST00000529214 0.994624875627095 0.317184942378553 -0.0589524533195072 ENSG00000123472 ATPAF1
ENST00000329231 0.994624875627095 0.121966204484064 -0.0829780389534885 ENSG00000123472 ATPAF1
ENST00000534216 0.994624875627095 0.279764931911018 -0.067937961607195 ENSG00000123472 ATPAF1
ENST00000532925 0.994624875627095 0.270157847440087 -0.0687814945665131 ENSG00000123472 ATPAF1
ENST00000474020 0.994624875627095 0.501463917479993 -0.0503942151856414 ENSG00000123472 ATPAF1
ENST00000487193 0.99983953845552 0.609934130751733 -0.0366787011663288 ENSG00000123472 ATPAF1
ENST00000544071 0.99983953845552 0.949257111233427 0.00207997371784084 ENSG00000159658 EFCAB14
ENST00000525633 0.99983953845552 0.642148786399077 -0.0322701517806459 ENSG00000123472 ATPAF1
ENST00000442839 0.999947804600841 0.99835264537745 8.86159098987057e-05 ENSG00000228237 EFCAB14-AS1
ENST00000418985 0.999986765879311 0.998437520434984 8.4107331762432e-05 ENSG00000228237 EFCAB14-AS1
ENST00000371933 0.99983953845552 0.792061526535869 0.00914043134126567 ENSG00000159658 EFCAB14
ENST00000479745 0.99983953845552 0.979099272519112 0.0014226875036571 ENSG00000159658 EFCAB14
ENST00000487741 0.99983953845552 0.822137743020269 0.0123984416072828 ENSG00000159658 EFCAB14
ENST00000481623 0.99983953845552 0.837206494391151 -0.012452841512391 ENSG00000159658 EFCAB14
ENST00000459797 0.994624875627095 0.498814560961934 -0.050665581322082 ENSG00000159658 EFCAB14
ENST00000484461 0.99983953845552 0.819854135468743 -0.0123056804656522 ENSG00000159658 EFCAB14
ENST00000337817 0.99983953845552 0.975421546056256 -0.00202161372413869 ENSG00000123473 STIL
ENST00000360380 0.99983953845552 0.975421546056256 -0.00202161372413869 ENSG00000123473 STIL
ENST00000371877 0.99983953845552 0.975421546056256 -0.00202161372413869 ENSG00000123473 STIL
ENST00000243182 0.99983953845552 0.732343175454627 -0.0225321018722681 ENSG00000123473 STIL
ENST00000396221 0.99983953845552 0.732343175454627 -0.0225321018722681 ENSG00000123473 STIL
ENST00000447475 0.99983953845552 0.671267533422805 -0.0295612962005201 ENSG00000123473 STIL
ENST00000418131 0.99983953845552 0.87950383786945 0.0116383344935652 ENSG00000123473 STIL
ENST00000371873 0.99983953845552 0.669460174182079 -0.0179135622343668 ENSG00000162368 CMPK1
ENST00000371871 0.99983953845552 0.908588640941753 0.00467049936740296 ENSG00000162368 CMPK1
ENST00000471289 0.99983953845552 0.923516086305298 -0.00618839579217679 ENSG00000162368 CMPK1
ENST00000450808 0.99983953845552 0.909234578357839 0.00466873762909703 ENSG00000162368 CMPK1
ENST00000371870 0.995778782912652 0.50940913343992 0.0303800764348616 ENSG00000162368 CMPK1
ENST00000371847 0.99983953845552 0.658873987807226 -0.0318983420343218 ENSG00000132122 SPATA6
ENST00000371843 0.994624875627095 0.343288598274122 -0.0691670402600318 ENSG00000132122 SPATA6
ENST00000603831 0.994624875627095 0.363753822244853 -0.0696818514172286 ENSG00000132122 SPATA6
ENST00000396199 0.994624875627095 0.362980147407466 -0.0666549376516904 ENSG00000132122 SPATA6
ENST00000396153 0.994624875627095 0.226729379706561 -0.0592306287033763 ENSG00000185104 FAF1
ENST00000371778 0.994624875627095 0.237101952717772 -0.0580751417557225 ENSG00000185104 FAF1
ENST00000545823 0.99983953845552 0.743388661742983 -0.0181302468098482 ENSG00000185104 FAF1
ENST00000494400 0.994624875627095 0.274062461672758 -0.0575485585185423 ENSG00000185104 FAF1
ENST00000472808 0.994624875627095 0.109200952065012 0.116301901254787 ENSG00000185104 FAF1
ENST00000487898 0.994624875627095 0.252738074751045 -0.069772658396871 ENSG00000185104 FAF1
ENST00000262662 0.994624875627095 0.187974729082524 0.100722242264395 ENSG00000123080 CDKN2C
ENST00000396148 0.994624875627095 0.157913088373274 0.108093242386046 ENSG00000123080 CDKN2C
ENST00000242719 0.994624875627095 0.145441372498115 -0.0609600578552259 ENSG00000123091 RNF11
ENST00000494873 0.99983953845552 0.572447175248718 -0.0238377050365624 ENSG00000123091 RNF11
ENST00000486691 0.99983953845552 0.85859764325564 -0.00854365311937281 ENSG00000123091 RNF11
ENST00000371730 0.99983953845552 0.851377724815858 -0.00794686673838028 ENSG00000085832 EPS15
ENST00000371733 0.99983953845552 0.851377724815858 -0.00794686673838028 ENSG00000085832 EPS15
ENST00000396122 0.99983953845552 0.602308995695731 -0.0259873377246359 ENSG00000085832 EPS15
ENST00000493793 0.99983953845552 0.751175732233105 0.0201245321142075 ENSG00000085832 EPS15
ENST00000371727 0.994624875627095 0.168024805174904 -0.0881694924518184 ENSG00000085832 EPS15
ENST00000471391 0.994624875627095 0.195599614116822 -0.0830403649681839 ENSG00000085832 EPS15
ENST00000465467 0.994624875627095 0.279821478149988 -0.070478253000018 ENSG00000085832 EPS15
ENST00000371714 0.994624875627095 0.464582413002076 -0.0298503039720508 ENSG00000117859 OSBPL9
ENST00000337809 0.994624875627095 0.487007519498961 -0.0282551361938387 ENSG00000117859 OSBPL9
ENST00000371710 0.994624875627095 0.487007519498961 -0.0282551361938387 ENSG00000117859 OSBPL9
ENST00000447887 0.994624875627095 0.461785961731756 -0.0299943545174422 ENSG00000117859 OSBPL9
ENST00000495776 0.994624875627095 0.461785961731756 -0.0299943545174422 ENSG00000117859 OSBPL9
ENST00000435686 0.994624875627095 0.461785961731756 -0.0299943545174422 ENSG00000117859 OSBPL9
ENST00000435274 0.994624875627095 0.389137606376658 -0.0349126153952375 ENSG00000117859 OSBPL9
ENST00000428468 0.994624875627095 0.461785961731756 -0.0299943545174422 ENSG00000117859 OSBPL9
ENST00000453295 0.994624875627095 0.461785961731756 -0.0299943545174422 ENSG00000117859 OSBPL9
ENST00000489990 0.994624875627095 0.375516711520824 -0.0405184519075181 ENSG00000117859 OSBPL9
ENST00000530544 0.99983953845552 0.631414033213959 -0.0196715814182776 ENSG00000117859 OSBPL9
ENST00000484890 0.994624875627095 0.265791185847823 -0.0655148348207063 ENSG00000117859 OSBPL9
ENST00000534040 0.99983953845552 0.873601375096075 0.00873425166534612 ENSG00000117859 OSBPL9
ENST00000532975 0.99983953845552 0.947682291406267 -0.00346874105307956 ENSG00000117859 OSBPL9
ENST00000527631 0.999989811609739 0.99932443768316 4.50634050732477e-05 ENSG00000117859 OSBPL9
ENST00000531828 0.99983953845552 0.858765511216833 -0.00734560143597205 ENSG00000117859 OSBPL9
ENST00000361556 0.99983953845552 0.909604427433213 -0.00470833365775267 ENSG00000117859 OSBPL9
ENST00000473207 0.99983953845552 0.892764458708645 0.00737403982242877 ENSG00000117859 OSBPL9
ENST00000533884 0.99983953845552 0.875910567736742 0.00855322717197375 ENSG00000117859 OSBPL9
ENST00000481937 0.994624875627095 0.452013088115344 -0.0448444644810602 ENSG00000117859 OSBPL9
ENST00000526917 0.99983953845552 0.935810092331969 0.00428231347215284 ENSG00000117859 OSBPL9
ENST00000462759 0.99983953845552 0.909637639819959 -0.00470612292356042 ENSG00000117859 OSBPL9
ENST00000486942 0.99983953845552 0.988864164273953 -0.000581379214677494 ENSG00000117859 OSBPL9
ENST00000524620 0.994624875627095 0.276177170604532 -0.0698802493676625 ENSG00000117859 OSBPL9
ENST00000528603 0.99983953845552 0.916610059389502 0.00547245121896146 ENSG00000117859 OSBPL9
ENST00000475697 0.99983953845552 0.806657067541849 0.0113949010034138 ENSG00000117859 OSBPL9
ENST00000531061 0.99983953845552 0.811469747342277 0.0152195447893513 ENSG00000117859 OSBPL9
ENST00000531819 0.99983953845552 0.821935899158095 -0.0109868091337651 ENSG00000117859 OSBPL9
ENST00000533825 0.994624875627095 0.465178028850457 -0.04645948347044 ENSG00000117859 OSBPL9
ENST00000440943 0.994624875627095 0.0861201046902109 -0.0682150017317822 ENSG00000078618 NRD1
ENST00000352171 0.994624875627095 0.361696198367436 -0.0236669333390295 ENSG00000078618 NRD1
ENST00000354831 0.994624875627095 0.361696198367436 -0.0236669333390295 ENSG00000078618 NRD1
ENST00000485608 0.994624875627095 0.305043114432585 -0.0302236098841455 ENSG00000078618 NRD1
ENST00000539524 0.994624875627095 0.271885824626147 -0.0311583385780999 ENSG00000078618 NRD1
ENST00000464385 0.99983953845552 0.866140525065107 0.0123307196027383 ENSG00000078618 NRD1
ENST00000588291 0.994624875627095 0.41861700201066 -0.0485158673120701 ENSG00000266993 RP4-657D16.3
ENST00000586761 0.994624875627095 0.348618579347652 -0.0557049231541735 ENSG00000266993 RP4-657D16.3
ENST00000475310 0.99983953845552 0.741261929039411 0.0218548441435051 ENSG00000078618 NRD1
ENST00000497358 0.99983953845552 0.645476532940252 -0.0249798228535732 ENSG00000078618 NRD1
ENST00000544028 0.994624875627095 0.320597644983979 -0.0269755845785116 ENSG00000078618 NRD1
ENST00000591675 0.99983953845552 0.62134289671992 -0.0330171361810015 ENSG00000266993 RP4-657D16.3
ENST00000483007 0.994624875627095 0.13609094443192 -0.0864219942159195 ENSG00000078618 NRD1
ENST00000473805 0.99983953845552 0.751821938943787 0.014360499362616 ENSG00000078618 NRD1
ENST00000475715 0.99983953845552 0.911709906866947 0.00490770567674373 ENSG00000078618 NRD1
ENST00000491410 0.99983953845552 0.922824142570777 0.00380694792905964 ENSG00000078618 NRD1
ENST00000468722 0.99983953845552 0.859110539202575 0.00919358922938609 ENSG00000078618 NRD1
ENST00000371655 0.994624875627095 0.0759495840490278 0.0708616898849694 ENSG00000169213 RAB3B
ENST00000469458 0.99983953845552 0.913902020241804 -0.00519174656113316 ENSG00000117862 TXNDC12
ENST00000371626 0.99983953845552 0.612575222068456 0.018569384523074 ENSG00000117862 TXNDC12
ENST00000472624 0.99983953845552 0.878125320179828 0.00625464590474635 ENSG00000117862 TXNDC12
ENST00000471493 0.99983953845552 0.733031093001584 0.0225192741691751 ENSG00000117862 TXNDC12
ENST00000371614 0.994624875627095 0.105634672227477 0.110135874431537 ENSG00000198841 KTI12
ENST00000425802 0.997160763304216 0.526112387675317 0.0448836821402504 ENSG00000223390 RP11-91A18.4
ENST00000610127 0.99983953845552 0.667572783923969 0.0233986685873072 ENSG00000117862 TXNDC12
ENST00000313334 0.994624875627095 0.208568032308351 -0.0591217609483235 ENSG00000134717 BTF3L4
ENST00000477828 0.994624875627095 0.338648940361384 -0.0510139409695379 ENSG00000134717 BTF3L4
ENST00000489308 0.994624875627095 0.426725342150186 -0.0406513207593819 ENSG00000134717 BTF3L4
ENST00000526132 0.994624875627095 0.373429480212297 -0.0466763471235422 ENSG00000134717 BTF3L4
ENST00000472944 0.994624875627095 0.259178634979212 -0.0539420411341697 ENSG00000134717 BTF3L4
ENST00000524414 0.994624875627095 0.430911515745251 0.0527441799371814 ENSG00000134717 BTF3L4
ENST00000484036 0.994624875627095 0.271990386536572 -0.0588313765223574 ENSG00000134717 BTF3L4
ENST00000533836 0.994624875627095 0.375511328538775 -0.0491289930883633 ENSG00000134717 BTF3L4
ENST00000361625 0.994624875627095 0.0937646692196868 -0.0998097616507231 ENSG00000157077 ZFYVE9
ENST00000357206 0.994624875627095 0.171546924727583 -0.0638579938999621 ENSG00000157077 ZFYVE9
ENST00000287727 0.994624875627095 0.175260601884344 -0.0633349777309322 ENSG00000157077 ZFYVE9
ENST00000371591 0.994624875627095 0.127988464322529 -0.0743358150660869 ENSG00000157077 ZFYVE9
ENST00000469134 0.99983953845552 0.98074356953283 0.00184510683636645 ENSG00000157077 ZFYVE9
ENST00000470844 0.99983953845552 0.676461668691943 0.0258214752123758 ENSG00000154222 CC2D1B
ENST00000371586 0.994624875627095 0.202674395008897 0.0581556953237935 ENSG00000154222 CC2D1B
ENST00000284376 0.994624875627095 0.225178754763793 0.056610717841175 ENSG00000154222 CC2D1B
ENST00000491136 0.994624875627095 0.219708821850066 0.057261278398142 ENSG00000154222 CC2D1B
ENST00000438021 0.99983953845552 0.750898564284299 0.0173887914790046 ENSG00000154222 CC2D1B
ENST00000460261 0.994624875627095 0.278611928642159 0.0557863018004356 ENSG00000154222 CC2D1B
ENST00000450942 0.994624875627095 0.371143294115476 0.048316105296086 ENSG00000154222 CC2D1B
ENST00000460370 0.99983953845552 0.959117689052592 -0.00363553467823076 ENSG00000154222 CC2D1B
ENST00000438831 0.994624875627095 0.25281018538096 0.055077711949029 ENSG00000154222 CC2D1B
ENST00000485966 0.99983953845552 0.811549923058768 -0.0180708023937208 ENSG00000154222 CC2D1B
ENST00000257181 0.994624875627095 0.140422205283872 -0.0700246315887539 ENSG00000134748 PRPF38A
ENST00000487160 0.994624875627095 0.471533439957487 -0.0463422869513437 ENSG00000134748 PRPF38A
ENST00000474048 0.994624875627095 0.117653557128425 -0.0824121977560413 ENSG00000134748 PRPF38A
ENST00000528457 0.994624875627095 0.336443980021756 -0.047590569562584 ENSG00000134744 ZCCHC11
ENST00000527941 0.994624875627095 0.25968576365844 -0.0568747870729508 ENSG00000134744 ZCCHC11
ENST00000257177 0.99983953845552 0.566173346726539 -0.0237902286243908 ENSG00000134744 ZCCHC11
ENST00000371544 0.99983953845552 0.565905855033314 -0.0237827392800168 ENSG00000134744 ZCCHC11
ENST00000466440 0.994624875627095 0.211312631422532 0.0947886825568801 ENSG00000134744 ZCCHC11
ENST00000494469 0.994624875627095 0.176693572819824 0.10371765208523 ENSG00000134744 ZCCHC11
ENST00000531722 0.99983953845552 0.648711993565728 0.0289706987611485 ENSG00000134744 ZCCHC11
ENST00000474453 0.99983953845552 0.781448287281823 0.0177617568054584 ENSG00000134744 ZCCHC11
ENST00000469810 0.99983953845552 0.891672529766666 -0.00835239209725449 ENSG00000134744 ZCCHC11
ENST00000528642 0.994624875627095 0.212356070741982 -0.0539691483262174 ENSG00000134744 ZCCHC11
ENST00000497120 0.994624875627095 0.40408309405124 -0.0623327818562004 ENSG00000134744 ZCCHC11
ENST00000484723 0.994624875627095 0.306043392364375 -0.0444376465604228 ENSG00000134744 ZCCHC11
ENST00000371541 0.994624875627095 0.297334923623592 -0.0496803006690506 ENSG00000134744 ZCCHC11
ENST00000473856 0.994624875627095 0.299360200776941 -0.0547315603661613 ENSG00000134744 ZCCHC11
ENST00000355809 0.994624875627095 0.182321629889156 -0.0865907558639497 ENSG00000134744 ZCCHC11
ENST00000470626 0.99983953845552 0.905060223520823 -0.00853462286250898 ENSG00000134744 ZCCHC11
ENST00000524582 0.99983953845552 0.980938992058918 -0.00170954946255831 ENSG00000134744 ZCCHC11
ENST00000361314 0.995023428296385 0.503695931158319 -0.0444169272565766 ENSG00000116157 GPX7
ENST00000459779 0.99983953845552 0.917281509690616 -0.00747142080222347 ENSG00000116157 GPX7
ENST00000371538 0.99983953845552 0.81337489203138 -0.0142975970427015 ENSG00000162377 COA7
ENST00000486918 0.99983953845552 0.984008359247785 0.00133047604635047 ENSG00000162377 COA7
ENST00000443756 0.994624875627095 0.409158847582515 0.0440837923993857 ENSG00000162378 ZYG11B
ENST00000545132 0.994624875627095 0.184785535596132 0.0750637924007501 ENSG00000162378 ZYG11B
ENST00000294353 0.999643049413898 0.557799193257005 0.0254289387832814 ENSG00000162378 ZYG11B
ENST00000371522 0.99983953845552 0.579209089385892 -0.0296909328703608 ENSG00000121310 ECHDC2
ENST00000460612 0.99983953845552 0.579976896622276 -0.0296272939492602 ENSG00000121310 ECHDC2
ENST00000543419 0.99983953845552 0.887455157818904 0.00991757812851398 ENSG00000121310 ECHDC2
ENST00000463923 0.99983953845552 0.887455157818904 0.00991757812851398 ENSG00000121310 ECHDC2
ENST00000371520 0.99983953845552 0.579614857017295 -0.0296317754509747 ENSG00000121310 ECHDC2
ENST00000358358 0.99983953845552 0.579888260902688 -0.0296278370915488 ENSG00000121310 ECHDC2
ENST00000476477 0.99983953845552 0.5694852219918 -0.0305493332014865 ENSG00000121310 ECHDC2
ENST00000536120 0.99983953845552 0.5694852219918 -0.0305493332014865 ENSG00000121310 ECHDC2
ENST00000479593 0.994624875627095 0.172668812864025 -0.0856094187678236 ENSG00000121310 ECHDC2
ENST00000467988 0.994624875627095 0.495254764034044 -0.0365555476115948 ENSG00000121310 ECHDC2
ENST00000487866 0.994624875627095 0.209025131835699 -0.0836152060460466 ENSG00000121310 ECHDC2
ENST00000486170 0.99983953845552 0.926876830256736 -0.00683136031009603 ENSG00000121310 ECHDC2
ENST00000487851 0.983305216845394 0.056835657747204 -0.122821809534483 ENSG00000121310 ECHDC2
ENST00000541281 0.994624875627095 0.229772016153056 -0.0666740661016368 ENSG00000121310 ECHDC2
ENST00000488268 0.994624875627095 0.221400979427724 -0.0704313317415607 ENSG00000121310 ECHDC2
ENST00000544365 0.994624875627095 0.370176431939952 -0.0516503380048301 ENSG00000121310 ECHDC2
ENST00000495920 0.994624875627095 0.324316539937214 -0.0565893039509572 ENSG00000121310 ECHDC2
ENST00000480312 0.994624875627095 0.211255293900622 -0.0754431402459941 ENSG00000121310 ECHDC2
ENST00000544531 0.994624875627095 0.383879544261698 -0.0521375072270323 ENSG00000121310 ECHDC2
ENST00000542552 0.99983953845552 0.819961349606107 0.0145123810131092 ENSG00000121310 ECHDC2
ENST00000474789 0.99983953845552 0.755819192517975 0.0200160509253354 ENSG00000121310 ECHDC2
ENST00000371514 0.99983953845552 0.825624295536264 0.00957138659524347 ENSG00000116171 SCP2
ENST00000478631 0.99983953845552 0.830490532984536 0.00926240797815747 ENSG00000116171 SCP2
ENST00000528311 0.99983953845552 0.738281440239446 0.0142000162359834 ENSG00000116171 SCP2
ENST00000371509 0.99983953845552 0.742136058492664 0.0140972569672291 ENSG00000116171 SCP2
ENST00000407246 0.99983953845552 0.817926607997821 0.010007454676653 ENSG00000116171 SCP2
ENST00000371513 0.997749971719908 0.535854886729415 -0.0408397417514388 ENSG00000116171 SCP2
ENST00000528809 0.994624875627095 0.477397949737525 0.0522150687296353 ENSG00000116171 SCP2
ENST00000529363 0.99983953845552 0.926848315946529 0.0066076553259915 ENSG00000116171 SCP2
ENST00000430330 0.99983953845552 0.983952605409638 -0.000957188685011531 ENSG00000116171 SCP2
ENST00000408941 0.99983953845552 0.980779895157912 -0.00114811881202976 ENSG00000116171 SCP2
ENST00000478274 0.99983953845552 0.745331644146168 0.0198363156085852 ENSG00000116171 SCP2
ENST00000484100 0.99983953845552 0.904940124084255 0.00573290275817607 ENSG00000116171 SCP2
ENST00000533119 0.99983953845552 0.938344504430778 0.00371413931360853 ENSG00000116171 SCP2
ENST00000435345 0.99983953845552 0.901327322781606 0.0059172710349626 ENSG00000116171 SCP2
ENST00000488965 0.99983953845552 0.966821254963543 0.00198353098846153 ENSG00000116171 SCP2
ENST00000395871 0.99983953845552 0.900621956313344 0.00963422935157456 ENSG00000174348 PODN
ENST00000371500 0.99983953845552 0.900621956313344 0.00963422935157456 ENSG00000174348 PODN
ENST00000312553 0.99983953845552 0.900621956313344 0.00963422935157456 ENSG00000174348 PODN
ENST00000447867 0.99983953845552 0.762793542198183 -0.0231533264093116 ENSG00000232993 RP11-334A14.5
ENST00000371486 0.99983953845552 0.638590124370885 0.030416121703285 ENSG00000157184 CPT2
ENST00000452466 0.977157289955095 0.0409079597137166 0.15179631981333 ENSG00000236723 RP5-1024G6.2
ENST00000294360 0.99804237275142 0.537326333302616 -0.0349279159679143 ENSG00000162384 C1orf123
ENST00000483739 0.994624875627095 0.444893095022362 -0.0452090180316548 ENSG00000162384 C1orf123
ENST00000470385 0.99983953845552 0.614489596448734 -0.029000694895743 ENSG00000162384 C1orf123
ENST00000478839 0.994624875627095 0.366858933120345 -0.0649839225446319 ENSG00000162384 C1orf123
ENST00000489755 0.99983953845552 0.573552975893693 -0.0367743696845164 ENSG00000162384 C1orf123
ENST00000474227 0.99983953845552 0.657905305856902 0.0312238510904218 ENSG00000162384 C1orf123
ENST00000602807 0.99983953845552 0.653372423597203 0.0324345080618557 ENSG00000162384 C1orf123
ENST00000371470 0.997160763304216 0.530258057513039 0.0295803604017677 ENSG00000162385 MAGOH
ENST00000371466 0.997916884289514 0.536693429863634 0.0291126372749975 ENSG00000162385 MAGOH
ENST00000495868 0.994624875627095 0.442149830899988 0.0410203476792378 ENSG00000162385 MAGOH
ENST00000462941 0.99983953845552 0.600722656247846 0.024827805175627 ENSG00000162385 MAGOH
ENST00000306052 0.994624875627095 0.254513602792885 -0.0461512579702111 ENSG00000157193 LRP8
ENST00000529670 0.994624875627095 0.445712670725378 -0.0483080022639146 ENSG00000157193 LRP8
ENST00000371454 0.994624875627095 0.281190711573452 -0.0449724799000334 ENSG00000157193 LRP8
ENST00000465675 0.994624875627095 0.267521978582132 -0.0472095815985987 ENSG00000157193 LRP8
ENST00000354412 0.994624875627095 0.264859142659539 -0.0465627950062498 ENSG00000157193 LRP8
ENST00000480045 0.994624875627095 0.37263597480177 -0.0380257343478931 ENSG00000157193 LRP8
ENST00000347547 0.994624875627095 0.352018391558332 -0.0397086641808971 ENSG00000157193 LRP8
ENST00000459674 0.975503221630119 0.0395174060901413 -0.133208073605874 ENSG00000157193 LRP8
ENST00000460214 0.994624875627095 0.103002201206003 -0.122313672408248 ENSG00000157193 LRP8
ENST00000481431 0.994624875627095 0.14068046709196 -0.111019706556934 ENSG00000157193 LRP8
ENST00000475501 0.994624875627095 0.175078988062728 -0.0943945012342912 ENSG00000157193 LRP8
ENST00000496580 0.99983953845552 0.97003768620148 -0.00236914153994583 ENSG00000157193 LRP8
ENST00000312233 0.978540020856306 0.0515600724071335 -0.100732917923857 ENSG00000174332 GLIS1
ENST00000371429 0.994624875627095 0.221230814567252 -0.0753834757381411 ENSG00000058804 NDC1
ENST00000540001 0.994624875627095 0.221230814567252 -0.0753834757381411 ENSG00000058804 NDC1
ENST00000537333 0.994624875627095 0.331260590653611 -0.0640675285461077 ENSG00000058804 NDC1
ENST00000234725 0.994624875627095 0.38477905566136 -0.0583077312647573 ENSG00000058804 NDC1
ENST00000480952 0.99983953845552 0.947072183668537 -0.00505223887585056 ENSG00000058804 NDC1
ENST00000464950 0.99983953845552 0.737573329736439 -0.0203620138619821 ENSG00000058799 YIPF1
ENST00000371399 0.99983953845552 0.737340723422545 -0.0203785079905505 ENSG00000058799 YIPF1
ENST00000072644 0.99983953845552 0.737340723422545 -0.0203785079905505 ENSG00000058799 YIPF1
ENST00000539954 0.99983953845552 0.918955380131545 -0.00644703968542668 ENSG00000058799 YIPF1
ENST00000469457 0.99983953845552 0.870825836195502 -0.0110237969332136 ENSG00000058799 YIPF1
ENST00000480151 0.99983953845552 0.87261708693617 -0.0108770000469566 ENSG00000058799 YIPF1
ENST00000412288 0.99983953845552 0.750963859449857 0.0220417133112154 ENSG00000058799 YIPF1
ENST00000465897 0.99983953845552 0.740080077032733 0.023107315541495 ENSG00000058799 YIPF1
ENST00000472983 0.994624875627095 0.497587434374788 0.0501594286344203 ENSG00000058799 YIPF1
ENST00000371378 0.99983953845552 0.569937920610291 0.0342158370652746 ENSG00000081870 HSPB11
ENST00000194214 0.99957157471323 0.551430021347995 0.0361288039842174 ENSG00000081870 HSPB11
ENST00000489675 0.994624875627095 0.481401080361352 -0.053160495679755 ENSG00000081870 HSPB11
ENST00000371377 0.99983953845552 0.653922874504333 0.0276353300927433 ENSG00000081870 HSPB11
ENST00000371376 0.99983953845552 0.665556277753269 0.0276552043832207 ENSG00000081870 HSPB11
ENST00000488884 0.994624875627095 0.435885474248785 0.0520577305192228 ENSG00000081870 HSPB11
ENST00000371370 0.99983953845552 0.854604513368001 0.00990473019355379 ENSG00000116212 LRRC42
ENST00000371368 0.99983953845552 0.729324790291343 0.0209229478485351 ENSG00000116212 LRRC42
ENST00000319223 0.99983953845552 0.753555999141143 0.0169712620789266 ENSG00000116212 LRRC42
ENST00000444987 0.994624875627095 0.465522804323949 0.0427948546486237 ENSG00000116212 LRRC42
ENST00000477905 0.99983953845552 0.671380321887963 -0.0313039278323933 ENSG00000116212 LRRC42
ENST00000371348 0.994624875627095 0.417922498548356 0.0295065080232648 ENSG00000116209 TMEM59
ENST00000371344 0.994624875627095 0.4588221372349 0.0292667200284516 ENSG00000116209 TMEM59
ENST00000234831 0.994624875627095 0.498836939267264 0.0219903260222597 ENSG00000116209 TMEM59
ENST00000371341 0.994624875627095 0.440508585231408 0.025107394456744 ENSG00000116209 TMEM59
ENST00000470395 0.99983953845552 0.918102253630495 -0.00573909041653865 ENSG00000116209 TMEM59
ENST00000420738 0.994624875627095 0.274755839424611 0.0353532487754803 ENSG00000116209 TMEM59
ENST00000440019 0.994624875627095 0.274769175252668 0.0353530278955847 ENSG00000116209 TMEM59
ENST00000452421 0.994624875627095 0.27472992631311 0.03535332396501 ENSG00000116209 TMEM59
ENST00000371337 0.994624875627095 0.314060319012589 0.0339327652392094 ENSG00000116209 TMEM59
ENST00000498272 0.994624875627095 0.405809664488685 -0.0545550052594664 ENSG00000116205 TCEANC2
ENST00000234827 0.994624875627095 0.46476144875539 -0.0510671188140091 ENSG00000116205 TCEANC2
ENST00000311841 0.994624875627095 0.385313628417319 -0.0649948450382767 ENSG00000256407 RP11-446E24.4
ENST00000487096 0.99983953845552 0.742262977440765 -0.0132024451045806 ENSG00000116221 MRPL37
ENST00000360840 0.99983953845552 0.934034408762849 0.00322715058126728 ENSG00000116221 MRPL37
ENST00000605337 0.99983953845552 0.975382376798618 0.001199969224167 ENSG00000116221 MRPL37
ENST00000490670 0.99983953845552 0.88031920723074 -0.00616980559236916 ENSG00000116221 MRPL37
ENST00000336230 0.99983953845552 0.934034408762849 0.00322715058126728 ENSG00000116221 MRPL37
ENST00000398219 0.99983953845552 0.585189373681498 0.0332475004341509 ENSG00000116221 MRPL37
ENST00000326956 0.99983953845552 0.605529678479965 -0.0185627836849159 ENSG00000157216 SSBP3
ENST00000528930 0.99983953845552 0.781827161080625 -0.017592565629143 ENSG00000157216 SSBP3
ENST00000417664 0.99983953845552 0.883981365854066 -0.00521347204365997 ENSG00000157216 SSBP3
ENST00000371320 0.99983953845552 0.968525388178949 -0.00136838682671183 ENSG00000157216 SSBP3
ENST00000371319 0.99983953845552 0.906738010600916 -0.00416318531669088 ENSG00000157216 SSBP3
ENST00000533946 0.999827667620051 0.560923796045901 -0.0209140699250413 ENSG00000157216 SSBP3
ENST00000357475 0.99983953845552 0.87246942021541 0.0058361068880948 ENSG00000157216 SSBP3
ENST00000426150 0.99983953845552 0.596326415683955 -0.0231001159270225 ENSG00000157216 SSBP3
ENST00000444533 0.99983953845552 0.851479193386841 0.0125117906489417 ENSG00000157216 SSBP3
ENST00000420121 0.995825383175753 0.516233446311633 -0.0405753268158676 ENSG00000157216 SSBP3
ENST00000530618 0.994624875627095 0.492189238205667 0.0506493033118734 ENSG00000157216 SSBP3
ENST00000533209 0.99983953845552 0.984845093511085 0.000944672868133799 ENSG00000157216 SSBP3
ENST00000525990 0.99983953845552 0.665253437040868 0.0177264563233204 ENSG00000157216 SSBP3
ENST00000528787 0.99983953845552 0.970977659086713 -0.00181300478662294 ENSG00000157216 SSBP3
ENST00000481208 0.977157289955095 0.0403404918290631 0.146847061562857 ENSG00000162390 ACOT11
ENST00000343744 0.994624875627095 0.0823125560663778 0.126008995674958 ENSG00000162390 ACOT11
ENST00000371316 0.978540020856306 0.0475805858960615 0.138394299538867 ENSG00000162390 ACOT11
ENST00000606515 0.994624875627095 0.24026888309732 -0.0589031381574849 ENSG00000271723 MROH7-TTC4
ENST00000425300 0.994624875627095 0.17216210680409 -0.0668601425147812 ENSG00000271723 MROH7-TTC4
ENST00000414150 0.994624875627095 0.158814460603523 -0.0690469115985908 ENSG00000271723 MROH7-TTC4
ENST00000460155 0.994624875627095 0.107183552521281 -0.0794322627573877 ENSG00000271723 MROH7-TTC4
ENST00000371281 0.994624875627095 0.110573386256888 -0.0787292634096186 ENSG00000243725 TTC4
ENST00000486621 0.99983953845552 0.834821839339349 -0.0148152893536309 ENSG00000243725 TTC4
ENST00000371284 0.994624875627095 0.114896283611548 -0.0778246694968087 ENSG00000243725 TTC4
ENST00000486091 0.99983953845552 0.77869128872386 0.0202168275594447 ENSG00000243725 TTC4
ENST00000371269 0.99983953845552 0.806077358296725 0.00905168807728904 ENSG00000116133 DHCR24
ENST00000436604 0.994624875627095 0.353458367350225 0.0387166298548379 ENSG00000116133 DHCR24
ENST00000537443 0.99983953845552 0.69240462422027 0.0172319699123118 ENSG00000116133 DHCR24
ENST00000535035 0.99983953845552 0.89010135534631 0.00591276242450032 ENSG00000116133 DHCR24
ENST00000415336 0.999643049413898 0.558918324121932 -0.0395824741480029 ENSG00000242396 RP11-67L3.5
ENST00000294383 0.994624875627095 0.420936994104218 -0.0300670958518125 ENSG00000162402 USP24
ENST00000407756 0.994624875627095 0.412021464168479 -0.0306529990116171 ENSG00000162402 USP24
ENST00000371250 0.973959104473249 0.0375879259833241 0.112852251103765 ENSG00000162407 PPAP2B
ENST00000472957 0.994624875627095 0.405446050514995 0.0611257476034307 ENSG00000162407 PPAP2B
ENST00000459962 0.99983953845552 0.59556542649991 0.0400272196075947 ENSG00000162407 PPAP2B
ENST00000461655 0.994624875627095 0.138833052245311 0.100172579675433 ENSG00000162407 PPAP2B
ENST00000485760 0.99983953845552 0.727434223740735 -0.0203096732499148 ENSG00000173406 DAB1
ENST00000467509 0.99983953845552 0.655928628573797 -0.0330295145905529 ENSG00000162600 OMA1
ENST00000421528 0.99983953845552 0.711631095192932 -0.0263485003580875 ENSG00000162600 OMA1
ENST00000358603 0.99983953845552 0.924485964287679 -0.00613266536967723 ENSG00000162600 OMA1
ENST00000371226 0.99983953845552 0.916514711277763 0.00680490897604741 ENSG00000162600 OMA1
ENST00000456980 0.99983953845552 0.917149867700468 0.00737731242468466 ENSG00000162600 OMA1
ENST00000467063 0.99983953845552 0.846276689383443 0.0137566589072809 ENSG00000162600 OMA1
ENST00000419242 0.99983953845552 0.660578048370685 0.0312755316741983 ENSG00000162600 OMA1
ENST00000426139 0.99983953845552 0.731387587165123 0.0245594788180291 ENSG00000162600 OMA1
ENST00000453710 0.99983953845552 0.915698091312837 -0.00777675839119579 ENSG00000162600 OMA1
ENST00000482274 0.99983953845552 0.947090496447139 0.00502399726080651 ENSG00000162600 OMA1
ENST00000472487 0.99983953845552 0.870781648071102 0.0081266148105523 ENSG00000162601 MYSM1
ENST00000493821 0.997160763304216 0.526228513329997 0.0319862899307161 ENSG00000162601 MYSM1
ENST00000401044 0.99983953845552 0.892717216631201 0.00730055391129323 ENSG00000162601 MYSM1
ENST00000481973 0.99983953845552 0.736555079614509 0.0257648891893504 ENSG00000162601 MYSM1
ENST00000466774 0.994624875627095 0.466325786787541 -0.0455408463673889 ENSG00000162601 MYSM1
ENST00000483003 0.994624875627095 0.278830342670521 -0.0783730558593874 ENSG00000162601 MYSM1
ENST00000489282 0.994624875627095 0.20843694714141 -0.0924957024349605 ENSG00000162601 MYSM1
ENST00000371222 0.99983953845552 0.588272313610923 0.0196941771716487 ENSG00000177606 JUN
ENST00000474476 0.957738150634171 0.0138202775217459 -0.157607312070202 ENSG00000172456 FGGY
ENST00000371218 0.957738150634171 0.0243682441265173 -0.132717105479569 ENSG00000172456 FGGY
ENST00000495718 0.957738150634171 0.0133446793886487 -0.161042786545579 ENSG00000172456 FGGY
ENST00000303721 0.957738150634171 0.0243682441265173 -0.132717105479569 ENSG00000172456 FGGY
ENST00000430447 0.957738150634171 0.0101986097851891 -0.157683331965876 ENSG00000172456 FGGY
ENST00000371212 0.977157289955095 0.0400070058397742 -0.121860426653395 ENSG00000172456 FGGY
ENST00000475949 0.994624875627095 0.105122237463856 -0.113226355652604 ENSG00000172456 FGGY
ENST00000485720 0.994624875627095 0.278506883642344 -0.0795094911532238 ENSG00000172456 FGGY
ENST00000371210 0.994624875627095 0.0768049995156768 -0.11789503319285 ENSG00000172456 FGGY
ENST00000493891 0.994863228733757 0.502057805573646 -0.048676555701174 ENSG00000172456 FGGY
ENST00000476939 0.99983953845552 0.575711480090952 -0.041333609369848 ENSG00000172456 FGGY
ENST00000472783 0.997045874442534 0.525018166884898 -0.0482719266674118 ENSG00000172456 FGGY
ENST00000471169 0.996842276779766 0.524251646507125 -0.0483440237651913 ENSG00000172456 FGGY
ENST00000371191 0.99957157471323 0.54810273760279 -0.0414717101523267 ENSG00000162599 NFIA
ENST00000476646 0.994624875627095 0.446180867077335 -0.0540944378282713 ENSG00000162599 NFIA
ENST00000407417 0.994624875627095 0.456837007546343 -0.0516703605731225 ENSG00000162599 NFIA
ENST00000479364 0.994624875627095 0.464700585731117 -0.0515852181135593 ENSG00000162599 NFIA
ENST00000371189 0.99983953845552 0.579774958682809 -0.0384502380865846 ENSG00000162599 NFIA
ENST00000403491 0.994624875627095 0.360067963164074 -0.0597876651543275 ENSG00000162599 NFIA
ENST00000371187 0.994624875627095 0.386341718675512 -0.0592590158712132 ENSG00000162599 NFIA
ENST00000485903 0.994624875627095 0.403623792624689 -0.0582871442927628 ENSG00000162599 NFIA
ENST00000371185 0.994624875627095 0.404731400685206 -0.0582244359788328 ENSG00000162599 NFIA
ENST00000371184 0.994624875627095 0.392650401665579 -0.0597392860335275 ENSG00000162599 NFIA
ENST00000606498 0.99983953845552 0.806209256178602 0.0132722740028508 ENSG00000162604 TM2D1
ENST00000294613 0.99983953845552 0.847862691685878 0.0103660903678655 ENSG00000162604 TM2D1
ENST00000472357 0.994624875627095 0.244818691718188 -0.081220601468618 ENSG00000162604 TM2D1
ENST00000371180 0.99983953845552 0.847862691685878 0.0103660903678655 ENSG00000162604 TM2D1
ENST00000488206 0.99983953845552 0.749499599061855 0.0173407441560335 ENSG00000162604 TM2D1
ENST00000472989 0.99983953845552 0.96596852620547 -0.00257974111054135 ENSG00000162604 TM2D1
ENST00000488410 0.99983953845552 0.850305453454481 -0.0125794903870021 ENSG00000162604 TM2D1
ENST00000468586 0.99983953845552 0.821413875352377 0.0128700281051887 ENSG00000162604 TM2D1
ENST00000371178 0.994624875627095 0.429845743819952 -0.0465025887220531 ENSG00000162604 TM2D1
ENST00000494926 0.994624875627095 0.499509164392441 -0.0398273280365076 ENSG00000162604 TM2D1
ENST00000496465 0.994624875627095 0.486353491775684 -0.0410678258662137 ENSG00000162604 TM2D1
ENST00000371177 0.99983953845552 0.848492111419954 0.0120762992109044 ENSG00000162604 TM2D1
ENST00000452143 0.99983953845552 0.642909405294033 0.0337815526164518 ENSG00000162607 USP1
ENST00000442679 0.99983953845552 0.582958164222065 -0.0410723937386429 ENSG00000162607 USP1
ENST00000371146 0.99983953845552 0.675925824004428 0.0234707774504498 ENSG00000162607 USP1
ENST00000339950 0.99983953845552 0.696100730857746 0.0220498973488759 ENSG00000162607 USP1
ENST00000251157 0.994624875627095 0.423123689804118 0.0282803399074557 ENSG00000116641 DOCK7
ENST00000454575 0.994624875627095 0.463464247261088 0.0288734506117614 ENSG00000116641 DOCK7
ENST00000340370 0.994624875627095 0.428805376206498 0.0279150156363207 ENSG00000116641 DOCK7
ENST00000489185 0.99983953845552 0.596735119136227 0.0338423557861303 ENSG00000116641 DOCK7
ENST00000467758 0.99983953845552 0.803371130318801 0.0169125348643718 ENSG00000116641 DOCK7
ENST00000404627 0.99983953845552 0.687869702025342 0.020230304131462 ENSG00000116641 DOCK7
ENST00000464312 0.99983953845552 0.740004323417705 0.0231884946225501 ENSG00000116641 DOCK7
ENST00000317868 0.965000257314088 0.0308517291154817 -0.153054133560077 ENSG00000125703 ATG4C
ENST00000371120 0.965000257314088 0.0308517291154817 -0.153054133560077 ENSG00000125703 ATG4C
ENST00000371108 0.983305216845394 0.0583859494591352 -0.131221373422504 ENSG00000088035 ALG6
ENST00000263440 0.994624875627095 0.0719545109833022 -0.125510088333916 ENSG00000088035 ALG6
ENST00000603108 0.994624875627095 0.0718445753493168 -0.125541548991363 ENSG00000088035 ALG6
ENST00000371092 0.99983953845552 0.782854826847829 -0.0201071553272692 ENSG00000142856 ITGB3BP
ENST00000271002 0.99983953845552 0.782854826847829 -0.0201071553272692 ENSG00000142856 ITGB3BP
ENST00000489099 0.99983953845552 0.803666889162385 -0.0181092735131828 ENSG00000142856 ITGB3BP
ENST00000283568 0.99983953845552 0.674379723294052 -0.0314268358868233 ENSG00000142856 ITGB3BP
ENST00000476508 0.996842276779766 0.52444312881986 0.0487454578142788 ENSG00000142856 ITGB3BP
ENST00000460394 0.99983953845552 0.796540328791476 0.0194724157572664 ENSG00000142856 ITGB3BP
ENST00000462285 0.99983953845552 0.936735127902411 0.00604192055750179 ENSG00000142856 ITGB3BP
ENST00000489863 0.99983953845552 0.883375975954623 0.0111555049256352 ENSG00000142856 ITGB3BP
ENST00000478138 0.994624875627095 0.0750462009734043 -0.107904038059776 ENSG00000142856 ITGB3BP
ENST00000371088 0.994624875627095 0.0906022931992871 -0.129361702662029 ENSG00000203965 EFCAB7
ENST00000371084 0.998097948398135 0.537958669520695 -0.0236322174205701 ENSG00000079739 PGM1
ENST00000540265 0.99983953845552 0.649824497595575 -0.0176573001921584 ENSG00000079739 PGM1
ENST00000371083 0.99983953845552 0.751145237714685 -0.0129925816433946 ENSG00000079739 PGM1
ENST00000483707 0.99983953845552 0.761293575985113 -0.0187049672649618 ENSG00000079739 PGM1
ENST00000371080 0.994624875627095 0.10742705300801 -0.104506244125916 ENSG00000185483 ROR1
ENST00000371079 0.994624875627095 0.0849788193662872 -0.101094039333265 ENSG00000185483 ROR1
ENST00000482426 0.994624875627095 0.141103407147091 -0.0985908974844622 ENSG00000185483 ROR1
ENST00000424995 0.996168947289518 0.521016060837438 -0.0480293936950031 ENSG00000223949 RP11-24J23.2
ENST00000545203 0.994624875627095 0.487534733929688 -0.0504790650470953 ENSG00000185483 ROR1
ENST00000371073 0.99983953845552 0.843215166781301 0.0111480403047744 ENSG00000158966 CACHD1
ENST00000290039 0.99983953845552 0.859124010836925 0.0100193947742407 ENSG00000158966 CACHD1
ENST00000495994 0.995778782912652 0.510853355853105 0.0376151248602273 ENSG00000158966 CACHD1
ENST00000470527 0.994624875627095 0.432756309607931 0.0459354801589663 ENSG00000158966 CACHD1
ENST00000294428 0.994624875627095 0.339903128459532 -0.0722032964765921 ENSG00000162437 RAVER2
ENST00000371072 0.995778782912652 0.513772031458948 -0.0493089799827016 ENSG00000162437 RAVER2
ENST00000342505 0.994624875627095 0.248221039893216 0.0310283194564352 ENSG00000162434 JAK1
ENST00000481702 0.99983953845552 0.695666435945784 0.0240086551041763 ENSG00000162434 JAK1
ENST00000465376 0.994624875627095 0.421488901186604 0.0396147181735631 ENSG00000162434 JAK1
ENST00000471473 0.994624875627095 0.454532721193305 0.0413647921962648 ENSG00000162434 JAK1
ENST00000494904 0.99983953845552 0.859821138504676 0.0104600984192288 ENSG00000162434 JAK1
ENST00000545314 0.994624875627095 0.23720915127809 -0.0871344390800427 ENSG00000162433 AK4
ENST00000395334 0.994624875627095 0.237389042481849 -0.0871574311609299 ENSG00000162433 AK4
ENST00000327299 0.994624875627095 0.226713656673628 -0.0892367823527089 ENSG00000162433 AK4
ENST00000344610 0.99983953845552 0.792876071089093 -0.00959773352358216 ENSG00000116678 LEPR
ENST00000371065 0.99983953845552 0.939011145461911 -0.00300231235787231 ENSG00000213625 LEPROT
ENST00000475108 0.99983953845552 0.815404311827727 0.0111301756859873 ENSG00000213625 LEPROT
ENST00000371059 0.99983953845552 0.762722451118784 -0.0110011235282736 ENSG00000116678 LEPR
ENST00000371060 0.99983953845552 0.804251282732119 -0.00897120224095795 ENSG00000116678 LEPR
ENST00000349533 0.99983953845552 0.775067229997522 -0.0103678125846992 ENSG00000116678 LEPR
ENST00000497874 0.994624875627095 0.303774523343035 0.0548153182582501 ENSG00000213625 LEPROT
ENST00000488747 0.99983953845552 0.838529208676775 0.0097280762925889 ENSG00000213625 LEPROT
ENST00000484243 0.994624875627095 0.432803246696579 0.038516190513415 ENSG00000213625 LEPROT
ENST00000406510 0.99983953845552 0.796931166208087 -0.00935980651367947 ENSG00000116678 LEPR
ENST00000462765 0.99983953845552 0.865176057733174 0.0127946756417866 ENSG00000116678 LEPR
ENST00000371058 0.99983953845552 0.847498733749467 0.0145063325076103 ENSG00000116678 LEPR
ENST00000329654 0.99983953845552 0.921495503599073 0.00601358159522107 ENSG00000184588 PDE4B
ENST00000341517 0.99983953845552 0.866140849553173 0.0103475836123751 ENSG00000184588 PDE4B
ENST00000371049 0.99983953845552 0.729579880600324 0.0211298283031901 ENSG00000184588 PDE4B
ENST00000423207 0.99983953845552 0.770305665653001 -0.018340282636377 ENSG00000184588 PDE4B
ENST00000531358 0.99983953845552 0.679345716824926 -0.0308942269719115 ENSG00000184588 PDE4B
ENST00000532040 0.99983953845552 0.924556374351396 -0.0066524658461984 ENSG00000184588 PDE4B
ENST00000526666 0.99983953845552 0.924692030683134 -0.0066390723312774 ENSG00000184588 PDE4B
ENST00000412480 0.994624875627095 0.421920149898003 -0.0609810303011803 ENSG00000184588 PDE4B
ENST00000237247 0.997749971719908 0.536265183252209 -0.0332498062819533 ENSG00000118473 SGIP1
ENST00000371039 0.99955342018634 0.546445584069543 -0.0323436904183197 ENSG00000118473 SGIP1
ENST00000493564 0.994624875627095 0.375858460274035 0.0658080361559193 ENSG00000118473 SGIP1
ENST00000424320 0.99983953845552 0.869947587460196 0.0097793360434978 ENSG00000118473 SGIP1
ENST00000371035 0.99983953845552 0.778362776925129 -0.0152708482907153 ENSG00000118473 SGIP1
ENST00000468286 0.99983953845552 0.687357341787944 0.0240943121469704 ENSG00000118473 SGIP1
ENST00000497055 0.994624875627095 0.230132577785592 0.0895990660202346 ENSG00000118473 SGIP1
ENST00000371036 0.99983953845552 0.61926380654201 -0.0267927745358349 ENSG00000118473 SGIP1
ENST00000371037 0.99983953845552 0.641522142522278 -0.0249841869522264 ENSG00000118473 SGIP1
ENST00000435165 0.994624875627095 0.0918925058374564 -0.121338953179321 ENSG00000118473 SGIP1
ENST00000371026 0.99983953845552 0.753529597867214 0.0230918661430755 ENSG00000152763 WDR78
ENST00000431318 0.99983953845552 0.753529597867214 0.0230918661430755 ENSG00000152763 WDR78
ENST00000371023 0.99983953845552 0.960998612742547 -0.003679462641818 ENSG00000152763 WDR78
ENST00000531980 0.99983953845552 0.942738977996498 0.00547446929696087 ENSG00000152763 WDR78
ENST00000371022 0.99983953845552 0.869114491656634 0.0125579433139663 ENSG00000152763 WDR78
ENST00000371018 0.994624875627095 0.166346418973412 -0.0677093825493865 ENSG00000198160 MIER1
ENST00000355977 0.994624875627095 0.166346418973412 -0.0677093825493865 ENSG00000198160 MIER1
ENST00000357692 0.994624875627095 0.157770629302891 -0.0692480391657036 ENSG00000198160 MIER1
ENST00000401041 0.99983953845552 0.570870877999051 -0.0276602436453154 ENSG00000198160 MIER1
ENST00000371014 0.994624875627095 0.311823694604994 -0.0487408279130982 ENSG00000198160 MIER1
ENST00000371016 0.994624875627095 0.311823694604994 -0.0487408279130982 ENSG00000198160 MIER1
ENST00000371012 0.99983953845552 0.750729153829134 -0.0209901417803348 ENSG00000198160 MIER1
ENST00000401042 0.994624875627095 0.333023228908568 -0.0477633815519206 ENSG00000198160 MIER1
ENST00000355356 0.994624875627095 0.168069829306916 -0.0693357857953435 ENSG00000198160 MIER1
ENST00000479067 0.99983953845552 0.733318474857331 0.0211496641798481 ENSG00000198160 MIER1
ENST00000235345 0.957738150634171 0.0172993890727058 -0.102363524271699 ENSG00000116704 SLC35D1
ENST00000506472 0.96516117953386 0.0309621500242663 -0.133738520659322 ENSG00000116704 SLC35D1
ENST00000370994 0.994624875627095 0.335201764940027 -0.0248570353122635 ENSG00000142864 SERBP1
ENST00000370995 0.994624875627095 0.289023149920319 -0.0267517740579494 ENSG00000142864 SERBP1
ENST00000361219 0.994624875627095 0.473185901308371 -0.0179445667798781 ENSG00000142864 SERBP1
ENST00000370990 0.994624875627095 0.407832256620261 -0.0204856975220444 ENSG00000142864 SERBP1
ENST00000493607 0.99983953845552 0.626711039938566 -0.0172859672922189 ENSG00000142864 SERBP1
ENST00000462814 0.997160763304216 0.527895977949788 0.0267233458694706 ENSG00000142864 SERBP1
ENST00000484880 0.995778782912652 0.515822710063739 -0.0232272065212605 ENSG00000142864 SERBP1
ENST00000490406 0.99983953845552 0.770677895513091 -0.0100203904353628 ENSG00000142864 SERBP1
ENST00000370986 0.99983953845552 0.77198836929666 -0.0119513044868864 ENSG00000116717 GADD45A
ENST00000370985 0.99983953845552 0.898780604518574 -0.00566715276315709 ENSG00000116717 GADD45A
ENST00000460575 0.99983953845552 0.727811361388535 -0.0171679795456834 ENSG00000116717 GADD45A
ENST00000484245 0.99983953845552 0.986922520153836 0.000872988317190036 ENSG00000116717 GADD45A
ENST00000370982 0.994624875627095 0.49610844183318 -0.0259661095051816 ENSG00000172380 GNG12
ENST00000494936 0.994624875627095 0.492608539871807 -0.0403773308336003 ENSG00000172380 GNG12
ENST00000420587 0.99983953845552 0.866960582662826 0.00499286620407059 ENSG00000232284 GNG12-AS1
ENST00000413628 0.99983953845552 0.870400725043422 0.00486427578678985 ENSG00000232284 GNG12-AS1
ENST00000370981 0.99983953845552 0.687780614818572 0.0220028489555087 ENSG00000162595 DIRAS3
ENST00000395201 0.99983953845552 0.716063350297786 0.0198650345358292 ENSG00000162595 DIRAS3
ENST00000540432 0.99983953845552 0.785105796755811 0.00805604734191909 ENSG00000116729 WLS
ENST00000354777 0.99983953845552 0.788762444361142 0.0079152351154367 ENSG00000116729 WLS
ENST00000262348 0.99983953845552 0.850778416541647 0.00570157996321897 ENSG00000116729 WLS
ENST00000370976 0.99983953845552 0.83216662944226 0.00641346166022099 ENSG00000116729 WLS
ENST00000498615 0.994441577907822 0.0638273272211182 -0.096257236351544 ENSG00000116729 WLS
ENST00000491811 0.99983953845552 0.79250202182956 0.0111542264022342 ENSG00000116729 WLS
ENST00000497187 0.99983953845552 0.932339666192251 -0.00334384547912446 ENSG00000116729 WLS
ENST00000534713 0.994624875627095 0.240942653143631 0.0431019730506176 ENSG00000116729 WLS
ENST00000533537 0.994624875627095 0.21198693367155 0.0464345641999735 ENSG00000116729 WLS
ENST00000530486 0.994624875627095 0.308481256926772 0.0359681952954336 ENSG00000116729 WLS
ENST00000370973 0.994624875627095 0.303920336845011 0.0371464864542159 ENSG00000116729 WLS
ENST00000471243 0.994624875627095 0.45762106265561 0.0299372243613134 ENSG00000116729 WLS
ENST00000491076 0.994624875627095 0.399173891453054 0.034359944216814 ENSG00000116729 WLS
ENST00000527864 0.994624875627095 0.193090662011218 0.0588674752880349 ENSG00000116729 WLS
ENST00000370971 0.994624875627095 0.250255020858561 0.0589310627345707 ENSG00000116729 WLS
ENST00000456315 0.99983953845552 0.841056319603612 -0.0140609209067628 ENSG00000024526 DEPDC1
ENST00000370966 0.99983953845552 0.841056319603612 -0.0140609209067628 ENSG00000024526 DEPDC1
ENST00000488146 0.99983953845552 0.606677702584665 0.0389915596809772 ENSG00000024526 DEPDC1
ENST00000489862 0.994624875627095 0.4970121700806 -0.0510638139877703 ENSG00000024526 DEPDC1
ENST00000588515 0.994624875627095 0.390044715431049 -0.0656402069681356 ENSG00000033122 LRRC7
ENST00000608744 0.994624875627095 0.444587156274167 -0.0586864041657201 ENSG00000033122 LRRC7
ENST00000609072 0.995989518929123 0.519595441467987 -0.0494793360443257 ENSG00000033122 LRRC7
ENST00000607936 0.994624875627095 0.380453205643983 -0.0670677187698256 ENSG00000033122 LRRC7
ENST00000370952 0.994624875627095 0.377867376854365 -0.0541105031077539 ENSG00000066557 LRRC40
ENST00000370951 0.99983953845552 0.922204074179599 0.00344133280562225 ENSG00000116754 SRSF11
ENST00000463877 0.99983953845552 0.765413983667379 -0.013135666712107 ENSG00000116754 SRSF11
ENST00000405432 0.99983953845552 0.813559299779516 -0.00823117262290451 ENSG00000116754 SRSF11
ENST00000370950 0.99983953845552 0.961494583451372 -0.00170784637391855 ENSG00000116754 SRSF11
ENST00000454435 0.99983953845552 0.701552946993214 -0.0174788259308095 ENSG00000116754 SRSF11
ENST00000475204 0.99983953845552 0.719302464482502 -0.0149829127464056 ENSG00000116754 SRSF11
ENST00000395136 0.99983953845552 0.840585772963612 -0.00735566191739505 ENSG00000116754 SRSF11
ENST00000436161 0.99983953845552 0.756556293470192 -0.0125831204385385 ENSG00000116754 SRSF11
ENST00000473950 0.99983953845552 0.70773631756282 -0.0162138821016901 ENSG00000116754 SRSF11
ENST00000469170 0.99983953845552 0.615026503352528 -0.0230414374719811 ENSG00000116754 SRSF11
ENST00000486667 0.99983953845552 0.744046025138196 -0.0138784880551097 ENSG00000116754 SRSF11
ENST00000481648 0.99983953845552 0.788867345144361 -0.0127475618903862 ENSG00000116754 SRSF11
ENST00000463116 0.99983953845552 0.923015971468196 -0.00654832319185015 ENSG00000116754 SRSF11
ENST00000484162 0.997160763304216 0.53130206960024 0.0229561718333199 ENSG00000116754 SRSF11
ENST00000370949 0.99983953845552 0.572089997791482 0.0204741513623688 ENSG00000116754 SRSF11
ENST00000463859 0.99983953845552 0.723767476415565 0.0144743920993434 ENSG00000116754 SRSF11
ENST00000460795 0.99983953845552 0.93975580545889 0.00343604991771046 ENSG00000116754 SRSF11
ENST00000461935 0.99983953845552 0.814973974503557 0.0104969157234731 ENSG00000116754 SRSF11
ENST00000489188 0.99983953845552 0.697740400100907 0.0182995602662167 ENSG00000116754 SRSF11
ENST00000370944 0.994624875627095 0.439144635521246 -0.0387534558547149 ENSG00000118454 ANKRD13C
ENST00000262346 0.994624875627095 0.23844887328285 -0.0591454510795509 ENSG00000118454 ANKRD13C
ENST00000464236 0.99983953845552 0.771090891358538 -0.0207298556707094 ENSG00000118454 ANKRD13C
ENST00000490846 0.994624875627095 0.172220633589131 -0.098639672078777 ENSG00000118454 ANKRD13C
ENST00000498735 0.994624875627095 0.0761170055562514 -0.129908024553507 ENSG00000118454 ANKRD13C
ENST00000411986 0.99957157471323 0.551245446377453 0.0411433901923058 ENSG00000116761 CTH
ENST00000464926 0.994624875627095 0.377954973096027 0.0655049501644403 ENSG00000116761 CTH
ENST00000370938 0.99983953845552 0.590811973866556 0.0371515787818479 ENSG00000116761 CTH
ENST00000346806 0.998581961067424 0.540222836702467 0.0428049671073155 ENSG00000116761 CTH
ENST00000450461 0.994624875627095 0.180912097933048 -0.0682026414938652 ENSG00000235079 ZRANB2-AS1
ENST00000426999 0.994624875627095 0.288798913907815 -0.0545357958745309 ENSG00000235079 ZRANB2-AS1
ENST00000370920 0.994624875627095 0.184725961528867 -0.0513666500016869 ENSG00000132485 ZRANB2
ENST00000477096 0.994624875627095 0.222492354458996 -0.06298995597801 ENSG00000132485 ZRANB2
ENST00000254821 0.994624875627095 0.178112518128743 -0.0520916560548691 ENSG00000132485 ZRANB2
ENST00000487510 0.978540020856306 0.0491541283736536 -0.10462676317721 ENSG00000132485 ZRANB2
ENST00000479947 0.994624875627095 0.395657108761289 -0.0498996518201171 ENSG00000132485 ZRANB2
ENST00000473260 0.994624875627095 0.446607725306806 -0.0453809543760745 ENSG00000132485 ZRANB2
ENST00000583678 0.994624875627095 0.212250244782334 -0.0817308922383431 ENSG00000229956 ZRANB2-AS2
ENST00000599146 0.994624875627095 0.148247843080732 -0.0946154734110626 ENSG00000229956 ZRANB2-AS2
ENST00000594152 0.994624875627095 0.148247843080732 -0.0946154734110626 ENSG00000229956 ZRANB2-AS2
ENST00000600103 0.994624875627095 0.136943864801442 -0.0986283555648403 ENSG00000229956 ZRANB2-AS2
ENST00000357731 0.994624875627095 0.402414138000473 -0.0561239732665911 ENSG00000172260 NEGR1
ENST00000608579 0.994624875627095 0.207438123806178 -0.084088090172177 ENSG00000229956 ZRANB2-AS2
ENST00000430605 0.994624875627095 0.209909079973521 -0.083635732677135 ENSG00000229956 ZRANB2-AS2
ENST00000306821 0.994624875627095 0.381145067682469 -0.0581311575870697 ENSG00000172260 NEGR1
ENST00000434200 0.99983953845552 0.563696654388111 -0.0408179810967211 ENSG00000172260 NEGR1
ENST00000467479 0.99983953845552 0.604461653792215 -0.0374402576608058 ENSG00000172260 NEGR1
ENST00000370898 0.99983953845552 0.906931239759197 0.00781865946158388 ENSG00000254685 FPGT
ENST00000557284 0.99983953845552 0.789871101126541 0.0174387708059191 ENSG00000259030 FPGT-TNNI3K
ENST00000467578 0.99983953845552 0.583473693604777 -0.0404344731186852 ENSG00000254685 FPGT
ENST00000524915 0.99983953845552 0.820408081351673 0.0148858746238226 ENSG00000254685 FPGT
ENST00000370894 0.99983953845552 0.955793893590798 -0.00382768533881236 ENSG00000254685 FPGT
ENST00000370899 0.99983953845552 0.75867337793119 0.0201075082304778 ENSG00000259030 FPGT-TNNI3K
ENST00000609362 0.99983953845552 0.976470223850823 0.00196984167045315 ENSG00000254685 FPGT
ENST00000482102 0.99983953845552 0.639350655033782 -0.0349337592357471 ENSG00000254685 FPGT
ENST00000529485 0.99983953845552 0.690009478551606 -0.0297100075206532 ENSG00000254685 FPGT
ENST00000370895 0.99983953845552 0.732200113611206 0.0223405888633794 ENSG00000259030 FPGT-TNNI3K
ENST00000534632 0.99983953845552 0.671057823157023 0.0276591824329839 ENSG00000259030 FPGT-TNNI3K
ENST00000533006 0.99983953845552 0.77166715351204 0.0190179871650959 ENSG00000259030 FPGT-TNNI3K
ENST00000370891 0.99983953845552 0.789871101126541 0.0174387708059191 ENSG00000116783 TNNI3K
ENST00000370893 0.99983953845552 0.811304179920554 0.0156644162670354 ENSG00000259030 FPGT-TNNI3K
ENST00000534056 0.99983953845552 0.955851125613265 -0.00382241101014186 ENSG00000254685 FPGT
ENST00000472069 0.99983953845552 0.580414525950576 -0.0409271965125442 ENSG00000254685 FPGT
ENST00000370872 0.994624875627095 0.373178167558964 -0.0424053699137765 ENSG00000116791 CRYZ
ENST00000340866 0.994624875627095 0.373207218729008 -0.0424048504547574 ENSG00000116791 CRYZ
ENST00000492102 0.99983953845552 0.809616014316699 -0.0142654890089023 ENSG00000116791 CRYZ
ENST00000417775 0.99983953845552 0.590782252971181 -0.0244897967646974 ENSG00000116791 CRYZ
ENST00000370871 0.994624875627095 0.402441754562604 -0.0404351267926742 ENSG00000116791 CRYZ
ENST00000370870 0.994624875627095 0.229682328767513 -0.0593817600067132 ENSG00000116791 CRYZ
ENST00000441120 0.994624875627095 0.212069004612099 -0.0653015263332285 ENSG00000116791 CRYZ
ENST00000457880 0.99983953845552 0.665592854074032 0.0211941032982771 ENSG00000162623 TYW3
ENST00000370867 0.99983953845552 0.665592854074032 0.0211941032982771 ENSG00000162623 TYW3
ENST00000421739 0.994624875627095 0.345788691114794 0.0505644523553219 ENSG00000162623 TYW3
ENST00000479111 0.994624875627095 0.24183361042904 0.0631085534177621 ENSG00000162623 TYW3
ENST00000483990 0.994624875627095 0.184956802563129 0.0864776641096111 ENSG00000162623 TYW3
ENST00000485401 0.994624875627095 0.433858584880822 0.0589531395970159 ENSG00000162623 TYW3
ENST00000486467 0.994624875627095 0.287443270476131 0.0808776175087172 ENSG00000162623 TYW3
ENST00000467646 0.99983953845552 0.677601450013211 -0.0260286961645048 ENSG00000162623 TYW3
ENST00000370841 0.983305216845394 0.0572318297718688 -0.0926376595711971 ENSG00000117054 ACADM
ENST00000525881 0.994624875627095 0.159994849260003 -0.0908791917166007 ENSG00000117054 ACADM
ENST00000526129 0.994624875627095 0.150588392674417 -0.0719862832153497 ENSG00000117054 ACADM
ENST00000526196 0.994624875627095 0.0820295236624265 -0.0868885168782236 ENSG00000117054 ACADM
ENST00000370834 0.983305216845394 0.0589022464278785 -0.0926189501253985 ENSG00000117054 ACADM
ENST00000534146 0.994624875627095 0.170770643134447 -0.0894298983113092 ENSG00000117054 ACADM
ENST00000532509 0.994624875627095 0.0755253710270738 -0.0946653132039146 ENSG00000117054 ACADM
ENST00000473018 0.994624875627095 0.193545022749045 -0.0848793925402177 ENSG00000117054 ACADM
ENST00000541113 0.994624875627095 0.074956641842895 -0.0888148676312762 ENSG00000117054 ACADM
ENST00000530953 0.994624875627095 0.0735872562551654 -0.0952221642870604 ENSG00000117054 ACADM
ENST00000534334 0.994624875627095 0.146374804847289 -0.0731878027480792 ENSG00000117054 ACADM
ENST00000525808 0.994624875627095 0.0660407778614791 -0.0906366050556235 ENSG00000117054 ACADM
ENST00000543667 0.994624875627095 0.0660407778614791 -0.0906366050556235 ENSG00000117054 ACADM
ENST00000420607 0.994624875627095 0.123033455523571 -0.0769430028293205 ENSG00000117054 ACADM
ENST00000529059 0.994624875627095 0.183830520487053 -0.0680113527402566 ENSG00000117054 ACADM
ENST00000526930 0.994624875627095 0.235586008726884 -0.0740379102550293 ENSG00000117054 ACADM
ENST00000532207 0.99983953845552 0.858013510144873 0.0117713063392082 ENSG00000117054 ACADM
ENST00000528016 0.995003275957561 0.502405469322395 -0.0342880046194879 ENSG00000117054 ACADM
ENST00000481374 0.994624875627095 0.360956844410463 -0.0617956328906161 ENSG00000117054 ACADM
ENST00000535300 0.99983953845552 0.637637153796325 -0.0189428163188579 ENSG00000137955 RABGGTB
ENST00000496055 0.99983953845552 0.635876807533721 -0.0190440883003098 ENSG00000137955 RABGGTB
ENST00000319942 0.99983953845552 0.635683184923273 -0.0190754138122655 ENSG00000137955 RABGGTB
ENST00000473406 0.99983953845552 0.815330154787183 -0.00986689284192091 ENSG00000137955 RABGGTB
ENST00000485459 0.99983953845552 0.761521811190576 -0.0125989067101067 ENSG00000137955 RABGGTB
ENST00000370826 0.99983953845552 0.575040923471438 -0.0272181979211961 ENSG00000137955 RABGGTB
ENST00000497648 0.994624875627095 0.440184848612679 -0.0434108164535514 ENSG00000137955 RABGGTB
ENST00000462042 0.999638908183908 0.556657766495063 -0.029798133142126 ENSG00000137955 RABGGTB
ENST00000470201 0.99983953845552 0.825498736325627 -0.00924790732115958 ENSG00000137955 RABGGTB
ENST00000471759 0.99983953845552 0.645604910647001 -0.0186338288843619 ENSG00000137955 RABGGTB
ENST00000491266 0.99983953845552 0.768192164477036 -0.0123842472722139 ENSG00000137955 RABGGTB
ENST00000461653 0.99983953845552 0.839106946743701 -0.00864050812173372 ENSG00000137955 RABGGTB
ENST00000489450 0.99983953845552 0.99316306966692 -0.000378473013252139 ENSG00000137955 RABGGTB
ENST00000467748 0.99983953845552 0.930344799485521 0.00498494458550473 ENSG00000137955 RABGGTB
ENST00000459697 0.994624875627095 0.195005213778457 -0.0883564797572629 ENSG00000137955 RABGGTB
ENST00000263187 0.99983953845552 0.905510869225259 0.00900321863385803 ENSG00000057468 MSH4
ENST00000328299 0.994624875627095 0.144478712791608 -0.0990203312503679 ENSG00000184005 ST6GALNAC3
ENST00000477717 0.957738150634171 0.0184751307460761 -0.118742680427069 ENSG00000117069 ST6GALNAC5
ENST00000480428 0.994624875627095 0.164395157156374 -0.0795948913806473 ENSG00000117069 ST6GALNAC5
ENST00000318803 0.957738150634171 0.0171366031335177 -0.120569532097284 ENSG00000117069 ST6GALNAC5
ENST00000496845 0.99983953845552 0.581767404154455 -0.0369479031911446 ENSG00000117069 ST6GALNAC5
ENST00000488940 0.994624875627095 0.177570464628206 -0.0858995232651366 ENSG00000117069 ST6GALNAC5
ENST00000370812 0.994624875627095 0.111606817424407 -0.076242982410642 ENSG00000142892 PIGK
ENST00000445065 0.994624875627095 0.111606817424407 -0.076242982410642 ENSG00000142892 PIGK
ENST00000370813 0.994624875627095 0.0648797890767993 -0.0932065285475995 ENSG00000142892 PIGK
ENST00000487906 0.994624875627095 0.254745825090136 -0.0614140119160489 ENSG00000142892 PIGK
ENST00000359130 0.994624875627095 0.186426220232289 -0.0812655597020773 ENSG00000142892 PIGK
ENST00000478391 0.994624875627095 0.14805403999012 -0.0897120458835903 ENSG00000142892 PIGK
ENST00000354567 0.994624875627095 0.312475696821008 -0.0602944511753486 ENSG00000154027 AK5
ENST00000317704 0.994624875627095 0.359015281554203 -0.0684965704335296 ENSG00000154027 AK5
ENST00000344720 0.994624875627095 0.179951385232008 -0.0809803242461413 ENSG00000154027 AK5
ENST00000530826 0.994624875627095 0.445110951356378 -0.0530389697945118 ENSG00000154027 AK5
ENST00000527263 0.99983953845552 0.900323274727931 -0.00869120890404366 ENSG00000154027 AK5
ENST00000481346 0.998200594082934 0.53935679313629 -0.0307931202910299 ENSG00000036549 ZZZ3
ENST00000370801 0.994624875627095 0.298201833212521 -0.0425869768264521 ENSG00000036549 ZZZ3
ENST00000476275 0.994624875627095 0.130183941957026 -0.0679253776813442 ENSG00000036549 ZZZ3
ENST00000370798 0.994624875627095 0.320190232496673 -0.0408722017327967 ENSG00000036549 ZZZ3
ENST00000433749 0.99983953845552 0.790644294244849 -0.016055879464075 ENSG00000036549 ZZZ3
ENST00000414381 0.99983953845552 0.844707006689038 -0.0120117794831639 ENSG00000036549 ZZZ3
ENST00000463166 0.99983953845552 0.817855885964942 -0.0143959046448517 ENSG00000036549 ZZZ3
ENST00000469944 0.994624875627095 0.342845006382803 -0.0625458046974066 ENSG00000036549 ZZZ3
ENST00000370794 0.994624875627095 0.294488568760586 -0.046632653445474 ENSG00000077254 USP33
ENST00000481579 0.994624875627095 0.299104960172126 -0.0519823220684942 ENSG00000077254 USP33
ENST00000357428 0.994624875627095 0.244180976608119 -0.0525137981493986 ENSG00000077254 USP33
ENST00000370793 0.994624875627095 0.294488568760586 -0.046632653445474 ENSG00000077254 USP33
ENST00000533928 0.998097948398135 0.538493731426027 -0.0448665267575608 ENSG00000077254 USP33
ENST00000370792 0.994624875627095 0.497166755269852 -0.0331547480538245 ENSG00000077254 USP33
ENST00000527390 0.99983953845552 0.852996676822405 -0.0123985019342567 ENSG00000077254 USP33
ENST00000498328 0.994624875627095 0.495274473318403 0.0509673120961366 ENSG00000077254 USP33
ENST00000461986 0.99983953845552 0.952336720044995 0.0041944397752784 ENSG00000077254 USP33
ENST00000531637 0.99983953845552 0.903160268084179 0.00897026136616187 ENSG00000077254 USP33
ENST00000462192 0.999911653129127 0.998263303840266 -0.000162508590843976 ENSG00000077254 USP33
ENST00000524536 0.99983953845552 0.862764703034093 0.011141121168635 ENSG00000077254 USP33
ENST00000525113 0.99983953845552 0.820016776369433 0.0151779602809085 ENSG00000077254 USP33
ENST00000528150 0.99983953845552 0.667954426176286 0.0287359248879825 ENSG00000077254 USP33
ENST00000530709 0.99983953845552 0.760710536331923 0.0207669644824687 ENSG00000077254 USP33
ENST00000524778 0.99983953845552 0.771973870110068 0.0198455926163862 ENSG00000077254 USP33
ENST00000370791 0.99983953845552 0.584237411740385 0.0258967364153906 ENSG00000180488 FAM73A
ENST00000443751 0.99983953845552 0.576437363555421 0.0289809668690783 ENSG00000180488 FAM73A
ENST00000477627 0.99983953845552 0.656888583979587 -0.0334276516231143 ENSG00000180488 FAM73A
ENST00000476203 0.994624875627095 0.329109733182399 0.0592365352782553 ENSG00000180488 FAM73A
ENST00000421331 0.99983953845552 0.608714749744093 -0.0361887665747596 ENSG00000235927 NEXN-AS1
ENST00000401035 0.994624875627095 0.499842306012283 -0.0315556424221534 ENSG00000162614 NEXN
ENST00000457030 0.994624875627095 0.464079799526865 -0.0321415291839697 ENSG00000162614 NEXN
ENST00000330010 0.994624875627095 0.353186883027917 -0.040384382027291 ENSG00000162614 NEXN
ENST00000294624 0.99983953845552 0.57512354690174 -0.0270502505615916 ENSG00000162614 NEXN
ENST00000334785 0.994624875627095 0.448309056098988 -0.0329001263694439 ENSG00000162614 NEXN
ENST00000440324 0.99983953845552 0.687858531930203 -0.0182998841673344 ENSG00000162614 NEXN
ENST00000342754 0.994624875627095 0.388075894487313 -0.0389833995631666 ENSG00000162614 NEXN
ENST00000464998 0.99983953845552 0.842501753166144 -0.0105218569854753 ENSG00000162614 NEXN
ENST00000480732 0.99983953845552 0.679661479042309 -0.019590335435319 ENSG00000162614 NEXN
ENST00000470735 0.994624875627095 0.440317717729243 -0.0426120122773071 ENSG00000162614 NEXN
ENST00000492724 0.994624875627095 0.162163771793513 -0.0819086581853112 ENSG00000162613 FUBP1
ENST00000488814 0.994624875627095 0.182070989487829 -0.0825672841089461 ENSG00000162613 FUBP1
ENST00000492405 0.994624875627095 0.146463714788776 -0.0860503585780441 ENSG00000162613 FUBP1
ENST00000489495 0.994624875627095 0.411775772068477 -0.055938050980215 ENSG00000162613 FUBP1
ENST00000483894 0.99957157471323 0.551623774224394 -0.0450262037070858 ENSG00000162613 FUBP1
ENST00000480673 0.994624875627095 0.317573580094275 -0.0746149564416033 ENSG00000162613 FUBP1
ENST00000474632 0.994624875627095 0.44246210820721 -0.0540097410023861 ENSG00000162613 FUBP1
ENST00000294623 0.994624875627095 0.224793400494393 -0.0465006201238522 ENSG00000162613 FUBP1
ENST00000370768 0.994624875627095 0.23223388437903 -0.0450674774805972 ENSG00000162613 FUBP1
ENST00000370767 0.994624875627095 0.23223388437903 -0.0450674774805972 ENSG00000162613 FUBP1
ENST00000436586 0.994624875627095 0.219245131837519 -0.0466887478711713 ENSG00000162613 FUBP1
ENST00000487684 0.994624875627095 0.11952159215241 -0.104781261780437 ENSG00000162613 FUBP1
ENST00000470287 0.99957157471323 0.551571634827688 -0.0364919979171144 ENSG00000162613 FUBP1
ENST00000421641 0.994624875627095 0.388028156723571 -0.0403843443056696 ENSG00000162613 FUBP1
ENST00000487931 0.957738150634171 0.0168043355293485 -0.117924380218452 ENSG00000162616 DNAJB4
ENST00000477671 0.957738150634171 0.0142987814664586 -0.114689217747561 ENSG00000162616 DNAJB4
ENST00000484662 0.957738150634171 0.0167436272490202 -0.115457727508753 ENSG00000162616 DNAJB4
ENST00000476882 0.957738150634171 0.00713251190945581 -0.139567805144752 ENSG00000137960 GIPC2
ENST00000426517 0.960712333473599 0.0267119558895891 -0.103145994421564 ENSG00000162616 DNAJB4
ENST00000370763 0.953222444576092 0.00461183733906556 -0.153389474743156 ENSG00000162616 DNAJB4
ENST00000476396 0.957738150634171 0.0130976367176147 -0.129017735689297 ENSG00000162616 DNAJB4
ENST00000370758 0.994624875627095 0.215676774431764 -0.0731339585112099 ENSG00000122420 PTGFR
ENST00000497923 0.994624875627095 0.327741019224357 -0.0600508359633834 ENSG00000122420 PTGFR
ENST00000370757 0.994624875627095 0.294238298884357 -0.0619817493026139 ENSG00000122420 PTGFR
ENST00000370756 0.994624875627095 0.294238298884357 -0.0619817493026139 ENSG00000122420 PTGFR
ENST00000401034 0.99983953845552 0.588309089033467 -0.0343495426722993 ENSG00000162618 ELTD1
ENST00000370742 0.99983953845552 0.97152930918025 0.0018100483007274 ENSG00000162618 ELTD1
ENST00000370723 0.99983953845552 0.594077012453692 -0.0227813241882303 ENSG00000117114 LPHN2
ENST00000370730 0.994624875627095 0.460175160663145 -0.03064734740085 ENSG00000117114 LPHN2
ENST00000370728 0.994624875627095 0.460175160663145 -0.03064734740085 ENSG00000117114 LPHN2
ENST00000370727 0.99983953845552 0.594077012453692 -0.0227813241882303 ENSG00000117114 LPHN2
ENST00000370725 0.99983953845552 0.594077012453692 -0.0227813241882303 ENSG00000117114 LPHN2
ENST00000370721 0.99983953845552 0.594077012453692 -0.0227813241882303 ENSG00000117114 LPHN2
ENST00000469377 0.994624875627095 0.46672393254572 -0.0302067591933068 ENSG00000117114 LPHN2
ENST00000359929 0.99983953845552 0.648808206754554 -0.0193578712825278 ENSG00000117114 LPHN2
ENST00000370713 0.99595482283367 0.519361314098652 -0.0267054942251184 ENSG00000117114 LPHN2
ENST00000394879 0.995778782912652 0.513205065836659 -0.0271105695015276 ENSG00000117114 LPHN2
ENST00000370717 0.995778782912652 0.513205065836659 -0.0271105695015276 ENSG00000117114 LPHN2
ENST00000335786 0.995778782912652 0.513205065836659 -0.0271105695015276 ENSG00000117114 LPHN2
ENST00000271029 0.995778782912652 0.513205065836659 -0.0271105695015276 ENSG00000117114 LPHN2
ENST00000370715 0.99595482283367 0.519361314098652 -0.0267054942251184 ENSG00000117114 LPHN2
ENST00000319517 0.99595482283367 0.519361314098652 -0.0267054942251184 ENSG00000117114 LPHN2
ENST00000449420 0.99983953845552 0.93105579073032 -0.00399631821235081 ENSG00000117114 LPHN2
ENST00000468283 0.994624875627095 0.233794615737864 0.0869313743055821 ENSG00000117114 LPHN2
ENST00000402328 0.994624875627095 0.376024419372851 -0.0523228797409111 ENSG00000117114 LPHN2
ENST00000464775 0.99983953845552 0.711358270219599 -0.0254002366494222 ENSG00000117114 LPHN2
ENST00000472424 0.99983953845552 0.896800571685833 -0.00878540989875802 ENSG00000117114 LPHN2
ENST00000472688 0.994624875627095 0.0958569581366119 -0.0825883962060475 ENSG00000137941 TTLL7
ENST00000260505 0.957738150634171 0.0184830094276597 -0.109837583332923 ENSG00000137941 TTLL7
ENST00000474957 0.957738150634171 0.0184830094276597 -0.109837583332923 ENSG00000137941 TTLL7
ENST00000488014 0.957738150634171 0.0180249480509328 -0.110274633591529 ENSG00000137941 TTLL7
ENST00000477524 0.957738150634171 0.0180249480509328 -0.110274633591529 ENSG00000137941 TTLL7
ENST00000480174 0.994624875627095 0.0707194195123335 -0.0860926099033644 ENSG00000137941 TTLL7
ENST00000472937 0.994624875627095 0.199786737359163 -0.0967542217496554 ENSG00000137941 TTLL7
ENST00000485638 0.994624875627095 0.319901013722015 -0.0511344859146275 ENSG00000137941 TTLL7
ENST00000482783 0.960712333473599 0.0282953269770901 -0.112826495619387 ENSG00000137941 TTLL7
ENST00000467670 0.994624875627095 0.241937944188303 -0.0891418525958547 ENSG00000137941 TTLL7
ENST00000370689 0.957738150634171 0.0229256688467898 -0.109417775243642 ENSG00000142875 PRKACB
ENST00000370688 0.957738150634171 0.0217237037393435 -0.125558033353462 ENSG00000142875 PRKACB
ENST00000370685 0.994624875627095 0.146494381016239 -0.076465373833599 ENSG00000142875 PRKACB
ENST00000470673 0.994624875627095 0.194100440801334 -0.0904951440554903 ENSG00000142875 PRKACB
ENST00000446538 0.99957157471323 0.554955945428155 -0.0436205713490669 ENSG00000142875 PRKACB
ENST00000370684 0.99983953845552 0.874648865387051 0.0113297850143797 ENSG00000142875 PRKACB
ENST00000436133 0.994624875627095 0.408231575006949 -0.060980574227344 ENSG00000142875 PRKACB
ENST00000370682 0.994624875627095 0.226105352214056 -0.0643312731343855 ENSG00000142875 PRKACB
ENST00000394838 0.994624875627095 0.226105352214056 -0.0643312731343855 ENSG00000142875 PRKACB
ENST00000432111 0.99983953845552 0.816291846663853 -0.0168269594784816 ENSG00000142875 PRKACB
ENST00000450730 0.994624875627095 0.500166090017539 -0.048986122915509 ENSG00000142875 PRKACB
ENST00000370680 0.99983953845552 0.938332664396559 0.00555357803095883 ENSG00000142875 PRKACB
ENST00000413538 0.99983953845552 0.612373930734819 -0.0366952949244038 ENSG00000142875 PRKACB
ENST00000417530 0.995778782912652 0.513134984667677 -0.0473598351180949 ENSG00000142875 PRKACB
ENST00000394839 0.994624875627095 0.227906711877205 -0.0640264514560847 ENSG00000142875 PRKACB
ENST00000370656 0.99983953845552 0.775655293242206 -0.0166079316551973 ENSG00000117133 RPF1
ENST00000370654 0.99983953845552 0.7647263450057 -0.0145607865512139 ENSG00000117133 RPF1
ENST00000487806 0.99983953845552 0.983322702391294 0.000946277500094916 ENSG00000174021 GNG5
ENST00000370645 0.99983953845552 0.637891449073277 0.0190713458314962 ENSG00000174021 GNG5
ENST00000370641 0.99983953845552 0.637891449073277 0.0190713458314962 ENSG00000174021 GNG5
ENST00000370638 0.994624875627095 0.269995860833732 0.0837123341520255 ENSG00000122432 SPATA1
ENST00000263717 0.99983953845552 0.816291480842979 -0.0128455600585005 ENSG00000122432 SPATA1
ENST00000490879 0.99983953845552 0.684242696088419 0.0286472448574904 ENSG00000122432 SPATA1
ENST00000431031 0.99983953845552 0.857837109192784 0.0127191913687471 ENSG00000122432 SPATA1
ENST00000554297 0.995778782912652 0.515649636431538 -0.0476748551170165 ENSG00000122432 SPATA1
ENST00000460286 0.997160763304216 0.529231096688217 -0.0377320284262364 ENSG00000122432 SPATA1
ENST00000370630 0.99983953845552 0.924468471066993 -0.00516564205149849 ENSG00000117151 CTBS
ENST00000477677 0.99983953845552 0.928777143292223 -0.00494917414497423 ENSG00000117151 CTBS
ENST00000465118 0.99983953845552 0.918655610248189 0.00577182219660102 ENSG00000117151 CTBS
ENST00000370625 0.998097948398135 0.537928850762747 0.0352181480896742 ENSG00000117151 CTBS
ENST00000437941 0.99620108543199 0.52159921481713 -0.0381406519298283 ENSG00000117155 SSX2IP
ENST00000342203 0.99620108543199 0.52159921481713 -0.0381406519298283 ENSG00000117155 SSX2IP
ENST00000481102 0.997045874442534 0.524939563983371 -0.0377860902985699 ENSG00000117155 SSX2IP
ENST00000476905 0.99474694488641 0.501864999619838 -0.0398593309069125 ENSG00000117155 SSX2IP
ENST00000605755 0.994624875627095 0.449872061763639 -0.0448700342032206 ENSG00000117155 SSX2IP
ENST00000603677 0.99592957795203 0.517938666030339 -0.0385921348984725 ENSG00000117155 SSX2IP
ENST00000370612 0.995778782912652 0.51118921007435 -0.0392717645353105 ENSG00000117155 SSX2IP
ENST00000460500 0.99983953845552 0.98810101024723 0.00103356597451346 ENSG00000117155 SSX2IP
ENST00000422026 0.99983953845552 0.668007824819953 0.0304372937790214 ENSG00000117155 SSX2IP
ENST00000341460 0.99983953845552 0.91334743614909 -0.00658768314389743 ENSG00000097096 SYDE2
ENST00000234668 0.99983953845552 0.621127563371109 0.0354259825756139 ENSG00000097096 SYDE2
ENST00000294661 0.99983953845552 0.857133651397507 -0.00877501363203454 ENSG00000162642 C1orf52
ENST00000471115 0.99983953845552 0.880965597576651 -0.00736617515997777 ENSG00000162642 C1orf52
ENST00000344356 0.99983953845552 0.982024443231516 -0.00134363994405173 ENSG00000162642 C1orf52
ENST00000493514 0.99983953845552 0.982024443231516 -0.00134363994405173 ENSG00000162642 C1orf52
ENST00000370580 0.994624875627095 0.356934939771545 -0.051851306051878 ENSG00000142867 BCL10
ENST00000427819 0.99983953845552 0.654315768232996 -0.0161321624271703 ENSG00000223653 RP11-131L23.1
ENST00000426125 0.994624875627095 0.477308338777357 -0.0281107318654617 ENSG00000223653 RP11-131L23.1
ENST00000535924 0.994624875627095 0.272862125413554 -0.0458532375011874 ENSG00000153904 DDAH1
ENST00000284031 0.994624875627095 0.391724939444071 -0.0351882362467362 ENSG00000153904 DDAH1
ENST00000483110 0.994624875627095 0.272862125413554 -0.0458532375011874 ENSG00000153904 DDAH1
ENST00000539042 0.994624875627095 0.393292892385096 -0.0350699576499099 ENSG00000153904 DDAH1
ENST00000426972 0.994624875627095 0.342954461733719 -0.0475313353640625 ENSG00000153904 DDAH1
ENST00000542148 0.994624875627095 0.450237450316852 -0.0323525050986791 ENSG00000153904 DDAH1
ENST00000488557 0.994624875627095 0.350955901651972 -0.0415140394171471 ENSG00000153904 DDAH1
ENST00000498304 0.994624875627095 0.405299668070241 -0.0388986384695471 ENSG00000153904 DDAH1
ENST00000467530 0.994624875627095 0.495404267440063 -0.0352141819179854 ENSG00000153904 DDAH1
ENST00000472448 0.99983953845552 0.628623803982916 -0.0283851967736682 ENSG00000153904 DDAH1
ENST00000467666 0.994624875627095 0.470528576756133 -0.0389064736229265 ENSG00000153904 DDAH1
ENST00000451137 0.99983953845552 0.648081899763447 0.0131580890362197 ENSG00000142871 CYR61
ENST00000480413 0.99957157471323 0.551535468389897 0.0217541331966183 ENSG00000142871 CYR61
ENST00000431532 0.994624875627095 0.406293965261081 -0.0341043408179172 ENSG00000117174 ZNHIT6
ENST00000370574 0.994624875627095 0.490350526056458 -0.0282595200642856 ENSG00000117174 ZNHIT6
ENST00000359242 0.99983953845552 0.893376359583792 0.00703930152316692 ENSG00000122417 ODF2L
ENST00000460698 0.994624875627095 0.420421040406834 0.0450112878510013 ENSG00000122417 ODF2L
ENST00000394731 0.99983953845552 0.89431830149896 0.00697730559730629 ENSG00000122417 ODF2L
ENST00000370566 0.99983953845552 0.89431830149896 0.00697730559730629 ENSG00000122417 ODF2L
ENST00000370567 0.99983953845552 0.89431830149896 0.00697730559730629 ENSG00000122417 ODF2L
ENST00000317336 0.99983953845552 0.89431830149896 0.00697730559730629 ENSG00000122417 ODF2L
ENST00000462648 0.994624875627095 0.0854269609085846 0.118113055217504 ENSG00000122417 ODF2L
ENST00000294678 0.99983953845552 0.811170550099379 0.0125011218782574 ENSG00000122417 ODF2L
ENST00000531412 0.994624875627095 0.143676344228612 0.110200378646671 ENSG00000122417 ODF2L
ENST00000476054 0.994624875627095 0.280584708382466 0.0753667220545214 ENSG00000122417 ODF2L
ENST00000524695 0.99983953845552 0.637537081079253 -0.0299423272082796 ENSG00000122417 ODF2L
ENST00000534092 0.99983953845552 0.634778181478519 -0.0327952698258021 ENSG00000122417 ODF2L
ENST00000496592 0.99983953845552 0.766227914898948 -0.0183157046437186 ENSG00000122417 ODF2L
ENST00000488879 0.994624875627095 0.48072002015342 -0.0392264254592863 ENSG00000122417 ODF2L
ENST00000479890 0.994624875627095 0.480696067728608 -0.0392269013164637 ENSG00000122417 ODF2L
ENST00000486557 0.99983953845552 0.657106358002529 -0.030836762608911 ENSG00000122417 ODF2L
ENST00000472368 0.99983953845552 0.934720414142781 0.005724593405257 ENSG00000122417 ODF2L
ENST00000394733 0.994624875627095 0.459414711178449 -0.0478359222741478 ENSG00000122417 ODF2L
ENST00000478286 0.994624875627095 0.153105803492057 -0.0955710264730715 ENSG00000122417 ODF2L
ENST00000486215 0.99983953845552 0.798148742405125 -0.0187210331198363 ENSG00000122417 ODF2L
ENST00000370558 0.99983953845552 0.78030878494328 -0.00916482421377238 ENSG00000097033 SH3GLB1
ENST00000535010 0.99983953845552 0.719397401042237 -0.0128156705733669 ENSG00000097033 SH3GLB1
ENST00000482504 0.99983953845552 0.653170102536898 -0.0167058747184609 ENSG00000097033 SH3GLB1
ENST00000602603 0.994624875627095 0.389757854563062 0.0492363698511824 ENSG00000097033 SH3GLB1
ENST00000331835 0.99983953845552 0.592164420608402 0.0189569745706116 ENSG00000183291 SEP15
ENST00000370554 0.99983953845552 0.709886818648897 0.0133929166704017 ENSG00000183291 SEP15
ENST00000469566 0.99983953845552 0.594312028447055 0.0191444428293837 ENSG00000183291 SEP15
ENST00000401030 0.99983953845552 0.830158754029037 0.00796215162484034 ENSG00000183291 SEP15
ENST00000497861 0.99983953845552 0.908677989439595 0.0046505468171251 ENSG00000183291 SEP15
ENST00000467557 0.99983953845552 0.761473230357581 0.0162242215533181 ENSG00000183291 SEP15
ENST00000370551 0.99983953845552 0.939809078317115 -0.00407776906481629 ENSG00000153936 HS2ST1
ENST00000370550 0.99983953845552 0.580565187333391 -0.0238758487112507 ENSG00000153936 HS2ST1
ENST00000591456 0.99983953845552 0.710121659945127 -0.0236892648818362 ENSG00000153936 HS2ST1
ENST00000370548 0.994624875627095 0.354797817310285 -0.0432348019120796 ENSG00000267561 RP5-1052I5.2
ENST00000356813 0.994624875627095 0.339862477230465 -0.044709457564081 ENSG00000153936 HS2ST1
ENST00000370544 0.994624875627095 0.100920045777048 0.059671240413511 ENSG00000143013 LMO4
ENST00000495705 0.994624875627095 0.219386881298168 0.0586391166844129 ENSG00000143013 LMO4
ENST00000370542 0.994624875627095 0.334966303732703 0.0387634308603157 ENSG00000143013 LMO4
ENST00000489303 0.994624875627095 0.293639840957225 0.0440201804889955 ENSG00000143013 LMO4
ENST00000458097 0.994624875627095 0.230396001669224 0.0908823951618505 ENSG00000237505 RP11-76N22.2
ENST00000316005 0.995778782912652 0.508796880585307 0.0325989678450667 ENSG00000065243 PKN2
ENST00000370521 0.994624875627095 0.48761341409668 -0.0288601599286986 ENSG00000065243 PKN2
ENST00000370505 0.99983953845552 0.768772641693543 -0.012075095699058 ENSG00000065243 PKN2
ENST00000370513 0.99983953845552 0.923709353617661 -0.00400657379611379 ENSG00000065243 PKN2
ENST00000436111 0.994624875627095 0.325587184279282 -0.0607633447137971 ENSG00000065243 PKN2
ENST00000544045 0.994624875627095 0.191776497781046 -0.0594220334669805 ENSG00000065243 PKN2
ENST00000449189 0.99983953845552 0.899477586846834 -0.00893655692565696 ENSG00000065243 PKN2
ENST00000495119 0.99983953845552 0.613029660048416 0.0353055686428827 ENSG00000065243 PKN2
ENST00000370500 0.99983953845552 0.807941053507397 0.0144630196871565 ENSG00000137947 GTF2B
ENST00000448623 0.99983953845552 0.884785294973281 0.0086957805696188 ENSG00000137947 GTF2B
ENST00000494819 0.99983953845552 0.967398461919703 0.002548892261696 ENSG00000137947 GTF2B
ENST00000418217 0.99983953845552 0.724712571272191 -0.022337319830601 ENSG00000137947 GTF2B
ENST00000486078 0.994624875627095 0.361842298107157 -0.0606119988937619 ENSG00000137947 GTF2B
ENST00000471296 0.994624875627095 0.46582545979953 -0.0502505157131849 ENSG00000137947 GTF2B
ENST00000471471 0.994624875627095 0.242075775601601 -0.0800646222091733 ENSG00000137947 GTF2B
ENST00000446900 0.994624875627095 0.461889604489782 -0.0330323072559054 ENSG00000137944 CCBL2
ENST00000370491 0.999453166219565 0.545630268391284 -0.0269255195324102 ENSG00000137944 CCBL2
ENST00000260508 0.999643049413898 0.558026053307962 -0.0261027055059549 ENSG00000137944 CCBL2
ENST00000370485 0.998660666899012 0.54092880799121 -0.0272450974056234 ENSG00000137944 CCBL2
ENST00000370486 0.99983953845552 0.688917023090913 0.0206849932424728 ENSG00000137944 CCBL2
ENST00000321792 0.994624875627095 0.100819746876035 0.100823924343351 ENSG00000213516 RBMXL1
ENST00000399794 0.994624875627095 0.095835373881208 0.10239044422935 ENSG00000213516 RBMXL1
ENST00000413769 0.994624875627095 0.198260674116016 0.0921246126096664 ENSG00000213516 RBMXL1
ENST00000370481 0.99983953845552 0.590577468949264 0.0264594185856846 ENSG00000117226 GBP3
ENST00000370482 0.99983953845552 0.590577468949264 0.0264594185856846 ENSG00000117226 GBP3
ENST00000489444 0.99983953845552 0.599490724350867 0.0258187025333593 ENSG00000117226 GBP3
ENST00000493594 0.99983953845552 0.695425311156007 0.0193048188865763 ENSG00000117226 GBP3
ENST00000235878 0.99983953845552 0.697626938918211 0.0198643417461527 ENSG00000117226 GBP3
ENST00000461384 0.99983953845552 0.80555738184531 -0.0165278833855451 ENSG00000117226 GBP3
ENST00000445969 0.99983953845552 0.923488662215892 0.00621038377973759 ENSG00000117226 GBP3
ENST00000564665 0.994624875627095 0.448084335373894 0.0480856177376743 ENSG00000117226 GBP3
ENST00000475853 0.99983953845552 0.88950854630457 0.00934172831773248 ENSG00000117226 GBP3
ENST00000568006 0.99983953845552 0.877335324128316 0.0104017837411347 ENSG00000117226 GBP3
ENST00000564037 0.99983953845552 0.765109885087396 0.0212538541179743 ENSG00000117226 GBP3
ENST00000370473 0.996005608937331 0.52036731637938 0.0282949819877878 ENSG00000117228 GBP1
ENST00000484970 0.960712333473599 0.0270446528968057 -0.142797035004731 ENSG00000117228 GBP1
ENST00000479889 0.964413992460195 0.0295170526128099 -0.140958841661203 ENSG00000117228 GBP1
ENST00000468959 0.977157289955095 0.0462332880659693 -0.128836839513701 ENSG00000117228 GBP1
ENST00000495131 0.994624875627095 0.217103389145651 0.0893145309692346 ENSG00000117228 GBP1
ENST00000459831 0.998581961067424 0.540306143460334 0.0466999904606259 ENSG00000117228 GBP1
ENST00000493139 0.994624875627095 0.367884517584046 0.0683011131294842 ENSG00000117228 GBP1
ENST00000469194 0.994624875627095 0.132298116864051 0.104403252683135 ENSG00000117228 GBP1
ENST00000464839 0.99983953845552 0.755799719412933 -0.0221519893593867 ENSG00000162645 GBP2
ENST00000370466 0.99983953845552 0.818816818969091 -0.0164094572715771 ENSG00000162645 GBP2
ENST00000330947 0.99983953845552 0.688304883060853 0.0304489469339351 ENSG00000197147 LRRC8B
ENST00000439853 0.99983953845552 0.939374190474174 0.00584706284928938 ENSG00000197147 LRRC8B
ENST00000443562 0.99983953845552 0.678365534059448 -0.0315116622508962 ENSG00000231999 RP5-1007M22.2
ENST00000429074 0.994624875627095 0.467434215548406 0.0493692653418285 ENSG00000230735 RP11-413E1.4
ENST00000370454 0.99983953845552 0.936331579377751 -0.0036093229869825 ENSG00000171488 LRRC8C
ENST00000479252 0.99983953845552 0.985668238286485 -0.000806914019453974 ENSG00000171488 LRRC8C
ENST00000370453 0.99983953845552 0.708119013941852 -0.0143300002372161 ENSG00000271949 RP11-302M6.4
ENST00000482063 0.994624875627095 0.282342129557562 0.0660866858623978 ENSG00000171488 LRRC8C
ENST00000525774 0.99983953845552 0.564417413792461 -0.0340096702672216 ENSG00000171492 LRRC8D
ENST00000337338 0.994624875627095 0.365556131081944 -0.0407011723481959 ENSG00000171492 LRRC8D
ENST00000394593 0.994624875627095 0.324848485123192 -0.0441635956783547 ENSG00000171492 LRRC8D
ENST00000532201 0.99983953845552 0.864206355093676 -0.0100170956267054 ENSG00000171492 LRRC8D
ENST00000414841 0.99983953845552 0.838335335108285 -0.0118918472764096 ENSG00000171492 LRRC8D
ENST00000527156 0.99983953845552 0.891074410831429 0.00792156048034793 ENSG00000171492 LRRC8D
ENST00000441269 0.99983953845552 0.82562945712737 -0.0124052482781966 ENSG00000171492 LRRC8D
ENST00000394583 0.995778782912652 0.509446598008985 -0.0356878796905517 ENSG00000162664 ZNF326
ENST00000340281 0.994624875627095 0.476244459171401 -0.0385299104039699 ENSG00000162664 ZNF326
ENST00000361911 0.99983953845552 0.698620065820069 0.0282694864407015 ENSG00000162664 ZNF326
ENST00000370447 0.994624875627095 0.345414653052447 -0.0500908601964083 ENSG00000162664 ZNF326
ENST00000455342 0.994624875627095 0.467774386538101 -0.0394569344112678 ENSG00000162664 ZNF326
ENST00000370440 0.983305216845394 0.0568086792950292 -0.0851169535781761 ENSG00000122482 ZNF644
ENST00000347275 0.983649005758858 0.0602685030387146 -0.0840340479546688 ENSG00000122482 ZNF644
ENST00000337393 0.973959104473249 0.038312372637779 -0.0902452153786548 ENSG00000122482 ZNF644
ENST00000361321 0.994624875627095 0.0688251647387421 -0.0795777336529077 ENSG00000122482 ZNF644
ENST00000467231 0.994624875627095 0.136046185314 -0.0653525808029026 ENSG00000122482 ZNF644
ENST00000479798 0.99983953845552 0.721089742492682 -0.0248288387283353 ENSG00000122482 ZNF644
ENST00000498303 0.994624875627095 0.0749075124120345 -0.102206877525751 ENSG00000122482 ZNF644
ENST00000370425 0.994624875627095 0.371141694483699 -0.0618466437277453 ENSG00000162669 HFM1
ENST00000294696 0.994624875627095 0.371141694483699 -0.0618466437277453 ENSG00000162669 HFM1
ENST00000370424 0.994624875627095 0.371141694483699 -0.0618466437277453 ENSG00000162669 HFM1
ENST00000481900 0.994624875627095 0.357687041287868 -0.0635601374860756 ENSG00000162669 HFM1
ENST00000488023 0.994624875627095 0.357687041287868 -0.0635601374860756 ENSG00000162669 HFM1
ENST00000448819 0.994624875627095 0.35745659387852 -0.0635763805548002 ENSG00000162669 HFM1
ENST00000427444 0.994624875627095 0.365342097921388 -0.0626313745771492 ENSG00000162669 HFM1
ENST00000430031 0.99983953845552 0.954402060323902 0.00430169550962773 ENSG00000097046 CDC7
ENST00000234626 0.99983953845552 0.750125699760278 0.0235565972728713 ENSG00000097046 CDC7
ENST00000428239 0.99983953845552 0.643976644842598 0.0341631636157361 ENSG00000097046 CDC7
ENST00000212355 0.994624875627095 0.254610251177689 -0.0697829447945711 ENSG00000069702 TGFBR3
ENST00000533089 0.994624875627095 0.303653379794349 -0.0649994100808219 ENSG00000069702 TGFBR3
ENST00000370399 0.99983953845552 0.645444626281623 -0.0295031789155171 ENSG00000069702 TGFBR3
ENST00000525962 0.99983953845552 0.571987715963128 -0.0369879167694303 ENSG00000069702 TGFBR3
ENST00000532540 0.99983953845552 0.606829321965336 -0.0331171761176701 ENSG00000069702 TGFBR3
ENST00000465892 0.994624875627095 0.494485680215292 -0.044739644159079 ENSG00000069702 TGFBR3
ENST00000370360 0.994624875627095 0.438343629629991 -0.0418136227298096 ENSG00000174842 GLMN
ENST00000534881 0.994624875627095 0.438343629629991 -0.0418136227298096 ENSG00000174842 GLMN
ENST00000495106 0.994624875627095 0.421964395632047 -0.0433183322431575 ENSG00000174842 GLMN
ENST00000495852 0.99983953845552 0.81873828410358 -0.0135034868856138 ENSG00000174842 GLMN
ENST00000463560 0.99983953845552 0.737065377504557 -0.0211294446910801 ENSG00000174842 GLMN
ENST00000610020 0.994624875627095 0.127758202411835 -0.0683618847188728 ENSG00000122484 RPAP2
ENST00000484158 0.994624875627095 0.318068286705739 -0.0645339060529766 ENSG00000122484 RPAP2
ENST00000477322 0.994624875627095 0.318986915442463 -0.0641786616921021 ENSG00000122484 RPAP2
ENST00000370331 0.957738150634171 0.0254550899730385 -0.0971960930109509 ENSG00000067208 EVI5
ENST00000540033 0.957738150634171 0.0254432247111429 -0.0971975548742382 ENSG00000067208 EVI5
ENST00000543509 0.994624875627095 0.108047240782335 -0.07545045505256 ENSG00000067208 EVI5
ENST00000491940 0.994624875627095 0.263660354267492 -0.0577098161253123 ENSG00000067208 EVI5
ENST00000492513 0.99983953845552 0.588746577132413 0.0385157033030859 ENSG00000067208 EVI5
ENST00000468580 0.994624875627095 0.445991506434039 -0.0422901694493884 ENSG00000067208 EVI5
ENST00000492613 0.994624875627095 0.231461017927972 -0.0704071637083726 ENSG00000067208 EVI5
ENST00000474806 0.994624875627095 0.0771357600317318 -0.0996266426066299 ENSG00000067208 EVI5
ENST00000466778 0.973959104473249 0.0371855616876024 -0.139435781289972 ENSG00000067208 EVI5
ENST00000370321 0.99983953845552 0.721907379985157 -0.00827890129202805 ENSG00000122406 RPL5
ENST00000470843 0.99983953845552 0.821354584854958 -0.00613397886234374 ENSG00000122406 RPL5
ENST00000315741 0.99983953845552 0.890448658231164 -0.00373516151287592 ENSG00000122406 RPL5
ENST00000461952 0.99983953845552 0.832682500479168 -0.0059737575957095 ENSG00000122406 RPL5
ENST00000497519 0.99592957795203 0.517677237581915 -0.0200557257119029 ENSG00000122406 RPL5
ENST00000370310 0.99983953845552 0.588021213830272 -0.0378182481182406 ENSG00000154511 FAM69A
ENST00000540243 0.99983953845552 0.879143092760196 0.00761780413455991 ENSG00000143033 MTF2
ENST00000545708 0.99983953845552 0.879143092760196 0.00761780413455991 ENSG00000143033 MTF2
ENST00000370298 0.99983953845552 0.879143092760196 0.00761780413455991 ENSG00000143033 MTF2
ENST00000474314 0.99983953845552 0.646012424785289 -0.0306064754214877 ENSG00000143033 MTF2
ENST00000473430 0.99983953845552 0.709668709492946 -0.024232425121078 ENSG00000143033 MTF2
ENST00000494963 0.99983953845552 0.792245582530523 -0.0171932743478743 ENSG00000143033 MTF2
ENST00000471953 0.99983953845552 0.980954523007501 0.00122096600288989 ENSG00000143033 MTF2
ENST00000370303 0.99983953845552 0.91703467964507 0.00532879882749557 ENSG00000143033 MTF2
ENST00000467953 0.99983953845552 0.743128578954613 0.0195265787746722 ENSG00000143033 MTF2
ENST00000497976 0.99983953845552 0.936387879472856 -0.00506076511597846 ENSG00000143033 MTF2
ENST00000476037 0.99983953845552 0.581324650353196 0.0366725859717661 ENSG00000143033 MTF2
ENST00000487263 0.99983953845552 0.86774785141095 0.0114539707996115 ENSG00000143033 MTF2
ENST00000489480 0.999643049413898 0.557603666852335 0.0419625662586358 ENSG00000143033 MTF2
ENST00000370282 0.994624875627095 0.368632666945471 -0.0417067317765236 ENSG00000117500 TMED5
ENST00000370290 0.994624875627095 0.268183519618101 -0.0525658484594154 ENSG00000117500 TMED5
ENST00000483033 0.994624875627095 0.351188929403601 -0.0516426568991572 ENSG00000117500 TMED5
ENST00000479918 0.994624875627095 0.438154719332673 -0.036435290038813 ENSG00000117500 TMED5
ENST00000370280 0.994624875627095 0.49889489620559 -0.0324305760622908 ENSG00000117500 TMED5
ENST00000343253 0.994624875627095 0.113436580421249 -0.0693104351874582 ENSG00000122483 CCDC18
ENST00000528942 0.99983953845552 0.763660389879073 0.0195341482842956 ENSG00000122483 CCDC18
ENST00000334652 0.994624875627095 0.107565754417192 -0.0813122519330812 ENSG00000122483 CCDC18
ENST00000557479 0.994624875627095 0.107565754417192 -0.0813122519330812 ENSG00000122483 CCDC18
ENST00000338949 0.994624875627095 0.107565754417192 -0.0813122519330812 ENSG00000122483 CCDC18
ENST00000401026 0.994624875627095 0.10458985272679 -0.0820360335290855 ENSG00000122483 CCDC18
ENST00000370276 0.994624875627095 0.0753207889817708 -0.0931626546466556 ENSG00000122483 CCDC18
ENST00000481180 0.99983953845552 0.778438216159652 -0.0202613731969979 ENSG00000122483 CCDC18
ENST00000455267 0.978540020856306 0.0475633223526732 -0.136125094193793 ENSG00000122483 CCDC18
ENST00000447456 0.99983953845552 0.836887160321952 0.0153159184279612 ENSG00000122483 CCDC18
ENST00000413606 0.99983953845552 0.913609520955807 -0.00506669325923492 ENSG00000223745 RP4-717I23.3
ENST00000457025 0.99983953845552 0.769435969252192 -0.0153770497342803 ENSG00000223745 RP4-717I23.3
ENST00000446528 0.994624875627095 0.436495939937236 -0.0443623697627701 ENSG00000223745 RP4-717I23.3
ENST00000451302 0.99983953845552 0.9699169863518 -0.00169377730334795 ENSG00000223745 RP4-717I23.3
ENST00000415150 0.995778782912652 0.513422830534553 -0.0399870643874901 ENSG00000223745 RP4-717I23.3
ENST00000455474 0.99983953845552 0.659515513091753 -0.0241557154496712 ENSG00000223745 RP4-717I23.3
ENST00000447577 0.99983953845552 0.86101927725588 -0.00853078595530696 ENSG00000223745 RP4-717I23.3
ENST00000442860 0.99983953845552 0.925456795629757 -0.00610276302854686 ENSG00000223745 RP4-717I23.3
ENST00000414430 0.99983953845552 0.576783108985235 -0.0354427209745522 ENSG00000223745 RP4-717I23.3
ENST00000429859 0.99983953845552 0.61178490556436 -0.0279122958066627 ENSG00000223745 RP4-717I23.3
ENST00000427669 0.99983953845552 0.593448615993931 -0.0339612146117778 ENSG00000223745 RP4-717I23.3
ENST00000424517 0.99983953845552 0.568540902077452 -0.0349951129706059 ENSG00000223745 RP4-717I23.3
ENST00000450843 0.99983953845552 0.901380044305267 -0.00671032377177616 ENSG00000223745 RP4-717I23.3
ENST00000440778 0.99983953845552 0.875653347535471 -0.00929425293196476 ENSG00000223745 RP4-717I23.3
ENST00000421202 0.99983953845552 0.91331682382649 0.00567764428791712 ENSG00000223745 RP4-717I23.3
ENST00000436200 0.99957157471323 0.552093524796942 -0.0387215663315329 ENSG00000223745 RP4-717I23.3
ENST00000432741 0.99983953845552 0.626611840514436 -0.0311815665395551 ENSG00000223745 RP4-717I23.3
ENST00000411670 0.997160763304216 0.531713497867968 0.0338793100066749 ENSG00000223745 RP4-717I23.3
ENST00000452347 0.99983953845552 0.677385450091322 0.027702146975675 ENSG00000223745 RP4-717I23.3
ENST00000438777 0.99983953845552 0.884943225332002 -0.00993890414742334 ENSG00000223745 RP4-717I23.3
ENST00000449305 0.99983953845552 0.992895413677034 -0.000612060337633299 ENSG00000223745 RP4-717I23.3
ENST00000457387 0.99983953845552 0.985713755106849 0.0012326048733458 ENSG00000223745 RP4-717I23.3
ENST00000445076 0.99983953845552 0.985607014999973 0.00124254787112347 ENSG00000223745 RP4-717I23.3
ENST00000370272 0.994624875627095 0.255432324781366 -0.0478830573435447 ENSG00000117505 DR1
ENST00000370267 0.99983953845552 0.587141502896666 -0.0229594157534417 ENSG00000117505 DR1
ENST00000481583 0.994624875627095 0.323745649946893 -0.0693963152233679 ENSG00000117505 DR1
ENST00000370256 0.994624875627095 0.141816646049515 -0.0668169543339035 ENSG00000137942 FNBP1L
ENST00000271234 0.994624875627095 0.141816646049515 -0.0668169543339035 ENSG00000137942 FNBP1L
ENST00000260506 0.994624875627095 0.141816646049515 -0.0668169543339035 ENSG00000137942 FNBP1L
ENST00000604705 0.994624875627095 0.459605416669885 -0.0370913433410624 ENSG00000137942 FNBP1L
ENST00000370253 0.994624875627095 0.115593136716707 -0.0717090653402726 ENSG00000137942 FNBP1L
ENST00000424449 0.994624875627095 0.125021958113385 -0.0864143567654002 ENSG00000137942 FNBP1L
ENST00000603526 0.99983953845552 0.945793268131355 -0.00496887123212469 ENSG00000137942 FNBP1L
ENST00000370247 0.99983953845552 0.993718935676076 -0.000309534677329945 ENSG00000137936 BCAR3
ENST00000260502 0.994624875627095 0.448958723711229 -0.0288226250900941 ENSG00000137936 BCAR3
ENST00000370244 0.994624875627095 0.419514046394989 -0.0301314259972657 ENSG00000137936 BCAR3
ENST00000539242 0.994624875627095 0.359491675413747 -0.0419963196346404 ENSG00000137936 BCAR3
ENST00000370243 0.994624875627095 0.412480245033649 -0.0317470473525765 ENSG00000137936 BCAR3
ENST00000538653 0.99983953845552 0.866236673380006 -0.0104843200752222 ENSG00000137936 BCAR3
ENST00000466632 0.99983953845552 0.939630534237586 0.00503241561933731 ENSG00000137936 BCAR3
ENST00000490377 0.99983953845552 0.638626039307176 0.0345705805671731 ENSG00000137936 BCAR3
ENST00000427243 0.99983953845552 0.672949878954912 0.029779741940699 ENSG00000224093 RP5-1033H22.2
ENST00000417401 0.994624875627095 0.335519056283927 0.0648549436693321 ENSG00000224093 RP5-1033H22.2
ENST00000479503 0.99983953845552 0.773543525155686 -0.0153108706284961 ENSG00000137936 BCAR3
ENST00000469315 0.99983953845552 0.7263075490647 -0.0260925996062416 ENSG00000137936 BCAR3
ENST00000436063 0.994624875627095 0.169292755118595 -0.0584789963158943 ENSG00000067334 DNTTIP2
ENST00000496535 0.994624875627095 0.162571797258091 -0.0992130409755136 ENSG00000067334 DNTTIP2
ENST00000359208 0.994624875627095 0.203999611982364 -0.0540874776428606 ENSG00000067334 DNTTIP2
ENST00000460191 0.994624875627095 0.389706984859463 -0.0371024821514881 ENSG00000067334 DNTTIP2
ENST00000496672 0.994624875627095 0.299902845580013 -0.0509884702548104 ENSG00000067334 DNTTIP2
ENST00000528680 0.994624875627095 0.281769203244913 -0.0607468558805128 ENSG00000067334 DNTTIP2
ENST00000370238 0.994624875627095 0.127006896999676 -0.0890941027386635 ENSG00000023909 GCLM
ENST00000467772 0.997160763304216 0.532198351416423 -0.0440416944940985 ENSG00000023909 GCLM
ENST00000552844 0.99983953845552 0.96065787442242 0.00237195868086971 ENSG00000137962 ARHGAP29
ENST00000260526 0.99983953845552 0.802576160414258 -0.0119535151193449 ENSG00000137962 ARHGAP29
ENST00000482481 0.99983953845552 0.86448001901104 0.0101209932825958 ENSG00000137962 ARHGAP29
ENST00000370217 0.99983953845552 0.756441908905564 -0.0170581277971734 ENSG00000137962 ARHGAP29
ENST00000394233 0.994624875627095 0.0998832729911784 -0.070363946802092 ENSG00000117528 ABCD3
ENST00000454898 0.994624875627095 0.178797658820449 -0.0594461647140581 ENSG00000117528 ABCD3
ENST00000536817 0.994624875627095 0.176762458190333 -0.0594794022635435 ENSG00000117528 ABCD3
ENST00000370214 0.994624875627095 0.10000487196561 -0.0703649996843478 ENSG00000117528 ABCD3
ENST00000315713 0.994624875627095 0.264782453722728 -0.0596632668189122 ENSG00000117528 ABCD3
ENST00000468860 0.994624875627095 0.168051296622197 -0.0776690448641532 ENSG00000117528 ABCD3
ENST00000493416 0.999194248233075 0.544684148744475 -0.0437218056603914 ENSG00000117528 ABCD3
ENST00000484213 0.994624875627095 0.222104313668008 -0.0654948653466346 ENSG00000117528 ABCD3
ENST00000464165 0.994624875627095 0.44577345388641 -0.0526426277846333 ENSG00000117528 ABCD3
ENST00000334047 0.977157289955095 0.0424034583280604 0.101085136847574 ENSG00000117525 F3
ENST00000370207 0.973959104473249 0.0381681334912619 0.103241352170601 ENSG00000117525 F3
ENST00000478217 0.957738150634171 0.017402465934384 0.139263435860952 ENSG00000117525 F3
ENST00000480356 0.977157289955095 0.044202332596322 0.108550444742635 ENSG00000117525 F3
ENST00000370206 0.99983953845552 0.935032197575777 -0.00223584953008737 ENSG00000117519 CNN3
ENST00000538964 0.99983953845552 0.92456540349313 -0.00263154793213342 ENSG00000117519 CNN3
ENST00000394202 0.99983953845552 0.743517596502385 -0.009105657428437 ENSG00000117519 CNN3
ENST00000545882 0.99983953845552 0.750299189166347 -0.00911646287653623 ENSG00000117519 CNN3
ENST00000461018 0.994624875627095 0.373059382918989 0.0332410377581456 ENSG00000117519 CNN3
ENST00000487539 0.994624875627095 0.265395635406298 0.0395541856105116 ENSG00000117519 CNN3
ENST00000415017 0.994624875627095 0.447677679624498 0.0240997667607619 ENSG00000117519 CNN3
ENST00000474409 0.99983953845552 0.735089774577001 -0.0125018083855168 ENSG00000117519 CNN3
ENST00000452846 0.994624875627095 0.473644591021115 -0.0540130380632102 ENSG00000235501 RP4-639F20.1
ENST00000438509 0.99983953845552 0.840039969221737 -0.0154361059210504 ENSG00000235501 RP4-639F20.1
ENST00000370205 0.994624875627095 0.189509664828281 0.0886196515958144 ENSG00000172339 ALG14
ENST00000604534 0.994624875627095 0.146262521318742 0.0945672515172756 ENSG00000271092 TMEM56-RWDD3
ENST00000604203 0.994624875627095 0.188614420117649 0.0819833696872361 ENSG00000271092 TMEM56-RWDD3
ENST00000370202 0.994624875627095 0.17771543457315 0.0847248663909402 ENSG00000122481 RWDD3
ENST00000429514 0.994624875627095 0.15854202176279 0.0924817990689331 ENSG00000122481 RWDD3
ENST00000263893 0.994624875627095 0.184411253774932 0.0834613813372823 ENSG00000122481 RWDD3
ENST00000492639 0.994624875627095 0.256623156405187 0.0773250342664773 ENSG00000122481 RWDD3
ENST00000495272 0.994624875627095 0.177019167713819 0.0849173095677223 ENSG00000122481 RWDD3
ENST00000497058 0.994624875627095 0.184411253774932 0.0834613813372823 ENSG00000122481 RWDD3
ENST00000473397 0.994624875627095 0.183766062375983 0.0836425589628499 ENSG00000122481 RWDD3
ENST00000444665 0.994624875627095 0.217608693132963 0.086159099991332 ENSG00000228852 RP11-57H12.5
ENST00000468715 0.983305216845394 0.0578331990403902 -0.114354074844499 ENSG00000137970 RPL7P9
ENST00000482253 0.957738150634171 0.00945435037345058 -0.138710322533636 ENSG00000117569 PTBP2
ENST00000609116 0.957738150634171 0.0076578392381208 -0.141152872851913 ENSG00000117569 PTBP2
ENST00000460706 0.880248575932168 0.00266803504871371 -0.213542174838019 ENSG00000117569 PTBP2
ENST00000370197 0.957738150634171 0.00892757927515433 -0.136939155488687 ENSG00000117569 PTBP2
ENST00000370198 0.957738150634171 0.00892757927515433 -0.136939155488687 ENSG00000117569 PTBP2
ENST00000476419 0.957738150634171 0.00946568160786803 -0.138473757978424 ENSG00000117569 PTBP2
ENST00000426398 0.957738150634171 0.00895161499575636 -0.136926085719567 ENSG00000117569 PTBP2
ENST00000394184 0.957738150634171 0.0100728048840483 -0.13709846323035 ENSG00000117569 PTBP2
ENST00000541987 0.957738150634171 0.0101877472020059 -0.138343200381162 ENSG00000117569 PTBP2
ENST00000459735 0.994624875627095 0.0646769050483961 -0.102600225076579 ENSG00000117569 PTBP2
ENST00000476783 0.983305216845394 0.0590443236327026 -0.104789072815495 ENSG00000117569 PTBP2
ENST00000492905 0.983305216845394 0.0590443236327026 -0.104789072815495 ENSG00000117569 PTBP2
ENST00000370192 0.994624875627095 0.249891930682549 -0.0634609753011015 ENSG00000188641 DPYD
ENST00000422980 0.994624875627095 0.104889043999657 -0.104277145549861 ENSG00000232878 DPYD-AS1
ENST00000474241 0.99983953845552 0.645695927169131 -0.0352874069823855 ENSG00000188641 DPYD
ENST00000423006 0.99983953845552 0.764603542166325 -0.018677930464049 ENSG00000188641 DPYD
ENST00000306031 0.99983953845552 0.883888394224364 0.00935405452703813 ENSG00000188641 DPYD
ENST00000460019 0.994624875627095 0.15315578983398 -0.104137241246049 ENSG00000188641 DPYD
ENST00000602672 0.99983953845552 0.839317866932134 0.0148110204218475 ENSG00000269998 RP11-272L13.3
ENST00000424528 0.994624875627095 0.477107606562352 -0.0382989573082861 ENSG00000225206 MIR137HG
ENST00000413670 0.994624875627095 0.188718981798418 0.074796789675593 ENSG00000225206 MIR137HG
ENST00000538428 0.994624875627095 0.179396075579529 0.07621666202767 ENSG00000225206 MIR137HG
ENST00000602852 0.977157289955095 0.0420920157972467 0.119924893643618 ENSG00000225206 MIR137HG
ENST00000602984 0.994624875627095 0.0872169368696199 0.103683905546386 ENSG00000225206 MIR137HG
ENST00000418344 0.99983953845552 0.788839227629293 -0.0188761162305695 ENSG00000226053 RP5-1070A16.1
ENST00000370189 0.994624875627095 0.418734579222225 0.0403575577449027 ENSG00000162627 SNX7
ENST00000529992 0.994624875627095 0.418593504239854 0.0403599629904021 ENSG00000162627 SNX7
ENST00000306121 0.994624875627095 0.418783283620428 0.0403529738701622 ENSG00000162627 SNX7
ENST00000528824 0.99983953845552 0.599830414321388 0.0265449986544411 ENSG00000162627 SNX7
ENST00000454199 0.995051069830448 0.503914696328007 0.0468398634244022 ENSG00000162627 SNX7
ENST00000287474 0.99983953845552 0.894367343503578 0.0101132217420538 ENSG00000156869 FRRS1
ENST00000414213 0.99983953845552 0.894367343503578 0.0101132217420538 ENSG00000156869 FRRS1
ENST00000361915 0.957738150634171 0.00785404192082637 -0.149750298632939 ENSG00000162688 AGL
ENST00000294724 0.957738150634171 0.0171591393554917 -0.135790441062987 ENSG00000162688 AGL
ENST00000370163 0.957738150634171 0.0171591393554917 -0.135790441062987 ENSG00000162688 AGL
ENST00000370165 0.957738150634171 0.0171591393554917 -0.135790441062987 ENSG00000162688 AGL
ENST00000361302 0.957738150634171 0.0158843396806602 -0.137459134223781 ENSG00000162688 AGL
ENST00000370161 0.957738150634171 0.0195886622420288 -0.133283265603466 ENSG00000162688 AGL
ENST00000361522 0.957738150634171 0.019271949474158 -0.133806789061421 ENSG00000162688 AGL
ENST00000370155 0.99983953845552 0.960829819578757 -0.00258935051270739 ENSG00000117620 SLC35A3
ENST00000465289 0.994624875627095 0.357855222269744 -0.0449076725743465 ENSG00000117620 SLC35A3
ENST00000427993 0.99983953845552 0.97655422883005 0.00153474005380891 ENSG00000117620 SLC35A3
ENST00000533028 0.994624875627095 0.334509832555872 -0.0474012230213437 ENSG00000117620 SLC35A3
ENST00000532693 0.978540020856306 0.0507290242693842 0.141985030923885 ENSG00000117620 SLC35A3
ENST00000370153 0.99983953845552 0.935664224749404 -0.00429185014738778 ENSG00000117620 SLC35A3
ENST00000422078 0.99983953845552 0.708011788971565 -0.0217880146247947 ENSG00000117620 SLC35A3
ENST00000370156 0.995778782912652 0.507680080695427 -0.0365182936407645 ENSG00000117620 SLC35A3
ENST00000370152 0.978540020856306 0.0481605664303823 -0.0876502934550992 ENSG00000156875 HIAT1
ENST00000432294 0.994624875627095 0.192412312993178 -0.0623239008065142 ENSG00000241073 RP4-714D9.2
ENST00000421661 0.99957157471323 0.550739209315115 -0.0439591303907205 ENSG00000156875 HIAT1
ENST00000287482 0.99983953845552 0.816787929755944 0.0176084222494305 ENSG00000156876 SASS6
ENST00000462159 0.99983953845552 0.816787929755944 0.0176084222494305 ENSG00000156876 SASS6
ENST00000370143 0.99983953845552 0.922022587665936 -0.00676128241958308 ENSG00000122435 TRMT13
ENST00000370141 0.994624875627095 0.408429957411124 -0.0469521300196045 ENSG00000122435 TRMT13
ENST00000482437 0.99983953845552 0.837225261413634 0.0133481108185164 ENSG00000122435 TRMT13
ENST00000370139 0.99983953845552 0.763234267454014 -0.0207979192057263 ENSG00000122435 TRMT13
ENST00000370138 0.994624875627095 0.201527758629855 -0.0974484197373673 ENSG00000122477 LRRC39
ENST00000342895 0.994624875627095 0.201527758629855 -0.0974484197373673 ENSG00000122477 LRRC39
ENST00000370137 0.994624875627095 0.201527758629855 -0.0974484197373673 ENSG00000122477 LRRC39
ENST00000370132 0.99983953845552 0.626380317109144 -0.0243644988120258 ENSG00000137992 DBT
ENST00000370131 0.99983953845552 0.97214582815664 0.00226281803477995 ENSG00000137992 DBT
ENST00000370128 0.99983953845552 0.794898637863252 -0.0101630901379369 ENSG00000137996 RTCA
ENST00000498617 0.99983953845552 0.824310664440174 -0.0113138946849827 ENSG00000137996 RTCA
ENST00000483474 0.99983953845552 0.701462214779217 -0.020060005709287 ENSG00000137996 RTCA
ENST00000260563 0.99983953845552 0.794699983856882 -0.0101637779717009 ENSG00000137996 RTCA
ENST00000370126 0.99983953845552 0.671728993459395 -0.0257515219764527 ENSG00000137996 RTCA
ENST00000542213 0.994624875627095 0.216429320537134 -0.0911317701544896 ENSG00000079335 CDC14A
ENST00000370125 0.99957157471323 0.556019303459342 -0.0411913927914967 ENSG00000079335 CDC14A
ENST00000361544 0.994624875627095 0.193164743043654 -0.096076917887311 ENSG00000079335 CDC14A
ENST00000370124 0.994624875627095 0.212608722014803 -0.0940596270240356 ENSG00000079335 CDC14A
ENST00000336454 0.999643049413898 0.55695784098834 -0.0411357280755643 ENSG00000079335 CDC14A
ENST00000544534 0.994624875627095 0.483260967640349 -0.0505892471666044 ENSG00000079335 CDC14A
ENST00000370113 0.99983953845552 0.825825691290903 0.00910773211884153 ENSG00000162694 EXTL2
ENST00000370114 0.99983953845552 0.867461684716144 0.00687211842199092 ENSG00000162694 EXTL2
ENST00000535414 0.99983953845552 0.654106214903992 0.0198763747028823 ENSG00000162694 EXTL2
ENST00000450240 0.994624875627095 0.326483822867127 0.0460057567753073 ENSG00000162694 EXTL2
ENST00000416479 0.994624875627095 0.4571350743456 0.0367063993421044 ENSG00000162694 EXTL2
ENST00000494907 0.99983953845552 0.987662059182383 0.000941751840832777 ENSG00000162694 EXTL2
ENST00000480774 0.99983953845552 0.797872002159346 -0.0169613823549539 ENSG00000162694 EXTL2
ENST00000370112 0.99983953845552 0.904339666130266 0.00505286434643418 ENSG00000162695 SLC30A7
ENST00000357650 0.99983953845552 0.774899175822505 0.0129346656439967 ENSG00000162695 SLC30A7
ENST00000370111 0.994624875627095 0.138034673608105 0.106166041391117 ENSG00000162695 SLC30A7
ENST00000370105 0.99983953845552 0.884255766625015 -0.00745458372876019 ENSG00000117543 DPH5
ENST00000488789 0.99983953845552 0.76969318146005 -0.0147798145490477 ENSG00000117543 DPH5
ENST00000370109 0.99983953845552 0.80669105009454 -0.0125397200117769 ENSG00000117543 DPH5
ENST00000492067 0.99983953845552 0.899409886328002 0.00741595907279354 ENSG00000117543 DPH5
ENST00000427040 0.99983953845552 0.912885339332831 -0.00786415368492251 ENSG00000117543 DPH5
ENST00000481871 0.99983953845552 0.780292071712369 -0.0155734523243068 ENSG00000117543 DPH5
ENST00000593496 0.99983953845552 0.660140435665166 -0.0328117897880393 ENSG00000269175 AC093157.1
ENST00000464270 0.99983953845552 0.745872366191588 -0.0166391871415312 ENSG00000117543 DPH5
ENST00000342173 0.99983953845552 0.72143204086261 -0.0183081951676787 ENSG00000117543 DPH5
ENST00000466807 0.99983953845552 0.727415974031369 -0.0179523399845473 ENSG00000117543 DPH5
ENST00000477293 0.99983953845552 0.71777555425308 -0.0186167174881457 ENSG00000117543 DPH5
ENST00000498372 0.99983953845552 0.71777555425308 -0.0186167174881457 ENSG00000117543 DPH5
ENST00000488176 0.99983953845552 0.648001308296067 -0.0235695386924279 ENSG00000117543 DPH5
ENST00000490732 0.99983953845552 0.62948329174569 -0.0249634265100024 ENSG00000117543 DPH5
ENST00000476507 0.99595482283367 0.519344673796478 -0.040926109048648 ENSG00000117543 DPH5
ENST00000481982 0.99983953845552 0.773180977437371 -0.0208927827531836 ENSG00000117543 DPH5
ENST00000453011 0.99983953845552 0.896444838099796 -0.00833081784442978 ENSG00000233184 RP11-421L21.3
ENST00000446527 0.99983953845552 0.642390027831935 -0.027764399745203 ENSG00000233184 RP11-421L21.3
ENST00000416329 0.995023428296385 0.503740589091695 -0.0443215054161261 ENSG00000233184 RP11-421L21.3
ENST00000454721 0.99983953845552 0.807329751514264 0.0167157676914274 ENSG00000233184 RP11-421L21.3
ENST00000449473 0.99983953845552 0.567681785307355 0.037556966151214 ENSG00000233184 RP11-421L21.3
ENST00000305352 0.99983953845552 0.858344517142125 0.00975813310196159 ENSG00000170989 S1PR1
ENST00000475821 0.99592957795203 0.518585487315194 0.0438715797754104 ENSG00000170989 S1PR1
ENST00000475289 0.99983953845552 0.653283997107413 0.0341038665244077 ENSG00000170989 S1PR1
ENST00000358392 0.99983953845552 0.899357895026564 -0.00389915475888628 ENSG00000060718 COL11A1
ENST00000353414 0.99983953845552 0.899357895026564 -0.00389915475888628 ENSG00000060718 COL11A1
ENST00000370096 0.99983953845552 0.899347903027355 -0.00389903640833713 ENSG00000060718 COL11A1
ENST00000470170 0.99983953845552 0.912451364244538 0.00561340699268173 ENSG00000060718 COL11A1
ENST00000512756 0.99983953845552 0.960378554697376 0.00156616413394188 ENSG00000060718 COL11A1
ENST00000465209 0.99983953845552 0.588740095715294 0.0370775383456474 ENSG00000060718 COL11A1
ENST00000461720 0.995584837609042 0.505490195823756 0.0337561030481685 ENSG00000060718 COL11A1
ENST00000475980 0.995778782912652 0.510332805114873 0.0415985765367091 ENSG00000060718 COL11A1
ENST00000427239 0.994624875627095 0.288044866304057 0.0361236320738995 ENSG00000060718 COL11A1
ENST00000447608 0.997160763304216 0.528580419249224 0.0273700416273033 ENSG00000060718 COL11A1
ENST00000524631 0.99983953845552 0.76554203548212 0.0190839019306236 ENSG00000185946 RNPC3
ENST00000531883 0.957738150634171 0.0112589843034005 0.186540616584294 ENSG00000185946 RNPC3
ENST00000533099 0.99983953845552 0.816396837289074 0.0141095214650995 ENSG00000185946 RNPC3
ENST00000527062 0.977157289955095 0.0455952703841924 0.140880286826031 ENSG00000185946 RNPC3
ENST00000423855 0.99983953845552 0.787266678336352 0.0165741509451256 ENSG00000185946 RNPC3
ENST00000533834 0.957738150634171 0.0241249065106315 -0.166644019605176 ENSG00000185946 RNPC3
ENST00000477657 0.99983953845552 0.609279758010508 0.0371484471861843 ENSG00000240038 AMY2B
ENST00000361355 0.998956849090669 0.542071741370066 0.0460958658098571 ENSG00000240038 AMY2B
ENST00000361318 0.994624875627095 0.195101737304783 0.0833104159725997 ENSG00000198890 PRMT6
ENST00000370078 0.994624875627095 0.202855947365038 0.081894806760952 ENSG00000198890 PRMT6
ENST00000565488 0.99983953845552 0.706363423277171 -0.0147555263774039 ENSG00000085491 SLC25A24
ENST00000264128 0.99983953845552 0.658824202012798 -0.0173458884575017 ENSG00000085491 SLC25A24
ENST00000370041 0.99983953845552 0.626698177347424 -0.0199485826532876 ENSG00000085491 SLC25A24
ENST00000569674 0.994624875627095 0.45964384863009 0.0562201441220738 ENSG00000085491 SLC25A24
ENST00000405454 0.994624875627095 0.207635791924126 0.0859914893809156 ENSG00000162636 FAM102B
ENST00000370035 0.994624875627095 0.223614658678428 0.0830625570722417 ENSG00000162636 FAM102B
ENST00000483371 0.99983953845552 0.637718438402395 0.0344223120834903 ENSG00000162636 FAM102B
ENST00000370025 0.994624875627095 0.30462493630765 -0.0409019072889883 ENSG00000134186 PRPF38B
ENST00000370022 0.99983953845552 0.802585852491163 -0.0150284097907349 ENSG00000134186 PRPF38B
ENST00000467302 0.99983953845552 0.802585852491163 -0.0150284097907349 ENSG00000134186 PRPF38B
ENST00000370021 0.994624875627095 0.30462493630765 -0.0409019072889883 ENSG00000134186 PRPF38B
ENST00000485810 0.99983953845552 0.840466526923424 0.0124956296501197 ENSG00000134186 PRPF38B
ENST00000483586 0.99983953845552 0.582413385114019 0.0331465181160343 ENSG00000116266 STXBP3
ENST00000469338 0.99983953845552 0.588418507657685 0.0331110730474618 ENSG00000116266 STXBP3
ENST00000370008 0.99983953845552 0.936377314644405 0.00358774519569653 ENSG00000116266 STXBP3
ENST00000486601 0.999989811609739 0.999011030142332 9.43340694722623e-05 ENSG00000116266 STXBP3
ENST00000485167 0.99983953845552 0.603358535008817 0.0359732068756953 ENSG00000116266 STXBP3
ENST00000495245 0.99983953845552 0.715956562065042 -0.0276955052685181 ENSG00000116266 STXBP3
ENST00000472099 0.997160763304216 0.532653770785818 -0.0442884773146185 ENSG00000116266 STXBP3
ENST00000357393 0.99983953845552 0.72466944513524 -0.0139008892719333 ENSG00000162641 AKNAD1
ENST00000406462 0.99983953845552 0.745828427241519 0.017527629503235 ENSG00000121957 GPSM2
ENST00000264126 0.99983953845552 0.876031082367628 0.00985397700036678 ENSG00000121957 GPSM2
ENST00000369968 0.99983953845552 0.613611076389637 -0.0220258715278775 ENSG00000121940 CLCC1
ENST00000369969 0.99983953845552 0.613611076389637 -0.0220258715278775 ENSG00000121940 CLCC1
ENST00000356970 0.994624875627095 0.499256166756264 -0.0278817691062212 ENSG00000121940 CLCC1
ENST00000369971 0.994624875627095 0.499256166756264 -0.0278817691062212 ENSG00000121940 CLCC1
ENST00000415331 0.994624875627095 0.499256166756264 -0.0278817691062212 ENSG00000121940 CLCC1
ENST00000369976 0.995551154231132 0.505192324637294 -0.0275305334298778 ENSG00000121940 CLCC1
ENST00000473062 0.99983953845552 0.710886880796357 -0.0178629773305673 ENSG00000121940 CLCC1
ENST00000482889 0.99983953845552 0.831992970402718 -0.0101061490444067 ENSG00000121940 CLCC1
ENST00000369970 0.99983953845552 0.855420499368542 -0.00823270974088385 ENSG00000121940 CLCC1
[truncated: 8,229,433 more chars]
