# Supplementary material for: High-throughput allele-specific expression across 250 environmental conditions
Source: Genome Res. 2016 Dec;26(12):1627–38. doi: 10.1101/gr.209759.116 (PMC5131815; doi:10.1101/gr.209759.116)
Supplement: Supplemental Material [file supp_gr.209759.116_Supplemental_Table_S6.tar.gz › DEG_results/DP11_DEG_stats_T6C1.txt]

t.id padj pval logFC ensg g.id
ENST00000541675 0.637984246489136 0.38195287718479 0.0857323560825252 ENSG00000227232 WASH7P
ENST00000423562 0.701245615108933 0.463994775486361 0.071727084425992 ENSG00000227232 WASH7P
ENST00000438504 0.701245615108933 0.463994775486361 0.071727084425992 ENSG00000227232 WASH7P
ENST00000488147 0.701047507757967 0.463743446273651 0.0717639546059753 ENSG00000227232 WASH7P
ENST00000538476 0.700494464158376 0.463073693103617 0.0717908389260483 ENSG00000227232 WASH7P
ENST00000440200 0.270717555421623 0.0787380736620442 -0.201830129353227 ENSG00000230021 RP5-857K21.4
ENST00000414273 0.175439909376244 0.0377756892159269 -0.227502844002471 ENSG00000237973 hsa-mir-6723
ENST00000467115 0.762561719073639 0.550268401957679 -0.106706982295105 ENSG00000240409 MTATP8P1
ENST00000514057 0.481311344629816 0.220658291716705 -0.208388344157241 ENSG00000248527 MTATP6P1
ENST00000416718 0.537831415341383 0.272198629177178 -0.137753988583919 ENSG00000198744 RP5-857K21.11
ENST00000429505 0.932667491787659 0.85204917089346 0.0250808995376208 ENSG00000237491 RP11-206L10.9
ENST00000591440 0.758190202869122 0.543847382251936 0.0864657383433634 ENSG00000237491 RP11-206L10.9
ENST00000587530 0.758190202869122 0.543847382251936 0.0864657383433634 ENSG00000237491 RP11-206L10.9
ENST00000593022 0.780016718538795 0.57581825641847 0.0804731170055293 ENSG00000237491 RP11-206L10.9
ENST00000589531 0.789794212299849 0.591651940149285 0.0762632800805764 ENSG00000237491 RP11-206L10.9
ENST00000588951 0.851234317099864 0.696008344708313 0.0548145512125996 ENSG00000237491 RP11-206L10.9
ENST00000590848 0.77170927751477 0.563436437406685 0.082687567525635 ENSG00000237491 RP11-206L10.9
ENST00000586288 0.759862415337965 0.546304207074109 0.0858315784263779 ENSG00000237491 RP11-206L10.9
ENST00000445118 0.645308303755448 0.391172297538351 0.0916924760409855 ENSG00000228794 LINC01128
ENST00000610067 0.470975131147235 0.212128468085063 0.156548939664445 ENSG00000228794 LINC01128
ENST00000609139 0.476265066466697 0.216405050935428 0.155774934593517 ENSG00000228794 LINC01128
ENST00000449005 0.540405691726802 0.274485808106254 0.134784804952764 ENSG00000228794 LINC01128
ENST00000416570 0.489871687427101 0.228233338930797 0.149437615886031 ENSG00000228794 LINC01128
ENST00000448975 0.489871687427101 0.228233338930797 0.149437615886031 ENSG00000228794 LINC01128
ENST00000609009 0.58246602269308 0.317830232529133 0.13104676024932 ENSG00000228794 LINC01128
ENST00000608189 0.58246602269308 0.317830232529133 0.13104676024932 ENSG00000228794 LINC01128
ENST00000342066 0.547893834347112 0.281754205627397 -0.132989145581766 ENSG00000187634 SAMD11
ENST00000341065 0.455931183606974 0.199566449671698 -0.15818885091508 ENSG00000187634 SAMD11
ENST00000483767 0.88746241918365 0.76340804245588 -0.0268126795622362 ENSG00000188976 NOC2L
ENST00000327044 0.431261996944003 0.180697171437798 -0.0880611051859794 ENSG00000188976 NOC2L
ENST00000477976 0.597815881942613 0.33485434196047 -0.0650998647263012 ENSG00000188976 NOC2L
ENST00000496938 0.917931698947308 0.822916399944166 -0.0290571662504606 ENSG00000188976 NOC2L
ENST00000487214 0.262035504053801 0.0742633539502902 -0.126749394746732 ENSG00000188976 NOC2L
ENST00000469563 0.14496253950396 0.0276626863782869 -0.203673630747607 ENSG00000188976 NOC2L
ENST00000338591 0.810516953596177 0.625841617265067 -0.054873428949578 ENSG00000187961 KLHL17
ENST00000466300 0.517408323247725 0.25263513185507 -0.148256474785843 ENSG00000187961 KLHL17
ENST00000428771 0.235340564595552 0.0617777589680507 -0.324716306907379 ENSG00000188290 HES4
ENST00000304952 0.256649083312047 0.0715896374493735 -0.316017989786871 ENSG00000188290 HES4
ENST00000481869 0.253029103031128 0.06966148858031 -0.318856821157682 ENSG00000188290 HES4
ENST00000379389 0.0211249370667838 0.00143914979240371 -0.624780932561379 ENSG00000187608 ISG15
ENST00000379370 0.677707009316673 0.432055593386938 -0.0662276092610324 ENSG00000188157 AGRN
ENST00000477585 0.238437670335654 0.0631320574401251 -0.266995691170547 ENSG00000188157 AGRN
ENST00000469403 0.217600622253042 0.0540823534013297 -0.25300983355474 ENSG00000188157 AGRN
ENST00000479707 0.772638653470734 0.565344081055757 -0.0708140113238101 ENSG00000188157 AGRN
ENST00000466223 0.917267147460008 0.821552475637189 -0.0289600570706628 ENSG00000188157 AGRN
ENST00000492947 0.388583935513353 0.148680570295299 0.179089564683554 ENSG00000188157 AGRN
ENST00000419249 0.978556835685818 0.948936808574222 -0.0082779658897123 ENSG00000188157 AGRN
ENST00000461111 0.822677052086273 0.64617389062526 -0.0487829305773151 ENSG00000188157 AGRN
ENST00000418300 0.928814659712958 0.844049144171093 -0.0204185451988551 ENSG00000242590 RP11-54O7.14
ENST00000379339 0.599699953257476 0.336926198880407 -0.0604625495104853 ENSG00000131591 C1orf159
ENST00000294576 0.60537724237725 0.343432523432346 -0.0596390517102246 ENSG00000131591 C1orf159
ENST00000448924 0.60537724237725 0.343432523432346 -0.0596390517102246 ENSG00000131591 C1orf159
ENST00000465822 0.50012198330225 0.237290062351161 -0.128759867273691 ENSG00000131591 C1orf159
ENST00000379325 0.599699953257476 0.336926198880407 -0.0604625495104853 ENSG00000131591 C1orf159
ENST00000421241 0.599699953257476 0.336926198880407 -0.0604625495104853 ENSG00000131591 C1orf159
ENST00000487177 0.711141484036059 0.476691745955743 -0.0855298205864943 ENSG00000131591 C1orf159
ENST00000467751 0.599699953257476 0.336926198880407 -0.0604625495104853 ENSG00000131591 C1orf159
ENST00000477196 0.599699953257476 0.336926198880407 -0.0604625495104853 ENSG00000131591 C1orf159
ENST00000464905 0.505672085967799 0.24217375047952 -0.171853742464711 ENSG00000131591 C1orf159
ENST00000379320 0.467435235513376 0.209195319454261 -0.135767926280627 ENSG00000131591 C1orf159
ENST00000379319 0.611707587871457 0.350862698946803 -0.0745723673851855 ENSG00000131591 C1orf159
ENST00000434641 0.607597719979478 0.345955086053837 -0.0620341374340825 ENSG00000131591 C1orf159
ENST00000482816 0.717102202463871 0.484666768918131 -0.0471758707566766 ENSG00000131591 C1orf159
ENST00000437760 0.732430593558073 0.507035500142395 -0.0468761517809746 ENSG00000131591 C1orf159
ENST00000462097 0.759987962808236 0.546442212507417 -0.0438706749706408 ENSG00000131591 C1orf159
ENST00000473600 0.653858659585594 0.401632445363583 -0.119306875006991 ENSG00000131591 C1orf159
ENST00000475119 0.747811597213948 0.528970827111807 -0.0463197235197243 ENSG00000131591 C1orf159
ENST00000442117 0.649252969081926 0.395843137116098 -0.12354566755258 ENSG00000131591 C1orf159
ENST00000472741 0.838366922605728 0.672484730373773 -0.0326831095585213 ENSG00000131591 C1orf159
ENST00000480643 0.793384056972293 0.59769370315945 -0.04151515770569 ENSG00000131591 C1orf159
ENST00000360001 0.588713140570495 0.324675918271681 -0.0567486462145904 ENSG00000078808 SDF4
ENST00000465727 0.588548692576996 0.32442153918394 -0.0567610897654058 ENSG00000078808 SDF4
ENST00000263741 0.588548692576996 0.32442153918394 -0.0567610897654058 ENSG00000078808 SDF4
ENST00000494748 0.845659317668205 0.685718605641381 -0.0315705112555563 ENSG00000078808 SDF4
ENST00000478938 0.76827863237402 0.558448439752037 -0.046106216407296 ENSG00000078808 SDF4
ENST00000403997 0.721428886631367 0.490458614677116 -0.0437544018940666 ENSG00000078808 SDF4
ENST00000545427 0.563882327901877 0.298462921315106 -0.0618925270308329 ENSG00000078808 SDF4
ENST00000459994 0.589840207398502 0.325977010826705 -0.0640982986534865 ENSG00000078808 SDF4
ENST00000379198 0.881588008213407 0.751072678319676 -0.026173178103827 ENSG00000176022 B3GALT6
ENST00000450390 0.785396445654935 0.584841420518991 0.0351934299681028 ENSG00000160087 UBE2J2
ENST00000347370 0.785396445654935 0.584841420518991 0.0351934299681028 ENSG00000160087 UBE2J2
ENST00000349431 0.853354333483501 0.699939803168914 0.0253518534732666 ENSG00000160087 UBE2J2
ENST00000348298 0.881734823860971 0.751384220605924 0.0212745441189169 ENSG00000160087 UBE2J2
ENST00000339385 0.835588928605848 0.667950117006745 0.0312545718111194 ENSG00000160087 UBE2J2
ENST00000400929 0.883891818058538 0.755413570227847 0.0214981471654868 ENSG00000160087 UBE2J2
ENST00000464036 0.859613122629802 0.710756115370179 0.0257830276958213 ENSG00000160087 UBE2J2
ENST00000360466 0.868295470082197 0.725934466174105 0.0247748778920801 ENSG00000160087 UBE2J2
ENST00000400930 0.867925836879555 0.7254651865546 0.0246044623527201 ENSG00000160087 UBE2J2
ENST00000467339 0.812986266106573 0.630261018013122 -0.0564695030613536 ENSG00000160087 UBE2J2
ENST00000473215 0.85991850547813 0.711295040047406 0.0262878205119144 ENSG00000160087 UBE2J2
ENST00000435198 0.801963502466887 0.611819720803203 0.0368013680148174 ENSG00000160087 UBE2J2
ENST00000509720 0.853033431654023 0.699257877672184 0.0282372792500282 ENSG00000160087 UBE2J2
ENST00000491779 0.804677910549705 0.616633570231802 0.0372312227773062 ENSG00000160087 UBE2J2
ENST00000466752 0.703593401995314 0.467171360111265 0.0558609206623981 ENSG00000160087 UBE2J2
ENST00000503294 0.691288426514723 0.451109119121203 0.0584217811519686 ENSG00000160087 UBE2J2
ENST00000477894 0.702524266846797 0.465882797699272 0.0572182425333511 ENSG00000160087 UBE2J2
ENST00000471154 0.436459317219199 0.184775014902573 0.128340737682883 ENSG00000160087 UBE2J2
ENST00000422076 0.705702846189815 0.469621245073193 0.0559406920279911 ENSG00000160087 UBE2J2
ENST00000502382 0.641507449492906 0.386334850345575 0.0657488532483614 ENSG00000160087 UBE2J2
ENST00000461142 0.815697566074068 0.634881354688376 -0.0420733042170036 ENSG00000160087 UBE2J2
ENST00000488418 0.666388744395675 0.417765477294894 -0.0833143787880134 ENSG00000160087 UBE2J2
ENST00000354700 0.522509155117627 0.257345419760792 -0.092346016015505 ENSG00000131584 ACAP3
ENST00000353662 0.530387606293982 0.264916380947078 -0.0907025333476636 ENSG00000131584 ACAP3
ENST00000492936 0.565433924552855 0.299989018833912 -0.083214628648387 ENSG00000131584 ACAP3
ENST00000467278 0.992948018187529 0.982012128330443 -0.00210484579249588 ENSG00000131584 ACAP3
ENST00000470659 0.523343852343562 0.258229897877364 -0.15814439641595 ENSG00000131584 ACAP3
ENST00000379037 0.717612463083992 0.485255208448304 0.0847706398241908 ENSG00000131584 ACAP3
ENST00000476572 0.998378660373367 0.996162525884943 0.000530283789614909 ENSG00000131584 ACAP3
ENST00000493992 0.835062299125117 0.667207789808562 0.0575045567428476 ENSG00000131584 ACAP3
ENST00000472541 0.319146290834921 0.104562746375191 -0.143547062524187 ENSG00000131584 ACAP3
ENST00000354980 0.357090389334057 0.128145552738287 -0.15032684877331 ENSG00000131584 ACAP3
ENST00000478065 0.473560981803213 0.214246975422269 -0.138407834995012 ENSG00000131584 ACAP3
ENST00000479108 0.485160765425924 0.224049885820389 -0.132642655464154 ENSG00000131584 ACAP3
ENST00000438966 0.524796758568191 0.259546999977167 -0.127068836486989 ENSG00000131584 ACAP3
ENST00000379031 0.468851953041602 0.210252855236701 -0.171391845156384 ENSG00000169972 PUSL1
ENST00000470520 0.453193392009399 0.197160685258561 -0.184244736024467 ENSG00000169972 PUSL1
ENST00000467712 0.41906432385105 0.171560522447118 -0.198770496874878 ENSG00000169972 PUSL1
ENST00000470030 0.99450775937416 0.986560607741906 0.00146397061628498 ENSG00000127054 CPSF3L
ENST00000435064 0.967501624310586 0.924180379848324 -0.00574327023116025 ENSG00000127054 CPSF3L
ENST00000497304 0.787768631019411 0.58864663906798 -0.0691776760770824 ENSG00000127054 CPSF3L
ENST00000323275 0.967501624310586 0.92421283720976 -0.00573943102082472 ENSG00000127054 CPSF3L
ENST00000411962 0.967501624310586 0.92421283720976 -0.00573943102082472 ENSG00000127054 CPSF3L
ENST00000462432 0.947516032272123 0.882583493086843 -0.011078650357511 ENSG00000127054 CPSF3L
ENST00000478641 0.974355992188075 0.939961368815376 -0.00681174317825619 ENSG00000127054 CPSF3L
ENST00000458452 0.96740326980074 0.92399696433713 -0.00575187285853876 ENSG00000127054 CPSF3L
ENST00000419704 0.96740326980074 0.92399696433713 -0.00575187285853876 ENSG00000127054 CPSF3L
ENST00000540437 0.96740326980074 0.92399696433713 -0.00575187285853876 ENSG00000127054 CPSF3L
ENST00000421495 0.96740326980074 0.92399696433713 -0.00575187285853876 ENSG00000127054 CPSF3L
ENST00000532772 0.976087460473884 0.943862485065083 -0.00426466257207927 ENSG00000127054 CPSF3L
ENST00000450926 0.991886877538024 0.979442272941909 -0.00156669950786592 ENSG00000127054 CPSF3L
ENST00000545578 0.991795841778529 0.9792571710987 -0.00158116647546497 ENSG00000127054 CPSF3L
ENST00000527098 0.991795841778529 0.9792571710987 -0.00158116647546497 ENSG00000127054 CPSF3L
ENST00000485710 0.76590809674838 0.555086504923128 -0.0541291680477744 ENSG00000127054 CPSF3L
ENST00000461514 0.925631858971567 0.837725250278917 -0.0194186315873857 ENSG00000127054 CPSF3L
ENST00000525164 0.915954186091334 0.819138130825089 -0.0218949672853779 ENSG00000127054 CPSF3L
ENST00000528879 0.980602108957179 0.953474432209811 0.003526969830113 ENSG00000127054 CPSF3L
ENST00000525769 0.960981613057891 0.910610821926374 0.0109171261641812 ENSG00000127054 CPSF3L
ENST00000531377 0.710476704281265 0.475861456121409 0.045806396519775 ENSG00000127054 CPSF3L
ENST00000527383 0.990113474493132 0.974421087816288 0.0029695623262353 ENSG00000127054 CPSF3L
ENST00000531292 0.68069438177109 0.436129746204322 0.0905778078434274 ENSG00000127054 CPSF3L
ENST00000467408 0.829952491415207 0.658755058895179 0.0468132460029596 ENSG00000127054 CPSF3L
ENST00000434694 0.91196819024251 0.811013112536423 0.0165619842889069 ENSG00000127054 CPSF3L
ENST00000531020 0.880387811085951 0.748886828749448 0.0467694594795894 ENSG00000127054 CPSF3L
ENST00000533916 0.91638043537556 0.819953887761958 0.0279848181737158 ENSG00000127054 CPSF3L
ENST00000488042 0.965237453182889 0.919771514081435 0.00713485939815496 ENSG00000127054 CPSF3L
ENST00000526797 0.995466437624904 0.989249229394841 0.000946010693538839 ENSG00000127054 CPSF3L
ENST00000526332 0.995592507881155 0.989428890908023 0.000930349086364817 ENSG00000127054 CPSF3L
ENST00000430786 0.979124757498272 0.950358854599848 0.00441796966506028 ENSG00000127054 CPSF3L
ENST00000527719 0.919465148207045 0.826174377955811 0.0156109761582975 ENSG00000127054 CPSF3L
ENST00000530031 0.925069529196919 0.836420087889918 0.0146427237644574 ENSG00000127054 CPSF3L
ENST00000526113 0.987055616269691 0.96798395414181 0.00281560988420338 ENSG00000127054 CPSF3L
ENST00000526904 0.965610932983022 0.920326694849853 0.00693682792116268 ENSG00000127054 CPSF3L
ENST00000525603 0.88737589480384 0.763162934818674 0.0227491067104989 ENSG00000127054 CPSF3L
ENST00000444968 0.646513625258228 0.392767027546904 0.108764536200215 ENSG00000240731 RP5-890O3.9
ENST00000429572 0.783757614951278 0.581833831528586 -0.047087839654634 ENSG00000127054 CPSF3L
ENST00000498173 0.783428928412835 0.581163332203762 -0.0471289000586291 ENSG00000127054 CPSF3L
ENST00000496353 0.783159662299561 0.580693961853252 -0.0470712363034017 ENSG00000127054 CPSF3L
ENST00000493534 0.584281708523893 0.319668610393479 -0.08834808515552 ENSG00000127054 CPSF3L
ENST00000534345 0.414395752576935 0.168043705459733 -0.12608500715832 ENSG00000127054 CPSF3L
ENST00000532952 0.40169164657115 0.158283798621644 -0.128858499077461 ENSG00000127054 CPSF3L
ENST00000490853 0.44033463626673 0.187635011220111 -0.121957326382524 ENSG00000127054 CPSF3L
ENST00000531019 0.44033463626673 0.187635011220111 -0.121957326382524 ENSG00000127054 CPSF3L
ENST00000498476 0.484975888420887 0.223783681973855 -0.115258070589627 ENSG00000127054 CPSF3L
ENST00000470679 0.308810657898244 0.0986370735547488 -0.158954653289339 ENSG00000127054 CPSF3L
ENST00000525285 0.288740624342137 0.0881894476716385 -0.17402578777599 ENSG00000127054 CPSF3L
ENST00000530233 0.39313073706323 0.151859378532892 -0.184415168973058 ENSG00000127054 CPSF3L
ENST00000464957 0.926040346991888 0.838557466495424 -0.0245267205340611 ENSG00000224051 GLTPD1
ENST00000343938 0.380591796680825 0.143482241054359 -0.154081850800552 ENSG00000224051 GLTPD1
ENST00000378891 0.0569319082356637 0.00629893408760749 -0.198454673219226 ENSG00000107404 DVL1
ENST00000378888 0.0858135933294551 0.0119278736250017 -0.183362177524532 ENSG00000107404 DVL1
ENST00000472445 0.0919077550310553 0.0132208217400466 -0.265806707359585 ENSG00000107404 DVL1
ENST00000474033 0.67313750063628 0.426440932117499 0.123687032888243 ENSG00000162576 MXRA8
ENST00000309212 0.49820095252113 0.235505774601885 0.166595872170481 ENSG00000162576 MXRA8
ENST00000477278 0.658685672519212 0.407637192663893 0.112800973734948 ENSG00000162576 MXRA8
ENST00000342753 0.49820095252113 0.235505774601885 0.166595872170481 ENSG00000162576 MXRA8
ENST00000445648 0.49820095252113 0.235505774601885 0.166595872170481 ENSG00000162576 MXRA8
ENST00000473097 0.19539848503941 0.0450372107257549 0.335684149308074 ENSG00000162576 MXRA8
ENST00000476718 0.421144972384081 0.172891419211646 0.242113768039547 ENSG00000162576 MXRA8
ENST00000338370 0.0184027668849394 0.00115789018670462 -0.292286171537587 ENSG00000175756 AURKAIP1
ENST00000338338 0.0190059647620093 0.00121784207540796 -0.292530374617343 ENSG00000175756 AURKAIP1
ENST00000321751 0.017036051004319 0.00103322237276348 -0.295641703764418 ENSG00000175756 AURKAIP1
ENST00000378853 0.0170092684791367 0.00103027252477793 -0.296042791031591 ENSG00000175756 AURKAIP1
ENST00000489799 0.0144542814128576 0.000810283293780074 -0.303865723131203 ENSG00000175756 AURKAIP1
ENST00000496905 0.0286239375644971 0.00223969726682886 -0.292901788065056 ENSG00000175756 AURKAIP1
ENST00000480479 0.226465955964895 0.0576841426111509 0.149058623650847 ENSG00000221978 CCNL2
ENST00000482621 0.153508166768359 0.0303512832681818 0.15922767359635 ENSG00000221978 CCNL2
ENST00000408952 0.153508166768359 0.0303512832681818 0.15922767359635 ENSG00000221978 CCNL2
ENST00000463260 0.332044202756722 0.112383315489444 0.133028399001114 ENSG00000221978 CCNL2
ENST00000400809 0.157306014349559 0.0316465843359048 0.160422955412099 ENSG00000221978 CCNL2
ENST00000496007 0.158480091833882 0.0320463932156672 0.16003825195398 ENSG00000221978 CCNL2
ENST00000482365 0.309311303875774 0.098968631821983 0.133726354770723 ENSG00000221978 CCNL2
ENST00000481223 0.174519000268585 0.0374496281715679 0.155927744335843 ENSG00000221978 CCNL2
ENST00000418865 0.196350925608054 0.0453527868251537 0.154869933934027 ENSG00000221978 CCNL2
ENST00000505849 0.495866029166768 0.233396227674187 0.097720337792144 ENSG00000221978 CCNL2
ENST00000488340 0.196095564762539 0.0452829573984747 0.152910383002673 ENSG00000221978 CCNL2
ENST00000492998 0.664096706403251 0.414823410082825 0.0743104748181771 ENSG00000221978 CCNL2
ENST00000469113 0.195793337388525 0.0451815582469449 0.158312551072551 ENSG00000221978 CCNL2
ENST00000480646 0.372638140823215 0.138409741382137 0.15339465590187 ENSG00000221978 CCNL2
ENST00000471930 0.142148867432916 0.0267715062859098 0.166739772027061 ENSG00000221978 CCNL2
ENST00000408918 0.0894668597634596 0.0127054116210178 0.190693772853821 ENSG00000221978 CCNL2
ENST00000473872 0.354596897328017 0.126562201005409 0.132640334095775 ENSG00000221978 CCNL2
ENST00000425598 0.382449125642181 0.144708707012415 0.117410950838352 ENSG00000221978 CCNL2
ENST00000463895 0.72810315551456 0.500851457794959 0.0711705329188668 ENSG00000221978 CCNL2
ENST00000497013 0.734841206042806 0.50997213058123 0.0762932961509433 ENSG00000221978 CCNL2
ENST00000448629 0.388548594366597 0.148651366661547 -0.208606315564418 ENSG00000224870 RP4-758J18.2
ENST00000444362 0.187736236161847 0.0420437035026219 -0.180844033101455 ENSG00000224870 RP4-758J18.2
ENST00000418833 0.177187516010889 0.0383941146174477 -0.185047834464384 ENSG00000224870 RP4-758J18.2
ENST00000447725 0.112110696872284 0.0182852500221012 -0.225031924635213 ENSG00000224870 RP4-758J18.2
ENST00000572242 0.239100009985668 0.0633677388210545 -0.169629385634482 ENSG00000224870 RP4-758J18.2
ENST00000453521 0.463890249213061 0.206150393447634 -0.123687964328594 ENSG00000224870 RP4-758J18.2
ENST00000344843 0.00300115213183191 8.92372726792045e-05 -0.273457291704438 ENSG00000242485 MRPL20
ENST00000493287 0.0430172640943861 0.00416496318521384 -0.222991880747117 ENSG00000242485 MRPL20
ENST00000487659 0.00283742073059538 8.26224760974893e-05 -0.274703840454224 ENSG00000242485 MRPL20
ENST00000492508 0.0054004176840197 0.000197942231136785 -0.262351001063694 ENSG00000242485 MRPL20
ENST00000482352 0.00506326179523473 0.000181119092514769 -0.277704949932062 ENSG00000242485 MRPL20
ENST00000477686 0.00209952344835888 5.44867347705369e-05 -0.318328210280695 ENSG00000242485 MRPL20
ENST00000338660 0.0373259467172193 0.00335642138448985 0.330452272601049 ENSG00000179403 VWA1
ENST00000404702 0.0326723502685966 0.00274271079369767 0.335493009014923 ENSG00000179403 VWA1
ENST00000476993 0.0331101555395578 0.00279639355344095 0.335184220726452 ENSG00000179403 VWA1
ENST00000378741 0.316046519799213 0.102810243517205 -0.129283519240979 ENSG00000160072 ATAD3B
ENST00000308647 0.276512737610756 0.0817035450860572 -0.132227721282571 ENSG00000160072 ATAD3B
ENST00000472194 0.264076904332142 0.0753615570776367 -0.146739897173187 ENSG00000160072 ATAD3B
ENST00000378736 0.427961945819377 0.178096179589755 -0.15196373848962 ENSG00000160072 ATAD3B
ENST00000485748 0.238374055435686 0.0630791370474694 -0.157133414018348 ENSG00000160072 ATAD3B
ENST00000474481 0.080267256347576 0.0107275688629919 -0.209414341769104 ENSG00000160072 ATAD3B
ENST00000378756 0.209064265582223 0.050501057875257 -0.1232842485593 ENSG00000197785 ATAD3A
ENST00000378755 0.208256311985129 0.0501587757503911 -0.123283738349665 ENSG00000197785 ATAD3A
ENST00000339113 0.243754374785626 0.0653882774104332 -0.118252546121133 ENSG00000197785 ATAD3A
ENST00000536055 0.243754374785626 0.0653882774104332 -0.118252546121133 ENSG00000197785 ATAD3A
ENST00000429957 0.629444613450729 0.371951806237975 -0.0898114368677446 ENSG00000197785 ATAD3A
ENST00000400830 0.201808174204032 0.0475716560517768 -0.16509662907837 ENSG00000197785 ATAD3A
ENST00000378733 0.58736991804708 0.323033170826618 0.108766316170499 ENSG00000205090 TMEM240
ENST00000425828 0.578866460037568 0.314060066886018 0.110770997941611 ENSG00000205090 TMEM240
ENST00000291386 0.0010579893745497 2.2894427323967e-05 0.289223561071072 ENSG00000160075 SSU72
ENST00000378726 0.156633926029094 0.031418131685266 0.0923396303525777 ENSG00000160075 SSU72
ENST00000378725 0.00106996283408481 2.3318498669403e-05 0.326779096556566 ENSG00000160075 SSU72
ENST00000359060 0.860479825800604 0.712313136864834 -0.0213538724738518 ENSG00000160075 SSU72
ENST00000539195 0.754159915670381 0.537684494769506 0.056548332833231 ENSG00000215791 AL645728.2
ENST00000366221 0.136848097282449 0.0251257424921203 0.299949204280208 ENSG00000215014 AL645728.1
ENST00000422725 0.104300560573143 0.0162742530970987 -0.250394180411241 ENSG00000228594 C1orf233
ENST00000520777 0.609860138808713 0.348715396354269 0.065916884184616 ENSG00000197530 MIB2
ENST00000378710 0.609860138808713 0.348715396354269 0.065916884184616 ENSG00000197530 MIB2
ENST00000360522 0.609860138808713 0.348715396354269 0.065916884184616 ENSG00000197530 MIB2
ENST00000357210 0.609860138808713 0.348715396354269 0.065916884184616 ENSG00000197530 MIB2
ENST00000355826 0.609860138808713 0.348715396354269 0.065916884184616 ENSG00000197530 MIB2
ENST00000518681 0.606050966183668 0.344126587602973 0.0666032162586395 ENSG00000197530 MIB2
ENST00000505820 0.610029588457335 0.348903121260935 0.0659861368675175 ENSG00000197530 MIB2
ENST00000479659 0.616114408805711 0.355970168714284 0.064862558622783 ENSG00000197530 MIB2
ENST00000489635 0.629323492157975 0.371767625615292 0.0628403814874565 ENSG00000197530 MIB2
ENST00000511502 0.628351831635872 0.370623036046468 0.0628837241402418 ENSG00000197530 MIB2
ENST00000477990 0.985187972501178 0.963498350198936 -0.00522599550350559 ENSG00000197530 MIB2
ENST00000514363 0.666691658587947 0.418287449485671 0.0718467206412556 ENSG00000197530 MIB2
ENST00000487053 0.591184229873051 0.327387854434042 0.0699345379277064 ENSG00000197530 MIB2
ENST00000502470 0.640740615504037 0.38547487100366 0.0827745632674419 ENSG00000197530 MIB2
ENST00000378712 0.591606602517342 0.327842615149277 0.0699196848969093 ENSG00000197530 MIB2
ENST00000507082 0.795371452600596 0.60049096148505 -0.0658102738861333 ENSG00000197530 MIB2
ENST00000463492 0.685437007483681 0.442390825428144 -0.110271492820188 ENSG00000197530 MIB2
ENST00000510793 0.606231802020169 0.344486170636699 0.0921443412342254 ENSG00000197530 MIB2
ENST00000504599 0.555005124743004 0.289287412539714 0.0785583989309721 ENSG00000197530 MIB2
ENST00000507229 0.432260427000689 0.181511784271319 0.0971617475753222 ENSG00000197530 MIB2
ENST00000503789 0.482410408597257 0.221533708033372 0.128816692875955 ENSG00000197530 MIB2
ENST00000378708 0.440243553504004 0.187557020797933 0.0994616215204493 ENSG00000197530 MIB2
ENST00000506488 0.424431895658269 0.175342433914781 0.10282074664656 ENSG00000197530 MIB2
ENST00000512004 0.688394249407833 0.446816216811513 0.101392177093751 ENSG00000197530 MIB2
ENST00000514234 0.725969705888151 0.497741341869684 0.0551365993231972 ENSG00000197530 MIB2
ENST00000467597 0.885978863312506 0.759595563001473 -0.0421612706226514 ENSG00000197530 MIB2
ENST00000486072 0.952137312444258 0.891821076860846 -0.016533178094156 ENSG00000197530 MIB2
ENST00000505370 0.320609572758999 0.105293433890606 0.201854795042201 ENSG00000197530 MIB2
ENST00000473511 0.434227700943375 0.182995052143585 0.16215094887516 ENSG00000197530 MIB2
ENST00000464570 0.339621557397687 0.116815478520923 0.199286197845793 ENSG00000197530 MIB2
ENST00000483015 0.812152375265577 0.628819696836172 -0.0664244346176353 ENSG00000197530 MIB2
ENST00000513088 0.635890593750489 0.379554396031635 0.0734852826696726 ENSG00000248333 CDK11B
ENST00000341832 0.758598549240161 0.544369908678741 0.047880253454854 ENSG00000248333 CDK11B
ENST00000317673 0.611857860147454 0.351103228503054 0.0725400096074393 ENSG00000248333 CDK11B
ENST00000340677 0.611857860147454 0.351103228503054 0.0725400096074393 ENSG00000248333 CDK11B
ENST00000407249 0.611857860147454 0.351103228503054 0.0725400096074393 ENSG00000248333 CDK11B
ENST00000607013 0.0147649189817922 0.000836486566402954 0.393789348248516 ENSG00000272004 RP11-345P4.10
ENST00000378662 7.8248581543892e-09 3.3553941697848e-11 0.409181947264254 ENSG00000189339 SLC35E2B
ENST00000234800 9.38799467855678e-09 4.0825193030622e-11 0.40964732587195 ENSG00000189339 SLC35E2B
ENST00000480991 1.58581500702176e-06 1.10562719562111e-08 0.396345027742876 ENSG00000189339 SLC35E2B
ENST00000481276 2.16692649735095e-05 2.14759488248862e-07 0.40088429723098 ENSG00000189339 SLC35E2B
ENST00000356200 0.684595416905085 0.441105948336431 0.0632109516486778 ENSG00000008128 CDK11A
ENST00000598846 0.0374868857847416 0.00338252282363153 0.20421301511957 ENSG00000268575 RP1-283E3.8
ENST00000358779 0.653649210069817 0.401204034531165 0.0690216459704243 ENSG00000008128 CDK11A
ENST00000460465 0.653649210069817 0.401204034531165 0.0690216459704243 ENSG00000008128 CDK11A
ENST00000404249 0.653649210069817 0.401204034531165 0.0690216459704243 ENSG00000008128 CDK11A
ENST00000378633 0.653649210069817 0.401204034531165 0.0690216459704243 ENSG00000008128 CDK11A
ENST00000357760 0.653649210069817 0.401204034531165 0.0690216459704243 ENSG00000008128 CDK11A
ENST00000509982 0.684595416905085 0.441105948336431 0.0632109516486778 ENSG00000008128 CDK11A
ENST00000378638 0.684595416905085 0.441105948336431 0.0632109516486778 ENSG00000008128 CDK11A
ENST00000356937 0.993896526890723 0.984760913931542 -0.00154503919900653 ENSG00000008128 CDK11A
ENST00000468800 0.837543667064597 0.671270405840686 -0.0536323338322344 ENSG00000008128 CDK11A
ENST00000492390 0.866750329006317 0.723660572236621 -0.044282338696503 ENSG00000008128 CDK11A
ENST00000474916 0.805433471834939 0.617750106395907 -0.0645772042018189 ENSG00000008128 CDK11A
ENST00000378635 0.720655513973121 0.489446021249636 0.0600078838724172 ENSG00000008128 CDK11A
ENST00000479362 0.55642785249545 0.290990957101593 0.105043605925808 ENSG00000008128 CDK11A
ENST00000498810 0.752657598231763 0.535659494513089 0.0695861398772599 ENSG00000008128 CDK11A
ENST00000487462 0.581372217001844 0.316772979433631 0.119280961173246 ENSG00000008128 CDK11A
ENST00000401096 0.618064081651621 0.35831889565861 0.11027789762489 ENSG00000008128 CDK11A
ENST00000577672 0.0320081082035187 0.00265149107608004 0.29180383974653 ENSG00000227775 RP1-283E3.4
ENST00000417099 0.0522995654088819 0.00556142161536693 0.284696975208201 ENSG00000227775 RP1-283E3.4
ENST00000355439 0.0133810490167814 0.000722172424763788 0.288831995451942 ENSG00000215790 SLC35E2
ENST00000400924 0.0108861177122316 0.00053309227779556 0.298404785585381 ENSG00000215790 SLC35E2
ENST00000246421 0.0494946293099538 0.00509942800155002 0.280047453296771 ENSG00000215790 SLC35E2
ENST00000475229 0.143397741321419 0.0271744372386578 0.302903900539708 ENSG00000215790 SLC35E2
ENST00000424604 0.198567190051103 0.0462714945469332 0.260121776618424 ENSG00000227775 RP1-283E3.4
ENST00000341426 0.630492153703244 0.37310051169593 -0.0577103196125595 ENSG00000008130 NADK
ENST00000341991 0.63063682179236 0.373255804388329 -0.0576952056685096 ENSG00000008130 NADK
ENST00000378625 0.623086263303302 0.36406580004131 -0.0585530565534397 ENSG00000008130 NADK
ENST00000344463 0.630492153703244 0.37310051169593 -0.0577103196125595 ENSG00000008130 NADK
ENST00000342348 0.654215108161499 0.401989399552677 -0.0589729995383847 ENSG00000008130 NADK
ENST00000498806 0.870707612015141 0.730690937384211 -0.0425044601350855 ENSG00000008130 NADK
ENST00000469045 0.959496193380214 0.907373548011293 0.0102675130846079 ENSG00000008130 NADK
ENST00000480499 0.970160732797456 0.930125243324626 0.008746150551599 ENSG00000008130 NADK
ENST00000497747 0.594972279051387 0.331538669042286 0.114328831473917 ENSG00000008130 NADK
ENST00000477235 0.915132798816782 0.81740813786906 0.0208944923646798 ENSG00000008130 NADK
ENST00000489538 0.996563487534563 0.991727020971779 -0.000947134558508367 ENSG00000008130 NADK
ENST00000497615 0.672200545973309 0.425123907659901 0.0961531244397442 ENSG00000008130 NADK
ENST00000497186 0.757926667707479 0.54340355125358 0.0567088350444681 ENSG00000008130 NADK
ENST00000400922 0.928910234952834 0.844202274146226 -0.0173041204453415 ENSG00000008130 NADK
ENST00000492845 0.687221363237906 0.444919494114772 -0.0589784486907134 ENSG00000008130 NADK
ENST00000492768 0.683997625023008 0.439897615971906 -0.0633276134872713 ENSG00000008130 NADK
ENST00000460602 0.810714424686827 0.626274324260825 -0.0400204627113663 ENSG00000008130 NADK
ENST00000464373 0.542008713070777 0.276120329041747 -0.105070655125753 ENSG00000008130 NADK
ENST00000378609 0.648231196050135 0.394813248481992 -0.0244811807859272 ENSG00000078369 GNB1
ENST00000461893 0.998431831914022 0.996255874899226 -0.00027583329430968 ENSG00000078369 GNB1
ENST00000471354 0.40243792634477 0.158805251680883 -0.0634451055931424 ENSG00000078369 GNB1
ENST00000439272 0.445875971932942 0.191637907521864 -0.0631734057646425 ENSG00000078369 GNB1
ENST00000434686 0.429659751530375 0.179359482692888 -0.0680272446183647 ENSG00000078369 GNB1
ENST00000437146 0.0316861977723935 0.00261198288585985 -0.164180743180715 ENSG00000078369 GNB1
ENST00000472614 0.792904980321016 0.596913043014544 -0.0368716237585325 ENSG00000078369 GNB1
ENST00000607589 0.724645136809015 0.495701697948539 -0.0567953939161841 ENSG00000078369 GNB1
ENST00000378567 0.717752404774173 0.485524310677099 -0.0948070813906757 ENSG00000067606 PRKCZ
ENST00000400921 0.713672209014254 0.480001104346542 -0.0990397129911995 ENSG00000067606 PRKCZ
ENST00000461106 0.615607964436865 0.35536078600117 -0.13392597938799 ENSG00000067606 PRKCZ
ENST00000400920 0.701436122991499 0.46425529755523 -0.105275301088687 ENSG00000067606 PRKCZ
ENST00000469733 0.152443654664259 0.0300223396053163 -0.161132119568499 ENSG00000162585 C1orf86
ENST00000414253 0.136610031033039 0.0250460682860767 -0.177497858921212 ENSG00000162585 C1orf86
ENST00000428120 0.136510243863311 0.0249988490290592 -0.177495683128091 ENSG00000162585 C1orf86
ENST00000400919 0.136510243863311 0.0249988490290592 -0.177495683128091 ENSG00000162585 C1orf86
ENST00000400918 0.165004736758148 0.0342425908894228 -0.166344387762327 ENSG00000162585 C1orf86
ENST00000497675 0.104710043271895 0.0164018280241788 -0.206734603790759 ENSG00000162585 C1orf86
ENST00000378543 0.0966621742027855 0.0143863498744843 -0.208139455709468 ENSG00000162585 C1orf86
ENST00000378546 0.0968752613983182 0.0144377968753676 -0.208136813035774 ENSG00000162585 C1orf86
ENST00000401813 0.108641267072247 0.0173730003917633 -0.194944372400026 ENSG00000162585 C1orf86
ENST00000487186 0.0997618939091978 0.015125568711267 -0.188215227114539 ENSG00000162585 C1orf86
ENST00000378545 0.126731014186903 0.0222246951154016 -0.191602453433902 ENSG00000162585 C1orf86
ENST00000476803 0.0970613608071096 0.0144782633428409 -0.209412347769764 ENSG00000162585 C1orf86
ENST00000440825 0.101985687809238 0.0156549250490802 -0.206239616137158 ENSG00000162585 C1orf86
ENST00000420515 0.0678464548995096 0.00825362176472225 -0.241489769264425 ENSG00000162585 C1orf86
ENST00000378536 0.803642379205843 0.614960345711283 0.0309637360438661 ENSG00000157933 SKI
ENST00000508416 0.945611912744933 0.878529577196814 0.0131307777182684 ENSG00000157933 SKI
ENST00000478223 0.845370012623709 0.685217071484705 0.0355660234534728 ENSG00000157933 SKI
ENST00000507179 0.826395854479083 0.65233001054546 0.0613450866628672 ENSG00000157933 SKI
ENST00000378531 0.57616634362781 0.310932520661451 0.101806260207304 ENSG00000116151 MORN1
ENST00000606372 0.607664094669953 0.346035796622751 0.0947567504740835 ENSG00000116151 MORN1
ENST00000378529 0.685304358694257 0.442155487494455 0.080179874185931 ENSG00000116151 MORN1
ENST00000469374 0.723911289359568 0.494316994138553 0.0903487568553462 ENSG00000116151 MORN1
ENST00000378525 0.736772519168123 0.512797669545347 0.0837030227993762 ENSG00000116151 MORN1
ENST00000449373 0.596371240882629 0.333256901908401 0.133234935453316 ENSG00000116151 MORN1
ENST00000378518 0.929806010622024 0.845952936915237 0.0107356153181592 ENSG00000157916 RER1
ENST00000605895 0.889931788302156 0.768488886537603 -0.0143412192372202 ENSG00000157916 RER1
ENST00000378513 0.957858620358321 0.904002411083232 0.00621431666521811 ENSG00000157916 RER1
ENST00000306256 0.92609632448206 0.838673564023038 0.011096188339725 ENSG00000157916 RER1
ENST00000493207 0.839155626609108 0.674231407774049 0.0307851928108292 ENSG00000157916 RER1
ENST00000378512 0.959833611176105 0.908197004112049 0.00594090803932899 ENSG00000157916 RER1
ENST00000443438 0.941451363029603 0.86912628631655 -0.00942370163709642 ENSG00000157916 RER1
ENST00000488353 0.898735247985737 0.785607155727135 -0.0150015069706567 ENSG00000157916 RER1
ENST00000462129 0.530254743487687 0.264781586292888 -0.0853227416847095 ENSG00000157916 RER1
ENST00000288774 0.0833781828287695 0.0113957165662592 -0.206104971752946 ENSG00000157911 PEX10
ENST00000447513 0.0741220229886317 0.00946339498607984 -0.211385522696264 ENSG00000157911 PEX10
ENST00000507596 0.0720622753727149 0.00906184666300494 -0.213054721099109 ENSG00000157911 PEX10
ENST00000510434 0.129967205718225 0.0230647246558284 -0.251389930880602 ENSG00000157911 PEX10
ENST00000508384 0.00549573569544179 0.000203835340340063 -0.431658044545421 ENSG00000157911 PEX10
ENST00000502666 0.140261714736016 0.0261599398340775 -0.316794750366948 ENSG00000157911 PEX10
ENST00000504111 0.12305685084656 0.021173113756156 -0.333841541696764 ENSG00000157911 PEX10
ENST00000514502 0.0381344237002836 0.0034817366393626 -0.385669043320161 ENSG00000157911 PEX10
ENST00000378466 0.939742460771808 0.866023729104463 0.0112461900909445 ENSG00000157881 PANK4
ENST00000435556 0.939369684148432 0.865252069251592 0.0112951072867729 ENSG00000157881 PANK4
ENST00000505228 0.727539927931019 0.500038263671369 0.0522905189924424 ENSG00000157881 PANK4
ENST00000502512 0.782363547524049 0.579420958469149 0.0674764641773709 ENSG00000157881 PANK4
ENST00000471361 0.675542805885145 0.429307177091098 0.112632734016732 ENSG00000157881 PANK4
ENST00000515423 0.956246489641221 0.900159583811227 0.018248822387295 ENSG00000157881 PANK4
ENST00000468002 0.856735737604121 0.705730131766158 0.0431546633026868 ENSG00000157881 PANK4
ENST00000486396 0.823341950971285 0.647420286888379 -0.0424705303001285 ENSG00000157881 PANK4
ENST00000502770 0.91832821135115 0.823670292379862 -0.0238503840997188 ENSG00000157881 PANK4
ENST00000491212 0.915551992661521 0.818353517549934 -0.0276245129350972 ENSG00000157881 PANK4
ENST00000514922 0.606133324353237 0.344314013188115 -0.115606050924358 ENSG00000157881 PANK4
ENST00000416860 0.644340374669299 0.390117472962442 0.0715249660395829 ENSG00000238164 RP3-395M20.8
ENST00000443892 0.325213521827189 0.108091371342322 0.237927086114814 ENSG00000238164 RP3-395M20.8
ENST00000432521 0.417927916613759 0.17041240851182 0.202955201626114 ENSG00000238164 RP3-395M20.8
ENST00000452793 0.730459403130355 0.504499067339438 0.0575007333143367 ENSG00000238164 RP3-395M20.8
ENST00000426449 0.368965697903637 0.135791110943619 0.107862502754178 ENSG00000157873 TNFRSF14
ENST00000434817 0.45707646266043 0.200394946393273 0.0918292656060947 ENSG00000157873 TNFRSF14
ENST00000435221 0.455586843266319 0.19928677949943 0.0920338437616059 ENSG00000157873 TNFRSF14
ENST00000451778 0.455878599121935 0.199503871892925 0.0919226570414677 ENSG00000157873 TNFRSF14
ENST00000409119 0.406768324931336 0.162036708706542 0.101140757974929 ENSG00000157873 TNFRSF14
ENST00000355716 0.602381646059909 0.339939651531514 0.0677798849947217 ENSG00000157873 TNFRSF14
ENST00000475523 0.599199957489366 0.336294635664517 0.0681392030869993 ENSG00000157873 TNFRSF14
ENST00000442392 0.600815492673285 0.338201575367443 0.0708997643285718 ENSG00000157873 TNFRSF14
ENST00000482074 0.570569242615805 0.304947695306913 0.0768026419321013 ENSG00000157873 TNFRSF14
ENST00000496064 0.436087931809708 0.184355402073382 0.096250329830653 ENSG00000157873 TNFRSF14
ENST00000463471 0.625111576806774 0.366567381344481 0.0635088826742116 ENSG00000157873 TNFRSF14
ENST00000466750 0.485577519445995 0.224484905761469 0.0856429755638382 ENSG00000157873 TNFRSF14
ENST00000471768 0.222694056091686 0.056182533956724 0.138609720066193 ENSG00000157873 TNFRSF14
ENST00000463835 0.859480413961747 0.710511798708807 0.0256380191641249 ENSG00000157873 TNFRSF14
ENST00000482602 0.987700104650398 0.969233856767548 0.00267545300104744 ENSG00000157873 TNFRSF14
ENST00000480305 0.991004280350921 0.976991690940108 0.00215977331389269 ENSG00000157873 TNFRSF14
ENST00000493183 0.012283934686927 0.000634578862054326 -0.296813300268024 ENSG00000157870 FAM213B
ENST00000474659 0.0154508311917808 0.000887038063194124 -0.291696595165294 ENSG00000157870 FAM213B
ENST00000419916 0.00447356748334358 0.000154413479437382 -0.279102250693136 ENSG00000157870 FAM213B
ENST00000378424 0.00447356748334358 0.000154413479437382 -0.279102250693136 ENSG00000157870 FAM213B
ENST00000537325 0.0203555863389265 0.00136039530095323 -0.272410186410021 ENSG00000157870 FAM213B
ENST00000378427 0.00447356748334358 0.000154413479437382 -0.279102250693136 ENSG00000157870 FAM213B
ENST00000378425 0.00447356748334358 0.000154413479437382 -0.279102250693136 ENSG00000157870 FAM213B
ENST00000464043 0.0194367397847797 0.00126109103128184 -0.275199074728682 ENSG00000157870 FAM213B
ENST00000444521 0.00447356748334358 0.000154413479437382 -0.279102250693136 ENSG00000157870 FAM213B
ENST00000465233 0.0535125398327356 0.00573130742626438 -0.252803182822603 ENSG00000157870 FAM213B
ENST00000498083 0.0386652047980423 0.00355906673701749 -0.264372597676409 ENSG00000157870 FAM213B
ENST00000481683 0.00553168403435682 0.000205820670534695 -0.32952750324515 ENSG00000157870 FAM213B
ENST00000484099 0.00270624640478439 7.7328347190013e-05 -0.291812229761006 ENSG00000157870 FAM213B
ENST00000477045 0.0339603227288078 0.00290463879662302 -0.273607723386149 ENSG00000157870 FAM213B
ENST00000476686 0.000553889657828843 1.01879796008716e-05 -0.303453448645049 ENSG00000157870 FAM213B
ENST00000471840 0.133109423295708 0.0239798685609556 -0.232304659955746 ENSG00000142606 MMEL1
ENST00000288709 0.142754858053551 0.026947570293145 -0.223233822088075 ENSG00000142606 MMEL1
ENST00000378412 0.147636015931701 0.0284912093087016 -0.220973954937114 ENSG00000142606 MMEL1
ENST00000502556 0.471506662911165 0.212530280785114 -0.138159123202268 ENSG00000142606 MMEL1
ENST00000504800 0.471506662911165 0.212530280785114 -0.138159123202268 ENSG00000142606 MMEL1
ENST00000294599 0.184681705240884 0.0409351752610515 -0.175502862544663 ENSG00000162591 MEGF6
ENST00000356575 0.213022618353028 0.0521922717101692 -0.167162015232363 ENSG00000162591 MEGF6
ENST00000485002 0.193001807308033 0.0441187977598771 -0.17526815783864 ENSG00000162591 MEGF6
ENST00000491842 0.616349949792954 0.35639767035211 -0.147692725407093 ENSG00000162591 MEGF6
ENST00000378344 0.752596813320924 0.5355382193457 -0.0369940129643803 ENSG00000158109 TPRG1L
ENST00000344579 0.752541946841508 0.535316594187948 -0.0370015186409105 ENSG00000158109 TPRG1L
ENST00000378322 0.659096173923701 0.40810881837055 0.0848311562947973 ENSG00000116213 WRAP73
ENST00000270708 0.659096173923701 0.40810881837055 0.0848311562947973 ENSG00000116213 WRAP73
ENST00000471223 0.637984246489136 0.381886176535755 0.104673582636091 ENSG00000116213 WRAP73
ENST00000424367 0.699630314312673 0.461987121010859 0.0782091213074529 ENSG00000116213 WRAP73
ENST00000497940 0.788332193224711 0.58940159240645 0.0693313282242323 ENSG00000116213 WRAP73
ENST00000465916 0.897458546675663 0.783292032802463 -0.0319049195226696 ENSG00000116213 WRAP73
ENST00000419924 0.759748359114862 0.545957027297647 -0.073827179749858 ENSG00000116213 WRAP73
ENST00000418088 0.6046352386861 0.342456428889268 0.0877897223143576 ENSG00000227372 TP73-AS1
ENST00000452079 0.659002659125916 0.40796447572247 0.0720687600706465 ENSG00000227372 TP73-AS1
ENST00000423764 0.679190180855274 0.434004705641211 0.0704687412773354 ENSG00000227372 TP73-AS1
ENST00000587071 0.198474606811214 0.046228837346378 0.262845978525605 ENSG00000227372 TP73-AS1
ENST00000608600 0.487871071240146 0.226603019681827 0.155589048086869 ENSG00000227372 TP73-AS1
ENST00000544565 0.408062064637014 0.163091427837489 -0.202260435740492 ENSG00000227372 TP73-AS1
ENST00000378251 0.737102797189257 0.513209589204653 0.0532624645795598 ENSG00000130764 LRRC47
ENST00000462356 0.870198703271008 0.729744377754907 0.0446721063666252 ENSG00000130764 LRRC47
ENST00000479239 0.747146321802225 0.527645693507507 0.0837313212785556 ENSG00000130764 LRRC47
ENST00000607459 0.939339080688589 0.865176492213161 -0.0235357714863353 ENSG00000272153 RP1-286D6.5
ENST00000378230 0.801287300240478 0.610705573403207 0.0299395064434551 ENSG00000116198 CEP104
ENST00000438539 0.795837779584763 0.601410973852193 0.0551389437468634 ENSG00000116198 CEP104
ENST00000461667 0.933903148385875 0.854358348952502 0.0203559532590742 ENSG00000116198 CEP104
ENST00000460038 0.839717868791411 0.675215599230143 0.0483893195494921 ENSG00000116198 CEP104
ENST00000494653 0.713030746593929 0.479073265797301 -0.0506347316761934 ENSG00000116198 CEP104
ENST00000443466 0.671408504953703 0.424165203519921 0.0908856275968928 ENSG00000116198 CEP104
ENST00000428079 0.396238833294685 0.154191377394907 -0.126563376584078 ENSG00000116198 CEP104
ENST00000494951 0.463170142869484 0.205535030505384 -0.159383587658713 ENSG00000116198 CEP104
ENST00000378223 0.533569573149101 0.268289653117753 -0.106661809970268 ENSG00000116198 CEP104
ENST00000378212 0.763456861905129 0.551461258021694 0.0752517948100967 ENSG00000169598 DFFB
ENST00000378209 0.158051019946206 0.0318761977752692 0.210270499716799 ENSG00000169598 DFFB
ENST00000491998 0.158051019946206 0.0318761977752692 0.210270499716799 ENSG00000169598 DFFB
ENST00000338895 0.705687163431038 0.469578064383121 0.0811431880193672 ENSG00000169598 DFFB
ENST00000468793 0.148588739692682 0.0288389078581433 0.217876520813819 ENSG00000169598 DFFB
ENST00000339350 0.108612255458154 0.0173672652329289 0.236694750472426 ENSG00000169598 DFFB
ENST00000477548 0.108612255458154 0.0173672652329289 0.236694750472426 ENSG00000169598 DFFB
ENST00000378206 0.124514574958557 0.0215771806453645 0.23225747126436 ENSG00000169598 DFFB
ENST00000475969 0.146598697557333 0.0281213431199364 0.222594032312027 ENSG00000169598 DFFB
ENST00000486765 0.988825574252695 0.97156544930736 -0.00315224157585506 ENSG00000198912 C1orf174
ENST00000361605 0.988825574252695 0.97156544930736 -0.00315224157585506 ENSG00000198912 C1orf174
ENST00000474140 0.988825574252695 0.97156544930736 -0.00315224157585506 ENSG00000198912 C1orf174
ENST00000478423 0.0249486398957628 0.0018304337896089 -0.204287499580137 ENSG00000131697 NPHP4
ENST00000460696 0.328429012690148 0.110089212010618 -0.199952874269289 ENSG00000131697 NPHP4
ENST00000378161 0.485836154741073 0.224702480302001 -0.138930840553666 ENSG00000131697 NPHP4
ENST00000489180 0.0251649128264597 0.00185478592888063 -0.204248435908538 ENSG00000131697 NPHP4
ENST00000378156 0.0251649128264597 0.00185478592888063 -0.204248435908538 ENSG00000131697 NPHP4
ENST00000378169 0.0241834139058627 0.00175535994631047 -0.205024411854956 ENSG00000131697 NPHP4
ENST00000470763 0.960949754927945 0.910485529307045 0.0156101013608481 ENSG00000131697 NPHP4
ENST00000466897 0.954998394420824 0.897711641470093 -0.0183832662311963 ENSG00000131697 NPHP4
ENST00000378111 0.0586543911910066 0.00660217723690478 -0.0937832801689526 ENSG00000069424 KCNAB2
ENST00000378097 0.0776335575854171 0.0101891547564963 -0.0850705401446047 ENSG00000069424 KCNAB2
ENST00000378092 0.0710038308685462 0.00884199607080528 -0.11791501034797 ENSG00000069424 KCNAB2
ENST00000478098 0.188382821262656 0.0422912322224534 -0.140864858569818 ENSG00000069424 KCNAB2
ENST00000445501 0.212639639579303 0.0520684022252838 -0.140643842847757 ENSG00000069424 KCNAB2
ENST00000428161 0.094391961362277 0.0138210303930882 -0.118775975518051 ENSG00000069424 KCNAB2
ENST00000389632 0.0887938427214845 0.0125480174870308 -0.122471682813937 ENSG00000069424 KCNAB2
ENST00000602612 0.0661190731935248 0.00792514858840863 -0.118204489346163 ENSG00000069424 KCNAB2
ENST00000378087 0.0531110304388431 0.00567415914553865 -0.0945292910731506 ENSG00000069424 KCNAB2
ENST00000341524 0.0625088505830257 0.00725244371724474 -0.0904968837706348 ENSG00000069424 KCNAB2
ENST00000352527 0.0625088505830257 0.00725244371724474 -0.0904968837706348 ENSG00000069424 KCNAB2
ENST00000435937 0.11618507008656 0.0193383607284496 -0.140227791473929 ENSG00000069424 KCNAB2
ENST00000164247 0.138943983356011 0.0256968773891463 -0.0756182488648728 ENSG00000069424 KCNAB2
ENST00000459822 0.133999794544753 0.0242416716225992 -0.202360236986481 ENSG00000069424 KCNAB2
ENST00000594544 0.229500413849627 0.0591519706870708 -0.195585230058049 ENSG00000268332 AL035406.1
ENST00000472700 0.219229064104099 0.0547635799163493 -0.109978748155613 ENSG00000069424 KCNAB2
ENST00000378083 0.270310131895963 0.0784917735166002 -0.0624371861054298 ENSG00000069424 KCNAB2
ENST00000458166 0.155454863462684 0.031025403768428 -0.0855967099055928 ENSG00000069424 KCNAB2
ENST00000462676 0.139446368379543 0.0258643583305478 -0.156120323218134 ENSG00000069424 KCNAB2
ENST00000481789 0.284142088950231 0.085637399875214 -0.106902779979365 ENSG00000069424 KCNAB2
ENST00000484532 0.0109621001414007 0.000538642811480276 -0.199931624561685 ENSG00000116251 RPL22
ENST00000234875 0.00886538490580331 0.0004009106471311 -0.199579439704364 ENSG00000116251 RPL22
ENST00000480661 0.00658615102790528 0.000266938772478287 -0.237013515661182 ENSG00000116251 RPL22
ENST00000497965 0.0067770102790147 0.000278024879120116 -0.236484719231395 ENSG00000116251 RPL22
ENST00000471204 0.00639480750725524 0.000254576758237399 -0.235325283890571 ENSG00000116251 RPL22
ENST00000465387 0.00640553342818239 0.000255650192885687 -0.238103537460961 ENSG00000116251 RPL22
ENST00000462296 0.00640422337446746 0.000255494336881318 -0.242693273236589 ENSG00000116251 RPL22
ENST00000465335 0.00632508862782231 0.000250550372338392 -0.241237375094612 ENSG00000116251 RPL22
ENST00000377948 0.496612048121317 0.234045002142964 0.106717064518235 ENSG00000158286 RNF207
ENST00000377939 0.511564070161482 0.247515850112739 0.103637386102905 ENSG00000158286 RNF207
ENST00000496676 0.559690812767265 0.293988595742792 0.100121937603335 ENSG00000158286 RNF207
ENST00000483336 0.982704681437726 0.958069299351343 0.00682607109937619 ENSG00000158286 RNF207
ENST00000343813 0.47801375007963 0.217855546721321 0.067338574951765 ENSG00000116237 ICMT
ENST00000495791 0.691334871548304 0.451205037537795 0.0546103434178125 ENSG00000116237 ICMT
ENST00000489498 0.286012942054307 0.0865769821419257 0.0950584368550421 ENSG00000116237 ICMT
ENST00000474756 0.499874630178591 0.236887347661349 0.0655164502769928 ENSG00000116237 ICMT
ENST00000362035 0.799933079299982 0.608472875813051 0.0523474669855034 ENSG00000116237 ICMT
ENST00000377893 0.628693702476368 0.370957892875846 -0.0670305031494618 ENSG00000158292 GPR153
ENST00000608083 0.795846239263742 0.601539269874624 -0.0319391529871139 ENSG00000097021 ACOT7
ENST00000377845 0.837135676489525 0.670669169555769 -0.0276741633475292 ENSG00000097021 ACOT7
ENST00000377855 0.871689082589315 0.732086736385202 -0.0212420328533736 ENSG00000097021 ACOT7
ENST00000377860 0.795846239263742 0.601539269874624 -0.0319391529871139 ENSG00000097021 ACOT7
ENST00000418124 0.795846239263742 0.601539269874624 -0.0319391529871139 ENSG00000097021 ACOT7
ENST00000545482 0.798467105586397 0.605688106589546 -0.0315817692429347 ENSG00000097021 ACOT7
ENST00000361521 0.766097405926191 0.55545559614832 -0.0354623317717542 ENSG00000097021 ACOT7
ENST00000377842 0.833198984519707 0.664063314286447 -0.0286674327052471 ENSG00000097021 ACOT7
ENST00000473466 0.839155626609108 0.674192850344111 -0.031252293586509 ENSG00000097021 ACOT7
ENST00000481175 0.64421090899367 0.389896089999953 0.0843719147020736 ENSG00000097021 ACOT7
ENST00000541130 0.690778356768317 0.450457837264964 -0.067372508764536 ENSG00000097021 ACOT7
ENST00000377705 0.01287465675702 0.00067821516207486 0.262119651357583 ENSG00000162408 NOL9
ENST00000464383 0.253885685256507 0.070141999665035 0.241216342840138 ENSG00000162408 NOL9
ENST00000319084 0.932294275313237 0.851049754968568 0.0243918177313428 ENSG00000204859 ZBTB48
ENST00000435905 0.974626619360811 0.940651288922985 0.00970074443024611 ENSG00000204859 ZBTB48
ENST00000377674 0.553202042996119 0.287510339263352 0.0995664245620682 ENSG00000204859 ZBTB48
ENST00000488936 0.564538558425219 0.299177924173161 0.101528087324966 ENSG00000204859 ZBTB48
ENST00000482360 0.794932959094248 0.599758875222635 0.0676833201936689 ENSG00000204859 ZBTB48
ENST00000377658 0.240648530472498 0.0640209442238334 0.123777363321079 ENSG00000162413 KLHL21
ENST00000377663 0.241841382297881 0.0646456430976757 0.124010607308713 ENSG00000162413 KLHL21
ENST00000467612 0.328030518057118 0.109830425885996 0.125615760640726 ENSG00000162413 KLHL21
ENST00000496707 0.379849665802807 0.143050607663022 0.139099989246155 ENSG00000162413 KLHL21
ENST00000463043 0.219914415912682 0.0550376957917688 0.151982043322547 ENSG00000162413 KLHL21
ENST00000377648 0.640890458929921 0.385624428130496 0.0676272107831499 ENSG00000116273 PHF13
ENST00000495385 0.998008147743546 0.99501747647719 -0.000591927564831774 ENSG00000116273 PHF13
ENST00000054650 0.702444325231976 0.465552115344067 -0.0858265330532701 ENSG00000041988 THAP3
ENST00000307896 0.57221607081255 0.306635284546973 -0.122823561472821 ENSG00000041988 THAP3
ENST00000377627 0.622339372263763 0.363253205253007 -0.0709789419540886 ENSG00000041988 THAP3
ENST00000484669 0.574382387730127 0.308689024250035 -0.122080335176396 ENSG00000041988 THAP3
ENST00000487819 0.70498591860391 0.468781386321116 -0.0888190931425714 ENSG00000041988 THAP3
ENST00000472925 0.608781733018513 0.347434170069506 -0.11658867237339 ENSG00000041988 THAP3
ENST00000465508 0.575716673645745 0.31026000113778 -0.0698222455868701 ENSG00000007923 DNAJC11
ENST00000349363 0.851071941661732 0.695732055830082 -0.0173542235066382 ENSG00000007923 DNAJC11
ENST00000451196 0.851071941661732 0.695732055830082 -0.0173542235066382 ENSG00000007923 DNAJC11
ENST00000377577 0.742117269715865 0.520301297857825 -0.0282252504214347 ENSG00000007923 DNAJC11
ENST00000294401 0.796140673538162 0.602042881838494 -0.02379836595654 ENSG00000007923 DNAJC11
ENST00000542246 0.91697401946879 0.821071027399682 -0.0107493261817275 ENSG00000007923 DNAJC11
ENST00000377573 0.761448681836416 0.54857402537726 -0.0278164967645197 ENSG00000007923 DNAJC11
ENST00000472414 0.950774017993823 0.889004548390427 -0.0129178028996998 ENSG00000007923 DNAJC11
ENST00000426784 0.926149404734644 0.838749667243516 -0.0110308839583022 ENSG00000007923 DNAJC11
ENST00000473993 0.970978364482045 0.931976993604917 -0.00465174738778581 ENSG00000007923 DNAJC11
ENST00000469318 0.753519746982738 0.536652595730262 -0.0538299248401215 ENSG00000007923 DNAJC11
ENST00000485073 0.354111882708873 0.126127321476838 -0.104529446380599 ENSG00000007923 DNAJC11
ENST00000460594 0.435944561436268 0.184255205563109 -0.0935012749921358 ENSG00000007923 DNAJC11
ENST00000465911 0.359539729471116 0.129684755363813 -0.141398808679218 ENSG00000007923 DNAJC11
ENST00000303635 0.526376539133873 0.261098645834705 -0.111632082976465 ENSG00000171735 CAMTA1
ENST00000490738 0.37217058542558 0.138097138053406 -0.156499152346019 ENSG00000171735 CAMTA1
ENST00000476163 0.659820181905838 0.40898985032139 -0.0782646787429691 ENSG00000171735 CAMTA1
ENST00000473578 0.37217058542558 0.138097138053406 -0.156499152346019 ENSG00000171735 CAMTA1
ENST00000557126 0.655653575449238 0.403946268568387 -0.0796223944220541 ENSG00000171735 CAMTA1
ENST00000467404 0.369453440369718 0.136134633313175 -0.157030529347305 ENSG00000171735 CAMTA1
ENST00000439411 0.567091111846961 0.301589781626123 -0.103612278593099 ENSG00000171735 CAMTA1
ENST00000461311 0.659475512979086 0.408543320331778 -0.0793625007019329 ENSG00000171735 CAMTA1
ENST00000486138 0.265909732479197 0.0763218427806774 -0.192115916852302 ENSG00000171735 CAMTA1
ENST00000482934 0.778993708105142 0.574381845889257 -0.053993129955801 ENSG00000171735 CAMTA1
ENST00000470648 0.738186498725556 0.515123998596088 -0.0594403711831474 ENSG00000171735 CAMTA1
ENST00000461580 0.728257734530105 0.501086329539965 -0.0613631475059834 ENSG00000171735 CAMTA1
ENST00000472283 0.065097056237824 0.00771948322550621 -0.32995075671308 ENSG00000171735 CAMTA1
ENST00000467267 0.468355311241928 0.209876445986699 0.132109568509548 ENSG00000171735 CAMTA1
ENST00000054666 0.657692882210851 0.40654380153748 -0.0403920475172802 ENSG00000049245 VAMP3
ENST00000470357 0.401582134827487 0.158202979302588 -0.0795339860550917 ENSG00000049245 VAMP3
ENST00000487194 0.345815634713201 0.120673121314042 -0.119062933016441 ENSG00000049245 VAMP3
ENST00000377541 0.98837946487483 0.970808008456174 -0.00541157934105539 ENSG00000049246 PER3
ENST00000377532 0.610968710948676 0.350025873781687 0.114690756210103 ENSG00000049246 PER3
ENST00000361923 0.609863305448334 0.348739076150774 0.115230627541233 ENSG00000049246 PER3
ENST00000451646 0.663978112027692 0.414625977414399 0.117528753571298 ENSG00000236266 RP3-467L1.4
ENST00000493373 0.0132346407143964 0.000711065994734802 -0.198967023554277 ENSG00000116288 PARK7
ENST00000460192 0.0215273735249503 0.00148372520253994 -0.194148711434334 ENSG00000116288 PARK7
ENST00000338639 0.0133205534259395 0.000718101088222244 -0.199323622379261 ENSG00000116288 PARK7
ENST00000493678 0.0133917340571833 0.000723289568343599 -0.199158451154439 ENSG00000116288 PARK7
ENST00000377493 0.0133205534259395 0.000718101088222244 -0.199323622379261 ENSG00000116288 PARK7
ENST00000465354 0.0235817699941598 0.00169256033734333 -0.190863405646806 ENSG00000116288 PARK7
ENST00000377491 0.0131440558036264 0.000704081131247318 -0.199543350295974 ENSG00000116288 PARK7
ENST00000377488 0.0129967014162102 0.000692512235564225 -0.200042423063138 ENSG00000116288 PARK7
ENST00000497113 0.0231789910670375 0.00164308368117158 -0.191367699783588 ENSG00000116288 PARK7
ENST00000469225 0.00816704716668601 0.000357052349116147 -0.2205709248528 ENSG00000116288 PARK7
ENST00000474874 0.00754172633667463 0.000321748358685994 0.420587213105438 ENSG00000116285 ERRFI1
ENST00000377482 0.00579368055997147 0.000218377968210036 0.443796533947117 ENSG00000116285 ERRFI1
ENST00000467067 0.52215752915591 0.256961869656734 0.176967304675948 ENSG00000116285 ERRFI1
ENST00000469499 0.120587169425101 0.0205340442371425 0.318666489369156 ENSG00000116285 ERRFI1
ENST00000487559 0.132306244086889 0.0237564137156348 0.322456882567915 ENSG00000116285 ERRFI1
ENST00000337907 0.728145234694131 0.500917137269478 -0.0672727895902774 ENSG00000142599 RERE
ENST00000377464 0.565434059471285 0.299994799600832 -0.0633004281610821 ENSG00000142599 RERE
ENST00000467350 0.458401736757587 0.201489373128185 0.117684878362293 ENSG00000142599 RERE
ENST00000400907 0.592921349293798 0.329396761342997 -0.0840019821226536 ENSG00000142599 RERE
ENST00000476556 0.945808926496118 0.878986320127432 0.00957476147366874 ENSG00000142599 RERE
ENST00000400908 0.718498805879124 0.486545866317335 -0.075369139476663 ENSG00000142599 RERE
ENST00000505225 0.590493780626213 0.326723292852368 0.0844935437180637 ENSG00000142599 RERE
ENST00000464367 0.795021715123741 0.599948187856879 0.06934022468792 ENSG00000142599 RERE
ENST00000488215 0.749393175510041 0.530913735222256 -0.0594282901175863 ENSG00000142599 RERE
ENST00000460659 0.701862446957705 0.464863218695115 -0.0797045364759815 ENSG00000142599 RERE
ENST00000492766 0.677981506914689 0.432318071051953 -0.0860862699541627 ENSG00000142599 RERE
ENST00000465125 0.667237743644854 0.41883430029154 -0.0881566629160614 ENSG00000142599 RERE
ENST00000464972 0.0866109997926243 0.012080757891906 -0.26038235504756 ENSG00000142599 RERE
ENST00000480342 0.678599057380046 0.43313982992838 -0.108052077415021 ENSG00000142599 RERE
ENST00000507012 0.214527842244676 0.0527796804118027 -0.237482160714482 ENSG00000142599 RERE
ENST00000469251 0.894298106649681 0.776918691858978 -0.038929397123449 ENSG00000142599 RERE
ENST00000514428 0.647943093841532 0.394456139612319 -0.112179658700637 ENSG00000142599 RERE
ENST00000468247 0.584916193719131 0.32030781121382 -0.129556936311453 ENSG00000142599 RERE
ENST00000234590 0.00451796499996475 0.000156538545770691 -0.163936642705016 ENSG00000074800 ENO1
ENST00000464920 0.00504376441097268 0.000180303470937395 -0.161194374034026 ENSG00000074800 ENO1
ENST00000497492 0.0423890107621022 0.0040707956827823 -0.145869304675303 ENSG00000074800 ENO1
ENST00000486051 0.0843262717355933 0.0115967660880844 -0.13756975747987 ENSG00000074800 ENO1
ENST00000492343 0.0637540688280635 0.00748046197093713 -0.148412667819089 ENSG00000074800 ENO1
ENST00000489867 0.0472099358183518 0.00477239001689082 -0.168622587674081 ENSG00000074800 ENO1
ENST00000377411 0.836999831105446 0.670386945876971 0.0610827675742486 ENSG00000180758 GPR157
ENST00000437157 0.325130031482932 0.108048630797322 0.240337362737306 ENSG00000228526 RP3-510D11.1
ENST00000377403 0.0157404687826695 0.000912877627738436 0.230199148776537 ENSG00000049239 H6PD
ENST00000602477 0.0410004186451506 0.00388033545107518 0.22771839715487 ENSG00000049239 H6PD
ENST00000495451 0.203866262361101 0.0484226340390337 0.182866605650483 ENSG00000049239 H6PD
ENST00000328089 1.32644100427128e-11 3.37261386805059e-14 0.779201437890294 ENSG00000171621 SPSB1
ENST00000450402 9.12361988055285e-09 3.95834624677152e-11 0.752640095506692 ENSG00000171621 SPSB1
ENST00000357898 1.69967877133538e-07 9.58642767378469e-10 0.873124592389161 ENSG00000171621 SPSB1
ENST00000377399 1.23912000153407e-08 5.53804582770139e-11 0.88255757518095 ENSG00000171621 SPSB1
ENST00000302692 0.80825969926797 0.622258274391782 -0.0347912259903655 ENSG00000171612 SLC25A33
ENST00000377376 0.614398016010772 0.353813065793048 -0.0680917784487544 ENSG00000188807 TMEM201
ENST00000340381 0.603272235478994 0.340944944808001 -0.0702901642542228 ENSG00000188807 TMEM201
ENST00000340305 0.368259927920236 0.135315824276603 -0.115895808772992 ENSG00000188807 TMEM201
ENST00000416541 0.553814388577652 0.28813032995952 -0.0815039099852036 ENSG00000188807 TMEM201
ENST00000536656 0.0018049186674045 4.47992646811663e-05 -0.166534908198425 ENSG00000171608 PIK3CD
ENST00000377346 0.00111088458891862 2.45353832081491e-05 -0.17047249543372 ENSG00000171608 PIK3CD
ENST00000484851 0.0138676237841511 0.000763011626848232 -0.379039234804411 ENSG00000171608 PIK3CD
ENST00000361110 0.111336519579883 0.0180939010360864 -0.116169208949227 ENSG00000171608 PIK3CD
ENST00000481137 0.608099599400377 0.346528852976863 -0.106502430407339 ENSG00000171608 PIK3CD
ENST00000479223 0.584662829321463 0.32008359434354 -0.12128695883295 ENSG00000171608 PIK3CD
ENST00000543390 0.27791263371417 0.0824048059484701 -0.114713299229806 ENSG00000171608 PIK3CD
ENST00000377298 0.617668257100862 0.357800416895343 0.0440551903495263 ENSG00000171603 CLSTN1
ENST00000377288 0.617668257100862 0.357800416895343 0.0440551903495263 ENSG00000171603 CLSTN1
ENST00000477264 0.706422998958642 0.470599413851584 0.0476100170969444 ENSG00000171603 CLSTN1
ENST00000435891 0.571709343242603 0.306127623027564 0.0584800983636742 ENSG00000171603 CLSTN1
ENST00000361311 0.617465138856964 0.35757293988251 0.0440693034912289 ENSG00000171603 CLSTN1
ENST00000464286 0.398240180506402 0.155666099958617 0.119467087964591 ENSG00000171603 CLSTN1
ENST00000377263 0.377733959565373 0.141530448174253 -0.120563304309726 ENSG00000178585 CTNNBIP1
ENST00000454104 0.678625424662829 0.433190222242925 -0.103171916744974 ENSG00000223989 RP11-84A14.5
ENST00000537447 0.599948762358496 0.337259691606417 -0.113333675331397 ENSG00000178585 CTNNBIP1
ENST00000400904 0.539185655805273 0.273517946715518 -0.0943040130002362 ENSG00000178585 CTNNBIP1
ENST00000377258 0.618730087152495 0.359077007586583 -0.0990197065916044 ENSG00000178585 CTNNBIP1
ENST00000377256 0.844302133350086 0.68336585076541 -0.0497393842230118 ENSG00000178585 CTNNBIP1
ENST00000488540 0.998515847414899 0.996500902863003 0.000301829097572294 ENSG00000162441 LZIC
ENST00000377223 0.586293334808317 0.32181033091087 -0.064793830889915 ENSG00000162441 LZIC
ENST00000400903 0.606323014933128 0.344629042476999 -0.0642862256679022 ENSG00000162441 LZIC
ENST00000541052 0.529986145455402 0.264507523815091 -0.0737150239192361 ENSG00000162441 LZIC
ENST00000377213 0.49316112226729 0.231083287215498 -0.080384149998113 ENSG00000162441 LZIC
ENST00000471853 0.358580502104861 0.129085546771333 -0.205950052168472 ENSG00000162441 LZIC
ENST00000445884 0.617199457375057 0.357304716316845 0.109410260500329 ENSG00000228150 RP11-84A14.4
ENST00000403197 0.140750493328251 0.0263292081232736 0.18464372251163 ENSG00000173614 NMNAT1
ENST00000377205 0.280396988705475 0.0837928989867801 0.123409944322716 ENSG00000173614 NMNAT1
ENST00000462686 0.0887621068725686 0.012541741528624 0.183853530072608 ENSG00000173614 NMNAT1
ENST00000492735 0.188587177151208 0.0423922038901005 0.183301853216614 ENSG00000173614 NMNAT1
ENST00000496751 0.929304421745238 0.844868416974642 0.0205735806252229 ENSG00000173614 NMNAT1
ENST00000413148 0.857867787990009 0.707649391842593 -0.048107615250112 ENSG00000241326 RP11-807G9.2
ENST00000253251 0.0577140231174083 0.00643460317671461 0.144043151376462 ENSG00000130939 UBE4B
ENST00000377157 0.0631246229822199 0.00734377065637999 0.137634786883376 ENSG00000130939 UBE4B
ENST00000377153 0.269224776567438 0.0779407064070182 0.142380385004188 ENSG00000130939 UBE4B
ENST00000343090 0.0647937335428295 0.00766717021309748 0.143927670935334 ENSG00000130939 UBE4B
ENST00000462658 0.258896617282004 0.0727259408314745 0.205136525117514 ENSG00000130939 UBE4B
ENST00000475795 0.0228557191628342 0.00161484944289051 0.236876546920331 ENSG00000130939 UBE4B
ENST00000470736 0.147594482321577 0.0284776592450436 0.175216000443506 ENSG00000130939 UBE4B
ENST00000466379 0.199849900422131 0.0468039358763079 0.160518046732046 ENSG00000130939 UBE4B
ENST00000488228 0.485771659448157 0.224635879930865 0.103326775930556 ENSG00000130939 UBE4B
ENST00000487244 0.609860138808713 0.348687155949066 0.088978216510702 ENSG00000130939 UBE4B
ENST00000465408 0.710710176484493 0.476136459444821 0.0897406888791952 ENSG00000130939 UBE4B
ENST00000377093 0.0343194542990258 0.00295059145888951 0.139617231696599 ENSG00000054523 KIF1B
ENST00000263934 0.0847206100565456 0.0116911143431523 0.12501034409579 ENSG00000054523 KIF1B
ENST00000377086 0.0270089759096776 0.00206319133710859 0.14339850991396 ENSG00000054523 KIF1B
ENST00000377083 0.0651486137403516 0.00772927760932338 0.128127821839623 ENSG00000054523 KIF1B
ENST00000377081 0.0219035556671774 0.001524627721856 0.144378615402742 ENSG00000054523 KIF1B
ENST00000497835 0.430209037202011 0.179763345560793 0.128942798416686 ENSG00000054523 KIF1B
ENST00000465635 0.748101143686975 0.529311960987061 -0.0742611768446382 ENSG00000054523 KIF1B
ENST00000483340 0.71453511008511 0.481222672215943 -0.0829736694035306 ENSG00000054523 KIF1B
ENST00000491493 0.0846236152610022 0.0116581493756871 -0.139011024604086 ENSG00000142657 PGD
ENST00000487775 0.248067757414384 0.067328271349556 -0.162399720211056 ENSG00000142657 PGD
ENST00000541529 0.43417501435059 0.182955325840099 -0.0629846310710099 ENSG00000142657 PGD
ENST00000477958 0.115582045505815 0.0191710836700785 -0.148968027073028 ENSG00000142657 PGD
ENST00000270776 0.411228221753261 0.165551816124901 -0.0644060658922135 ENSG00000142657 PGD
ENST00000483936 0.241796184353798 0.064606820171901 -0.093241597912915 ENSG00000142657 PGD
ENST00000538557 0.429193998141089 0.179015958764965 -0.0625979192519217 ENSG00000142657 PGD
ENST00000465632 0.112691510481273 0.0184358728343778 -0.143279070430671 ENSG00000142657 PGD
ENST00000460189 0.130813790485729 0.0233194907760175 -0.121786857207206 ENSG00000142657 PGD
ENST00000493288 0.588548692576996 0.324511506291533 -0.0757976061334323 ENSG00000142657 PGD
ENST00000498356 0.772032274968913 0.564084746184231 0.0370367065984402 ENSG00000142657 PGD
ENST00000496718 0.799492982075661 0.607769224605573 0.0370101284400408 ENSG00000142657 PGD
ENST00000400900 0.305486578395401 0.0968479157688037 -0.155186411067562 ENSG00000251503 APITD1-CORT
ENST00000602296 0.305486578395401 0.0968479157688037 -0.155186411067562 ENSG00000175279 APITD1
ENST00000602787 0.305486578395401 0.0968479157688037 -0.155186411067562 ENSG00000175279 APITD1
ENST00000470413 0.305797718390442 0.0969984817529077 -0.156727212372059 ENSG00000251503 APITD1-CORT
ENST00000309048 0.248450344973265 0.0674902749212017 -0.179722306551892 ENSG00000175279 APITD1
ENST00000602486 0.0344202521085639 0.00296377225024956 -0.417366079224891 ENSG00000175279 APITD1
ENST00000477755 0.429849414157555 0.179514858102485 -0.140046513394702 ENSG00000175279 APITD1
ENST00000462462 0.545349222900918 0.279317181268169 -0.113686325034588 ENSG00000175279 APITD1
ENST00000465026 0.685296333984272 0.442020201498164 -0.0774407737196599 ENSG00000251503 APITD1-CORT
ENST00000602446 0.945492367051644 0.878265876444013 -0.0179304991769824 ENSG00000251503 APITD1-CORT
ENST00000464507 0.56753395116769 0.302015214342775 -0.138236171235425 ENSG00000175279 APITD1
ENST00000377038 0.665362422109926 0.416339067631154 -0.0455659011229067 ENSG00000160049 DFFA
ENST00000424487 0.630908176875168 0.373669258776804 -0.112782678185018 ENSG00000203469 RP5-1113E3.3
ENST00000476658 0.418059635717867 0.170636422843169 -0.0933838521906389 ENSG00000160049 DFFA
ENST00000377036 0.302435744205469 0.0951056375140183 -0.119434593470121 ENSG00000160049 DFFA
ENST00000472851 0.203482241024885 0.0482554569427097 -0.165968363098678 ENSG00000142655 PEX14
ENST00000356607 0.409521685441256 0.164249140034662 -0.109347689272347 ENSG00000142655 PEX14
ENST00000538836 0.384679550811071 0.146090593379203 -0.11473151869377 ENSG00000142655 PEX14
ENST00000491661 0.498862072560426 0.236030809835422 -0.109979708886887 ENSG00000142655 PEX14
ENST00000473118 0.592640135441565 0.32916279904135 -0.0703026719872645 ENSG00000120948 TARDBP
ENST00000240185 0.941859110758491 0.869892827394318 0.0105468149331501 ENSG00000120948 TARDBP
ENST00000476201 0.44964643943779 0.194351825923212 -0.0960610785020564 ENSG00000120948 TARDBP
ENST00000472476 0.593813016470553 0.33042799247807 -0.0710750826581196 ENSG00000120948 TARDBP
ENST00000439080 0.936915870904005 0.860288250866392 0.0114872268769828 ENSG00000120948 TARDBP
ENST00000473869 0.909826336116391 0.806769227170952 0.0162323645040231 ENSG00000120948 TARDBP
ENST00000315091 0.960098065281349 0.908841499033052 0.00742863298596279 ENSG00000120948 TARDBP
ENST00000477447 0.727532884275707 0.500026081979726 0.0475652169499044 ENSG00000120948 TARDBP
ENST00000496840 0.976939586996442 0.945515391868306 0.00592626587875326 ENSG00000120948 TARDBP
ENST00000480464 0.49921308213682 0.23634687827896 0.184215724829435 ENSG00000120948 TARDBP
ENST00000475189 0.218853435839875 0.0545946700941881 -0.23520895933835 ENSG00000116649 SRM
ENST00000376957 0.0342795765223347 0.00294466150605496 -0.242972749807548 ENSG00000116649 SRM
ENST00000490101 0.209064265582223 0.0505052487699163 -0.217048342120968 ENSG00000116649 SRM
ENST00000465788 0.0275321721550846 0.00212065867796628 -0.267813512009245 ENSG00000116649 SRM
ENST00000459997 0.0509102132713087 0.00533650357352489 -0.23819512985101 ENSG00000116649 SRM
ENST00000487300 0.0733126219948889 0.00930841213572341 -0.248466398857376 ENSG00000116649 SRM
ENST00000304457 0.525073841304047 0.259832375283843 0.0604934762066392 ENSG00000171824 EXOSC10
ENST00000376936 0.525073841304047 0.259832375283843 0.0604934762066392 ENSG00000171824 EXOSC10
ENST00000474216 0.701455002119535 0.464303180313465 0.0522690702166932 ENSG00000171824 EXOSC10
ENST00000544779 0.525073841304047 0.259832375283843 0.0604934762066392 ENSG00000171824 EXOSC10
ENST00000452378 0.640996409478192 0.385777510356718 -0.0877754082601841 ENSG00000226849 RP4-635E18.7
ENST00000469634 0.729622951450113 0.503010501122232 -0.0712253545557898 ENSG00000171824 EXOSC10
ENST00000478271 0.772162892336965 0.564324395123019 -0.0631334361805138 ENSG00000171824 EXOSC10
ENST00000470611 0.81537460937885 0.634317290765261 0.0420077996482542 ENSG00000171824 EXOSC10
ENST00000498576 0.827358627213571 0.653933798102321 -0.0510468094857858 ENSG00000171824 EXOSC10
ENST00000472078 0.572344547618383 0.306762263664337 0.12105042561086 ENSG00000171824 EXOSC10
ENST00000485606 0.369562517728774 0.136258605701443 0.179334730937665 ENSG00000171824 EXOSC10
ENST00000460196 0.708731079134776 0.473583569923445 0.068797305603894 ENSG00000171824 EXOSC10
ENST00000376838 0.115695761439214 0.0192003297732057 0.163064781449041 ENSG00000198793 MTOR
ENST00000361445 0.0577483480077404 0.00644775271214754 0.129299348509365 ENSG00000198793 MTOR
ENST00000473471 0.141494651919447 0.0265578229191822 0.230481882775564 ENSG00000198793 MTOR
ENST00000490931 0.0888648483345 0.0125670179319788 0.244169179722978 ENSG00000198793 MTOR
ENST00000455339 0.32907950111821 0.110554987102038 0.17520503817354 ENSG00000198793 MTOR
ENST00000495435 0.13470852113027 0.0244663870697097 0.247411045787543 ENSG00000198793 MTOR
ENST00000445982 0.792207350900071 0.595594554572998 0.0649038875963612 ENSG00000225602 MTOR-AS1
ENST00000420480 0.830991907348209 0.660166982563751 0.0541409502515705 ENSG00000225602 MTOR-AS1
ENST00000376810 0.859613122629802 0.71077171453736 -0.0380443533346394 ENSG00000120942 UBIAD1
ENST00000376804 0.867506672380835 0.724738449547812 0.0356916976933633 ENSG00000120942 UBIAD1
ENST00000486588 0.973271489538091 0.937481017626695 0.00830090667383382 ENSG00000120942 UBIAD1
ENST00000483738 0.898389966866035 0.784985351769598 0.0286652000970022 ENSG00000120942 UBIAD1
ENST00000251546 0.338446220736757 0.116214018701261 -0.145128399516709 ENSG00000132879 FBXO44
ENST00000425796 0.65000708190841 0.396814465507041 -0.0988914069882926 ENSG00000132879 FBXO44
ENST00000376770 0.3686114410004 0.135563775288488 -0.133727332917457 ENSG00000132879 FBXO44
ENST00000376768 0.524609239550138 0.25933251690044 -0.117211038277507 ENSG00000132879 FBXO44
ENST00000251547 0.3686114410004 0.135563775288488 -0.133727332917457 ENSG00000132879 FBXO44
ENST00000376760 0.493795013799506 0.231537264081072 -0.12943773977787 ENSG00000132879 FBXO44
ENST00000376762 0.316737871559925 0.103246364343882 -0.149823676047593 ENSG00000132879 FBXO44
ENST00000475435 0.624614230914509 0.365889577464647 -0.0885004004362706 ENSG00000132879 FBXO44
ENST00000471895 0.614120065478538 0.353448525138751 -0.0963913966812734 ENSG00000132879 FBXO44
ENST00000235310 0.0254260623936065 0.00188455221260439 -0.270564001633831 ENSG00000116670 MAD2L2
ENST00000376692 0.0308863475976584 0.00250802963814264 -0.264077097584119 ENSG00000116670 MAD2L2
ENST00000376672 0.025116922153382 0.00184825742820556 -0.270626046025604 ENSG00000116670 MAD2L2
ENST00000376669 0.031482543099868 0.00258630087396076 -0.264806925959586 ENSG00000116670 MAD2L2
ENST00000376667 0.0208621886405195 0.00141484026481852 -0.275658291842939 ENSG00000116670 MAD2L2
ENST00000445656 0.0953700559990358 0.0140540879975069 -0.223179410077622 ENSG00000116670 MAD2L2
ENST00000456915 0.0953700559990358 0.0140540879975069 -0.223179410077622 ENSG00000116670 MAD2L2
ENST00000376664 0.106498567087734 0.0168394372479232 -0.222440432079914 ENSG00000116670 MAD2L2
ENST00000376655 0.0519789650781264 0.0055083196639683 -0.263992268132445 ENSG00000116670 MAD2L2
ENST00000376637 0.777814282743996 0.572654560123781 -0.0593919392878898 ENSG00000177674 AGTRAP
ENST00000476512 0.753840270840104 0.537280753570473 -0.0654394882377765 ENSG00000177674 AGTRAP
ENST00000400895 0.761197362612335 0.548200205610011 -0.0637257046228285 ENSG00000177674 AGTRAP
ENST00000494437 0.881243203559027 0.750387332598405 -0.0408178516805331 ENSG00000177674 AGTRAP
ENST00000491346 0.724268411298739 0.495018995203239 -0.071870670381044 ENSG00000177674 AGTRAP
ENST00000376629 0.766842751241139 0.556421552153712 -0.0618919044097208 ENSG00000177674 AGTRAP
ENST00000376627 0.777238389262207 0.571610680886302 -0.0594685185481319 ENSG00000177674 AGTRAP
ENST00000314340 0.766842751241139 0.556421552153712 -0.0618919044097208 ENSG00000177674 AGTRAP
ENST00000452018 0.696644723997573 0.458180004812643 -0.0774009945064647 ENSG00000177674 AGTRAP
ENST00000510878 0.777579448677744 0.572194979389112 -0.05942897517409 ENSG00000177674 AGTRAP
ENST00000476309 0.521504368909304 0.256403289166505 -0.132485688976188 ENSG00000177674 AGTRAP
ENST00000514733 0.545429564573727 0.279434095496748 -0.126046216694888 ENSG00000177674 AGTRAP
ENST00000513739 0.568260565548352 0.302690126273671 -0.12388166666369 ENSG00000177674 AGTRAP
ENST00000471765 0.663978112027692 0.414628742838897 -0.106211785123778 ENSG00000177674 AGTRAP
ENST00000433342 0.76070360064861 0.547538350567248 0.0740314181774324 ENSG00000215910 C1orf167
ENST00000312793 0.746951379431684 0.527362699447708 0.0778016622295358 ENSG00000215910 C1orf167
ENST00000444493 0.794190144861797 0.598701174993878 0.0647640393536161 ENSG00000215910 C1orf167
ENST00000449278 0.794190144861797 0.598701174993878 0.0647640393536161 ENSG00000215910 C1orf167
ENST00000376592 0.638058699263327 0.382062945574307 -0.0752761719914753 ENSG00000177000 MTHFR
ENST00000376583 0.599007583837986 0.336083923298753 -0.080109571692011 ENSG00000177000 MTHFR
ENST00000376590 0.622458700162576 0.363454182049504 -0.0745636993068999 ENSG00000177000 MTHFR
ENST00000482358 0.807876458466617 0.621733347478218 0.0706984307507453 ENSG00000215910 C1orf167
ENST00000376585 0.558065768813813 0.292487477283384 -0.0918607735253913 ENSG00000177000 MTHFR
ENST00000376486 0.625453848952372 0.367093709605569 0.119921837888983 ENSG00000177000 MTHFR
ENST00000312413 0.214918408146016 0.052960340246291 0.133540005822532 ENSG00000011021 CLCN6
ENST00000346436 0.215107813161963 0.0530222061683038 0.133540016179719 ENSG00000011021 CLCN6
ENST00000376497 0.862296780063124 0.715522489826269 0.0363144618259027 ENSG00000011021 CLCN6
ENST00000376487 0.352732116417969 0.125239495838837 0.109063173947615 ENSG00000011021 CLCN6
ENST00000376496 0.323341189200477 0.106973182724546 0.11464684902034 ENSG00000011021 CLCN6
ENST00000376491 0.791250324980322 0.594074425974521 0.0418092916908519 ENSG00000011021 CLCN6
ENST00000376492 0.732852753850532 0.507431266287221 0.048913987386264 ENSG00000011021 CLCN6
ENST00000376490 0.791250324980322 0.594074425974521 0.0418092916908519 ENSG00000011021 CLCN6
ENST00000494028 0.354538570965217 0.126532255069383 0.182612435803458 ENSG00000011021 CLCN6
ENST00000446542 0.0469911678384431 0.00474126664431224 0.288115372219533 ENSG00000242349 NPPA-AS1
ENST00000376572 0.855144503724673 0.703113690570835 -0.0298031790295743 ENSG00000116685 KIAA2013
ENST00000376576 0.792560492319681 0.596129662912848 -0.0444085664065988 ENSG00000116685 KIAA2013
ENST00000485046 0.117441039120141 0.0196842988352835 -0.169098183894739 ENSG00000083444 PLOD1
ENST00000449038 0.109381325138794 0.0175663907359847 -0.206915012756436 ENSG00000083444 PLOD1
ENST00000358133 0.0749841365172309 0.00963564047061833 -0.214989875979922 ENSG00000083444 PLOD1
ENST00000376369 0.241134847514014 0.0642925803942834 -0.105351905682543 ENSG00000083444 PLOD1
ENST00000429000 0.150649768574849 0.0294912452693365 -0.161414131407707 ENSG00000083444 PLOD1
ENST00000196061 0.268747941617355 0.0776977683516834 -0.0996092516206775 ENSG00000083444 PLOD1
ENST00000465920 0.789524546460589 0.591214372440746 -0.0521463161458788 ENSG00000083444 PLOD1
ENST00000491536 0.736760643417411 0.512664565722087 -0.0461931983292639 ENSG00000083444 PLOD1
ENST00000470133 0.91513042686855 0.817330369545027 -0.0234238954770838 ENSG00000083444 PLOD1
ENST00000481933 0.738026276092989 0.51471841301631 -0.0542815522767485 ENSG00000083444 PLOD1
ENST00000444836 0.762371540321062 0.549985797489715 0.0312478640212446 ENSG00000116688 MFN2
ENST00000490079 0.738916944625187 0.516011150873392 -0.0473107545739813 ENSG00000116688 MFN2
ENST00000235329 0.761197362612335 0.54820096002001 0.0313765593013197 ENSG00000116688 MFN2
ENST00000484391 0.707194943702111 0.471627534298979 -0.0507308678012257 ENSG00000116688 MFN2
ENST00000497302 0.633889750065164 0.377034424549244 -0.0595002292759063 ENSG00000116688 MFN2
ENST00000412236 0.604214882728827 0.341968395352593 -0.0661518976823039 ENSG00000116688 MFN2
ENST00000478749 0.968838260301791 0.927617346712124 0.00797141988208525 ENSG00000116691 MIIP
ENST00000235332 0.915910463640059 0.819017542574939 0.0191323345953198 ENSG00000116691 MIIP
ENST00000436478 0.915910463640059 0.819017542574939 0.0191323345953198 ENSG00000116691 MIIP
ENST00000466860 0.551423457386371 0.285502776155403 0.09872357850321 ENSG00000116691 MIIP
ENST00000498685 0.299951575362113 0.0939310171879399 0.159984131024428 ENSG00000116691 MIIP
ENST00000460823 0.997373121068858 0.993653167368962 -0.00104043134236019 ENSG00000116691 MIIP
ENST00000356315 5.90133008735597e-05 6.88312859418582e-07 0.238747767312543 ENSG00000048707 VPS13D
ENST00000358136 5.90133008735597e-05 6.88312859418582e-07 0.238747767312543 ENSG00000048707 VPS13D
ENST00000489961 0.0399000126215983 0.00371499951036827 0.342006260249412 ENSG00000048707 VPS13D
ENST00000011700 0.00093198552169811 1.95309696054623e-05 0.232938998155137 ENSG00000048707 VPS13D
ENST00000460333 0.000351625713783336 5.85741293556001e-06 0.255725446391281 ENSG00000048707 VPS13D
ENST00000487188 0.0028435283242225 8.29242298807585e-05 0.340237271402307 ENSG00000048707 VPS13D
ENST00000496628 0.0991309951065444 0.0149830221337292 0.171293838053227 ENSG00000048707 VPS13D
ENST00000543766 0.107698387692376 0.0171348525995826 0.188422742597422 ENSG00000048707 VPS13D
ENST00000471923 0.110000982197385 0.0177402679767432 0.205559170153334 ENSG00000048707 VPS13D
ENST00000543710 0.0499114847399516 0.00516634805366875 0.261374493303094 ENSG00000048707 VPS13D
ENST00000376223 2.46257380996366e-225 2.48466245922618e-230 4.81086754452882 ENSG00000162496 DHRS3
ENST00000464917 1.61662853603909e-203 3.26225855059295e-208 4.7325690302034 ENSG00000162496 DHRS3
ENST00000482265 5.21096921697291e-169 1.57731307835848e-173 4.59537800813016 ENSG00000162496 DHRS3
ENST00000484063 0.979082018981764 0.950249595593333 -0.00917040356665697 ENSG00000116731 PRDM2
ENST00000376048 0.0150576154746892 0.000857307913053712 0.143881283077157 ENSG00000116731 PRDM2
ENST00000311066 0.0107731852104023 0.000524817825276934 0.152608682322753 ENSG00000116731 PRDM2
ENST00000235372 0.0134803109102569 0.000729433740066266 0.14786444350874 ENSG00000116731 PRDM2
ENST00000491134 0.0323265610334292 0.00269575553612911 0.139688921542352 ENSG00000116731 PRDM2
ENST00000502727 0.724351265006331 0.495135247365569 0.0522582032388371 ENSG00000116731 PRDM2
ENST00000502724 0.729657855101724 0.503085329553979 0.0530230435644038 ENSG00000116731 PRDM2
ENST00000413440 0.0138662799979635 0.000762519971989235 0.161267253958978 ENSG00000116731 PRDM2
ENST00000343137 0.0200892238232389 0.00132703885916543 0.153786886926754 ENSG00000116731 PRDM2
ENST00000491815 0.697631602983386 0.459472365253012 0.0570935612611951 ENSG00000116731 PRDM2
ENST00000503842 0.0168136658009385 0.00101379732649664 0.152568441660046 ENSG00000116731 PRDM2
ENST00000407521 0.833861079219729 0.665096568841783 0.0323171240650009 ENSG00000116731 PRDM2
ENST00000505823 0.0170134388691452 0.0010315076446075 0.152571106618712 ENSG00000116731 PRDM2
ENST00000487453 0.746951379431684 0.527375061568459 -0.0758365135817363 ENSG00000116731 PRDM2
ENST00000491547 0.163058858260331 0.03354921489688 -0.191180063211055 ENSG00000189337 KAZN
ENST00000376030 0.124876381935727 0.0217063085694191 -0.178987512866584 ENSG00000189337 KAZN
ENST00000503743 0.13071265988184 0.0232856365375566 -0.217131675553873 ENSG00000189337 KAZN
ENST00000422387 0.118038827941895 0.0198571437910547 -0.187631104863197 ENSG00000189337 KAZN
ENST00000361144 0.156096762801107 0.0312599867630876 -0.163725681797174 ENSG00000189337 KAZN
ENST00000376028 0.221075311401926 0.0555348248728573 -0.215330842449767 ENSG00000189337 KAZN
ENST00000400798 0.152579087680182 0.0300552060697621 -0.171880669363357 ENSG00000189337 KAZN
ENST00000400797 0.129575911951877 0.0229458569751834 -0.218764403094901 ENSG00000189337 KAZN
ENST00000428417 0.918550858444961 0.824238853923906 0.0200042289276821 ENSG00000171729 TMEM51
ENST00000376014 0.92233240059433 0.830937636075388 0.0192413773966113 ENSG00000171729 TMEM51
ENST00000451326 0.878666341969161 0.745384185044903 0.0306098263209388 ENSG00000171729 TMEM51
ENST00000400796 0.909094256271043 0.80532592257252 0.0221619827334814 ENSG00000171729 TMEM51
ENST00000434578 0.909094256271043 0.80532592257252 0.0221619827334814 ENSG00000171729 TMEM51
ENST00000376008 0.905875280496558 0.798594710392789 0.0229294426795197 ENSG00000171729 TMEM51
ENST00000375980 0.94470207389314 0.875978098221725 -0.0127187060600682 ENSG00000142634 EFHD2
ENST00000445566 0.901377846148804 0.790523404495427 -0.0281182209051657 ENSG00000142634 EFHD2
ENST00000546424 0.152868882147646 0.0301523925407304 0.218050521899783 ENSG00000132906 CASP9
ENST00000333868 0.191209436361627 0.0433289214239164 0.217079971079341 ENSG00000132906 CASP9
ENST00000348549 0.189783805466028 0.0428260617691077 0.217212163920334 ENSG00000132906 CASP9
ENST00000400777 0.184778150159767 0.0409785365954504 0.220647032698329 ENSG00000132906 CASP9
ENST00000424908 0.887583033483004 0.763702373393101 0.0409283858696933 ENSG00000132906 CASP9
ENST00000375890 0.302584670536266 0.0952684832569965 0.187298100392389 ENSG00000132906 CASP9
ENST00000474305 0.286357717852062 0.0867976705890009 0.194104369465188 ENSG00000132906 CASP9
ENST00000447522 0.37537687805754 0.140051923568643 0.176902373765862 ENSG00000132906 CASP9
ENST00000440484 0.366683898731124 0.134314982792371 0.178921553386796 ENSG00000132906 CASP9
ENST00000546969 0.262190807528062 0.0743229738842603 0.227464623843322 ENSG00000132906 CASP9
ENST00000375849 0.0293456623310491 0.00232370532003585 0.202236334686394 ENSG00000116138 DNAJC16
ENST00000375847 0.0147649189817922 0.000836342483980583 0.220069168397027 ENSG00000116138 DNAJC16
ENST00000475133 0.0147649189817922 0.000836342483980583 0.220069168397027 ENSG00000116138 DNAJC16
ENST00000375838 0.479872827678273 0.219564659720458 0.110696927882733 ENSG00000116138 DNAJC16
ENST00000483270 0.0571732622734344 0.00633797088716917 0.247975862849152 ENSG00000116138 DNAJC16
ENST00000495523 0.0716568061970824 0.00896815574716717 0.302813313109964 ENSG00000116138 DNAJC16
ENST00000480945 0.0419941917169755 0.00400447080462446 0.210417201823627 ENSG00000197312 DDI2
ENST00000486680 0.41308335326352 0.167075095049752 0.142214843670167 ENSG00000197312 DDI2
ENST00000546927 0.480030648063033 0.219704677154254 0.153204457637466 ENSG00000197312 DDI2
ENST00000320153 0.273890412450387 0.0803912036154212 0.128554841871464 ENSG00000197312 DDI2
ENST00000483899 0.540361810219572 0.274447163310155 0.102074096711414 ENSG00000197312 DDI2
ENST00000548451 0.769903964707369 0.560759893197392 0.0654844759810606 ENSG00000197312 DDI2
ENST00000345034 0.102096252569275 0.0156993221424704 0.207136212012072 ENSG00000215695 RSC1A1
ENST00000375799 0.0977082780218791 0.0146388415044433 -0.119037990778899 ENSG00000116786 PLEKHM2
ENST00000375793 0.0981283464815095 0.0147510779680098 -0.118996973438541 ENSG00000116786 PLEKHM2
ENST00000462455 0.170529419472081 0.0361420677756867 -0.150763622080262 ENSG00000116786 PLEKHM2
ENST00000453804 0.357984876127159 0.12867609193825 -0.0895841157454271 ENSG00000237938 RP11-288I21.1
ENST00000477849 0.668075348441618 0.42008580067026 -0.056533886640651 ENSG00000116786 PLEKHM2
ENST00000375771 0.693330584230001 0.454154582829311 0.0847330882068969 ENSG00000162458 FBLIM1
ENST00000375766 0.734123824123871 0.509027323933374 0.0751339621232393 ENSG00000162458 FBLIM1
ENST00000400773 0.724033895436835 0.494509211388345 0.0778453883859146 ENSG00000162458 FBLIM1
ENST00000332305 0.890283953474047 0.769300744225394 0.0392267237823545 ENSG00000162458 FBLIM1
ENST00000317122 0.847526545049862 0.689259336608994 0.0502389285612858 ENSG00000179743 RP11-169K16.9
ENST00000375759 0.11639361028469 0.0194018709882188 0.166054080508466 ENSG00000065526 SPEN
ENST00000438066 0.606095776060157 0.344227350520148 0.0918958539904271 ENSG00000065526 SPEN
ENST00000471538 0.402888043711506 0.159148498516807 0.182125238957656 ENSG00000065526 SPEN
ENST00000442985 0.58127805586627 0.316698084260063 0.0932326080027983 ENSG00000065526 SPEN
ENST00000375743 0.862561664705322 0.716210761998926 -0.0278239896600267 ENSG00000116809 ZBTB17
ENST00000537142 0.862561664705322 0.716210761998926 -0.0278239896600267 ENSG00000116809 ZBTB17
ENST00000375733 0.862561664705322 0.716210761998926 -0.0278239896600267 ENSG00000116809 ZBTB17
ENST00000444358 0.938442809616806 0.863375717218969 -0.0250422295242636 ENSG00000116809 ZBTB17
ENST00000448462 0.802013130173149 0.612027515355367 -0.040676925016242 ENSG00000116809 ZBTB17
ENST00000492834 0.695365471711174 0.456785466812237 -0.0912487907810614 ENSG00000116809 ZBTB17
ENST00000490899 0.624614230914509 0.365853613942808 -0.107448744912782 ENSG00000116809 ZBTB17
ENST00000464719 0.870106165450467 0.729471953375919 -0.0480421460889425 ENSG00000116809 ZBTB17
ENST00000479282 0.992948018187529 0.981994468876857 -0.00218227037921471 ENSG00000116809 ZBTB17
ENST00000494020 0.998928642023722 0.997235388884717 0.000404096807039184 ENSG00000116809 ZBTB17
ENST00000358432 0.564393349271813 0.298959383582212 0.141414989290532 ENSG00000142627 EPHA2
ENST00000375592 0.615447516865393 0.355162602810144 -0.0751047126986385 ENSG00000037637 FBXO42
ENST00000478089 0.506325144024812 0.242790800431076 -0.154114277859308 ENSG00000037637 FBXO42
ENST00000475078 0.877509639994013 0.74327707598044 -0.0274009512707216 ENSG00000055070 SZRD1
ENST00000401088 0.587548253670535 0.323279989243031 0.0571071889738597 ENSG00000055070 SZRD1
ENST00000471507 0.928846267894811 0.844125396732487 -0.0139994223505681 ENSG00000055070 SZRD1
ENST00000401089 0.587548253670535 0.323279989243031 0.0571071889738597 ENSG00000055070 SZRD1
ENST00000486763 0.959670588822399 0.907892278224601 0.00820115473938886 ENSG00000055070 SZRD1
ENST00000476423 0.909162233109638 0.805487045102201 -0.0196306584224459 ENSG00000055070 SZRD1
ENST00000475554 0.986446630271721 0.966968711015112 -0.00290980671863517 ENSG00000055070 SZRD1
ENST00000375590 0.68667007121955 0.444186736144603 0.0450718342607826 ENSG00000055070 SZRD1
ENST00000472351 0.910600948091448 0.8083052295935 -0.0172222615792693 ENSG00000055070 SZRD1
ENST00000492354 0.587548253670535 0.323279989243031 0.0571071889738597 ENSG00000055070 SZRD1
ENST00000472461 0.928088043829667 0.842816066695385 -0.0142133738029575 ENSG00000055070 SZRD1
ENST00000491418 0.611224797337971 0.350230764573544 0.0571760940747182 ENSG00000187144 SPATA21
ENST00000466212 0.439027017652276 0.18667872995853 0.0835601301958463 ENSG00000187144 SPATA21
ENST00000337132 0.162567179466226 0.0333824422768072 -0.127207293671486 ENSG00000157191 NECAP2
ENST00000504551 0.061464985245479 0.00707792148809569 -0.180453040479518 ENSG00000157191 NECAP2
ENST00000406746 0.162534964736751 0.0333643476260878 -0.127206054477293 ENSG00000157191 NECAP2
ENST00000457722 0.0711902628193043 0.00888091543317976 -0.17287992544329 ENSG00000157191 NECAP2
ENST00000486390 0.00224778237090655 6.0032488177797e-05 -0.354467510658074 ENSG00000157191 NECAP2
ENST00000443980 0.162534964736751 0.0333643476260878 -0.127206054477293 ENSG00000157191 NECAP2
ENST00000504858 0.0661294951991431 0.00793132255180772 -0.183873598134317 ENSG00000157191 NECAP2
ENST00000508680 0.0465151738649572 0.00467165138735139 -0.215683820278798 ENSG00000157191 NECAP2
ENST00000492095 0.162534964736751 0.0333643476260878 -0.127206054477293 ENSG00000157191 NECAP2
ENST00000459640 0.0394898856554205 0.00366131886126326 -0.19322455846555 ENSG00000157191 NECAP2
ENST00000496239 0.162534964736751 0.0333643476260878 -0.127206054477293 ENSG00000157191 NECAP2
ENST00000513161 0.061464985245479 0.00707792148809569 -0.180453040479518 ENSG00000157191 NECAP2
ENST00000509727 0.326831184598096 0.108954750033269 -0.202821517716456 ENSG00000157191 NECAP2
ENST00000457898 0.091115462386644 0.0130553690443314 0.326270174690866 ENSG00000226029 RP4-798A10.2
ENST00000263511 0.135068026537725 0.0245739307711259 0.165943878777886 ENSG00000080947 CROCCP3
ENST00000591348 0.39504943471485 0.153338698565046 0.112844600423573 ENSG00000080947 CROCCP3
ENST00000420820 0.978805235659664 0.949473965165882 0.00665207459763803 ENSG00000080947 CROCCP3
ENST00000591316 0.846256220429527 0.687133308503256 0.0583181637463466 ENSG00000080947 CROCCP3
ENST00000590118 0.90662963825875 0.800206242152341 0.0283703438944782 ENSG00000080947 CROCCP3
ENST00000589964 0.908807518668507 0.804639460318189 0.0278017816589633 ENSG00000080947 CROCCP3
ENST00000430580 0.930137255279923 0.846786270304536 -0.0121419539040895 ENSG00000219481 NBPF1
ENST00000392963 0.945131045898664 0.876690554768368 -0.0109853223431542 ENSG00000219481 NBPF1
ENST00000420031 0.71129901175097 0.476897814882828 0.0853921400425474 ENSG00000219481 NBPF1
ENST00000432949 0.503430169880331 0.240257518734898 0.130544079152042 ENSG00000219481 NBPF1
ENST00000420513 0.55926873435222 0.293625819455134 -0.0752371593788172 ENSG00000219481 NBPF1
ENST00000599069 0.684025569748761 0.439936292823854 -0.0524566995829454 ENSG00000219481 NBPF1
ENST00000599908 0.462084201005783 0.204666553775931 -0.161359041675775 ENSG00000219481 NBPF1
ENST00000449853 0.93515486337815 0.857169447078105 -0.0158467413938845 ENSG00000219481 NBPF1
ENST00000540383 0.0976453745537651 0.0146254136667781 0.203146151614027 ENSG00000215908 CROCCP2
ENST00000412962 0.110775132080347 0.0179256616206887 0.189296191931712 ENSG00000215908 CROCCP2
ENST00000362058 0.29787436704569 0.0928552917200973 0.127961132093783 ENSG00000215908 CROCCP2
ENST00000419267 0.769046141506873 0.559588622042278 0.0957925339190883 ENSG00000236698 EIF1AXP1
ENST00000466256 0.816936244166431 0.636937828968186 -0.0322925405770471 ENSG00000058453 CROCC
ENST00000375541 0.591637322201152 0.327929353801594 0.0807872823101938 ENSG00000058453 CROCC
ENST00000445545 0.554896187156108 0.28917192709666 0.0838687610639981 ENSG00000058453 CROCC
ENST00000467938 0.736955493251661 0.513022544262084 0.0521539498626954 ENSG00000058453 CROCC
ENST00000492631 0.385220907827 0.146413449176984 0.13769021968599 ENSG00000058453 CROCC
ENST00000467715 0.483387685547898 0.222431629159543 0.178358412897855 ENSG00000058453 CROCC
ENST00000494191 0.726390733818563 0.498346947732613 0.0600491814979336 ENSG00000058453 CROCC
ENST00000486318 0.47065114321845 0.211826492978028 0.113456185019481 ENSG00000058453 CROCC
ENST00000498688 0.978729395380882 0.949321396879764 -0.00655939948882341 ENSG00000058453 CROCC
ENST00000477773 0.78681857485104 0.587095217139964 -0.0719631392397983 ENSG00000058453 CROCC
ENST00000497654 0.675591279406603 0.429386559801955 -0.115950551103461 ENSG00000058453 CROCC
ENST00000465021 0.841586578211024 0.678747489089826 0.0456281937233153 ENSG00000058453 CROCC
ENST00000465291 0.536921147742318 0.271377828646706 0.158588018085827 ENSG00000058453 CROCC
ENST00000375535 0.194504585560167 0.0447153896337278 -0.229352041672461 ENSG00000117122 MFAP2
ENST00000375534 0.233741983801565 0.0610279516383964 -0.215013664898251 ENSG00000117122 MFAP2
ENST00000490075 0.198745117698231 0.0463660402116668 -0.227624586170834 ENSG00000117122 MFAP2
ENST00000438542 0.196874513561565 0.0455535751905356 -0.228805610863664 ENSG00000117122 MFAP2
ENST00000476788 0.295323763360892 0.0913721282160739 -0.200017926086618 ENSG00000117122 MFAP2
ENST00000478684 0.362896216822358 0.131914133929808 -0.188065061426303 ENSG00000117122 MFAP2
ENST00000492598 0.364468096230512 0.132815673654361 -0.191660414511123 ENSG00000117122 MFAP2
ENST00000446261 0.702969025587001 0.466376338735838 -0.0441212332215912 ENSG00000226526 RP1-37C10.3
ENST00000326735 0.998027417005909 0.995228014094753 -0.000374060968417996 ENSG00000159363 ATP13A2
ENST00000341676 0.993559938342419 0.983755763026875 0.00127832577881356 ENSG00000159363 ATP13A2
ENST00000452699 0.993559938342419 0.983755763026875 0.00127832577881356 ENSG00000159363 ATP13A2
ENST00000466561 0.927830160092932 0.842276213884467 0.0195641702694793 ENSG00000159363 ATP13A2
ENST00000502418 0.888175033571686 0.76500035229067 0.0309451870001799 ENSG00000159363 ATP13A2
ENST00000503552 0.816325375217182 0.635693613858139 0.0421162609237811 ENSG00000159363 ATP13A2
ENST00000463860 0.605829729848046 0.343860374962133 -0.0959197633262406 ENSG00000159363 ATP13A2
ENST00000502860 0.859977391056308 0.711419986608012 -0.0402838565504625 ENSG00000159363 ATP13A2
ENST00000506174 0.569640255578731 0.304058309848376 -0.117791258346445 ENSG00000159363 ATP13A2
ENST00000510069 0.714637019699543 0.481402236718193 -0.0653298084796202 ENSG00000159363 ATP13A2
ENST00000511957 0.729882678862884 0.503489510459752 -0.0719386989557595 ENSG00000159363 ATP13A2
ENST00000508222 0.875058009928485 0.73857823757754 -0.035566264596153 ENSG00000159363 ATP13A2
ENST00000509619 0.496471484122343 0.23396189259939 0.131824294052567 ENSG00000159363 ATP13A2
ENST00000375499 0.266802563253701 0.0768096128312484 -0.142104909149617 ENSG00000117118 SDHB
ENST00000485092 0.767175384660647 0.556925088614234 -0.0619211833148905 ENSG00000117118 SDHB
ENST00000475049 0.81832229846655 0.63928313727812 -0.0488800003126779 ENSG00000117118 SDHB
ENST00000485515 0.193990643819828 0.0445503566561973 -0.164707833163842 ENSG00000117118 SDHB
ENST00000491274 0.327806823494131 0.109670977975938 -0.131604267633518 ENSG00000117118 SDHB
ENST00000475506 0.380353966464881 0.143332630015809 -0.132629484331805 ENSG00000117118 SDHB
ENST00000463045 0.332103302023635 0.112423515802284 -0.144012707186275 ENSG00000117118 SDHB
ENST00000466613 0.104659674027943 0.0163878225549096 -0.23930708348926 ENSG00000117118 SDHB
ENST00000439577 0.262218919216231 0.0743365012281022 0.190626535465522 ENSG00000227751 RP1-20B21.4
ENST00000375436 0.396833372304382 0.154599692984803 0.0892574793369691 ENSG00000179051 RCC2
ENST00000474892 0.624677954046878 0.365966448969115 0.0840908359407157 ENSG00000179051 RCC2
ENST00000375433 0.358316194612048 0.128907207424879 0.0901042439866001 ENSG00000179051 RCC2
ENST00000361221 0.835343907960849 0.667619399395494 -0.0313719530129617 ENSG00000074964 ARHGEF10L
ENST00000452522 0.835343907960849 0.667619399395494 -0.0313719530129617 ENSG00000074964 ARHGEF10L
ENST00000434513 0.755575045420834 0.539691722917223 -0.0477907470186429 ENSG00000074964 ARHGEF10L
ENST00000375415 0.957977443685976 0.904182769616732 0.0091161016215915 ENSG00000074964 ARHGEF10L
ENST00000375420 0.99792942648202 0.994841446383304 -0.000615846926606522 ENSG00000074964 ARHGEF10L
ENST00000469726 0.711632561333033 0.477344031540206 0.0531798942822443 ENSG00000074964 ARHGEF10L
ENST00000375408 0.69261708520447 0.453002364159471 0.0557253598021416 ENSG00000074964 ARHGEF10L
ENST00000167825 0.692511309104801 0.452777833357616 0.055729120747464 ENSG00000074964 ARHGEF10L
ENST00000475356 0.694960793478952 0.456295251534636 0.0557372037844703 ENSG00000074964 ARHGEF10L
ENST00000466782 0.643643379147586 0.389321272768573 -0.106944691149805 ENSG00000074964 ARHGEF10L
ENST00000494072 0.0940735266043391 0.0137497261291931 0.174857343219625 ENSG00000255275 RP13-279N23.2
ENST00000538309 0.198357209891279 0.0461603653644568 0.169767377553331 ENSG00000159423 ALDH4A1
ENST00000538839 0.0976325693762967 0.0146215881915466 0.199393176482348 ENSG00000159423 ALDH4A1
ENST00000290597 0.0968765930785068 0.0144389727977288 0.200244382780866 ENSG00000159423 ALDH4A1
ENST00000375341 0.102345112119862 0.0157814087202017 0.195597598186742 ENSG00000159423 ALDH4A1
ENST00000432718 0.0922823831512154 0.0133259221242869 0.271211107950002 ENSG00000159423 ALDH4A1
ENST00000455833 0.578575992503723 0.313774047250811 0.0693923727289843 ENSG00000169991 IFFO2
ENST00000416166 0.925233651712095 0.836818764208536 -0.0172327255443566 ENSG00000169991 IFFO2
ENST00000375254 0.0195588281874751 0.0012754255993346 0.185375230977298 ENSG00000127481 UBR4
ENST00000375226 0.0195588281874751 0.00127536291000512 0.18537500411665 ENSG00000127481 UBR4
ENST00000375267 0.0195588281874751 0.00127536291000512 0.18537500411665 ENSG00000127481 UBR4
ENST00000375217 0.0195588281874751 0.00127536291000512 0.18537500411665 ENSG00000127481 UBR4
ENST00000375225 0.638672802233441 0.382865089619855 0.0827574006603646 ENSG00000127481 UBR4
ENST00000429347 0.170384892867788 0.036098333993581 0.1451751592464 ENSG00000127481 UBR4
ENST00000375224 0.149250674822354 0.0290562275700711 0.159365675790493 ENSG00000127481 UBR4
ENST00000459947 0.535778322545558 0.270518746910294 0.131730084246012 ENSG00000127481 UBR4
ENST00000486515 0.671779796161405 0.424523132580451 0.114926610100865 ENSG00000127481 UBR4
ENST00000543981 0.198442815971307 0.0462056807514118 0.147630202297228 ENSG00000127481 UBR4
ENST00000492606 0.373114053234634 0.138703213340364 0.202632752415672 ENSG00000127481 UBR4
ENST00000467272 0.203482395367725 0.048261956746746 0.189240983656647 ENSG00000127481 UBR4
ENST00000483922 0.34376048966762 0.119313679311044 0.206377924517131 ENSG00000127481 UBR4
ENST00000494503 0.37147933680258 0.137591547707245 0.176102731990055 ENSG00000127481 UBR4
ENST00000466969 0.656456291205775 0.404950824711988 0.109469988696165 ENSG00000127481 UBR4
ENST00000375218 0.00979843131410176 0.000458725280719922 0.287005142404919 ENSG00000127481 UBR4
ENST00000425413 0.0551193309482229 0.00599251927058341 0.191517302974571 ENSG00000127481 UBR4
ENST00000417040 0.0400184175487608 0.00373496966535329 0.193114714222096 ENSG00000127481 UBR4
ENST00000475973 0.405657114551803 0.16117248193259 0.156715993340871 ENSG00000127481 UBR4
ENST00000465036 0.668098999702286 0.420127953927537 0.111754505857979 ENSG00000127481 UBR4
ENST00000419533 0.0374696907720479 0.00337983710690144 0.204277820828778 ENSG00000127481 UBR4
ENST00000437898 0.879721436079525 0.747536240374307 0.0205054212505684 ENSG00000230424 RP1-43E13.2
ENST00000477853 0.86991244388721 0.728881144148738 0.0212179822012874 ENSG00000127463 EMC1
ENST00000480380 0.4553258667267 0.199066956555121 0.125931875141106 ENSG00000127463 EMC1
ENST00000375199 0.909144396729939 0.805447463657334 0.0153399407252739 ENSG00000127463 EMC1
ENST00000375208 0.87602748907222 0.74013305881608 -0.0206877664222857 ENSG00000127463 EMC1
ENST00000461353 0.968348933136311 0.926307126885889 -0.0111963053895901 ENSG00000127463 EMC1
ENST00000486405 0.744398941767257 0.523414071979331 -0.0760456021607787 ENSG00000127463 EMC1
ENST00000486238 0.929779981568302 0.845820779455475 0.0288107645351535 ENSG00000127463 EMC1
ENST00000494770 0.993147065662047 0.982619534906673 0.00219556795205651 ENSG00000127463 EMC1
ENST00000462505 0.981138137835231 0.954621161144916 -0.0085576950236694 ENSG00000127463 EMC1
ENST00000467423 0.195133798053753 0.0449305846394194 -0.234970965067659 ENSG00000127463 EMC1
ENST00000475079 0.667876365274263 0.41983938398041 0.0801282143182975 ENSG00000127463 EMC1
ENST00000488681 0.656765339878808 0.405333639149105 0.0865346070194475 ENSG00000127463 EMC1
ENST00000356068 0.656517381227344 0.405008381743725 0.0868038330200521 ENSG00000127463 EMC1
ENST00000330263 0.0379005434536598 0.00344173015153839 -0.205438321335743 ENSG00000053372 MRTO4
ENST00000493700 0.0342445953713503 0.00293966378524531 -0.303281350680784 ENSG00000053372 MRTO4
ENST00000479559 0.713112760296461 0.479207515424775 -0.0807461724142868 ENSG00000053372 MRTO4
ENST00000235835 0.127175870827108 0.0223504772001247 -0.175444616205661 ENSG00000053371 AKR7A2
ENST00000330072 0.118837428295655 0.0200802172480081 -0.17786219786806 ENSG00000053371 AKR7A2
ENST00000489286 0.107267639014897 0.0170335198735717 -0.19557480996069 ENSG00000053371 AKR7A2
ENST00000481966 0.357706687592308 0.1285267204733 -0.133910736721441 ENSG00000053371 AKR7A2
ENST00000492217 0.289462572389552 0.0885542732705946 -0.170669872374144 ENSG00000053371 AKR7A2
ENST00000375155 0.557561801879658 0.292116456542696 0.0963580912897945 ENSG00000040487 PQLC2
ENST00000375153 0.557561801879658 0.292116456542696 0.0963580912897945 ENSG00000040487 PQLC2
ENST00000469076 0.557561801879658 0.292116456542696 0.0963580912897945 ENSG00000040487 PQLC2
ENST00000400548 0.557561801879658 0.292116456542696 0.0963580912897945 ENSG00000040487 PQLC2
ENST00000497827 0.57590502745935 0.31058231394802 0.0951506865368102 ENSG00000040487 PQLC2
ENST00000432465 0.757162367781822 0.541720576709191 0.0760979395492316 ENSG00000040487 PQLC2
ENST00000401084 0.0864249520819303 0.0120458303120722 -0.129688047128435 ENSG00000077549 CAPZB
ENST00000264203 0.0864249520819303 0.0120458303120722 -0.129688047128435 ENSG00000077549 CAPZB
ENST00000375144 0.10389907991273 0.0161534130659085 -0.124743863860032 ENSG00000077549 CAPZB
ENST00000375142 0.0858135933294551 0.0119219237511859 -0.12986674895572 ENSG00000077549 CAPZB
ENST00000433834 0.106071622981037 0.0167116505014467 -0.126827391971016 ENSG00000077549 CAPZB
ENST00000264202 0.0639463531435579 0.00751721766984082 -0.145776089396167 ENSG00000077549 CAPZB
ENST00000413711 0.106310504571609 0.0167886213591714 -0.137365987768592 ENSG00000077549 CAPZB
ENST00000459967 0.0826767864405232 0.0112306159341422 -0.159748075156718 ENSG00000077549 CAPZB
ENST00000457768 0.0751418397931552 0.00966348730215169 -0.175717108635228 ENSG00000077549 CAPZB
ENST00000489607 0.0600750907229261 0.00684399651041102 -0.185810819571687 ENSG00000077549 CAPZB
ENST00000482808 0.0806606107606418 0.0108240873678657 -0.182510775452282 ENSG00000077549 CAPZB
ENST00000602662 0.56932962112387 0.303733225544336 -0.0563795716397174 ENSG00000270136 MINOS1-NBL1
ENST00000486890 0.264771954172908 0.0757361433221534 -0.13593324863493 ENSG00000173436 MINOS1
ENST00000322753 0.416016592661089 0.169166900923482 -0.101581642908571 ENSG00000173436 MINOS1
ENST00000498067 0.176397802475015 0.0381151828833369 -0.270299019944752 ENSG00000173436 MINOS1
ENST00000462646 0.296927237092351 0.0923787607404085 -0.127957657790741 ENSG00000173436 MINOS1
ENST00000467029 0.33013393497974 0.111235566450818 -0.122188321633646 ENSG00000173436 MINOS1
ENST00000481464 0.332579818076017 0.11270889133938 -0.12161709759309 ENSG00000173436 MINOS1
ENST00000498642 0.332132559679274 0.112446731846496 -0.121888112317565 ENSG00000173436 MINOS1
ENST00000479642 0.374288624258598 0.139385323856692 -0.171172613065566 ENSG00000173436 MINOS1
ENST00000602293 0.642286766561571 0.387416003052979 -0.0528836186795654 ENSG00000270136 MINOS1-NBL1
ENST00000602384 0.655276187522596 0.403482357114159 -0.0517176889594031 ENSG00000270136 MINOS1-NBL1
ENST00000602450 0.64039300817133 0.385149778689093 -0.0531352018938694 ENSG00000270136 MINOS1-NBL1
ENST00000485362 0.331400651602989 0.112041781779146 -0.12186303588208 ENSG00000173436 MINOS1
ENST00000428975 0.729452608568628 0.502773732737134 0.057865991122761 ENSG00000158747 NBL1
ENST00000289749 0.677387960133122 0.431677765535408 0.0670903128883724 ENSG00000158747 NBL1
ENST00000451758 0.718960794276159 0.487192399475145 0.0595900225496546 ENSG00000158747 NBL1
ENST00000439664 0.797922052111141 0.604888725748367 0.0457347860090269 ENSG00000158747 NBL1
ENST00000375136 0.918666525851587 0.824557685894658 -0.0148107297570571 ENSG00000158747 NBL1
ENST00000548815 0.920098727450224 0.827475396402048 -0.014566303755511 ENSG00000158747 NBL1
ENST00000425400 0.830247283782408 0.659136807667624 0.0378539626201778 ENSG00000158747 NBL1
ENST00000439278 0.904298888215424 0.795849810057313 0.0235835368601912 ENSG00000158747 NBL1
ENST00000427894 0.851503890609336 0.696600649317387 0.0328022015376585 ENSG00000158747 NBL1
ENST00000294543 0.717847222914408 0.48564875258548 -0.0539768333402542 ENSG00000162542 TMCO4
ENST00000375127 0.722286320162887 0.491668622817945 -0.0533700237986997 ENSG00000162542 TMCO4
ENST00000489814 0.782302698422787 0.579206530484615 -0.0597224282004147 ENSG00000162542 TMCO4
ENST00000375122 0.717847222914408 0.485677305039285 -0.0539778834760452 ENSG00000162542 TMCO4
ENST00000489135 0.724098324273796 0.494699334415224 -0.0543845933143165 ENSG00000162542 TMCO4
ENST00000496528 0.924008091131632 0.834106896311743 -0.0190252638192998 ENSG00000162542 TMCO4
ENST00000462171 0.960574874054682 0.909725292925662 -0.0115669640120524 ENSG00000162542 TMCO4
ENST00000488449 0.961709261990861 0.912332050714786 0.0128202482283433 ENSG00000162542 TMCO4
ENST00000375120 0.192649427732068 0.0439584587801629 0.158537072335417 ENSG00000169914 OTUD3
ENST00000375078 0.373213429420785 0.138760757358732 -0.126737399071659 ENSG00000162545 CAMK2N1
ENST00000489020 0.559842489972563 0.294207376620978 -0.116921354074307 ENSG00000162545 CAMK2N1
ENST00000264198 0.836292075813674 0.669187231049581 0.0370921988636763 ENSG00000090432 MUL1
ENST00000321556 0.703794969509897 0.467379725975919 -0.0431593546401177 ENSG00000158828 PINK1
ENST00000492302 0.450392505129973 0.194947063394403 -0.0790501682925544 ENSG00000158828 PINK1
ENST00000451424 0.719602685615546 0.488052423860993 -0.0358512637074054 ENSG00000117242 PINK1-AS
ENST00000400490 0.471684800077214 0.21264388970195 -0.0797598124342995 ENSG00000158828 PINK1
ENST00000535128 0.723032826128207 0.492784585058665 -0.073863498003904 ENSG00000257033 AL391357.1
ENST00000602624 0.770202426466431 0.561111546434815 -0.0249831911918552 ENSG00000244038 DDOST
ENST00000375048 0.770478226939302 0.561490878941826 -0.0249778138536465 ENSG00000244038 DDOST
ENST00000415136 0.745662620449131 0.525416790973545 -0.0275037785737897 ENSG00000244038 DDOST
ENST00000475210 0.83614923419072 0.668997003085991 -0.0399621313895942 ENSG00000244038 DDOST
ENST00000464364 0.774230206074849 0.567520015444473 -0.0306518593624408 ENSG00000244038 DDOST
ENST00000477229 0.624614230914509 0.365904898354607 -0.0493673304170889 ENSG00000244038 DDOST
ENST00000312239 0.0352432792117402 0.0030833557732744 0.193605640687926 ENSG00000127483 HP1BP3
ENST00000375003 0.121864965477302 0.0208524578455426 0.15652260863267 ENSG00000127483 HP1BP3
ENST00000413451 0.135535282993524 0.0247040680376347 0.230931351121426 ENSG00000203394 RP5-930J4.4
ENST00000488722 0.0534605355213571 0.00572465885207659 0.219713415107706 ENSG00000127483 HP1BP3
ENST00000491748 0.127557383667374 0.0224532707314124 0.208868650786621 ENSG00000127483 HP1BP3
ENST00000419948 0.072685090424256 0.00918839985395671 0.183854706690912 ENSG00000127483 HP1BP3
ENST00000438032 0.0348833435406098 0.00303218718903981 0.189450182354137 ENSG00000127483 HP1BP3
ENST00000424732 0.0315135283199893 0.00258980020548993 0.191637801492048 ENSG00000127483 HP1BP3
ENST00000417710 0.0233999418582976 0.00167275668761327 0.232296737200339 ENSG00000127483 HP1BP3
ENST00000487117 0.0355675739506978 0.00312142791766673 0.233682519814009 ENSG00000127483 HP1BP3
ENST00000375000 0.0157068982788782 0.000909334677010919 0.239868732725943 ENSG00000127483 HP1BP3
ENST00000437575 0.0766843793852975 0.00996570681789947 0.181071377351738 ENSG00000127483 HP1BP3
ENST00000419490 0.0825254679931743 0.0111991469901452 0.182403890348683 ENSG00000127483 HP1BP3
ENST00000414993 0.0822016482966586 0.0111279223819381 0.182708130032354 ENSG00000127483 HP1BP3
ENST00000443615 0.112388733819977 0.0183634829179476 0.179853666622552 ENSG00000127483 HP1BP3
ENST00000264211 0.927305657094991 0.841116034216006 -0.0127675462420843 ENSG00000075151 EIF4G3
ENST00000400422 0.935364130340558 0.857451060567814 -0.0137443664744035 ENSG00000075151 EIF4G3
ENST00000602326 0.935364130340558 0.857451060567814 -0.0137443664744035 ENSG00000075151 EIF4G3
ENST00000374935 0.930137255279923 0.846897250876479 -0.0122794326870048 ENSG00000075151 EIF4G3
ENST00000537738 0.687745585860445 0.445869725345061 0.051297904479644 ENSG00000075151 EIF4G3
ENST00000374937 0.938878399689668 0.864266029034916 -0.0108899211837578 ENSG00000075151 EIF4G3
ENST00000536266 0.874112179141191 0.736677483824252 0.0205502435038301 ENSG00000075151 EIF4G3
ENST00000435383 0.498862072560426 0.23601599570713 0.120542649527174 ENSG00000075151 EIF4G3
ENST00000496705 0.88654962587527 0.761194151134666 0.0296747961859068 ENSG00000075151 EIF4G3
ENST00000374933 0.885858110318128 0.759277583854614 -0.0255353624356201 ENSG00000075151 EIF4G3
ENST00000544689 0.851699298274438 0.696975343663636 -0.0320586750344408 ENSG00000075151 EIF4G3
ENST00000485722 0.761865670605929 0.549343345180476 -0.0949351493969318 ENSG00000075151 EIF4G3
ENST00000356916 0.802444881515453 0.612711089501055 -0.051866220261369 ENSG00000075151 EIF4G3
ENST00000374927 0.648547579594281 0.39511309031846 -0.0724452476650885 ENSG00000075151 EIF4G3
ENST00000438975 0.786053963387581 0.585802178207334 -0.0579735637503826 ENSG00000075151 EIF4G3
ENST00000411888 0.809674553967129 0.624466738356462 -0.0517135493657477 ENSG00000075151 EIF4G3
ENST00000476088 0.998062029514778 0.995347847398303 -0.000790221712264954 ENSG00000075151 EIF4G3
ENST00000463775 0.952721649212361 0.892820542434619 -0.0185805525826892 ENSG00000075151 EIF4G3
ENST00000415912 0.814041712233871 0.631943199453533 0.0372749322470883 ENSG00000117298 ECE1
ENST00000357071 0.764457782614485 0.552687107530943 0.0498719046586944 ENSG00000117298 ECE1
ENST00000374893 0.972092903506019 0.934626616660014 -0.00727341571631637 ENSG00000117298 ECE1
ENST00000436918 0.945305395789227 0.877424949585008 -0.0137457079142125 ENSG00000117298 ECE1
ENST00000264205 0.968280261213852 0.926114430908447 -0.00828173343546961 ENSG00000117298 ECE1
ENST00000526194 0.825979813285827 0.651651577930388 0.04416489606631 ENSG00000117298 ECE1
ENST00000528294 0.690914206081259 0.450631707973939 0.0986432641999703 ENSG00000117298 ECE1
ENST00000473505 0.692628787880914 0.453186912499347 0.100055987219473 ENSG00000117298 ECE1
ENST00000481130 0.466072875487605 0.207990044317155 0.168447048643084 ENSG00000117298 ECE1
ENST00000527991 0.715556151014892 0.48261829692862 0.0978741932147142 ENSG00000117298 ECE1
ENST00000463334 0.940755252183712 0.868028874458555 0.0180661647062178 ENSG00000117298 ECE1
ENST00000454000 0.560345805506796 0.294728403921555 0.096005309823101 ENSG00000142794 NBPF3
ENST00000318220 0.539774338074555 0.273990066547721 0.0957203096962487 ENSG00000142794 NBPF3
ENST00000478653 0.891081114265675 0.770865046625801 0.0389274271760441 ENSG00000142794 NBPF3
ENST00000318249 0.539774338074555 0.273990066547721 0.0957203096962487 ENSG00000142794 NBPF3
ENST00000342104 0.539774338074555 0.273990066547721 0.0957203096962487 ENSG00000142794 NBPF3
ENST00000486229 0.854160425551515 0.701514508777711 0.0379270151604309 ENSG00000142794 NBPF3
ENST00000434838 0.561562497134587 0.296013100294686 0.0996870933345578 ENSG00000142794 NBPF3
ENST00000374761 0.258706063808575 0.0726321450838597 -0.24618194960036 ENSG00000076864 RAP1GAP
ENST00000290101 0.0766521931368167 0.00995981216228195 -0.333646682863314 ENSG00000076864 RAP1GAP
ENST00000374763 0.268127740364787 0.0773902652873841 -0.240819144055639 ENSG00000076864 RAP1GAP
ENST00000471600 0.0766521931368167 0.00995981216228195 -0.333646682863314 ENSG00000076864 RAP1GAP
ENST00000374765 0.117548977827777 0.0197210910238553 -0.288846213600831 ENSG00000076864 RAP1GAP
ENST00000495204 0.117548977827777 0.0197210910238553 -0.288846213600831 ENSG00000076864 RAP1GAP
ENST00000542643 0.117548977827777 0.0197210910238553 -0.288846213600831 ENSG00000076864 RAP1GAP
ENST00000400301 0.577770093640339 0.312792129056323 0.0535032869562517 ENSG00000090686 USP48
ENST00000308271 0.591540573440721 0.327771353833277 0.0520542116357887 ENSG00000090686 USP48
ENST00000374732 0.771886950765954 0.563864797361446 0.0364299979031863 ENSG00000090686 USP48
ENST00000479177 0.661283787697955 0.410837840678649 0.107822251583938 ENSG00000090686 USP48
ENST00000529637 0.516141328795272 0.25150016806013 0.0623772227227539 ENSG00000090686 USP48
ENST00000464577 0.453050266427902 0.197035137790989 0.109689345389949 ENSG00000090686 USP48
ENST00000471752 0.323145129870993 0.106785818865058 -0.168625113810516 ENSG00000090686 USP48
ENST00000487880 0.945419281146557 0.878044911319735 0.013740067884377 ENSG00000090686 USP48
ENST00000526044 0.404612822192695 0.160373935122342 0.115784475169213 ENSG00000090686 USP48
ENST00000534705 0.341677703637776 0.11805668164364 0.1278245155765 ENSG00000090686 USP48
ENST00000421625 0.725138819585936 0.496397912365398 0.0393876924675153 ENSG00000090686 USP48
ENST00000374730 0.361773453106509 0.131132884370568 0.125715255335049 ENSG00000090686 USP48
ENST00000527823 0.948419391201716 0.884381871996765 -0.0133944535747562 ENSG00000090686 USP48
ENST00000532737 0.768821610897646 0.559123998756709 -0.0455161116407663 ENSG00000090686 USP48
ENST00000489108 0.938994970441184 0.8645557448195 -0.0141364829984544 ENSG00000090686 USP48
ENST00000344642 0.479180506833414 0.219015820237448 0.145450133436712 ENSG00000187942 LDLRAD2
ENST00000543870 0.330987452059146 0.111735106809485 0.192778678520761 ENSG00000187942 LDLRAD2
ENST00000486901 0.427777374253066 0.17794167961509 0.166385016087361 ENSG00000142798 HSPG2
ENST00000374695 0.56236502018243 0.296967889752181 0.0824294394496386 ENSG00000142798 HSPG2
ENST00000426143 0.447423728060628 0.192787683095743 0.199219054002334 ENSG00000142798 HSPG2
ENST00000374676 0.348425454146434 0.122536926529785 0.235477729902266 ENSG00000142798 HSPG2
ENST00000430507 0.284842454558024 0.0859835593977154 0.178512752728479 ENSG00000142798 HSPG2
ENST00000493940 0.587316822409372 0.32298247508955 0.132328914372119 ENSG00000142798 HSPG2
ENST00000412328 0.989747263709244 0.973462174470712 0.00317833197525747 ENSG00000142798 HSPG2
ENST00000374673 0.944997318373776 0.876404420427221 0.0198909206873841 ENSG00000142798 HSPG2
ENST00000439717 0.893121709200618 0.774947156482384 -0.031828533081797 ENSG00000142798 HSPG2
ENST00000434233 0.257989923075145 0.0722291610970441 0.19370717624384 ENSG00000218510 LINC00339
ENST00000420503 0.23692336264911 0.0624514216303741 0.201498818323243 ENSG00000218510 LINC00339
ENST00000404210 0.204752796907876 0.0487468292705981 0.213160626010596 ENSG00000218510 LINC00339
ENST00000416769 0.204752796907876 0.0487468292705981 0.213160626010596 ENSG00000218510 LINC00339
ENST00000452322 0.785341771675255 0.584606605025244 0.0776388294477513 ENSG00000218510 LINC00339
ENST00000400259 0.00828373512335509 0.000364326879990161 -0.17055395005936 ENSG00000070831 CDC42
ENST00000344548 0.00834336199160042 0.000368296240712452 -0.170547427414546 ENSG00000070831 CDC42
ENST00000315554 0.00108438684972091 2.38297924417283e-05 -0.200303068070123 ENSG00000070831 CDC42
ENST00000498236 0.000753608036035792 1.4801428797512e-05 -0.202271826988727 ENSG00000070831 CDC42
ENST00000421089 0.00290460013278307 8.52527144945157e-05 -0.181129264295899 ENSG00000070831 CDC42
ENST00000411827 0.000757070518099473 1.49334873312192e-05 -0.208429288475834 ENSG00000070831 CDC42
ENST00000404138 0.437213369441754 0.185265512629676 0.0818621799159312 ENSG00000184677 ZBTB40
ENST00000400239 0.957350605675158 0.903084220483978 0.0111930282670538 ENSG00000184677 ZBTB40
ENST00000375647 0.437292240485037 0.185358681831652 0.0818491019831588 ENSG00000184677 ZBTB40
ENST00000374651 0.911181676072194 0.809583783787041 0.0164894149104485 ENSG00000184677 ZBTB40
ENST00000356634 0.156746137567905 0.0314611992073366 0.111107723040107 ENSG00000004487 KDM1A
ENST00000400181 0.156746137567905 0.0314611992073366 0.111107723040107 ENSG00000004487 KDM1A
ENST00000542151 0.156746137567905 0.0314611992073366 0.111107723040107 ENSG00000004487 KDM1A
ENST00000427154 0.391207530373144 0.150517266052397 0.0719530514307521 ENSG00000240553 RP1-184J9.2
ENST00000481879 0.840147890775131 0.675984806212106 0.0583979860500085 ENSG00000004487 KDM1A
ENST00000465864 0.687526153333505 0.445496636026587 0.0690210729383473 ENSG00000004487 KDM1A
ENST00000494920 0.573125773466085 0.307548757287129 0.0877019747371091 ENSG00000004487 KDM1A
ENST00000602503 0.63328918118497 0.376392179452859 0.0851943770775522 ENSG00000004487 KDM1A
ENST00000374623 0.915155506127837 0.817454338645533 0.0150647818279887 ENSG00000169641 LUZP1
ENST00000418342 0.816860672558467 0.636727650017855 -0.0211340613278753 ENSG00000169641 LUZP1
ENST00000302291 0.800221562795206 0.608996951934165 -0.022775692220312 ENSG00000169641 LUZP1
ENST00000314174 0.858967762603688 0.709723307824523 -0.0198209620655986 ENSG00000169641 LUZP1
ENST00000471849 0.694547764072376 0.455750762644378 -0.0497060943898607 ENSG00000169641 LUZP1
ENST00000475164 0.673638196597803 0.42701867268711 -0.0744848607544899 ENSG00000169641 LUZP1
ENST00000566551 0.997240106724749 0.993245551908737 0.00125811165785652 ENSG00000261326 RP5-1057J7.6
ENST00000464516 0.980656198559202 0.953692515017416 0.00736801250481111 ENSG00000125944 HNRNPR
ENST00000478691 0.953596601003738 0.89437421523704 0.0053613035585964 ENSG00000125944 HNRNPR
ENST00000374616 0.94034952370702 0.867340578333394 0.00704680477526814 ENSG00000125944 HNRNPR
ENST00000476660 0.627539502439297 0.369529723656933 0.057167152198162 ENSG00000125944 HNRNPR
ENST00000374612 0.94034952370702 0.867340578333394 0.00704680477526814 ENSG00000125944 HNRNPR
ENST00000302271 0.940529446888103 0.867705815046842 0.00702300655396616 ENSG00000125944 HNRNPR
ENST00000427764 0.981034521441794 0.954339606624224 0.00235493848127758 ENSG00000125944 HNRNPR
ENST00000606561 0.962264883279117 0.913541505990772 -0.00451076798023186 ENSG00000125944 HNRNPR
ENST00000426846 0.960600260598222 0.909774542296752 -0.00470094389602713 ENSG00000125944 HNRNPR
ENST00000463552 0.805557803276859 0.617934872110359 -0.0214764267312795 ENSG00000125944 HNRNPR
ENST00000470941 0.874170843856727 0.736762205295478 0.0161055038354537 ENSG00000125944 HNRNPR
ENST00000476451 0.80710927993602 0.620093043831728 -0.0233929583147618 ENSG00000125944 HNRNPR
ENST00000490652 0.543522399521162 0.277533085075995 -0.0827490887478724 ENSG00000125944 HNRNPR
ENST00000314011 0.780769777645173 0.576973607005701 0.0521272668489305 ENSG00000125945 ZNF436
ENST00000374608 0.872096749767731 0.733043113576194 0.032706210985607 ENSG00000125945 ZNF436
ENST00000450454 0.0245918410858636 0.00179443446976587 -0.439373034815808 ENSG00000204219 TCEA3
ENST00000495646 0.365825624562931 0.13372746090661 -0.204111176754999 ENSG00000088280 ASAP3
ENST00000336689 0.00566428960890242 0.000212087242976429 -0.354285005296765 ENSG00000088280 ASAP3
ENST00000492982 0.00582149494208841 0.000219735575045684 -0.357316014799948 ENSG00000088280 ASAP3
ENST00000437606 0.00686050608475909 0.000282676252507175 -0.357101592571389 ENSG00000088280 ASAP3
ENST00000478858 0.0295862217040254 0.00235200775702007 -0.343906712329215 ENSG00000088280 ASAP3
ENST00000608765 0.089783430932488 0.0127815067088339 -0.323593708721633 ENSG00000088280 ASAP3
ENST00000361729 0.259198868430237 0.0729206853774082 0.186087647358866 ENSG00000007968 E2F2
ENST00000374561 0.701058382231274 0.463764786679695 0.13441067475672 ENSG00000117318 ID3
ENST00000486541 0.782128239043184 0.578918152304647 0.102106380093674 ENSG00000117318 ID3
ENST00000374550 0.00976867352072691 0.000457036445153522 -0.259822681976055 ENSG00000142676 RPL11
ENST00000467075 0.000246690281657111 3.84555180716809e-06 -0.275889126857412 ENSG00000142676 RPL11
ENST00000482370 0.00981029747858687 0.000459478775268136 -0.259747586127452 ENSG00000142676 RPL11
ENST00000443624 0.0102834860172005 0.000492743238345747 -0.259312553580926 ENSG00000142676 RPL11
ENST00000458455 0.00995605228383713 0.000470825812012235 -0.259483292635825 ENSG00000142676 RPL11
ENST00000418390 0.823026291817493 0.646716317351897 -0.0228947605913435 ENSG00000011007 TCEB3
ENST00000609199 0.71741546722703 0.485023264794164 -0.0370660422538209 ENSG00000011007 TCEB3
ENST00000487554 0.919093299503004 0.825315775386147 -0.0182741848717743 ENSG00000011007 TCEB3
ENST00000427796 0.84310345453593 0.681366351882424 -0.0306266950039211 ENSG00000236810 RP5-886K2.3
ENST00000246151 0.718411551989897 0.486414295045777 -0.0503805881458508 ENSG00000057757 PITHD1
ENST00000415372 0.913105808804307 0.813347863694954 -0.0262931682077953 ENSG00000057757 PITHD1
ENST00000374524 0.874536711839988 0.737652981443079 -0.0276749801856495 ENSG00000057757 PITHD1
ENST00000374514 0.255625665932316 0.0710952516009756 -0.105373685517685 ENSG00000011009 LYPLA2
ENST00000400061 0.246892511383336 0.0667617535871101 -0.107199055159066 ENSG00000011009 LYPLA2
ENST00000420982 0.19681573733916 0.0455267083798728 -0.125538196034112 ENSG00000011009 LYPLA2
ENST00000374505 0.203596755359481 0.0483153624179615 -0.121176390891184 ENSG00000011009 LYPLA2
ENST00000495365 0.257334244507333 0.0718659686827545 -0.108614468778314 ENSG00000011009 LYPLA2
ENST00000374503 0.322494758706605 0.10637241231425 -0.0979298823609233 ENSG00000011009 LYPLA2
ENST00000374502 0.259093001644652 0.0728595317254199 -0.108385263015013 ENSG00000011009 LYPLA2
ENST00000492577 0.207763016814641 0.0499644994579509 -0.123925919170974 ENSG00000011009 LYPLA2
ENST00000421070 0.249657108136521 0.0680951721227166 -0.126360898368021 ENSG00000011009 LYPLA2
ENST00000374501 0.352769598164251 0.125287158998441 -0.10712474163245 ENSG00000011009 LYPLA2
ENST00000472213 0.643318148563989 0.388894911292015 -0.0683992855348172 ENSG00000011009 LYPLA2
ENST00000481736 0.97489730952947 0.941189369354373 0.00562448194326446 ENSG00000117308 GALE
ENST00000374497 0.92025255839541 0.827674398440948 0.0168861505468506 ENSG00000117308 GALE
ENST00000456977 0.891081114265675 0.770864585090355 -0.0336446867903554 ENSG00000117308 GALE
ENST00000459934 0.975170613070452 0.941589503986602 0.00558902701222166 ENSG00000117308 GALE
ENST00000469556 0.964959027753705 0.919325717999171 -0.0127092942664654 ENSG00000117308 GALE
ENST00000429356 0.956457095487396 0.900672187646621 0.0104622787065437 ENSG00000117308 GALE
ENST00000418277 0.904357231916313 0.795935590869089 0.0201944284097774 ENSG00000117308 GALE
ENST00000470949 0.811924198004499 0.628470994120846 0.0440065319702677 ENSG00000117308 GALE
ENST00000425913 0.773243568473089 0.566113762774399 0.0475005975412666 ENSG00000117308 GALE
ENST00000445705 0.829256431887656 0.65775913003013 0.0403083516464271 ENSG00000117308 GALE
ENST00000467493 0.799569107147421 0.608008448398992 0.0477496342939703 ENSG00000117308 GALE
ENST00000486382 0.831125240958596 0.660339993535376 -0.0425435774064029 ENSG00000117308 GALE
ENST00000470383 0.97998114399755 0.952388752249492 0.00537394507144932 ENSG00000117308 GALE
ENST00000466250 0.99306407128418 0.982222738585191 0.002004700696406 ENSG00000117308 GALE
ENST00000467070 0.967511792740088 0.924416042141584 -0.00896747889540568 ENSG00000117308 GALE
ENST00000374490 0.642535517060794 0.387811678550382 0.0660600903013376 ENSG00000117305 HMGCL
ENST00000374487 0.660141826162383 0.40934907681577 0.063237651094386 ENSG00000117305 HMGCL
ENST00000374483 0.660141826162383 0.40934907681577 0.063237651094386 ENSG00000117305 HMGCL
ENST00000436439 0.642535517060794 0.387811678550382 0.0660600903013376 ENSG00000117305 HMGCL
ENST00000235958 0.648660642217558 0.395281724696663 0.0650715785175253 ENSG00000117305 HMGCL
ENST00000509389 0.527577167383594 0.26234463828937 0.0899105079490462 ENSG00000117305 HMGCL
ENST00000496907 0.254819795530486 0.0706604118951811 0.211073380162965 ENSG00000117305 HMGCL
ENST00000513148 0.68574440810882 0.442984595164237 0.0707233859785902 ENSG00000117305 HMGCL
ENST00000498698 0.93785822556633 0.862192464682829 0.0231183225371737 ENSG00000117305 HMGCL
ENST00000374479 0.624614230914509 0.365872416178648 0.0957709137320642 ENSG00000179163 FUCA1
ENST00000471915 0.618022874732657 0.358270063542541 -0.0627601847798822 ENSG00000189266 PNRC2
ENST00000334351 0.807746183202605 0.62149618547552 -0.0325734794353452 ENSG00000189266 PNRC2
ENST00000374468 0.834083734288009 0.665501354835382 -0.0289675516870759 ENSG00000189266 PNRC2
ENST00000579103 0.817375464793412 0.637785695827415 -0.0435926149168541 ENSG00000189266 PNRC2
ENST00000344989 0.924954472963284 0.836040765221959 0.0127039622599476 ENSG00000188529 SRSF10
ENST00000453840 0.926096316476885 0.83866421274194 0.0125397951382447 ENSG00000188529 SRSF10
ENST00000341154 0.921919390439624 0.830245836132382 0.0132207076482812 ENSG00000188529 SRSF10
ENST00000484146 0.947611543593539 0.882796753570025 0.00916162702283336 ENSG00000188529 SRSF10
ENST00000473858 0.94762430098786 0.882827760868249 0.00914693015625515 ENSG00000188529 SRSF10
ENST00000374452 0.944911412761359 0.876286614817072 0.00965967813143818 ENSG00000188529 SRSF10
ENST00000374453 0.952001450428797 0.891477783639521 0.0084811667426119 ENSG00000188529 SRSF10
ENST00000343255 0.959151406449216 0.906563613543837 -0.00720449627976352 ENSG00000188529 SRSF10
ENST00000492112 0.959116667205495 0.906511424569168 -0.00721385933323852 ENSG00000188529 SRSF10
ENST00000485841 0.852745253858079 0.698777719297936 -0.0243186364616236 ENSG00000188529 SRSF10
ENST00000338597 0.878423021976857 0.744758753020799 -0.0210753177084772 ENSG00000188529 SRSF10
ENST00000495785 0.972189435258933 0.934774496292048 -0.00506359747008207 ENSG00000188529 SRSF10
ENST00000473754 0.912205702266891 0.811745357398581 -0.0165504089113342 ENSG00000188529 SRSF10
ENST00000485292 0.974608391060229 0.940608774381301 -0.00735384344617455 ENSG00000188529 SRSF10
ENST00000469303 0.93785822556633 0.862149443609321 -0.0184384226466333 ENSG00000188529 SRSF10
ENST00000327535 2.16692649735095e-05 2.14919509125726e-07 0.516554059432983 ENSG00000185436 IFNLR1
ENST00000327575 0.000225610868876889 3.44866328004446e-06 0.487100156673721 ENSG00000185436 IFNLR1
ENST00000374421 0.000209114299864231 3.13953121447646e-06 0.485662275759506 ENSG00000185436 IFNLR1
ENST00000374419 0.000657401532806542 1.25761349012845e-05 0.496512489643139 ENSG00000185436 IFNLR1
ENST00000374418 0.00382146129538376 0.000125118724495972 0.454635837714091 ENSG00000185436 IFNLR1
ENST00000350501 0.448395407577152 0.193535114622347 -0.163245469580372 ENSG00000158055 GRHL3
ENST00000374409 0.737467662363795 0.513878295024451 -0.0544084090117466 ENSG00000001460 STPG1
ENST00000440416 0.942245212354583 0.870748774622907 -0.0140754980447559 ENSG00000001460 STPG1
ENST00000003583 0.731263034424525 0.505562550930223 -0.0559289685945573 ENSG00000001460 STPG1
ENST00000468303 0.867923168582279 0.725454199147352 -0.027403669322386 ENSG00000001460 STPG1
ENST00000337248 0.730250097349485 0.504221884170422 -0.0559237411995178 ENSG00000001460 STPG1
ENST00000497384 0.845733894680247 0.686012284354977 0.0504256724338218 ENSG00000001460 STPG1
ENST00000435187 0.555734302353146 0.290121667000173 0.165434572531797 ENSG00000001460 STPG1
ENST00000498488 0.791242696211236 0.594026322324538 0.058955378773022 ENSG00000001460 STPG1
ENST00000483528 0.945998593616166 0.879375613488422 0.0196480379996883 ENSG00000001460 STPG1
ENST00000475760 0.754977281000715 0.538861406483545 -0.0901863868309949 ENSG00000001460 STPG1
ENST00000374399 0.136347093174268 0.0249432172443627 0.157856560474471 ENSG00000001461 NIPAL3
ENST00000003912 0.013689855288657 0.000746786122747457 0.214433721824942 ENSG00000001461 NIPAL3
ENST00000488155 0.996448158982249 0.991561982823545 0.0010624214594622 ENSG00000001461 NIPAL3
ENST00000358028 0.167109971838715 0.0349711729869217 0.155454245147868 ENSG00000001461 NIPAL3
ENST00000339255 0.132693280655116 0.0238773852660946 0.161863405473617 ENSG00000001461 NIPAL3
ENST00000475663 0.908176956057925 0.803074700142997 0.024914936379608 ENSG00000001461 NIPAL3
ENST00000428131 0.0473999399713326 0.004801162306628 0.246292831460765 ENSG00000001461 NIPAL3
ENST00000432012 0.44382115270173 0.190293508127857 0.167901012434611 ENSG00000001461 NIPAL3
ENST00000374395 0.99497731067864 0.987969872087242 -0.00089662000742098 ENSG00000117602 RCAN3
ENST00000436717 0.917500134495482 0.822011098088616 -0.0143550857111091 ENSG00000117602 RCAN3
ENST00000425530 0.92816249844356 0.84293273687991 -0.0238448083907341 ENSG00000117602 RCAN3
ENST00000412742 0.902797304872414 0.792847978207613 0.0216179694859984 ENSG00000117602 RCAN3
ENST00000538532 0.878939036212061 0.746023652128545 0.0267951414247139 ENSG00000117602 RCAN3
ENST00000374393 0.889063048287028 0.766554607746059 0.026018951062999 ENSG00000117602 RCAN3
ENST00000482807 0.46186111372477 0.204477846143507 0.145250927433628 ENSG00000117602 RCAN3
ENST00000577528 0.922187736814587 0.830697337566152 0.0225552909749925 ENSG00000264443 RP4-594I10.3
ENST00000478890 0.960852619805753 0.910174792019071 -0.00774649659043392 ENSG00000133226 SRRM1
ENST00000593639 0.967807643539999 0.925096030975864 -0.00663429573205785 ENSG00000133226 SRRM1
ENST00000323848 0.228021049047306 0.0584368500550047 0.0978500638415025 ENSG00000133226 SRRM1
ENST00000466910 0.967024181577096 0.922961653663926 -0.00811232085897435 ENSG00000133226 SRRM1
ENST00000468822 0.940314553351165 0.867274713524835 0.0103236229912705 ENSG00000133226 SRRM1
ENST00000447431 0.214748675509792 0.0528708461332691 0.0987088463573444 ENSG00000133226 SRRM1
ENST00000600523 0.870695348271679 0.730643265680696 0.0253501355995545 ENSG00000133226 SRRM1
ENST00000462710 0.882744773253054 0.753358219343625 -0.021133224071437 ENSG00000133226 SRRM1
ENST00000374389 0.244905560499033 0.0658848862344817 0.0945456073312943 ENSG00000133226 SRRM1
ENST00000490543 0.878446395625275 0.745038428362528 -0.0218850479428116 ENSG00000133226 SRRM1
ENST00000479034 0.404712233189163 0.160437727820345 0.0713960205931544 ENSG00000133226 SRRM1
ENST00000596378 0.628003656386877 0.370205489238639 0.0458152608489834 ENSG00000133226 SRRM1
ENST00000494934 0.978466855930353 0.948511304276133 0.00529014754735814 ENSG00000133226 SRRM1
ENST00000495561 0.878371379874486 0.744522296355774 -0.0310436245169428 ENSG00000133226 SRRM1
ENST00000537199 0.480855586984091 0.220362294456121 0.0811747159426358 ENSG00000133226 SRRM1
ENST00000485441 0.929304421745238 0.844907441590372 -0.0179046767167267 ENSG00000133226 SRRM1
ENST00000470243 0.9298401631363 0.846120198247361 -0.0193528567321299 ENSG00000133226 SRRM1
ENST00000496882 0.240961961877615 0.0641846450374841 0.157009453340906 ENSG00000133226 SRRM1
ENST00000461768 0.117544858002783 0.0197147458362872 0.184541719462816 ENSG00000133226 SRRM1
ENST00000485541 0.221898953065348 0.0559029266084357 0.171366611860319 ENSG00000133226 SRRM1
ENST00000488317 0.116039684287278 0.0192972129876897 0.237157717285494 ENSG00000133226 SRRM1
ENST00000474843 0.581100917752694 0.316444983230402 0.11719155712506 ENSG00000133226 SRRM1
ENST00000374379 0.328814029161788 0.110424131999687 0.0873331661752646 ENSG00000169504 CLIC4
ENST00000497755 0.591168413890429 0.327355236967991 -0.093133553687891 ENSG00000169504 CLIC4
ENST00000488683 0.328134871227515 0.109914637021948 0.0875017746389191 ENSG00000169504 CLIC4
ENST00000489758 0.514569013884375 0.250139541594785 -0.114106819201382 ENSG00000169504 CLIC4
ENST00000399916 0.255037551715624 0.0707953014579637 -0.106209035124321 ENSG00000020633 RUNX3
ENST00000308873 0.191343057762388 0.0433804371656108 -0.121196262360189 ENSG00000020633 RUNX3
ENST00000338888 0.40833939830767 0.163297031125955 -0.0959100576399531 ENSG00000020633 RUNX3
ENST00000540420 0.283449416466871 0.0852827799037653 -0.138905411645243 ENSG00000020633 RUNX3
ENST00000496967 0.254634096724176 0.0705599866052484 -0.150389276375696 ENSG00000020633 RUNX3
ENST00000479341 0.755631082940921 0.539770251637572 0.0707293270459862 ENSG00000020633 RUNX3
ENST00000236273 0.984002543242576 0.960631353497815 -0.00268616715810994 ENSG00000117614 SYF2
ENST00000354361 0.976087460473884 0.94377310182549 -0.00382716543089374 ENSG00000117614 SYF2
ENST00000474160 0.857689134680113 0.707346253094844 -0.0238789623958792 ENSG00000117614 SYF2
ENST00000476231 0.715648724852139 0.48281702806785 -0.0538025912213477 ENSG00000117614 SYF2
ENST00000243189 0.704371779560644 0.46809351963417 0.0507927314760842 ENSG00000117616 C1orf63
ENST00000569495 0.723462683076551 0.493408921631673 0.0678869956096227 ENSG00000117616 C1orf63
ENST00000498238 0.704115373823636 0.467790466293258 0.0507911162675411 ENSG00000117616 C1orf63
ENST00000566395 0.599716969345253 0.336948871411839 0.0830446097629648 ENSG00000117616 C1orf63
ENST00000565733 0.561024885715872 0.295498805470893 0.0871113861210054 ENSG00000117616 C1orf63
ENST00000568254 0.704118894647281 0.467821838649301 0.0507947059183971 ENSG00000117616 C1orf63
ENST00000473314 0.926592468794545 0.839678477442306 0.0114845643406266 ENSG00000117616 C1orf63
ENST00000417642 0.704118894647281 0.467821838649301 0.0507947059183971 ENSG00000117616 C1orf63
ENST00000570063 0.53770993036355 0.272085749489586 0.0913303586993006 ENSG00000117616 C1orf63
ENST00000564223 0.954308096469496 0.896047703406259 -0.0162151314367185 ENSG00000117616 C1orf63
ENST00000475766 0.530251518813776 0.264737878797127 0.0969757103321005 ENSG00000117616 C1orf63
ENST00000491378 0.617934469165696 0.358172503605875 0.095845021872264 ENSG00000117616 C1orf63
ENST00000431849 0.905981486333677 0.799016141922568 0.0189122255239794 ENSG00000117616 C1orf63
ENST00000568212 0.991565194160745 0.978543068214215 0.00202418039475317 ENSG00000117616 C1orf63
ENST00000568701 0.66189159340554 0.411856569471734 -0.0512788344061497 ENSG00000117616 C1orf63
ENST00000561867 0.738143360785664 0.515036653715438 -0.0405808202536337 ENSG00000117616 C1orf63
ENST00000568996 0.723911289359568 0.494275603149821 -0.0428791356728409 ENSG00000117616 C1orf63
ENST00000450820 0.480030648063033 0.219704215009007 -0.157237247955766 ENSG00000117616 C1orf63
ENST00000562018 0.962054860786592 0.913072991197829 -0.0175000323695367 ENSG00000117616 C1orf63
ENST00000567741 0.950753529487538 0.888966205341588 -0.0224139962266937 ENSG00000117616 C1orf63
ENST00000374358 0.130274677110698 0.0231511977410135 -0.134642462093094 ENSG00000183726 TMEM50A
ENST00000498135 0.129415758110209 0.02290313282333 -0.143335356208965 ENSG00000183726 TMEM50A
ENST00000491936 0.129688872412184 0.0229893749820752 -0.140991589508477 ENSG00000183726 TMEM50A
ENST00000480937 0.1394444093195 0.0258529957727679 -0.138630252968777 ENSG00000183726 TMEM50A
ENST00000468704 0.135404106014831 0.0246719612406477 -0.151211005208921 ENSG00000183726 TMEM50A
ENST00000487234 0.74161922874355 0.519592150464866 -0.0517601140973429 ENSG00000183726 TMEM50A
ENST00000399763 0.269154827688403 0.0779023053653938 0.108001692996141 ENSG00000204178 TMEM57
ENST00000399766 0.269154827688403 0.0779023053653938 0.108001692996141 ENSG00000204178 TMEM57
ENST00000374343 0.27505966440851 0.0810259725555643 0.106907267793708 ENSG00000204178 TMEM57
ENST00000470035 0.243584484616365 0.0653132112346753 0.210215395861108 ENSG00000204178 TMEM57
ENST00000374338 0.0325353033718679 0.00272366752506168 0.213592793317353 ENSG00000157978 LDLRAP1
ENST00000485476 0.132654831274645 0.023867188821518 0.23690500243448 ENSG00000157978 LDLRAP1
ENST00000488127 0.0635955331400714 0.0074355524414762 0.206427338262763 ENSG00000157978 LDLRAP1
ENST00000462394 0.989099843514217 0.972152812911827 -0.00464549700977876 ENSG00000157978 LDLRAP1
ENST00000484476 0.246926600102161 0.0667823704305116 0.23180773773311 ENSG00000157978 LDLRAP1
ENST00000474283 0.00985880325911946 0.000462247971921665 0.369343952299565 ENSG00000157978 LDLRAP1
ENST00000470950 0.00247768903160768 6.81976337462618e-05 0.448506874268612 ENSG00000157978 LDLRAP1
ENST00000374332 0.159845332558203 0.03251870569736 0.204193193241148 ENSG00000117643 MAN1C1
ENST00000263979 0.144964904776587 0.0276704509949801 0.219291202081101 ENSG00000117643 MAN1C1
ENST00000473891 0.295872899473258 0.0917936523448554 0.25472220366618 ENSG00000117643 MAN1C1
ENST00000374329 0.293925065294304 0.0907003682432928 0.191999447630891 ENSG00000117643 MAN1C1
ENST00000354177 0.00225109697371143 6.02345771335442e-05 0.20913063101569 ENSG00000162430 SEPN1
ENST00000361547 0.00225109697371143 6.02345771335442e-05 0.20913063101569 ENSG00000162430 SEPN1
ENST00000374315 0.00225109697371143 6.02345771335442e-05 0.20913063101569 ENSG00000162430 SEPN1
ENST00000559265 0.00318340586789281 9.67121214418706e-05 0.202133016353195 ENSG00000255054 RP1-317E23.6
ENST00000494537 0.122765077681776 0.0211034900695171 0.165255587773791 ENSG00000162430 SEPN1
ENST00000527604 0.00255699697388695 7.13723980210734e-05 0.200734714650293 ENSG00000255054 RP1-317E23.6
ENST00000442055 7.26496666356124e-05 8.76125586565815e-07 0.318699639968452 ENSG00000228172 RP1-317E23.3
ENST00000453649 6.7615058215172e-05 8.01603186354967e-07 0.319751341068119 ENSG00000228172 RP1-317E23.3
ENST00000424294 0.965507809024246 0.920160280989943 0.00747572120591778 ENSG00000117640 MTFR1L
ENST00000374303 0.97489730952947 0.941225523614108 0.00483691347865527 ENSG00000117640 MTFR1L
ENST00000533762 0.870683082859913 0.730605105649556 -0.0264755079657191 ENSG00000117640 MTFR1L
ENST00000529116 0.865554011675983 0.721657436619882 -0.0274551813162058 ENSG00000117640 MTFR1L
ENST00000474295 0.979082018981764 0.950256143636053 0.00409365699228593 ENSG00000117640 MTFR1L
ENST00000488327 0.998688767627049 0.996875003482071 -0.000298663096419108 ENSG00000117640 MTFR1L
ENST00000472643 0.975318132503928 0.942037004030516 0.00492161837036683 ENSG00000117640 MTFR1L
ENST00000494293 0.779096695253615 0.574572332829571 -0.0466639989871617 ENSG00000117640 MTFR1L
ENST00000469815 0.943540128552558 0.873436823905613 0.0104686441820044 ENSG00000117640 MTFR1L
ENST00000526894 0.975507615817451 0.942440771959054 0.00489022134947205 ENSG00000117640 MTFR1L
ENST00000478284 0.949872522685742 0.886896542758508 0.0102548615522563 ENSG00000117640 MTFR1L
ENST00000524618 0.965871502193175 0.920787490934156 0.00656435452655398 ENSG00000117640 MTFR1L
ENST00000374307 0.979141398164506 0.95045711908053 0.00407669978489071 ENSG00000117640 MTFR1L
ENST00000528624 0.839658582511 0.675032601788843 -0.0344332732023886 ENSG00000117640 MTFR1L
ENST00000525713 0.780224477152631 0.576176304419068 -0.0439888692923142 ENSG00000117640 MTFR1L
ENST00000374301 0.971650732727512 0.933553702656388 -0.00553573464646827 ENSG00000117640 MTFR1L
ENST00000464008 0.898242129346149 0.784592218619784 -0.0198004137042552 ENSG00000117640 MTFR1L
ENST00000526158 0.875892261720913 0.739962860569383 -0.0246075854856521 ENSG00000117640 MTFR1L
ENST00000530599 0.845234231211582 0.684958065987867 -0.0315618266076828 ENSG00000117640 MTFR1L
ENST00000374300 0.934936354360422 0.85671605338115 -0.0120928452519234 ENSG00000117640 MTFR1L
ENST00000466284 0.695387116486146 0.456806701507033 -0.0511992313293103 ENSG00000117640 MTFR1L
ENST00000531361 0.433099505303272 0.182134830485592 -0.094801608751041 ENSG00000117640 MTFR1L
ENST00000497956 0.832246541586059 0.662296483124843 0.0349795785776344 ENSG00000117640 MTFR1L
ENST00000606617 0.643566290376341 0.389207251252308 0.0997894590356001 ENSG00000272478 RP1-317E23.7
ENST00000538789 0.864357136917094 0.719473469961825 0.0295841393221636 ENSG00000127423 AUNIP
ENST00000374298 0.530587895375533 0.265098545984815 -0.149497957458429 ENSG00000127423 AUNIP
ENST00000455431 0.596323794538015 0.333212338340949 -0.112773679222357 ENSG00000236528 RP1-125I3.2
ENST00000374296 0.37905466327071 0.142471807412872 -0.142358241384689 ENSG00000182749 PAQR7
ENST00000426559 0.0979058048590179 0.0147046622578461 -0.152063638286528 ENSG00000117632 STMN1
ENST00000455785 0.0995773292239663 0.0150776097472941 -0.151386607044789 ENSG00000117632 STMN1
ENST00000399728 0.0979058048590179 0.0147049854318021 -0.151923863204517 ENSG00000117632 STMN1
ENST00000465604 0.0960420686105659 0.0142046587313029 -0.153314423765128 ENSG00000117632 STMN1
ENST00000357865 0.096598787236978 0.0143654036896593 -0.152932898566884 ENSG00000117632 STMN1
ENST00000374291 0.0951031940752719 0.013980824910219 -0.152547135672318 ENSG00000117632 STMN1
ENST00000485226 0.077314866153612 0.0101150035330094 -0.146261933068468 ENSG00000117632 STMN1
ENST00000446334 0.109237056803023 0.0175347506766256 -0.137439913304802 ENSG00000117632 STMN1
ENST00000580971 0.30210952198868 0.0949603771378894 -0.11745424692318 ENSG00000264021 MIR3917
ENST00000374282 0.929304421745238 0.844907120846209 0.0169823321559905 ENSG00000158006 PAFAH2
ENST00000374284 0.924812098112485 0.835830974245299 0.0185768225097255 ENSG00000158006 PAFAH2
ENST00000493892 0.839762624795913 0.675392519267436 0.0494281882718755 ENSG00000158006 PAFAH2
ENST00000464540 0.824137472191003 0.648687037607796 0.0537244462713064 ENSG00000158006 PAFAH2
ENST00000439092 0.723911289359568 0.494366359895827 0.0870591503014537 ENSG00000158006 PAFAH2
ENST00000441420 0.791658388114253 0.594925697673698 0.0681389635798407 ENSG00000158006 PAFAH2
ENST00000374280 0.719602685615546 0.488052022294272 0.089411733069917 ENSG00000158008 EXTL1
ENST00000374272 0.166335696908247 0.0347034087101203 -0.200140331505087 ENSG00000158022 TRIM63
ENST00000483052 0.134341771515112 0.0243464771294176 -0.223709251090948 ENSG00000158022 TRIM63
ENST00000374271 0.681606550575539 0.43721135743045 0.0846426166173747 ENSG00000175087 PDIK1L
ENST00000374269 0.669786060218884 0.42212020293685 0.0962090139611124 ENSG00000175087 PDIK1L
ENST00000374266 0.321432427001032 0.105778773688749 -0.232329628463493 ENSG00000142684 ZNF593
ENST00000270812 0.321432427001032 0.105778773688749 -0.232329628463493 ENSG00000142684 ZNF593
ENST00000407889 0.331385239065049 0.112030325396588 -0.227262460301143 ENSG00000236782 RP11-96L14.7
ENST00000414762 0.408513349795763 0.163416056536132 -0.201161839089242 ENSG00000236782 RP11-96L14.7
ENST00000433939 0.404189575933459 0.16006332965879 -0.20042636473416 ENSG00000236782 RP11-96L14.7
ENST00000444682 0.414492299487868 0.168124677701888 -0.19890695740204 ENSG00000236782 RP11-96L14.7
ENST00000451429 0.383631205155076 0.14538304659279 0.118040002141052 ENSG00000130695 CEP85
ENST00000476272 0.351310902159939 0.124199010871667 0.124308009135293 ENSG00000130695 CEP85
ENST00000252992 0.351310902159939 0.124199010871667 0.124308009135293 ENSG00000130695 CEP85
ENST00000453146 0.569782083295316 0.304210316913914 0.0960286474527976 ENSG00000130695 CEP85
ENST00000469609 0.750524641067081 0.532538984071365 0.0623270342992891 ENSG00000130695 CEP85
ENST00000491670 0.912206468908832 0.811760544173606 0.030770964160491 ENSG00000130695 CEP85
ENST00000270792 0.0410175988204198 0.00388361682689933 -0.246530378836853 ENSG00000142669 SH3BGRL3
ENST00000319041 0.0348784245618192 0.00303022949425386 -0.255654621601457 ENSG00000142669 SH3BGRL3
ENST00000314675 0.626977222565603 0.368920277926576 -0.0619612158444507 ENSG00000158062 UBXN11
ENST00000472155 0.85407212372919 0.701398900614601 0.0368476997166397 ENSG00000158062 UBXN11
ENST00000374223 0.85407212372919 0.701398900614601 0.0368476997166397 ENSG00000158062 UBXN11
ENST00000475591 0.85407212372919 0.701398900614601 0.0368476997166397 ENSG00000158062 UBXN11
ENST00000357089 0.85407212372919 0.701398900614601 0.0368476997166397 ENSG00000158062 UBXN11
ENST00000494942 0.85407212372919 0.701398900614601 0.0368476997166397 ENSG00000158062 UBXN11
ENST00000374221 0.85407212372919 0.701398900614601 0.0368476997166397 ENSG00000158062 UBXN11
ENST00000374217 0.854000219091997 0.701193367326023 0.0368849223440432 ENSG00000158062 UBXN11
ENST00000374222 0.854000219091997 0.701193367326023 0.0368849223440432 ENSG00000158062 UBXN11
ENST00000496466 0.700258745088452 0.462720035864715 0.0723131208342157 ENSG00000158062 UBXN11
ENST00000535108 0.8323033861265 0.662518151055641 -0.051616208339306 ENSG00000158062 UBXN11
ENST00000436301 0.833277374460916 0.664168636995644 -0.0533169728457697 ENSG00000158062 UBXN11
ENST00000374215 0.73445688921485 0.509549799308879 -0.0821571407099357 ENSG00000158062 UBXN11
ENST00000452980 0.653061793933761 0.400118312980555 -0.105909024384708 ENSG00000158062 UBXN11
ENST00000442942 0.6904505467069 0.449923850681519 -0.0967753168725799 ENSG00000158062 UBXN11
ENST00000450041 0.630959270797048 0.373800949586358 -0.11878748778038 ENSG00000158062 UBXN11
ENST00000423664 0.631520079493982 0.374409700952128 -0.118863368437795 ENSG00000158062 UBXN11
ENST00000421827 0.812548003173427 0.629493660594226 -0.0677224577833911 ENSG00000158062 UBXN11
ENST00000434391 0.184681705240884 0.040938428828269 -0.120559481591762 ENSG00000117682 DHDDS
ENST00000427245 0.0510908233034153 0.00537553960113423 -0.210100725766499 ENSG00000117682 DHDDS
ENST00000527611 0.377974365675453 0.141711308070085 -0.139992279261107 ENSG00000117682 DHDDS
ENST00000374186 0.0951406785816667 0.0139930549755825 -0.200011458523047 ENSG00000117682 DHDDS
ENST00000525682 0.0891075902150147 0.0126192746193 -0.15989346697422 ENSG00000117682 DHDDS
ENST00000236342 0.0827305072057904 0.0112415712993224 -0.161588150578877 ENSG00000117682 DHDDS
ENST00000526219 0.0991989399617238 0.0150002977793217 -0.154096791609799 ENSG00000117682 DHDDS
ENST00000374185 0.0463918179466667 0.00465504968650907 -0.21430072623681 ENSG00000117682 DHDDS
ENST00000487944 0.201556648124732 0.047477489956917 -0.178890045598217 ENSG00000117682 DHDDS
ENST00000360009 0.184936690728497 0.0410304899802134 -0.120556822327283 ENSG00000117682 DHDDS
ENST00000533087 0.0456251162335798 0.00453524485387317 -0.213446671124769 ENSG00000117682 DHDDS
ENST00000531312 0.0306754252330027 0.00248440272366652 -0.227753481083988 ENSG00000117682 DHDDS
ENST00000525165 0.0357228027021721 0.00314738168526788 -0.223354357448367 ENSG00000117682 DHDDS
ENST00000525546 0.169606364725802 0.0358394505218363 -0.169910696472352 ENSG00000117682 DHDDS
ENST00000528557 0.0818482883062684 0.0110553120799509 -0.206141068855315 ENSG00000117682 DHDDS
ENST00000525326 0.205530202824734 0.0490687298712017 -0.162959805091062 ENSG00000117682 DHDDS
ENST00000526278 0.032509088324045 0.00271950491161079 -0.224877603498735 ENSG00000117682 DHDDS
ENST00000436153 0.0432722209148896 0.00420260654768788 -0.21606187021053 ENSG00000117682 DHDDS
ENST00000529688 0.0308743581654292 0.00250591106111999 -0.227753500067818 ENSG00000117682 DHDDS
ENST00000530781 0.28361024283343 0.0853540608331624 -0.159980787385583 ENSG00000117682 DHDDS
ENST00000531955 0.136848097282449 0.0251283764914418 -0.196412120776105 ENSG00000117682 DHDDS
ENST00000525410 0.0538073579102527 0.00577937747646196 -0.227043184014713 ENSG00000117682 DHDDS
ENST00000430232 0.135714820106318 0.0247600708010458 -0.165935114814899 ENSG00000117682 DHDDS
ENST00000431933 0.364511856425931 0.132876737108171 -0.1033193386828 ENSG00000117682 DHDDS
ENST00000416052 0.684620520008253 0.441167263143401 -0.0692733181612256 ENSG00000117682 DHDDS
ENST00000468388 0.339686135851811 0.11687228490097 -0.101463343231705 ENSG00000198830 HMGN2
ENST00000479815 0.410780546826817 0.165209234830483 -0.091401776690976 ENSG00000198830 HMGN2
ENST00000460563 0.505098329107226 0.241570189305066 -0.0746483029428599 ENSG00000198830 HMGN2
ENST00000464888 0.405619567039545 0.161153471272777 -0.0894094051758888 ENSG00000198830 HMGN2
ENST00000463817 0.505017033599831 0.241453896683129 -0.0736903148237068 ENSG00000198830 HMGN2
ENST00000467700 0.518122003386628 0.253250419550421 -0.0710438167001053 ENSG00000198830 HMGN2
ENST00000361427 0.556569031258738 0.291236927274881 -0.0659789436389797 ENSG00000198830 HMGN2
ENST00000466194 0.484301708216646 0.223149863376715 -0.0820151019577892 ENSG00000198830 HMGN2
ENST00000493418 0.490066504719202 0.228421792253214 -0.0841162820377349 ENSG00000198830 HMGN2
ENST00000526040 0.774770677920946 0.56828711215525 -0.0710045608334824 ENSG00000117676 RPS6KA1
ENST00000374168 0.517272890511366 0.252461211232055 -0.104171246454848 ENSG00000117676 RPS6KA1
ENST00000524436 0.750307383087805 0.532182183776841 -0.0839450889822537 ENSG00000117676 RPS6KA1
ENST00000374166 0.517272890511366 0.252461211232055 -0.104171246454848 ENSG00000117676 RPS6KA1
ENST00000526792 0.662693078820571 0.412858766044343 -0.0749999018014068 ENSG00000117676 RPS6KA1
ENST00000529454 0.850417258951455 0.694528709434719 -0.049284457009981 ENSG00000117676 RPS6KA1
ENST00000374162 0.662011042569949 0.41207451503717 -0.0750338836084458 ENSG00000117676 RPS6KA1
ENST00000530003 0.610066160870816 0.348985592484505 -0.0910834634183981 ENSG00000117676 RPS6KA1
ENST00000366866 0.960098065281349 0.908828034171095 -0.0162720196027829 ENSG00000117676 RPS6KA1
ENST00000531113 0.974304670397294 0.939878471935657 0.00787106232153504 ENSG00000117676 RPS6KA1
ENST00000374163 0.595871161837242 0.332586663454858 -0.0948267618569603 ENSG00000117676 RPS6KA1
ENST00000531382 0.751886622172517 0.534470606746962 -0.0626397116715476 ENSG00000117676 RPS6KA1
ENST00000403732 0.895515987641156 0.779460788589679 0.0365875510016527 ENSG00000117676 RPS6KA1
ENST00000324856 0.611364174418922 0.350443658898486 0.051628191845203 ENSG00000117713 ARID1A
ENST00000457599 0.692999325682644 0.453713848555873 0.0426186947554032 ENSG00000117713 ARID1A
ENST00000524572 0.7379995086632 0.514592070351868 0.090780123638346 ENSG00000117713 ARID1A
ENST00000374152 0.793982108126534 0.598352530375831 0.0321847568914338 ENSG00000117713 ARID1A
ENST00000430291 0.904506705186122 0.796298982379762 0.0297627654158307 ENSG00000117713 ARID1A
ENST00000430799 0.22795676810862 0.0583892010263899 0.154736818313871 ENSG00000117713 ARID1A
ENST00000466382 0.146598697557333 0.0281198725815958 0.184209846356406 ENSG00000117713 ARID1A
ENST00000540690 0.14108445605415 0.0264362635649358 0.185709681854228 ENSG00000117713 ARID1A
ENST00000532781 0.0338136504867496 0.00288629398470302 0.251858214052905 ENSG00000117713 ARID1A
ENST00000430292 0.850725128017592 0.695019365567015 0.0472426870263141 ENSG00000060642 PIGV
ENST00000472757 0.68239476903775 0.438068097184237 0.0759613650574627 ENSG00000060642 PIGV
ENST00000078527 0.648609636079062 0.395221853700263 0.0816863500513126 ENSG00000060642 PIGV
ENST00000431541 0.855648530291769 0.704057561142096 0.0451358880746761 ENSG00000060642 PIGV
ENST00000449950 0.761630143415487 0.549019825914137 0.0588818177268924 ENSG00000060642 PIGV
ENST00000374145 0.721363064603574 0.490330016637456 0.0679601415069637 ENSG00000060642 PIGV
ENST00000455364 0.470778597272514 0.211944385616735 0.156440891255598 ENSG00000060642 PIGV
ENST00000374142 0.617902653087511 0.358093783595778 -0.0738998487971367 ENSG00000204160 ZDHHC18
ENST00000374141 0.508460445715837 0.244664942505211 -0.13475243668759 ENSG00000204160 ZDHHC18
ENST00000534643 0.825890069804865 0.651539110471116 -0.0571310537739918 ENSG00000204160 ZDHHC18
ENST00000488397 0.827701527325525 0.654688516240954 -0.0398450566054625 ENSG00000204160 ZDHHC18
ENST00000374135 0.246993402398562 0.0668122207471926 0.13182637969703 ENSG00000142751 GPN2
ENST00000448791 0.301511221120996 0.0946110822901894 0.192700969416265 ENSG00000226698 RP1-50O24.6
ENST00000374133 0.981069573838593 0.9544536734317 -0.00587341476085863 ENSG00000142751 GPN2
ENST00000477418 0.934140608351903 0.854964508774864 -0.0186659539823451 ENSG00000142751 GPN2
ENST00000431781 0.0674584334205748 0.0081880412270032 0.322194609784922 ENSG00000142751 GPN2
ENST00000445019 0.812911025116229 0.630137071834656 0.0639575225031589 ENSG00000198746 GPATCH3
ENST00000361720 0.950867389518313 0.889183879235665 -0.0133164457552825 ENSG00000198746 GPATCH3
ENST00000435827 4.8854288504731e-05 5.53061836751805e-07 -0.272421328314633 ENSG00000090273 NUDC
ENST00000321265 0.000271959474739164 4.31422891787553e-06 -0.235226779649945 ENSG00000090273 NUDC
ENST00000452707 0.000869532250386046 1.7862474011825e-05 -0.245763142442067 ENSG00000090273 NUDC
ENST00000484772 0.11673368247815 0.0194785809932665 -0.182899840618156 ENSG00000090273 NUDC
ENST00000522111 0.605427599253898 0.343497742543665 0.106065272273856 ENSG00000253368 TRNP1
ENST00000531285 0.315859575051272 0.102711487567752 0.198995289541651 ENSG00000253368 TRNP1
ENST00000374089 0.850905064392544 0.695313589244056 0.0388636781003972 ENSG00000090020 SLC9A1
ENST00000263980 0.674660771202797 0.428121024365271 0.0621943657227213 ENSG00000090020 SLC9A1
ENST00000545949 0.642790078281683 0.388108862016471 0.075398596011152 ENSG00000090020 SLC9A1
ENST00000447808 0.929842146391012 0.846259459482419 0.0253326753014824 ENSG00000090020 SLC9A1
ENST00000374086 0.734496348510448 0.509614229517102 0.0650231981180195 ENSG00000090020 SLC9A1
ENST00000374084 0.983248230729203 0.95927987479049 0.00510658223614903 ENSG00000090020 SLC9A1
ENST00000319394 0.69495794347284 0.456272344540174 0.0420236517617478 ENSG00000142784 WDTC1
ENST00000361771 0.685437007483681 0.442357585121405 0.0431656828675967 ENSG00000142784 WDTC1
ENST00000447062 0.455446850885905 0.199174994278615 0.0823791661019001 ENSG00000142784 WDTC1
ENST00000491239 0.658135901101575 0.406950960948821 0.05729610391557 ENSG00000142784 WDTC1
ENST00000472249 0.92537890348806 0.837248913173929 0.0195697095568788 ENSG00000142784 WDTC1
ENST00000374076 0.803540383684543 0.614619953777854 -0.0366201245266064 ENSG00000186501 TMEM222
ENST00000464720 0.803540383684543 0.614619953777854 -0.0366201245266064 ENSG00000186501 TMEM222
ENST00000608611 0.803540383684543 0.614619953777854 -0.0366201245266064 ENSG00000186501 TMEM222
ENST00000466759 0.942841286637145 0.871874431310157 -0.0166689659475301 ENSG00000186501 TMEM222
ENST00000486082 0.813103925020723 0.630450679804134 -0.0382713577904157 ENSG00000186501 TMEM222
ENST00000464813 0.941939759126092 0.870076181682235 0.0153957624495613 ENSG00000186501 TMEM222
ENST00000478104 0.788618148291667 0.589727013758684 -0.040550856743163 ENSG00000186501 TMEM222
ENST00000498220 0.953295165461755 0.893853084133208 -0.0112677769733497 ENSG00000186501 TMEM222
ENST00000471456 0.656032317073428 0.404318612704909 -0.0802765418002633 ENSG00000186501 TMEM222
ENST00000470223 0.680611187903482 0.435807377948117 -0.0781672203640152 ENSG00000186501 TMEM222
ENST00000472410 0.561079689830686 0.295550315978959 -0.0854386981645799 ENSG00000142733 MAP3K6
ENST00000374040 0.453999963991809 0.197929997453609 -0.0948437597764304 ENSG00000142733 MAP3K6
ENST00000493901 0.454129697368852 0.198049135911997 -0.094841197354809 ENSG00000142733 MAP3K6
ENST00000470890 0.886171337024762 0.760461277088021 -0.0387683022259556 ENSG00000142733 MAP3K6
ENST00000357582 0.460168824085098 0.202995037461276 -0.0939075680872102 ENSG00000142733 MAP3K6
ENST00000476509 0.678063098710025 0.432445596601824 -0.109020022440906 ENSG00000142733 MAP3K6
ENST00000430629 0.979170651645292 0.950560903356783 -0.00241119272805594 ENSG00000158195 WASF2
ENST00000536657 0.763491975326244 0.551525138213543 -0.0296299526479784 ENSG00000158195 WASF2
ENST00000247087 0.0309465791937435 0.00251510624860615 -0.230853206219999 ENSG00000126705 AHDC1
ENST00000374011 0.0349988299970781 0.00304967393866307 -0.228086697938746 ENSG00000126705 AHDC1
ENST00000490295 0.0657945768915794 0.00786592751146012 -0.272552477449685 ENSG00000126705 AHDC1
ENST00000480033 0.0805004151349341 0.0107855335187496 -0.245357111865252 ENSG00000126705 AHDC1
ENST00000361157 0.0456706574980502 0.00454213630130138 -0.556749441161703 ENSG00000126709 IFI6
ENST00000339145 0.0461500512522961 0.00461885966778652 -0.55576309275972 ENSG00000126709 IFI6
ENST00000362020 0.0457893388475588 0.00456033738403538 -0.556499576101168 ENSG00000126709 IFI6
ENST00000373954 0.767463815454339 0.557336805373026 -0.0578109189235017 ENSG00000009780 FAM76A
ENST00000419687 0.514793804466722 0.250323553071558 -0.116763204542882 ENSG00000009780 FAM76A
ENST00000373949 0.583222953611989 0.318602202307664 -0.0981218495951745 ENSG00000009780 FAM76A
ENST00000530324 0.576660067509485 0.311449150484963 -0.110840527473787 ENSG00000009780 FAM76A
ENST00000234549 0.505999984396594 0.242480342836983 -0.12632892657863 ENSG00000009780 FAM76A
ENST00000010299 0.505379015238542 0.241932911150204 -0.12639129733781 ENSG00000009780 FAM76A
ENST00000446647 0.864604635952348 0.719995954367194 -0.0459758779731922 ENSG00000009780 FAM76A
ENST00000373943 0.347961950281938 0.122214801310438 0.0976841072171167 ENSG00000117758 STX12
ENST00000440806 0.753863440971912 0.537344296554888 0.0498605841563367 ENSG00000117758 STX12
ENST00000468761 0.677134981608544 0.431432634305136 -0.0823313349872523 ENSG00000117758 STX12
ENST00000472285 0.878338671102153 0.744342639308865 0.0418501942331961 ENSG00000117758 STX12
ENST00000311772 0.565433924552855 0.299986496391873 0.0695653076065837 ENSG00000117751 PPP1R8
ENST00000236412 0.568783788564339 0.303275600997579 0.0688530260542308 ENSG00000117751 PPP1R8
ENST00000373931 0.56533875307327 0.299877840256011 0.0695586260896597 ENSG00000117751 PPP1R8
ENST00000431586 0.907271341472371 0.801394004869844 -0.0188993477247359 ENSG00000117751 PPP1R8
ENST00000486634 0.511603944286332 0.247559660783907 0.0966864745258442 ENSG00000117751 PPP1R8
ENST00000601459 0.283228375821944 0.0851734090199175 0.21644362757337 ENSG00000268552 AL109927.1
ENST00000328928 0.33013393497974 0.111239478519808 -0.183467672172062 ENSG00000130775 THEMIS2
ENST00000373925 0.33013393497974 0.111239478519808 -0.183467672172062 ENSG00000130775 THEMIS2
ENST00000373927 0.32352534785265 0.107061621402985 -0.185749172139699 ENSG00000130775 THEMIS2
ENST00000427466 0.544674862104688 0.278531134237105 -0.145465016999202 ENSG00000130775 THEMIS2
ENST00000442118 0.110379188680926 0.0178257639820697 -0.291304433567158 ENSG00000130775 THEMIS2
ENST00000467258 0.200718682509233 0.0471492987912333 -0.226965857137363 ENSG00000130775 THEMIS2
ENST00000373921 0.33013393497974 0.111235039850627 -0.183475597785435 ENSG00000130775 THEMIS2
ENST00000466068 0.089695189023858 0.0127622721556078 -0.311103132317117 ENSG00000130775 THEMIS2
ENST00000482828 0.0499309902902927 0.00516887086578082 -0.355177401526389 ENSG00000130775 THEMIS2
ENST00000456990 0.293489520007279 0.0904800908458438 -0.213898576867129 ENSG00000130775 THEMIS2
ENST00000492877 0.834776426204233 0.66682895378934 0.0682342652569855 ENSG00000130775 THEMIS2
ENST00000373912 0.430424717097669 0.179959231842008 0.110885554336696 ENSG00000117748 RPA2
ENST00000419958 0.329706795126266 0.110942447583448 0.156873876076228 ENSG00000117748 RPA2
ENST00000373909 0.380322396492212 0.143293871818589 0.119520553760917 ENSG00000117748 RPA2
ENST00000313433 0.291406027573238 0.089476125062897 0.134512921483039 ENSG00000117748 RPA2
ENST00000444045 0.698175629825721 0.460094847777559 0.0689302177644338 ENSG00000117748 RPA2
ENST00000373884 0.98837946487483 0.970702183976111 -0.00409389088843299 ENSG00000158156 XKR8
ENST00000373871 0.891126652458672 0.771019771219726 0.0201198484296325 ENSG00000158161 EYA3
ENST00000436342 0.891126652458672 0.771019771219726 0.0201198484296325 ENSG00000158161 EYA3
ENST00000373864 0.733360193205994 0.5079323577992 0.0542175628019284 ENSG00000158161 EYA3
ENST00000540618 0.999348649585164 0.99831926204926 0.000181301809038934 ENSG00000158161 EYA3
ENST00000545175 0.992192462952139 0.980096930734801 -0.002141828421354 ENSG00000158161 EYA3
ENST00000373863 0.974264727155861 0.939820279980934 -0.00662977403651715 ENSG00000158161 EYA3
ENST00000495923 0.600256459057352 0.337593218189841 0.118558580208234 ENSG00000158161 EYA3
ENST00000471498 0.910900958918623 0.808876040636354 -0.0222147753556207 ENSG00000158161 EYA3
ENST00000468665 0.911164102488932 0.80953092570293 -0.0282005923130684 ENSG00000158161 EYA3
ENST00000543748 0.725389387863623 0.496761155823915 -0.0959055347939366 ENSG00000228589 SPCS2P4
ENST00000436160 0.738916944625187 0.515999977654531 -0.0890698455401794 ENSG00000228589 SPCS2P4
ENST00000603289 0.450321533446095 0.194831281396604 -0.0765497242252462 ENSG00000126698 DNAJC8
ENST00000263697 0.224377654890816 0.0567967895178215 -0.0945807462613273 ENSG00000126698 DNAJC8
ENST00000596102 0.733516057697684 0.508164294595808 0.0614416735438123 ENSG00000269804 AL353354.2
ENST00000489277 0.224377654890816 0.0567967895178215 -0.0945807462613273 ENSG00000126698 DNAJC8
ENST00000470967 0.418970330485439 0.171480848604141 -0.124965424868343 ENSG00000126698 DNAJC8
ENST00000482674 0.110119877516439 0.0177663980344247 -0.166573033185863 ENSG00000126698 DNAJC8
ENST00000488868 0.107690609101667 0.0171253613630311 -0.167435333445957 ENSG00000126698 DNAJC8
ENST00000497986 0.0251775800323488 0.00185654169927658 -0.271379545119182 ENSG00000130770 ATPIF1
ENST00000335514 0.0251775800323488 0.00185654169927658 -0.271379545119182 ENSG00000130770 ATPIF1
ENST00000468425 0.0409519060727576 0.00387161223175772 -0.24013273879412 ENSG00000130770 ATPIF1
ENST00000465645 0.0251775800323488 0.00185654169927658 -0.271379545119182 ENSG00000130770 ATPIF1
ENST00000253063 0.815414619157672 0.634401045021791 -0.0502959621306715 ENSG00000130766 SESN2
ENST00000479574 0.811003629526568 0.626751944788752 -0.0483312406807238 ENSG00000130772 MED18
ENST00000373842 0.80710927993602 0.620230436598894 -0.044445596195731 ENSG00000130772 MED18
ENST00000398997 0.80710927993602 0.620230436598894 -0.044445596195731 ENSG00000130772 MED18
ENST00000475655 0.948413376711224 0.884345939219279 0.0186793183140395 ENSG00000130772 MED18
ENST00000474683 0.982068780421104 0.956872590163859 0.00653879779118589 ENSG00000130772 MED18
ENST00000373839 0.890181452152653 0.769000875299997 0.0172087108332347 ENSG00000204138 PHACTR4
ENST00000463428 0.750281998420942 0.532096047734455 -0.058634440749636 ENSG00000204138 PHACTR4
ENST00000493669 0.939510891769201 0.865533916701978 -0.0122227399267941 ENSG00000204138 PHACTR4
ENST00000373836 0.27560719851632 0.0812889923515801 0.0893765199050823 ENSG00000204138 PHACTR4
ENST00000398958 0.390517000362328 0.150007292034125 -0.0822997929205108 ENSG00000180198 RCC1
ENST00000413987 0.296841935627911 0.0923282617429107 -0.122155801373551 ENSG00000242125 SNHG3
ENST00000427469 0.544674992346519 0.278616225867803 -0.0660790857030974 ENSG00000180198 RCC1
ENST00000447507 0.269576666971372 0.0781168777978005 -0.170687003773217 ENSG00000242125 SNHG3
ENST00000434290 0.561510864652623 0.295947402779299 -0.063266429037847 ENSG00000180198 RCC1
ENST00000373833 0.393224056755839 0.151939829862695 -0.0820060164866175 ENSG00000180198 RCC1
ENST00000437681 0.340583628360772 0.117328518763021 -0.117657793423739 ENSG00000242125 SNHG3
ENST00000419074 0.791612754265203 0.594841741823824 0.0364762305160942 ENSG00000180198 RCC1
ENST00000373832 0.599946840978549 0.337252558225413 -0.0640480250727415 ENSG00000180198 RCC1
ENST00000373831 0.622499357439609 0.363497889366005 -0.0650292267334263 ENSG00000180198 RCC1
ENST00000411533 0.970533745357382 0.93109959649697 -0.00659443169771022 ENSG00000180198 RCC1
ENST00000486790 0.946358156248856 0.880423751868763 0.0161985778661539 ENSG00000180198 RCC1
ENST00000430407 0.818037144617118 0.638906067848391 0.0371916554990216 ENSG00000180198 RCC1
ENST00000429051 0.968134398960658 0.925847934157552 -0.00897139445931403 ENSG00000180198 RCC1
ENST00000478232 0.692511309104801 0.452856788690051 -0.0940749920112974 ENSG00000180198 RCC1
ENST00000373830 0.835096345422002 0.66726145217644 -0.0334138248786796 ENSG00000180098 TRNAU1AP
ENST00000495995 0.136854432233635 0.025130920550213 -0.230762527705182 ENSG00000180098 TRNAU1AP
ENST00000480930 0.807260597839726 0.620684513594787 -0.0389694922723126 ENSG00000180098 TRNAU1AP
ENST00000491577 0.788106626150859 0.589058235298095 -0.042622335104669 ENSG00000180098 TRNAU1AP
ENST00000464880 0.522823748040264 0.257621690660395 -0.141670734353122 ENSG00000180098 TRNAU1AP
ENST00000497790 0.550863058654791 0.284955233568145 -0.13656564837329 ENSG00000180098 TRNAU1AP
ENST00000495215 0.537341525252815 0.271748248714924 -0.104965616305966 ENSG00000180098 TRNAU1AP
ENST00000464093 0.084032361779268 0.0115283674174684 -0.272611402165063 ENSG00000180098 TRNAU1AP
ENST00000484775 0.886561971625366 0.761299441287612 -0.0243551808099213 ENSG00000180098 TRNAU1AP
ENST00000464612 0.366312604859827 0.134118446763894 -0.158312631491905 ENSG00000197989 SNHG12
ENST00000475441 0.472888981724913 0.21366800280655 -0.129787864487477 ENSG00000197989 SNHG12
ENST00000531126 0.737405658651843 0.513783008527843 -0.0669496439140666 ENSG00000197989 SNHG12
ENST00000461448 0.737405658651843 0.513783008527843 -0.0669496439140666 ENSG00000197989 SNHG12
ENST00000470977 0.737772664163575 0.514336473553714 -0.066898476266004 ENSG00000197989 SNHG12
ENST00000474814 0.737772664163575 0.514336473553714 -0.066898476266004 ENSG00000197989 SNHG12
ENST00000481368 0.776486445860073 0.570676480478979 -0.0591653429380318 ENSG00000197989 SNHG12
ENST00000481220 0.737008351453044 0.513086229028866 -0.066994836522653 ENSG00000197989 SNHG12
ENST00000488745 0.730059712841312 0.503957838320178 -0.0681681226148895 ENSG00000197989 SNHG12
ENST00000483436 0.737395617617139 0.513656970918159 -0.0669586654954503 ENSG00000197989 SNHG12
ENST00000464115 0.701608996992103 0.464506533494704 -0.0856289339572516 ENSG00000197989 SNHG12
ENST00000461832 0.702380302064152 0.465436415202045 -0.0855199407003333 ENSG00000197989 SNHG12
ENST00000471683 0.680743945277765 0.436287146775269 -0.0916813418231586 ENSG00000120656 TAF12
ENST00000373824 0.509855469556066 0.245998332197244 -0.098407390720018 ENSG00000120656 TAF12
ENST00000263974 0.509549685445529 0.245667729363354 -0.0984042175306392 ENSG00000120656 TAF12
ENST00000495422 0.450175682831042 0.194716900666611 -0.114662893095859 ENSG00000120656 TAF12
ENST00000373816 0.955831263091429 0.899259276235335 -0.00902741672947843 ENSG00000162419 GMEB1
ENST00000361872 0.707969533261877 0.472601147099102 -0.0586549311347663 ENSG00000162419 GMEB1
ENST00000294409 0.714486347587254 0.48111097522251 -0.0575576843478545 ENSG00000162419 GMEB1
ENST00000480454 0.287200956920261 0.0872954715959664 -0.151321858851098 ENSG00000162419 GMEB1
ENST00000474884 0.625821431120045 0.36750672694256 -0.0685316028270668 ENSG00000198492 YTHDF2
ENST00000542507 0.844898343112782 0.684310416925309 0.0176215575656689 ENSG00000198492 YTHDF2
ENST00000373812 0.839667907444855 0.675060966698277 0.0181742355785399 ENSG00000198492 YTHDF2
ENST00000541996 0.842442300387878 0.680167522657563 0.0178851548122123 ENSG00000198492 YTHDF2
ENST00000478283 0.964925736604075 0.919245322158188 0.00494182189885485 ENSG00000198492 YTHDF2
ENST00000496288 0.807351415607928 0.620842168281606 -0.0360739657049407 ENSG00000198492 YTHDF2
ENST00000475796 0.505265750194256 0.241761435879592 -0.10978436785249 ENSG00000198492 YTHDF2
ENST00000476976 0.370557701673297 0.137046266860739 -0.115851665127067 ENSG00000198492 YTHDF2
ENST00000468863 0.355099399589484 0.126890055956061 -0.125334396515503 ENSG00000198492 YTHDF2
ENST00000234961 0.524318628103928 0.259041619478949 -0.14426565875726 ENSG00000116329 OPRD1
ENST00000443593 0.862264287460784 0.715462195297885 0.0617036089812284 ENSG00000226852 RP1-212P9.2
ENST00000343067 0.551598199969377 0.285736226903449 -0.0762690362110882 ENSG00000159023 EPB41
ENST00000356093 0.551598199969377 0.285736226903449 -0.0762690362110882 ENSG00000159023 EPB41
ENST00000398863 0.551598199969377 0.285736226903449 -0.0762690362110882 ENSG00000159023 EPB41
ENST00000482464 0.570436039448985 0.304818467024424 -0.112419385243267 ENSG00000159023 EPB41
ENST00000373800 0.736772519168123 0.512805461256109 -0.060823572250144 ENSG00000159023 EPB41
ENST00000349460 0.736772519168123 0.512805461256109 -0.060823572250144 ENSG00000159023 EPB41
ENST00000347529 0.736772519168123 0.512805461256109 -0.060823572250144 ENSG00000159023 EPB41
ENST00000373798 0.566562056675499 0.301130611350425 -0.0741280232543809 ENSG00000159023 EPB41
ENST00000373797 0.501664533451312 0.238691915165456 -0.121875082212183 ENSG00000159023 EPB41
ENST00000488277 0.853281566911472 0.699839341441078 0.0448074842913842 ENSG00000159023 EPB41
ENST00000490308 0.971121177740372 0.932241448615716 0.0101685061895781 ENSG00000159023 EPB41
ENST00000460378 0.459478452607169 0.202306781090719 -0.0976083597149089 ENSG00000159023 EPB41
ENST00000521452 0.833758084859021 0.664840324567465 0.0478525557190361 ENSG00000253304 TMEM200B
ENST00000420504 0.952900124706999 0.893184627188508 0.0160355757398871 ENSG00000253304 TMEM200B
ENST00000373795 0.482792596694907 0.221982006350324 0.0525120909894223 ENSG00000116350 SRSF4
ENST00000546138 0.491698764864858 0.229799377461548 0.0515986685865572 ENSG00000116350 SRSF4
ENST00000466448 0.486208627633443 0.225016680101795 0.0530004636842973 ENSG00000116350 SRSF4
ENST00000497015 0.582202761675778 0.317626555342707 0.0686247692536356 ENSG00000116350 SRSF4
ENST00000605204 0.242740046177178 0.0649912710532394 0.0929810163387686 ENSG00000116350 SRSF4
ENST00000477193 0.109327322921456 0.0175544088645262 0.225087384318322 ENSG00000116350 SRSF4
ENST00000489898 0.426895018373188 0.177291458752156 0.132513702032825 ENSG00000116350 SRSF4
ENST00000472353 0.354394536934928 0.126413832987514 0.121791138776725 ENSG00000116350 SRSF4
ENST00000373791 0.998735322187871 0.996985951807078 -0.000309868837793207 ENSG00000116353 MECR
ENST00000475773 0.673345989675907 0.426633856117665 0.0920943137845018 ENSG00000116353 MECR
ENST00000483435 0.824323517376278 0.649113911812328 0.0565827895102079 ENSG00000116353 MECR
ENST00000263702 0.893663187558586 0.775624374628342 0.023851115009148 ENSG00000116353 MECR
ENST00000473030 0.911699718289148 0.81038855357676 0.022222463544033 ENSG00000116353 MECR
ENST00000463412 0.841093646715957 0.67791872022043 0.0393292773527054 ENSG00000116353 MECR
ENST00000453185 0.991077712717928 0.977277278461305 0.00318157329226883 ENSG00000116353 MECR
ENST00000478505 0.908333153353964 0.803587161572298 0.0232230221256224 ENSG00000116353 MECR
ENST00000490529 0.959477842032553 0.907346035304936 -0.0101353556353346 ENSG00000116353 MECR
ENST00000463052 0.96789606480365 0.925287973565157 0.00979733013234842 ENSG00000116353 MECR
ENST00000489248 0.979340480861508 0.950902245913627 -0.006405807366567 ENSG00000116353 MECR
ENST00000475861 0.9826961977702 0.958037325961274 -0.00556866374819897 ENSG00000116353 MECR
ENST00000474946 0.973392792399888 0.93772205330941 0.00841828855350685 ENSG00000116353 MECR
ENST00000482610 0.863772947422484 0.71850786597201 -0.0470955222852011 ENSG00000116353 MECR
ENST00000484012 0.848604297792318 0.691183969143483 -0.0541997509496976 ENSG00000116353 MECR
ENST00000345512 0.379490113723345 0.142773530289434 -0.16389600704952 ENSG00000060656 PTPRU
ENST00000373779 0.414765498316176 0.168319188664981 -0.149844624119499 ENSG00000060656 PTPRU
ENST00000323874 0.414765498316176 0.168319188664981 -0.149844624119499 ENSG00000060656 PTPRU
ENST00000356870 0.414765498316176 0.168319188664981 -0.149844624119499 ENSG00000060656 PTPRU
ENST00000428026 0.414765498316176 0.168319188664981 -0.149844624119499 ENSG00000060656 PTPRU
ENST00000460170 0.413578440507292 0.167399307033433 -0.150053141545406 ENSG00000060656 PTPRU
ENST00000415600 0.225008441376485 0.057040098302085 -0.259759409159928 ENSG00000060656 PTPRU
ENST00000531385 0.64560997938777 0.391570129258686 -0.137892404219322 ENSG00000060656 PTPRU
ENST00000493601 0.735777008630789 0.511340611478433 -0.0895553437786368 ENSG00000060656 PTPRU
ENST00000465525 0.598834265855413 0.335902091351776 -0.127581737327614 ENSG00000060656 PTPRU
ENST00000492954 0.88105535170294 0.749993726909675 -0.0446772987671574 ENSG00000060656 PTPRU
ENST00000336798 2.03094095597651e-06 1.47334458066926e-08 0.391001977453171 ENSG00000162512 SDC3
ENST00000339394 6.83391848096246e-05 8.12946079552697e-07 0.452958708952382 ENSG00000162512 SDC3
ENST00000471567 0.0504385025008595 0.00524990759652175 0.318887905230855 ENSG00000162512 SDC3
ENST00000487984 0.125329225590302 0.0218283852664164 0.332848244006232 ENSG00000162512 SDC3
ENST00000424085 0.460863475150605 0.203617059285324 0.0533881303991922 ENSG00000134644 PUM1
ENST00000257075 0.461026046559424 0.203738226486981 0.0533845393236908 ENSG00000134644 PUM1
ENST00000373747 0.46103868118999 0.203764853455684 0.053384522478122 ENSG00000134644 PUM1
ENST00000525843 0.520070722950931 0.255044188097949 0.0490897111239791 ENSG00000134644 PUM1
ENST00000426105 0.767175384660647 0.556888251881426 0.0265784982926121 ENSG00000134644 PUM1
ENST00000440538 0.77018113226113 0.561058588342904 0.0264026494974394 ENSG00000134644 PUM1
ENST00000498419 0.47075827659831 0.211922208705258 0.0615507479842023 ENSG00000134644 PUM1
ENST00000373741 0.778346669853777 0.573360293200093 0.0255760392149487 ENSG00000134644 PUM1
ENST00000423018 0.776710244051076 0.571012492489726 0.0257405940979963 ENSG00000134644 PUM1
ENST00000373742 0.757628990108688 0.542405208525311 0.0275790919906173 ENSG00000134644 PUM1
ENST00000530669 0.985941780772099 0.965797375952619 -0.00357282069468465 ENSG00000134644 PUM1
ENST00000529846 0.627850082740976 0.36997802851826 0.0708763226751237 ENSG00000134644 PUM1
ENST00000525997 0.647699552227105 0.394190244178615 0.0669557188171357 ENSG00000134644 PUM1
ENST00000527498 0.351969556596379 0.124678321642603 0.121748983417652 ENSG00000134644 PUM1
ENST00000471894 0.681013723227872 0.436542423129358 0.0829703041067712 ENSG00000134644 PUM1
ENST00000490546 0.711580941694829 0.477280687926135 0.0670355889092841 ENSG00000134644 PUM1
ENST00000532678 0.728248844113619 0.501047196376867 0.0482405225621964 ENSG00000134644 PUM1
ENST00000526128 0.741701272185837 0.519731950573664 -0.0718183163308909 ENSG00000134644 PUM1
ENST00000526215 0.947135587108996 0.881849566876278 -0.00911250427325322 ENSG00000134644 PUM1
ENST00000525948 0.982588295392574 0.95779333492626 -0.00322767774145463 ENSG00000134644 PUM1
ENST00000480602 0.930504415405068 0.84766022090058 -0.0118604311421168 ENSG00000134644 PUM1
ENST00000524516 0.952617647626944 0.89266884125653 0.00907400429172877 ENSG00000134644 PUM1
ENST00000531867 0.534332823103722 0.269174654598608 0.104615483572653 ENSG00000134644 PUM1
ENST00000263694 0.263884015997332 0.0752425290036889 0.136342132009488 ENSG00000060688 SNRNP40
ENST00000486941 0.990496465301245 0.975503884520426 -0.00434806651110572 ENSG00000060688 SNRNP40
ENST00000489853 0.314323734671933 0.10173722294814 0.162813870483206 ENSG00000060688 SNRNP40
ENST00000373720 0.225793162262475 0.0573920285711604 0.221977164098324 ENSG00000060688 SNRNP40
ENST00000446633 0.249596113565001 0.0680734988626442 0.139742064441936 ENSG00000060688 SNRNP40
ENST00000474025 0.736099703942713 0.51175161183389 0.072356326719861 ENSG00000060688 SNRNP40
ENST00000463988 0.961270337984334 0.911291767980669 0.0131646594386829 ENSG00000060688 SNRNP40
ENST00000344147 0.661713377150008 0.411603738952513 -0.0513977944050917 ENSG00000121766 ZCCHC17
ENST00000479629 0.598085218332711 0.335181921959356 -0.0664070372228957 ENSG00000121766 ZCCHC17
ENST00000373714 0.661713377150008 0.411603738952513 -0.0513977944050917 ENSG00000121766 ZCCHC17
ENST00000546109 0.700827437614659 0.463456446975008 -0.0460570450614835 ENSG00000121766 ZCCHC17
ENST00000422613 0.69252897523913 0.452921945380149 -0.046912671923907 ENSG00000121766 ZCCHC17
ENST00000490049 0.836163727418505 0.669025472291547 -0.0338912530468311 ENSG00000121766 ZCCHC17
ENST00000430143 0.384284376501448 0.145819320427263 -0.137887003039702 ENSG00000229044 RP11-266K22.2
ENST00000373713 0.495083435621707 0.232658394098704 -0.111169198610011 ENSG00000121769 FABP3
ENST00000497275 0.410156172997646 0.164732711321688 -0.141029518900029 ENSG00000121769 FABP3
ENST00000498148 0.532601452157255 0.267332723052146 -0.10234046656989 ENSG00000121769 FABP3
ENST00000482018 0.648959799155928 0.395559629373216 -0.0784398197551367 ENSG00000121769 FABP3
ENST00000373710 0.879834199635712 0.747959236326303 -0.0418563252802597 ENSG00000168528 SERINC2
ENST00000536859 0.879381737628616 0.746992245976261 -0.0419926480384193 ENSG00000168528 SERINC2
ENST00000487207 0.834433635836335 0.666143503567244 0.064283382270916 ENSG00000168528 SERINC2
ENST00000373709 0.865262073976935 0.721070950754857 -0.0463742113762106 ENSG00000168528 SERINC2
ENST00000536384 0.84102878251687 0.677798992987876 -0.054105679102947 ENSG00000168528 SERINC2
ENST00000491976 0.84102878251687 0.677798992987876 -0.054105679102947 ENSG00000168528 SERINC2
ENST00000373705 0.331031010537595 0.111759831336567 -0.13616184243767 ENSG00000121764 HCRTR1
ENST00000373703 0.547323354872794 0.281213459658234 -0.075439009246994 ENSG00000162517 PEF1
ENST00000461006 0.662063692425133 0.412124597173712 -0.072977646816472 ENSG00000162517 PEF1
ENST00000478502 0.88589589260751 0.759379307825731 -0.0227664249278709 ENSG00000162517 PEF1
ENST00000489164 0.954145723424051 0.895710745777147 -0.0110871037672656 ENSG00000162517 PEF1
ENST00000492061 0.939742460771808 0.865965268418457 0.0152890456669207 ENSG00000162517 PEF1
ENST00000496805 0.905951881477255 0.798832515680961 0.0238436930826112 ENSG00000162517 PEF1
ENST00000472443 0.807484510768985 0.621115609397386 0.0463864226425179 ENSG00000162517 PEF1
ENST00000471219 0.854515412615192 0.702116441427472 0.0446664220082108 ENSG00000162517 PEF1
ENST00000440872 0.961831442738457 0.912515472130179 0.0106512180400394 ENSG00000162517 PEF1
ENST00000609625 0.263012822899028 0.0748075898779195 0.313481694521954 ENSG00000235790 RP11-73M7.6
ENST00000609549 0.263012822899028 0.0748075898779195 0.313481694521954 ENSG00000235790 RP11-73M7.6
ENST00000610043 0.24243305505967 0.064862601739638 0.325901174796267 ENSG00000235790 RP11-73M7.6
ENST00000373672 0.146515775599127 0.0280852592222005 0.335466005838955 ENSG00000084636 COL16A1
ENST00000271069 0.14650309786218 0.0280749194105235 0.335390119930043 ENSG00000084636 COL16A1
ENST00000488128 0.136036812676461 0.0248641105592124 0.395220523593479 ENSG00000084636 COL16A1
ENST00000488897 0.142484837293716 0.0268664087673918 0.413201097358108 ENSG00000084636 COL16A1
ENST00000373668 0.463170142869484 0.205533303502735 0.214749782792058 ENSG00000084636 COL16A1
ENST00000398556 0.987650392775252 0.969115318660755 -0.00546135663757614 ENSG00000121753 BAI2
ENST00000398547 0.810714424686827 0.626241344923402 0.066897968173651 ENSG00000121753 BAI2
ENST00000373655 0.810928252759595 0.626624579206223 0.0667500137991354 ENSG00000121753 BAI2
ENST00000373658 0.810928252759595 0.626624579206223 0.0667500137991354 ENSG00000121753 BAI2
ENST00000398542 0.74535513380263 0.524977104714514 0.0865745668351947 ENSG00000121753 BAI2
ENST00000257070 0.810928252759595 0.626624579206223 0.0667500137991354 ENSG00000121753 BAI2
ENST00000527361 0.999235471927116 0.997939633807297 0.000382545071062771 ENSG00000121753 BAI2
ENST00000398538 0.927376498770554 0.841358073437365 -0.0295554148335227 ENSG00000121753 BAI2
ENST00000527035 5.54553391217233e-06 4.56014987077161e-08 0.747991049649669 ENSG00000254545 RP11-84A19.3
ENST00000257100 1.18140181476232e-09 4.31503523265794e-12 0.669255602957653 ENSG00000134668 SPOCD1
ENST00000373648 1.18140181476232e-09 4.31503523265794e-12 0.669255602957653 ENSG00000134668 SPOCD1
ENST00000360482 1.18140181476232e-09 4.31503523265794e-12 0.669255602957653 ENSG00000134668 SPOCD1
ENST00000473361 9.29703234963346e-10 3.30190936129287e-12 0.679948992148137 ENSG00000134668 SPOCD1
ENST00000452755 6.65378961721584e-10 2.26271518071793e-12 0.682950493307768 ENSG00000134668 SPOCD1
ENST00000533231 1.01356740448709e-09 3.63812968393126e-12 0.671036127795107 ENSG00000134668 SPOCD1
ENST00000528579 3.94551250967013e-09 1.6321701213435e-11 0.684238055798435 ENSG00000134668 SPOCD1
ENST00000532604 4.22038305336609e-08 2.06950405498473e-10 0.660156685818692 ENSG00000134668 SPOCD1
ENST00000531039 5.37189288190827e-09 2.27643249528455e-11 0.671724288702114 ENSG00000134668 SPOCD1
ENST00000468720 2.4946458065674e-08 1.18048338053305e-10 0.659505023235268 ENSG00000134668 SPOCD1
ENST00000485944 3.11999598955899e-08 1.50473517874827e-10 0.644733618415817 ENSG00000134668 SPOCD1
ENST00000460061 2.39711090635013e-08 1.13191058931084e-10 0.663615845960943 ENSG00000134668 SPOCD1
ENST00000602889 0.757668791874607 0.54250397159669 0.0360329124039818 ENSG00000269967 RP11-84A19.4
ENST00000602725 0.720888196060455 0.489800437113045 0.0416144117441782 ENSG00000184007 PTP4A2
ENST00000344035 0.765038910519415 0.553638353140363 0.0330394626069349 ENSG00000184007 PTP4A2
ENST00000356536 0.608542607166348 0.347165592073962 0.0523200749738747 ENSG00000184007 PTP4A2
ENST00000457805 0.404695633547198 0.160425567381529 0.0871744071436516 ENSG00000184007 PTP4A2
ENST00000489313 0.912206468908832 0.811773651272715 0.0194624965555625 ENSG00000184007 PTP4A2
ENST00000602683 0.527804030331544 0.262578657500756 0.0771982507484254 ENSG00000184007 PTP4A2
ENST00000470404 0.504180056983641 0.240809552294817 0.0844550581549301 ENSG00000184007 PTP4A2
ENST00000532001 0.443778755365216 0.190261896994065 0.0897015537328415 ENSG00000184007 PTP4A2
ENST00000528253 0.449354836525708 0.194139642421435 0.0902117923912794 ENSG00000184007 PTP4A2
ENST00000484483 0.327118358567587 0.109183027489795 0.141874752648357 ENSG00000184007 PTP4A2
ENST00000468531 0.589092616109051 0.325189710336141 0.0661069777719796 ENSG00000184007 PTP4A2
ENST00000534796 0.626280961476933 0.367967157517579 0.0643570589076491 ENSG00000184007 PTP4A2
ENST00000532289 0.552866132320869 0.287211952063688 0.0760112435469294 ENSG00000184007 PTP4A2
ENST00000526960 0.661717071280489 0.411682652654106 0.0538599743621873 ENSG00000184007 PTP4A2
ENST00000524384 0.706648079561109 0.470863434152568 0.0529309683446477 ENSG00000184007 PTP4A2
ENST00000528840 0.734435859212096 0.509461360884871 0.0479095007154905 ENSG00000184007 PTP4A2
ENST00000494444 0.70685660978937 0.47116642016653 0.0519957402459611 ENSG00000184007 PTP4A2
ENST00000529477 0.782566614222386 0.579911462719205 0.0370768625958844 ENSG00000184007 PTP4A2
ENST00000533408 0.927479708136132 0.841550548125258 0.0141057711496832 ENSG00000184007 PTP4A2
ENST00000475464 0.967501624310586 0.924164622377414 0.0080215493821672 ENSG00000184007 PTP4A2
ENST00000327300 0.826159775911243 0.651954412031413 -0.0180425389258311 ENSG00000121774 KHDRBS1
ENST00000307714 0.818033117333146 0.638884425541053 -0.0187174635080819 ENSG00000121774 KHDRBS1
ENST00000492989 0.473406311147075 0.214067723872392 -0.0633603145335673 ENSG00000121774 KHDRBS1
ENST00000484270 0.943474336859772 0.873326095107397 0.0060312603028051 ENSG00000121774 KHDRBS1
ENST00000366152 0.882435739974246 0.752733110042704 -0.0318503112049668 ENSG00000203325 RP11-277A4.4
ENST00000487305 0.46173973646958 0.204354227083791 -0.124245729105423 ENSG00000121775 TMEM39B
ENST00000336294 0.469007822962694 0.210462238563488 -0.122821085900627 ENSG00000121775 TMEM39B
ENST00000438825 0.401486559101748 0.158132257371205 -0.163538871933877 ENSG00000121775 TMEM39B
ENST00000441402 0.469815519947764 0.21109488083375 -0.122836775119922 ENSG00000121775 TMEM39B
ENST00000472503 0.399085583338939 0.15640727380043 -0.156907861882841 ENSG00000121775 TMEM39B
ENST00000456834 0.57749347675425 0.312520825525843 -0.105827964750432 ENSG00000121775 TMEM39B
ENST00000468135 0.469815519947764 0.21109488083375 -0.122836775119922 ENSG00000121775 TMEM39B
ENST00000466321 0.401582134827487 0.158194269628829 -0.163631999345889 ENSG00000121775 TMEM39B
ENST00000373634 0.470624209787685 0.211790628738993 -0.122895219425747 ENSG00000121775 TMEM39B
ENST00000427288 0.581373557105031 0.316813215552677 -0.104293642927689 ENSG00000121775 TMEM39B
ENST00000476968 0.458722072757559 0.201759770314572 -0.125526042887716 ENSG00000121775 TMEM39B
ENST00000498613 0.987829975295764 0.969480902190664 0.0050666395465668 ENSG00000121775 TMEM39B
ENST00000373625 0.35704228581322 0.12810667560416 0.078425519417816 ENSG00000025800 KPNA6
ENST00000471599 0.485146365614979 0.224025453261091 0.0665680466443214 ENSG00000025800 KPNA6
ENST00000537234 0.895431754375308 0.77893013020978 0.0170052441427421 ENSG00000025800 KPNA6
ENST00000469790 0.993147065662047 0.982571621505553 0.00174572962030083 ENSG00000025800 KPNA6
ENST00000545542 0.582632651633039 0.317966900688919 0.0656281182039215 ENSG00000025800 KPNA6
ENST00000446515 0.42717379349459 0.177475932992371 0.107314971392668 ENSG00000025800 KPNA6
ENST00000515055 0.211294730945269 0.0514896463741678 0.118954715295337 ENSG00000250135 RP4-622L5.2
ENST00000373610 0.548725287887031 0.282731021546821 0.0648632907955651 ENSG00000084652 TXLNA
ENST00000373609 0.543164105163342 0.277196848796635 0.0656007263453736 ENSG00000084652 TXLNA
ENST00000373602 0.288183483784428 0.0878365907236736 -0.211171811995033 ENSG00000160050 CCDC28B
ENST00000421922 0.299188653943002 0.0935428265777021 -0.207379329222467 ENSG00000160050 CCDC28B
ENST00000461819 0.299188653943002 0.0935428265777021 -0.207379329222467 ENSG00000160050 CCDC28B
ENST00000483009 0.219709289739951 0.054956695038322 -0.241335390939161 ENSG00000160050 CCDC28B
ENST00000409358 0.89539612205249 0.77885331150875 0.0384270299166687 ENSG00000222046 DCDC2B
ENST00000487056 0.923931170719432 0.833913947993282 0.0287879659163503 ENSG00000222046 DCDC2B
ENST00000466796 0.642813643619 0.388200783214493 -0.0831775575667376 ENSG00000160055 TMEM234
ENST00000491434 0.805433056708011 0.617733534850852 -0.0459512946902335 ENSG00000160055 TMEM234
ENST00000489170 0.805198521514905 0.617402536863675 -0.0459813658171385 ENSG00000160055 TMEM234
ENST00000461402 0.805198521514905 0.617402536863675 -0.0459813658171385 ENSG00000160055 TMEM234
ENST00000483001 0.857978316178591 0.707809819737732 -0.0368768549072797 ENSG00000160055 TMEM234
ENST00000545122 0.871750552296103 0.732364668245799 -0.0348158604027425 ENSG00000160055 TMEM234
ENST00000309777 0.857515195625188 0.707048360727361 -0.0383333249505859 ENSG00000160055 TMEM234
ENST00000373593 0.857533743657596 0.707096968718643 -0.0382968038540707 ENSG00000160055 TMEM234
ENST00000344461 0.85703425833758 0.706313277590499 -0.0383773717706664 ENSG00000160055 TMEM234
ENST00000484490 0.8323033861265 0.662474098788114 -0.0447983398059281 ENSG00000160055 TMEM234
ENST00000487174 0.851605722686142 0.696847212820435 -0.041727111684047 ENSG00000160055 TMEM234
ENST00000355082 0.716661006592478 0.484009096114509 -0.0454211434483647 ENSG00000084623 EIF3I
ENST00000373586 0.782498436507136 0.579754486743096 0.0265581416417607 ENSG00000084623 EIF3I
ENST00000489353 0.517272890511366 0.252457774412304 -0.0727416016585725 ENSG00000084623 EIF3I
ENST00000471486 0.331163977036645 0.111854842502636 -0.0919123864221039 ENSG00000084623 EIF3I
ENST00000483517 0.280112498776907 0.0836203947622986 -0.0974186761314595 ENSG00000084623 EIF3I
ENST00000474371 0.935364130340558 0.857457229028279 -0.00911150222763818 ENSG00000084623 EIF3I
ENST00000423995 0.00173274620841937 4.24484446130322e-05 0.29668962910498 ENSG00000220785 MTMR9LP
ENST00000403496 0.000848828725124007 1.73343961785371e-05 0.316453750511767 ENSG00000220785 MTMR9LP
ENST00000441044 0.00308610778908911 9.24484065926646e-05 0.262873839789637 ENSG00000220785 MTMR9LP
ENST00000426597 0.00384882231610662 0.000126441721516715 0.260441023688228 ENSG00000220785 MTMR9LP
ENST00000373582 0.63260702226168 0.375618529179399 -0.0703912115033118 ENSG00000183615 FAM167B
ENST00000373548 0.700827437614659 0.463453021601982 -0.0369166945914146 ENSG00000116478 HDAC1
ENST00000481281 0.218244442711029 0.0543761501482674 -0.131692383989757 ENSG00000116478 HDAC1
ENST00000463172 0.124491360006088 0.0215656401402924 -0.161202309779227 ENSG00000116478 HDAC1
ENST00000428704 0.555499443901055 0.28988135765518 -0.0658417882136974 ENSG00000116478 HDAC1
ENST00000472928 0.214376274892275 0.0526883159296237 -0.133087199818988 ENSG00000116478 HDAC1
ENST00000373541 0.785396445654935 0.584867678516952 -0.0277033638490585 ENSG00000116478 HDAC1
ENST00000490081 0.748382197400616 0.52969158585279 0.047852894575311 ENSG00000116478 HDAC1
ENST00000482310 0.709764311833083 0.475023825130531 0.0530942944881683 ENSG00000116478 HDAC1
ENST00000476391 0.992387489553358 0.980517143445903 0.00176991423166633 ENSG00000116478 HDAC1
ENST00000484305 0.610421784051062 0.349432773501766 0.0876340470488583 ENSG00000116478 HDAC1
ENST00000471488 0.7116188235107 0.477327636558922 -0.0628153749045403 ENSG00000116478 HDAC1
ENST00000329421 0.391781894920014 0.150892418529596 0.0916569854374261 ENSG00000175130 MARCKSL1
ENST00000574315 0.189648675231173 0.0427705016473164 0.232608180936751 ENSG00000162526 TSSK3
ENST00000455895 0.87602748907222 0.74014009627747 -0.018163116382396 ENSG00000160058 BSDC1
ENST00000413080 0.87604336933771 0.740205425012843 -0.0181563844662765 ENSG00000160058 BSDC1
ENST00000444377 0.866231596217725 0.722965275373409 -0.0193961224544445 ENSG00000160058 BSDC1
ENST00000341071 0.856818711861755 0.705833061402517 -0.0206619814661662 ENSG00000160058 BSDC1
ENST00000526031 0.639522527548444 0.384014131972263 -0.049032523832417 ENSG00000160058 BSDC1
ENST00000419121 0.642901475529775 0.388383559300882 -0.0485859315051393 ENSG00000160058 BSDC1
ENST00000446293 0.586072169660659 0.321546620803995 -0.0549948616714888 ENSG00000160058 BSDC1
ENST00000463967 0.354394536934928 0.126415534271938 0.153731414392571 ENSG00000160058 BSDC1
ENST00000373520 0.487004477531695 0.225809344289273 -0.0670452023608419 ENSG00000160058 BSDC1
ENST00000449308 0.290441534381243 0.0890129411148132 -0.0977454958337032 ENSG00000160058 BSDC1
ENST00000527513 0.215422796890085 0.0531715740969432 -0.121553636441121 ENSG00000160058 BSDC1
ENST00000527163 0.199871837619221 0.0468224952411243 -0.125948793072469 ENSG00000160058 BSDC1
ENST00000530485 0.185008078515609 0.0410668616737133 -0.137267524837495 ENSG00000160058 BSDC1
ENST00000474414 0.21654816925609 0.0536187722296683 -0.133718474315857 ENSG00000160058 BSDC1
ENST00000530876 0.406748624474603 0.161992361387164 -0.106459444347669 ENSG00000160058 BSDC1
ENST00000530753 0.395487255980903 0.153640320620645 -0.109100691247212 ENSG00000160058 BSDC1
ENST00000533084 0.520342574832064 0.255333321068122 -0.0924400874527284 ENSG00000160058 BSDC1
ENST00000531222 0.418269280156447 0.170844684739994 -0.131066419825242 ENSG00000160058 BSDC1
ENST00000480336 0.977234735841495 0.946045884723429 0.00653360967363922 ENSG00000254553 RP1-27O5.3
ENST00000373510 0.737165310589442 0.513329302750459 -0.0495818106752108 ENSG00000160062 ZBTB8A
ENST00000316459 0.99494012248628 0.987657533086784 0.00152666848304319 ENSG00000160062 ZBTB8A
ENST00000341885 0.331343153889395 0.111955479588018 -0.0770899895592362 ENSG00000176261 ZBTB8OS
ENST00000468695 0.33651872609355 0.114991216951219 -0.0873428500587718 ENSG00000176261 ZBTB8OS
ENST00000492007 0.332085591112936 0.112411500490811 -0.0887911148688312 ENSG00000176261 ZBTB8OS
ENST00000373506 0.318692063156282 0.104358271734451 -0.0908979502434304 ENSG00000176261 ZBTB8OS
ENST00000467652 0.663867597225869 0.414392275024726 0.076068906618564 ENSG00000176261 ZBTB8OS
ENST00000498691 0.864215544090979 0.719216096172091 -0.0267194977071163 ENSG00000176261 ZBTB8OS
ENST00000478041 0.372197370579061 0.13814087514757 -0.0844379520812433 ENSG00000176261 ZBTB8OS
ENST00000473294 0.387279295962497 0.147892229859335 -0.0824284802733501 ENSG00000176261 ZBTB8OS
ENST00000436661 0.388090393649663 0.148362511981436 -0.0823830112852482 ENSG00000176261 ZBTB8OS
ENST00000373501 0.388090393649663 0.148362511981436 -0.0823830112852482 ENSG00000176261 ZBTB8OS
ENST00000476493 0.387897586173423 0.148234011122059 -0.0823958801256298 ENSG00000176261 ZBTB8OS
ENST00000465588 0.373213429420785 0.138762749585373 -0.0844564159817071 ENSG00000176261 ZBTB8OS
ENST00000483138 0.215143085003645 0.0530497555912963 -0.117009810330417 ENSG00000176261 ZBTB8OS
ENST00000479075 0.148530166762392 0.0288200465842093 -0.135604385844526 ENSG00000176261 ZBTB8OS
ENST00000473383 0.454140597930888 0.198081382570596 -0.114704916970433 ENSG00000176261 ZBTB8OS
ENST00000466361 0.109616794150715 0.017636535068236 -0.163670389889184 ENSG00000176261 ZBTB8OS
ENST00000414241 0.0186542487476847 0.00118105367609773 0.20023410861435 ENSG00000162521 RBBP4
ENST00000373493 0.0868551101054238 0.0121443443799474 0.124138966466769 ENSG00000162521 RBBP4
ENST00000527118 0.0979884188248931 0.0147203596763612 0.180307184540144 ENSG00000162521 RBBP4
ENST00000401893 0.0340548390472002 0.00291516576894133 0.217470929286119 ENSG00000162521 RBBP4
ENST00000524393 0.0995696608083162 0.0150745451419694 0.179311548663777 ENSG00000162521 RBBP4
ENST00000526193 0.0802488089837107 0.0107218646624724 0.183847230656267 ENSG00000162521 RBBP4
ENST00000492348 0.0201235464332355 0.00133336692624489 0.195329496744828 ENSG00000162521 RBBP4
ENST00000544435 0.0201235464332355 0.00133336692624489 0.195329496744828 ENSG00000162521 RBBP4
ENST00000525506 0.167532310615362 0.0351508349148577 0.17543081074826 ENSG00000162521 RBBP4
ENST00000465780 0.291409375263258 0.0894800932024371 0.159693351544926 ENSG00000162521 RBBP4
ENST00000373485 0.0286942145176344 0.00224808950280492 0.180424491013249 ENSG00000162521 RBBP4
ENST00000477563 0.0420054393211245 0.00400767219018118 0.215125416422948 ENSG00000162521 RBBP4
ENST00000458695 0.0184975607351026 0.00116684071108012 0.205795846641899 ENSG00000162521 RBBP4
ENST00000490500 0.252670009329092 0.0694854635133713 0.15563207529358 ENSG00000162521 RBBP4
ENST00000445722 0.0713458780324827 0.00891127485692017 0.205139722350388 ENSG00000162521 RBBP4
ENST00000475321 0.17017404589092 0.0360241546168394 0.177742290795545 ENSG00000162521 RBBP4
ENST00000531983 0.538985412843227 0.273365162105075 0.111878273871307 ENSG00000162521 RBBP4
ENST00000463378 0.118444140281064 0.0199755204245541 0.183547015665761 ENSG00000162521 RBBP4
ENST00000460669 0.0977578252913773 0.0146635902278807 0.167174709037396 ENSG00000162521 RBBP4
ENST00000482190 0.128945597046679 0.0227874013204647 0.155811919290292 ENSG00000162521 RBBP4
ENST00000373484 0.761320500106611 0.548358774920147 -0.0278615999938556 ENSG00000162520 SYNC
ENST00000409190 0.335303572887487 0.114261210871669 -0.086029516484946 ENSG00000162520 SYNC
ENST00000417633 0.0259287109987468 0.00194064410800723 -0.26988548194014 ENSG00000162520 SYNC
ENST00000426909 0.0288200870991578 0.0022646410421471 -0.280835278282549 ENSG00000162520 SYNC
ENST00000401073 0.756367641398647 0.540691380740084 -0.0409114742595417 ENSG00000162522 KIAA1522
ENST00000468130 0.878858338349861 0.745838250432412 0.0378686846640713 ENSG00000162522 KIAA1522
ENST00000373481 0.897251750547794 0.782831236829036 -0.021234710075966 ENSG00000162522 KIAA1522
ENST00000294521 0.993895215060803 0.984625713975255 0.00201493865543347 ENSG00000162522 KIAA1522
ENST00000373480 0.853630356605443 0.700433202374923 -0.0330511176339841 ENSG00000162522 KIAA1522
ENST00000469100 0.453340893234981 0.197288892322862 -0.0950444450835121 ENSG00000134684 YARS
ENST00000373477 0.205697903435221 0.0491461730115328 -0.0902784311987091 ENSG00000134684 YARS
ENST00000490826 0.479145251350795 0.218985202958672 -0.0953950425505123 ENSG00000134684 YARS
ENST00000487404 0.617902653087511 0.358100619413522 -0.0602836411388911 ENSG00000134684 YARS
ENST00000478828 0.361935878253248 0.13121366994095 -0.101664506709151 ENSG00000134684 YARS
ENST00000481895 0.382875811042178 0.144978320394325 -0.0827223815589901 ENSG00000134684 YARS
ENST00000466052 0.94777861815527 0.883440103328977 0.0125443485216189 ENSG00000134684 YARS
ENST00000470377 0.744951283885699 0.52440378255039 -0.0617985472452908 ENSG00000134684 YARS
ENST00000472692 0.859142923980659 0.709949505847141 -0.0311917884186308 ENSG00000134684 YARS
ENST00000530710 0.807639286606606 0.621356895228989 -0.0407779599930723 ENSG00000116497 S100PBP
ENST00000373476 0.173361155502739 0.0370437444000869 0.145142820843729 ENSG00000116497 S100PBP
ENST00000373475 0.192747836857872 0.0440015872573919 0.134303982510304 ENSG00000116497 S100PBP
ENST00000529027 0.991886877538024 0.979411089912485 -0.00244825795904128 ENSG00000116497 S100PBP
ENST00000531123 0.31803612177596 0.103952754993049 0.118078953923389 ENSG00000116497 S100PBP
ENST00000398243 0.331485510937009 0.11208384985038 0.120650083412073 ENSG00000116497 S100PBP
ENST00000356689 0.490078565227502 0.228439770641709 0.0906435886927314 ENSG00000116497 S100PBP
ENST00000526230 0.95779167227202 0.903800410801838 0.0109959818587017 ENSG00000116497 S100PBP
ENST00000531256 0.945419281146557 0.878045363188529 0.0134056613817512 ENSG00000116497 S100PBP
ENST00000477248 0.389617024480295 0.149404175982159 -0.191872667654544 ENSG00000116497 S100PBP
ENST00000482212 0.924779897883584 0.835629313591978 0.0183058737968122 ENSG00000116497 S100PBP
ENST00000530552 0.876470616446188 0.741105866560285 0.0436282827333501 ENSG00000116497 S100PBP
ENST00000525203 0.141521376137144 0.026569081593202 0.262455867429037 ENSG00000116497 S100PBP
ENST00000524535 0.222113448737334 0.0559816160613716 0.231423750572437 ENSG00000116497 S100PBP
ENST00000470896 0.31446263526471 0.10181937855818 -0.142880770668691 ENSG00000121905 HPCA
ENST00000482771 0.306828988053503 0.0976504866855857 -0.239210443373089 ENSG00000121900 TMEM54
ENST00000329151 0.326982426328921 0.109053807875973 -0.14028562353161 ENSG00000121900 TMEM54
ENST00000373463 0.325897012041703 0.108482288551026 -0.140273804275063 ENSG00000121900 TMEM54
ENST00000474144 0.325897012041703 0.108482288551026 -0.140273804275063 ENSG00000121900 TMEM54
ENST00000475208 0.356919615840735 0.128041054385662 -0.132930388260015 ENSG00000121900 TMEM54
ENST00000463914 0.351398695281777 0.124253169969729 -0.17702640372873 ENSG00000121900 TMEM54
ENST00000373456 0.889757711371532 0.768145141430387 0.0244393332588603 ENSG00000116514 RNF19B
ENST00000356990 0.88980940071079 0.768248531729304 0.0244253351927609 ENSG00000116514 RNF19B
ENST00000235150 0.896576060719157 0.781584087229529 0.023090490426616 ENSG00000116514 RNF19B
ENST00000427524 0.705739980653923 0.469674439607633 0.0294209680288849 ENSG00000236065 RP1-117O3.2
ENST00000373449 0.831809030760523 0.661564837805013 0.0177680687264006 ENSG00000004455 AK2
ENST00000548033 0.848104028897672 0.690259584159074 0.0166901700826819 ENSG00000004455 AK2
ENST00000482191 0.79083330075923 0.593157546172765 0.0338885639923102 ENSG00000004455 AK2
ENST00000491241 0.592249354893833 0.328718679185053 0.0659976131317015 ENSG00000004455 AK2
ENST00000467905 0.955672431840287 0.899000394426421 0.0058117512230596 ENSG00000004455 AK2
ENST00000354858 0.992700722809655 0.981441331300971 -0.00125975473267747 ENSG00000004455 AK2
ENST00000480134 0.992700722809655 0.981434941823372 -0.00126035327187539 ENSG00000004455 AK2
ENST00000550338 0.903712374649523 0.79463153460218 -0.0143880725454245 ENSG00000004455 AK2
ENST00000469238 0.838237132917621 0.672249079415575 -0.0292948700141341 ENSG00000004455 AK2
ENST00000466029 0.890108322639404 0.768910758150914 -0.020347382366141 ENSG00000004455 AK2
ENST00000487289 0.929750083434427 0.845772293412078 -0.0118244257800311 ENSG00000004455 AK2
ENST00000548559 0.976306692855949 0.944292115747637 0.00477333767170135 ENSG00000004455 AK2
ENST00000551979 0.991422665129931 0.977978425217766 -0.00194718533163823 ENSG00000004455 AK2
ENST00000478635 0.708546454272068 0.47332227143753 0.0860460821549819 ENSG00000142920 ADC
ENST00000358680 0.660156813281415 0.409367813641993 0.0899865674757331 ENSG00000142920 ADC
ENST00000294517 0.535307530158985 0.27011936312126 0.101077590031842 ENSG00000142920 ADC
ENST00000481886 0.54242943399385 0.276460538474693 0.0993676251608118 ENSG00000142920 ADC
ENST00000475935 0.54242943399385 0.276460538474693 0.0993676251608118 ENSG00000142920 ADC
ENST00000462920 0.680253395508492 0.435320717277861 0.097091814935631 ENSG00000142920 ADC
ENST00000471119 0.54242943399385 0.276460538474693 0.0993676251608118 ENSG00000142920 ADC
ENST00000477570 0.680525429701982 0.435659593679421 0.08937535704545 ENSG00000142920 ADC
ENST00000483027 0.646371086643946 0.392470005858372 0.0990407665980308 ENSG00000142920 ADC
ENST00000492420 0.747146321802225 0.527690181949267 0.0758056608925833 ENSG00000142920 ADC
ENST00000398167 0.542455307382424 0.276535610009253 0.099361317411558 ENSG00000142920 ADC
ENST00000373443 0.54242943399385 0.276460538474693 0.0993676251608118 ENSG00000142920 ADC
ENST00000497710 0.663882235578876 0.414421507532257 0.101748877690256 ENSG00000142920 ADC
ENST00000473089 0.680525429701982 0.435659593679421 0.08937535704545 ENSG00000142920 ADC
ENST00000484656 0.357186157339965 0.128224122573647 0.138998066325337 ENSG00000142920 ADC
ENST00000373440 0.548837834914133 0.282949602090308 0.123425770584031 ENSG00000142920 ADC
ENST00000373441 0.462511232114309 0.205005295193341 0.117377805255053 ENSG00000142920 ADC
ENST00000478204 0.533569573149101 0.268381328961729 0.103506332271252 ENSG00000142920 ADC
ENST00000291416 0.994074245476456 0.985318135495718 0.00166175572610141 ENSG00000116525 TRIM62
ENST00000543586 0.946095373424504 0.879561035633857 -0.0160486235926055 ENSG00000116525 TRIM62
ENST00000485148 0.997066640011558 0.992883317973596 -0.000934057517337426 ENSG00000116525 TRIM62
ENST00000483388 0.908769657713765 0.804470823779572 0.0168021765425484 ENSG00000160094 ZNF362
ENST00000539719 0.910613250740432 0.808408028300576 0.0124667179980173 ENSG00000160094 ZNF362
ENST00000490959 0.861260497883169 0.713920346656852 0.0277643039533972 ENSG00000160094 ZNF362
ENST00000373428 0.93768537153794 0.861786820409078 0.0104931197201033 ENSG00000160094 ZNF362
ENST00000543783 0.739034462795372 0.516250284180961 -0.0648391131583194 ENSG00000256142 AL513327.1
ENST00000588828 0.000156557220028732 2.21462019836629e-06 0.311186457624636 ENSG00000225313 RP11-415J8.3
ENST00000457957 0.000157655951247579 2.23493468437256e-06 0.310869188867499 ENSG00000225313 RP11-415J8.3
ENST00000587696 0.000253997691527689 4.00046812639085e-06 0.304596209387065 ENSG00000225313 RP11-415J8.3
ENST00000431992 3.66188648149161e-06 2.83016521357122e-08 0.318514936883546 ENSG00000134686 PHC2
ENST00000485928 5.00165025646289e-07 3.10865247851514e-09 0.333404644915772 ENSG00000134686 PHC2
ENST00000373418 4.85668514376515e-07 2.97935099777947e-09 0.333234426076583 ENSG00000134686 PHC2
ENST00000373422 5.19584101931639e-07 3.26604408696725e-09 0.33256870377927 ENSG00000134686 PHC2
ENST00000257118 3.66188648149161e-06 2.83016521357122e-08 0.318514936883546 ENSG00000134686 PHC2
ENST00000419414 0.000515949876527658 9.32354863598425e-06 0.281553223449997 ENSG00000134686 PHC2
ENST00000467894 6.64543815523206e-07 4.29122944915147e-09 0.344277584175967 ENSG00000134686 PHC2
ENST00000373416 5.2875551087479e-06 4.29466140240948e-08 0.330576254839335 ENSG00000134686 PHC2
ENST00000486897 1.14683503570658e-06 7.7527163879227e-09 0.337042976271832 ENSG00000134686 PHC2
ENST00000493483 7.51127200291055e-07 4.94885594727184e-09 0.339344758621302 ENSG00000134686 PHC2
ENST00000473158 0.00813870345777215 0.00035482779551244 0.293659272213482 ENSG00000134686 PHC2
ENST00000583214 0.240444158654027 0.0639017123827387 0.244173758013105 ENSG00000266239 MIR3605
ENST00000432703 0.660141826162383 0.409346996125 0.127756793585105 ENSG00000233246 RP11-415J8.5
ENST00000468406 0.908807518668507 0.804649078755475 0.0309885222253114 ENSG00000134686 PHC2
ENST00000484692 0.738241921200378 0.515233930851863 0.0762546283651153 ENSG00000134686 PHC2
ENST00000361328 0.411264082159367 0.165593818066584 0.148184454898061 ENSG00000121903 ZSCAN20
ENST00000373413 0.911159082869746 0.809503237445041 0.0296075022646867 ENSG00000121903 ZSCAN20
ENST00000480917 0.801313971080303 0.610758240794142 -0.0666040071810064 ENSG00000121903 ZSCAN20
ENST00000241312 0.290405802089979 0.088999059969943 -0.328925851059673 ENSG00000121904 CSMD2
ENST00000373381 0.290405802089979 0.088999059969943 -0.328925851059673 ENSG00000121904 CSMD2
ENST00000426886 0.641628483925059 0.386481610132499 -0.0647857490245437 ENSG00000163866 SMIM12
ENST00000521580 0.733575565287668 0.508361035108645 -0.0509637037340705 ENSG00000163866 SMIM12
ENST00000446026 0.362066207025635 0.131324532656262 -0.116609485217203 ENSG00000163866 SMIM12
ENST00000456842 0.458129754563311 0.201161816436528 -0.09875021234378 ENSG00000163866 SMIM12
ENST00000423898 0.425660789788231 0.176328376211778 -0.10704849342071 ENSG00000163866 SMIM12
ENST00000417239 0.259135271754084 0.0728800938111726 -0.155865620635946 ENSG00000163866 SMIM12
ENST00000417456 0.454492350477019 0.198358619247449 -0.159341642630314 ENSG00000241014 RP11-244H3.1
ENST00000487874 0.28541198161363 0.0862513486185723 0.115763513619186 ENSG00000271741 RP11-244H3.4
ENST00000373337 0.286856620727012 0.0870720160017699 -0.227400972801269 ENSG00000243749 ZMYM6NB
ENST00000373340 0.123154914888135 0.0212088438180662 0.160963959107049 ENSG00000163867 ZMYM6
ENST00000493328 0.0913676724570026 0.0131045093148528 0.182181765004822 ENSG00000163867 ZMYM6
ENST00000357182 0.1469358423609 0.0282457483979701 0.164301738773876 ENSG00000163867 ZMYM6
ENST00000415531 0.924779897883584 0.835648181319437 0.0206548107818104 ENSG00000163867 ZMYM6
ENST00000317538 0.916690395100128 0.820582698724494 -0.0235372714037903 ENSG00000163867 ZMYM6
ENST00000460607 0.943443023078118 0.873234246271353 -0.016570299138344 ENSG00000163867 ZMYM6
ENST00000373333 0.935099075911373 0.857038951173547 -0.0207199754492348 ENSG00000163867 ZMYM6
ENST00000471566 0.887905090675042 0.764326998345387 0.0446206609628994 ENSG00000163867 ZMYM6
ENST00000417119 0.64321650399807 0.388801016416143 0.0679844304017354 ENSG00000197056 ZMYM1
ENST00000359858 0.144190769528876 0.0274281217819203 0.16179176407569 ENSG00000197056 ZMYM1
ENST00000466390 0.724063573605512 0.494584674821528 0.0785126696563656 ENSG00000197056 ZMYM1
ENST00000488455 0.108515938998759 0.017331842098971 0.171484048358389 ENSG00000197056 ZMYM1
ENST00000475654 0.575231853322775 0.309836216542896 0.0813313681933855 ENSG00000197056 ZMYM1
ENST00000373329 0.144190769528876 0.0274281217819203 0.16179176407569 ENSG00000197056 ZMYM1
ENST00000373330 0.147421301874268 0.0284234207859409 0.160755293424357 ENSG00000197056 ZMYM1
ENST00000468598 0.00366709222588302 0.000117770525521745 0.319909064720379 ENSG00000116560 SFPQ
ENST00000460428 0.0287513942374876 0.00225649110720491 0.206840064230274 ENSG00000116560 SFPQ
ENST00000470472 0.0509878068434893 0.00535441165589124 0.181316791397381 ENSG00000116560 SFPQ
ENST00000466745 0.00561569065037939 0.000209927594915354 0.339611164143878 ENSG00000116560 SFPQ
ENST00000466213 0.00776494922835952 0.000333675563394408 0.331024771593378 ENSG00000116560 SFPQ
ENST00000490668 0.00620181033356311 0.000243539524555575 0.305032192286254 ENSG00000116560 SFPQ
ENST00000485365 0.00908402356076366 0.000413822546204235 0.299986701101177 ENSG00000116560 SFPQ
ENST00000357214 0.126795000337365 0.0222563854755691 0.140781142014019 ENSG00000116560 SFPQ
ENST00000373297 0.509855469556066 0.245985549023721 0.065626248082724 ENSG00000146463 ZMYM4
ENST00000314607 0.509855469556066 0.245985549023721 0.065626248082724 ENSG00000146463 ZMYM4
ENST00000441447 0.655269883763325 0.403458641187892 -0.0804216610918354 ENSG00000146463 ZMYM4
ENST00000432683 0.0788444564282364 0.0104240732225241 0.263227252980849 ENSG00000227409 ZMYM4-AS1
ENST00000457946 0.113579731366601 0.0186715355828922 0.129460793470711 ENSG00000146463 ZMYM4
ENST00000482131 0.316721519811729 0.103224376941447 0.197475013377208 ENSG00000146463 ZMYM4
ENST00000470175 0.713733489342446 0.480170899409594 0.0923652982584221 ENSG00000146463 ZMYM4
ENST00000492456 0.241120230946475 0.0642750151822974 0.270122751723817 ENSG00000146463 ZMYM4
ENST00000325722 0.994990928687657 0.98806399744228 -0.000771099514852178 ENSG00000142687 KIAA0319L
ENST00000373266 0.542581745923414 0.276653131642701 0.0678347788571169 ENSG00000142687 KIAA0319L
ENST00000426982 0.959397281121482 0.907008470011316 0.00620582277779761 ENSG00000142687 KIAA0319L
ENST00000461312 0.699907765450178 0.462297443850132 0.0571083029612452 ENSG00000142687 KIAA0319L
ENST00000485551 0.331385239065049 0.112032584608531 0.0923206038765318 ENSG00000142687 KIAA0319L
ENST00000473423 0.642827801488155 0.388233928183679 0.124699335232878 ENSG00000142687 KIAA0319L
ENST00000473844 0.924045377360558 0.834178773834632 0.0227413642868523 ENSG00000142687 KIAA0319L
ENST00000474856 0.626733587578492 0.36854294899317 -0.109356208054985 ENSG00000142687 KIAA0319L
ENST00000492544 0.572010835869124 0.306346774504678 0.120900893706768 ENSG00000142687 KIAA0319L
ENST00000440579 0.864061948515506 0.718928766727496 -0.0237911252112288 ENSG00000142687 KIAA0319L
ENST00000431916 0.816937867673196 0.636951918156792 -0.0414882090481071 ENSG00000142687 KIAA0319L
ENST00000482929 0.740942369335731 0.518774039564876 -0.0475070853969424 ENSG00000142687 KIAA0319L
ENST00000478463 0.725114095386115 0.496366354909859 -0.0548699528503624 ENSG00000142687 KIAA0319L
ENST00000470388 0.725013466311114 0.496224319068665 -0.0548739569907559 ENSG00000142687 KIAA0319L
ENST00000492888 0.615857428270324 0.355644277667428 -0.0763959865788257 ENSG00000142687 KIAA0319L
ENST00000469892 0.55607526635153 0.290533821041105 -0.090125227136008 ENSG00000142687 KIAA0319L
ENST00000494948 0.554612858042322 0.288920669487576 -0.0883463248176601 ENSG00000142687 KIAA0319L
ENST00000476329 0.957015259568289 0.90223513626204 0.012336088444037 ENSG00000142687 KIAA0319L
ENST00000373253 0.81909472609578 0.64063108323254 -0.0318538750775714 ENSG00000020129 NCDN
ENST00000356090 0.808717837416914 0.622961851009795 -0.0336166874948768 ENSG00000020129 NCDN
ENST00000373243 0.808791866166518 0.623116801533059 -0.0336008002471097 ENSG00000020129 NCDN
ENST00000459931 0.459478452607169 0.202314976862072 -0.116318548261343 ENSG00000020129 NCDN
ENST00000437806 0.318620930924833 0.104273023030003 -0.153832775411848 ENSG00000020129 NCDN
ENST00000423723 0.898423284810459 0.785085724548809 -0.0231959216104985 ENSG00000020129 NCDN
ENST00000373235 7.26496666356124e-05 8.76683731333479e-07 0.526041568730995 ENSG00000116819 TFAP2E
ENST00000373237 0.878137507852294 0.744039262638902 0.0187060221537738 ENSG00000126067 PSMB2
ENST00000270815 0.730035198145036 0.503918818402562 -0.0376735871580509 ENSG00000142686 C1orf216
ENST00000503824 0.468928558955119 0.210341505438021 -0.16950390054305 ENSG00000142686 C1orf216
ENST00000453178 0.975290456974809 0.941902791944817 -0.00799852880383901 ENSG00000142686 C1orf216
ENST00000251195 0.108187377437317 0.0172480224282577 0.168989050807531 ENSG00000092853 CLSPN
ENST00000466308 0.284184040278577 0.0856529108898271 0.247498172574427 ENSG00000092853 CLSPN
ENST00000318121 0.180924092172722 0.0396053828917011 0.149172536502709 ENSG00000092853 CLSPN
ENST00000373220 0.180924092172722 0.0396053828917011 0.149172536502709 ENSG00000092853 CLSPN
ENST00000520551 0.180924092172722 0.0396053828917011 0.149172536502709 ENSG00000092853 CLSPN
ENST00000373226 0.529630736609802 0.264225049040201 0.138554602036422 ENSG00000232335 RP11-435D7.3
ENST00000373210 0.315508971501879 0.102450210846072 0.0943474945095085 ENSG00000134698 AGO4
ENST00000488778 0.957015259568289 0.902248709491214 -0.0165770374143069 ENSG00000134698 AGO4
ENST00000496257 0.00467193878772624 0.000163334724697273 0.44817994552317 ENSG00000134698 AGO4
ENST00000373206 0.431368412008752 0.180802082546393 0.104371229659379 ENSG00000092847 AGO1
ENST00000373204 0.086274348608743 0.0120178754819577 0.171524090981118 ENSG00000092847 AGO1
ENST00000324350 0.78668611952356 0.586842263504731 -0.0660804464939301 ENSG00000126070 AGO3
ENST00000373191 0.884403560489712 0.75646015618579 -0.0258228378140691 ENSG00000126070 AGO3
ENST00000397828 0.828391111535552 0.655989160456203 -0.0538577827246914 ENSG00000126070 AGO3
ENST00000246314 0.734346052574367 0.509353239690973 -0.0601013317682111 ENSG00000126070 AGO3
ENST00000373178 0.514118524077062 0.249710350790906 -0.11344521315655 ENSG00000116863 ADPRHL2
ENST00000373166 0.865652713868494 0.721896762922453 -0.0208087099685356 ENSG00000054116 TRAPPC3
ENST00000462715 0.792603713860578 0.596243904432479 -0.0328645404400661 ENSG00000054116 TRAPPC3
ENST00000373163 0.851457498608712 0.69639287210936 -0.0227570872752649 ENSG00000054116 TRAPPC3
ENST00000373162 0.737165310589442 0.513322453890275 -0.0380819930727953 ENSG00000054116 TRAPPC3
ENST00000469757 0.827498883982923 0.654194932331063 -0.0282498085142042 ENSG00000054116 TRAPPC3
ENST00000373159 0.643313760613268 0.388872786190246 -0.0556108054331785 ENSG00000054116 TRAPPC3
ENST00000497251 0.613575605296779 0.352862773564042 -0.0668222664657161 ENSG00000054116 TRAPPC3
ENST00000429533 0.0131518056427356 0.000705023089060291 -0.196145976646951 ENSG00000116871 MAP7D1
ENST00000316156 0.00105171847202647 2.27086552465079e-05 -0.203013081772645 ENSG00000116871 MAP7D1
ENST00000527764 0.305437319293844 0.0968199721550049 -0.141883391630239 ENSG00000116871 MAP7D1
ENST00000373150 0.0010579893745497 2.2897430238915e-05 -0.202405505064801 ENSG00000116871 MAP7D1
ENST00000373151 0.00105904910131384 2.29417362403851e-05 -0.202403688517163 ENSG00000116871 MAP7D1
ENST00000530729 0.0162108776659096 0.000957738163187003 -0.236254669268105 ENSG00000116871 MAP7D1
ENST00000462118 0.00832740328262211 0.000367050426472961 -0.283886197699445 ENSG00000116871 MAP7D1
ENST00000474796 0.0498953071200527 0.00516366664780277 -0.186298638708321 ENSG00000116871 MAP7D1
ENST00000530975 0.55607526635153 0.29050469763265 -0.0861906739902072 ENSG00000116871 MAP7D1
ENST00000487131 0.162471438889933 0.0333212988088873 -0.160943435014045 ENSG00000116871 MAP7D1
ENST00000373148 0.00292229594554413 8.59490135430088e-05 -0.225619432770694 ENSG00000116871 MAP7D1
ENST00000532131 0.020298934496514 0.00135277075551124 -0.224025490295364 ENSG00000116871 MAP7D1
ENST00000487114 0.000270288722150317 4.27886919770607e-06 -0.310782063995305 ENSG00000116871 MAP7D1
ENST00000354618 0.610330306618878 0.349356220856385 0.0510260432338265 ENSG00000054118 THRAP3
ENST00000469141 0.683877327825657 0.439730548048889 0.0431374528775148 ENSG00000054118 THRAP3
ENST00000478853 0.608967546487983 0.347650540785953 -0.0771214080724755 ENSG00000054118 THRAP3
ENST00000466743 0.261798207367285 0.0741776115596463 0.165274019308861 ENSG00000054118 THRAP3
ENST00000373139 0.681841925692051 0.437534326483324 0.116681426059731 ENSG00000214193 SH3D21
ENST00000453908 0.721363064603574 0.490355988623583 0.0925347191452546 ENSG00000214193 SH3D21
ENST00000426732 0.721363064603574 0.490355988623583 0.0925347191452546 ENSG00000214193 SH3D21
ENST00000312808 0.689300602205919 0.448287767416199 0.102766356164496 ENSG00000214193 SH3D21
ENST00000505871 0.713629881805586 0.479883794022609 0.0966874764787332 ENSG00000214193 SH3D21
ENST00000480549 0.0903720784960119 0.0129092148736507 -0.187999423143548 ENSG00000214193 SH3D21
ENST00000474766 0.0429451090587509 0.00415711047522128 -0.260371818209853 ENSG00000214193 SH3D21
ENST00000270824 0.0334385863218024 0.00284112091913005 -0.285558819712374 ENSG00000142694 EVA1B
ENST00000490466 0.0148439950909793 0.000841266059529522 -0.335043526902132 ENSG00000142694 EVA1B
ENST00000373137 0.876635094076827 0.741430686412104 0.0505696367357151 ENSG00000116883 RP11-268J15.5
ENST00000359297 0.0745902443523773 0.00955006668785209 -0.17724036667863 ENSG00000196182 STK40
ENST00000373129 0.0452453993841022 0.00447427792438363 -0.198316896584822 ENSG00000196182 STK40
ENST00000373130 0.0452453993841022 0.00447427792438363 -0.198316896584822 ENSG00000196182 STK40
ENST00000373132 0.0452453993841022 0.00447427792438363 -0.198316896584822 ENSG00000196182 STK40
ENST00000460417 0.0891075902150147 0.012620926519623 -0.270345311094114 ENSG00000196182 STK40
ENST00000473733 0.0259052866838696 0.00193627714132746 -0.352456409139364 ENSG00000196182 STK40
ENST00000482458 0.0517784699779114 0.00547439619767338 -0.303735369829413 ENSG00000196182 STK40
ENST00000460017 0.0954409325353631 0.0140747714172682 -0.323600386024292 ENSG00000196182 STK40
ENST00000476041 0.239508229659806 0.0635112071196702 -0.164570997636443 ENSG00000181817 LSM10
ENST00000315732 0.296196687732448 0.0919470269630207 -0.150871091473374 ENSG00000181817 LSM10
ENST00000489912 0.504866114307276 0.241351176921621 -0.112800338968745 ENSG00000181817 LSM10
ENST00000235532 0.78492897741272 0.583911256829842 -0.0631823580067398 ENSG00000116885 OSCP1
ENST00000356637 0.795253294590182 0.600345587283323 -0.0605193651937714 ENSG00000116885 OSCP1
ENST00000433045 0.845644807295484 0.685659244493444 -0.0478218595199362 ENSG00000116885 OSCP1
ENST00000445843 0.734346052574367 0.509345865502048 -0.0772418977235068 ENSG00000116885 OSCP1
ENST00000315643 0.719121954718462 0.487330630189036 -0.0801216306299682 ENSG00000116885 OSCP1
ENST00000528112 0.940055187593429 0.866604335793694 -0.0227410904817237 ENSG00000116885 OSCP1
ENST00000354267 0.796827333819692 0.603101800599726 -0.0787210275579793 ENSG00000116885 OSCP1
ENST00000373116 0.0795538049251685 0.0105519500312404 -0.182287490331245 ENSG00000116898 MRPS15
ENST00000488606 0.217007139798087 0.0538141360414589 -0.17424365069636 ENSG00000116898 MRPS15
ENST00000477040 0.248063922798225 0.0673027099317358 -0.200453794910639 ENSG00000116898 MRPS15
ENST00000462067 0.0774828146278721 0.0101451351053455 -0.18310907781885 ENSG00000116898 MRPS15
ENST00000373087 0.991792183011979 0.979173503523546 0.00371850122026372 ENSG00000163874 ZC3H12A
ENST00000373075 0.841586185421327 0.678718948729827 0.0258020767929953 ENSG00000163875 MEAF6
ENST00000296214 0.884924784497431 0.757557973034972 0.0196726799250666 ENSG00000163875 MEAF6
ENST00000373074 0.901012750067917 0.789803207518847 0.0172477817004972 ENSG00000163875 MEAF6
ENST00000475828 0.894283080901757 0.776754453596041 0.0182267322825907 ENSG00000163875 MEAF6
ENST00000487788 0.87648412765372 0.741159614359641 0.0212241812653044 ENSG00000163875 MEAF6
ENST00000373073 0.917544794208183 0.822078883079501 -0.0153189959453028 ENSG00000163875 MEAF6
ENST00000487792 0.845717162555746 0.685893505699603 -0.028954088571947 ENSG00000163875 MEAF6
ENST00000448519 0.795800687195692 0.601250077651103 -0.0397627244053423 ENSG00000163875 MEAF6
ENST00000485039 0.239905245136214 0.0637173515867576 -0.168698366523779 ENSG00000163875 MEAF6
ENST00000296215 0.538737341536176 0.273105712290281 0.0991095892144861 ENSG00000163877 SNIP1
ENST00000468040 0.835741794926241 0.668174224736869 -0.052586267399585 ENSG00000163877 SNIP1
ENST00000490029 0.0310347960377891 0.0025266596969955 -0.40916713050018 ENSG00000134697 GNL2
ENST00000373062 0.129844277668105 0.0230313729193055 -0.123525180195244 ENSG00000134697 GNL2
ENST00000462812 0.131327305854355 0.0234772851159554 -0.174440184559188 ENSG00000134697 GNL2
ENST00000479255 0.0589204955165939 0.00665059995382841 -0.325064919129268 ENSG00000134697 GNL2
ENST00000538069 0.911058323314666 0.809291692732389 -0.0230014691690299 ENSG00000134697 GNL2
ENST00000469191 0.866613823970757 0.723485395394945 -0.0418960105610849 ENSG00000134697 GNL2
ENST00000489146 0.994692118074525 0.987024770861059 -0.00212166947966735 ENSG00000134697 GNL2
ENST00000463351 0.33634286316776 0.114898152277407 -0.159429166151477 ENSG00000134697 GNL2
ENST00000488496 0.460849603415249 0.203597589925842 -0.138554636529155 ENSG00000134697 GNL2
ENST00000358011 0.515077716394109 0.250665854393933 0.119032506462641 ENSG00000116922 C1orf109
ENST00000494120 0.442932520887766 0.189601092021631 0.133871474999118 ENSG00000116922 C1orf109
ENST00000609516 0.589260854648722 0.325323883773434 0.145228984871064 ENSG00000116922 C1orf109
ENST00000464178 0.301012111919045 0.0943997988383504 0.20104246023599 ENSG00000116922 C1orf109
ENST00000464085 0.354111882708873 0.12613701715404 0.183444034527511 ENSG00000116922 C1orf109
ENST00000491981 0.269279444030778 0.077960109039553 0.20820342381538 ENSG00000116922 C1orf109
ENST00000461359 0.478809875667771 0.218677331699828 0.161779242058162 ENSG00000116922 C1orf109
ENST00000477060 0.511603944286332 0.247548237997739 0.150493843135784 ENSG00000116922 C1orf109
ENST00000486637 0.681427853214248 0.436972843343872 0.106000526689142 ENSG00000116922 C1orf109
ENST00000491797 0.887201433764293 0.762616730549355 0.045165142286564 ENSG00000116922 C1orf109
ENST00000488137 0.865885377645349 0.72227443801469 0.0517207214770746 ENSG00000116922 C1orf109
ENST00000373055 0.919274529072254 0.825794613291848 0.0172334357246843 ENSG00000134690 CDCA8
ENST00000327331 0.919274529072254 0.825794613291848 0.0172334357246843 ENSG00000134690 CDCA8
ENST00000373044 0.771148795539511 0.562479328501804 0.0509478359211675 ENSG00000196449 YRDC
ENST00000373043 0.460260028216132 0.203069984162469 -0.127063334937876 ENSG00000197982 C1orf122
ENST00000419397 0.441370953273974 0.188525975279237 -0.146872779630788 ENSG00000197982 C1orf122
ENST00000468084 0.40904180448395 0.163842663270069 -0.142814974613634 ENSG00000197982 C1orf122
ENST00000373042 0.193742769580549 0.0444405577952416 -0.209666393298734 ENSG00000197982 C1orf122
ENST00000446260 0.226438910982472 0.0576726844641921 -0.198342120504936 ENSG00000197982 C1orf122
ENST00000373036 0.479747037396233 0.219468380659515 -0.0798195795970404 ENSG00000188786 MTF1
ENST00000373027 0.0572853636019055 0.00635444388049106 0.177021479256327 ENSG00000204084 INPP5B
ENST00000373023 0.115447313821461 0.0191299778520029 0.150152937326988 ENSG00000204084 INPP5B
ENST00000373026 0.0830327424430224 0.0113074525002621 0.166305967129826 ENSG00000204084 INPP5B
ENST00000373024 0.0829031481924895 0.0112856219331161 0.166095776641191 ENSG00000204084 INPP5B
ENST00000470364 0.00125991920723837 2.83609261469344e-05 0.478796848487751 ENSG00000204084 INPP5B
ENST00000474758 0.000288541746919562 4.62314267950343e-06 0.52932628004432 ENSG00000204084 INPP5B
ENST00000458109 0.00178474289277792 4.40875263841937e-05 0.394235629318506 ENSG00000204084 INPP5B
ENST00000467066 0.0985073272542722 0.0148512334145181 0.341680467795329 ENSG00000204084 INPP5B
ENST00000373021 0.942789843683691 0.871645439208875 -0.0199739714069528 ENSG00000204084 INPP5B
ENST00000491406 0.90688044963724 0.800768913355226 -0.0370367850432772 ENSG00000204084 INPP5B
ENST00000373019 0.894141448683971 0.776473388403601 -0.014026581430464 ENSG00000183431 SF3A3
ENST00000448721 0.782498436507136 0.579734530043365 -0.0276968936984071 ENSG00000183431 SF3A3
ENST00000487062 0.99026469818911 0.97471796906336 0.00391991876186291 ENSG00000183431 SF3A3
ENST00000460925 0.920422811463257 0.828003561449642 0.0171081702126753 ENSG00000183431 SF3A3
ENST00000489537 0.661391364542686 0.411038564370015 -0.049021242801076 ENSG00000183431 SF3A3
ENST00000461869 0.694983145530513 0.456323961323765 -0.0435463133200854 ENSG00000183431 SF3A3
ENST00000470585 0.617548729956869 0.357652501735673 -0.0544362649760522 ENSG00000183431 SF3A3
ENST00000488934 0.777444451455286 0.571926845909554 0.0687868827061264 ENSG00000183431 SF3A3
ENST00000462258 0.511305628525951 0.247205084276281 -0.0754721170007429 ENSG00000183431 SF3A3
ENST00000485803 0.942245212354583 0.870771818821255 -0.0170891634692096 ENSG00000183386 FHL3
ENST00000373016 0.942415914053928 0.871100728500312 -0.0170370940405573 ENSG00000183386 FHL3
ENST00000475084 0.945305395789227 0.877558985256401 -0.0165843246756907 ENSG00000183386 FHL3
ENST00000477194 0.863484221228531 0.717972364782795 -0.0382769848152643 ENSG00000183386 FHL3
ENST00000483182 0.344964549925566 0.120160336966435 0.127334854333999 ENSG00000183520 UTP11L
ENST00000486563 0.548683619978813 0.282681871874546 0.103264662660397 ENSG00000183520 UTP11L
ENST00000373014 0.643566290376341 0.389203983232841 0.0614035086769772 ENSG00000183520 UTP11L
ENST00000537711 0.528789830166909 0.263427656061753 0.0789155318995417 ENSG00000183520 UTP11L
ENST00000488453 0.705739980653923 0.469672296517133 0.0560597343311416 ENSG00000183520 UTP11L
ENST00000373001 0.875452452185027 0.73924429878926 0.0227783989651599 ENSG00000116954 RRAGC
ENST00000474456 0.833277374460916 0.664194730578404 0.0453787169762771 ENSG00000116954 RRAGC
ENST00000493015 0.915346376213085 0.817974157005025 -0.02117231136944 ENSG00000116954 RRAGC
ENST00000496778 0.897913160529933 0.784069321044718 0.0344484988836927 ENSG00000116954 RRAGC
ENST00000433671 0.986917344956309 0.967748777501224 -0.00309736903471432 ENSG00000228436 RP5-864K19.4
ENST00000456813 0.972712878728579 0.936167398015334 -0.00615551927184627 ENSG00000228436 RP5-864K19.4
ENST00000397572 0.92292643551535 0.832152587068623 -0.0164595030362373 ENSG00000214114 MYCBP
ENST00000494695 0.695874905392219 0.457372875735891 -0.0657830175820076 ENSG00000214114 MYCBP
ENST00000495043 0.801949484249388 0.611784751991322 -0.0442328738060159 ENSG00000214114 MYCBP
ENST00000489803 0.801118620696976 0.610488099861574 0.044201166552097 ENSG00000214114 MYCBP
ENST00000454994 0.801331997017573 0.610788150484765 0.0441934649930496 ENSG00000131233 GJA9
ENST00000489575 0.801331997017573 0.610788150484765 0.0441934649930496 ENSG00000214114 MYCBP
ENST00000465771 0.971677551346283 0.933804960202507 -0.00778261596154188 ENSG00000214114 MYCBP
ENST00000462027 0.899901621256352 0.787630758861012 0.0252262357134106 ENSG00000214114 MYCBP
ENST00000372990 0.623758833443503 0.364935934869258 -0.139760776832454 ENSG00000158315 RHBDL2
ENST00000289248 0.725950679444388 0.497676627382451 -0.104887296313611 ENSG00000158315 RHBDL2
ENST00000538156 0.725950679444388 0.497676627382451 -0.104887296313611 ENSG00000158315 RHBDL2
ENST00000372985 0.71509456518171 0.481946218587671 -0.10876689258259 ENSG00000158315 RHBDL2
ENST00000432648 0.227300071561445 0.0580456741554436 0.112517818714645 ENSG00000174574 AKIRIN1
ENST00000446189 0.306179735253463 0.0972530218191146 0.104736979762622 ENSG00000174574 AKIRIN1
ENST00000372984 0.25459098198101 0.0705100122439374 0.1122897628764 ENSG00000174574 AKIRIN1
ENST00000531822 0.549315353381088 0.283395310803864 0.0784385357880764 ENSG00000174574 AKIRIN1
ENST00000372967 0.0670949915940053 0.00812497189122551 -0.222872168923848 ENSG00000168653 NDUFS5
ENST00000372969 0.0670949915940053 0.00812497189122551 -0.222872168923848 ENSG00000168653 NDUFS5
ENST00000545844 0.716048249857418 0.483308218813708 0.0392386366441657 ENSG00000127603 MACF1
ENST00000567887 0.716661006592478 0.484017554073546 0.0391747927647352 ENSG00000127603 MACF1
ENST00000372915 0.715636490884035 0.482723027328563 0.0392859830959631 ENSG00000127603 MACF1
ENST00000539005 0.716048249857418 0.483308218813708 0.0392386366441657 ENSG00000127603 MACF1
ENST00000317713 0.716048249857418 0.483308218813708 0.0392386366441657 ENSG00000127603 MACF1
ENST00000361689 0.715636490884035 0.482723027328563 0.0392859830959631 ENSG00000127603 MACF1
ENST00000524432 0.299254709992315 0.0935822193545972 -0.140830563849939 ENSG00000127603 MACF1
ENST00000467673 0.246407359961981 0.0665400064778124 -0.235755946740579 ENSG00000127603 MACF1
ENST00000564288 0.515715693814566 0.25112202580122 0.0681833813398315 ENSG00000127603 MACF1
ENST00000494012 0.363661704282163 0.132323677911913 -0.22098290949436 ENSG00000127603 MACF1
ENST00000536367 0.22108284049464 0.0555425740610464 -0.2274201310266 ENSG00000127603 MACF1
ENST00000480624 0.31346639820906 0.101278576580304 -0.227004302155225 ENSG00000127603 MACF1
ENST00000469366 0.618655900618089 0.358942891395936 -0.134569463323669 ENSG00000127603 MACF1
ENST00000496804 0.993627333516548 0.983852569361423 0.00145468248342392 ENSG00000127603 MACF1
ENST00000530262 0.757921443685282 0.54333015639036 0.0399561463994378 ENSG00000127603 MACF1
ENST00000485063 0.523009418297961 0.257849467145436 0.143679939613361 ENSG00000127603 MACF1
ENST00000472385 0.817004552336357 0.637176336404547 -0.0499641636896477 ENSG00000127603 MACF1
ENST00000484393 0.464437685325075 0.206649488806999 -0.145102222609432 ENSG00000127603 MACF1
ENST00000476350 0.609151646209556 0.347813256318971 0.0644078185511734 ENSG00000127603 MACF1
ENST00000372925 0.432766326275141 0.181837746480229 0.0828065885195335 ENSG00000127603 MACF1
ENST00000289893 0.40110421850991 0.157769035267431 0.0882820678002556 ENSG00000127603 MACF1
ENST00000530275 0.572734488885587 0.307161960047063 0.0830692636002147 ENSG00000255103 KIAA0754
ENST00000482035 0.733516057697684 0.508171777801617 0.0539322792132192 ENSG00000127603 MACF1
ENST00000473843 0.72067421263712 0.489473263549634 0.0738844351544773 ENSG00000127603 MACF1
ENST00000469490 0.50855395020703 0.244860527709112 0.0936008866286176 ENSG00000127603 MACF1
ENST00000487656 0.516024330474218 0.251412889285135 0.137962776500225 ENSG00000127603 MACF1
ENST00000360115 0.417250601846849 0.169954967627784 0.107310707388505 ENSG00000127603 MACF1
ENST00000497964 0.406258745092932 0.161575478141409 0.127439687854968 ENSG00000127603 MACF1
ENST00000446276 0.47732187151918 0.217217547710441 0.097470701604967 ENSG00000127603 MACF1
ENST00000442046 0.496737297114908 0.234143245389458 0.0943724085611943 ENSG00000127603 MACF1
ENST00000422234 0.701955541440423 0.464942676826329 0.0707649015494101 ENSG00000127603 MACF1
ENST00000462496 0.75965483588521 0.545787062522969 0.0586203384404466 ENSG00000127603 MACF1
ENST00000462103 0.875004238509834 0.738505072374281 -0.0407088256629612 ENSG00000127603 MACF1
ENST00000496360 0.575782420245595 0.310369239528352 0.096341607504743 ENSG00000127603 MACF1
ENST00000497807 0.555674227604833 0.290056665406827 0.0946865875870156 ENSG00000127603 MACF1
ENST00000458207 0.632469141846657 0.375406308851239 0.124311217902153 ENSG00000182109 RP11-69E11.4
ENST00000450157 0.687829156983128 0.445980570672279 0.102589423985877 ENSG00000182109 RP11-69E11.4
ENST00000431553 0.739529711331758 0.516926873320232 0.0869665403466598 ENSG00000182109 RP11-69E11.4
ENST00000417869 0.898363328374844 0.784834667242892 0.0354344587822316 ENSG00000182109 RP11-69E11.4
ENST00000440190 0.974084225136616 0.939382043644746 0.00965788662056871 ENSG00000182109 RP11-69E11.4
ENST00000427240 0.568832062436165 0.303309505899474 0.110563047197858 ENSG00000243970 PPIEL
ENST00000482028 0.673651870025355 0.427041855618618 0.0778028973772613 ENSG00000090621 PABPC4
ENST00000372856 0.86335397059963 0.717772372990383 0.0164658387054397 ENSG00000090621 PABPC4
ENST00000372857 0.863145197513996 0.717390533011856 0.0164704971855821 ENSG00000090621 PABPC4
ENST00000372858 0.786586829739401 0.586684204728292 0.0252387812472332 ENSG00000090621 PABPC4
ENST00000372862 0.845733894680247 0.685959918735396 0.0183693892612208 ENSG00000090621 PABPC4
ENST00000468476 0.734080404468956 0.508938180038087 0.0420979681698207 ENSG00000090621 PABPC4
ENST00000437136 0.639756848640154 0.384360177500761 0.0560689633692749 ENSG00000090621 PABPC4
ENST00000492468 0.603272235478994 0.340946011811791 0.0633662415382215 ENSG00000090621 PABPC4
ENST00000530186 0.335787559338865 0.114528676473319 0.156475181955432 ENSG00000090621 PABPC4
ENST00000421687 0.58020814873032 0.315554287964633 0.048460269065002 ENSG00000090621 PABPC4
ENST00000484555 0.783356569733025 0.581065925447859 0.0491714719093659 ENSG00000090621 PABPC4
ENST00000525045 0.971708258734265 0.933854079208551 -0.00572447886346256 ENSG00000090621 PABPC4
ENST00000527718 0.867617978661505 0.724936485848357 0.018584855613863 ENSG00000090621 PABPC4
ENST00000477556 0.99982862236789 0.999226308196734 -8.17748769476631e-05 ENSG00000090621 PABPC4
ENST00000461578 0.526399777831809 0.261184802438664 -0.106129265228344 ENSG00000090621 PABPC4
ENST00000483770 0.831569671506446 0.661186896123339 -0.0375027463937054 ENSG00000090621 PABPC4
ENST00000525669 0.965044679345822 0.919437982865066 0.00583780530496167 ENSG00000090621 PABPC4
ENST00000470443 0.711276318642898 0.476861070364184 0.0344851650849523 ENSG00000090621 PABPC4
ENST00000415255 0.812482551058004 0.629354061706824 0.024269448249537 ENSG00000228060 RP11-69E11.8
ENST00000513632 0.991077712717928 0.977263766413517 0.00199543028493757 ENSG00000090621 PABPC4
ENST00000525751 0.582765706011597 0.318119166177144 0.0623964563345834 ENSG00000090621 PABPC4
ENST00000474378 0.432606726134879 0.181740132337258 0.0782394810332734 ENSG00000090621 PABPC4
ENST00000529216 0.674594046733749 0.428016789607663 0.0492280865994033 ENSG00000090621 PABPC4
ENST00000492519 0.835776369121882 0.668303674004029 0.0286718040063278 ENSG00000090621 PABPC4
ENST00000451091 0.984440361228134 0.96162493700942 -0.00303064899532757 ENSG00000090621 PABPC4
ENST00000531243 0.6709837115935 0.423559695009996 -0.0627303936220747 ENSG00000090621 PABPC4
ENST00000470018 0.783523236984013 0.581347663509533 0.0542608246920142 ENSG00000084072 PPIE
ENST00000485507 0.815561608013135 0.634687999777322 0.052767298915534 ENSG00000084072 PPIE
ENST00000324379 0.88283479215239 0.75345283297517 0.0271159648406812 ENSG00000084072 PPIE
ENST00000356511 0.931270341767725 0.849248495823404 0.0160386410324404 ENSG00000084072 PPIE
ENST00000456578 0.835485603025041 0.667803389445286 0.0478850578271339 ENSG00000084072 PPIE
ENST00000495526 0.892181373626176 0.773078027333151 0.0249539919505703 ENSG00000084072 PPIE
ENST00000482751 0.892181373626176 0.773078027333151 0.0249539919505703 ENSG00000084072 PPIE
ENST00000372830 0.931270341767725 0.849248495823404 0.0160386410324404 ENSG00000084072 PPIE
ENST00000497370 0.93480762190967 0.856224096380973 0.0159095753813056 ENSG00000084072 PPIE
ENST00000372835 0.895515987641156 0.779307369263718 0.0245432954146541 ENSG00000084072 PPIE
ENST00000470213 0.94206284378941 0.870270604187939 0.0142270507368963 ENSG00000084072 PPIE
ENST00000474804 0.976094902228657 0.943953502414242 0.00619815666244591 ENSG00000084072 PPIE
ENST00000475350 0.892181373626176 0.773078027333151 0.0249539919505703 ENSG00000084072 PPIE
ENST00000480169 0.809750197305266 0.624624046357204 0.0480305355819646 ENSG00000084072 PPIE
ENST00000441669 0.787822010314341 0.588726270261842 0.0430346736265482 ENSG00000043514 TRIT1
ENST00000462797 0.787822010314341 0.588726270261842 0.0430346736265482 ENSG00000043514 TRIT1
ENST00000316891 0.787822010314341 0.588726270261842 0.0430346736265482 ENSG00000043514 TRIT1
ENST00000372818 0.787822010314341 0.588726270261842 0.0430346736265482 ENSG00000043514 TRIT1
ENST00000495175 0.878787294773346 0.745663835195027 0.0261663273794703 ENSG00000043514 TRIT1
ENST00000491865 0.878423021976857 0.744769449864084 0.0263324439016129 ENSG00000043514 TRIT1
ENST00000537223 0.98837946487483 0.970794029909881 0.00299375824718358 ENSG00000043514 TRIT1
ENST00000537440 0.98837946487483 0.970794029909881 0.00299375824718358 ENSG00000043514 TRIT1
ENST00000541099 0.98837946487483 0.970794029909881 0.00299375824718358 ENSG00000043514 TRIT1
ENST00000545233 0.98837946487483 0.970794029909881 0.00299375824718358 ENSG00000043514 TRIT1
ENST00000465417 0.684033333375682 0.440118103478276 0.0984837844044028 ENSG00000043514 TRIT1
ENST00000492612 0.908529816848924 0.803964232596967 0.0212117979047987 ENSG00000043514 TRIT1
ENST00000489945 0.8975293409177 0.783444379239569 0.0242161514679318 ENSG00000043514 TRIT1
ENST00000486825 0.94628102220498 0.880101128679978 0.0132430388143479 ENSG00000043514 TRIT1
ENST00000469476 0.651535399368647 0.398542897580729 0.0988135306936366 ENSG00000043514 TRIT1
ENST00000544981 0.756671645350124 0.541162496971606 -0.0621800333788796 ENSG00000043514 TRIT1
ENST00000372811 0.227812626019707 0.0582937918948027 -0.273668134689672 ENSG00000168389 MFSD2A
ENST00000420632 0.21858481464798 0.0545049800847779 -0.27551080041388 ENSG00000168389 MFSD2A
ENST00000372809 0.227812626019707 0.0582937918948027 -0.273668134689672 ENSG00000168389 MFSD2A
ENST00000483824 0.227812626019707 0.0582937918948027 -0.273668134689672 ENSG00000168389 MFSD2A
ENST00000372797 0.0721547915781713 0.00908174106791767 -0.0965733014140724 ENSG00000131236 CAP1
ENST00000372802 0.0706876356671959 0.00878255234641816 -0.0968389602905808 ENSG00000131236 CAP1
ENST00000449311 0.0219035556671774 0.00152468071705317 -0.146115769571105 ENSG00000131236 CAP1
ENST00000421589 0.0250214209706045 0.00183890819737348 -0.142750132652242 ENSG00000131236 CAP1
ENST00000414893 0.0262282137670403 0.00197380566389309 -0.130387639306666 ENSG00000131236 CAP1
ENST00000414281 0.0253026400154635 0.00187098166351117 -0.142552810556916 ENSG00000131236 CAP1
ENST00000420216 0.0294650569160424 0.00233702426992977 -0.140153650237643 ENSG00000131236 CAP1
ENST00000372792 0.0519545866210831 0.00550468781576206 -0.100067857033161 ENSG00000131236 CAP1
ENST00000372798 0.0720301704647089 0.00905473553712311 -0.0961291548168311 ENSG00000131236 CAP1
ENST00000340450 0.0746818501478286 0.00956665526002999 -0.0960648965855896 ENSG00000131236 CAP1
ENST00000372805 0.0803127971803558 0.0107377069693263 -0.0949013386223962 ENSG00000131236 CAP1
ENST00000435719 0.0237775511980515 0.00171558422997716 -0.138982337038464 ENSG00000131236 CAP1
ENST00000427843 0.0249933800855172 0.00183447455300005 -0.141148257043667 ENSG00000131236 CAP1
ENST00000417287 0.027471566328578 0.00211460463037122 -0.140902167542424 ENSG00000131236 CAP1
ENST00000424977 0.0262738168793632 0.00197972843029618 -0.141814810859453 ENSG00000131236 CAP1
ENST00000446031 0.0593719737528739 0.00672608006474829 -0.17897851588681 ENSG00000131236 CAP1
ENST00000479759 0.720955943522974 0.489888284413997 -0.0295569495452316 ENSG00000131236 CAP1
ENST00000461993 0.526376539133873 0.261104519839009 -0.0489831151926198 ENSG00000131236 CAP1
ENST00000494114 0.630513667815053 0.373125966287178 -0.0496249578196018 ENSG00000131236 CAP1
ENST00000433473 0.331631156922177 0.112173249232266 -0.0865582228303685 ENSG00000131238 PPT1
ENST00000529905 0.355338857971038 0.127043743199077 -0.0845676889368963 ENSG00000131238 PPT1
ENST00000530704 0.117856475571768 0.0198125444005471 -0.1484385298961 ENSG00000131238 PPT1
ENST00000372775 0.653949731334593 0.401758528507844 -0.0711127119487481 ENSG00000131238 PPT1
ENST00000449045 0.118909453110369 0.0201089455694657 -0.155057227400334 ENSG00000131238 PPT1
ENST00000439754 0.235301990224022 0.0617583400243947 -0.131916627577877 ENSG00000131238 PPT1
ENST00000530076 0.479430534332419 0.219224767053641 -0.0959267162074218 ENSG00000131238 PPT1
ENST00000527311 0.0859004580730347 0.0119458588211262 -0.172953370847005 ENSG00000131238 PPT1
ENST00000372779 0.0960420686105659 0.0142040200150788 -0.179737206796655 ENSG00000131238 PPT1
ENST00000526547 0.0572162366801918 0.00634331213126643 -0.231168549970094 ENSG00000131238 PPT1
ENST00000372771 0.638572124507948 0.382691059268476 -0.0531872113023666 ENSG00000117000 RLF
ENST00000372759 0.784242854954162 0.582712436808572 0.0278665920306401 ENSG00000084073 ZMPSTE24
ENST00000479131 0.654245395838603 0.402068719063812 -0.0711955543941111 ENSG00000084073 ZMPSTE24
ENST00000472583 0.660362475748067 0.409699920912236 -0.0657658395006926 ENSG00000084073 ZMPSTE24
ENST00000474142 0.431828520768618 0.181187046219905 0.124024767558188 ENSG00000084073 ZMPSTE24
ENST00000435168 0.50428169176944 0.240903888167889 0.108867601121395 ENSG00000084070 SMAP2
ENST00000372718 0.597303830714318 0.334254142959997 0.0718285154254225 ENSG00000084070 SMAP2
ENST00000372708 0.557138023803494 0.291698766398627 0.0827978371544025 ENSG00000084070 SMAP2
ENST00000539317 0.559150113735255 0.293416858524855 0.0858158918842806 ENSG00000084070 SMAP2
ENST00000372706 0.629837442924004 0.372306367922286 0.104297837366213 ENSG00000187815 ZFP69
ENST00000372705 0.686920581694853 0.444480469621663 0.090425317232121 ENSG00000187815 ZFP69
ENST00000450713 0.956513337082849 0.900858054314912 -0.0144849511341892 ENSG00000238287 RP11-656D10.3
ENST00000358527 0.98590195451281 0.96566883633744 -0.0052913369328402 ENSG00000164002 EXO5
ENST00000372703 0.98590195451281 0.96566883633744 -0.0052913369328402 ENSG00000164002 EXO5
ENST00000420209 0.954684242936486 0.896969227958524 -0.0176896756663822 ENSG00000164002 EXO5
ENST00000296380 0.981157715123636 0.954751174731021 -0.00690904027087225 ENSG00000164002 EXO5
ENST00000418186 0.96771428853465 0.924889150476166 -0.0128905423138904 ENSG00000164002 EXO5
ENST00000443729 0.953618913169907 0.894500434460559 -0.0175041714147053 ENSG00000164002 EXO5
ENST00000419161 0.953618913169907 0.894500434460559 -0.0175041714147053 ENSG00000164002 EXO5
ENST00000372699 0.259854832848445 0.0732284557865128 0.231520101216875 ENSG00000117010 ZNF684
ENST00000465152 0.368410739718876 0.135430748261217 0.198994424019439 ENSG00000117010 ZNF684
ENST00000372696 0.467089457356635 0.208927463384834 0.177942417508247 ENSG00000117010 ZNF684
ENST00000372697 0.467089457356635 0.208927463384834 0.177942417508247 ENSG00000117010 ZNF684
ENST00000493756 0.227721609810089 0.0582415807532209 0.24477345892674 ENSG00000117010 ZNF684
ENST00000467203 0.832453199239423 0.662815839303447 -0.0374507776779487 ENSG00000066136 NFYC
ENST00000424419 0.906195814113907 0.79958229732214 -0.0190468167383352 ENSG00000066136 NFYC
ENST00000427410 0.97285011095878 0.936468496374004 0.00526629476277467 ENSG00000066136 NFYC
ENST00000447388 0.98400666851499 0.960645309119809 0.00321955412425271 ENSG00000066136 NFYC
ENST00000425457 0.973496581293785 0.938185463357823 0.00514724630723454 ENSG00000066136 NFYC
ENST00000453631 0.83298471678661 0.663641161999216 -0.0385874877974027 ENSG00000066136 NFYC
ENST00000456393 0.982704681437726 0.958095172711869 0.00343525705153231 ENSG00000066136 NFYC
ENST00000372654 0.971775940077205 0.933981118566562 0.00556564499064004 ENSG00000066136 NFYC
ENST00000534399 0.784941454895115 0.58392845869194 -0.0523898990714815 ENSG00000066136 NFYC
ENST00000372653 0.97059133236345 0.931233374470091 0.00577051609646546 ENSG00000066136 NFYC
ENST00000372669 0.915910463640059 0.819034341006459 -0.0177032096109073 ENSG00000066136 NFYC
ENST00000372652 0.807876458466617 0.621701766704559 0.0336884489724402 ENSG00000066136 NFYC
ENST00000372651 0.8440127721973 0.682808301678915 0.0286996501246434 ENSG00000066136 NFYC
ENST00000531464 0.552866132320869 0.287218616370224 -0.128949122061065 ENSG00000066136 NFYC
ENST00000440226 0.757590420031782 0.54230880053672 0.0438718818045091 ENSG00000066136 NFYC
ENST00000525290 0.845370012623709 0.685213381816669 -0.048081291291597 ENSG00000066136 NFYC
ENST00000530965 0.912182194809873 0.811696827868422 -0.0290288828052983 ENSG00000066136 NFYC
ENST00000416859 0.858216934729947 0.708217909462914 0.0361505372369153 ENSG00000066136 NFYC
ENST00000308733 0.699554930959583 0.461908300660665 0.0548648344852098 ENSG00000066136 NFYC
ENST00000414185 0.317119225037072 0.103482660614351 0.138314832563837 ENSG00000066136 NFYC
ENST00000525349 0.158491905237426 0.0320632093915727 0.247893314820889 ENSG00000066136 NFYC
ENST00000488635 0.413860839990656 0.167604402739879 0.18800821169377 ENSG00000066136 NFYC
ENST00000496608 0.551332462209103 0.285398310718669 0.124576851994132 ENSG00000066136 NFYC
ENST00000372621 0.684532936927434 0.440977995480545 0.0430202054201494 ENSG00000171793 CTPS1
ENST00000541520 0.766465897709955 0.55597023860282 0.0336914822563262 ENSG00000171793 CTPS1
ENST00000470271 0.885171613591548 0.757956519802284 -0.0304819843250027 ENSG00000171793 CTPS1
ENST00000475060 0.956975535690138 0.902069254547248 0.0132602954026393 ENSG00000171793 CTPS1
ENST00000479480 0.988859130680915 0.971678238317479 -0.00339908583418131 ENSG00000171793 CTPS1
ENST00000543104 0.939742460771808 0.865977026691011 0.0147130569244554 ENSG00000171793 CTPS1
ENST00000372616 0.628018025620589 0.370242387192249 0.0552517154075086 ENSG00000171793 CTPS1
ENST00000480420 0.699157919014791 0.46139958699262 0.075607476598045 ENSG00000171793 CTPS1
ENST00000463285 0.62744366458498 0.369409981897698 0.0902561109280318 ENSG00000171793 CTPS1
ENST00000486889 0.480150484342318 0.219783747749069 0.136842828837073 ENSG00000171793 CTPS1
ENST00000497210 0.72383840049061 0.494024912707423 0.0955058523471332 ENSG00000171793 CTPS1
ENST00000464283 0.723821978070444 0.493957747346533 0.0647366922537632 ENSG00000171793 CTPS1
ENST00000463423 0.472048248408799 0.213050133236515 0.118370571958307 ENSG00000171793 CTPS1
ENST00000498694 0.327925094714909 0.10974267525465 0.134772859380686 ENSG00000171793 CTPS1
ENST00000456518 0.952941975675516 0.893262009117421 -0.0113210230987018 ENSG00000010803 SCMH1
ENST00000397174 0.891680289584765 0.772042108781354 -0.0240802702771933 ENSG00000010803 SCMH1
ENST00000402904 0.891680289584765 0.772042108781354 -0.0240802702771933 ENSG00000010803 SCMH1
ENST00000361191 0.895515987641156 0.779331553515275 -0.0232902328368578 ENSG00000010803 SCMH1
ENST00000361705 0.895515987641156 0.779331553515275 -0.0232902328368578 ENSG00000010803 SCMH1
ENST00000397171 0.895515987641156 0.779331553515275 -0.0232902328368578 ENSG00000010803 SCMH1
ENST00000372597 0.840756148203331 0.677187421728403 -0.0395173345134145 ENSG00000010803 SCMH1
ENST00000372596 0.840756148203331 0.677187421728403 -0.0395173345134145 ENSG00000010803 SCMH1
ENST00000337495 0.840756148203331 0.677187421728403 -0.0395173345134145 ENSG00000010803 SCMH1
ENST00000326197 0.931807364064949 0.85032516155064 -0.0157080443974239 ENSG00000010803 SCMH1
ENST00000372595 0.896201023215808 0.78100878603662 -0.0233248129685197 ENSG00000010803 SCMH1
ENST00000472037 0.985825468044067 0.965275160051679 0.00448937918414074 ENSG00000010803 SCMH1
ENST00000460215 0.631819858710045 0.374746803021562 0.0858159233698814 ENSG00000010803 SCMH1
ENST00000498793 0.503631129454109 0.240364436696616 0.109241356638226 ENSG00000010803 SCMH1
ENST00000489421 0.487004477531695 0.225805949017292 0.134408374220813 ENSG00000010803 SCMH1
ENST00000482530 0.516949227570504 0.252144267800294 0.128359467152318 ENSG00000010803 SCMH1
ENST00000488592 0.536683050622706 0.271181676859129 -0.145751499877551 ENSG00000010803 SCMH1
ENST00000372583 8.64801165875693e-05 1.08895264401819e-06 0.619864258698843 ENSG00000127124 HIVEP3
ENST00000372584 8.97187471196213e-05 1.14215727408755e-06 0.618112280746868 ENSG00000127124 HIVEP3
ENST00000247584 0.0251571980700391 0.00185348955352626 0.391289489151866 ENSG00000127124 HIVEP3
ENST00000460604 0.00867276125301732 0.000388123510589467 0.507577893683329 ENSG00000127124 HIVEP3
ENST00000429157 0.0203445410821882 0.00135765752255141 0.400650030866299 ENSG00000127124 HIVEP3
ENST00000491442 9.53903922619503e-05 1.23291150818333e-06 0.66925467141497 ENSG00000127124 HIVEP3
ENST00000489103 0.00196400274132129 4.98179101379434e-05 0.627206376488454 ENSG00000127124 HIVEP3
ENST00000479350 0.00045338660824887 8.01000848587717e-06 0.626965075125295 ENSG00000127124 HIVEP3
ENST00000372571 0.0765848902133341 0.00994565812004543 0.185152401380875 ENSG00000198815 FOXJ3
ENST00000372572 0.68278637823466 0.438491721147361 0.0404297697848153 ENSG00000198815 FOXJ3
ENST00000372573 0.691358308071558 0.451252565459532 0.0392957294535986 ENSG00000198815 FOXJ3
ENST00000361346 0.694389307242272 0.455590736467629 0.0389568258089087 ENSG00000198815 FOXJ3
ENST00000361776 0.694389307242272 0.455590736467629 0.0389568258089087 ENSG00000198815 FOXJ3
ENST00000545068 0.719515825269238 0.487779038652018 0.0365272384343121 ENSG00000198815 FOXJ3
ENST00000445886 0.553280063197427 0.287585099399891 -0.0882342841361691 ENSG00000198815 FOXJ3
ENST00000422278 0.826711085552676 0.652870787967107 -0.0617764735953429 ENSG00000198815 FOXJ3
ENST00000372562 0.578044075778357 0.313059820358536 -0.0764717301581272 ENSG00000127125 PPCS
ENST00000455780 0.482792596694907 0.22197904434505 -0.0905569760016832 ENSG00000127125 PPCS
ENST00000372560 0.436889970150139 0.185073557897242 -0.142569913755039 ENSG00000127125 PPCS
ENST00000472013 0.482792596694907 0.22197904434505 -0.0905569760016832 ENSG00000127125 PPCS
ENST00000372561 0.482792596694907 0.22197904434505 -0.0905569760016832 ENSG00000127125 PPCS
ENST00000372556 0.482792596694907 0.22197904434505 -0.0905569760016832 ENSG00000127125 PPCS
ENST00000471420 0.703848752562938 0.467429319200591 -0.0559458207333969 ENSG00000127125 PPCS
ENST00000482168 0.733988362111933 0.508832242475474 -0.062933684253802 ENSG00000127125 PPCS
ENST00000469615 0.755744414551193 0.53990458447899 -0.0605429320738067 ENSG00000127125 PPCS
ENST00000428554 0.510222555915657 0.246264455079025 -0.152362740744656 ENSG00000186409 CCDC30
ENST00000477155 0.521698025255151 0.256598514142104 -0.149190572449046 ENSG00000186409 CCDC30
ENST00000507855 0.153272021777605 0.0302798497281383 -0.313981214814078 ENSG00000186409 CCDC30
ENST00000509712 0.418108290868963 0.170696650961355 -0.23167856342366 ENSG00000186409 CCDC30
ENST00000471390 0.100589018657307 0.0153042046318013 -0.371767378452556 ENSG00000186409 CCDC30
ENST00000342022 0.121970349548461 0.0208788886867076 -0.352173336966919 ENSG00000186409 CCDC30
ENST00000340612 0.0924389499203168 0.013361423201698 -0.380598980699406 ENSG00000186409 CCDC30
ENST00000304979 0.671035139855315 0.423606394325756 0.0582893435307764 ENSG00000171960 PPIH
ENST00000372550 0.585067729318793 0.320519267034921 -0.0924133396611785 ENSG00000171960 PPIH
ENST00000440068 0.602309011431633 0.339765460141974 -0.0899911934109768 ENSG00000171960 PPIH
ENST00000372549 0.743336316703209 0.52202518036841 -0.0707835399604158 ENSG00000171960 PPIH
ENST00000455203 0.517906126064545 0.253082195695312 -0.108527816717944 ENSG00000171960 PPIH
ENST00000436387 0.702617976327017 0.465973298463085 -0.0848314646929799 ENSG00000171960 PPIH
ENST00000461351 0.286012942054307 0.0865745373556172 0.146351648331903 ENSG00000171960 PPIH
ENST00000321358 0.000136599632379315 1.87028383467759e-06 -0.177605067790227 ENSG00000065978 YBX1
ENST00000332220 0.000159627556113393 2.26932657892434e-06 -0.185528547852924 ENSG00000065978 YBX1
ENST00000436427 0.000741432873390187 1.45053358507489e-05 -0.174797325771615 ENSG00000065978 YBX1
ENST00000467957 0.00135912341786972 3.11425500901225e-05 -0.184865688308847 ENSG00000065978 YBX1
ENST00000397054 0.913090505740274 0.813325019702786 0.0161292981049269 ENSG00000117385 LEPRE1
ENST00000460031 0.913218090844066 0.813798014362066 0.0161018546196538 ENSG00000117385 LEPRE1
ENST00000236040 0.9131491840765 0.813646415145597 0.0161123570080992 ENSG00000117385 LEPRE1
ENST00000495874 0.9131491840765 0.813646415145597 0.0161123570080992 ENSG00000117385 LEPRE1
ENST00000296388 0.9131491840765 0.813646415145597 0.0161123570080992 ENSG00000117385 LEPRE1
ENST00000462474 0.625179473423293 0.36674444334905 -0.131001308288483 ENSG00000117385 LEPRE1
ENST00000431412 0.404352985033155 0.160186262020834 0.134695541230052 ENSG00000117385 LEPRE1
ENST00000481465 0.989360132610481 0.972709582205437 0.00379870056683439 ENSG00000117385 LEPRE1
ENST00000447502 0.701498574771379 0.464380411112007 0.0824039979803823 ENSG00000117385 LEPRE1
ENST00000463465 0.334330222201651 0.113669779313386 0.156826800673274 ENSG00000117385 LEPRE1
ENST00000372526 0.750180501527647 0.531919825844331 -0.0571703658045519 ENSG00000117385 LEPRE1
ENST00000492956 0.679942916344648 0.434881914894283 -0.0749376112966822 ENSG00000117385 LEPRE1
ENST00000372525 0.891126652458672 0.770961843632259 -0.0366660167848142 ENSG00000164008 C1orf50
ENST00000464081 0.499482283363194 0.236590239981117 -0.120772639467512 ENSG00000164008 C1orf50
ENST00000603943 0.44300515329604 0.189684391141488 -0.134028092396512 ENSG00000164008 C1orf50
ENST00000536543 0.574531292858401 0.309000923871387 -0.103680639944064 ENSG00000164008 C1orf50
ENST00000372522 0.530411245610433 0.264940714201149 -0.157139724610947 ENSG00000177868 CCDC23
ENST00000372521 0.622221463104521 0.363109255732317 -0.124999839112608 ENSG00000177868 CCDC23
ENST00000537227 0.747472960773629 0.528293866767886 -0.0861241922910196 ENSG00000177868 CCDC23
ENST00000497437 0.772536018324235 0.565069417962627 -0.0814313952432584 ENSG00000177868 CCDC23
ENST00000487556 0.687111711791451 0.444743839895968 0.0779376091926028 ENSG00000164010 ERMAP
ENST00000372517 0.687111711791451 0.444743839895968 0.0779376091926028 ENSG00000164010 ERMAP
ENST00000372514 0.858340611669845 0.708509746232999 0.0454721187566126 ENSG00000164010 ERMAP
ENST00000328249 0.831126730156197 0.660378582881985 0.0554636328678048 ENSG00000164010 ERMAP
ENST00000414798 0.915346376213085 0.81775690455995 -0.030514566314609 ENSG00000228192 RP11-342M1.3
ENST00000416809 0.635832231100405 0.379493898744976 -0.118175200290812 ENSG00000228192 RP11-342M1.3
ENST00000372508 0.995996028079306 0.990374653238066 0.00142476982693475 ENSG00000164011 ZNF691
ENST00000372507 0.995996028079306 0.990374653238066 0.00142476982693475 ENSG00000164011 ZNF691
ENST00000372506 0.995996028079306 0.990374653238066 0.00142476982693475 ENSG00000164011 ZNF691
ENST00000397044 0.872547950258747 0.733938861463286 0.0441403785384871 ENSG00000164011 ZNF691
ENST00000372504 0.995996028079306 0.990374653238066 0.00142476982693475 ENSG00000164011 ZNF691
ENST00000397034 0.903223490750494 0.793709544888292 0.0380769804516453 ENSG00000164011 ZNF691
ENST00000372503 0.991271763078507 0.977649540103126 -0.00387612500510813 ENSG00000164011 ZNF691
ENST00000372502 0.94365312736225 0.873729621723639 -0.021624833239957 ENSG00000164011 ZNF691
ENST00000426263 0.591637322201152 0.327931136686638 -0.0759629360997991 ENSG00000117394 SLC2A1
ENST00000475162 0.784285132684749 0.582807155837715 -0.0526201094421109 ENSG00000117394 SLC2A1
ENST00000439722 0.757624670487481 0.542378615679625 -0.077573702463029 ENSG00000117394 SLC2A1
ENST00000415851 0.718310000672551 0.486302052598879 -0.0717405283728771 ENSG00000117394 SLC2A1
ENST00000372500 0.782510445059429 0.579846153363951 -0.0604154657943443 ENSG00000117394 SLC2A1
ENST00000431635 0.0483387635671047 0.0049299091133809 -0.181824594079905 ENSG00000117395 EBNA1BP2
ENST00000236051 0.0514262984992329 0.00542277088936125 -0.179774865473651 ENSG00000117395 EBNA1BP2
ENST00000463906 0.534973013341891 0.269821018766176 -0.0909788772760892 ENSG00000117395 EBNA1BP2
ENST00000491223 0.0675656554591854 0.00820514603935745 -0.196207264932195 ENSG00000117395 EBNA1BP2
ENST00000472982 0.0422380006142731 0.00404988063723944 -0.219057133652401 ENSG00000117395 EBNA1BP2
ENST00000483082 0.050003686280651 0.00517841446443484 -0.2167065372208 ENSG00000117395 EBNA1BP2
ENST00000461557 0.0346520422513741 0.00299841505330169 -0.230473471827373 ENSG00000117395 EBNA1BP2
ENST00000372492 0.0927953148198937 0.0134571042558983 -0.343278623015569 ENSG00000243710 WDR65
ENST00000310955 0.146853269353935 0.0282012922441853 -0.171585107964048 ENSG00000117399 CDC20
ENST00000372462 0.146921953174063 0.0282337532680853 -0.171575084903182 ENSG00000117399 CDC20
ENST00000478882 0.552116804347426 0.286316830554072 -0.112842523707749 ENSG00000117399 CDC20
ENST00000482046 0.539515643544179 0.273788770244453 -0.133417049769173 ENSG00000117399 CDC20
ENST00000372458 0.0049823072855547 0.000177553544334929 -0.216961203194289 ENSG00000066322 ELOVL1
ENST00000413844 0.0049823072855547 0.000177553544334929 -0.216961203194289 ENSG00000066322 ELOVL1
ENST00000468865 0.0773048230848321 0.0101093502436915 -0.202124045184368 ENSG00000066322 ELOVL1
ENST00000464204 0.00350220991065003 0.000110735165749133 -0.224297218657113 ENSG00000066322 ELOVL1
ENST00000470968 0.00393400091296646 0.000130668957083327 -0.221280832659119 ENSG00000066322 ELOVL1
ENST00000487209 0.00285123128086437 8.32835362180017e-05 -0.230834233736734 ENSG00000066322 ELOVL1
ENST00000470769 0.0037108150970677 0.000119787658141332 -0.233026174002736 ENSG00000066322 ELOVL1
ENST00000497569 0.00353894123213279 0.000112155203863639 -0.242213604656708 ENSG00000066322 ELOVL1
ENST00000482302 0.00509503448667528 0.000182541433150489 -0.237839284285171 ENSG00000066322 ELOVL1
ENST00000497050 0.00480517942762068 0.000169398925650096 -0.239570948953929 ENSG00000066322 ELOVL1
ENST00000478481 0.120537590542116 0.0205136447358179 -0.218126897357387 ENSG00000066322 ELOVL1
ENST00000479439 0.0066178060284667 0.00026915656285124 -0.23448618858462 ENSG00000066322 ELOVL1
ENST00000465321 0.00472630467974956 0.000165759956683007 -0.230992211215888 ENSG00000066322 ELOVL1
ENST00000479686 0.00752242474253671 0.000320445533422022 -0.226486874997946 ENSG00000066322 ELOVL1
ENST00000496932 0.0107936684367547 0.000526554942354621 -0.221991707406944 ENSG00000066322 ELOVL1
ENST00000290663 0.405681777406437 0.161190467196028 -0.112695165005032 ENSG00000159479 MED8
ENST00000372457 0.413390748725648 0.167248259450526 -0.111509883618108 ENSG00000159479 MED8
ENST00000372455 0.615447516865393 0.355162599007826 -0.0788513078092692 ENSG00000159479 MED8
ENST00000436713 0.607942067138752 0.346292231945175 -0.0913397015014162 ENSG00000229431 RP1-92O14.6
ENST00000460803 0.794201379728993 0.598718106848195 -0.068465602295494 ENSG00000159479 MED8
ENST00000473560 0.371634792084458 0.13771991554939 -0.138195722578786 ENSG00000159479 MED8
ENST00000310739 0.713700057835357 0.480083307915417 0.0735380889176059 ENSG00000198198 SZT2
ENST00000372450 0.713700057835357 0.480083307915417 0.0735380889176059 ENSG00000198198 SZT2
ENST00000357658 0.796605500978982 0.602620234296901 -0.0507433113788421 ENSG00000198198 SZT2
ENST00000406439 0.703891122844328 0.467478134404679 -0.0668676434454107 ENSG00000198198 SZT2
ENST00000562955 0.525636477471987 0.26037066748403 0.0656728232598642 ENSG00000198198 SZT2
ENST00000470139 0.260294233071932 0.0734783429981184 0.185066718742319 ENSG00000198198 SZT2
ENST00000372442 0.378132931391267 0.14179364949558 0.0949461161556486 ENSG00000198198 SZT2
ENST00000460536 0.789293466620844 0.590781512927937 0.0449450139796624 ENSG00000198198 SZT2
ENST00000583037 0.357023956593918 0.128096496821541 -0.135366690196473 ENSG00000178922 HYI
ENST00000372425 0.357023956593918 0.128096496821541 -0.135366690196473 ENSG00000178922 HYI
ENST00000372433 0.348287340732502 0.122431727569295 -0.140840362911209 ENSG00000178922 HYI
ENST00000372434 0.385715848089269 0.146703641468385 -0.129950435683057 ENSG00000178922 HYI
ENST00000470662 0.395959659696392 0.154003621817725 -0.140039516276362 ENSG00000178922 HYI
ENST00000487366 0.406486199092821 0.161786422660948 -0.13758946967519 ENSG00000178922 HYI
ENST00000372430 0.388140662244683 0.148399464026063 -0.1353444371159 ENSG00000178922 HYI
ENST00000372432 0.365301512283185 0.133422664075186 -0.133762139129143 ENSG00000178922 HYI
ENST00000372427 0.371033963442894 0.137263798248475 -0.132316749028067 ENSG00000178922 HYI
ENST00000372426 0.393926173593887 0.152471293196081 -0.13957631196233 ENSG00000178922 HYI
ENST00000486909 0.329701447585139 0.110930854868057 -0.143228384673947 ENSG00000178922 HYI
ENST00000469587 0.864105232802209 0.718998443769211 -0.0487955180708254 ENSG00000178922 HYI
ENST00000359947 0.458614620001497 0.201681315801514 -0.18625095650709 ENSG00000142949 PTPRF
ENST00000438120 0.6896457520052 0.448692680527036 -0.113624629984084 ENSG00000142949 PTPRF
ENST00000372413 0.470975131147235 0.2121212629472 -0.182643044209097 ENSG00000142949 PTPRF
ENST00000372414 0.470975131147235 0.2121212629472 -0.182643044209097 ENSG00000142949 PTPRF
ENST00000429895 0.63280168463569 0.375880917804626 -0.145267137012289 ENSG00000142949 PTPRF
ENST00000372396 0.735777008630789 0.511278672603375 0.0332561588037264 ENSG00000066135 KDM4A
ENST00000463151 0.688096205879804 0.446386714423706 0.0656452439526225 ENSG00000066135 KDM4A
ENST00000485249 0.657828108560704 0.406699734157229 0.0826024618185725 ENSG00000066135 KDM4A
ENST00000398804 0.209960677214458 0.0508955138186212 0.15997551745763 ENSG00000236200 KDM4A-AS1
ENST00000439057 0.201167039959645 0.047327273323357 0.169957569552095 ENSG00000236200 KDM4A-AS1
ENST00000434346 0.0927953148198937 0.0134538749073369 0.28147848582073 ENSG00000236200 KDM4A-AS1
ENST00000453015 0.0350376220314142 0.00305546475383674 0.326351389764862 ENSG00000236200 KDM4A-AS1
ENST00000418149 0.0997113486638995 0.015114713649428 0.225129371767354 ENSG00000236200 KDM4A-AS1
ENST00000532911 0.679190180855274 0.43394319986912 -0.0935593099757451 ENSG00000126091 ST3GAL3
ENST00000489897 0.961524199202707 0.912045466729871 -0.0105315636401612 ENSG00000126091 ST3GAL3
ENST00000372374 0.9298401631363 0.846237528349197 -0.017373984480454 ENSG00000126091 ST3GAL3
ENST00000372375 0.9298401631363 0.846237528349197 -0.017373984480454 ENSG00000126091 ST3GAL3
ENST00000545417 0.9298401631363 0.846237528349197 -0.017373984480454 ENSG00000126091 ST3GAL3
ENST00000372377 0.9298401631363 0.846237528349197 -0.017373984480454 ENSG00000126091 ST3GAL3
ENST00000361392 0.9298401631363 0.846237528349197 -0.017373984480454 ENSG00000126091 ST3GAL3
ENST00000361400 0.9298401631363 0.846237528349197 -0.017373984480454 ENSG00000126091 ST3GAL3
ENST00000353126 0.9298401631363 0.846237528349197 -0.017373984480454 ENSG00000126091 ST3GAL3
ENST00000530154 0.929436853897462 0.845076058881806 -0.0192776464983503 ENSG00000126091 ST3GAL3
ENST00000262915 0.9298401631363 0.846237528349197 -0.017373984480454 ENSG00000126091 ST3GAL3
ENST00000330208 0.9298401631363 0.846237528349197 -0.017373984480454 ENSG00000126091 ST3GAL3
ENST00000335430 0.9298401631363 0.846237528349197 -0.017373984480454 ENSG00000126091 ST3GAL3
ENST00000351035 0.9298401631363 0.846237528349197 -0.017373984480454 ENSG00000126091 ST3GAL3
ENST00000479383 0.68069438177109 0.436046987366419 -0.0938820362705095 ENSG00000126091 ST3GAL3
ENST00000347631 0.962898528444842 0.915139845815206 -0.0101587711171931 ENSG00000126091 ST3GAL3
ENST00000484868 0.660187689169847 0.40942573112056 -0.0969151927335897 ENSG00000126091 ST3GAL3
ENST00000461066 0.680050588122352 0.435046841312363 -0.0938919390720204 ENSG00000126091 ST3GAL3
ENST00000437753 0.874220258850297 0.736823654247069 0.053003685953127 ENSG00000229444 RP11-184I16.4
ENST00000533997 0.991565194160745 0.97861328998724 -0.00258235061341336 ENSG00000126091 ST3GAL3
ENST00000469715 0.991565194160745 0.97861328998724 -0.00258235061341336 ENSG00000126091 ST3GAL3
ENST00000490541 0.991565194160745 0.97861328998724 -0.00258235061341336 ENSG00000126091 ST3GAL3
ENST00000528371 0.991565194160745 0.97861328998724 -0.00258235061341336 ENSG00000126091 ST3GAL3
ENST00000530581 0.991565194160745 0.97861328998724 -0.00258235061341336 ENSG00000126091 ST3GAL3
ENST00000531816 0.991565194160745 0.97861328998724 -0.00258235061341336 ENSG00000126091 ST3GAL3
ENST00000531993 0.991565194160745 0.97861328998724 -0.00258235061341336 ENSG00000126091 ST3GAL3
ENST00000533212 0.991565194160745 0.97861328998724 -0.00258235061341336 ENSG00000126091 ST3GAL3
ENST00000533933 0.991565194160745 0.97861328998724 -0.00258235061341336 ENSG00000126091 ST3GAL3
ENST00000372369 0.991565194160745 0.97861328998724 -0.00258235061341336 ENSG00000126091 ST3GAL3
ENST00000372372 0.991565194160745 0.97861328998724 -0.00258235061341336 ENSG00000126091 ST3GAL3
ENST00000372368 0.991565194160745 0.97861328998724 -0.00258235061341336 ENSG00000126091 ST3GAL3
ENST00000372367 0.991565194160745 0.97861328998724 -0.00258235061341336 ENSG00000126091 ST3GAL3
ENST00000372366 0.991565194160745 0.97861328998724 -0.00258235061341336 ENSG00000126091 ST3GAL3
ENST00000372365 0.991565194160745 0.97861328998724 -0.00258235061341336 ENSG00000126091 ST3GAL3
ENST00000361746 0.991565194160745 0.97861328998724 -0.00258235061341336 ENSG00000126091 ST3GAL3
ENST00000332628 0.991565194160745 0.97861328998724 -0.00258235061341336 ENSG00000126091 ST3GAL3
ENST00000531451 0.986250332588475 0.966567319019244 -0.00403740006021351 ENSG00000126091 ST3GAL3
ENST00000372362 0.986250332588475 0.966567319019244 -0.00403740006021351 ENSG00000126091 ST3GAL3
ENST00000361812 0.986250332588475 0.966567319019244 -0.00403740006021351 ENSG00000126091 ST3GAL3
ENST00000461375 0.833746136242944 0.664802995177199 0.0384305027550449 ENSG00000126091 ST3GAL3
ENST00000490502 0.274099550653553 0.0805254373014044 0.153110460094011 ENSG00000126091 ST3GAL3
ENST00000495482 0.74754872692137 0.528392671494351 0.081633685094087 ENSG00000126091 ST3GAL3
ENST00000372343 0.377045509866615 0.141092955069902 0.10443299390289 ENSG00000117408 IPO13
ENST00000489061 0.762689085031536 0.550415382349995 -0.0777961031399906 ENSG00000117408 IPO13
ENST00000489773 0.984755659209556 0.962263086683932 -0.00427983596403576 ENSG00000117408 IPO13
ENST00000492152 0.169354830667691 0.0357436888830139 0.24715279071978 ENSG00000117408 IPO13
ENST00000372339 0.784115211654158 0.582444152557224 0.0680126871370006 ENSG00000117408 IPO13
ENST00000471934 0.605225709842972 0.343218321091748 0.117973258505313 ENSG00000132768 DPH2
ENST00000476260 0.605225709842972 0.343170833733056 0.110743061881242 ENSG00000132768 DPH2
ENST00000255108 0.967338851107307 0.923584070411783 0.00941479502601419 ENSG00000132768 DPH2
ENST00000412950 0.757749064815569 0.542778924379003 0.0650462858061914 ENSG00000132768 DPH2
ENST00000524776 0.757749064815569 0.542778924379003 0.0650462858061914 ENSG00000132768 DPH2
ENST00000495421 0.967338851107307 0.923584070411783 0.00941479502601419 ENSG00000132768 DPH2
ENST00000530988 0.610464339408591 0.349522078158645 0.119011887069238 ENSG00000132768 DPH2
ENST00000527567 0.646223361754876 0.392233319677088 0.106075117985841 ENSG00000132768 DPH2
ENST00000492306 0.552686429911059 0.286846437511426 0.12448596250842 ENSG00000132768 DPH2
ENST00000490861 0.583376278064941 0.318755324457717 0.114996846638238 ENSG00000132768 DPH2
ENST00000396758 0.955046085719046 0.897850272431814 0.0125944421957159 ENSG00000132768 DPH2
ENST00000477294 0.586813714509262 0.322309109753112 0.121761968331799 ENSG00000132768 DPH2
ENST00000529729 0.458187026243668 0.201276375949956 0.147689545482845 ENSG00000132768 DPH2
ENST00000532140 0.607375013397126 0.345699588146071 0.117583540079307 ENSG00000132768 DPH2
ENST00000534786 0.544916277898337 0.278860606945785 0.142248616842792 ENSG00000132768 DPH2
ENST00000459879 0.990372888945578 0.975149762631583 0.00385982923824354 ENSG00000132768 DPH2
ENST00000527319 0.952617880227397 0.892679779500959 -0.0166532284509727 ENSG00000132768 DPH2
ENST00000472505 0.464211479945794 0.206454843085543 -0.0919936750283736 ENSG00000117410 ATP6V0B
ENST00000472174 0.376557583188889 0.140796389077033 -0.108334046022085 ENSG00000117410 ATP6V0B
ENST00000532642 0.373610036658118 0.139011989807806 -0.108845457529493 ENSG00000117410 ATP6V0B
ENST00000236067 0.369969641453807 0.13659660318794 -0.109445703477307 ENSG00000117410 ATP6V0B
ENST00000471859 0.394861179204011 0.153146755848429 -0.103887089319532 ENSG00000117410 ATP6V0B
ENST00000472277 0.358730069049794 0.129179164415525 -0.114138606366237 ENSG00000117410 ATP6V0B
ENST00000461670 0.490182240426332 0.228556342361887 -0.0868953484303759 ENSG00000117410 ATP6V0B
ENST00000468183 0.371903915911191 0.137904378057452 -0.109141216921925 ENSG00000117410 ATP6V0B
ENST00000473485 0.371903915911191 0.137904378057452 -0.109141216921925 ENSG00000117410 ATP6V0B
ENST00000496131 0.398269292800001 0.155693553183159 -0.103233112510091 ENSG00000117410 ATP6V0B
ENST00000498208 0.524129800962869 0.258851401425414 -0.0839217785049221 ENSG00000117410 ATP6V0B
ENST00000532072 0.538695701672441 0.273054637047077 -0.0871941256006312 ENSG00000117410 ATP6V0B
ENST00000498664 0.335832140153702 0.11456331445144 -0.122020644043746 ENSG00000117410 ATP6V0B
ENST00000498543 0.404189575933459 0.160057347750448 -0.187639226428119 ENSG00000117411 B4GALT2
ENST00000372324 0.0183563345442912 0.00115365784318015 -0.229875339231691 ENSG00000117411 B4GALT2
ENST00000497866 0.150830890293715 0.0295571384738781 -0.256337336191493 ENSG00000117411 B4GALT2
ENST00000434555 0.0214521358518785 0.00147702449832228 -0.230896253661324 ENSG00000117411 B4GALT2
ENST00000356836 0.0254079784741351 0.0018829554932603 -0.22942655634908 ENSG00000117411 B4GALT2
ENST00000309519 0.0359674137134612 0.00317828101121463 -0.220091244488607 ENSG00000117411 B4GALT2
ENST00000485678 0.118779750507912 0.0200660433060058 -0.237721045188451 ENSG00000117411 B4GALT2
ENST00000481924 0.534084988594251 0.26899052956442 -0.142890523210046 ENSG00000117411 B4GALT2
ENST00000372307 0.0383376994089818 0.00350880599871734 -0.358241279117289 ENSG00000196517 SLC6A9
ENST00000372306 0.016855345820266 0.00101750092363766 -0.377112574918947 ENSG00000196517 SLC6A9
ENST00000372310 0.00475879218421761 0.000167043395878289 -0.538125225034529 ENSG00000196517 SLC6A9
ENST00000475075 0.00599727324378115 0.000230787704208224 -0.551347076669382 ENSG00000196517 SLC6A9
ENST00000357730 0.00287545484558044 8.41941859316771e-05 -0.610467927517857 ENSG00000196517 SLC6A9
ENST00000360584 0.00287545484558044 8.41941859316771e-05 -0.610467927517857 ENSG00000196517 SLC6A9
ENST00000537678 0.00832740328262211 0.000367144696503143 -0.537928797083652 ENSG00000196517 SLC6A9
ENST00000361745 0.229020877871603 0.0588964306201272 0.130932766107515 ENSG00000178028 DMAP1
ENST00000446292 0.16292588460983 0.0335169240680633 0.160244336634182 ENSG00000178028 DMAP1
ENST00000440641 0.141996507839745 0.0267256193282543 0.170879351379264 ENSG00000178028 DMAP1
ENST00000436069 0.789453681028786 0.591114314793541 -0.0602931435570302 ENSG00000178028 DMAP1
ENST00000437511 0.144650365254913 0.0275908156664626 0.166248115490756 ENSG00000178028 DMAP1
ENST00000475794 0.908989163032664 0.805061693605675 -0.0260646600368706 ENSG00000178028 DMAP1
ENST00000471829 0.233759885630232 0.061037342779558 0.150361124099813 ENSG00000178028 DMAP1
ENST00000487922 0.197119634747697 0.0456620080044819 0.160719449056224 ENSG00000178028 DMAP1
ENST00000315913 0.229020877871603 0.0588964306201272 0.130932766107515 ENSG00000178028 DMAP1
ENST00000372289 0.229020877871603 0.0588964306201272 0.130932766107515 ENSG00000178028 DMAP1
ENST00000463950 0.624196427609001 0.365473417423348 -0.103507255202605 ENSG00000178028 DMAP1
ENST00000372290 0.0299136883097769 0.00239046300310347 0.260924563483261 ENSG00000178028 DMAP1
ENST00000488433 0.021297713956531 0.00146102004006068 0.252288690419223 ENSG00000178028 DMAP1
ENST00000483741 0.719280215016474 0.487561253596843 0.0863551903738253 ENSG00000178028 DMAP1
ENST00000372257 0.776289269244105 0.570362537943627 -0.0338003147540972 ENSG00000117419 ERI3
ENST00000372259 0.955811796469141 0.899212030212345 0.0082406582905246 ENSG00000117419 ERI3
ENST00000456170 0.976087460473884 0.943813043091608 0.00443084665769981 ENSG00000117419 ERI3
ENST00000537474 0.802387689714357 0.612507647392511 -0.0313280713845208 ENSG00000117419 ERI3
ENST00000489710 0.724800324461642 0.495939490103931 0.0517297007543087 ENSG00000117419 ERI3
ENST00000479101 0.70037433079661 0.462845879049918 0.0569421583789753 ENSG00000117419 ERI3
ENST00000462341 0.872838325019073 0.734403180713809 0.0252719184529764 ENSG00000117419 ERI3
ENST00000452396 0.676489452380894 0.43050259547949 -0.0581205780480648 ENSG00000117419 ERI3
ENST00000495828 0.533711107363997 0.268532976066435 -0.0904169158324243 ENSG00000117419 ERI3
ENST00000457571 0.510828249125532 0.24676811768252 -0.0998065093781206 ENSG00000117419 ERI3
ENST00000355387 0.376904640098047 0.141009817828854 -0.0850689258996557 ENSG00000187147 RNF220
ENST00000361799 0.376904640098047 0.141009817828854 -0.0850689258996557 ENSG00000187147 RNF220
ENST00000372247 0.377334847454004 0.141291159754396 -0.0850604080614751 ENSG00000187147 RNF220
ENST00000443020 0.279624297224959 0.0833982693398404 -0.105586561961566 ENSG00000187147 RNF220
ENST00000453863 0.0237913877209419 0.00171706265064319 -0.224930462269561 ENSG00000187147 RNF220
ENST00000335497 0.23317534459816 0.0607929452053714 -0.125115842861831 ENSG00000187147 RNF220
ENST00000440132 0.214409065915552 0.0527340651175988 -0.128315311631652 ENSG00000187147 RNF220
ENST00000474064 0.402092523327283 0.158563150156839 -0.0821819721271984 ENSG00000187147 RNF220
ENST00000471494 0.0820045815759413 0.0110863515506456 -0.173481184215708 ENSG00000187147 RNF220
ENST00000488865 0.0274648276934918 0.00211353170504043 -0.221928500450326 ENSG00000187147 RNF220
ENST00000497469 0.0518450057078695 0.00548313860045695 -0.195456996385591 ENSG00000187147 RNF220
ENST00000475378 0.325873182805216 0.108450132292553 -0.104211469154959 ENSG00000187147 RNF220
ENST00000484745 0.396572786559985 0.154438153614187 -0.085053442473862 ENSG00000187147 RNF220
ENST00000372242 0.254437505825282 0.070443897850347 -0.0947189112572191 ENSG00000126106 TMEM53
ENST00000372243 0.254437505825282 0.070443897850347 -0.0947189112572191 ENSG00000126106 TMEM53
ENST00000372244 0.254437505825282 0.070443897850347 -0.0947189112572191 ENSG00000126106 TMEM53
ENST00000495630 0.268095401029361 0.0773666768957804 -0.0951903926938391 ENSG00000126106 TMEM53
ENST00000474394 0.773114229253183 0.56592545057883 -0.042222297936936 ENSG00000187147 RNF220
ENST00000480686 0.978863344541103 0.94961922064783 0.00439734643582847 ENSG00000187147 RNF220
ENST00000474956 0.548649506267813 0.282642153656224 0.0921023200901833 ENSG00000187147 RNF220
ENST00000476724 0.398618134532403 0.15594253846924 -0.165419496736043 ENSG00000126106 TMEM53
ENST00000468117 0.398618134532403 0.15594253846924 -0.165419496736043 ENSG00000126106 TMEM53
ENST00000372237 0.398618134532403 0.15594253846924 -0.165419496736043 ENSG00000126106 TMEM53
ENST00000372235 0.432129993959078 0.181395972885689 -0.157394065410808 ENSG00000126106 TMEM53
ENST00000420706 0.36890721100109 0.135721197795731 -0.187519807399707 ENSG00000126106 TMEM53
ENST00000424484 0.912536877595862 0.812334247924243 -0.0353657492106315 ENSG00000198520 C1orf228
ENST00000458657 0.91225750679586 0.811920318374982 -0.0354854315791994 ENSG00000198520 C1orf228
ENST00000357508 0.91225750679586 0.811920318374982 -0.0354854315791994 ENSG00000198520 C1orf228
ENST00000535358 0.91225750679586 0.811920318374982 -0.0354854315791994 ENSG00000198520 C1orf228
ENST00000421398 0.925815717096043 0.838160565123104 -0.0304138053479229 ENSG00000198520 C1orf228
ENST00000444751 0.925815717096043 0.838160565123104 -0.0304138053479229 ENSG00000198520 C1orf228
ENST00000452259 0.458817366849925 0.201823868398863 0.0932826641862268 ENSG00000142945 KIF2C
ENST00000372224 0.360759110147127 0.130482690468857 0.0866903827576699 ENSG00000142945 KIF2C
ENST00000493027 0.459304516982239 0.202164242605091 0.0932711867314856 ENSG00000142945 KIF2C
ENST00000372218 0.35717329338087 0.128195587325061 0.0871909618909086 ENSG00000142945 KIF2C
ENST00000455186 0.512041372241515 0.247881113500498 0.0887539772440615 ENSG00000142945 KIF2C
ENST00000372222 0.285304214993468 0.0861776420806918 0.101870748965556 ENSG00000142945 KIF2C
ENST00000480574 0.580359174016872 0.315707286447717 0.121931220652866 ENSG00000142945 KIF2C
ENST00000372217 0.328612859616575 0.110260421613637 0.0922332869771016 ENSG00000142945 KIF2C
ENST00000440985 0.416105179822585 0.169244907316121 0.153858541678382 ENSG00000225721 RP11-269F19.2
ENST00000428791 0.961348222355822 0.911549897512215 -0.00760828778373827 ENSG00000225721 RP11-269F19.2
ENST00000423289 0.813733700052784 0.631408345037803 0.0568127127529857 ENSG00000142945 KIF2C
ENST00000472235 0.946158819024717 0.879667751691049 0.0159781114417233 ENSG00000142945 KIF2C
ENST00000497035 0.0431076146034193 0.0041802351298389 -0.169645656325271 ENSG00000142937 RPS8
ENST00000396651 0.0461920090121258 0.0046247470555975 -0.167535781295291 ENSG00000142937 RPS8
ENST00000372209 0.0456347859994824 0.00453718740845012 -0.167646642393969 ENSG00000142937 RPS8
ENST00000470475 0.0295381355127823 0.00234563061080408 -0.18712611598166 ENSG00000142937 RPS8
ENST00000485390 0.0457569597271833 0.0045544401328541 -0.167553141856994 ENSG00000142937 RPS8
ENST00000464658 0.099231398827396 0.0150062072386013 -0.151067458904224 ENSG00000142937 RPS8
ENST00000484599 0.095158845553441 0.0139988111403763 -0.152856570720924 ENSG00000142937 RPS8
ENST00000474582 0.124284977436417 0.0215135865130931 -0.15731089461884 ENSG00000142937 RPS8
ENST00000372201 0.442937963061748 0.189621963740083 0.119521089930873 ENSG00000173846 PLK3
ENST00000465443 0.446628529704342 0.192256616983204 0.118677810784828 ENSG00000173846 PLK3
ENST00000476731 0.944646694512367 0.875888622711939 0.0190463603578918 ENSG00000173846 PLK3
ENST00000492398 0.329788102935307 0.111015222658559 0.173415175019143 ENSG00000173846 PLK3
ENST00000461358 0.132454036134734 0.0237949784925885 0.292341752511382 ENSG00000173846 PLK3
ENST00000493100 0.574572614604162 0.309034742528116 0.142482605428481 ENSG00000173846 PLK3
ENST00000450269 0.00157559925910903 3.75812639216006e-05 0.393042518165453 ENSG00000222009 BTBD19
ENST00000453418 0.00157559925910903 3.75812639216006e-05 0.393042518165453 ENSG00000222009 BTBD19
ENST00000409335 0.00215143269798332 5.63738708787387e-05 0.37033882100367 ENSG00000222009 BTBD19
ENST00000439563 0.0124299858047695 0.000645509952852343 0.298838250642168 ENSG00000222009 BTBD19
ENST00000485668 0.000519980948392588 9.41737851867801e-06 0.408319477512335 ENSG00000222009 BTBD19
ENST00000482715 0.0279085893419434 0.0021626052218838 0.278785323056711 ENSG00000222009 BTBD19
ENST00000475105 0.0203276539406854 0.00135550508918273 0.330211262783486 ENSG00000222009 BTBD19
ENST00000495433 0.00185405866519286 4.6345861098053e-05 0.464805913711779 ENSG00000222009 BTBD19
ENST00000489976 0.00594302880671375 0.000227620923512883 0.518090088673518 ENSG00000222009 BTBD19
ENST00000464114 0.00241835326606778 6.60307296604413e-05 0.63486926230477 ENSG00000222009 BTBD19
ENST00000439363 0.320986423594207 0.105527696194339 -0.178064380866021 ENSG00000070785 EIF2B3
ENST00000360403 0.148827572825806 0.0289107895149403 -0.206056408845635 ENSG00000070785 EIF2B3
ENST00000486491 0.668876229330192 0.421068556470718 -0.10789350226729 ENSG00000070785 EIF2B3
ENST00000372183 0.186347461748389 0.0415446672396848 -0.20704476909261 ENSG00000070785 EIF2B3
ENST00000480675 0.0718774992526671 0.00901121269197486 -0.254227601886893 ENSG00000070785 EIF2B3
ENST00000477953 0.0605564350984239 0.00692564086570245 -0.261706237515317 ENSG00000070785 EIF2B3
ENST00000372182 0.333105487831515 0.112997947819953 -0.158670002964881 ENSG00000070785 EIF2B3
ENST00000487532 0.434906105432373 0.183455562328854 -0.14755250395541 ENSG00000070785 EIF2B3
ENST00000497010 0.26033340429572 0.0735039179434925 -0.201846159678697 ENSG00000070785 EIF2B3
ENST00000372168 0.622144886526741 0.363014059144714 -0.0766703929628425 ENSG00000126107 HECTD3
ENST00000372172 0.697910467920791 0.459816323564082 -0.0499952535024735 ENSG00000126107 HECTD3
ENST00000486132 0.759748359114862 0.546022562676619 -0.0529101010424884 ENSG00000126107 HECTD3
ENST00000486296 0.866850095498751 0.723805092301507 -0.0331209793273032 ENSG00000126107 HECTD3
ENST00000466423 0.726672797327048 0.498745753401491 -0.0621104075090445 ENSG00000126107 HECTD3
ENST00000487488 0.428763581033509 0.178654251793199 -0.139021776400674 ENSG00000126107 HECTD3
ENST00000484564 0.506359361192423 0.242846702339392 -0.162647900060585 ENSG00000126107 HECTD3
ENST00000246337 0.0211476165386261 0.00144159020480758 -0.178298975400672 ENSG00000126088 UROD
ENST00000491773 0.012971751245013 0.000689407104499127 -0.203837816045636 ENSG00000126088 UROD
ENST00000463092 0.0123693672567494 0.000641613111228305 -0.2046740182206 ENSG00000126088 UROD
ENST00000461035 0.00387947416324295 0.00012787926760213 -0.240942129938405 ENSG00000126088 UROD
ENST00000491300 0.020238313033112 0.00134403422812749 -0.182527460170306 ENSG00000126088 UROD
ENST00000434478 0.0157415488150019 0.000913257919769357 -0.18901651500467 ENSG00000126088 UROD
ENST00000494399 0.0211476165386261 0.00144159020480758 -0.178298975400672 ENSG00000126088 UROD
ENST00000460334 0.00852928399219316 0.000379343199418707 -0.205276696684617 ENSG00000126088 UROD
ENST00000462688 0.0211304821084697 0.00143974075207087 -0.181297105295755 ENSG00000126088 UROD
ENST00000460906 0.0109433949897814 0.000537171621972197 -0.200272845425221 ENSG00000126088 UROD
ENST00000490385 0.0107712157538394 0.000524372834622544 -0.199199620701578 ENSG00000126088 UROD
ENST00000469548 0.0174191861792869 0.00107034379465304 -0.182413406678201 ENSG00000126088 UROD
ENST00000486699 0.0172600046508986 0.00105307431187238 -0.182436769686154 ENSG00000126088 UROD
ENST00000478467 0.0187721318425176 0.00119230529354611 -0.180539679419047 ENSG00000126088 UROD
ENST00000428106 0.025029522923263 0.00183997756422225 -0.173701602107201 ENSG00000126088 UROD
ENST00000496439 0.00881315258168485 0.00039780482973901 -0.20489062339085 ENSG00000126088 UROD
ENST00000473012 0.00944706442588261 0.000436079948223839 -0.205723949218956 ENSG00000126088 UROD
ENST00000472254 0.840341994136984 0.676476276691654 -0.0428292375492929 ENSG00000126088 UROD
ENST00000466193 0.548832830344013 0.282937098509955 -0.120459150920816 ENSG00000126088 UROD
ENST00000465678 0.583170311030019 0.318513336326714 -0.112258378227607 ENSG00000126088 UROD
ENST00000528332 0.722356146945081 0.49175988484304 -0.0669207638279883 ENSG00000132781 MUTYH
ENST00000529984 0.722356146945081 0.49175988484304 -0.0669207638279883 ENSG00000132781 MUTYH
ENST00000372110 0.740265865924447 0.517874084869289 -0.0626427470472934 ENSG00000132781 MUTYH
ENST00000372115 0.73228190542678 0.506855146813162 -0.0640903295033173 ENSG00000132781 MUTYH
ENST00000481571 0.740265865924447 0.517874084869289 -0.0626427470472934 ENSG00000132781 MUTYH
ENST00000372098 0.740265865924447 0.517874084869289 -0.0626427470472934 ENSG00000132781 MUTYH
ENST00000355498 0.770561636647609 0.561623441863298 -0.0554204366876965 ENSG00000132781 MUTYH
ENST00000475516 0.777781888162759 0.572607264367033 -0.0537812429370802 ENSG00000132781 MUTYH
ENST00000372104 0.804677910549705 0.616642652111127 -0.0476835832960852 ENSG00000132781 MUTYH
ENST00000448481 0.804677910549705 0.616642652111127 -0.0476835832960852 ENSG00000132781 MUTYH
ENST00000456914 0.805389089530619 0.617659183199976 -0.047599916965039 ENSG00000132781 MUTYH
ENST00000354383 0.777781888162759 0.572607264367033 -0.0537812429370802 ENSG00000132781 MUTYH
ENST00000488731 0.784809069167895 0.583614526157212 -0.0524653854314401 ENSG00000132781 MUTYH
ENST00000372100 0.770561636647609 0.561623441863298 -0.0554204366876965 ENSG00000132781 MUTYH
ENST00000450313 0.73228190542678 0.506855146813162 -0.0640903295033173 ENSG00000132781 MUTYH
ENST00000531105 0.808836482912308 0.623224623811325 -0.0471311095348774 ENSG00000132781 MUTYH
ENST00000533178 0.972340485226119 0.935336551137798 -0.00893120750565644 ENSG00000132781 MUTYH
ENST00000528013 0.817004552336357 0.637175480208539 -0.0452363903174263 ENSG00000132781 MUTYH
ENST00000412971 0.882435739974246 0.752701879802147 -0.0310681069563423 ENSG00000132781 MUTYH
ENST00000470256 0.952721649212361 0.892824114244721 -0.0134116514936889 ENSG00000132781 MUTYH
ENST00000461495 0.873191325196434 0.735001803116099 -0.0336283324948591 ENSG00000132781 MUTYH
ENST00000435155 0.893835921109684 0.775963682015098 -0.0281800532099709 ENSG00000132781 MUTYH
ENST00000467940 0.84719839159172 0.688666610175892 -0.0397140709927851 ENSG00000132781 MUTYH
ENST00000525160 0.823917372245943 0.648361812650239 -0.0454935681836354 ENSG00000132781 MUTYH
ENST00000479746 0.986368054288917 0.966754897289651 -0.00420985784053061 ENSG00000132781 MUTYH
ENST00000492494 0.959055737279687 0.906401636619568 -0.0118780287362949 ENSG00000132781 MUTYH
ENST00000483642 0.899456132128734 0.786768874481828 -0.0274693821880733 ENSG00000132781 MUTYH
ENST00000481139 0.809585193745853 0.624358087229381 -0.0506534647844469 ENSG00000132781 MUTYH
ENST00000485484 0.830806701209522 0.659961170669509 -0.0472346854686623 ENSG00000132781 MUTYH
ENST00000476789 0.722436112723952 0.49193094989975 -0.0731457270563058 ENSG00000132781 MUTYH
ENST00000462387 0.675584020453679 0.42934457038458 -0.0872391460731158 ENSG00000132781 MUTYH
ENST00000474703 0.737747340652748 0.514278347213841 -0.0745135960443359 ENSG00000132781 MUTYH
ENST00000483127 0.994694723168415 0.987087282727283 0.00192026173044172 ENSG00000132781 MUTYH
ENST00000534453 0.951840422417831 0.891120076380782 0.0173393388690063 ENSG00000132781 MUTYH
ENST00000372090 0.601467802736356 0.338926812513472 0.115248025403009 ENSG00000132773 TOE1
ENST00000477731 0.684463078947739 0.440818504427491 0.109990067650179 ENSG00000132773 TOE1
ENST00000539779 0.640923636734269 0.385665051046246 0.105143364619133 ENSG00000132773 TOE1
ENST00000471337 0.577283139421402 0.31225163524979 0.140285200512904 ENSG00000132773 TOE1
ENST00000495703 0.627997831316194 0.370179791356708 0.109090828588417 ENSG00000132773 TOE1
ENST00000372084 0.481437489574434 0.22075616027369 -0.124599911753293 ENSG00000070759 TESK2
ENST00000372086 0.65354220638755 0.400937603040855 -0.0839329377488426 ENSG00000070759 TESK2
ENST00000341771 0.65354220638755 0.400937603040855 -0.0839329377488426 ENSG00000070759 TESK2
ENST00000486676 0.653606500610621 0.401089156270626 -0.0839440542502033 ENSG00000070759 TESK2
ENST00000538496 0.718519156232986 0.486590205517447 -0.071213670886546 ENSG00000070759 TESK2
ENST00000493974 0.394309436259584 0.152775104894252 -0.199463076859389 ENSG00000070759 TESK2
ENST00000451835 0.704580763020093 0.468320034360209 -0.0899365477070415 ENSG00000070759 TESK2
ENST00000401061 0.452250980833443 0.196335451688718 -0.109927502099115 ENSG00000132763 MMACHC
ENST00000262746 0.0706418678753563 0.00877330217309643 -0.146830637546517 ENSG00000117450 PRDX1
ENST00000319248 0.0706576724818022 0.00877597792627442 -0.146793334707106 ENSG00000117450 PRDX1
ENST00000372079 0.0708672168556743 0.00881415970154572 -0.146718747706486 ENSG00000117450 PRDX1
ENST00000447184 0.0711985602676613 0.00888410564750803 -0.148808085897963 ENSG00000117450 PRDX1
ENST00000424390 0.0711985602676613 0.00888350840212632 -0.148733284532917 ENSG00000117450 PRDX1
ENST00000483583 0.102739522658325 0.0158788026362384 -0.141353406564192 ENSG00000117450 PRDX1
ENST00000372070 0.466072875487605 0.207986538574606 -0.0920998127945141 ENSG00000117448 AKR1A1
ENST00000434299 0.281626439292022 0.084373418307736 -0.141972125514656 ENSG00000117448 AKR1A1
ENST00000496999 0.218026811652481 0.0542629729168313 -0.161585168004759 ENSG00000117448 AKR1A1
ENST00000476957 0.482475909462849 0.22170740363347 -0.0924441920724399 ENSG00000117448 AKR1A1
ENST00000481885 0.309835654822611 0.0992244178404952 -0.15028872278419 ENSG00000117448 AKR1A1
ENST00000351829 0.555312998913267 0.289649592798178 -0.0820123356755829 ENSG00000117448 AKR1A1
ENST00000471651 0.323145181305373 0.106800519608495 -0.148168290387882 ENSG00000117448 AKR1A1
ENST00000497973 0.742695367792201 0.521132938399783 -0.0637798804103289 ENSG00000117448 AKR1A1
ENST00000473038 0.99792942648202 0.994848371861408 -0.000743914534990832 ENSG00000117448 AKR1A1
ENST00000495913 0.904240264812299 0.795697858515602 0.0301100025646539 ENSG00000117448 AKR1A1
ENST00000487654 0.93584543665239 0.85823837342181 0.0210628846329216 ENSG00000117448 AKR1A1
ENST00000475919 0.968895089076133 0.927758277472654 -0.0119914798942471 ENSG00000117448 AKR1A1
ENST00000437901 0.0846746692741517 0.0116694942071905 0.179003850688147 ENSG00000132780 NASP
ENST00000437362 0.0836493422936943 0.0114437492524563 0.179680164039366 ENSG00000132780 NASP
ENST00000464190 0.813821818362667 0.631608264713442 0.0384228346039528 ENSG00000132780 NASP
ENST00000528084 0.95110123915776 0.889560601714993 0.0113949003900314 ENSG00000132780 NASP
ENST00000527359 0.0665132803806147 0.00800688065120031 0.190745678084571 ENSG00000132780 NASP
ENST00000525515 0.116896931132092 0.0195205564872405 0.182492079614852 ENSG00000132780 NASP
ENST00000453748 0.0792200499182693 0.010485300469452 0.187153785920937 ENSG00000132780 NASP
ENST00000402363 0.140582571134367 0.0262754277597985 0.153356781213421 ENSG00000132780 NASP
ENST00000537798 0.140460840958799 0.0262381774930251 0.153359181269345 ENSG00000132780 NASP
ENST00000527470 0.401078321765322 0.157737963482841 0.108967201037486 ENSG00000132780 NASP
ENST00000529333 0.406953080910174 0.162217773517629 0.109196470081406 ENSG00000132780 NASP
ENST00000531532 0.868394902163542 0.726071136985059 0.0282310710918859 ENSG00000132780 NASP
ENST00000530840 0.931807364064949 0.850331405701338 -0.0183617323579953 ENSG00000132780 NASP
ENST00000528238 0.128377975259093 0.022652117639122 0.160404877554196 ENSG00000132780 NASP
ENST00000534101 0.371997162963562 0.137984363638441 0.115207017047363 ENSG00000132780 NASP
ENST00000350030 0.133659700631358 0.0241315967258683 0.157264348788394 ENSG00000132780 NASP
ENST00000470768 0.331151887424693 0.111837306646759 0.126335024934044 ENSG00000132780 NASP
ENST00000372052 0.140263040905782 0.0261641140293343 0.153366381581916 ENSG00000132780 NASP
ENST00000351223 0.140263040905782 0.0261641140293343 0.153366381581916 ENSG00000132780 NASP
ENST00000530073 0.289462572389552 0.0885486780511377 0.130798990443507 ENSG00000132780 NASP
ENST00000481782 0.371424677420095 0.137504868087397 0.116415603888961 ENSG00000132780 NASP
ENST00000531612 0.51845771117081 0.253498205883681 0.0862048442397744 ENSG00000132780 NASP
ENST00000527932 0.350524108121534 0.123711957914701 0.116875378638712 ENSG00000132780 NASP
ENST00000534450 0.576040261562511 0.310707553580029 0.0727181588861579 ENSG00000132780 NASP
ENST00000472408 0.985821717288898 0.965148366534678 0.00646480937830121 ENSG00000132780 NASP
ENST00000479235 0.926667703966224 0.840044910255706 0.0170808209348614 ENSG00000159592 GPBP1L1
ENST00000290795 0.799595320840046 0.608071560342368 -0.0261878154015283 ENSG00000159592 GPBP1L1
ENST00000355105 0.794349846241135 0.59896389857387 -0.0269017717539304 ENSG00000159592 GPBP1L1
ENST00000467032 0.878867365535984 0.745872513821152 0.0409047434906349 ENSG00000159592 GPBP1L1
ENST00000487436 0.954033136704362 0.895459500711929 0.0151753559577576 ENSG00000159592 GPBP1L1
ENST00000468724 0.967511792740088 0.924411336475498 0.00987472585691795 ENSG00000159592 GPBP1L1
ENST00000498128 0.728293366595861 0.501172372907949 -0.054033621329894 ENSG00000159592 GPBP1L1
ENST00000496278 0.614248105039455 0.35361150840759 0.102920934385951 ENSG00000159592 GPBP1L1
ENST00000495616 0.526355015409079 0.261075571034622 -0.156336475063248 ENSG00000159592 GPBP1L1
ENST00000488278 0.839363395303571 0.674531685973295 -0.0275724097236353 ENSG00000159592 GPBP1L1
ENST00000480941 0.820330212967975 0.64257390786277 -0.0306047349935631 ENSG00000159592 GPBP1L1
ENST00000480083 0.819918039672678 0.64192512052547 -0.0307544611759885 ENSG00000159592 GPBP1L1
ENST00000493083 0.675333252286622 0.428935519079041 -0.0510951696269614 ENSG00000159592 GPBP1L1
ENST00000460859 0.638178882526713 0.382240245819669 -0.0579647170231029 ENSG00000159592 GPBP1L1
ENST00000372025 0.792391468592528 0.595860904711748 -0.0454687479113665 ENSG00000159596 TMEM69
ENST00000496366 0.806348596004576 0.618943184910377 -0.0453681547097865 ENSG00000159596 TMEM69
ENST00000359942 0.0402449587025444 0.00376481736473947 0.213639360122394 ENSG00000197429 IPP
ENST00000495072 0.0384523654975747 0.00352429782384322 0.286212415430131 ENSG00000197429 IPP
ENST00000396478 0.0968473819769059 0.0144307103856781 0.210155743095158 ENSG00000197429 IPP
ENST00000470809 0.830806701209522 0.65995364057269 0.0451097144287809 ENSG00000086015 MAST2
ENST00000372009 0.82773182931017 0.654758308438099 -0.0268081267979312 ENSG00000086015 MAST2
ENST00000361297 0.827600012982411 0.654391053469894 -0.0268025424667766 ENSG00000086015 MAST2
ENST00000372008 0.813130496734703 0.630536916452721 -0.0306042639447826 ENSG00000086015 MAST2
ENST00000482881 0.630397752172234 0.372974682826605 -0.0683902033303715 ENSG00000086015 MAST2
ENST00000467367 0.79843329370719 0.605625679461135 -0.0692734696061397 ENSG00000086015 MAST2
ENST00000477968 0.961171522228696 0.911091412646622 0.0152814442499074 ENSG00000086015 MAST2
ENST00000262741 0.735777008630789 0.511314121624273 -0.0707199702266133 ENSG00000117461 PIK3R3
ENST00000372006 0.72890064482105 0.501930733962595 -0.0724544318336044 ENSG00000117461 PIK3R3
ENST00000340332 0.721995857108048 0.491376199912312 -0.0739728013331829 ENSG00000117461 PIK3R3
ENST00000354242 0.721995857108048 0.491376199912312 -0.0739728013331829 ENSG00000117461 PIK3R3
ENST00000420542 0.721995857108048 0.491376199912312 -0.0739728013331829 ENSG00000117461 PIK3R3
ENST00000540385 0.344883878999337 0.120106442032951 -0.189401688127882 ENSG00000117461 PIK3R3
ENST00000423209 0.394725447848712 0.153073549737822 -0.174588200944839 ENSG00000117461 PIK3R3
ENST00000493202 0.368110916512616 0.13517567985871 -0.205190038992676 ENSG00000117461 PIK3R3
ENST00000425892 0.453444502891353 0.197371746594175 -0.178192135509012 ENSG00000117461 PIK3R3
ENST00000396420 0.843175595427888 0.681539267578957 -0.0203371753110019 ENSG00000085998 POMGNT1
ENST00000371984 0.969185466790347 0.928435793493772 0.00480493292895071 ENSG00000085998 POMGNT1
ENST00000371992 0.849772469596956 0.693422074072634 -0.0195176523097055 ENSG00000085998 POMGNT1
ENST00000475642 0.918550858444961 0.824244573965731 -0.0231908352077842 ENSG00000085998 POMGNT1
ENST00000535522 0.974523134333597 0.940325200086014 -0.00427151753103392 ENSG00000085998 POMGNT1
ENST00000371986 0.96914322375527 0.928377233099987 0.00480443652802633 ENSG00000085998 POMGNT1
ENST00000480972 0.93604077106766 0.858755511091262 0.0189663844092259 ENSG00000085998 POMGNT1
ENST00000485714 0.854012326652773 0.701220541924469 -0.0302016915024574 ENSG00000085998 POMGNT1
ENST00000463030 0.943469211781635 0.873286522968903 0.0199439910155971 ENSG00000085998 POMGNT1
ENST00000477114 0.843411101028084 0.681955371393575 -0.0390526518965582 ENSG00000085998 POMGNT1
ENST00000497439 0.715349837045316 0.482323067242496 0.0571015865911033 ENSG00000085998 POMGNT1
ENST00000489985 0.772221179069422 0.564445834433163 0.0482317750528853 ENSG00000085998 POMGNT1
ENST00000371980 0.318659781213784 0.104321487932627 -0.188831548452117 ENSG00000171357 LURAP1
ENST00000463715 0.996292327557085 0.991335441025521 -0.00129125830051464 ENSG00000085999 RAD54L
ENST00000442598 0.807826196406122 0.621604193674103 0.0479857985366068 ENSG00000085999 RAD54L
ENST00000493985 0.968367327888775 0.926415784782456 -0.0111182450930122 ENSG00000085999 RAD54L
ENST00000371975 0.81282163373908 0.629934188710587 0.0469092731821175 ENSG00000085999 RAD54L
ENST00000469835 0.994311562267229 0.985784104891891 0.00222399529932456 ENSG00000085999 RAD54L
ENST00000493032 0.899730484426619 0.787299351155603 -0.0360274920223107 ENSG00000085999 RAD54L
ENST00000487700 0.834655368829862 0.666639216875774 -0.0533622932907196 ENSG00000085999 RAD54L
ENST00000472889 0.995137305889017 0.988364162308821 0.00193798978473994 ENSG00000085999 RAD54L
ENST00000473251 0.440472044359461 0.187750044215377 0.150761808186217 ENSG00000085999 RAD54L
ENST00000496156 0.0785693480893131 0.0103674661168996 0.176208875431886 ENSG00000132128 LRRC41
ENST00000476687 0.537576137189026 0.271958193810723 0.129675164160221 ENSG00000085999 RAD54L
ENST00000488942 0.565388426699855 0.299934875172061 0.123374322793177 ENSG00000085999 RAD54L
ENST00000459678 0.494846061988199 0.232464861511016 0.151390359354114 ENSG00000085999 RAD54L
ENST00000343304 0.689687316388823 0.448966279288137 0.0375422729726259 ENSG00000132128 LRRC41
ENST00000472710 0.723821978070444 0.493946755576426 0.036550881026499 ENSG00000132128 LRRC41
ENST00000498402 0.824137472191003 0.648722165296607 -0.0247483603414413 ENSG00000132128 LRRC41
ENST00000469150 0.627501880558089 0.369488412591133 -0.0929927189689504 ENSG00000132128 LRRC41
ENST00000311672 0.00155052216944783 3.674845956587e-05 -0.256353306727771 ENSG00000173660 UQCRH
ENST00000489056 0.00155052216944783 3.674845956587e-05 -0.256353306727771 ENSG00000173660 UQCRH
ENST00000486951 0.00335330305797537 0.000103982417631037 -0.269342287948718 ENSG00000173660 UQCRH
ENST00000496387 0.00155052216944783 3.674845956587e-05 -0.256353306727771 ENSG00000173660 UQCRH
ENST00000460947 0.00127352878834407 2.87315269822457e-05 -0.28204634676486 ENSG00000173660 UQCRH
ENST00000474844 0.785296934155285 0.584549457853378 0.0415045938107055 ENSG00000117481 NSUN4
ENST00000307089 0.700472227961456 0.463009520620424 0.0518555975290082 ENSG00000117481 NSUN4
ENST00000486270 0.694004216438526 0.45488292831552 0.0595439171893916 ENSG00000117481 NSUN4
ENST00000536062 0.740491137878922 0.518189139952865 0.0492659329849072 ENSG00000117481 NSUN4
ENST00000469918 0.695977863848233 0.457475657556889 0.0702602411589528 ENSG00000117481 NSUN4
ENST00000471871 0.883057099464533 0.753892034326079 0.0239661837727034 ENSG00000117481 NSUN4
ENST00000537428 0.832875631512959 0.663442637770026 0.033556249736421 ENSG00000117481 NSUN4
ENST00000498008 0.87197322478398 0.732846496595711 0.0265051552497175 ENSG00000117481 NSUN4
ENST00000495427 0.910912001133537 0.808987211832751 0.0186522734103726 ENSG00000117481 NSUN4
ENST00000475281 0.771884757955862 0.563803846856379 0.0747425156841971 ENSG00000117481 NSUN4
ENST00000602433 0.827324211894831 0.653783884640487 0.0500736235982356 ENSG00000269956 MKNK1-AS1
ENST00000342571 0.295644716617038 0.091561767539492 0.142168728380456 ENSG00000079277 MKNK1
ENST00000371946 0.238410911336979 0.0631081338996242 0.131235308097594 ENSG00000079277 MKNK1
ENST00000341183 0.238410911336979 0.0631081338996242 0.131235308097594 ENSG00000079277 MKNK1
ENST00000371944 0.295644716617038 0.091561767539492 0.142168728380456 ENSG00000079277 MKNK1
ENST00000371945 0.238410911336979 0.0631081338996242 0.131235308097594 ENSG00000079277 MKNK1
ENST00000524749 0.949298007143681 0.885941619679903 0.0192869526799797 ENSG00000079277 MKNK1
ENST00000528077 0.347655625904973 0.122008255636519 0.11395094899202 ENSG00000079277 MKNK1
ENST00000428112 0.258433136101045 0.07246536999308 0.13299371501269 ENSG00000079277 MKNK1
ENST00000532897 0.83282775112299 0.663348047433192 0.0516511839605459 ENSG00000079277 MKNK1
ENST00000531355 0.28582612828893 0.0864778319503402 0.128754973675542 ENSG00000079277 MKNK1
ENST00000532783 0.175312162765179 0.0377135799489095 0.197153766597765 ENSG00000079277 MKNK1
ENST00000496619 0.207349598260303 0.0498064986306569 0.152654630192336 ENSG00000079277 MKNK1
ENST00000528237 0.210043195447078 0.0509445138921711 0.201533831120189 ENSG00000079277 MKNK1
ENST00000526513 0.253800681901982 0.0700854750889113 0.148033859881857 ENSG00000079277 MKNK1
ENST00000484301 0.450965566068061 0.195304204299617 0.1114333104184 ENSG00000079277 MKNK1
ENST00000545730 0.354074500194063 0.126080997715873 0.108835129979091 ENSG00000079277 MKNK1
ENST00000486716 0.636465987609207 0.380192317167475 0.0778422384658071 ENSG00000079277 MKNK1
ENST00000480531 0.860457187152887 0.712268351125477 0.0466258556189308 ENSG00000079277 MKNK1
ENST00000529170 0.523199791732514 0.258081490631826 0.10321524020855 ENSG00000079277 MKNK1
ENST00000531769 0.326658510654317 0.108863744788513 0.11816716388717 ENSG00000079277 MKNK1
ENST00000465783 0.481093440260462 0.220521183229236 0.12077216284287 ENSG00000079277 MKNK1
ENST00000474868 0.481029997462031 0.220477542298107 0.120716111179345 ENSG00000079277 MKNK1
ENST00000532110 0.582114457446106 0.3175020264211 0.0999037458564348 ENSG00000079277 MKNK1
ENST00000525888 0.523669203666058 0.258506056617348 0.116572565842192 ENSG00000079277 MKNK1
ENST00000319928 0.457718406105508 0.200925777102767 0.148755417760526 ENSG00000142961 MOB3C
ENST00000271139 0.648231196050135 0.394802865942903 0.101702556302256 ENSG00000142961 MOB3C
ENST00000371940 0.50416784701897 0.240798090952678 0.137318193990937 ENSG00000142961 MOB3C
ENST00000477318 0.398421318399075 0.155789163394959 0.203854958506754 ENSG00000142961 MOB3C
ENST00000576409 0.70313680226513 0.46664904805755 0.0484080752821238 ENSG00000123472 ATPAF1
ENST00000371937 0.723598815179113 0.49366326431225 0.0455405115639433 ENSG00000123472 ATPAF1
ENST00000574428 0.723598815179113 0.49366326431225 0.0455405115639433 ENSG00000123472 ATPAF1
ENST00000492233 0.306642184404139 0.0975241773327498 0.134339773292033 ENSG00000123472 ATPAF1
ENST00000526821 0.530254743487687 0.26480904020408 0.0878829196261461 ENSG00000123472 ATPAF1
ENST00000542495 0.520016104012934 0.255005147472143 0.0904433560116998 ENSG00000123472 ATPAF1
ENST00000529214 0.520016104012934 0.255005147472143 0.0904433560116998 ENSG00000123472 ATPAF1
ENST00000329231 0.93322511949222 0.853019980124897 0.0144030181784302 ENSG00000123472 ATPAF1
ENST00000534216 0.568260565548352 0.302680685284902 0.0935030871111064 ENSG00000123472 ATPAF1
ENST00000532925 0.513934181220491 0.249541011954061 0.105181590751538 ENSG00000123472 ATPAF1
ENST00000474020 0.945644598550277 0.878615105687165 0.0173192963222806 ENSG00000123472 ATPAF1
ENST00000487193 0.811595988403769 0.627893650956083 -0.0499197182756583 ENSG00000123472 ATPAF1
ENST00000544071 0.243431731903639 0.0652550600156984 0.101522938896025 ENSG00000159658 EFCAB14
ENST00000525633 0.76244852811297 0.550132872662113 -0.0701774415061307 ENSG00000123472 ATPAF1
ENST00000442839 0.167039930735731 0.0349415142887079 0.137494686852411 ENSG00000228237 EFCAB14-AS1
ENST00000418985 0.166641397076199 0.03481258514658 0.137474788632695 ENSG00000228237 EFCAB14-AS1
ENST00000371933 0.176397802475015 0.0381138305612309 0.120295731649363 ENSG00000159658 EFCAB14
ENST00000479745 0.272136962304675 0.0794601159521647 0.14477207194336 ENSG00000159658 EFCAB14
ENST00000487741 0.303487907196509 0.0957396545933957 0.138740835948498 ENSG00000159658 EFCAB14
ENST00000481623 0.412825181506934 0.166822345133338 0.1219206634025 ENSG00000159658 EFCAB14
ENST00000459797 0.53065581426187 0.265239563547122 0.128747442400853 ENSG00000159658 EFCAB14
ENST00000484461 0.234009114636632 0.0611384298763476 0.15825722339528 ENSG00000159658 EFCAB14
ENST00000337817 0.0197967723900981 0.00129753340644406 0.202815111958676 ENSG00000123473 STIL
ENST00000360380 0.0197967723900981 0.00129753340644406 0.202815111958676 ENSG00000123473 STIL
ENST00000371877 0.0197967723900981 0.00129753340644406 0.202815111958676 ENSG00000123473 STIL
ENST00000243182 0.0152940734824357 0.000874489354612133 0.21369970381103 ENSG00000123473 STIL
ENST00000396221 0.0152940734824357 0.000874489354612133 0.21369970381103 ENSG00000123473 STIL
ENST00000447475 0.230014559980598 0.0593794082560319 0.14091009353605 ENSG00000123473 STIL
ENST00000418131 0.0815294878996716 0.0109999123426704 0.242298253727054 ENSG00000123473 STIL
ENST00000436811 0.270717555421623 0.0787557826974732 0.208727765225258 ENSG00000123473 STIL
ENST00000371873 0.696292432533199 0.457766732365032 0.0422047137617037 ENSG00000162368 CMPK1
ENST00000371871 0.595708577265927 0.332343270050932 0.0580334660685603 ENSG00000162368 CMPK1
ENST00000471289 0.354687952890337 0.126614197952398 -0.17573006673565 ENSG00000162368 CMPK1
ENST00000450808 0.666341108618516 0.417637228221626 0.0493782527870614 ENSG00000162368 CMPK1
ENST00000371870 0.717186776539435 0.484752874659491 -0.0470134909297154 ENSG00000162368 CMPK1
ENST00000425816 0.591404444746981 0.327611246278854 -0.120899684153206 ENSG00000117834 SLC5A9
ENST00000533824 0.591404444746981 0.327611246278854 -0.120899684153206 ENSG00000117834 SLC5A9
ENST00000438567 0.515846204992616 0.251290297303549 -0.139372218113489 ENSG00000117834 SLC5A9
ENST00000236495 0.515846204992616 0.251290297303549 -0.139372218113489 ENSG00000117834 SLC5A9
ENST00000493837 0.515846204992616 0.251290297303549 -0.139372218113489 ENSG00000117834 SLC5A9
ENST00000371847 0.525517563817932 0.260274648173571 -0.124948914224684 ENSG00000132122 SPATA6
ENST00000371843 0.541069523347835 0.275095946474365 -0.125911084003381 ENSG00000132122 SPATA6
ENST00000603831 0.503375007149241 0.24020664672058 -0.145989924944306 ENSG00000132122 SPATA6
ENST00000396199 0.497488668472334 0.234803601908654 -0.139177666002356 ENSG00000132122 SPATA6
ENST00000371841 0.465265015739802 0.207289880033724 -0.159745139487838 ENSG00000132122 SPATA6
ENST00000490850 0.521851784677528 0.256716263721863 -0.144577503446677 ENSG00000132122 SPATA6
ENST00000463938 0.63239281832486 0.375335483903316 -0.101840516648905 ENSG00000132122 SPATA6
ENST00000487543 0.600626468234919 0.337987140646874 -0.110192000160401 ENSG00000132122 SPATA6
ENST00000465990 0.162421197910557 0.0332869143885063 -0.281582980578823 ENSG00000132122 SPATA6
ENST00000471975 0.155596034989391 0.0310906345100937 -0.263176740587008 ENSG00000132122 SPATA6
ENST00000396153 0.418414680511184 0.171115422092737 -0.16560114937121 ENSG00000185104 FAF1
ENST00000371778 0.436289960051992 0.184553838729478 -0.161847961193324 ENSG00000185104 FAF1
ENST00000545823 0.297778237287374 0.0928028369176538 -0.182484552955605 ENSG00000185104 FAF1
ENST00000494400 0.305797718390442 0.0969854425828856 -0.19663350932616 ENSG00000185104 FAF1
ENST00000472808 0.317929807008378 0.103888314412864 -0.192656536227854 ENSG00000185104 FAF1
ENST00000487898 0.643643379147586 0.389308702036288 -0.121466373045286 ENSG00000185104 FAF1
ENST00000262662 0.98144610408395 0.955761513346383 -0.00394895974739192 ENSG00000123080 CDKN2C
ENST00000396148 0.995646167921164 0.989668935626937 -0.000928536025599724 ENSG00000123080 CDKN2C
ENST00000371761 0.962319570412665 0.91367490889409 0.0111103802607405 ENSG00000123080 CDKN2C
ENST00000242719 0.766864280466252 0.556445888384311 0.0322349104920328 ENSG00000123091 RNF11
ENST00000494873 0.849845816355829 0.693633358682342 -0.0217806062158313 ENSG00000123091 RNF11
ENST00000486691 0.895380023757028 0.778803081303296 0.0199792151816958 ENSG00000123091 RNF11
ENST00000371730 0.639036826715051 0.383366645910378 -0.0494615982904328 ENSG00000085832 EPS15
ENST00000371733 0.639036826715051 0.383366645910378 -0.0494615982904328 ENSG00000085832 EPS15
ENST00000396122 0.499380102765478 0.236489668019618 -0.082728938969385 ENSG00000085832 EPS15
ENST00000486505 0.748777676007461 0.530228366530775 -0.0718825953051316 ENSG00000085832 EPS15
ENST00000493793 0.736731851143666 0.512629664219114 -0.0533794752897561 ENSG00000085832 EPS15
ENST00000371727 0.565457678994877 0.30004660949207 -0.077838220975816 ENSG00000085832 EPS15
ENST00000464478 0.895515987641156 0.779244016013359 -0.0317323898124013 ENSG00000085832 EPS15
ENST00000471391 0.5114449770025 0.247406624667372 -0.083365635211506 ENSG00000085832 EPS15
ENST00000465467 0.494632051933229 0.232285720746177 -0.0862379017015657 ENSG00000085832 EPS15
ENST00000371714 0.866374966942435 0.723128641274389 0.0147866666913276 ENSG00000117859 OSBPL9
ENST00000337809 0.848856412214296 0.691711216915006 0.016456433061208 ENSG00000117859 OSBPL9
ENST00000371710 0.848856412214296 0.691711216915006 0.016456433061208 ENSG00000117859 OSBPL9
ENST00000447887 0.865262073976935 0.721178316685461 0.0149076407177155 ENSG00000117859 OSBPL9
ENST00000495776 0.865262073976935 0.721178316685461 0.0149076407177155 ENSG00000117859 OSBPL9
ENST00000435686 0.868917615233108 0.72709198274402 0.0145828200210663 ENSG00000117859 OSBPL9
ENST00000435274 0.835461796173576 0.667738906096131 0.0183280040552258 ENSG00000117859 OSBPL9
ENST00000428468 0.865262073976935 0.721178316685461 0.0149076407177155 ENSG00000117859 OSBPL9
ENST00000453295 0.865262073976935 0.721178316685461 0.0149076407177155 ENSG00000117859 OSBPL9
ENST00000489990 0.964832267915998 0.919068664567499 -0.00659517661466029 ENSG00000117859 OSBPL9
ENST00000530544 0.518361881343563 0.253430429744263 0.0475901141903062 ENSG00000117859 OSBPL9
ENST00000484890 0.73925885523826 0.516580909659233 0.0485300017702239 ENSG00000117859 OSBPL9
ENST00000534040 0.280148134458123 0.0836455366776255 0.120610023996746 ENSG00000117859 OSBPL9
ENST00000532975 0.30956285009307 0.0991022154009447 0.106785593679619 ENSG00000117859 OSBPL9
ENST00000527631 0.341978930743549 0.118216851287684 0.105404337084067 ENSG00000117859 OSBPL9
ENST00000531828 0.324437458947654 0.107600339699724 0.0721396693949055 ENSG00000117859 OSBPL9
ENST00000361556 0.312708033920894 0.100831681939693 0.0713066644464997 ENSG00000117859 OSBPL9
ENST00000473207 0.292251047633969 0.0899054705696279 0.116464547304563 ENSG00000117859 OSBPL9
ENST00000533884 0.309041420523647 0.0988032468361873 0.113427454571629 ENSG00000117859 OSBPL9
ENST00000481937 0.690707665270012 0.450324867213706 0.0568315531948382 ENSG00000117859 OSBPL9
ENST00000526917 0.312918815845427 0.100962758874397 0.108216112500319 ENSG00000117859 OSBPL9
ENST00000462759 0.312708033920894 0.100831681939693 0.0713066644464997 ENSG00000117859 OSBPL9
ENST00000486942 0.328030518057118 0.109836655590636 0.071189286288568 ENSG00000117859 OSBPL9
ENST00000467064 0.812625603879524 0.629686248270561 0.0563695562850407 ENSG00000117859 OSBPL9
ENST00000524620 0.0427636587758294 0.00412315003644223 0.243357954129549 ENSG00000117859 OSBPL9
ENST00000528603 0.11519251444541 0.0190682513619572 0.152616068402177 ENSG00000117859 OSBPL9
ENST00000475697 0.42736219023555 0.177605122071335 0.0661278980088366 ENSG00000117859 OSBPL9
ENST00000531061 0.701608996992103 0.464494792204294 0.0557314058970935 ENSG00000117859 OSBPL9
ENST00000531819 0.648735218824122 0.395365867498114 0.0454994913207954 ENSG00000117859 OSBPL9
ENST00000533825 0.869714551917804 0.728566391085155 -0.0246853312963905 ENSG00000117859 OSBPL9
ENST00000440943 0.724047678476885 0.494540541357596 0.0434515310805866 ENSG00000078618 NRD1
ENST00000352171 0.79875705093778 0.606358687810517 0.02153020441298 ENSG00000078618 NRD1
ENST00000354831 0.79875705093778 0.606358687810517 0.02153020441298 ENSG00000078618 NRD1
ENST00000485608 0.685528922169972 0.442639297093838 0.0344918351404333 ENSG00000078618 NRD1
ENST00000539524 0.668240406612131 0.420301712691596 0.0341003576717102 ENSG00000078618 NRD1
ENST00000464385 0.644557628810222 0.390328187286979 -0.11761665645261 ENSG00000078618 NRD1
ENST00000588291 0.851234270674567 0.695942054391139 0.0380877349898853 ENSG00000266993 RP4-657D16.3
ENST00000586761 0.778819612421741 0.57418216582668 0.0517014106102685 ENSG00000266993 RP4-657D16.3
ENST00000475310 0.953668804024245 0.894680042311737 -0.0162299438421497 ENSG00000078618 NRD1
ENST00000497358 0.578190521719365 0.313357083164547 0.0861407656813668 ENSG00000078618 NRD1
ENST00000544028 0.635757554529068 0.379430084530969 0.0345210806534594 ENSG00000078618 NRD1
ENST00000591675 0.974608391060229 0.940609430331767 0.0084152159789867 ENSG00000266993 RP4-657D16.3
ENST00000483007 0.957654273908062 0.903563924447988 0.0127129523168103 ENSG00000078618 NRD1
ENST00000473805 0.860268148046207 0.711901346107341 0.0241371603504299 ENSG00000078618 NRD1
ENST00000475715 0.621324836227126 0.361981513479347 0.0618110672701433 ENSG00000078618 NRD1
ENST00000491410 0.855293705975561 0.703437558224492 -0.0237602450636583 ENSG00000078618 NRD1
ENST00000468722 0.792852994924943 0.596780113678333 -0.0449026806868307 ENSG00000078618 NRD1
ENST00000371655 0.917896335837909 0.822838390796084 -0.045077976211348 ENSG00000169213 RAB3B
ENST00000469458 0.811014211412257 0.626773939594103 0.0440775283484056 ENSG00000117862 TXNDC12
ENST00000371626 0.525944609546817 0.260629431175978 0.0679073852705895 ENSG00000117862 TXNDC12
ENST00000472624 0.601439648128842 0.338886674029675 0.063106757935827 ENSG00000117862 TXNDC12
ENST00000471493 0.930262466719963 0.847200347612288 -0.0223471758495806 ENSG00000117862 TXNDC12
ENST00000371614 0.613488948651767 0.352781988381816 0.101719630822618 ENSG00000198841 KTI12
ENST00000425802 0.661459313976543 0.411172509062194 0.0928911323900468 ENSG00000223390 RP11-91A18.4
ENST00000610127 0.824565622723063 0.64952897149538 0.0421094412489097 ENSG00000117862 TXNDC12
ENST00000313334 0.883956489461354 0.755660634219935 0.0201432644187178 ENSG00000134717 BTF3L4
ENST00000477828 0.73742533744538 0.513811600407277 -0.053082838560054 ENSG00000134717 BTF3L4
ENST00000489308 0.758908148092609 0.544775848333654 -0.0454690284931955 ENSG00000134717 BTF3L4
ENST00000526132 0.742695367792201 0.521132584133602 -0.0503910187030761 ENSG00000134717 BTF3L4
ENST00000472944 0.963794747196811 0.91700094707865 -0.00689796550331527 ENSG00000134717 BTF3L4
ENST00000524414 0.831824273510721 0.66160877683456 -0.0510754070836914 ENSG00000134717 BTF3L4
ENST00000484036 0.707194943702111 0.471606772454763 -0.0590452772144746 ENSG00000134717 BTF3L4
ENST00000533836 0.62167402594091 0.362469119845904 -0.0784613349189919 ENSG00000134717 BTF3L4
ENST00000361625 0.996720177667747 0.992074026160019 -0.00075237201794751 ENSG00000157077 ZFYVE9
ENST00000357206 0.473427938070337 0.214093694789806 0.0846024378946304 ENSG00000157077 ZFYVE9
ENST00000287727 0.470164372029504 0.211322782343012 0.0849795633222383 ENSG00000157077 ZFYVE9
ENST00000371591 0.283446109997868 0.0852734537768292 0.112570627698082 ENSG00000157077 ZFYVE9
ENST00000469134 0.238266018959818 0.0630337199415445 0.198604676819512 ENSG00000157077 ZFYVE9
ENST00000470844 0.530126309357042 0.264637923961508 0.0834098891528468 ENSG00000154222 CC2D1B
ENST00000371586 0.883471001204394 0.754549336347114 -0.0189210124418489 ENSG00000154222 CC2D1B
ENST00000284376 0.959477842032553 0.907289839922238 -0.00726116163581349 ENSG00000154222 CC2D1B
ENST00000491136 0.959477842032553 0.907289839922238 -0.00726116163581349 ENSG00000154222 CC2D1B
ENST00000438021 0.545429564573727 0.279480990373185 0.068470213195939 ENSG00000154222 CC2D1B
ENST00000460261 0.795021715123741 0.599936987092295 0.0359450370628385 ENSG00000154222 CC2D1B
ENST00000606527 0.991077712717928 0.977158740071475 0.00355964393504519 ENSG00000272100 RP11-155O18.6
ENST00000450942 0.684616347262226 0.441136099188855 0.0548824600028171 ENSG00000154222 CC2D1B
ENST00000460370 0.299338378580364 0.093633284022444 0.145816673092874 ENSG00000154222 CC2D1B
ENST00000438831 0.985821717288898 0.965136178513129 -0.00325236195111521 ENSG00000154222 CC2D1B
ENST00000485966 0.426290270809288 0.176858569133669 0.16619520500604 ENSG00000154222 CC2D1B
ENST00000371568 0.377231995618094 0.141222675266167 0.13510723778592 ENSG00000085840 ORC1
ENST00000371566 0.377231995618094 0.141222675266167 0.13510723778592 ENSG00000085840 ORC1
ENST00000257181 0.432108982574077 0.181382793050512 0.100636207704382 ENSG00000134748 PRPF38A
ENST00000487160 0.952514191850718 0.892448371821171 0.0139355112733804 ENSG00000134748 PRPF38A
ENST00000474048 0.704079814184332 0.467701627400007 0.0581334705433898 ENSG00000134748 PRPF38A
ENST00000528457 0.349483914798612 0.123111493897562 0.115189989070486 ENSG00000134744 ZCCHC11
ENST00000527941 0.254033580505398 0.0702083975762141 0.137793011656679 ENSG00000134744 ZCCHC11
ENST00000257177 0.64622553407305 0.392285855479227 0.0544483317306185 ENSG00000134744 ZCCHC11
ENST00000371544 0.646460284980259 0.392581621226139 0.054447471545179 ENSG00000134744 ZCCHC11
ENST00000466440 0.978303530731904 0.948148277668309 -0.00736675833532535 ENSG00000134744 ZCCHC11
ENST00000494469 0.990341126655012 0.975010030379621 0.00383460852910805 ENSG00000134744 ZCCHC11
ENST00000531722 0.26640312463537 0.076584882910733 0.158521647923715 ENSG00000134744 ZCCHC11
ENST00000474453 0.210270028561229 0.0510464568342357 0.178882019094533 ENSG00000134744 ZCCHC11
ENST00000470212 0.471485202510754 0.212511093284907 -0.1770203793582 ENSG00000134744 ZCCHC11
ENST00000469810 0.297778237287374 0.092794088948095 0.151417283889087 ENSG00000134744 ZCCHC11
ENST00000528642 0.833758084859021 0.664837285960018 0.0287974523633993 ENSG00000134744 ZCCHC11
ENST00000497120 0.909456856203733 0.806027986770467 -0.0326980776053805 ENSG00000134744 ZCCHC11
ENST00000484723 0.914719279718197 0.816567827422086 0.0155645644806786 ENSG00000134744 ZCCHC11
ENST00000371541 0.696428823835347 0.457933695042423 0.054266128199165 ENSG00000134744 ZCCHC11
ENST00000473856 0.98837946487483 0.970805294149985 0.00280782326188449 ENSG00000134744 ZCCHC11
ENST00000355809 0.937948966308498 0.862410341442697 0.0148943518659801 ENSG00000134744 ZCCHC11
ENST00000470626 0.757624107073718 0.54235460743432 -0.0616696634041758 ENSG00000134744 ZCCHC11
ENST00000524582 0.687894993221292 0.446074791833856 -0.0778501372906349 ENSG00000134744 ZCCHC11
ENST00000371538 0.278747770817485 0.0829001714667297 -0.132794161591671 ENSG00000162377 COA7
ENST00000486918 0.212036751326842 0.051790272281787 -0.167824626308794 ENSG00000162377 COA7
ENST00000443756 0.878738127357237 0.745547943529919 0.0246373966317856 ENSG00000162378 ZYG11B
ENST00000545132 0.937560992110439 0.861514409838281 0.0142135599256808 ENSG00000162378 ZYG11B
ENST00000294353 0.397160549809958 0.154947553546041 0.0891964315498022 ENSG00000162378 ZYG11B
ENST00000371522 1.94115865046688e-06 1.39514398011859e-08 0.358070112845691 ENSG00000121310 ECHDC2
ENST00000460612 1.94115865046688e-06 1.39508593533124e-08 0.358102441130416 ENSG00000121310 ECHDC2
ENST00000539680 0.225421073220777 0.0572049360957046 0.231088485063183 ENSG00000121310 ECHDC2
ENST00000479183 0.145684976413337 0.0278578732228064 0.237416882531214 ENSG00000121310 ECHDC2
ENST00000543419 0.00576523319846106 0.000217001392553514 0.292165895555338 ENSG00000121310 ECHDC2
ENST00000463923 0.00602211862385826 0.00023229065894815 0.29106670850083 ENSG00000121310 ECHDC2
ENST00000371520 1.94264709909605e-06 1.40145158040346e-08 0.358101936592245 ENSG00000121310 ECHDC2
ENST00000358358 1.94264709909605e-06 1.40145158040346e-08 0.358101936592245 ENSG00000121310 ECHDC2
ENST00000498544 0.0939219058226766 0.0137133506791371 0.249643837191463 ENSG00000121310 ECHDC2
ENST00000476477 2.52874620415378e-06 1.87019701914492e-08 0.357229441122348 ENSG00000121310 ECHDC2
ENST00000536120 2.52874620415378e-06 1.87019701914492e-08 0.357229441122348 ENSG00000121310 ECHDC2
ENST00000479593 0.00391951780142262 0.00013005804880276 0.293696603219214 ENSG00000121310 ECHDC2
ENST00000467988 3.88219826096639e-06 3.01610584187842e-08 0.358128626849183 ENSG00000121310 ECHDC2
ENST00000487866 0.0150123155795611 0.000853683351054945 0.294413557502957 ENSG00000121310 ECHDC2
ENST00000486170 0.0321468293959165 0.00267006386361942 0.281308398938313 ENSG00000121310 ECHDC2
ENST00000487851 0.00477889942853028 0.000167990289766015 0.306523822001544 ENSG00000121310 ECHDC2
ENST00000541281 8.19988670943334e-06 7.08206255942826e-08 0.372118345976892 ENSG00000121310 ECHDC2
ENST00000488268 1.88910544546388e-05 1.84124452413769e-07 0.377058503701652 ENSG00000121310 ECHDC2
ENST00000544365 9.96494238473289e-06 8.77742601918235e-08 0.373246454586616 ENSG00000121310 ECHDC2
ENST00000495920 6.61993616556103e-06 5.55719031161706e-08 0.377183283371314 ENSG00000121310 ECHDC2
ENST00000492992 0.538587424081494 0.272913120071825 0.162790738202223 ENSG00000121310 ECHDC2
ENST00000480312 1.40040985740098e-05 1.30699833327875e-07 0.391728376166936 ENSG00000121310 ECHDC2
ENST00000544531 4.03125425698996e-06 3.16671820523439e-08 0.391656994247088 ENSG00000121310 ECHDC2
ENST00000493896 0.0748662316764122 0.00960765935541948 0.311241032454713 ENSG00000121310 ECHDC2
ENST00000487040 0.328311933456492 0.110026948267673 0.249683185163343 ENSG00000121310 ECHDC2
ENST00000542552 1.38130830053587e-06 9.60258113700006e-09 0.399698952918894 ENSG00000121310 ECHDC2
ENST00000474789 5.89874733335863e-07 3.78525421397836e-09 0.410885349352558 ENSG00000121310 ECHDC2
ENST00000371514 0.96319600407182 0.915887045955953 0.00601902915412718 ENSG00000116171 SCP2
ENST00000478631 0.959463582970755 0.907117151811033 0.00662977636335927 ENSG00000116171 SCP2
ENST00000528311 0.993149350031748 0.98275460457508 -0.00128262912252824 ENSG00000116171 SCP2
ENST00000371509 0.981438950578535 0.955563921794023 0.00329079593795002 ENSG00000116171 SCP2
ENST00000407246 0.952281715911753 0.892114952333145 0.00774587479055399 ENSG00000116171 SCP2
ENST00000371513 0.649183076138149 0.395780873894638 -0.0762313925385634 ENSG00000116171 SCP2
ENST00000528809 0.956647143543459 0.901281664279147 -0.0138533423117875 ENSG00000116171 SCP2
ENST00000529363 0.950198822646819 0.887541781017177 0.0150829336770408 ENSG00000116171 SCP2
ENST00000473584 0.972865748874932 0.936590277591594 0.010589702128763 ENSG00000116171 SCP2
ENST00000430330 0.969108941944709 0.928271332475887 0.0061137523732436 ENSG00000116171 SCP2
ENST00000408941 0.980852404902725 0.953987862894026 0.00382993063767467 ENSG00000116171 SCP2
ENST00000478274 0.482606006267513 0.221823174173569 -0.108512679540592 ENSG00000116171 SCP2
ENST00000484100 0.999895709563507 0.999508336946526 4.24446093405678e-05 ENSG00000116171 SCP2
ENST00000533119 0.994341075360943 0.985873560477583 -0.00122638762332796 ENSG00000116171 SCP2
ENST00000435345 0.957197592932816 0.902698435251833 0.00832485987010527 ENSG00000116171 SCP2
ENST00000488965 0.955046085719046 0.897849260043467 0.00861324265215208 ENSG00000116171 SCP2
ENST00000371486 0.55140344819744 0.285444758134537 0.0955610970778565 ENSG00000157184 CPT2
ENST00000452466 0.63195448575405 0.374890415694619 0.0979240584377556 ENSG00000236723 RP5-1024G6.2
ENST00000294360 0.748604235994277 0.529931825905888 -0.0569770539536928 ENSG00000162384 C1orf123
ENST00000483739 0.740265865924447 0.517880832890034 -0.0592920156783349 ENSG00000162384 C1orf123
ENST00000470385 0.701862446957705 0.464856319216847 -0.0661021287036141 ENSG00000162384 C1orf123
ENST00000478839 0.709183297397761 0.474301602606569 -0.0813775177308565 ENSG00000162384 C1orf123
ENST00000489755 0.756315756215831 0.540617991434962 -0.0686155879970898 ENSG00000162384 C1orf123
ENST00000474227 0.888861287869134 0.76607303567839 -0.0381138145488636 ENSG00000162384 C1orf123
ENST00000602807 0.88547054360534 0.758561356208976 -0.0407879541759791 ENSG00000162384 C1orf123
ENST00000371470 0.878446395625275 0.745011545717679 -0.0219392203900772 ENSG00000162385 MAGOH
ENST00000371466 0.88258663121548 0.753051119994711 -0.0212478299872203 ENSG00000162385 MAGOH
ENST00000495868 0.925744717090993 0.837944166792284 -0.0159050937489799 ENSG00000162385 MAGOH
ENST00000462941 0.699157919014791 0.461417093774792 -0.0538908444238154 ENSG00000162385 MAGOH
ENST00000602943 0.368836049378014 0.135678593137625 -0.200246973857975 ENSG00000270172 RP5-1024G6.8
ENST00000306052 0.14042787613517 0.0262200830724377 -0.171189773937335 ENSG00000157193 LRP8
ENST00000529670 0.973435070623793 0.938033300375895 -0.00737867607433408 ENSG00000157193 LRP8
ENST00000371454 0.111009838688162 0.017999294808031 -0.181286473581784 ENSG00000157193 LRP8
ENST00000465675 0.112724223740687 0.0184433212476817 -0.180403495691853 ENSG00000157193 LRP8
ENST00000354412 0.116031800900628 0.0192923898158777 -0.179752799041995 ENSG00000157193 LRP8
ENST00000480045 0.0921703537150688 0.0132872765751386 -0.193376805350172 ENSG00000157193 LRP8
ENST00000347547 0.0783555755864798 0.0103194935792225 -0.201297036331389 ENSG00000157193 LRP8
ENST00000459674 0.556714573192193 0.291352404848159 -0.102240127217121 ENSG00000157193 LRP8
ENST00000460214 0.367133322501149 0.134583324485796 -0.176475106145134 ENSG00000157193 LRP8
ENST00000481431 0.24763894650445 0.0671389989617203 -0.216748704500591 ENSG00000157193 LRP8
ENST00000475501 0.206382229901605 0.0494054624274346 -0.194540462589566 ENSG00000157193 LRP8
ENST00000496580 0.0253543638374147 0.00187642399680597 -0.387280555549872 ENSG00000157193 LRP8
ENST00000312233 0.000443972867952663 7.73170657229062e-06 -0.639115015252199 ENSG00000174332 GLIS1
ENST00000371429 0.0574234259923643 0.00637844938250989 0.162823130046202 ENSG00000058804 NDC1
ENST00000540001 0.0574234259923643 0.00637844938250989 0.162823130046202 ENSG00000058804 NDC1
ENST00000537333 0.11173953266831 0.01818863577744 0.142622206977863 ENSG00000058804 NDC1
ENST00000234725 0.126674942993611 0.022211027629052 0.138913525276466 ENSG00000058804 NDC1
ENST00000480952 0.157054198479647 0.0315721549627033 0.203490972544765 ENSG00000058804 NDC1
ENST00000464950 0.532462688152646 0.267147336128971 -0.0883518860362796 ENSG00000058799 YIPF1
ENST00000371399 0.532462688152646 0.267147336128971 -0.0883518860362796 ENSG00000058799 YIPF1
ENST00000072644 0.532462688152646 0.267147336128971 -0.0883518860362796 ENSG00000058799 YIPF1
ENST00000539954 0.257446274963119 0.0719350068120178 -0.160148282487204 ENSG00000058799 YIPF1
ENST00000469457 0.352367261863233 0.124975169143853 -0.154894674609069 ENSG00000058799 YIPF1
ENST00000480151 0.351065665746507 0.123992723397927 -0.154927152415534 ENSG00000058799 YIPF1
ENST00000412288 0.38893909748401 0.148934191237231 -0.150947901442685 ENSG00000058799 YIPF1
ENST00000465897 0.443217790581974 0.189896179629637 -0.137444233969333 ENSG00000058799 YIPF1
ENST00000472983 0.549914751357177 0.283931450179638 -0.135523824753418 ENSG00000058799 YIPF1
ENST00000371378 0.32326441143735 0.106887537556627 -0.111478733171218 ENSG00000081870 HSPB11
ENST00000194214 0.283764702761164 0.0854406297968807 -0.123000064135567 ENSG00000081870 HSPB11
ENST00000489675 0.992069153763014 0.979850948469086 0.0027083837886822 ENSG00000081870 HSPB11
ENST00000371377 0.220112267979966 0.0551284442999252 -0.143830436630341 ENSG00000081870 HSPB11
ENST00000371376 0.140356292904901 0.0261974055599052 -0.178687879644788 ENSG00000081870 HSPB11
ENST00000488884 0.0892359614705506 0.0126465106276332 -0.21822473570264 ENSG00000081870 HSPB11
ENST00000371370 0.824517904267087 0.649428241294479 -0.0410770237078179 ENSG00000116212 LRRC42
ENST00000371368 0.46484779575921 0.206972670834298 -0.149838126522712 ENSG00000116212 LRRC42
ENST00000319223 0.847451022693025 0.689095311013445 -0.0361696897571363 ENSG00000116212 LRRC42
ENST00000444987 0.410780546826817 0.165209950228166 -0.156084999648347 ENSG00000116212 LRRC42
ENST00000371348 0.888861287869134 0.766132951164215 -0.0184318918743224 ENSG00000116209 TMEM59
ENST00000371344 0.980204382945743 0.952714269879581 0.00372023382079705 ENSG00000116209 TMEM59
ENST00000234831 0.745487940623955 0.525153383968311 -0.0373029308723197 ENSG00000116209 TMEM59
ENST00000371341 0.741564634386484 0.519523971997311 -0.0381943406664977 ENSG00000116209 TMEM59
ENST00000470395 0.729657855101724 0.503096686660879 -0.051276568233452 ENSG00000116209 TMEM59
ENST00000420738 0.703848752562938 0.467435791611881 -0.0437347593509316 ENSG00000116209 TMEM59
ENST00000440019 0.701652992733896 0.464592289332998 -0.0440708364667091 ENSG00000116209 TMEM59
ENST00000452421 0.703945455897606 0.467528424034264 -0.0437380140325787 ENSG00000116209 TMEM59
ENST00000371337 0.845290757525719 0.685078602667826 -0.0281202495010217 ENSG00000116209 TMEM59
ENST00000498272 0.533569573149101 0.268307451382131 0.0852671457820543 ENSG00000116205 TCEANC2
ENST00000234827 0.620754219265216 0.36138165993062 0.0747928149717321 ENSG00000116205 TCEANC2
ENST00000371331 0.325740063092874 0.108384403022805 -0.201375851062494 ENSG00000116205 TCEANC2
ENST00000311841 0.54270543283773 0.276814845347513 0.101285988263408 ENSG00000256407 RP11-446E24.4
ENST00000420054 0.958599422047547 0.905484298273362 0.0141279545750835 ENSG00000215883 CYB5RL
ENST00000421415 0.778999073648012 0.574421156560296 0.0631322751040876 ENSG00000215883 CYB5RL
ENST00000490863 0.766010453170766 0.555307644959212 0.0660556015229775 ENSG00000215883 CYB5RL
ENST00000401046 0.946358156248856 0.880324910305857 0.0178264076313534 ENSG00000215883 CYB5RL
ENST00000419823 0.768609665816256 0.558897902409538 0.0670544248245055 ENSG00000215883 CYB5RL
ENST00000528287 0.764099283612663 0.552268549845064 0.0666116679004106 ENSG00000215883 CYB5RL
ENST00000534324 0.770184299689044 0.561068744577692 0.0777352872014273 ENSG00000215883 CYB5RL
ENST00000287899 0.58284144535056 0.318216104073307 0.131353989815503 ENSG00000215883 CYB5RL
ENST00000542737 0.568260565548352 0.302704205972347 0.127735488364991 ENSG00000215883 CYB5RL
ENST00000537208 0.568260565548352 0.302704205972347 0.127735488364991 ENSG00000215883 CYB5RL
ENST00000487096 0.382687364584775 0.144878921369305 -0.0884262662514104 ENSG00000116221 MRPL37
ENST00000360840 0.413523567321611 0.167366806138374 -0.0819613374798036 ENSG00000116221 MRPL37
ENST00000605337 0.397480431834759 0.15515657138787 -0.0823714866602141 ENSG00000116221 MRPL37
ENST00000490670 0.191515349101748 0.0434578878859869 -0.129562080677862 ENSG00000116221 MRPL37
ENST00000336230 0.412996550328607 0.166989571956038 -0.0819599350742391 ENSG00000116221 MRPL37
ENST00000398219 0.822171511776759 0.645448685453007 -0.0405548211543258 ENSG00000116221 MRPL37
ENST00000326956 0.037063147528985 0.00332211868942679 -0.203527056474611 ENSG00000157216 SSBP3
ENST00000528930 0.79954490047107 0.607893235161556 0.0706382773504343 ENSG00000157216 SSBP3
ENST00000417664 0.162189169621825 0.0332239412178467 -0.181503348714189 ENSG00000157216 SSBP3
ENST00000371320 0.134479396999128 0.0243922839744952 -0.179032868968744 ENSG00000157216 SSBP3
ENST00000371319 0.144152784648056 0.0274133508410247 -0.183196200227332 ENSG00000157216 SSBP3
ENST00000533946 0.161968996880742 0.0331468471081119 -0.186724898960806 ENSG00000157216 SSBP3
ENST00000357475 0.129579362006728 0.0229556198415325 -0.191724368566076 ENSG00000157216 SSBP3
ENST00000426150 0.0131079108567805 0.000700421707958852 -0.265069783056379 ENSG00000157216 SSBP3
ENST00000444533 0.562931463202706 0.297491310229623 -0.128239543586814 ENSG00000157216 SSBP3
ENST00000420121 0.352814723574807 0.125311861441014 -0.1676089762253 ENSG00000157216 SSBP3
ENST00000533209 0.00821056550926241 0.000359949018148795 -0.32936127463648 ENSG00000157216 SSBP3
ENST00000525990 0.102515647420295 0.0158276521962785 -0.218318638819479 ENSG00000157216 SSBP3
ENST00000528787 0.0280996113387332 0.00218307763324198 -0.295658848300111 ENSG00000157216 SSBP3
ENST00000481208 0.0137878988379774 0.000755398398666317 -0.428970605304816 ENSG00000162390 ACOT11
ENST00000343744 0.00318402510499173 9.68116089665397e-05 -0.514413450025846 ENSG00000162390 ACOT11
ENST00000371316 0.00388339634034673 0.000128086919076525 -0.485916422803817 ENSG00000162390 ACOT11
ENST00000606515 0.959972848630756 0.908618548467906 -0.00948075656093838 ENSG00000271723 MROH7-TTC4
ENST00000425300 0.861254301185893 0.713852685527067 -0.0310134852884766 ENSG00000271723 MROH7-TTC4
ENST00000414150 0.863426479609663 0.717899875308188 -0.0304175306947207 ENSG00000271723 MROH7-TTC4
ENST00000460155 0.913556098195581 0.814458706264305 -0.0201094588632311 ENSG00000271723 MROH7-TTC4
ENST00000371281 0.948451280651626 0.884430783489569 -0.0124850374154182 ENSG00000243725 TTC4
ENST00000486621 0.721428886631367 0.490467161957534 -0.0958699825462167 ENSG00000243725 TTC4
ENST00000371284 0.929601589029891 0.845530722502748 -0.0167645008332337 ENSG00000243725 TTC4
ENST00000486091 0.81862246101703 0.639781538811756 0.0591920704645566 ENSG00000243725 TTC4
ENST00000371269 0.461074357737878 0.20380846663627 0.075923345141616 ENSG00000116133 DHCR24
ENST00000436604 0.352326320625362 0.124953538658489 0.0960772593268578 ENSG00000116133 DHCR24
ENST00000537443 0.621144759030428 0.361773395502039 0.0575160183123557 ENSG00000116133 DHCR24
ENST00000535035 0.662011042569949 0.412072390329684 0.0524051505732216 ENSG00000116133 DHCR24
ENST00000415336 0.469007822962694 0.210461588852505 -0.10039105009847 ENSG00000242396 RP11-67L3.5
ENST00000294383 0.70830637828911 0.47293320508985 0.0362116944436167 ENSG00000162402 USP24
ENST00000407756 0.706173262751125 0.470247794576904 0.0365440873882577 ENSG00000162402 USP24
ENST00000484447 0.916251778691239 0.819688517435189 0.0326613889691299 ENSG00000162402 USP24
ENST00000472566 0.810990497952457 0.626725431275788 -0.064411130359958 ENSG00000162402 USP24
ENST00000512504 0.977772623019506 0.946921804017667 0.0102484141390605 ENSG00000162402 USP24
ENST00000482197 0.962336712600607 0.913823390517387 -0.0151954273885757 ENSG00000162402 USP24
ENST00000371250 0.571602245782373 0.306006518346849 -0.106788260173374 ENSG00000162407 PPAP2B
ENST00000461655 0.533863358332404 0.26871069689974 -0.155222825863637 ENSG00000162407 PPAP2B
ENST00000371244 0.780769777645173 0.577006287360491 -0.0724926139879872 ENSG00000162409 PRKAA2
ENST00000485760 0.398789581476362 0.156130473207675 -0.134859264504881 ENSG00000173406 DAB1
ENST00000467509 0.432717931348105 0.1818130461314 -0.183838811026102 ENSG00000162600 OMA1
ENST00000460671 0.398794613805761 0.156148384921554 -0.191308041425478 ENSG00000162600 OMA1
ENST00000421528 0.50651697432069 0.243019394042008 -0.115113639198473 ENSG00000162600 OMA1
ENST00000358603 0.976544695350438 0.944650403305667 0.00584013120173315 ENSG00000162600 OMA1
ENST00000371226 0.923559105141773 0.833235544627408 0.0175469209011633 ENSG00000162600 OMA1
ENST00000476933 0.806225206275768 0.61873967435455 -0.0671672331035992 ENSG00000162600 OMA1
ENST00000456980 0.625821431120045 0.367515916636629 0.0819185188024412 ENSG00000162600 OMA1
ENST00000467063 0.584081867812513 0.319519396200765 0.0900920249709236 ENSG00000162600 OMA1
ENST00000419242 0.736463781222359 0.512258313688045 0.0623855064938638 ENSG00000162600 OMA1
ENST00000426139 0.691215808503434 0.451009781447981 0.0710850910120159 ENSG00000162600 OMA1
ENST00000453710 0.402207643063066 0.158659750475516 0.141022716569726 ENSG00000162600 OMA1
ENST00000482274 0.433099505303272 0.182156051635747 0.147653653449448 ENSG00000162600 OMA1
ENST00000472487 0.0724607108733904 0.0091439508318299 0.175536324825314 ENSG00000162601 MYSM1
ENST00000493821 0.0679723116045606 0.00827441897982084 0.198093352168132 ENSG00000162601 MYSM1
ENST00000401044 0.104063059469119 0.0162040964477251 0.174088218087567 ENSG00000162601 MYSM1
ENST00000481973 0.590329331610697 0.326473664116451 0.117408098932727 ENSG00000162601 MYSM1
ENST00000466774 0.440737041936234 0.187935031089477 0.0994964651079639 ENSG00000162601 MYSM1
ENST00000483003 0.935985089358668 0.858598646551169 -0.0147039738186127 ENSG00000162601 MYSM1
ENST00000489282 0.950551078944898 0.888553191429288 0.0125911188137204 ENSG00000162601 MYSM1
ENST00000371222 0.941307570298269 0.868879570065251 0.0198296875686861 ENSG00000177606 JUN
ENST00000413489 0.423261414844029 0.174325059316658 -0.226395373103186 ENSG00000172456 FGGY
ENST00000474476 0.530254743487687 0.264775463717345 -0.150657812747553 ENSG00000172456 FGGY
ENST00000462744 0.538749658880214 0.273117392224652 -0.192273518018593 ENSG00000172456 FGGY
ENST00000371218 0.462479974536396 0.204971075333398 -0.169482460054314 ENSG00000172456 FGGY
ENST00000495718 0.552247418176499 0.286465239148425 -0.141574009386933 ENSG00000172456 FGGY
ENST00000303721 0.462448370073541 0.204906097918882 -0.169487467010219 ENSG00000172456 FGGY
ENST00000430447 0.591277933148222 0.327457404111429 -0.132854947520985 ENSG00000172456 FGGY
ENST00000371212 0.451816272411675 0.196073792946278 -0.170609745035758 ENSG00000172456 FGGY
ENST00000475949 0.670481667543062 0.423019535199274 -0.102837316958685 ENSG00000172456 FGGY
ENST00000485720 0.446536836714554 0.192163729116402 -0.178377460216991 ENSG00000172456 FGGY
ENST00000371210 0.27132111868622 0.0790384855233884 -0.247215905697467 ENSG00000172456 FGGY
ENST00000493891 0.325208586524491 0.108084580320214 -0.256795695160648 ENSG00000172456 FGGY
ENST00000476939 0.459640817495133 0.202432844827139 -0.216116987719155 ENSG00000172456 FGGY
ENST00000472783 0.451801229506861 0.196058147731943 -0.219305609364479 ENSG00000172456 FGGY
ENST00000471169 0.451801229506861 0.196058147731943 -0.219305609364479 ENSG00000172456 FGGY
ENST00000423403 0.757689040171352 0.542616386609783 -0.0947234805413424 ENSG00000231252 RP11-436K8.1
ENST00000371191 0.458368523980441 0.201420291889248 -0.191770423281515 ENSG00000162599 NFIA
ENST00000476646 0.412754785934832 0.166729138731365 -0.2160151287141 ENSG00000162599 NFIA
ENST00000407417 0.341550809927384 0.117922959690892 -0.235322204796126 ENSG00000162599 NFIA
ENST00000479364 0.345436183574506 0.120452588487454 -0.236788406064628 ENSG00000162599 NFIA
ENST00000371189 0.344715408651302 0.119978670081902 -0.23537172211775 ENSG00000162599 NFIA
ENST00000403491 0.302493682747185 0.0951988676527054 -0.210248507112103 ENSG00000162599 NFIA
ENST00000371187 0.352590451981471 0.12513682085442 -0.228326856494344 ENSG00000162599 NFIA
ENST00000485903 0.345528456505204 0.120506670577018 -0.236524330999597 ENSG00000162599 NFIA
ENST00000371185 0.338446220736757 0.116150370757709 -0.239026990049641 ENSG00000162599 NFIA
ENST00000371184 0.343495305653882 0.119149490097717 -0.237073398664938 ENSG00000162599 NFIA
ENST00000496712 0.336190223659849 0.114770269874494 -0.236922340014298 ENSG00000162599 NFIA
ENST00000357977 0.592118206920852 0.328533459882632 -0.135148135509895 ENSG00000162599 NFIA
ENST00000606498 0.0354140402508329 0.00310186844464772 0.183701453053908 ENSG00000162604 TM2D1
ENST00000294613 0.0344128222234752 0.00296278528148151 0.184781689382817 ENSG00000162604 TM2D1
ENST00000472357 0.149025076818323 0.0289864340190243 0.195514825468375 ENSG00000162604 TM2D1
ENST00000371180 0.0344128222234752 0.00296278528148151 0.184781689382817 ENSG00000162604 TM2D1
ENST00000488206 0.0303963947026939 0.00245001679422231 0.187910868387097 ENSG00000162604 TM2D1
ENST00000472989 0.0422852703567958 0.00405569291008769 0.218267676285259 ENSG00000162604 TM2D1
ENST00000488410 0.0205027938698793 0.00137938906402271 0.264576456432967 ENSG00000162604 TM2D1
ENST00000468586 0.0380382129938373 0.00346450897171221 0.201292018064849 ENSG00000162604 TM2D1
ENST00000371178 0.220926691649121 0.0554908038654964 0.157996559663055 ENSG00000162604 TM2D1
ENST00000494926 0.198991396601353 0.0464499642420754 0.167913362175506 ENSG00000162604 TM2D1
ENST00000496465 0.206585194994692 0.0495165813309713 0.1657017387447 ENSG00000162604 TM2D1
ENST00000371177 0.457234374518952 0.200554027513594 0.110428702256073 ENSG00000162604 TM2D1
ENST00000316485 0.908807518668507 0.804685418334202 -0.0290908903199974 ENSG00000132849 INADL
ENST00000459752 0.904061396718182 0.795339783703642 -0.0305390159418442 ENSG00000132849 INADL
ENST00000484562 0.904061396718182 0.795339783703642 -0.0305390159418442 ENSG00000132849 INADL
ENST00000371158 0.637526688079973 0.38141220419229 -0.0999783095227831 ENSG00000132849 INADL
ENST00000484937 0.677026934006428 0.431295482431797 -0.0938310547361434 ENSG00000132849 INADL
ENST00000494842 0.809170344828014 0.623722043528934 -0.0824706497837773 ENSG00000132849 INADL
ENST00000307297 0.394268405125325 0.152749121893657 -0.250564838508796 ENSG00000132849 INADL
ENST00000543708 0.676862366709283 0.431101864561184 -0.117734121389161 ENSG00000132849 INADL
ENST00000545929 0.945016867280977 0.876452968938542 -0.0251310856096035 ENSG00000132849 INADL
ENST00000498273 0.512129783978324 0.248030940280241 -0.199791602304949 ENSG00000240563 L1TD1
ENST00000452143 0.0533207182981313 0.0057011737880685 0.239697406142188 ENSG00000162607 USP1
ENST00000442679 0.0873939270462591 0.0122690629791007 0.243396786047592 ENSG00000162607 USP1
ENST00000371146 0.0183990847137124 0.00115728932343458 0.232559090702676 ENSG00000162607 USP1
ENST00000339950 0.0206980736487353 0.00139921248714415 0.230311062750138 ENSG00000162607 USP1
ENST00000251157 0.0468555740340015 0.00472090471527874 -0.152998417075889 ENSG00000116641 DOCK7
ENST00000454575 0.524165134207705 0.258933165549831 -0.0607386619014245 ENSG00000116641 DOCK7
ENST00000340370 0.048345122665562 0.00493143800654944 -0.15249313938885 ENSG00000116641 DOCK7
ENST00000489185 0.478089440489284 0.217958971830292 -0.110924877906834 ENSG00000116641 DOCK7
ENST00000467758 0.273665691953938 0.0802654233775147 -0.177384632357202 ENSG00000116641 DOCK7
ENST00000479983 0.890840479309558 0.770298242140924 -0.04190723336631 ENSG00000116641 DOCK7
ENST00000404627 0.00561020871358238 0.000209666062042651 -0.262462321156335 ENSG00000116641 DOCK7
ENST00000464312 0.13562510853439 0.0247341247364984 -0.211125835677862 ENSG00000116641 DOCK7
ENST00000443289 0.037016631226665 0.00331170575503061 -0.300095155074851 ENSG00000125703 ATG4C
ENST00000317868 0.388996263153241 0.148970067727337 -0.121278996335157 ENSG00000125703 ATG4C
ENST00000371120 0.388996263153241 0.148970067727337 -0.121278996335157 ENSG00000125703 ATG4C
ENST00000371118 0.0763063355273908 0.00988869624475393 -0.273520697536002 ENSG00000125703 ATG4C
ENST00000414558 0.789996130040156 0.591977001400675 0.0734295048221674 ENSG00000125703 ATG4C
ENST00000418244 0.611224797337971 0.350275782724656 -0.117075864090602 ENSG00000230798 RP4-792G4.2
ENST00000449386 0.664974350633513 0.415774869100395 -0.100740881164696 ENSG00000230798 RP4-792G4.2
ENST00000431294 0.815480311895414 0.634523016544587 0.0440480358917942 ENSG00000230798 RP4-792G4.2
ENST00000427268 0.584916193719131 0.320312651093507 0.0895685505678635 ENSG00000230798 RP4-792G4.2
ENST00000371116 0.256113908770931 0.0713264227323759 0.18619479199139 ENSG00000187140 FOXD3
ENST00000371108 0.0651486137403516 0.00772938055769371 0.187881813601064 ENSG00000088035 ALG6
ENST00000487136 0.412996550328607 0.166964069751417 0.158848673928749 ENSG00000088035 ALG6
ENST00000263440 0.0638299846328675 0.00749774173498243 0.19133016876621 ENSG00000088035 ALG6
ENST00000603108 0.0638299846328675 0.00749774173498243 0.19133016876621 ENSG00000088035 ALG6
ENST00000465969 0.15195064616184 0.0298808214395401 0.202302521175726 ENSG00000088035 ALG6
ENST00000462390 0.115244152280716 0.0190835227899134 0.26163355943583 ENSG00000088035 ALG6
ENST00000494765 0.173005738755321 0.0369208145557309 0.274697484609792 ENSG00000088035 ALG6
ENST00000492655 0.182855232065397 0.0402564436553112 0.247395670725219 ENSG00000142856 ITGB3BP
ENST00000371092 0.688831755717142 0.447594311464912 0.055861494641651 ENSG00000142856 ITGB3BP
ENST00000271002 0.688831755717142 0.447594311464912 0.055861494641651 ENSG00000142856 ITGB3BP
ENST00000489099 0.66382687345305 0.414347249406166 0.0603221353016314 ENSG00000142856 ITGB3BP
ENST00000461681 0.0215314982167934 0.00148444398013691 0.270461144488873 ENSG00000142856 ITGB3BP
ENST00000463803 0.0358293537368068 0.00315993563795571 0.28308780436063 ENSG00000142856 ITGB3BP
ENST00000283568 0.972229435141505 0.934989057590777 -0.00686072932641242 ENSG00000142856 ITGB3BP
ENST00000476508 0.876098524156175 0.740287385885595 -0.0285488994923753 ENSG00000142856 ITGB3BP
ENST00000460394 0.808971288594906 0.623430442535246 -0.0476430203881759 ENSG00000142856 ITGB3BP
ENST00000462285 0.685202656544455 0.441840984146625 -0.0752497652050375 ENSG00000142856 ITGB3BP
ENST00000489863 0.66401101847502 0.414662690987624 -0.0794595215600345 ENSG00000142856 ITGB3BP
ENST00000465781 0.621682965571668 0.362480604720521 -0.0926931922947051 ENSG00000142856 ITGB3BP
ENST00000460251 0.600172547330846 0.337494491836325 -0.097215124560971 ENSG00000142856 ITGB3BP
ENST00000478138 0.869690304813723 0.728519520300973 0.0233437226871012 ENSG00000142856 ITGB3BP
ENST00000480886 0.25462075368492 0.070531432212043 0.248230818281681 ENSG00000203965 EFCAB7
ENST00000371088 0.0653748859445907 0.00778074221576772 0.228529742546614 ENSG00000203965 EFCAB7
ENST00000496956 0.683449654563253 0.439269369145037 0.100575684481472 ENSG00000203965 EFCAB7
ENST00000460678 0.104445227814621 0.016323683333318 0.278978693336178 ENSG00000203965 EFCAB7
ENST00000461039 0.395811271337252 0.153902624546616 0.182689647438766 ENSG00000203965 EFCAB7
ENST00000371084 0.173281178320039 0.0370179131334583 -0.130444337552477 ENSG00000079739 PGM1
ENST00000540265 0.217442198569183 0.0540166517437201 -0.120092817667651 ENSG00000079739 PGM1
ENST00000371083 0.347976184392878 0.122233712572862 -0.107077528758845 ENSG00000079739 PGM1
ENST00000483707 0.268602470219775 0.0776306845043117 -0.192261651079832 ENSG00000079739 PGM1
ENST00000371080 0.822227721535939 0.645514009673108 -0.0725515082644588 ENSG00000185483 ROR1
ENST00000371079 0.875004238509834 0.738506367117147 -0.0487305865478025 ENSG00000185483 ROR1
ENST00000482426 0.823518513785701 0.647682342334167 -0.0735378502184225 ENSG00000185483 ROR1
ENST00000424995 0.363838431385889 0.132455789054274 0.15737078392687 ENSG00000223949 RP11-24J23.2
ENST00000545203 0.358600162191868 0.129107057617141 0.154003481347326 ENSG00000185483 ROR1
ENST00000371073 0.753365002854242 0.536479252267121 -0.0478656952802826 ENSG00000158966 CACHD1
ENST00000290039 0.751830411337044 0.534398684824553 -0.0481749951992343 ENSG00000158966 CACHD1
ENST00000495994 0.998530957160072 0.996527664098988 -0.000331112086848493 ENSG00000158966 CACHD1
ENST00000470527 0.699157919014791 0.461470609601261 0.057457379141901 ENSG00000158966 CACHD1
ENST00000294428 0.102963967580017 0.0159392654395908 0.201397889664046 ENSG00000162437 RAVER2
ENST00000371072 0.0960302920283419 0.0141955969418857 0.203544848128349 ENSG00000162437 RAVER2
ENST00000430964 0.389963969418248 0.14961386664577 0.158902101009323 ENSG00000162437 RAVER2
ENST00000418058 0.450992797071538 0.195329343240671 0.152334808327499 ENSG00000162437 RAVER2
ENST00000342505 0.0316585936413215 0.00260683256860313 0.130534063896145 ENSG00000162434 JAK1
ENST00000481702 0.531008562606219 0.265561934261597 0.116385634458412 ENSG00000162434 JAK1
ENST00000465376 0.0054251468891783 0.000199659063463234 0.281375344192278 ENSG00000162434 JAK1
ENST00000471473 0.158804668973418 0.0321627883918375 0.204694143364398 ENSG00000162434 JAK1
ENST00000494904 0.879821027781054 0.747807799358157 0.0279373255715796 ENSG00000162434 JAK1
ENST00000463018 0.915391637468474 0.818084937622402 -0.0326827104418358 ENSG00000116675 DNAJC6
ENST00000494710 0.883346430379684 0.754267571031512 -0.0391585963902328 ENSG00000116675 DNAJC6
ENST00000263441 0.958182142224715 0.904757497774494 -0.0122184625371371 ENSG00000116675 DNAJC6
ENST00000395325 0.927640199095911 0.84185938339721 0.0184909958128753 ENSG00000116675 DNAJC6
ENST00000483402 0.988351585194443 0.970571208885035 -0.00538690301125249 ENSG00000116675 DNAJC6
ENST00000371069 0.804677910549705 0.616439163748265 0.0443305874616393 ENSG00000116675 DNAJC6
ENST00000344610 0.616654908844498 0.356736647329844 0.0433506951889636 ENSG00000116678 LEPR
ENST00000371065 0.355312078794072 0.127026998899318 0.0814438513464641 ENSG00000213625 LEPROT
ENST00000475108 0.318252974035616 0.104073016567446 0.10076253046888 ENSG00000213625 LEPROT
ENST00000371059 0.618642148017411 0.358924058053477 0.0431342360317104 ENSG00000116678 LEPR
ENST00000371060 0.528643435063432 0.263278446920107 0.0523603500848561 ENSG00000116678 LEPR
ENST00000349533 0.52653567931989 0.261318735868462 0.0525462872965621 ENSG00000116678 LEPR
ENST00000497874 0.633947662506669 0.377101466523203 0.0755162958019961 ENSG00000213625 LEPROT
ENST00000488747 0.279158437205647 0.0831862328465603 0.111298528680057 ENSG00000213625 LEPROT
ENST00000484243 0.358575953556499 0.129080252151515 0.109031285290751 ENSG00000213625 LEPROT
ENST00000406510 0.532229734005564 0.266831833628365 0.0522345140298841 ENSG00000116678 LEPR
ENST00000329654 0.562199414206015 0.296764100382562 -0.132451534479485 ENSG00000184588 PDE4B
ENST00000341517 0.499673674969875 0.236745983921235 -0.1514035319541 ENSG00000184588 PDE4B
ENST00000371049 0.519188262813996 0.2541854292311 -0.15146482577562 ENSG00000184588 PDE4B
ENST00000423207 0.610330306618878 0.349345036531766 -0.119307643175781 ENSG00000184588 PDE4B
ENST00000528771 0.368002022431752 0.135124553282041 -0.216796745062636 ENSG00000184588 PDE4B
ENST00000371045 0.60356685766322 0.341269953657674 -0.121888688276025 ENSG00000184588 PDE4B
ENST00000531025 0.40941915463373 0.164084089971914 -0.20284305146609 ENSG00000184588 PDE4B
ENST00000526197 0.419994050718355 0.172174211547525 -0.198481712665391 ENSG00000184588 PDE4B
ENST00000480109 0.756367641398647 0.540706661197911 -0.0856525769701102 ENSG00000184588 PDE4B
ENST00000237247 0.162868479235821 0.0334968982327186 -0.260098289618606 ENSG00000118473 SGIP1
ENST00000371039 0.159389322285479 0.032376230680149 -0.262226819608392 ENSG00000118473 SGIP1
ENST00000493564 0.0996701332813053 0.0150997069065875 -0.337605346471758 ENSG00000118473 SGIP1
ENST00000424320 0.100775213830128 0.0153443992282437 -0.316457212208492 ENSG00000118473 SGIP1
ENST00000371035 0.174229660243096 0.0373582719298338 -0.258147611422841 ENSG00000118473 SGIP1
ENST00000468286 0.097560823270054 0.0146049372406473 -0.318643959672331 ENSG00000118473 SGIP1
ENST00000497055 0.100783359457758 0.0153476732582251 -0.336161716298518 ENSG00000118473 SGIP1
ENST00000371036 0.149929511458523 0.0292791485736166 -0.267109976521788 ENSG00000118473 SGIP1
ENST00000371037 0.150734017995295 0.0295229465682384 -0.267740487257066 ENSG00000118473 SGIP1
ENST00000483060 0.360300354347714 0.130192581007096 -0.253693326528205 ENSG00000118473 SGIP1
ENST00000435165 0.67380903714227 0.427185588368945 -0.111582698805024 ENSG00000118473 SGIP1
ENST00000371026 0.925386502568611 0.837347608605223 0.025877497056451 ENSG00000152763 WDR78
ENST00000431318 0.925386502568611 0.837347608605223 0.025877497056451 ENSG00000152763 WDR78
ENST00000371023 0.869381370708867 0.727997579473933 -0.0456783226340881 ENSG00000152763 WDR78
ENST00000531980 0.922656792234773 0.83180026558573 -0.0292575304500458 ENSG00000152763 WDR78
ENST00000371022 0.958959157515815 0.906081961283067 -0.0160762706795267 ENSG00000152763 WDR78
ENST00000532629 0.842662409980792 0.680536736444234 -0.058716949305022 ENSG00000152763 WDR78
ENST00000371018 0.731587565029789 0.505937651423007 0.0422676354679232 ENSG00000198160 MIER1
ENST00000355977 0.731587565029789 0.505937651423007 0.0422676354679232 ENSG00000198160 MIER1
ENST00000357692 0.72383840049061 0.494029853264409 0.043317028622405 ENSG00000198160 MIER1
ENST00000401041 0.950464511315406 0.888230062508627 0.00997857416483237 ENSG00000198160 MIER1
ENST00000371014 0.777714087798299 0.57252550447417 0.0380804780765773 ENSG00000198160 MIER1
ENST00000371016 0.777714087798299 0.57252550447417 0.0380804780765773 ENSG00000198160 MIER1
ENST00000371012 0.604489879391636 0.342276808727843 -0.0880807503939501 ENSG00000198160 MIER1
ENST00000401042 0.761292205510486 0.548301218706431 0.0420735411704583 ENSG00000198160 MIER1
ENST00000355356 0.708973539071651 0.474046193841229 0.0471605534621871 ENSG00000198160 MIER1
ENST00000479067 0.877181407077134 0.742547677577307 -0.0297479968878058 ENSG00000198160 MIER1
ENST00000493357 0.729325537100435 0.502556777239537 0.0978623049911901 ENSG00000198160 MIER1
ENST00000235345 0.940077425351521 0.86668957431784 0.011322430024713 ENSG00000116704 SLC35D1
ENST00000506472 0.742192633594391 0.520511822652237 -0.0682383105053366 ENSG00000116704 SLC35D1
ENST00000262345 0.255057786213997 0.0708215059540232 -0.169410821058393 ENSG00000081985 IL12RB2
ENST00000371000 0.255057786213997 0.0708215059540232 -0.169410821058393 ENSG00000081985 IL12RB2
ENST00000541374 0.237055928607543 0.0625142565516651 -0.179960640646016 ENSG00000081985 IL12RB2
ENST00000544434 0.265841962637105 0.0762943445757767 -0.169344268453078 ENSG00000081985 IL12RB2
ENST00000441640 0.508524635487694 0.244783309197825 -0.148150634286972 ENSG00000081985 IL12RB2
ENST00000465396 0.380709681890955 0.143577087043941 -0.187429990599667 ENSG00000081985 IL12RB2
ENST00000370994 0.46831294467705 0.209835259536313 0.0519611879006262 ENSG00000142864 SERBP1
ENST00000370995 0.524628068639524 0.259352411448398 0.0458383237468118 ENSG00000142864 SERBP1
ENST00000361219 0.701610982190762 0.464538273643777 0.0295258106232976 ENSG00000142864 SERBP1
ENST00000370990 0.764878124717154 0.553460257612328 0.0232864729258442 ENSG00000142864 SERBP1
ENST00000493607 0.348063037490559 0.12229317789684 0.0862623574648257 ENSG00000142864 SERBP1
ENST00000462814 0.792721042159094 0.596578352479165 0.0338589821439194 ENSG00000142864 SERBP1
ENST00000484880 0.483398201544614 0.222456863711294 0.0692771450589139 ENSG00000142864 SERBP1
ENST00000490406 0.649804774339143 0.396331497541893 0.0417278546792064 ENSG00000142864 SERBP1
ENST00000370986 0.397542424533505 0.155208847830452 -0.170239165396593 ENSG00000116717 GADD45A
ENST00000370985 0.370224047198523 0.136765979962663 -0.188417919113627 ENSG00000116717 GADD45A
ENST00000460575 0.815381364538816 0.634330848557687 -0.0646207492403676 ENSG00000116717 GADD45A
ENST00000370982 0.881342846052836 0.750543319031706 -0.0163199004423199 ENSG00000172380 GNG12
ENST00000494936 0.516713414540677 0.251978012042861 -0.139419955404416 ENSG00000172380 GNG12
ENST00000420587 0.26898322431096 0.0778309260000374 -0.134210192999284 ENSG00000232284 GNG12-AS1
ENST00000413628 0.27146276803345 0.0791364115335007 -0.133769250293086 ENSG00000232284 GNG12-AS1
ENST00000414904 0.470744182255673 0.211907699517462 -0.226560817424052 ENSG00000232284 GNG12-AS1
ENST00000540432 0.226235444679887 0.0576026015931325 -0.0944785318450577 ENSG00000116729 WLS
ENST00000354777 0.226669703900921 0.0577772066637302 -0.0944741219893025 ENSG00000116729 WLS
ENST00000262348 0.329194996730209 0.110655036434572 -0.0841461266249335 ENSG00000116729 WLS
ENST00000370976 0.324692072340458 0.107764597953873 -0.0848320425619466 ENSG00000116729 WLS
ENST00000498615 0.743289060307029 0.521972316646616 -0.0671958415834932 ENSG00000116729 WLS
ENST00000491811 0.47203356723389 0.212967813788889 -0.118237252476504 ENSG00000116729 WLS
ENST00000497187 0.545342935795656 0.27930454504468 -0.0903165504850566 ENSG00000116729 WLS
ENST00000534713 0.250653358191647 0.0685919865693399 -0.119307895328634 ENSG00000116729 WLS
ENST00000533537 0.297552748859839 0.092682638625012 -0.112244056802916 ENSG00000116729 WLS
ENST00000530486 0.27031829207149 0.0785063385394736 -0.115209382668087 ENSG00000116729 WLS
ENST00000370973 0.338578050567755 0.116299413319699 -0.105081059339648 ENSG00000116729 WLS
ENST00000471243 0.187035886758423 0.0418019385092051 -0.145814959878199 ENSG00000116729 WLS
ENST00000491076 0.205558053887501 0.0490856129989737 -0.144618702268641 ENSG00000116729 WLS
ENST00000527864 0.230743747215902 0.0596747457763317 -0.149061090282295 ENSG00000116729 WLS
ENST00000370971 0.069361256162805 0.00854147502766631 -0.270280028285509 ENSG00000116729 WLS
ENST00000456315 0.174110440026111 0.0373250650203791 0.150842085606227 ENSG00000024526 DEPDC1
ENST00000370966 0.174110440026111 0.0373250650203791 0.150842085606227 ENSG00000024526 DEPDC1
ENST00000488146 0.248161882495412 0.0673668457440554 0.172215936496373 ENSG00000024526 DEPDC1
ENST00000489862 0.118397561674085 0.0199610440710817 0.181862173521939 ENSG00000024526 DEPDC1
ENST00000425820 0.526513661837482 0.26129068445462 0.129818503710525 ENSG00000233589 RP4-694A7.2
ENST00000525124 0.313667222777179 0.101372586178112 0.152505483102648 ENSG00000024526 DEPDC1
ENST00000588515 0.598376501445952 0.335452121089889 0.119762254600799 ENSG00000033122 LRRC7
ENST00000608744 0.537776217459126 0.272151847313592 0.141205296735614 ENSG00000033122 LRRC7
ENST00000609072 0.52484124262615 0.259590182268129 0.145090090496957 ENSG00000033122 LRRC7
ENST00000607936 0.560898926276832 0.295341615446681 0.130647835898172 ENSG00000033122 LRRC7
ENST00000370952 0.821080776898075 0.643818259283601 0.0361701297033103 ENSG00000066557 LRRC40
ENST00000370951 0.0276275729635979 0.00213317329017932 0.18509572063229 ENSG00000116754 SRSF11
ENST00000463877 0.590041576935818 0.326135925050681 0.0682950325921242 ENSG00000116754 SRSF11
ENST00000405432 0.0264685515445339 0.00200107815200323 0.18932926565569 ENSG00000116754 SRSF11
ENST00000370950 0.0320932373655016 0.00266205067431253 0.181021879123072 ENSG00000116754 SRSF11
ENST00000454435 0.0574968870731829 0.00639415089465974 0.195533043444737 ENSG00000116754 SRSF11
ENST00000475204 0.0502269398510267 0.00520928826095538 0.20937901132166 ENSG00000116754 SRSF11
ENST00000395136 0.0270845013079611 0.00207282096345916 0.192820970939162 ENSG00000116754 SRSF11
ENST00000436161 0.0420690976711024 0.00402035778521944 0.212275502228311 ENSG00000116754 SRSF11
ENST00000473950 0.0374387396368436 0.00337402329142363 0.223897295804666 ENSG00000116754 SRSF11
ENST00000469170 0.102780304232515 0.0158882166575493 0.187941474125722 ENSG00000116754 SRSF11
ENST00000486667 0.042224658552384 0.00404774930034204 0.216440861114558 ENSG00000116754 SRSF11
ENST00000481648 0.0149052233195068 0.000846991935662667 0.276524438616228 ENSG00000116754 SRSF11
ENST00000463116 0.0186588409522698 0.00118153268372275 0.329031544995079 ENSG00000116754 SRSF11
ENST00000484162 0.0234820265418958 0.00168146767127599 0.200937842442583 ENSG00000116754 SRSF11
ENST00000370949 0.0301429793597126 0.00241968645040282 0.182370917512196 ENSG00000116754 SRSF11
ENST00000463859 0.0601240104493407 0.00685131392090538 0.169314369935121 ENSG00000116754 SRSF11
ENST00000460795 0.100446698165026 0.0152751221836453 0.18302108626139 ENSG00000116754 SRSF11
ENST00000461935 0.0983431046493388 0.0148014255940732 0.172524881403874 ENSG00000116754 SRSF11
ENST00000489188 0.124951431435512 0.0217323281480901 0.186316833870035 ENSG00000116754 SRSF11
ENST00000370944 0.827475306398738 0.654127602313229 -0.0272899363301891 ENSG00000118454 ANKRD13C
ENST00000262346 0.700422486905807 0.462913038510267 -0.0449059512072618 ENSG00000118454 ANKRD13C
ENST00000464236 0.876249236623747 0.740467781729058 0.0298724613393986 ENSG00000118454 ANKRD13C
ENST00000490846 0.945532599970372 0.878351813213019 -0.0146971403569072 ENSG00000118454 ANKRD13C
ENST00000498735 0.295522076574359 0.0914734617262281 -0.175984597849657 ENSG00000118454 ANKRD13C
ENST00000411986 0.80710927993602 0.620352507205177 0.0756402203829412 ENSG00000116761 CTH
ENST00000464926 0.852645164002213 0.698635480657604 0.064933383419849 ENSG00000116761 CTH
ENST00000370938 0.888256467397573 0.765106341594079 0.0458528014683022 ENSG00000116761 CTH
ENST00000346806 0.91476993333062 0.816715635430583 0.0355528600281135 ENSG00000116761 CTH
ENST00000450461 0.0702131209426316 0.00869030031584044 0.209113049226784 ENSG00000235079 ZRANB2-AS1
ENST00000426999 0.0800863397542974 0.0106775321963585 0.211496531595772 ENSG00000235079 ZRANB2-AS1
ENST00000370920 0.422051555989609 0.173511645532308 0.0738992244549549 ENSG00000132485 ZRANB2
ENST00000477096 0.0918190682810277 0.01320250569637 0.217485453392805 ENSG00000132485 ZRANB2
ENST00000254821 0.421359806179224 0.173044447043345 0.0739746915083273 ENSG00000132485 ZRANB2
ENST00000487510 0.245058075634916 0.0659679496518001 0.158893303609045 ENSG00000132485 ZRANB2
ENST00000479947 0.240722805580923 0.0640625633885484 0.196211271888672 ENSG00000132485 ZRANB2
ENST00000473260 0.316769112589162 0.103259744019641 0.17575339123213 ENSG00000132485 ZRANB2
ENST00000455406 0.122994306512755 0.0211511836244554 -0.359532786682877 ENSG00000229956 ZRANB2-AS2
ENST00000583678 0.251160045649221 0.0688218716362619 -0.287285446685858 ENSG00000229956 ZRANB2-AS2
ENST00000599146 0.191038778202764 0.0432709742800885 -0.304650911450848 ENSG00000229956 ZRANB2-AS2
ENST00000596952 0.125253468485918 0.0217987617712827 -0.372096921140276 ENSG00000229956 ZRANB2-AS2
ENST00000413421 0.193242557460623 0.0442439296737643 -0.302268871944093 ENSG00000229956 ZRANB2-AS2
ENST00000594152 0.191038778202764 0.0432709742800885 -0.304650911450848 ENSG00000229956 ZRANB2-AS2
ENST00000415780 0.108790912665546 0.0174046141318814 -0.374974846429038 ENSG00000229956 ZRANB2-AS2
ENST00000600103 0.401486559101748 0.158121681241232 -0.225294501667141 ENSG00000229956 ZRANB2-AS2
ENST00000357731 0.116622372656298 0.0194541240339273 -0.387291658541829 ENSG00000172260 NEGR1
ENST00000306821 0.0807822116335885 0.0108550765761231 -0.413477064338857 ENSG00000172260 NEGR1
ENST00000434200 0.120934854930073 0.0206260295546808 -0.399699974019634 ENSG00000172260 NEGR1
ENST00000370898 0.316017018945442 0.102778627888805 0.15707381078289 ENSG00000254685 FPGT
ENST00000557284 0.572401880293134 0.306840305666791 0.0947247939222223 ENSG00000259030 FPGT-TNNI3K
ENST00000467578 0.722774326346023 0.492336272666734 0.0787088911518651 ENSG00000254685 FPGT
ENST00000524915 0.402063048859511 0.158519394388456 0.130156986671952 ENSG00000254685 FPGT
ENST00000370894 0.41119832989402 0.165523186825396 0.140681980804668 ENSG00000254685 FPGT
ENST00000370899 0.561948963039291 0.296348401803782 0.0966490093039617 ENSG00000259030 FPGT-TNNI3K
ENST00000609362 0.308981611360661 0.0987602634046109 0.157439182458878 ENSG00000254685 FPGT
ENST00000482102 0.883617234303582 0.754869502159037 0.0371229224760272 ENSG00000254685 FPGT
ENST00000529485 0.872565813498945 0.733974425700412 0.0404729916787364 ENSG00000254685 FPGT
ENST00000370895 0.500676279868941 0.237787260442442 0.109413927022852 ENSG00000259030 FPGT-TNNI3K
ENST00000534632 0.497291754331461 0.234649495848746 0.110545020658448 ENSG00000259030 FPGT-TNNI3K
ENST00000533006 0.402729625366766 0.159041947874126 0.130261703230715 ENSG00000259030 FPGT-TNNI3K
ENST00000370891 0.572401880293134 0.306840305666791 0.0947247939222223 ENSG00000116783 TNNI3K
ENST00000370893 0.403985745517271 0.159901088788298 0.130145428156199 ENSG00000259030 FPGT-TNNI3K
ENST00000534056 0.409558529070612 0.164315689189984 0.140800685456874 ENSG00000254685 FPGT
ENST00000472069 0.73925885523826 0.516562736070241 0.0750612981676394 ENSG00000254685 FPGT
ENST00000370872 0.168517155881537 0.0354441851207891 -0.15322457047311 ENSG00000116791 CRYZ
ENST00000340866 0.168517155881537 0.0354441851207891 -0.15322457047311 ENSG00000116791 CRYZ
ENST00000492102 0.32907950111821 0.110549818512017 -0.166953398385914 ENSG00000116791 CRYZ
ENST00000417775 0.13975752871515 0.025964531780606 -0.149835750095592 ENSG00000116791 CRYZ
ENST00000370871 0.210270028561229 0.0510431259911183 -0.139264408991801 ENSG00000116791 CRYZ
ENST00000370870 0.184674984483947 0.0409277076630233 -0.153134104213924 ENSG00000116791 CRYZ
ENST00000441120 0.10207239943891 0.0156881317665501 -0.185823357726575 ENSG00000116791 CRYZ
ENST00000457880 0.569743334615591 0.304160886055488 0.069226949840329 ENSG00000162623 TYW3
ENST00000370867 0.569743334615591 0.304160886055488 0.069226949840329 ENSG00000162623 TYW3
ENST00000421739 0.613392426467998 0.352670783564412 0.0710435017510779 ENSG00000162623 TYW3
ENST00000479111 0.720420128634679 0.489235273359019 0.053404470514458 ENSG00000162623 TYW3
ENST00000483990 0.779914328398748 0.575679717918971 0.0563717398795725 ENSG00000162623 TYW3
ENST00000485401 0.925199177509593 0.836633771850442 0.0285440131038619 ENSG00000162623 TYW3
ENST00000486467 0.857280976497077 0.706750149101746 0.054292640553194 ENSG00000162623 TYW3
ENST00000467646 0.516949227570504 0.252152405346347 0.108503384449287 ENSG00000162623 TYW3
ENST00000370841 0.247902308503583 0.0672438544844702 0.0979503520728415 ENSG00000117054 ACADM
ENST00000525881 0.85569779225223 0.70414126426648 0.0265088261713809 ENSG00000117054 ACADM
ENST00000526129 0.430665693581933 0.180206661559604 0.0722963055359792 ENSG00000117054 ACADM
ENST00000526196 0.293646094850535 0.090578194254186 0.0907336880953951 ENSG00000117054 ACADM
ENST00000370834 0.257863677616502 0.0721562050245319 0.0963489665522585 ENSG00000117054 ACADM
ENST00000534146 0.824137472191003 0.648830853082107 0.0325277397929684 ENSG00000117054 ACADM
ENST00000532509 0.787086211770835 0.587619086089653 0.0298092906041043 ENSG00000117054 ACADM
ENST00000473018 0.824137472191003 0.648739364635678 0.0324312234955039 ENSG00000117054 ACADM
ENST00000541113 0.288075770312734 0.0877647070919777 0.0912958945612708 ENSG00000117054 ACADM
ENST00000530953 0.734913415628888 0.510119490456404 0.0362520426517481 ENSG00000117054 ACADM
ENST00000534334 0.493150612549741 0.230999133488135 0.0642722148958896 ENSG00000117054 ACADM
ENST00000525808 0.267571880469291 0.0771510370835696 0.0947431575167194 ENSG00000117054 ACADM
ENST00000543667 0.267571880469291 0.0771510370835696 0.0947431575167194 ENSG00000117054 ACADM
ENST00000420607 0.364527639290535 0.132923167315615 0.0796335671967045 ENSG00000117054 ACADM
ENST00000529059 0.203833193038293 0.0484064322852172 0.110956802900975 ENSG00000117054 ACADM
ENST00000526930 0.806761227502942 0.619533624171373 0.0349555567967935 ENSG00000117054 ACADM
ENST00000532207 0.183368542912542 0.0404032069106768 0.15547591026449 ENSG00000117054 ACADM
ENST00000528016 0.0964173202261 0.014329661964166 0.142745144541805 ENSG00000117054 ACADM
ENST00000481374 0.136848097282449 0.0251211277165192 0.179147683539524 ENSG00000117054 ACADM
ENST00000535300 0.615880312216069 0.355674934184532 0.0552551660144642 ENSG00000137955 RABGGTB
ENST00000496055 0.643643379147586 0.38930045777039 0.0505943325040747 ENSG00000137955 RABGGTB
ENST00000319942 0.651928521459326 0.398967546897861 0.0494553602125856 ENSG00000137955 RABGGTB
ENST00000473406 0.711752497713103 0.477505888738924 0.046049298232557 ENSG00000137955 RABGGTB
ENST00000485459 0.763953094151442 0.552107089131462 0.0382810054161715 ENSG00000137955 RABGGTB
ENST00000370826 0.506353818701713 0.242832731916521 0.0829329387700111 ENSG00000137955 RABGGTB
ENST00000497648 0.603928529308163 0.341659758009264 0.0711329201552658 ENSG00000137955 RABGGTB
ENST00000462042 0.42419226606943 0.175089358523618 0.100125984932536 ENSG00000137955 RABGGTB
ENST00000470201 0.679190180855274 0.433942276276822 0.0504886546078864 ENSG00000137955 RABGGTB
ENST00000471759 0.604372949382564 0.342186768395165 0.0566012636796294 ENSG00000137955 RABGGTB
ENST00000491266 0.658319481246619 0.407133362682512 0.0533488844760453 ENSG00000137955 RABGGTB
ENST00000461653 0.742985111502573 0.521609213203867 0.0430475986185246 ENSG00000137955 RABGGTB
ENST00000489450 0.669799783667555 0.422177079090233 0.0560539003967895 ENSG00000137955 RABGGTB
ENST00000467748 0.717175626695205 0.484738102296265 -0.0550033550600468 ENSG00000137955 RABGGTB
ENST00000459697 0.867958089658621 0.725555718201437 0.0284324133177938 ENSG00000137955 RABGGTB
ENST00000328299 0.126088769781407 0.0220386958476257 -0.38806349003343 ENSG00000184005 ST6GALNAC3
ENST00000464140 0.13429817749745 0.0243295272670714 -0.401086834935762 ENSG00000184005 ST6GALNAC3
ENST00000370812 0.574981909949739 0.309544952317989 -0.0649324981929656 ENSG00000142892 PIGK
ENST00000445065 0.574981909949739 0.309544952317989 -0.0649324981929656 ENSG00000142892 PIGK
ENST00000370813 0.28867918108376 0.0881324748624296 -0.124309787949622 ENSG00000142892 PIGK
ENST00000487906 0.56372577233551 0.298309224825504 -0.0786929939078495 ENSG00000142892 PIGK
ENST00000359130 0.37561565214792 0.140223747753592 -0.130079985937265 ENSG00000142892 PIGK
ENST00000478391 0.410526362734072 0.165029888790506 -0.123521410070024 ENSG00000142892 PIGK
ENST00000354567 7.16229307670544e-05 8.58752439369647e-07 -0.501044282636765 ENSG00000154027 AK5
ENST00000317704 1.6697922732075e-06 1.17091506480533e-08 -0.445559510333752 ENSG00000154027 AK5
ENST00000344720 0.000181670746244155 2.65785414387933e-06 -0.497257935615738 ENSG00000154027 AK5
ENST00000478407 6.61226861070935e-06 5.54408210541663e-08 -0.394089218620382 ENSG00000154027 AK5
ENST00000469394 0.00992001144009075 0.000467686585588346 -0.305004753403627 ENSG00000154027 AK5
ENST00000466114 0.00204994158335211 5.27674494453135e-05 -0.33270780212531 ENSG00000154027 AK5
ENST00000524494 0.0034914507781412 0.000110016050490208 -0.483579317124049 ENSG00000154027 AK5
ENST00000465146 0.00167513804761865 4.06822379011218e-05 -0.513369655958469 ENSG00000154027 AK5
ENST00000530826 0.0013259672466947 3.0235654745992e-05 -0.527516155080156 ENSG00000154027 AK5
ENST00000527263 0.000267086842402725 4.22548626174161e-06 -0.519769327118532 ENSG00000154027 AK5
ENST00000478255 6.33081211556335e-05 7.45432670325436e-07 -0.454646864226182 ENSG00000154027 AK5
ENST00000466393 0.000708242827927681 1.36702134962381e-05 -0.471723421258816 ENSG00000154027 AK5
ENST00000481346 0.84756850801705 0.689324890793469 -0.0445851505757928 ENSG00000036549 ZZZ3
ENST00000370801 0.915131024201149 0.817349369830895 -0.0230475682497404 ENSG00000036549 ZZZ3
ENST00000476275 0.915346376213085 0.817882085671775 0.022426439881953 ENSG00000036549 ZZZ3
ENST00000370798 0.908815800222397 0.804717943396746 -0.0246743986141869 ENSG00000036549 ZZZ3
ENST00000433749 0.746729543204567 0.527037697160754 -0.078844659864747 ENSG00000036549 ZZZ3
ENST00000414381 0.765912311099055 0.555140136428193 -0.0738473825760774 ENSG00000036549 ZZZ3
ENST00000463166 0.753840270840104 0.537259599843695 -0.0783858476549932 ENSG00000036549 ZZZ3
ENST00000469944 0.812157843497524 0.628837604692937 -0.0616520636023154 ENSG00000036549 ZZZ3
ENST00000458763 0.614294806318075 0.353711873299584 -0.143174778387528 ENSG00000036549 ZZZ3
ENST00000370794 0.00429897182041931 0.000146261595367355 0.197996028405034 ENSG00000077254 USP33
ENST00000481579 0.00646254060432149 0.00025925539488838 0.231182792806788 ENSG00000077254 USP33
ENST00000357428 0.00243503433719369 6.660590739809e-05 0.216531998250131 ENSG00000077254 USP33
ENST00000370793 0.00429897182041931 0.000146261595367355 0.197996028405034 ENSG00000077254 USP33
ENST00000533928 0.104083733194971 0.0162136267094183 0.23455611153802 ENSG00000077254 USP33
ENST00000477949 0.183608689302411 0.0404931716032741 0.291835121296613 ENSG00000077254 USP33
ENST00000370792 0.0266162479072037 0.00201896348404297 0.17388059835185 ENSG00000077254 USP33
ENST00000527390 0.0453988585729676 0.00450365325230718 0.236226861497006 ENSG00000077254 USP33
ENST00000472462 0.327005838353457 0.109100927816628 0.209969068804958 ENSG00000077254 USP33
ENST00000498328 0.187256331980397 0.0418795477260596 0.213711971465318 ENSG00000077254 USP33
ENST00000461986 0.0662518739267013 0.00795731099876303 0.237266145420728 ENSG00000077254 USP33
ENST00000531637 0.0960627269657469 0.0142207457299537 0.241462850199353 ENSG00000077254 USP33
ENST00000462192 0.0825254679931743 0.0111992366589803 0.255627476024683 ENSG00000077254 USP33
ENST00000524536 0.499874630178591 0.236905763080398 0.104367679129981 ENSG00000077254 USP33
ENST00000525113 0.554506673069366 0.288826189732047 0.0936572159220988 ENSG00000077254 USP33
ENST00000528150 0.56654725636886 0.301088447169947 0.0916594931746545 ENSG00000077254 USP33
ENST00000530709 0.615449636708221 0.355179720733065 0.0839307301119258 ENSG00000077254 USP33
ENST00000524778 0.632580324376523 0.375552770266786 0.0791134428308228 ENSG00000077254 USP33
ENST00000370791 0.112262687965431 0.018327030211386 0.153012701714683 ENSG00000180488 FAM73A
ENST00000443751 0.328588596800686 0.11020943020339 0.130920981947612 ENSG00000180488 FAM73A
ENST00000477627 0.916293345058027 0.81984822619488 -0.0301516088749283 ENSG00000180488 FAM73A
ENST00000476203 0.416292373795942 0.169371448991006 0.134529098237454 ENSG00000180488 FAM73A
ENST00000406534 0.993126075772341 0.982414330607822 0.00368699602201677 ENSG00000219201 RP11-181C21.4
ENST00000427577 0.964293907453101 0.918043233280073 0.0169471251161594 ENSG00000219201 RP11-181C21.4
ENST00000401035 0.789912079161617 0.591895696344674 -0.0817366661313396 ENSG00000162614 NEXN
ENST00000457030 0.588945122815528 0.324974876040832 -0.142508378087291 ENSG00000162614 NEXN
ENST00000330010 0.576932604473001 0.311712766866692 -0.144860658586045 ENSG00000162614 NEXN
ENST00000334785 0.616026821201755 0.355820115157115 -0.13363795677492 ENSG00000162614 NEXN
ENST00000440324 0.723562520384396 0.493559420781825 -0.104044452592897 ENSG00000162614 NEXN
ENST00000342754 0.482429866180904 0.221577055858182 -0.19497352799003 ENSG00000162614 NEXN
ENST00000492724 0.319211120623038 0.104619414910536 0.141168748020523 ENSG00000162613 FUBP1
ENST00000488814 0.332778353797345 0.112806392353315 0.149094640462057 ENSG00000162613 FUBP1
ENST00000492405 0.348425454146434 0.122538942901579 0.136484795655179 ENSG00000162613 FUBP1
ENST00000489495 0.692275482520601 0.452339021612737 0.0783555080394798 ENSG00000162613 FUBP1
ENST00000483894 0.623290110446212 0.364455840933057 0.114422013217961 ENSG00000162613 FUBP1
ENST00000480673 0.638154340984435 0.382219107763195 0.100384430614931 ENSG00000162613 FUBP1
ENST00000474632 0.694023075588833 0.454919880973177 0.0799735518923186 ENSG00000162613 FUBP1
ENST00000294623 0.103990766556848 0.0161806421435852 0.138785922294242 ENSG00000162613 FUBP1
ENST00000370768 0.0661190731935248 0.00792765461126745 0.146865762470927 ENSG00000162613 FUBP1
ENST00000370767 0.0661190731935248 0.00792765461126745 0.146865762470927 ENSG00000162613 FUBP1
ENST00000436586 0.0933135733636458 0.0135718049463425 0.139144634605819 ENSG00000162613 FUBP1
ENST00000487684 0.357186157339965 0.128218696886952 0.150928714091136 ENSG00000162613 FUBP1
ENST00000470287 0.0862627463891278 0.0120153889467558 0.240259220950495 ENSG00000162613 FUBP1
ENST00000421641 0.402669571625872 0.158981979874 0.112871403055789 ENSG00000162613 FUBP1
ENST00000487931 0.378809211735573 0.142272745685595 0.11104581239194 ENSG00000162616 DNAJB4
ENST00000477671 0.550388173526309 0.284404962191842 0.0793889996037938 ENSG00000162616 DNAJB4
ENST00000484662 0.550558840468371 0.284575666054769 0.0797750105882073 ENSG00000162616 DNAJB4
ENST00000476882 0.597607874057932 0.334641355675365 0.0748065301603151 ENSG00000137960 GIPC2
ENST00000426517 0.660362475748067 0.409703864952672 0.0654406401561875 ENSG00000162616 DNAJB4
ENST00000370763 0.75288712072269 0.535903458805013 0.0641658949192809 ENSG00000162616 DNAJB4
ENST00000476396 0.544083991388348 0.277968065138572 0.122662987154669 ENSG00000162616 DNAJB4
ENST00000470323 0.529300025080707 0.263958420756919 -0.222419553827204 ENSG00000137965 IFI44
ENST00000370747 0.50967774909555 0.245821116405473 -0.230804419445235 ENSG00000137965 IFI44
ENST00000545124 0.512156145928191 0.248073378090476 -0.230370222881087 ENSG00000137965 IFI44
ENST00000495254 0.50967774909555 0.245821116405473 -0.230804419445235 ENSG00000137965 IFI44
ENST00000472152 0.50967774909555 0.245821116405473 -0.230804419445235 ENSG00000137965 IFI44
ENST00000370742 0.823917372245943 0.648352549414152 -0.0692566600247239 ENSG00000162618 ELTD1
ENST00000417975 0.143147496942601 0.0270646746653921 -0.362069170584728 ENSG00000233008 RP11-475O6.1
ENST00000457273 0.126753323456179 0.022229886373009 -0.336967019290969 ENSG00000233008 RP11-475O6.1
ENST00000413975 0.192818944655594 0.0440424976296535 -0.335174211149575 ENSG00000233008 RP11-475O6.1
ENST00000419733 0.193594370292551 0.0443921752078521 -0.334807361331987 ENSG00000233008 RP11-475O6.1
ENST00000472688 0.713659262918891 0.479956394041617 0.0522232444267359 ENSG00000137941 TTLL7
ENST00000260505 0.758395868955532 0.544124989613251 0.0508439121094572 ENSG00000137941 TTLL7
ENST00000474957 0.758531500390568 0.544253489558283 0.0508564560654521 ENSG00000137941 TTLL7
ENST00000488014 0.758395868955532 0.544124989613251 0.0508439121094572 ENSG00000137941 TTLL7
ENST00000477524 0.758395868955532 0.544124989613251 0.0508439121094572 ENSG00000137941 TTLL7
ENST00000480174 0.506338040783265 0.242810933219794 0.0839125107297341 ENSG00000137941 TTLL7
ENST00000472937 0.836382511474343 0.6693524234961 0.0531257168492876 ENSG00000137941 TTLL7
ENST00000485638 0.896813681455448 0.78189673223201 0.0253364943538574 ENSG00000137941 TTLL7
ENST00000482783 0.881118534896507 0.750194655046053 0.0326981382095872 ENSG00000137941 TTLL7
ENST00000370689 0.0922740490484107 0.0133210306923418 -0.218468136097412 ENSG00000142875 PRKACB
ENST00000370688 0.149184465008067 0.0290362921495393 -0.290394081360912 ENSG00000142875 PRKACB
ENST00000370685 0.0664489094962969 0.0079960792053709 -0.18940891513536 ENSG00000142875 PRKACB
ENST00000470673 0.228905027916461 0.058802905538687 -0.255876064081233 ENSG00000142875 PRKACB
ENST00000446538 0.310346881429479 0.0995210058538021 -0.228089388379666 ENSG00000142875 PRKACB
ENST00000370684 0.083866469253777 0.0114886849396992 -0.319394039378456 ENSG00000142875 PRKACB
ENST00000436133 0.237476317967945 0.062688227411643 -0.253107847136995 ENSG00000142875 PRKACB
ENST00000370682 0.0846726732735667 0.0116666164827701 -0.170156514596313 ENSG00000142875 PRKACB
ENST00000394838 0.0846726732735667 0.0116666164827701 -0.170156514596313 ENSG00000142875 PRKACB
ENST00000432111 0.141897879898726 0.0266855806462689 -0.28606034122097 ENSG00000142875 PRKACB
ENST00000450730 0.195595367103403 0.0451025728352862 -0.266354564372369 ENSG00000142875 PRKACB
ENST00000370680 0.0716183967575188 0.00895889339225432 -0.328265488440578 ENSG00000142875 PRKACB
ENST00000413538 0.222900807527144 0.0562565285335027 -0.252708712352639 ENSG00000142875 PRKACB
ENST00000417530 0.221737422138601 0.0558429484486496 -0.254626388610367 ENSG00000142875 PRKACB
ENST00000394839 0.0925746396340188 0.0134026849099347 -0.167732534783043 ENSG00000142875 PRKACB
ENST00000467507 0.867280563325651 0.724383290579862 -0.0495963673272583 ENSG00000142875 PRKACB
ENST00000370673 0.646115400717332 0.392072246571438 -0.12882647115901 ENSG00000203943 SAMD13
ENST00000370671 0.794421912142059 0.599084744734789 -0.0811529028539137 ENSG00000203943 SAMD13
ENST00000394834 0.780131654078847 0.576068400434004 -0.086329478397467 ENSG00000203943 SAMD13
ENST00000370669 0.790426338628331 0.592586480465736 -0.0829410221045752 ENSG00000203943 SAMD13
ENST00000370668 0.697201751578989 0.458853242128631 -0.115667665637019 ENSG00000203943 SAMD13
ENST00000370665 0.731193908088375 0.505463767076984 0.115038324868825 ENSG00000137976 DNASE2B
ENST00000370662 0.694268655571232 0.455398361173246 0.131821533399915 ENSG00000137976 DNASE2B
ENST00000370656 0.0877384678241928 0.012340449006359 -0.206007080160582 ENSG00000117133 RPF1
ENST00000370654 0.100992505100083 0.0154009214121808 -0.167687714447157 ENSG00000117133 RPF1
ENST00000487806 0.0561107150854454 0.00616891535426277 -0.25639157599756 ENSG00000174021 GNG5
ENST00000370645 0.0497905178269192 0.00514679354599174 -0.242945885802299 ENSG00000174021 GNG5
ENST00000370641 0.0495403869607304 0.00510744189812174 -0.242814236773302 ENSG00000174021 GNG5
ENST00000370638 0.33777250063465 0.11577392639626 -0.204476651935583 ENSG00000122432 SPATA1
ENST00000263717 0.993559938342419 0.9837090791923 0.00139310606676316 ENSG00000122432 SPATA1
ENST00000490879 0.514458050102637 0.249973624958014 -0.139187985942533 ENSG00000122432 SPATA1
ENST00000431031 0.462334720087605 0.20482140678418 -0.158236650724715 ENSG00000122432 SPATA1
ENST00000554297 0.666388744395675 0.417795048576954 -0.107133504001277 ENSG00000122432 SPATA1
ENST00000460286 0.327158700278036 0.109225476061161 0.130426775475638 ENSG00000122432 SPATA1
ENST00000370630 0.461770958303909 0.204373921765118 0.0930552237808516 ENSG00000117151 CTBS
ENST00000477677 0.562137178334072 0.29670856121107 0.0793059748861168 ENSG00000117151 CTBS
ENST00000465118 0.463050763135534 0.205433169383957 0.10306068222621 ENSG00000117151 CTBS
ENST00000370625 0.584054484175812 0.319479470544213 0.0819488976228198 ENSG00000117151 CTBS
ENST00000437941 0.993147065662047 0.982717323122707 0.00160362466324006 ENSG00000117155 SSX2IP
ENST00000342203 0.993147065662047 0.982717323122707 0.00160362466324006 ENSG00000117155 SSX2IP
ENST00000481102 0.891797976103776 0.772348853696956 -0.0237018106271338 ENSG00000117155 SSX2IP
ENST00000476905 0.889703683170414 0.767834090464039 -0.0240303976518625 ENSG00000117155 SSX2IP
ENST00000605755 0.886623791631742 0.761435421307031 -0.0248491862822236 ENSG00000117155 SSX2IP
ENST00000603677 0.882435739974246 0.752604477687966 -0.0266311285720074 ENSG00000117155 SSX2IP
ENST00000370612 0.856654335240851 0.705533426387636 -0.0315835297507824 ENSG00000117155 SSX2IP
ENST00000460500 0.697201751578989 0.458912171219823 -0.0783188378630051 ENSG00000117155 SSX2IP
ENST00000422026 0.980335362247795 0.953047056427316 -0.00546892974530444 ENSG00000117155 SSX2IP
ENST00000370608 0.649766160714869 0.396293699820327 -0.114545164636074 ENSG00000153898 MCOLN2
ENST00000463065 0.60894414702134 0.347610325712101 -0.12657984979107 ENSG00000153898 MCOLN2
ENST00000284027 0.613468799647007 0.352764212140753 -0.12567672728497 ENSG00000153898 MCOLN2
ENST00000531325 0.474668668937878 0.215148072511591 -0.198661501531384 ENSG00000153898 MCOLN2
ENST00000370596 0.0480081786447981 0.00488117783297142 0.227935705100247 ENSG00000162643 WDR63
ENST00000370589 0.0138272045419866 0.000758965066338391 0.272509715277873 ENSG00000055732 MCOLN3
ENST00000474447 0.0143828016936123 0.000803428344941035 0.338978986936674 ENSG00000055732 MCOLN3
ENST00000341115 0.012954261925831 0.000687506106586264 0.277301382084576 ENSG00000055732 MCOLN3
ENST00000370587 0.273028114981954 0.0799434562942185 0.16074923123862 ENSG00000055732 MCOLN3
ENST00000490600 0.284458295916246 0.0858245444277981 0.158362283615137 ENSG00000055732 MCOLN3
ENST00000475312 0.736772519168123 0.512764792423841 0.0881703782553294 ENSG00000055732 MCOLN3
ENST00000326813 0.943509158872878 0.873377367513529 -0.0248270314459906 ENSG00000162643 WDR63
ENST00000294664 0.943509158872878 0.873377367513529 -0.0248270314459906 ENSG00000162643 WDR63
ENST00000464801 0.947463254733467 0.88245785541162 -0.0230015833126937 ENSG00000162643 WDR63
ENST00000341460 0.155665253703865 0.031110748003412 0.209208743841345 ENSG00000097096 SYDE2
ENST00000234668 0.553378118727669 0.287747018259821 0.149841752450934 ENSG00000097096 SYDE2
ENST00000294661 0.631098945978495 0.37398173053656 0.0701350391667782 ENSG00000162642 C1orf52
ENST00000471115 0.720831430784658 0.489754595530345 0.0557565226761263 ENSG00000162642 C1orf52
ENST00000344356 0.601439648128842 0.338876424988518 -0.0986601056391741 ENSG00000162642 C1orf52
ENST00000493514 0.601439648128842 0.338876424988518 -0.0986601056391741 ENSG00000162642 C1orf52
ENST00000370580 0.14042787613517 0.0262277690179509 0.19259954366669 ENSG00000142867 BCL10
ENST00000427819 0.612478512219677 0.351737730162459 -0.156177449597252 ENSG00000223653 RP11-131L23.1
ENST00000426125 0.292144625273462 0.0898223652199761 -0.275974951091615 ENSG00000223653 RP11-131L23.1
ENST00000535924 0.376012687132109 0.14046600218547 -0.249898019655176 ENSG00000153904 DDAH1
ENST00000284031 0.191343057762388 0.0433789480185234 -0.320583866810965 ENSG00000153904 DDAH1
ENST00000483110 0.376012687132109 0.14046600218547 -0.249898019655176 ENSG00000153904 DDAH1
ENST00000539042 0.191343057762388 0.0433789480185234 -0.320583866810965 ENSG00000153904 DDAH1
ENST00000426972 0.267571880469291 0.0771525784226917 -0.334854450615809 ENSG00000153904 DDAH1
ENST00000542148 0.714097229615149 0.480546345273602 -0.140561900987106 ENSG00000153904 DDAH1
ENST00000498304 0.59762227243138 0.334666900032401 -0.181753083208671 ENSG00000153904 DDAH1
ENST00000467530 0.796868514849822 0.603164927359413 -0.104929907293224 ENSG00000153904 DDAH1
ENST00000467666 0.824772060798459 0.649866559150186 -0.0917523387649497 ENSG00000153904 DDAH1
ENST00000451137 0.892500152565713 0.773742216271812 -0.0515524432942392 ENSG00000142871 CYR61
ENST00000431532 0.895759942565695 0.780048679036243 -0.0204143482413878 ENSG00000117174 ZNHIT6
ENST00000370574 0.929449865610121 0.845183587103172 -0.0141901569079663 ENSG00000117174 ZNHIT6
ENST00000359242 0.290937305861729 0.0892470756032543 0.121479545223673 ENSG00000122417 ODF2L
ENST00000460698 0.168764377815576 0.0355319416803142 0.157065661996563 ENSG00000122417 ODF2L
ENST00000394731 0.284198969514366 0.0856806793832303 0.122489561817844 ENSG00000122417 ODF2L
ENST00000370566 0.284198969514366 0.0856806793832303 0.122489561817844 ENSG00000122417 ODF2L
ENST00000370567 0.284198969514366 0.0856806793832303 0.122489561817844 ENSG00000122417 ODF2L
ENST00000317336 0.284198969514366 0.0856806793832303 0.122489561817844 ENSG00000122417 ODF2L
ENST00000462648 0.378274781452069 0.141886206089813 0.157600521692236 ENSG00000122417 ODF2L
ENST00000294678 0.305093083055379 0.096640052561679 0.118434688878197 ENSG00000122417 ODF2L
ENST00000531412 0.365543801640946 0.133565428989973 0.166822111073411 ENSG00000122417 ODF2L
ENST00000476054 0.101413333785592 0.0155232895273176 0.212292309611881 ENSG00000122417 ODF2L
ENST00000473792 0.906111879103083 0.799292139665075 0.0310008978657418 ENSG00000122417 ODF2L
ENST00000524695 0.342017261374283 0.118250300123221 0.118747540804343 ENSG00000122417 ODF2L
ENST00000472144 0.139592457117955 0.0259083577875795 0.239565980164045 ENSG00000122417 ODF2L
ENST00000463933 0.294202319878356 0.090823169717752 0.211475748588992 ENSG00000122417 ODF2L
ENST00000534092 0.234436187829021 0.0613332063302891 0.155139497198695 ENSG00000122417 ODF2L
ENST00000496592 0.37561565214792 0.140246423205418 0.12242387158083 ENSG00000122417 ODF2L
ENST00000488879 0.511222586045379 0.247137860428184 0.090096652875939 ENSG00000122417 ODF2L
ENST00000479890 0.511229774290139 0.247156689287968 0.0900936049780474 ENSG00000122417 ODF2L
ENST00000486557 0.288740624342137 0.0882003249080142 0.13520732372015 ENSG00000122417 ODF2L
ENST00000472368 0.802751518550212 0.61322275247909 0.0518917635363924 ENSG00000122417 ODF2L
ENST00000480440 0.988037614998153 0.969846454284107 -0.00463174414169183 ENSG00000122417 ODF2L
ENST00000394733 0.935634354893414 0.857856401510461 0.0160454891624698 ENSG00000122417 ODF2L
ENST00000478286 0.989452611002291 0.972910320273403 -0.00321299471328688 ENSG00000122417 ODF2L
ENST00000486215 0.745989116827725 0.525890300810569 -0.072948654170109 ENSG00000122417 ODF2L
ENST00000370558 0.248756864197858 0.0676801472743839 -0.082596764168621 ENSG00000097033 SH3GLB1
ENST00000535010 0.213802423026705 0.052469618259109 -0.101991236106546 ENSG00000097033 SH3GLB1
ENST00000482504 0.218125751786989 0.0543009017550057 -0.102562096978818 ENSG00000097033 SH3GLB1
ENST00000602603 0.609672878684882 0.348462155026727 -0.0895519605757099 ENSG00000097033 SH3GLB1
ENST00000331835 0.325553146186108 0.108263625175574 -0.0822403388630936 ENSG00000183291 SEP15
ENST00000370554 0.326054250499684 0.108582355209115 -0.0829846031604896 ENSG00000183291 SEP15
ENST00000469566 0.31858943607195 0.10425493820183 -0.0854174633606273 ENSG00000183291 SEP15
ENST00000401030 0.295163500123723 0.0913029087265097 -0.0874032856882244 ENSG00000183291 SEP15
ENST00000497861 0.270717555421623 0.0787419725584689 -0.0985548783310933 ENSG00000183291 SEP15
ENST00000467557 0.387527261985888 0.148026022179796 -0.0913276681213485 ENSG00000183291 SEP15
ENST00000370551 0.0976968409449809 0.0146351565165333 -0.306684272141175 ENSG00000153936 HS2ST1
ENST00000370550 0.175391119766028 0.0377518010913893 -0.192321445075967 ENSG00000153936 HS2ST1
ENST00000591456 0.164088427261842 0.033922112471999 -0.314127642608401 ENSG00000153936 HS2ST1
ENST00000370548 0.490521227659466 0.228836657921832 -0.0764462148149292 ENSG00000267561 RP5-1052I5.2
ENST00000356813 0.480462838054023 0.220062301301138 -0.0783256044542202 ENSG00000153936 HS2ST1
ENST00000370544 0.73867098268779 0.515731135196886 -0.0539580585718802 ENSG00000143013 LMO4
ENST00000495705 0.925234565199112 0.836906758514993 -0.0224697592171605 ENSG00000143013 LMO4
ENST00000370542 0.782302698422787 0.579234406080635 -0.0485891302486328 ENSG00000143013 LMO4
ENST00000489303 0.772665106675613 0.565378402662962 -0.0545239823643841 ENSG00000143013 LMO4
ENST00000316005 0.463382987504297 0.205733659301527 -0.120535711040197 ENSG00000065243 PKN2
ENST00000370521 0.914251342804829 0.815669225336755 -0.0158124417761068 ENSG00000065243 PKN2
ENST00000370505 0.659717463934653 0.408848279237272 -0.0603396682204168 ENSG00000065243 PKN2
ENST00000370513 0.648153531349809 0.39468888496287 -0.0639128657172993 ENSG00000065243 PKN2
ENST00000436111 0.966762715369257 0.922501995302668 -0.00864775572029854 ENSG00000065243 PKN2
ENST00000544045 0.839385432857298 0.674601278050017 0.0305023394308569 ENSG00000065243 PKN2
ENST00000449189 0.739005526059141 0.516120546743426 0.0742440462279494 ENSG00000065243 PKN2
ENST00000495119 0.914303475903572 0.81578921594076 0.0282647924193375 ENSG00000065243 PKN2
ENST00000370500 0.81832229846655 0.639305784432189 -0.0494665888933833 ENSG00000137947 GTF2B
ENST00000448623 0.81208388765304 0.628637992610201 -0.0508536567466073 ENSG00000137947 GTF2B
ENST00000494819 0.926824307357656 0.840406156046828 -0.0216147236697152 ENSG00000137947 GTF2B
ENST00000418217 0.92642031760802 0.839331517180682 -0.0221983524778354 ENSG00000137947 GTF2B
ENST00000486078 0.842095377756465 0.679662627365318 -0.0487882625168311 ENSG00000137947 GTF2B
ENST00000471296 0.921391980396563 0.829458236471655 -0.0266515695165775 ENSG00000137947 GTF2B
ENST00000471471 0.849423757720557 0.6928410207606 -0.0481068842829331 ENSG00000137947 GTF2B
ENST00000446900 0.102774030051697 0.0158862098091232 -0.130607496562882 ENSG00000137944 CCBL2
ENST00000370491 0.0828006354258436 0.0112607498992461 -0.134491124774775 ENSG00000137944 CCBL2
ENST00000260508 0.0807984768261387 0.0108605231334344 -0.135803542175212 ENSG00000137944 CCBL2
ENST00000370485 0.0801517462829875 0.0107017679949809 -0.135043344754154 ENSG00000137944 CCBL2
ENST00000370486 0.0526549793539672 0.00560705322418067 -0.164826488311373 ENSG00000137944 CCBL2
ENST00000321792 0.147077136211753 0.0283044938940085 -0.137487707180055 ENSG00000213516 RBMXL1
ENST00000399794 0.135806893610958 0.0247878308706625 -0.141013956179324 ENSG00000213516 RBMXL1
ENST00000413769 0.21559422476026 0.0532430914478154 -0.18991472652907 ENSG00000213516 RBMXL1
ENST00000370481 0.309104387162748 0.0988597571263195 -0.175734938815036 ENSG00000117226 GBP3
ENST00000370482 0.308981611360661 0.0987597708324669 -0.175716630377225 ENSG00000117226 GBP3
ENST00000489444 0.308981611360661 0.0987597708324669 -0.175716630377225 ENSG00000117226 GBP3
ENST00000493594 0.305169626671708 0.0966674411981881 -0.178046603608706 ENSG00000117226 GBP3
ENST00000235878 0.250543459096273 0.0685164100386979 -0.209205565829436 ENSG00000117226 GBP3
ENST00000564665 0.845832144233787 0.686477281239708 -0.0581491314747067 ENSG00000117226 GBP3
ENST00000449440 0.961867503398469 0.912585756849071 0.0174721962983674 ENSG00000197147 LRRC8B
ENST00000358200 0.168697538824976 0.0355161671774268 0.243734969120356 ENSG00000197147 LRRC8B
ENST00000330947 0.000428675488674779 7.40042741090845e-06 0.417794678361846 ENSG00000197147 LRRC8B
ENST00000439853 3.69545871422854e-05 4.04553753361177e-07 0.523972009788415 ENSG00000197147 LRRC8B
ENST00000443562 0.000177685820159814 2.5816264696162e-06 0.500780667415674 ENSG00000231999 RP5-1007M22.2
ENST00000429074 0.714606656152567 0.481330191642335 -0.0828010241088997 ENSG00000230735 RP11-413E1.4
ENST00000370454 0.522289833747578 0.257153083988804 0.0794173905215971 ENSG00000171488 LRRC8C
ENST00000479252 0.55642785249545 0.290992725472411 0.0743357478732214 ENSG00000171488 LRRC8C
ENST00000370453 0.840522647805877 0.676787333247573 -0.040732684371405 ENSG00000271949 RP11-302M6.4
ENST00000482063 0.664933825484916 0.415734610124169 -0.0992066645166383 ENSG00000171488 LRRC8C
ENST00000525774 0.566552670333037 0.30110847342669 -0.149045043778904 ENSG00000171492 LRRC8D
ENST00000337338 0.667393315978696 0.419189922553808 -0.0881925426445418 ENSG00000171492 LRRC8D
ENST00000394593 0.683381051571893 0.439188705998054 -0.0848427938174724 ENSG00000171492 LRRC8D
ENST00000532201 0.578298849557163 0.313495379816642 -0.14714372950158 ENSG00000171492 LRRC8D
ENST00000414841 0.5971273354824 0.334052953185389 -0.141366007518849 ENSG00000171492 LRRC8D
ENST00000527156 0.623103038856825 0.364163618798547 -0.131289587003998 ENSG00000171492 LRRC8D
ENST00000441269 0.731245062979265 0.505532254343891 -0.0974504485846432 ENSG00000171492 LRRC8D
ENST00000394583 0.00657959853720261 0.000266341267177779 0.221737199361586 ENSG00000162664 ZNF326
ENST00000340281 0.0081699551877882 0.000357344348650118 0.217483178995354 ENSG00000162664 ZNF326
ENST00000361911 0.0126630421079613 0.000662212541953604 0.337737846816011 ENSG00000162664 ZNF326
ENST00000370447 0.00704581203498103 0.000293317799803571 0.211388299875193 ENSG00000162664 ZNF326
ENST00000455342 0.0131088117556947 0.000700908195844536 0.210354104923042 ENSG00000162664 ZNF326
ENST00000370440 0.636832734561928 0.38062435751072 -0.0782323791450588 ENSG00000122482 ZNF644
ENST00000347275 0.63913445248119 0.383558795935007 -0.0777660567744938 ENSG00000122482 ZNF644
ENST00000337393 0.61552835025966 0.355246513133787 -0.0823021550343005 ENSG00000122482 ZNF644
ENST00000361321 0.611856194281023 0.351056646353473 -0.0856288686045897 ENSG00000122482 ZNF644
ENST00000467231 0.58400453699166 0.319422687146542 -0.0927448683381202 ENSG00000122482 ZNF644
ENST00000479798 0.841962942563295 0.67938018292368 -0.0365298284808748 ENSG00000122482 ZNF644
ENST00000498303 0.281004675927629 0.0840822377870244 -0.252895171723605 ENSG00000122482 ZNF644
ENST00000474405 0.337777507832272 0.115784230553565 -0.211207236810535 ENSG00000122482 ZNF644
ENST00000495966 0.315355680921489 0.102311431935859 -0.223341853124473 ENSG00000122482 ZNF644
ENST00000370425 0.864666812726439 0.720118041940431 0.0673010493078788 ENSG00000162669 HFM1
ENST00000294696 0.864666812726439 0.720118041940431 0.0673010493078788 ENSG00000162669 HFM1
ENST00000370424 0.864666812726439 0.720147876472379 0.0672930782781339 ENSG00000162669 HFM1
ENST00000481900 0.860566626258744 0.712463749929312 0.0684706723169254 ENSG00000162669 HFM1
ENST00000488023 0.860613208916105 0.712588535848606 0.0684342141327478 ENSG00000162669 HFM1
ENST00000448819 0.860865442145272 0.713198820638152 0.0682477332690873 ENSG00000162669 HFM1
ENST00000427444 0.860613596285292 0.712648870330032 0.0683571001662181 ENSG00000162669 HFM1
ENST00000430031 0.530387606293982 0.264903280477902 0.111144285563831 ENSG00000097046 CDC7
ENST00000234626 0.235284971516897 0.0617392228634475 0.176524599544163 ENSG00000097046 CDC7
ENST00000428239 0.216415832794229 0.0535622909146032 0.182790797107058 ENSG00000097046 CDC7
ENST00000426137 0.715648693447542 0.48278447601917 0.0864881892753394 ENSG00000097046 CDC7
ENST00000497611 0.715428075305493 0.482430855877673 0.0927297624137656 ENSG00000097046 CDC7
ENST00000486509 0.560898926276832 0.295322449017273 0.139942183760259 ENSG00000097046 CDC7
ENST00000212355 0.0717230716216102 0.00898067135660202 0.224226811645038 ENSG00000069702 TGFBR3
ENST00000533089 0.119409314189812 0.0202546404506287 0.218361745125811 ENSG00000069702 TGFBR3
ENST00000370399 0.25841004898901 0.0724536817442625 0.167540208601172 ENSG00000069702 TGFBR3
ENST00000525962 0.263560290737853 0.075083742561202 0.177455323639293 ENSG00000069702 TGFBR3
ENST00000532540 0.26123250146619 0.0739401826296236 0.175291181615266 ENSG00000069702 TGFBR3
ENST00000465892 0.344028752890049 0.119469903612815 0.16323641413108 ENSG00000069702 TGFBR3
ENST00000417833 0.175235047067568 0.0376934544947935 0.327696882870134 ENSG00000069702 TGFBR3
ENST00000342818 0.620982921875222 0.361610264513317 -0.152668800416872 ENSG00000189195 BTBD8
ENST00000370360 0.354388466226663 0.126346958382335 0.106094720203692 ENSG00000174842 GLMN
ENST00000534881 0.354388466226663 0.126346958382335 0.106094720203692 ENSG00000174842 GLMN
ENST00000495106 0.354081233756706 0.126091763631151 0.106103405581457 ENSG00000174842 GLMN
ENST00000495852 0.308489549061012 0.0985078788713192 0.128032913559079 ENSG00000174842 GLMN
ENST00000463560 0.393795986874372 0.152333880366873 0.125582107964849 ENSG00000174842 GLMN
ENST00000487911 0.915604566372125 0.81848365339304 -0.0313847858556824 ENSG00000174842 GLMN
ENST00000610020 0.694333365283603 0.455511999113168 0.0634060717207794 ENSG00000122484 RPAP2
ENST00000484158 0.528006788222275 0.262727474931841 0.121886936603111 ENSG00000122484 RPAP2
ENST00000477322 0.746733446757316 0.527055438190123 0.0703913019759738 ENSG00000122484 RPAP2
ENST00000370331 0.851235710833104 0.696029118926403 -0.0379340431605222 ENSG00000067208 EVI5
ENST00000540033 0.851235710833104 0.696029118926403 -0.0379340431605222 ENSG00000067208 EVI5
ENST00000543509 0.692511309104801 0.452728184450484 -0.0849599268061134 ENSG00000067208 EVI5
ENST00000491940 0.615653930151738 0.355402920253706 -0.114321524570991 ENSG00000067208 EVI5
ENST00000492513 0.75719220003753 0.541779266334327 -0.0802865288288305 ENSG00000067208 EVI5
ENST00000468580 0.610618389985712 0.34968963280765 -0.118694836315945 ENSG00000067208 EVI5
ENST00000492613 0.594011590606855 0.330681925514291 -0.127799232858583 ENSG00000067208 EVI5
ENST00000474806 0.522785382475812 0.257576854511464 -0.137224128484897 ENSG00000067208 EVI5
ENST00000466778 0.577306204821591 0.312299060361712 -0.139521309824416 ENSG00000067208 EVI5
ENST00000370321 0.37258749635001 0.138368374632027 -0.0758918458630447 ENSG00000122406 RPL5
ENST00000470843 0.410375055106962 0.16491851000303 -0.0761427770737977 ENSG00000122406 RPL5
ENST00000315741 0.461267518754913 0.203959073583309 -0.0687929131131632 ENSG00000122406 RPL5
ENST00000461952 0.408203143125789 0.163213814025775 -0.0773166886508019 ENSG00000122406 RPL5
ENST00000497519 0.303130257117459 0.0955656588460628 -0.0964018342759086 ENSG00000122406 RPL5
ENST00000370310 0.556321764014215 0.290780341443599 -0.103903704723625 ENSG00000154511 FAM69A
ENST00000540243 0.251526369786275 0.0689730068110643 0.132520956921614 ENSG00000143033 MTF2
ENST00000545708 0.251526369786275 0.0689730068110643 0.132520956921614 ENSG00000143033 MTF2
ENST00000370298 0.251526369786275 0.0689730068110643 0.132520956921614 ENSG00000143033 MTF2
ENST00000474314 0.338783507733098 0.116390495891596 0.155243981799213 ENSG00000143033 MTF2
ENST00000473430 0.367270213405524 0.134655739672992 0.153279303866825 ENSG00000143033 MTF2
ENST00000494963 0.377161475787448 0.141169972541681 0.148677061456589 ENSG00000143033 MTF2
ENST00000471953 0.26123250146619 0.0739435238886955 0.134950033954969 ENSG00000143033 MTF2
ENST00000370303 0.256545269019427 0.071527993252162 0.135062124498594 ENSG00000143033 MTF2
ENST00000467953 0.346563353449541 0.121325671970202 0.123542859690022 ENSG00000143033 MTF2
ENST00000497976 0.222699421500336 0.0561877262265278 0.165090474650097 ENSG00000143033 MTF2
ENST00000476037 0.292725080245363 0.090135141396293 0.138856042286161 ENSG00000143033 MTF2
ENST00000487263 0.27429247328677 0.0806568342157848 0.154036748809312 ENSG00000143033 MTF2
ENST00000489480 0.912110116312541 0.81133397178137 0.0233307217427563 ENSG00000143033 MTF2
ENST00000370282 4.09761232212976e-06 3.23341503726642e-08 0.28244057387183 ENSG00000117500 TMED5
ENST00000370290 5.51986996327714e-06 4.52463890154095e-08 0.285650142368697 ENSG00000117500 TMED5
ENST00000483033 0.00163118466513095 3.93606586927872e-05 0.328265152009265 ENSG00000117500 TMED5
ENST00000479918 0.00169840310987159 4.14014782763746e-05 0.26024310205294 ENSG00000117500 TMED5
ENST00000370280 0.170201702004613 0.0360371978545954 0.153031318232383 ENSG00000117500 TMED5
ENST00000343253 0.353550906420758 0.125735289625595 0.0908449306209432 ENSG00000122483 CCDC18
ENST00000528942 0.717102202463871 0.484621370070019 0.0600427221175932 ENSG00000122483 CCDC18
ENST00000334652 0.437719928447023 0.185650381009162 0.0915989826442846 ENSG00000122483 CCDC18
ENST00000557479 0.437719928447023 0.185650381009162 0.0915989826442846 ENSG00000122483 CCDC18
ENST00000338949 0.437719928447023 0.185650381009162 0.0915989826442846 ENSG00000122483 CCDC18
ENST00000401026 0.437730076323327 0.185705512408231 0.0915970824038808 ENSG00000122483 CCDC18
ENST00000448243 0.902395749798467 0.792144514977815 0.0317548970241584 ENSG00000122483 CCDC18
ENST00000370276 0.432850767067911 0.181954935517467 0.0927903166510596 ENSG00000122483 CCDC18
ENST00000479653 0.846747333603101 0.687842066930447 0.0450610680720106 ENSG00000122483 CCDC18
ENST00000481180 0.547102101337447 0.281000418405452 0.0908883663830849 ENSG00000122483 CCDC18
ENST00000455267 0.198803919765111 0.0463817642514823 0.148230181166516 ENSG00000122483 CCDC18
ENST00000421014 0.240911500205335 0.0641567998900406 0.208057046664081 ENSG00000122483 CCDC18
ENST00000447456 0.919093299503004 0.825338578492415 -0.0269935271848603 ENSG00000122483 CCDC18
ENST00000413606 0.943275396040994 0.872842940488488 -0.0137470631336498 ENSG00000223745 RP4-717I23.3
ENST00000602488 0.977900349766712 0.947145787808676 0.0081171384389329 ENSG00000223745 RP4-717I23.3
ENST00000457025 0.854345918956109 0.701816477087 -0.0361731713769796 ENSG00000223745 RP4-717I23.3
ENST00000446528 0.727532884275707 0.500025710145479 -0.0687858899771658 ENSG00000223745 RP4-717I23.3
ENST00000451302 0.707101810852614 0.47148682055479 -0.0570235409160054 ENSG00000223745 RP4-717I23.3
ENST00000415150 0.655280103233175 0.40349754327036 -0.0913786809462922 ENSG00000223745 RP4-717I23.3
ENST00000455474 0.674815125517355 0.428298219987505 -0.075243699501757 ENSG00000223745 RP4-717I23.3
ENST00000447577 0.869262757905106 0.727836861978116 -0.0314242436514366 ENSG00000223745 RP4-717I23.3
ENST00000442860 0.730311408876432 0.504286324315932 -0.0750588043888024 ENSG00000223745 RP4-717I23.3
ENST00000414430 0.665000952589208 0.415880665979224 -0.0884276051957883 ENSG00000223745 RP4-717I23.3
ENST00000429859 0.647211497024577 0.393625476664018 -0.0805727791794658 ENSG00000223745 RP4-717I23.3
ENST00000427669 0.669627730456445 0.421974044590285 -0.0871297790754358 ENSG00000223745 RP4-717I23.3
ENST00000424517 0.670836730831096 0.423419533357557 -0.0878597303641941 ENSG00000223745 RP4-717I23.3
ENST00000450843 0.841093646715957 0.67804230409905 -0.0387910700458407 ENSG00000223745 RP4-717I23.3
[truncated: 8,928,396 more chars]
