# Supplementary material for: High-throughput allele-specific expression across 250 environmental conditions
Source: Genome Res. 2016 Dec;26(12):1627–38. doi: 10.1101/gr.209759.116 (PMC5131815; doi:10.1101/gr.209759.116)
Supplement: Supplemental Material [file supp_gr.209759.116_Supplemental_Table_S6.tar.gz › DEG_results/DP11_DEG_stats_CO2.txt]

t.id padj pval logFC ensg g.id
ENST00000541675 0.854071875527502 0.434302450546293 0.0687095577036956 ENSG00000227232 WASH7P
ENST00000423562 0.827444019302717 0.37117101902089 0.0784225406678059 ENSG00000227232 WASH7P
ENST00000438504 0.827444019302717 0.37117101902089 0.0784225406678059 ENSG00000227232 WASH7P
ENST00000488147 0.827442638765938 0.371092282528629 0.0784329397558466 ENSG00000227232 WASH7P
ENST00000538476 0.832610408904535 0.382965597974599 0.0764296412541391 ENSG00000227232 WASH7P
ENST00000440200 0.978872912019016 0.868940720488038 -0.0143924487965224 ENSG00000230021 RP5-857K21.4
ENST00000414273 0.914479547838554 0.59302895810864 -0.0444311556108839 ENSG00000237973 hsa-mir-6723
ENST00000416718 0.939728936642685 0.680096468798275 0.0421716232016985 ENSG00000198744 RP5-857K21.11
ENST00000445118 0.734138517844753 0.214005838340256 -0.114945125835976 ENSG00000228794 LINC01128
ENST00000483767 0.876135256126909 0.493209248725342 -0.0507179196984327 ENSG00000188976 NOC2L
ENST00000327044 0.969463191274669 0.825324092923453 0.011422650537795 ENSG00000188976 NOC2L
ENST00000477976 0.98307043623675 0.889912339113015 -0.00744069131101162 ENSG00000188976 NOC2L
ENST00000487214 0.809080703150665 0.33654137707129 0.0569737558387309 ENSG00000188976 NOC2L
ENST00000469563 0.776842722371284 0.281519808135634 0.0854919814349677 ENSG00000188976 NOC2L
ENST00000338591 0.83729233940887 0.392959574465466 0.0825802383814356 ENSG00000187961 KLHL17
ENST00000379370 0.921760770370855 0.615761751239153 -0.0320400677741822 ENSG00000188157 AGRN
ENST00000419249 0.739718709594041 0.22011689578511 -0.130413203705468 ENSG00000188157 AGRN
ENST00000461111 0.625951134543615 0.0707060504581645 -0.154220330708685 ENSG00000188157 AGRN
ENST00000418300 0.631055868980071 0.0861442625852414 -0.150999731367419 ENSG00000242590 RP11-54O7.14
ENST00000379339 0.623629141404763 0.00710526418096389 0.151900683586239 ENSG00000131591 C1orf159
ENST00000294576 0.623629141404763 0.00710092098075405 0.151896416524097 ENSG00000131591 C1orf159
ENST00000448924 0.623629141404763 0.00710092098075405 0.151896416524097 ENSG00000131591 C1orf159
ENST00000379325 0.623629141404763 0.00710526418096389 0.151900683586239 ENSG00000131591 C1orf159
ENST00000421241 0.623629141404763 0.00710526418096389 0.151900683586239 ENSG00000131591 C1orf159
ENST00000467751 0.623629141404763 0.00710526418096389 0.151900683586239 ENSG00000131591 C1orf159
ENST00000477196 0.623629141404763 0.00710526418096389 0.151900683586239 ENSG00000131591 C1orf159
ENST00000379319 0.623629141404763 0.0394846455308391 0.146063729333637 ENSG00000131591 C1orf159
ENST00000434641 0.623629141404763 0.00715889209445676 0.158463560866633 ENSG00000131591 C1orf159
ENST00000482816 0.623629141404763 0.0076877720204803 0.160823657583146 ENSG00000131591 C1orf159
ENST00000437760 0.623629141404763 0.0179907437712459 0.147702889180422 ENSG00000131591 C1orf159
ENST00000462097 0.623629141404763 0.0279298341858951 0.140793356088387 ENSG00000131591 C1orf159
ENST00000475119 0.623629141404763 0.0240399884365466 0.145833558288561 ENSG00000131591 C1orf159
ENST00000472741 0.623629141404763 0.0438091099891165 0.136653490122231 ENSG00000131591 C1orf159
ENST00000480643 0.623629141404763 0.0363940056772984 0.14377557653331 ENSG00000131591 C1orf159
ENST00000360001 0.998880155872097 0.993587002274788 0.000366588215967494 ENSG00000078808 SDF4
ENST00000465727 0.998880155872097 0.993550153056542 0.000368599561626289 ENSG00000078808 SDF4
ENST00000263741 0.998880155872097 0.993550153056542 0.000368599561626289 ENSG00000078808 SDF4
ENST00000494748 0.984480844695581 0.897380061143567 0.00806756379507143 ENSG00000078808 SDF4
ENST00000478938 0.988468235270007 0.926509398084005 0.00583725221937519 ENSG00000078808 SDF4
ENST00000403997 0.987024968611386 0.91402821357513 0.00554589773773377 ENSG00000078808 SDF4
ENST00000545427 0.987880803787218 0.922685186809597 0.00473102687017263 ENSG00000078808 SDF4
ENST00000459994 0.9909710111394 0.93942677385288 0.00426791211133771 ENSG00000078808 SDF4
ENST00000379198 0.952829118597787 0.741286232349597 -0.0238170503814121 ENSG00000176022 B3GALT6
ENST00000450390 0.978035312300333 0.865307847832879 -0.00943365900324625 ENSG00000160087 UBE2J2
ENST00000347370 0.978035312300333 0.865307847832879 -0.00943365900324625 ENSG00000160087 UBE2J2
ENST00000349431 0.982422271841974 0.884401972009136 -0.00823218519677235 ENSG00000160087 UBE2J2
ENST00000348298 0.99445312101856 0.963626467191487 -0.00264164703863109 ENSG00000160087 UBE2J2
ENST00000339385 0.977541435280204 0.862811660785554 0.0112437578781853 ENSG00000160087 UBE2J2
ENST00000400929 0.992776032039908 0.950263402281249 -0.00370447531565013 ENSG00000160087 UBE2J2
ENST00000464036 0.987880803787218 0.921852693518775 0.00588044708447597 ENSG00000160087 UBE2J2
ENST00000360466 0.998520562733321 0.991215202061571 0.000669262310442424 ENSG00000160087 UBE2J2
ENST00000400930 0.997006709904014 0.978369681655122 0.00163799203102793 ENSG00000160087 UBE2J2
ENST00000473215 0.955229839796651 0.75297699256841 0.0192901893325602 ENSG00000160087 UBE2J2
ENST00000435198 0.983770985384537 0.89257627068446 0.00845621225975639 ENSG00000160087 UBE2J2
ENST00000509720 0.970832787948299 0.833118323687814 0.0132789741290353 ENSG00000160087 UBE2J2
ENST00000491779 0.982223994863079 0.883394087034674 -0.00947647450237051 ENSG00000160087 UBE2J2
ENST00000466752 0.956045076063565 0.75661000982107 -0.0207603610269056 ENSG00000160087 UBE2J2
ENST00000503294 0.967750496605469 0.818501268957301 -0.0155015698146043 ENSG00000160087 UBE2J2
ENST00000477894 0.973331763248037 0.846216323031384 -0.0132372484966491 ENSG00000160087 UBE2J2
ENST00000422076 0.99774434384502 0.98658963998054 0.00114141664774718 ENSG00000160087 UBE2J2
ENST00000502382 0.995601478062311 0.970431931975927 -0.00249250338491013 ENSG00000160087 UBE2J2
ENST00000461142 0.941782050117009 0.689062258215736 -0.0315661917917343 ENSG00000160087 UBE2J2
ENST00000354700 0.941782050117009 0.689376874933726 0.0254983207663653 ENSG00000131584 ACAP3
ENST00000353662 0.945052185911261 0.70012076208516 0.0245281764417724 ENSG00000131584 ACAP3
ENST00000492936 0.945040488344235 0.699640763951098 0.024440755228402 ENSG00000131584 ACAP3
ENST00000467278 0.967995486379695 0.8195775432172 0.0173718834145402 ENSG00000131584 ACAP3
ENST00000472541 0.919797490347229 0.610700492133626 0.0364638967772871 ENSG00000131584 ACAP3
ENST00000354980 0.973902342032501 0.847692713320875 0.0154651789431409 ENSG00000131584 ACAP3
ENST00000478065 0.864596927179506 0.462334659539972 0.0697235271665667 ENSG00000131584 ACAP3
ENST00000479108 0.854399000442998 0.435432233496264 0.0699851615502814 ENSG00000131584 ACAP3
ENST00000438966 0.901019509512847 0.555489722238759 0.0549439022605364 ENSG00000131584 ACAP3
ENST00000470030 0.914438216937462 0.592988828428658 -0.0394381467903834 ENSG00000127054 CPSF3L
ENST00000435064 0.872893586446762 0.486053710346854 -0.0352185580416767 ENSG00000127054 CPSF3L
ENST00000323275 0.872893586446762 0.48599672602679 -0.0352168990783322 ENSG00000127054 CPSF3L
ENST00000411962 0.872893586446762 0.48599672602679 -0.0352168990783322 ENSG00000127054 CPSF3L
ENST00000462432 0.885269546557227 0.514420345279002 -0.0415990024572763 ENSG00000127054 CPSF3L
ENST00000478641 0.948311057594032 0.717090394071233 -0.0277380151855734 ENSG00000127054 CPSF3L
ENST00000458452 0.872893586446762 0.485829938675734 -0.0352123005813587 ENSG00000127054 CPSF3L
ENST00000419704 0.872893586446762 0.485829938675734 -0.0352123005813587 ENSG00000127054 CPSF3L
ENST00000540437 0.872893586446762 0.485829938675734 -0.0352123005813587 ENSG00000127054 CPSF3L
ENST00000421495 0.872893586446762 0.485829938675734 -0.0352123005813587 ENSG00000127054 CPSF3L
ENST00000532772 0.861532923742121 0.453266533997072 -0.0380241352280351 ENSG00000127054 CPSF3L
ENST00000450926 0.859734178869839 0.448593295003678 -0.0385706515427195 ENSG00000127054 CPSF3L
ENST00000545578 0.862042676830538 0.455031527920261 -0.0380338752655239 ENSG00000127054 CPSF3L
ENST00000527098 0.862042676830538 0.455031527920261 -0.0380338752655239 ENSG00000127054 CPSF3L
ENST00000485710 0.995601478062311 0.970403335002293 -0.00303906095244667 ENSG00000127054 CPSF3L
ENST00000461514 0.925929090339547 0.632361725756679 -0.0404976146609273 ENSG00000127054 CPSF3L
ENST00000525164 0.900345478694756 0.553561229162745 -0.0505747095556139 ENSG00000127054 CPSF3L
ENST00000528879 0.773995402977027 0.275237684682935 -0.0554689331280053 ENSG00000127054 CPSF3L
ENST00000525769 0.86438897388879 0.461539530646133 -0.06385067817362 ENSG00000127054 CPSF3L
ENST00000531377 0.635604514261509 0.0914581449252939 -0.0943322722060013 ENSG00000127054 CPSF3L
ENST00000527383 0.801188473656992 0.321277405497868 -0.0804014451479066 ENSG00000127054 CPSF3L
ENST00000434694 0.819674282219698 0.356856567134088 -0.0536582755692045 ENSG00000127054 CPSF3L
ENST00000488042 0.874461534540306 0.489224196215373 -0.0414504439753357 ENSG00000127054 CPSF3L
ENST00000526797 0.846729864640974 0.413971211766475 -0.0488588511291904 ENSG00000127054 CPSF3L
ENST00000526332 0.846729864640974 0.413873630583742 -0.0488746759175073 ENSG00000127054 CPSF3L
ENST00000430786 0.854399000442998 0.437583027212205 -0.0468733600231694 ENSG00000127054 CPSF3L
ENST00000527719 0.830114745957084 0.377123219969936 -0.0534830738636487 ENSG00000127054 CPSF3L
ENST00000530031 0.827479402152785 0.371387900670762 -0.0540331389144906 ENSG00000127054 CPSF3L
ENST00000526113 0.847131985489916 0.4164693627557 -0.0488095262987869 ENSG00000127054 CPSF3L
ENST00000526904 0.824719184532426 0.36603056317466 -0.0539124517834337 ENSG00000127054 CPSF3L
ENST00000525603 0.751262622131534 0.238320917657979 -0.0782531466671492 ENSG00000127054 CPSF3L
ENST00000429572 0.905963668292361 0.568613323504036 0.0433830695832506 ENSG00000127054 CPSF3L
ENST00000498173 0.905796833459554 0.568243455458231 0.0433977580862646 ENSG00000127054 CPSF3L
ENST00000496353 0.905679821780167 0.567285686518517 0.0434326359840457 ENSG00000127054 CPSF3L
ENST00000493534 0.90360817955088 0.56069298823082 0.0461111297199972 ENSG00000127054 CPSF3L
ENST00000534345 0.840461690077372 0.399406192042256 0.0685618791536094 ENSG00000127054 CPSF3L
ENST00000532952 0.849469788867802 0.423849707668557 0.0651512515376599 ENSG00000127054 CPSF3L
ENST00000490853 0.844613376593208 0.40997912591067 0.0680389707212091 ENSG00000127054 CPSF3L
ENST00000531019 0.844613376593208 0.40997912591067 0.0680389707212091 ENSG00000127054 CPSF3L
ENST00000498476 0.854057401448859 0.433967956008373 0.065853128137555 ENSG00000127054 CPSF3L
ENST00000470679 0.774427216020934 0.277327807557134 0.0932890265094024 ENSG00000127054 CPSF3L
ENST00000378891 0.908852914285602 0.577604737058256 -0.0333777122270869 ENSG00000107404 DVL1
ENST00000378888 0.965920760739852 0.80883409955989 -0.0144865457557144 ENSG00000107404 DVL1
ENST00000338370 0.822326738031605 0.361204667169535 0.0637587804365961 ENSG00000175756 AURKAIP1
ENST00000338338 0.836089039418439 0.39132008141262 0.0601078120420484 ENSG00000175756 AURKAIP1
ENST00000321751 0.815179522158947 0.349013026633584 0.0654710721103394 ENSG00000175756 AURKAIP1
ENST00000378853 0.811551863165438 0.342364240620669 0.0664489781172305 ENSG00000175756 AURKAIP1
ENST00000489799 0.778230343140831 0.284101686682203 0.0760806116796356 ENSG00000175756 AURKAIP1
ENST00000496905 0.887385293575484 0.518652368102735 0.0485880723872485 ENSG00000175756 AURKAIP1
ENST00000480479 0.665361022909041 0.132740725918322 -0.0972947971901307 ENSG00000221978 CCNL2
ENST00000482621 0.703631057111633 0.178369327558421 -0.0770596958163151 ENSG00000221978 CCNL2
ENST00000408952 0.703631057111633 0.178369327558421 -0.0770596958163151 ENSG00000221978 CCNL2
ENST00000463260 0.897739151896686 0.546558031274638 -0.0437016672064971 ENSG00000221978 CCNL2
ENST00000400809 0.732933264629903 0.210175329700553 -0.072323205557 ENSG00000221978 CCNL2
ENST00000496007 0.731343624401767 0.208208096856136 -0.072631451644281 ENSG00000221978 CCNL2
ENST00000482365 0.765475392007989 0.262464905246427 -0.072576511589752 ENSG00000221978 CCNL2
ENST00000481223 0.723701126633285 0.200235955256796 -0.074192997857226 ENSG00000221978 CCNL2
ENST00000418865 0.763759070080294 0.257532384323472 -0.0692045965656736 ENSG00000221978 CCNL2
ENST00000505849 0.71705027830623 0.191817224127363 -0.0865755963331715 ENSG00000221978 CCNL2
ENST00000488340 0.702748919759577 0.177062910819682 -0.08000489191145 ENSG00000221978 CCNL2
ENST00000492998 0.785237462474926 0.29538800722193 -0.0832475388126612 ENSG00000221978 CCNL2
ENST00000469113 0.649790737869171 0.113277818869276 -0.10069127706823 ENSG00000221978 CCNL2
ENST00000480646 0.625951134543615 0.0715739267173018 -0.162448785308383 ENSG00000221978 CCNL2
ENST00000471930 0.814119303655246 0.346172219095235 -0.0575001362364904 ENSG00000221978 CCNL2
ENST00000408918 0.734054573375354 0.213750087636578 -0.0792586068977453 ENSG00000221978 CCNL2
ENST00000473872 0.827376192837629 0.3707379027768 -0.0695589032021593 ENSG00000221978 CCNL2
ENST00000425598 0.931066897610397 0.645625249023107 -0.0326346576244683 ENSG00000221978 CCNL2
ENST00000444362 0.923845093642323 0.622331724357825 -0.0390701594305934 ENSG00000224870 RP4-758J18.2
ENST00000418833 0.933165011143489 0.657152712066653 -0.0354726927105174 ENSG00000224870 RP4-758J18.2
ENST00000572242 0.898043090909923 0.547450942309703 -0.0490424573329604 ENSG00000224870 RP4-758J18.2
ENST00000344843 0.769084131966721 0.267467079067513 0.0626309506261157 ENSG00000242485 MRPL20
ENST00000493287 0.954719432738858 0.751330998176089 0.0213446377465728 ENSG00000242485 MRPL20
ENST00000487659 0.765530109576722 0.262554262959618 0.0632690711674882 ENSG00000242485 MRPL20
ENST00000492508 0.687888580139445 0.159450464298824 0.082116091721435 ENSG00000242485 MRPL20
ENST00000482352 0.810099791606574 0.338878107603243 0.057855870233097 ENSG00000242485 MRPL20
ENST00000477686 0.661705624731617 0.12838180746411 0.0983703122623504 ENSG00000242485 MRPL20
ENST00000378741 0.626663546847771 0.0789029823044726 0.118454394803245 ENSG00000160072 ATAD3B
ENST00000308647 0.898207197034982 0.547721159092628 0.0361614856532569 ENSG00000160072 ATAD3B
ENST00000472194 0.960410631293046 0.778353855151449 0.0185185293152125 ENSG00000160072 ATAD3B
ENST00000485748 0.905127268974209 0.565732199386479 -0.0399116558396685 ENSG00000160072 ATAD3B
ENST00000474481 0.971033452649909 0.83459439687859 -0.0143841875778064 ENSG00000160072 ATAD3B
ENST00000378756 0.98279236695543 0.888650391078776 0.00735505656433487 ENSG00000197785 ATAD3A
ENST00000378755 0.982926226385887 0.888969274687034 0.00732557344348445 ENSG00000197785 ATAD3A
ENST00000339113 0.993813733967791 0.956662807996465 -0.00291042194529092 ENSG00000197785 ATAD3A
ENST00000536055 0.993813733967791 0.956662807996465 -0.00291042194529092 ENSG00000197785 ATAD3A
ENST00000400830 0.730952992508031 0.207924513703589 0.0943241862373903 ENSG00000197785 ATAD3A
ENST00000291386 0.641208327867531 0.0989849100397675 -0.0821821102012115 ENSG00000160075 SSU72
ENST00000378726 0.793536332472571 0.309798298689216 -0.0339269680071152 ENSG00000160075 SSU72
ENST00000378725 0.641913286449004 0.0999408939754601 -0.0931145538097391 ENSG00000160075 SSU72
ENST00000359060 0.76687138316678 0.263946682177674 0.0538793628886707 ENSG00000160075 SSU72
ENST00000539195 0.858596689261426 0.446306436446317 0.063805658529333 ENSG00000215791 AL645728.2
ENST00000422725 0.954571219604808 0.750607528711766 0.026965134119528 ENSG00000228594 C1orf233
ENST00000520777 0.925557821095157 0.630097923072959 -0.0284620796054743 ENSG00000197530 MIB2
ENST00000378710 0.925557821095157 0.630097923072959 -0.0284620796054743 ENSG00000197530 MIB2
ENST00000360522 0.925557821095157 0.630097923072959 -0.0284620796054743 ENSG00000197530 MIB2
ENST00000357210 0.925557821095157 0.630097923072959 -0.0284620796054743 ENSG00000197530 MIB2
ENST00000355826 0.925557821095157 0.630097923072959 -0.0284620796054743 ENSG00000197530 MIB2
ENST00000518681 0.925557821095157 0.629719462672534 -0.0285141126131125 ENSG00000197530 MIB2
ENST00000505820 0.928065923386191 0.638655173017452 -0.0277858898398828 ENSG00000197530 MIB2
ENST00000479659 0.931174949404809 0.646375653907605 -0.0270977985530439 ENSG00000197530 MIB2
ENST00000489635 0.935667527314065 0.66479806123776 -0.0256218009936334 ENSG00000197530 MIB2
ENST00000511502 0.939808930707119 0.681166864504093 -0.0242678678656801 ENSG00000197530 MIB2
ENST00000514363 0.875848862137915 0.49254190295894 0.052220496129034 ENSG00000197530 MIB2
ENST00000487053 0.932110427288794 0.652295031510136 -0.0269997128573589 ENSG00000197530 MIB2
ENST00000502470 0.911125499105528 0.584028367179331 0.0444735677360132 ENSG00000197530 MIB2
ENST00000378712 0.932110427288794 0.652537413439208 -0.0269943494789914 ENSG00000197530 MIB2
ENST00000510793 0.884189854347029 0.512155716411893 0.0543818058467175 ENSG00000197530 MIB2
ENST00000504599 0.919087619952258 0.609264743766355 -0.0316175549081641 ENSG00000197530 MIB2
ENST00000507229 0.854399000442998 0.436359442097855 -0.0476689569678994 ENSG00000197530 MIB2
ENST00000503789 0.943255991887085 0.693140661785962 0.0357087549943297 ENSG00000197530 MIB2
ENST00000378708 0.861285531692219 0.452767627249692 -0.0477387404912538 ENSG00000197530 MIB2
ENST00000506488 0.859931184994946 0.449776571990343 -0.0482760326607452 ENSG00000197530 MIB2
ENST00000514234 0.702703062531875 0.176556783069107 -0.0968770257146957 ENSG00000197530 MIB2
ENST00000513088 0.965208158530782 0.805038644241379 0.0179971648655388 ENSG00000248333 CDK11B
ENST00000341832 0.774427216020934 0.276585707713414 0.0744451914754734 ENSG00000248333 CDK11B
ENST00000317673 0.857530146900019 0.444630912136734 0.051203682120104 ENSG00000248333 CDK11B
ENST00000340677 0.857530146900019 0.444630912136734 0.051203682120104 ENSG00000248333 CDK11B
ENST00000407249 0.857530146900019 0.444630912136734 0.051203682120104 ENSG00000248333 CDK11B
ENST00000378662 0.626663546847771 0.079348220108527 -0.0884986229799275 ENSG00000189339 SLC35E2B
ENST00000234800 0.626663546847771 0.0799890115662937 -0.0886689768470371 ENSG00000189339 SLC35E2B
ENST00000480991 0.647880455628704 0.110339630490188 -0.0980217134418879 ENSG00000189339 SLC35E2B
ENST00000481276 0.787412227646372 0.299108949301326 -0.0706532681342701 ENSG00000189339 SLC35E2B
ENST00000356200 0.867200973023528 0.471030968206913 -0.0503511783813829 ENSG00000008128 CDK11A
ENST00000598846 0.635604514261509 0.0938942754151287 -0.0945096035874503 ENSG00000268575 RP1-283E3.8
ENST00000358779 0.854632787968418 0.438873471087351 -0.0540575610901238 ENSG00000008128 CDK11A
ENST00000460465 0.854632787968418 0.438873471087351 -0.0540575610901238 ENSG00000008128 CDK11A
ENST00000404249 0.854632787968418 0.438873471087351 -0.0540575610901238 ENSG00000008128 CDK11A
ENST00000378633 0.854632787968418 0.438873471087351 -0.0540575610901238 ENSG00000008128 CDK11A
ENST00000357760 0.854632787968418 0.438873471087351 -0.0540575610901238 ENSG00000008128 CDK11A
ENST00000509982 0.867200973023528 0.471030968206913 -0.0503511783813829 ENSG00000008128 CDK11A
ENST00000378638 0.867200973023528 0.471030968206913 -0.0503511783813829 ENSG00000008128 CDK11A
ENST00000356937 0.92602961130492 0.633041155796473 -0.0337930086918483 ENSG00000008128 CDK11A
ENST00000378635 0.904565020476757 0.564201256013171 -0.0427102346311021 ENSG00000008128 CDK11A
ENST00000479362 0.97772667186989 0.863517253010498 -0.0148993798495198 ENSG00000008128 CDK11A
ENST00000577672 0.657339254617553 0.121972212634063 -0.124185676526224 ENSG00000227775 RP1-283E3.4
ENST00000417099 0.630581295043086 0.0854109004952644 -0.151095002870231 ENSG00000227775 RP1-283E3.4
ENST00000355439 0.625951134543615 0.0610321763931694 -0.131144983834301 ENSG00000215790 SLC35E2
ENST00000400924 0.625951134543615 0.0572317849631344 -0.134193394600791 ENSG00000215790 SLC35E2
ENST00000246421 0.717502584823023 0.192292574980843 -0.112101613997884 ENSG00000215790 SLC35E2
ENST00000341426 0.968496173593497 0.821458962895349 -0.0120800041590539 ENSG00000008130 NADK
ENST00000341991 0.968496173593497 0.821460909579456 -0.0120804673002434 ENSG00000008130 NADK
ENST00000378625 0.980380671380275 0.875690036619521 -0.00834560569555206 ENSG00000008130 NADK
ENST00000344463 0.968496173593497 0.821458962895349 -0.0120800041590539 ENSG00000008130 NADK
ENST00000342348 0.964136210188336 0.800571550748013 -0.0152343432138672 ENSG00000008130 NADK
ENST00000469045 0.855978807766466 0.441800644803584 -0.0582206662124611 ENSG00000008130 NADK
ENST00000480499 0.864783077527136 0.462973761243965 -0.0635405421101014 ENSG00000008130 NADK
ENST00000477235 0.934306682917224 0.659917497353353 -0.0345716855248526 ENSG00000008130 NADK
ENST00000489538 0.937564238797429 0.672879695684278 -0.0337272561308619 ENSG00000008130 NADK
ENST00000497186 0.847284297238247 0.418367383553131 -0.0650854068327569 ENSG00000008130 NADK
ENST00000400922 0.982668073498389 0.88622267746419 -0.0111280365743416 ENSG00000008130 NADK
ENST00000492845 0.986510168079489 0.911920756084242 -0.00727210496947473 ENSG00000008130 NADK
ENST00000492768 0.967246981499124 0.814729960171117 0.0165255954296836 ENSG00000008130 NADK
ENST00000460602 0.939808930707119 0.681749368504302 0.0294676768790113 ENSG00000008130 NADK
ENST00000464373 0.992776032039908 0.950368646401141 -0.00529005839182388 ENSG00000008130 NADK
ENST00000378609 0.856292102306823 0.442503903863519 -0.0173553950645896 ENSG00000078369 GNB1
ENST00000461893 0.970084609434829 0.827770659444725 -0.0102855200769728 ENSG00000078369 GNB1
ENST00000471354 0.952960365250702 0.742507941609148 -0.0118232793323632 ENSG00000078369 GNB1
ENST00000439272 0.86383613432297 0.460269133930725 0.0275610272964671 ENSG00000078369 GNB1
ENST00000434686 0.833698236015858 0.386036072280549 0.0337696383354759 ENSG00000078369 GNB1
ENST00000437146 0.998094608540391 0.988711580948913 0.000633575576507575 ENSG00000078369 GNB1
ENST00000472614 0.865127760809507 0.465129485010419 0.0390617737264896 ENSG00000078369 GNB1
ENST00000607589 0.721310832408555 0.197309160818375 -0.088873929025782 ENSG00000078369 GNB1
ENST00000469733 0.684958518279018 0.157021297836233 0.0887220729023638 ENSG00000162585 C1orf86
ENST00000414253 0.625951134543615 0.0618507959668639 0.124831072949514 ENSG00000162585 C1orf86
ENST00000428120 0.625951134543615 0.0617761173596443 0.124835062352408 ENSG00000162585 C1orf86
ENST00000400919 0.625951134543615 0.0617761173596443 0.124835062352408 ENSG00000162585 C1orf86
ENST00000400918 0.625951134543615 0.0533941029678021 0.128987742865897 ENSG00000162585 C1orf86
ENST00000497675 0.623629141404763 0.0428281595191558 0.147633605529831 ENSG00000162585 C1orf86
ENST00000378543 0.623629141404763 0.0332175753720097 0.153097552231396 ENSG00000162585 C1orf86
ENST00000378546 0.623629141404763 0.0332916659728818 0.153092979405314 ENSG00000162585 C1orf86
ENST00000401813 0.623629141404763 0.0453910455028944 0.13890978012563 ENSG00000162585 C1orf86
ENST00000487186 0.675806984209863 0.146283765586195 0.0952341018259241 ENSG00000162585 C1orf86
ENST00000378545 0.623629141404763 0.0357624320052312 0.148862278344857 ENSG00000162585 C1orf86
ENST00000476803 0.623629141404763 0.0363002976466129 0.151880646644739 ENSG00000162585 C1orf86
ENST00000440825 0.623629141404763 0.0334042590813666 0.153380242584793 ENSG00000162585 C1orf86
ENST00000420515 0.625951134543615 0.0715068596810823 0.139126336352512 ENSG00000162585 C1orf86
ENST00000378536 0.936365865164677 0.666397393074682 -0.0199627179191098 ENSG00000157933 SKI
ENST00000508416 0.925350688731136 0.627335362881885 0.0316829062819594 ENSG00000157933 SKI
ENST00000478223 0.912140508994297 0.586513725232506 0.0367146925393561 ENSG00000157933 SKI
ENST00000378518 0.940322919167013 0.683163462737333 -0.0186646342534144 ENSG00000157916 RER1
ENST00000605895 0.952960365250702 0.742538695134968 -0.0129734304919763 ENSG00000157916 RER1
ENST00000378513 0.917876455877086 0.604108333691076 -0.0218647253054419 ENSG00000157916 RER1
ENST00000306256 0.911962160756221 0.586287107614344 -0.0245611680262799 ENSG00000157916 RER1
ENST00000493207 0.925787730241892 0.632150502620318 -0.0288594709073804 ENSG00000157916 RER1
ENST00000378512 0.919085703624536 0.608891406490852 -0.0215740646277404 ENSG00000157916 RER1
ENST00000443438 0.992827804069567 0.95239387832953 -0.0028376530233415 ENSG00000157916 RER1
ENST00000488353 0.969364075503554 0.824953922682384 -0.0102234415259636 ENSG00000157916 RER1
ENST00000462129 0.943384357018272 0.69559325395071 0.0265191967729937 ENSG00000157916 RER1
ENST00000288774 0.788482386961757 0.300350712643291 0.0722015347648929 ENSG00000157911 PEX10
ENST00000447513 0.753575944016101 0.241926485975214 0.0816908774680747 ENSG00000157911 PEX10
ENST00000507596 0.774427216020934 0.276145853004418 0.0761487981944646 ENSG00000157911 PEX10
ENST00000378466 0.759685173948016 0.249527917634975 -0.0679295418554839 ENSG00000157881 PANK4
ENST00000435556 0.759214737406799 0.248910331485815 -0.0679526993829842 ENSG00000157881 PANK4
ENST00000505228 0.800824801009021 0.320610031096959 -0.0685221419492294 ENSG00000157881 PANK4
ENST00000486396 0.811551863165438 0.342248896450656 -0.0793152493763135 ENSG00000157881 PANK4
ENST00000416860 0.67514537552306 0.144411621161649 -0.0946709163061131 ENSG00000238164 RP3-395M20.8
ENST00000452793 0.740130091448693 0.222028618424878 -0.0821688495746262 ENSG00000238164 RP3-395M20.8
ENST00000426449 0.772852360169134 0.272996030801127 -0.0594541653005129 ENSG00000157873 TNFRSF14
ENST00000434817 0.786861904425973 0.298137188521827 -0.0555661694301315 ENSG00000157873 TNFRSF14
ENST00000435221 0.785553845825778 0.29622282382492 -0.0557738538273041 ENSG00000157873 TNFRSF14
ENST00000451778 0.785416519218011 0.295775541680576 -0.0557916296909282 ENSG00000157873 TNFRSF14
ENST00000409119 0.76305628571672 0.256037888637456 -0.0614072681389574 ENSG00000157873 TNFRSF14
ENST00000355716 0.768295096682524 0.266302736783509 -0.0585526142887058 ENSG00000157873 TNFRSF14
ENST00000475523 0.770540768778086 0.269866140268253 -0.0579930828133378 ENSG00000157873 TNFRSF14
ENST00000442392 0.928065923386191 0.63871456256269 -0.026614273667655 ENSG00000157873 TNFRSF14
ENST00000482074 0.896127754447757 0.542523247007683 -0.0350858214832835 ENSG00000157873 TNFRSF14
ENST00000496064 0.818923708753233 0.355408097307692 -0.0503096267274302 ENSG00000157873 TNFRSF14
ENST00000463471 0.76967549857142 0.268912409617298 -0.0577549254588448 ENSG00000157873 TNFRSF14
ENST00000466750 0.672872856572983 0.141392024114269 -0.0774732906570552 ENSG00000157873 TNFRSF14
ENST00000471768 0.644455890478369 0.105581435156078 -0.0923475932627398 ENSG00000157873 TNFRSF14
ENST00000463835 0.672872856572983 0.141633835768311 -0.0775866526615852 ENSG00000157873 TNFRSF14
ENST00000482602 0.733164919030631 0.210596081140383 -0.0661976269169978 ENSG00000157873 TNFRSF14
ENST00000480305 0.786630140523939 0.297654761288875 -0.0610418353877036 ENSG00000157873 TNFRSF14
ENST00000493183 0.968797529672538 0.822482682505392 -0.0155449889515119 ENSG00000157870 FAM213B
ENST00000474659 0.968415711529049 0.820851355076567 -0.015819496897764 ENSG00000157870 FAM213B
ENST00000419916 0.984968718494554 0.901069167914679 -0.00718490989970567 ENSG00000157870 FAM213B
ENST00000378424 0.984968718494554 0.901069167914679 -0.00718490989970567 ENSG00000157870 FAM213B
ENST00000537325 0.930134105223558 0.642587494468349 -0.03110638221737 ENSG00000157870 FAM213B
ENST00000378427 0.984968718494554 0.901069167914679 -0.00718490989970567 ENSG00000157870 FAM213B
ENST00000378425 0.984968718494554 0.901069167914679 -0.00718490989970567 ENSG00000157870 FAM213B
ENST00000464043 0.933940414647415 0.658814893970184 -0.0299316259779966 ENSG00000157870 FAM213B
ENST00000444521 0.984968718494554 0.901069167914679 -0.00718490989970567 ENSG00000157870 FAM213B
ENST00000465233 0.864783077527136 0.463352263258854 -0.0540694485574813 ENSG00000157870 FAM213B
ENST00000498083 0.881493341355192 0.505790502776493 -0.0486260661484371 ENSG00000157870 FAM213B
ENST00000481683 0.948114333325813 0.714827387271312 -0.0258857914899981 ENSG00000157870 FAM213B
ENST00000484099 0.989068739347031 0.930761793240519 -0.00502887356723601 ENSG00000157870 FAM213B
ENST00000477045 0.830031188553863 0.376591537098993 -0.0658524063429993 ENSG00000157870 FAM213B
ENST00000476686 0.893006192224109 0.534092868015321 0.035622025853473 ENSG00000157870 FAM213B
ENST00000294599 0.98019389999673 0.874338443488105 0.0110317521805308 ENSG00000162591 MEGF6
ENST00000356575 0.988658546667404 0.928269101788521 0.00629203461796752 ENSG00000162591 MEGF6
ENST00000485002 0.988260353155225 0.925204114342814 0.00665507448083933 ENSG00000162591 MEGF6
ENST00000378344 0.854071875527502 0.434299928454383 -0.0408176385321706 ENSG00000158109 TPRG1L
ENST00000344579 0.854071875527502 0.43428311782186 -0.0408096270436952 ENSG00000158109 TPRG1L
ENST00000418088 0.866552460852138 0.468642800099847 -0.0595197957414124 ENSG00000227372 TP73-AS1
ENST00000452079 0.916994318294265 0.602036873140276 -0.0406243464227361 ENSG00000227372 TP73-AS1
ENST00000423764 0.925965268043955 0.632825028264741 -0.0384494988461217 ENSG00000227372 TP73-AS1
ENST00000378251 0.623629141404763 0.0339765519151037 -0.144024630742653 ENSG00000130764 LRRC47
ENST00000378230 0.879020162945979 0.498256869466578 0.0353406314462532 ENSG00000116198 CEP104
ENST00000494653 0.796299847744332 0.313763389654925 0.0656590517476588 ENSG00000116198 CEP104
ENST00000428079 0.625951134543615 0.0604708977710554 0.153283730592345 ENSG00000116198 CEP104
ENST00000486765 0.623629141404763 0.0339768452686105 -0.162455081124612 ENSG00000198912 C1orf174
ENST00000361605 0.623629141404763 0.0339768452686105 -0.162455081124612 ENSG00000198912 C1orf174
ENST00000474140 0.623629141404763 0.0339768452686105 -0.162455081124612 ENSG00000198912 C1orf174
ENST00000478423 0.918136968067461 0.605327626412866 0.0281847219759913 ENSG00000131697 NPHP4
ENST00000489180 0.918191249079837 0.605724714156517 0.028176484152625 ENSG00000131697 NPHP4
ENST00000378156 0.918191249079837 0.605724714156517 0.028176484152625 ENSG00000131697 NPHP4
ENST00000378169 0.879757201416444 0.499918269684831 0.036872280166181 ENSG00000131697 NPHP4
ENST00000378111 0.715075912449069 0.188797445436754 0.0342794639993413 ENSG00000069424 KCNAB2
ENST00000378097 0.810229936492928 0.339720941299585 0.0238530922829941 ENSG00000069424 KCNAB2
ENST00000378092 0.793536332472571 0.309504921995331 0.0343802341860915 ENSG00000069424 KCNAB2
ENST00000478098 0.764647013792069 0.258808748062479 0.058834404333667 ENSG00000069424 KCNAB2
ENST00000445501 0.748067514633881 0.233365665681531 0.0647935722991862 ENSG00000069424 KCNAB2
ENST00000428161 0.848763461443026 0.422403656715793 0.0291258391839719 ENSG00000069424 KCNAB2
ENST00000389632 0.848881436681525 0.422967942373412 0.029549825087492 ENSG00000069424 KCNAB2
ENST00000602612 0.814441255069965 0.346797425464448 0.03152958734141 ENSG00000069424 KCNAB2
ENST00000378087 0.739510729963423 0.219387440825345 0.0317897533706356 ENSG00000069424 KCNAB2
ENST00000341524 0.776634721168083 0.281247825571443 0.0274274565055998 ENSG00000069424 KCNAB2
ENST00000352527 0.776634721168083 0.281247825571443 0.0274274565055998 ENSG00000069424 KCNAB2
ENST00000435937 0.832610408904535 0.382921140674596 0.0392881576822866 ENSG00000069424 KCNAB2
ENST00000164247 0.847131985489916 0.417322491425576 0.0207609147347599 ENSG00000069424 KCNAB2
ENST00000459822 0.966638591388499 0.812785059995162 0.0171054382511328 ENSG00000069424 KCNAB2
ENST00000594544 0.844693896349529 0.410493150073516 -0.0703410378516461 ENSG00000268332 AL035406.1
ENST00000472700 0.744392558466066 0.228942886559927 0.0525957243124088 ENSG00000069424 KCNAB2
ENST00000378083 0.891360053089057 0.528761517364443 0.0169064787265524 ENSG00000069424 KCNAB2
ENST00000458166 0.832882780382424 0.384462527188698 0.026452469751726 ENSG00000069424 KCNAB2
ENST00000462676 0.952960365250702 0.742211517023098 -0.0199214633023847 ENSG00000069424 KCNAB2
ENST00000481789 0.908627946570299 0.576521092731 0.0271515949185892 ENSG00000069424 KCNAB2
ENST00000484532 0.978890299221099 0.869009041229961 0.00707318795524951 ENSG00000116251 RPL22
ENST00000234875 0.975885480978565 0.856871419616849 0.00755497562572901 ENSG00000116251 RPL22
ENST00000480661 0.952960365250702 0.743037105575328 0.0158375032491603 ENSG00000116251 RPL22
ENST00000497965 0.95733659041138 0.76284694951744 0.0145861760515711 ENSG00000116251 RPL22
ENST00000471204 0.96771813395603 0.818054674717295 0.0109963223116242 ENSG00000116251 RPL22
ENST00000465387 0.958480583443016 0.766574932268489 0.0143644508391907 ENSG00000116251 RPL22
ENST00000462296 0.966399478539966 0.811256271501231 0.0117743291426409 ENSG00000116251 RPL22
ENST00000465335 0.967659218888103 0.817098411180613 0.0113176852956612 ENSG00000116251 RPL22
ENST00000377948 0.625951134543615 0.0716489057991896 -0.142549523479441 ENSG00000158286 RNF207
ENST00000377939 0.625951134543615 0.0713027760810748 -0.142542593631135 ENSG00000158286 RNF207
ENST00000343813 0.866779554954218 0.469927782263751 -0.0304639026872111 ENSG00000116237 ICMT
ENST00000495791 0.982223994863079 0.883577418039119 -0.00856503674922397 ENSG00000116237 ICMT
ENST00000489498 0.75404998387062 0.24251479143067 -0.0520552401545206 ENSG00000116237 ICMT
ENST00000474756 0.820660964588276 0.359205869700207 -0.0433429379504377 ENSG00000116237 ICMT
ENST00000362035 0.991557983711198 0.941542161861539 -0.00654518610171855 ENSG00000116237 ICMT
ENST00000377893 0.716158853543037 0.190481659654018 -0.0792986390590233 ENSG00000158292 GPR153
ENST00000608083 0.9351160740182 0.662143867076344 -0.0215790755758712 ENSG00000097021 ACOT7
ENST00000377845 0.81051755190472 0.340743889684376 -0.0503666736509867 ENSG00000097021 ACOT7
ENST00000377855 0.878053516898296 0.496448609108008 -0.0340509778315927 ENSG00000097021 ACOT7
ENST00000377860 0.9351160740182 0.662143867076344 -0.0215790755758712 ENSG00000097021 ACOT7
ENST00000418124 0.9351160740182 0.662143867076344 -0.0215790755758712 ENSG00000097021 ACOT7
ENST00000545482 0.9351160740182 0.662227733461693 -0.0215772855322164 ENSG00000097021 ACOT7
ENST00000361521 0.925929090339547 0.632306088761724 -0.0232875665520335 ENSG00000097021 ACOT7
ENST00000377842 0.793272245994876 0.308949283897675 -0.0544407930669255 ENSG00000097021 ACOT7
ENST00000473466 0.684518330095243 0.155934062573093 -0.0861677547029681 ENSG00000097021 ACOT7
ENST00000541130 0.768810951858251 0.267066887791783 -0.0816480444527416 ENSG00000097021 ACOT7
ENST00000377705 0.623629141404763 0.00353707152867821 -0.189894000548042 ENSG00000162408 NOL9
ENST00000377674 0.964109249773184 0.800351687501309 -0.0210796870586554 ENSG00000204859 ZBTB48
ENST00000488936 0.968775916452228 0.822122504904844 -0.0196259542587153 ENSG00000204859 ZBTB48
ENST00000377658 0.679414943830187 0.150979277265571 -0.0815447423533655 ENSG00000162413 KLHL21
ENST00000377663 0.6764993181553 0.147729592195315 -0.082442002933057 ENSG00000162413 KLHL21
ENST00000467612 0.974561555403463 0.851850124251896 -0.0129184139237994 ENSG00000162413 KLHL21
ENST00000496707 0.987880803787218 0.923173614524664 -0.00833876759358116 ENSG00000162413 KLHL21
ENST00000463043 0.868251928601594 0.473992655045646 -0.0517706461318509 ENSG00000162413 KLHL21
ENST00000377648 0.890797903411229 0.525859691577641 -0.0435365001899844 ENSG00000116273 PHF13
ENST00000495385 0.941744397783824 0.688736801358159 -0.0329137546836235 ENSG00000116273 PHF13
ENST00000377627 0.691281532631921 0.163664920172055 -0.0951842767782179 ENSG00000041988 THAP3
ENST00000465508 0.965549510429022 0.806961861286815 -0.0145939236971929 ENSG00000007923 DNAJC11
ENST00000349363 0.987289731343821 0.916537074166082 -0.00401791902644623 ENSG00000007923 DNAJC11
ENST00000451196 0.987289731343821 0.916537074166082 -0.00401791902644623 ENSG00000007923 DNAJC11
ENST00000377577 0.974400599243992 0.850642503676911 0.00711389013943446 ENSG00000007923 DNAJC11
ENST00000294401 0.922194985812367 0.617563346532457 0.0195946188719099 ENSG00000007923 DNAJC11
ENST00000542246 0.960410631293046 0.778854320012683 0.0114838965854495 ENSG00000007923 DNAJC11
ENST00000377573 0.884189854347029 0.511569937165298 0.0262049825892941 ENSG00000007923 DNAJC11
ENST00000472414 0.781607144450818 0.288550701748229 0.0893687522063196 ENSG00000007923 DNAJC11
ENST00000426784 0.937730428412961 0.674011286745023 0.0197565577781315 ENSG00000007923 DNAJC11
ENST00000473993 0.950335310426315 0.730339362904496 0.0162952807986663 ENSG00000007923 DNAJC11
ENST00000469318 0.942229891317682 0.690770814781241 0.0310032046396566 ENSG00000007923 DNAJC11
ENST00000485073 0.639247711458029 0.0975342766598155 0.100294731622431 ENSG00000007923 DNAJC11
ENST00000460594 0.647557179285389 0.109088587558986 0.101078984654954 ENSG00000007923 DNAJC11
ENST00000465911 0.625951134543615 0.0567278430410101 0.157794820688226 ENSG00000007923 DNAJC11
ENST00000303635 0.809080703150665 0.336530817245304 0.0731171735275889 ENSG00000171735 CAMTA1
ENST00000490738 0.854399000442998 0.436028557314435 0.0644376854246882 ENSG00000171735 CAMTA1
ENST00000476163 0.85428136513109 0.434686598055751 0.0575756427738854 ENSG00000171735 CAMTA1
ENST00000473578 0.854399000442998 0.436028557314435 0.0644376854246882 ENSG00000171735 CAMTA1
ENST00000557126 0.863917089537352 0.460656352675302 0.0547314847456037 ENSG00000171735 CAMTA1
ENST00000467404 0.85324313947301 0.432620903400837 0.064816910914682 ENSG00000171735 CAMTA1
ENST00000439411 0.814651986245355 0.347836304499252 0.0721550072195668 ENSG00000171735 CAMTA1
ENST00000461311 0.861874372744474 0.454298509490176 0.0558799567225856 ENSG00000171735 CAMTA1
ENST00000486138 0.81051755190472 0.34036874151491 0.0816363550188616 ENSG00000171735 CAMTA1
ENST00000482934 0.896338917567662 0.543169515215859 0.0461609585097302 ENSG00000171735 CAMTA1
ENST00000470648 0.843634305722646 0.40764629826391 0.0630817780545903 ENSG00000171735 CAMTA1
ENST00000461580 0.845744313064164 0.412110529691607 0.0624154599406823 ENSG00000171735 CAMTA1
ENST00000054666 0.949177690700584 0.727366924914123 0.0136304888022133 ENSG00000049245 VAMP3
ENST00000470357 0.932110427288794 0.651583406373591 -0.0215358822825027 ENSG00000049245 VAMP3
ENST00000487194 0.97786983626003 0.863759661022392 -0.0110670298617526 ENSG00000049245 VAMP3
ENST00000377532 0.841967055246101 0.40420065123524 -0.0835305210968077 ENSG00000049246 PER3
ENST00000361923 0.838552844546409 0.395681844288288 -0.0852190918369344 ENSG00000049246 PER3
ENST00000493373 0.863707718154753 0.45976717052543 -0.0326435900740702 ENSG00000116288 PARK7
ENST00000460192 0.854399000442998 0.437308451542199 -0.0358540435021722 ENSG00000116288 PARK7
ENST00000338639 0.873221684601844 0.486640678071224 -0.0307932143006121 ENSG00000116288 PARK7
ENST00000493678 0.873232436599077 0.486806113835663 -0.0307744770836401 ENSG00000116288 PARK7
ENST00000377493 0.873221684601844 0.486640678071224 -0.0307932143006121 ENSG00000116288 PARK7
ENST00000465354 0.847131985489916 0.416824962242288 -0.0373058048482477 ENSG00000116288 PARK7
ENST00000377491 0.870836396041714 0.479395369311901 -0.0312927405472328 ENSG00000116288 PARK7
ENST00000377488 0.876135256126909 0.492999820506654 -0.0303652615601674 ENSG00000116288 PARK7
ENST00000497113 0.845007345960809 0.411327630329972 -0.037744289890156 ENSG00000116288 PARK7
ENST00000469225 0.907762070794926 0.574462166538974 -0.0262142248134588 ENSG00000116288 PARK7
ENST00000474874 0.623629141404763 0.0439757472854053 -0.2038969027975 ENSG00000116285 ERRFI1
ENST00000377482 0.623629141404763 0.0243437252208337 -0.234939897947637 ENSG00000116285 ERRFI1
ENST00000337907 0.643667331493695 0.102211917492189 0.121946712998204 ENSG00000142599 RERE
ENST00000377464 0.688049593623006 0.160256445988191 0.0656161297814196 ENSG00000142599 RERE
ENST00000467350 0.623629141404763 0.0132866917966371 -0.189283950084667 ENSG00000142599 RERE
ENST00000400907 0.637505519534831 0.0960323114466518 0.107086061474792 ENSG00000142599 RERE
ENST00000476556 0.952960365250702 0.743460178011778 0.0162990706109678 ENSG00000142599 RERE
ENST00000400908 0.63331137562756 0.0879527716623948 0.138999846224013 ENSG00000142599 RERE
ENST00000505225 0.726701542282143 0.203327782474921 -0.0948452577761943 ENSG00000142599 RERE
ENST00000488215 0.676100682076355 0.147271414458116 0.107441189814093 ENSG00000142599 RERE
ENST00000460659 0.650707184717773 0.115144542766791 0.134499276745321 ENSG00000142599 RERE
ENST00000492766 0.654843801626079 0.119088792988624 0.133736555962316 ENSG00000142599 RERE
ENST00000465125 0.643610485431427 0.101550837353227 0.139682620850851 ENSG00000142599 RERE
ENST00000464972 0.623629141404763 0.00308555920903584 0.241988411994918 ENSG00000142599 RERE
ENST00000480342 0.656237808899012 0.120300491164873 0.167534102854879 ENSG00000142599 RERE
ENST00000469251 0.826032656584152 0.368286555030709 0.10037854207638 ENSG00000142599 RERE
ENST00000514428 0.674980557207447 0.144125819489124 0.152691615158127 ENSG00000142599 RERE
ENST00000468247 0.749639017987852 0.236293824576305 0.124586815633299 ENSG00000142599 RERE
ENST00000234590 0.93641464489587 0.666648950066652 0.0137400291560143 ENSG00000074800 ENO1
ENST00000464920 0.931452914997348 0.6473032377886 0.014626167273328 ENSG00000074800 ENO1
ENST00000497492 0.8752026714563 0.491294401501558 0.0261244456051301 ENSG00000074800 ENO1
ENST00000486051 0.977771562280167 0.863654034132692 0.0070812287896758 ENSG00000074800 ENO1
ENST00000492343 0.968369770640724 0.820337554299537 0.00956560460094519 ENSG00000074800 ENO1
ENST00000489867 0.953152347009578 0.74588831174571 0.0148180893084465 ENSG00000074800 ENO1
ENST00000377403 0.696012641910356 0.168775911033841 -0.0828307984794018 ENSG00000049239 H6PD
ENST00000602477 0.774970349291302 0.278447479137666 -0.0760167115640816 ENSG00000049239 H6PD
ENST00000495451 0.623629141404763 0.0338183094933846 -0.177388123760648 ENSG00000049239 H6PD
ENST00000328089 0.831599450178014 0.38090355846119 0.0753146828082843 ENSG00000171621 SPSB1
ENST00000450402 0.906019771861549 0.5693340305087 0.0551090357800349 ENSG00000171621 SPSB1
ENST00000302692 0.623629141404763 0.0259587506878809 0.142694194154862 ENSG00000171612 SLC25A33
ENST00000377376 0.96085280866216 0.780355461498049 0.0175533707364682 ENSG00000188807 TMEM201
ENST00000340381 0.960201759589039 0.776081261799084 0.017977872290746 ENSG00000188807 TMEM201
ENST00000340305 0.981016322442224 0.878334030550155 0.0102818593677333 ENSG00000188807 TMEM201
ENST00000416541 0.923874276266706 0.622584373832506 0.0326435257831702 ENSG00000188807 TMEM201
ENST00000536656 0.623629141404763 0.0184801177807027 -0.0764511256141155 ENSG00000171608 PIK3CD
ENST00000377346 0.623629141404763 0.0149314260313358 -0.0784689507984258 ENSG00000171608 PIK3CD
ENST00000361110 0.625951134543615 0.0707366437164455 -0.0724057302916238 ENSG00000171608 PIK3CD
ENST00000543390 0.813578751722431 0.345375236904044 -0.0541463366025849 ENSG00000171608 PIK3CD
ENST00000377298 0.648219651476815 0.110897005779905 -0.0589314161645407 ENSG00000171603 CLSTN1
ENST00000377288 0.648219651476815 0.110897005779905 -0.0589314161645407 ENSG00000171603 CLSTN1
ENST00000477264 0.687888580139445 0.159457823435591 -0.074261489445031 ENSG00000171603 CLSTN1
ENST00000435891 0.625951134543615 0.053466248508078 -0.0846544569254025 ENSG00000171603 CLSTN1
ENST00000361311 0.647880455628704 0.11003669241614 -0.0590660562193082 ENSG00000171603 CLSTN1
ENST00000464286 0.623629141404763 0.00896305583680391 -0.191952855419684 ENSG00000171603 CLSTN1
ENST00000377263 0.784369691582683 0.293537053712164 0.0732910399590136 ENSG00000178585 CTNNBIP1
ENST00000400904 0.847284297238247 0.418300245122454 0.0600861453558497 ENSG00000178585 CTNNBIP1
ENST00000377258 0.932942428764204 0.656088988719559 -0.0410064604819335 ENSG00000178585 CTNNBIP1
ENST00000488540 0.623629141404763 0.0319294812642132 -0.121590323459094 ENSG00000162441 LZIC
ENST00000377223 0.706159972341866 0.180403073904816 -0.0722539465154819 ENSG00000162441 LZIC
ENST00000400903 0.740727320561229 0.222913918114775 -0.0691124351229394 ENSG00000162441 LZIC
ENST00000541052 0.67902433621859 0.149685295191622 -0.0802890146588215 ENSG00000162441 LZIC
ENST00000377213 0.741338863588534 0.224688697890694 -0.0688313182096069 ENSG00000162441 LZIC
ENST00000403197 0.625951134543615 0.0522269247043674 -0.139954214477079 ENSG00000173614 NMNAT1
ENST00000377205 0.623629141404763 0.0131715621496585 -0.150588083501286 ENSG00000173614 NMNAT1
ENST00000462686 0.623629141404763 0.0429169733921058 -0.13074150381337 ENSG00000173614 NMNAT1
ENST00000492735 0.623629141404763 0.0395684388094826 -0.161089861317639 ENSG00000173614 NMNAT1
ENST00000496751 0.651302033967451 0.115898190491452 -0.142972127645148 ENSG00000173614 NMNAT1
ENST00000253251 0.978419377547519 0.866491078237752 0.00689949846094363 ENSG00000130939 UBE4B
ENST00000377157 0.976828443020121 0.86039491357274 0.00701468268559983 ENSG00000130939 UBE4B
ENST00000377153 0.997623691747654 0.984649903747344 0.00133465045491763 ENSG00000130939 UBE4B
ENST00000343090 0.972139832619886 0.840249579732638 0.00845277914783107 ENSG00000130939 UBE4B
ENST00000475795 0.966019340338901 0.809293804940455 0.015370503338174 ENSG00000130939 UBE4B
ENST00000470736 0.969253344191689 0.824240515597204 0.0147797285867248 ENSG00000130939 UBE4B
ENST00000466379 0.97106327875888 0.834816033785128 -0.0142412393886028 ENSG00000130939 UBE4B
ENST00000488228 0.978671513521848 0.867475373910738 0.0125581911909433 ENSG00000130939 UBE4B
ENST00000487244 0.985250730852483 0.905584766578531 -0.0100934148593188 ENSG00000130939 UBE4B
ENST00000377093 0.956683152457333 0.760220618466867 -0.0118722266979587 ENSG00000054523 KIF1B
ENST00000263934 0.997096587273412 0.97948409636362 -0.00100953554384116 ENSG00000054523 KIF1B
ENST00000377086 0.970136850153113 0.828341706769202 -0.00802537349514535 ENSG00000054523 KIF1B
ENST00000377083 0.90295089854106 0.558680717724436 -0.0235395433993784 ENSG00000054523 KIF1B
ENST00000377081 0.952960365250702 0.744172397580162 -0.0119049410380186 ENSG00000054523 KIF1B
ENST00000491493 0.986581129691324 0.912376225108274 0.00509741480326599 ENSG00000142657 PGD
ENST00000541529 0.995351881905585 0.968901322811075 0.00151606828021318 ENSG00000142657 PGD
ENST00000477958 0.946787353862964 0.709438534016038 0.0201221744911589 ENSG00000142657 PGD
ENST00000270776 0.996479504298675 0.976116580774906 0.00113856015502447 ENSG00000142657 PGD
ENST00000483936 0.927248150570922 0.636793674738843 0.0196646920918105 ENSG00000142657 PGD
ENST00000538557 0.993209915975307 0.954213960081734 -0.00219001303769363 ENSG00000142657 PGD
ENST00000465632 0.940583677327339 0.683830310332643 0.0209725814632919 ENSG00000142657 PGD
ENST00000460189 0.914357148152539 0.592012160702403 0.0239928342120116 ENSG00000142657 PGD
ENST00000493288 0.961332029321038 0.783132188456296 0.0184921435234642 ENSG00000142657 PGD
ENST00000498356 0.984968718494554 0.903807544058351 -0.00675019655056875 ENSG00000142657 PGD
ENST00000496718 0.865116049183024 0.464370391830128 -0.0479274431365866 ENSG00000142657 PGD
ENST00000400900 0.96478922222309 0.802944075527355 -0.0205302958505392 ENSG00000251503 APITD1-CORT
ENST00000602296 0.96478922222309 0.802944075527355 -0.0205302958505392 ENSG00000175279 APITD1
ENST00000602787 0.96478922222309 0.802944075527355 -0.0205302958505392 ENSG00000175279 APITD1
ENST00000470413 0.943384357018272 0.694812450225742 -0.0325252095920191 ENSG00000251503 APITD1-CORT
ENST00000377038 0.933017637807213 0.656948873332011 -0.0211285038995783 ENSG00000160049 DFFA
ENST00000476658 0.776153871333355 0.280369464069953 0.0647861348493255 ENSG00000160049 DFFA
ENST00000377036 0.752440413735523 0.239926177742953 0.073920090437798 ENSG00000160049 DFFA
ENST00000472851 0.731935123934649 0.208566574993372 0.0914329610626028 ENSG00000142655 PEX14
ENST00000356607 0.660448030855263 0.124812790440869 0.096558272537766 ENSG00000142655 PEX14
ENST00000538836 0.651679418622192 0.11629165800579 0.0991835881538525 ENSG00000142655 PEX14
ENST00000491661 0.746879520477262 0.231726469113992 0.0881569677859722 ENSG00000142655 PEX14
ENST00000473118 0.910921581521483 0.583432511183701 -0.031907058378675 ENSG00000120948 TARDBP
ENST00000240185 0.806434753990212 0.329930952273465 -0.0475565403364106 ENSG00000120948 TARDBP
ENST00000476201 0.832882780382424 0.384407916502876 -0.0521001492008607 ENSG00000120948 TARDBP
ENST00000472476 0.966399478539966 0.811617325194364 -0.0138550163129799 ENSG00000120948 TARDBP
ENST00000439080 0.904689013178196 0.56436893529659 -0.0290318653723721 ENSG00000120948 TARDBP
ENST00000473869 0.827479402152785 0.372153943588888 -0.0447560376649805 ENSG00000120948 TARDBP
ENST00000315091 0.816212637132614 0.350748346731427 -0.0458674194623763 ENSG00000120948 TARDBP
ENST00000477447 0.830674155749112 0.378792510876095 -0.0476532466567988 ENSG00000120948 TARDBP
ENST00000496840 0.719507106565145 0.195545704630574 -0.0893644135923282 ENSG00000120948 TARDBP
ENST00000376957 0.756468593688073 0.245812663769519 0.0755434811979286 ENSG00000116649 SRM
ENST00000465788 0.879778122068284 0.500094528820656 0.0477908055091277 ENSG00000116649 SRM
ENST00000459997 0.872893586446762 0.485211963916814 0.0480466570936547 ENSG00000116649 SRM
ENST00000487300 0.955382887276016 0.753638044224207 0.0246318760084838 ENSG00000116649 SRM
ENST00000304457 0.774427216020934 0.276637216550649 -0.0487689063757666 ENSG00000171824 EXOSC10
ENST00000376936 0.774427216020934 0.276637216550649 -0.0487689063757666 ENSG00000171824 EXOSC10
ENST00000474216 0.961996131111 0.785521520694604 -0.0165196534701355 ENSG00000171824 EXOSC10
ENST00000544779 0.774427216020934 0.276637216550649 -0.0487689063757666 ENSG00000171824 EXOSC10
ENST00000452378 0.987880803787218 0.922710559056799 0.00852341798075656 ENSG00000226849 RP4-635E18.7
ENST00000470611 0.964075037583837 0.798496718890958 -0.0203971224621982 ENSG00000171824 EXOSC10
ENST00000460196 0.801984004164424 0.322970577595464 -0.0838139072124564 ENSG00000171824 EXOSC10
ENST00000376838 0.623629141404763 0.0285098722237523 -0.12935438133019 ENSG00000198793 MTOR
ENST00000361445 0.625951134543615 0.0635864849964142 -0.0713680507701365 ENSG00000198793 MTOR
ENST00000490931 0.727338165383341 0.203953324025568 -0.111969762535125 ENSG00000198793 MTOR
ENST00000251546 0.971033452649909 0.834651257188814 -0.017163874162913 ENSG00000132879 FBXO44
ENST00000376770 0.829686326387735 0.376360663248827 -0.0705435411548714 ENSG00000132879 FBXO44
ENST00000251547 0.829686326387735 0.376360663248827 -0.0705435411548714 ENSG00000132879 FBXO44
ENST00000376762 0.955015566887439 0.752251349465356 -0.025913120879701 ENSG00000132879 FBXO44
ENST00000235310 0.837858845492873 0.394733295043396 0.0643732380137757 ENSG00000116670 MAD2L2
ENST00000376692 0.848722662916773 0.421859940897168 0.0609524617468659 ENSG00000116670 MAD2L2
ENST00000376672 0.837505633697943 0.394261742681298 0.0643624357482618 ENSG00000116670 MAD2L2
ENST00000376669 0.847131985489916 0.415437309705086 0.0621062477403098 ENSG00000116670 MAD2L2
ENST00000376667 0.804819093199445 0.327308880757487 0.0738677168771516 ENSG00000116670 MAD2L2
ENST00000445656 0.866800613682126 0.470008668015835 0.0576608182508875 ENSG00000116670 MAD2L2
ENST00000456915 0.866800613682126 0.470008668015835 0.0576608182508875 ENSG00000116670 MAD2L2
ENST00000376664 0.894180595703879 0.536927249293746 0.0503013333378447 ENSG00000116670 MAD2L2
ENST00000376655 0.830114745957084 0.377162272801359 0.0736594085907464 ENSG00000116670 MAD2L2
ENST00000376637 0.952960365250702 0.744000673407815 0.0291460774580993 ENSG00000177674 AGTRAP
ENST00000476512 0.925470233063868 0.62826104343528 0.0439381262136564 ENSG00000177674 AGTRAP
ENST00000400895 0.935342797987943 0.663811890852159 0.0394801841178794 ENSG00000177674 AGTRAP
ENST00000491346 0.94695228499188 0.710119641233359 0.0332109288100772 ENSG00000177674 AGTRAP
ENST00000376629 0.954006405816795 0.748845288293323 0.0285540878111473 ENSG00000177674 AGTRAP
ENST00000376627 0.952960365250702 0.744108906178604 0.0291001985257763 ENSG00000177674 AGTRAP
ENST00000314340 0.954006405816795 0.748845288293323 0.0285540878111473 ENSG00000177674 AGTRAP
ENST00000452018 0.948651062523255 0.72362875976544 0.0314300386258018 ENSG00000177674 AGTRAP
ENST00000510878 0.952960365250702 0.744043004954273 0.0291277921613931 ENSG00000177674 AGTRAP
ENST00000376592 0.903846006860272 0.56166502286746 0.0441137729947227 ENSG00000177000 MTHFR
ENST00000376583 0.844046450122672 0.408734909062677 0.0612593802606927 ENSG00000177000 MTHFR
ENST00000376590 0.818606868079075 0.354824658208706 0.0676073857427249 ENSG00000177000 MTHFR
ENST00000376585 0.807168626571335 0.332108267649458 0.0753300010403489 ENSG00000177000 MTHFR
ENST00000312413 0.623629141404763 0.0211807714423785 -0.12662470039395 ENSG00000011021 CLCN6
ENST00000346436 0.623629141404763 0.0212048171996754 -0.126628864909027 ENSG00000011021 CLCN6
ENST00000376497 0.6293220104699 0.0839255166039169 -0.150311405853269 ENSG00000011021 CLCN6
ENST00000376487 0.623926689791119 0.0503624847224514 -0.112084011842574 ENSG00000011021 CLCN6
ENST00000376496 0.625951134543615 0.0562607585464183 -0.110141223937982 ENSG00000011021 CLCN6
ENST00000376491 0.663252138088765 0.13065867615181 -0.101625883163307 ENSG00000011021 CLCN6
ENST00000376492 0.661085380889498 0.126038811251234 -0.0969710445747327 ENSG00000011021 CLCN6
ENST00000376490 0.663252138088765 0.13065867615181 -0.101625883163307 ENSG00000011021 CLCN6
ENST00000446542 0.623629141404763 0.0116701038796273 -0.226054419165561 ENSG00000242349 NPPA-AS1
ENST00000376572 0.967246981499124 0.814835986156215 0.0151591780126346 ENSG00000116685 KIAA2013
ENST00000376576 0.869368602605299 0.47540116786151 0.0502614458876677 ENSG00000116685 KIAA2013
ENST00000485046 0.937336889746747 0.670372346980236 0.0257311823815236 ENSG00000083444 PLOD1
ENST00000449038 0.887454189962503 0.518801416147629 0.0470130013614625 ENSG00000083444 PLOD1
ENST00000358133 0.862859172150006 0.457396363662645 0.0518097582750942 ENSG00000083444 PLOD1
ENST00000376369 0.96478922222309 0.801980426445455 0.0116356409643864 ENSG00000083444 PLOD1
ENST00000429000 0.937336889746747 0.67185259162916 0.0262407890937679 ENSG00000083444 PLOD1
ENST00000196061 0.975265183722176 0.854878861455164 -0.00836405221949274 ENSG00000083444 PLOD1
ENST00000491536 0.831349685957218 0.380115567319774 -0.052002517977882 ENSG00000083444 PLOD1
ENST00000481933 0.732729522784233 0.210049656905672 -0.0915773533551686 ENSG00000083444 PLOD1
ENST00000444836 0.884189854347029 0.512266047153409 -0.027094547294129 ENSG00000116688 MFN2
ENST00000490079 0.970567458634174 0.831190669115109 0.0135634276192809 ENSG00000116688 MFN2
ENST00000235329 0.883831410021388 0.510144944424815 -0.0272229460698539 ENSG00000116688 MFN2
ENST00000484391 0.984882123288908 0.899379339227316 0.00777037370808863 ENSG00000116688 MFN2
ENST00000497302 0.948165875809922 0.715833107902144 0.0213712454429915 ENSG00000116688 MFN2
ENST00000412236 0.950335310426315 0.730409073479138 0.0207835280612097 ENSG00000116688 MFN2
ENST00000478749 0.623629141404763 0.00557769554356469 -0.211589239990769 ENSG00000116691 MIIP
ENST00000235332 0.623629141404763 0.00189223671072043 -0.225223090382619 ENSG00000116691 MIIP
ENST00000436478 0.623629141404763 0.00189223671072043 -0.225223090382619 ENSG00000116691 MIIP
ENST00000466860 0.623629141404763 0.000457094112346768 -0.287876795241785 ENSG00000116691 MIIP
ENST00000356315 0.83636780251838 0.391812382775644 0.0327834162179231 ENSG00000048707 VPS13D
ENST00000358136 0.83636780251838 0.391812382775644 0.0327834162179231 ENSG00000048707 VPS13D
ENST00000011700 0.984439306305698 0.896863447882758 0.00565342723977463 ENSG00000048707 VPS13D
ENST00000460333 0.953112234922632 0.745067696129711 0.0166100712139607 ENSG00000048707 VPS13D
ENST00000487188 0.789826313908449 0.302806961890841 -0.0822570216975181 ENSG00000048707 VPS13D
ENST00000496628 0.911125499105528 0.584030756016801 0.0314605422779341 ENSG00000048707 VPS13D
ENST00000543766 0.948651062523255 0.723567722777295 0.0232713894519372 ENSG00000048707 VPS13D
ENST00000471923 0.992260798015294 0.945451817631396 0.00508835916935719 ENSG00000048707 VPS13D
ENST00000543710 0.942723199304422 0.692164457378148 -0.0338173904552687 ENSG00000048707 VPS13D
ENST00000376048 0.818606868079075 0.355051220193091 -0.0347121535972597 ENSG00000116731 PRDM2
ENST00000311066 0.784514746650026 0.293751408160496 -0.0404878445835115 ENSG00000116731 PRDM2
ENST00000235372 0.769327435649106 0.268514173473234 -0.0419953324357322 ENSG00000116731 PRDM2
ENST00000491134 0.831010961745802 0.379347308918245 -0.0356839616646006 ENSG00000116731 PRDM2
ENST00000502727 0.827084179059873 0.370299825005081 0.0601999757382788 ENSG00000116731 PRDM2
ENST00000502724 0.847131985489916 0.416857335096979 0.0559916254220289 ENSG00000116731 PRDM2
ENST00000413440 0.788844449695878 0.30123174725314 -0.0428106720301547 ENSG00000116731 PRDM2
ENST00000343137 0.793930986922023 0.310343557770145 -0.0420318366563657 ENSG00000116731 PRDM2
ENST00000491815 0.863592613688932 0.459492884648563 0.0504162605425578 ENSG00000116731 PRDM2
ENST00000503842 0.805506629708408 0.328476320017604 -0.039171993579443 ENSG00000116731 PRDM2
ENST00000407521 0.679097257800267 0.150667838377268 0.0939865433134506 ENSG00000116731 PRDM2
ENST00000505823 0.808281749405672 0.333804294578324 -0.0387858881815225 ENSG00000116731 PRDM2
ENST00000491547 0.623629141404763 0.0135783129444948 0.178885635331499 ENSG00000189337 KAZN
ENST00000376030 0.623629141404763 0.0269021927536104 0.139550848290601 ENSG00000189337 KAZN
ENST00000503743 0.623629141404763 0.0054310404864166 0.214425726581068 ENSG00000189337 KAZN
ENST00000422387 0.623629141404763 0.0234049435049044 0.147132666932441 ENSG00000189337 KAZN
ENST00000361144 0.623629141404763 0.0409213659249075 0.127212988814386 ENSG00000189337 KAZN
ENST00000376028 0.623629141404763 0.0308463018803336 0.19679016510059 ENSG00000189337 KAZN
ENST00000400798 0.623743092272032 0.0496612768794303 0.126873393483801 ENSG00000189337 KAZN
ENST00000400797 0.623629141404763 0.0154068523391096 0.190796273299618 ENSG00000189337 KAZN
ENST00000428417 0.774427216020934 0.278029616098608 0.0803173714100755 ENSG00000171729 TMEM51
ENST00000376014 0.769327435649106 0.268609411085298 0.0819585752493482 ENSG00000171729 TMEM51
ENST00000451326 0.730681146097221 0.207751344155224 0.0986877052093236 ENSG00000171729 TMEM51
ENST00000400796 0.772684260878841 0.272778996593575 0.0811440415959633 ENSG00000171729 TMEM51
ENST00000434578 0.772684260878841 0.272778996593575 0.0811440415959633 ENSG00000171729 TMEM51
ENST00000376008 0.776944944903936 0.282345222909391 0.0794928397671868 ENSG00000171729 TMEM51
ENST00000375980 0.963587689176749 0.792670009815951 -0.017329672430973 ENSG00000142634 EFHD2
ENST00000445566 0.954762002385338 0.75180751612595 -0.0276069480840172 ENSG00000142634 EFHD2
ENST00000375849 0.937730428412961 0.674553529887138 -0.0251436514433062 ENSG00000116138 DNAJC16
ENST00000375847 0.838717744960249 0.396179509007882 -0.0509192907056288 ENSG00000116138 DNAJC16
ENST00000475133 0.838717744960249 0.396179509007882 -0.0509192907056288 ENSG00000116138 DNAJC16
ENST00000375838 0.988468235270007 0.926496964476489 -0.00740609397057665 ENSG00000116138 DNAJC16
ENST00000483270 0.806531907471828 0.330746845623294 -0.0775033206168729 ENSG00000116138 DNAJC16
ENST00000480945 0.623629141404763 0.043214148927753 -0.112033367780018 ENSG00000197312 DDI2
ENST00000486680 0.854592902556304 0.43850299833836 -0.0681820458711292 ENSG00000197312 DDI2
ENST00000320153 0.723322252019536 0.199572684829673 -0.0768335503289539 ENSG00000197312 DDI2
ENST00000483899 0.726701542282143 0.203271050717708 -0.100366605724203 ENSG00000197312 DDI2
ENST00000345034 0.625951134543615 0.0707245085958055 -0.132803353615062 ENSG00000215695 RSC1A1
ENST00000375799 0.968928860767988 0.823494213284937 0.00844996840884325 ENSG00000116786 PLEKHM2
ENST00000375793 0.966001257985828 0.808970057171415 0.0091654080431703 ENSG00000116786 PLEKHM2
ENST00000462455 0.983476491553737 0.890989599918451 -0.00778108775458249 ENSG00000116786 PLEKHM2
ENST00000453804 0.922134491772339 0.617024408153772 0.0232680457571059 ENSG00000237938 RP11-288I21.1
ENST00000477849 0.964075037583837 0.797508360703372 0.0153597741400579 ENSG00000116786 PLEKHM2
ENST00000375759 0.641208327867531 0.0993521251873258 -0.0892413465338005 ENSG00000065526 SPEN
ENST00000438066 0.798923838330433 0.317031003488011 -0.0839204714233906 ENSG00000065526 SPEN
ENST00000442985 0.948651062523255 0.722480974055442 -0.028541260832475 ENSG00000065526 SPEN
ENST00000375743 0.708208119444568 0.182143568341077 -0.0885134446552426 ENSG00000116809 ZBTB17
ENST00000537142 0.708208119444568 0.182143568341077 -0.0885134446552426 ENSG00000116809 ZBTB17
ENST00000375733 0.708208119444568 0.182143568341077 -0.0885134446552426 ENSG00000116809 ZBTB17
ENST00000448462 0.864404606334958 0.461619589328477 -0.0520215248354502 ENSG00000116809 ZBTB17
ENST00000479282 0.937730428412961 0.674602434431461 -0.036110620139264 ENSG00000116809 ZBTB17
ENST00000375592 0.688466168802396 0.160789669749377 0.0927147358086409 ENSG00000037637 FBXO42
ENST00000475078 0.82399592181767 0.365096903229626 -0.062733559915182 ENSG00000055070 SZRD1
ENST00000401088 0.625951134543615 0.0644648534788384 -0.0808623373345625 ENSG00000055070 SZRD1
ENST00000471507 0.775366096071515 0.27938718005206 -0.0623411367831839 ENSG00000055070 SZRD1
ENST00000401089 0.625951134543615 0.0644648534788384 -0.0808623373345625 ENSG00000055070 SZRD1
ENST00000486763 0.848759151207732 0.422072593432326 -0.046939867646231 ENSG00000055070 SZRD1
ENST00000476423 0.883606353518935 0.509533667415051 -0.0438288301276118 ENSG00000055070 SZRD1
ENST00000475554 0.84892305361519 0.423054256905879 -0.0462250614919161 ENSG00000055070 SZRD1
ENST00000375590 0.648018327799079 0.110599457102137 -0.0749329045152013 ENSG00000055070 SZRD1
ENST00000472351 0.79414640896992 0.310644354967912 -0.0583373122923498 ENSG00000055070 SZRD1
ENST00000492354 0.625951134543615 0.0644648534788384 -0.0808623373345625 ENSG00000055070 SZRD1
ENST00000472461 0.832554490807735 0.382551599303159 -0.0509079889781683 ENSG00000055070 SZRD1
ENST00000491418 0.625951134543615 0.075164396749473 -0.0821829022113489 ENSG00000187144 SPATA21
ENST00000466212 0.625951134543615 0.0741175372238119 -0.0863261409184294 ENSG00000187144 SPATA21
ENST00000337132 0.623629141404763 0.00948532980173615 -0.125114755162033 ENSG00000157191 NECAP2
ENST00000504551 0.623629141404763 0.0246094005060816 -0.122711500821602 ENSG00000157191 NECAP2
ENST00000406746 0.623629141404763 0.0094782370078219 -0.125115894174425 ENSG00000157191 NECAP2
ENST00000457722 0.623629141404763 0.0210519945306329 -0.124394750818224 ENSG00000157191 NECAP2
ENST00000486390 0.770979642310044 0.270277616121095 -0.0844601132307174 ENSG00000157191 NECAP2
ENST00000443980 0.623629141404763 0.0094782370078219 -0.125115894174425 ENSG00000157191 NECAP2
ENST00000504858 0.623629141404763 0.0144548256148788 -0.140190761832134 ENSG00000157191 NECAP2
ENST00000508680 0.623629141404763 0.0429196005247267 -0.128223080838929 ENSG00000157191 NECAP2
ENST00000492095 0.623629141404763 0.0094782370078219 -0.125115894174425 ENSG00000157191 NECAP2
ENST00000459640 0.623629141404763 0.035568545038745 -0.114329670706248 ENSG00000157191 NECAP2
ENST00000496239 0.623629141404763 0.0094782370078219 -0.125115894174425 ENSG00000157191 NECAP2
ENST00000513161 0.623629141404763 0.0246094005060816 -0.122711500821602 ENSG00000157191 NECAP2
ENST00000263511 0.623629141404763 0.0344436889262414 -0.133450905125093 ENSG00000080947 CROCCP3
ENST00000591348 0.625951134543615 0.0673641923388638 -0.122932422854453 ENSG00000080947 CROCCP3
ENST00000430580 0.937336889746747 0.670154110224254 0.0221408437861128 ENSG00000219481 NBPF1
ENST00000392963 0.918918972847583 0.60832332907179 0.0309387692402225 ENSG00000219481 NBPF1
ENST00000420513 0.697292396257412 0.170447294522 0.0900893037950514 ENSG00000219481 NBPF1
ENST00000599069 0.787296403229642 0.298946503819695 0.0642461131552739 ENSG00000219481 NBPF1
ENST00000449853 0.79532932972772 0.312389961057831 0.0812698163211472 ENSG00000219481 NBPF1
ENST00000540383 0.921001758125396 0.614213971163197 -0.034788872234497 ENSG00000215908 CROCCP2
ENST00000412962 0.854071875527502 0.434301017747247 -0.0514030115352957 ENSG00000215908 CROCCP2
ENST00000362058 0.783789698476249 0.293118061443403 -0.073137774879832 ENSG00000215908 CROCCP2
ENST00000466256 0.870650638727014 0.478635912613854 0.0413210644152613 ENSG00000058453 CROCC
ENST00000375541 0.946278650439767 0.706596723000054 0.024027764439236 ENSG00000058453 CROCC
ENST00000445545 0.922421494249996 0.617841035862094 0.0312375335232336 ENSG00000058453 CROCC
ENST00000467938 0.865116049183024 0.464273626798668 0.0468482280214954 ENSG00000058453 CROCC
ENST00000492631 0.981982500641985 0.882303011944595 0.0118478986939559 ENSG00000058453 CROCC
ENST00000494191 0.830347181017415 0.37779765193252 0.0650975690494564 ENSG00000058453 CROCC
ENST00000486318 0.891495006303729 0.529349991294817 0.049757626713029 ENSG00000058453 CROCC
ENST00000498688 0.671285546774534 0.139315108738167 0.134513964561241 ENSG00000058453 CROCC
ENST00000465021 0.914778583241988 0.593645255214597 0.0508685259141314 ENSG00000058453 CROCC
ENST00000375535 0.941107083744231 0.685609849087268 0.0372507952777162 ENSG00000117122 MFAP2
ENST00000375534 0.976375216384339 0.858894289670514 0.0164782459020058 ENSG00000117122 MFAP2
ENST00000490075 0.942933262956867 0.692574621485641 0.0364001088007883 ENSG00000117122 MFAP2
ENST00000438542 0.940602269865864 0.683872049804092 0.0375383089596563 ENSG00000117122 MFAP2
ENST00000476788 0.904274480856482 0.563125601950499 0.0556039256923023 ENSG00000117122 MFAP2
ENST00000478684 0.88427732820741 0.512744485172206 0.0671553082246518 ENSG00000117122 MFAP2
ENST00000492598 0.911532352724293 0.584922712119205 0.0572612139410441 ENSG00000117122 MFAP2
ENST00000446261 0.990551824024637 0.937036184417272 0.00406812504612167 ENSG00000226526 RP1-37C10.3
ENST00000326735 0.97121485908144 0.835577570472074 -0.0110250789383903 ENSG00000159363 ATP13A2
ENST00000341676 0.963975722302332 0.794096144154141 -0.0138641275903786 ENSG00000159363 ATP13A2
ENST00000452699 0.963975722302332 0.794096144154141 -0.0138641275903786 ENSG00000159363 ATP13A2
ENST00000503552 0.823990644198243 0.36500062313693 -0.0724149042339446 ENSG00000159363 ATP13A2
ENST00000510069 0.935696833593634 0.665149754930703 -0.0353340834033706 ENSG00000159363 ATP13A2
ENST00000375499 0.9090252921593 0.577832703071931 0.0351644227452805 ENSG00000117118 SDHB
ENST00000485515 0.880358248751476 0.502949752433039 0.0432356603477734 ENSG00000117118 SDHB
ENST00000491274 0.930390683847313 0.643069790517439 0.0304511413718099 ENSG00000117118 SDHB
ENST00000475506 0.952209800839311 0.737803108533175 0.0242987621029125 ENSG00000117118 SDHB
ENST00000463045 0.947599526598996 0.713108530406695 0.0265089657740611 ENSG00000117118 SDHB
ENST00000466613 0.85324313947301 0.432240588007466 0.0630595586728669 ENSG00000117118 SDHB
ENST00000439577 0.623926689791119 0.0502164689443116 -0.177181020970171 ENSG00000227751 RP1-20B21.4
ENST00000375436 0.623629141404763 0.0346179886038312 -0.100940918284545 ENSG00000179051 RCC2
ENST00000474892 0.723322252019536 0.199502682761924 -0.096021822691967 ENSG00000179051 RCC2
ENST00000375433 0.690734679301183 0.163152057429919 -0.0657581940065948 ENSG00000179051 RCC2
ENST00000361221 0.782569549607231 0.290630758999485 0.0613864531589211 ENSG00000074964 ARHGEF10L
ENST00000452522 0.782569549607231 0.290630758999485 0.0613864531589211 ENSG00000074964 ARHGEF10L
ENST00000434513 0.818345073397791 0.354399592512049 0.0571498030327051 ENSG00000074964 ARHGEF10L
ENST00000375415 0.869368602605299 0.475412791765008 0.0438309964978578 ENSG00000074964 ARHGEF10L
ENST00000375420 0.945052185911261 0.700068763051225 -0.030697464077003 ENSG00000074964 ARHGEF10L
ENST00000469726 0.965549510429022 0.806768428248838 0.0153321971987097 ENSG00000074964 ARHGEF10L
ENST00000375408 0.931174949404809 0.646240476835868 0.0287997469257518 ENSG00000074964 ARHGEF10L
ENST00000167825 0.931174949404809 0.646235622487687 0.0287909540182897 ENSG00000074964 ARHGEF10L
ENST00000475356 0.879020162945979 0.498118816862244 0.0435520345843113 ENSG00000074964 ARHGEF10L
ENST00000494072 0.625951134543615 0.0552213312821965 -0.111135697444578 ENSG00000255275 RP13-279N23.2
ENST00000538309 0.801984004164424 0.322671851565971 -0.0731983920337548 ENSG00000159423 ALDH4A1
ENST00000538839 0.812594530079703 0.34359549808646 -0.0672015277858325 ENSG00000159423 ALDH4A1
ENST00000290597 0.813009872646886 0.344519559789484 -0.0671904069105692 ENSG00000159423 ALDH4A1
ENST00000375341 0.826574434522532 0.369636521881358 -0.0632744878052955 ENSG00000159423 ALDH4A1
ENST00000455833 0.728893365069457 0.205459962838078 -0.074221445981485 ENSG00000169991 IFFO2
ENST00000416166 0.96478922222309 0.8027774506732 0.0185639164909844 ENSG00000169991 IFFO2
ENST00000375254 0.625951134543615 0.068021799130121 -0.0786208358048062 ENSG00000127481 UBR4
ENST00000375226 0.625951134543615 0.0680142630152765 -0.0786225635865854 ENSG00000127481 UBR4
ENST00000375267 0.625951134543615 0.0680142630152765 -0.0786225635865854 ENSG00000127481 UBR4
ENST00000375217 0.625951134543615 0.0680142630152765 -0.0786225635865854 ENSG00000127481 UBR4
ENST00000375225 0.650707184717773 0.11427774172266 -0.134575908889187 ENSG00000127481 UBR4
ENST00000429347 0.623629141404763 0.0310831051104544 -0.122593740814504 ENSG00000127481 UBR4
ENST00000375224 0.644703660843876 0.106059451514972 -0.0941563381202719 ENSG00000127481 UBR4
ENST00000543981 0.625951134543615 0.0716840379697059 -0.10703695758492 ENSG00000127481 UBR4
ENST00000467272 0.71753184286192 0.192368494592404 -0.107715231987875 ENSG00000127481 UBR4
ENST00000375218 0.623629141404763 0.0325237747588165 -0.160612117327429 ENSG00000127481 UBR4
ENST00000425413 0.830114745957084 0.377104717737271 -0.0505604773362598 ENSG00000127481 UBR4
ENST00000417040 0.804287224325487 0.326180872860239 -0.0508408891740122 ENSG00000127481 UBR4
ENST00000419533 0.787075347988864 0.298511439269976 -0.0574155508405031 ENSG00000127481 UBR4
ENST00000437898 0.948629022563396 0.719198801536952 -0.0187191326533517 ENSG00000230424 RP1-43E13.2
ENST00000477853 0.753048458280353 0.240428952496505 -0.0580638305565506 ENSG00000127463 EMC1
ENST00000480380 0.670792253954383 0.138997657461538 -0.12052118645871 ENSG00000127463 EMC1
ENST00000375199 0.782492110735791 0.290393113806612 -0.0532620988427657 ENSG00000127463 EMC1
ENST00000375208 0.83904648966396 0.396865754874504 -0.0432002661721036 ENSG00000127463 EMC1
ENST00000475079 0.625951134543615 0.0741640547697688 -0.156384127714992 ENSG00000127463 EMC1
ENST00000330263 0.992704100748953 0.948977016994779 -0.00381372910869891 ENSG00000053372 MRTO4
ENST00000235835 0.958619956506001 0.76688199420784 0.0196276573148318 ENSG00000053371 AKR7A2
ENST00000330072 0.958432547893276 0.76633227936695 0.0196176610505673 ENSG00000053371 AKR7A2
ENST00000489286 0.854399000442998 0.437366000015902 0.0554782638724694 ENSG00000053371 AKR7A2
ENST00000481966 0.96478922222309 0.802724363469404 0.0196708231884852 ENSG00000053371 AKR7A2
ENST00000375155 0.99740857699377 0.981407324616057 -0.00187024388662944 ENSG00000040487 PQLC2
ENST00000375153 0.99740857699377 0.981407324616057 -0.00187024388662944 ENSG00000040487 PQLC2
ENST00000469076 0.99740857699377 0.981407324616057 -0.00187024388662944 ENSG00000040487 PQLC2
ENST00000400548 0.99740857699377 0.981407324616057 -0.00187024388662944 ENSG00000040487 PQLC2
ENST00000497827 0.964859127289571 0.803596734450837 -0.0205641566890647 ENSG00000040487 PQLC2
ENST00000401084 0.923036958550593 0.619450414344888 0.0197181530919313 ENSG00000077549 CAPZB
ENST00000264203 0.923036958550593 0.619450414344888 0.0197181530919313 ENSG00000077549 CAPZB
ENST00000375144 0.922022005971734 0.616410858303626 -0.0202631258235629 ENSG00000077549 CAPZB
ENST00000375142 0.923036958550593 0.619429400293552 0.019717937438355 ENSG00000077549 CAPZB
ENST00000433834 0.907550118563564 0.573496547268054 0.0229228802581922 ENSG00000077549 CAPZB
ENST00000264202 0.84394739823697 0.408372562867841 0.0347799970744278 ENSG00000077549 CAPZB
ENST00000413711 0.881824951259728 0.506217877312693 0.0295443874583272 ENSG00000077549 CAPZB
ENST00000459967 0.910663731961624 0.582616647030764 0.0267958516244869 ENSG00000077549 CAPZB
ENST00000457768 0.765243410105247 0.26065326384164 -0.0618217007931134 ENSG00000077549 CAPZB
ENST00000489607 0.897015888591761 0.54487685230075 -0.0330815137525326 ENSG00000077549 CAPZB
ENST00000482808 0.792691289394511 0.30800217419712 0.0567760947191061 ENSG00000077549 CAPZB
ENST00000602662 0.88524962801382 0.514357976284592 0.0278273814102738 ENSG00000270136 MINOS1-NBL1
ENST00000486890 0.969913274849037 0.827314155591665 0.013390815633995 ENSG00000173436 MINOS1
ENST00000322753 0.932323714143223 0.653284312013694 0.0265448228148399 ENSG00000173436 MINOS1
ENST00000498067 0.956683152457333 0.759368706577879 0.032603689311792 ENSG00000173436 MINOS1
ENST00000462646 0.984480844695581 0.897308453488893 0.00788352316202039 ENSG00000173436 MINOS1
ENST00000467029 0.951000229369397 0.733080290487592 0.0208860964596701 ENSG00000173436 MINOS1
ENST00000481464 0.951000229369397 0.733001021499908 0.0208826421502812 ENSG00000173436 MINOS1
ENST00000498642 0.953112234922632 0.745580021567372 0.0198888831492157 ENSG00000173436 MINOS1
ENST00000479642 0.973051760223505 0.844852563073895 0.0184657958991986 ENSG00000173436 MINOS1
ENST00000602293 0.867121890154925 0.47074678143658 0.0349642569063105 ENSG00000270136 MINOS1-NBL1
ENST00000602384 0.871716627029162 0.482356761091731 0.0344259825861477 ENSG00000270136 MINOS1-NBL1
ENST00000602450 0.866043546323246 0.467447682548734 0.0352237696996181 ENSG00000270136 MINOS1-NBL1
ENST00000485362 0.954719432738858 0.75109590181069 0.0194194927456784 ENSG00000173436 MINOS1
ENST00000428975 0.882325179486259 0.507394269534224 0.0471928907864304 ENSG00000158747 NBL1
ENST00000289749 0.881425050488741 0.505602831900068 0.0467640683736521 ENSG00000158747 NBL1
ENST00000451758 0.879757201416444 0.499912911917627 0.0476916498753384 ENSG00000158747 NBL1
ENST00000439664 0.863600082544359 0.459620777110622 0.0538816333315924 ENSG00000158747 NBL1
ENST00000375136 0.864208330407518 0.461135634441361 0.0387187039683419 ENSG00000158747 NBL1
ENST00000548815 0.866443033061015 0.468373080419905 0.0381097257059654 ENSG00000158747 NBL1
ENST00000425400 0.856949508563742 0.443655430921953 0.0543673128991152 ENSG00000158747 NBL1
ENST00000439278 0.881627839472233 0.505998718323653 0.0505288660213327 ENSG00000158747 NBL1
ENST00000427894 0.826574434522532 0.369609035265682 0.0626223117899901 ENSG00000158747 NBL1
ENST00000294543 0.687888580139445 0.159317336895209 0.0883975036328799 ENSG00000162542 TMCO4
ENST00000375127 0.698990566279073 0.171636107882357 0.0860934552512971 ENSG00000162542 TMCO4
ENST00000489814 0.989068739347031 0.930788465769633 0.0079939155124748 ENSG00000162542 TMCO4
ENST00000375122 0.687888580139445 0.159329031941998 0.0884012479054015 ENSG00000162542 TMCO4
ENST00000489135 0.710667816577782 0.185160800520506 0.0905779671688123 ENSG00000162542 TMCO4
ENST00000496528 0.664631147527157 0.132195742576378 0.116473386841263 ENSG00000162542 TMCO4
ENST00000375120 0.626663546847771 0.0798055852336462 -0.116560375916147 ENSG00000169914 OTUD3
ENST00000375078 0.803335064208712 0.324694182550466 0.0708244328894313 ENSG00000162545 CAMK2N1
ENST00000264198 0.870227147918954 0.477584418535456 -0.0531181980587231 ENSG00000090432 MUL1
ENST00000321556 0.922677987679161 0.618685832493268 0.0248057767966898 ENSG00000158828 PINK1
ENST00000492302 0.929800156475613 0.642022401156571 0.0246262930121281 ENSG00000158828 PINK1
ENST00000451424 0.952402548810259 0.739068668597973 -0.014884517258673 ENSG00000117242 PINK1-AS
ENST00000400490 0.836067581225848 0.391257451477985 0.0483774149018695 ENSG00000158828 PINK1
ENST00000602624 0.827479402152785 0.37176908042679 -0.0310656206257674 ENSG00000244038 DDOST
ENST00000375048 0.827479402152785 0.372005206219741 -0.0310686731928443 ENSG00000244038 DDOST
ENST00000415136 0.841893699635612 0.403987912848201 -0.0292074225360614 ENSG00000244038 DDOST
ENST00000475210 0.837408963254445 0.393410740078803 -0.0694586630718075 ENSG00000244038 DDOST
ENST00000464364 0.997006709904014 0.978444919427347 -0.00117587399548087 ENSG00000244038 DDOST
ENST00000477229 0.945873369557595 0.704791473236502 -0.0175268599693129 ENSG00000244038 DDOST
ENST00000312239 0.623926689791119 0.0503838366970586 -0.0954570491579597 ENSG00000127483 HP1BP3
ENST00000375003 0.623629141404763 0.0299496664139858 -0.111272872158789 ENSG00000127483 HP1BP3
ENST00000413451 0.649897088809329 0.113374487781283 -0.133179325691833 ENSG00000203394 RP5-930J4.4
ENST00000488722 0.623629141404763 0.0336189676326795 -0.131784737517181 ENSG00000127483 HP1BP3
ENST00000491748 0.814720891489321 0.348305508270767 -0.0740879039154573 ENSG00000127483 HP1BP3
ENST00000419948 0.645023055028874 0.107242154564991 -0.0869295023703836 ENSG00000127483 HP1BP3
ENST00000438032 0.644455890478369 0.105568726283106 -0.0787513520116502 ENSG00000127483 HP1BP3
ENST00000424732 0.635604514261509 0.0916121115670453 -0.0817683226974845 ENSG00000127483 HP1BP3
ENST00000417710 0.634038794064209 0.0887264645661676 -0.0961184420391748 ENSG00000127483 HP1BP3
ENST00000487117 0.723261309797479 0.199265323367775 -0.079576122110578 ENSG00000127483 HP1BP3
ENST00000375000 0.776634721168083 0.281237532693743 -0.0612662589364345 ENSG00000127483 HP1BP3
ENST00000437575 0.917808377351501 0.603828693003009 -0.0298241612637842 ENSG00000127483 HP1BP3
ENST00000419490 0.932629593687558 0.655189272744566 -0.0262307572983389 ENSG00000127483 HP1BP3
ENST00000414993 0.926940484743041 0.63627625097389 -0.0277961836852976 ENSG00000127483 HP1BP3
ENST00000443615 0.904102856855074 0.562536416823747 -0.035974406241865 ENSG00000127483 HP1BP3
ENST00000264211 0.720490369590382 0.196710257914641 0.0624614860667181 ENSG00000075151 EIF4G3
ENST00000400422 0.644703660843876 0.106396705992513 0.0919023927477118 ENSG00000075151 EIF4G3
ENST00000602326 0.644703660843876 0.106396705992513 0.0919023927477118 ENSG00000075151 EIF4G3
ENST00000374935 0.717862006748183 0.192546824398805 0.0629699545095773 ENSG00000075151 EIF4G3
ENST00000537738 0.966255791132472 0.810627941526618 -0.012650885847177 ENSG00000075151 EIF4G3
ENST00000374937 0.721280929853332 0.197245242945467 0.0624612642086658 ENSG00000075151 EIF4G3
ENST00000536266 0.837492515911795 0.393593180553899 0.04033432764338 ENSG00000075151 EIF4G3
ENST00000435383 0.883831290922069 0.509856892805441 -0.0577668740981501 ENSG00000075151 EIF4G3
ENST00000496705 0.996031278740262 0.973633351646147 -0.00276022554060199 ENSG00000075151 EIF4G3
ENST00000374933 0.66480822159577 0.132273727919922 0.104059585790851 ENSG00000075151 EIF4G3
ENST00000544689 0.647880455628704 0.110472962236072 0.109174313066482 ENSG00000075151 EIF4G3
ENST00000356916 0.634965283762594 0.0892088513513285 0.132085933662649 ENSG00000075151 EIF4G3
ENST00000374927 0.623629141404763 0.0389529908638348 0.136823887696085 ENSG00000075151 EIF4G3
ENST00000438975 0.635604514261509 0.0915688238108064 0.136568242373768 ENSG00000075151 EIF4G3
ENST00000411888 0.625951134543615 0.0644033584078697 0.148856010699324 ENSG00000075151 EIF4G3
ENST00000463775 0.6752030612386 0.144772825722397 0.167403810288113 ENSG00000075151 EIF4G3
ENST00000415912 0.845502297335941 0.411737766083178 -0.0527270131452128 ENSG00000117298 ECE1
ENST00000357071 0.705290147096571 0.179990926655391 -0.0946384862982248 ENSG00000117298 ECE1
ENST00000374893 0.860344082054631 0.450949853201448 -0.05650452081206 ENSG00000117298 ECE1
ENST00000436918 0.864783077527136 0.46306580665882 -0.0552437404513514 ENSG00000117298 ECE1
ENST00000264205 0.847664977383668 0.419482244988479 -0.0610113687470434 ENSG00000117298 ECE1
ENST00000526194 0.824075437490012 0.365271813906595 -0.0765216813219744 ENSG00000117298 ECE1
ENST00000454000 0.978462933840434 0.866882052811554 -0.0137896071492229 ENSG00000142794 NBPF3
ENST00000318220 0.990657299016019 0.937468464516046 -0.00620005709330606 ENSG00000142794 NBPF3
ENST00000318249 0.990657299016019 0.937468464516046 -0.00620005709330606 ENSG00000142794 NBPF3
ENST00000342104 0.990657299016019 0.937468464516046 -0.00620005709330606 ENSG00000142794 NBPF3
ENST00000434838 0.982926226385887 0.888980918837755 -0.0120817660146223 ENSG00000142794 NBPF3
ENST00000400301 0.96034589795286 0.777550417458269 -0.011643647134011 ENSG00000090686 USP48
ENST00000308271 0.959551239560248 0.772796854651538 -0.0119329317528551 ENSG00000090686 USP48
ENST00000374732 0.973902342032501 0.848228432479327 -0.00962350841393261 ENSG00000090686 USP48
ENST00000529637 0.955397647173521 0.753847243576105 -0.0132566988536066 ENSG00000090686 USP48
ENST00000464577 0.905984686816321 0.569044185494489 -0.0411155100519034 ENSG00000090686 USP48
ENST00000471752 0.623629141404763 0.0361032210138391 0.191811567645477 ENSG00000090686 USP48
ENST00000487880 0.96292149504192 0.790220481408546 0.0196064677345847 ENSG00000090686 USP48
ENST00000526044 0.865116049183024 0.464109981903481 -0.0492762041267203 ENSG00000090686 USP48
ENST00000534705 0.863592613688932 0.459068143373113 -0.0496453123524391 ENSG00000090686 USP48
ENST00000421625 0.986581129691324 0.912361680990449 0.00529840111615927 ENSG00000090686 USP48
ENST00000374730 0.858504801148756 0.4461622488401 -0.0548318021458697 ENSG00000090686 USP48
ENST00000527823 0.69665130868542 0.169717605628378 0.108678457782148 ENSG00000090686 USP48
ENST00000532737 0.672872856572983 0.142609903013384 0.100102493448356 ENSG00000090686 USP48
ENST00000489108 0.623629141404763 0.0321973818516885 0.165144973557644 ENSG00000090686 USP48
ENST00000486901 0.626663546847771 0.0804149751981687 -0.180181043425915 ENSG00000142798 HSPG2
ENST00000374695 0.898216489194733 0.548080973187617 -0.0362438286768422 ENSG00000142798 HSPG2
ENST00000430507 0.970863908854866 0.833467452449775 0.0192109914372381 ENSG00000142798 HSPG2
ENST00000412328 0.925750363727019 0.630832248200028 0.0408836810728843 ENSG00000142798 HSPG2
ENST00000400259 0.997006709904014 0.978763322509944 -0.000996672928358842 ENSG00000070831 CDC42
ENST00000344548 0.997006709904014 0.978775110389241 -0.000996758065451174 ENSG00000070831 CDC42
ENST00000315554 0.88553272235428 0.515006679086898 0.0260746073136297 ENSG00000070831 CDC42
ENST00000498236 0.903846006860272 0.561476431173781 0.0230328461220164 ENSG00000070831 CDC42
ENST00000421089 0.882073528958607 0.506753036457745 0.0257674926493194 ENSG00000070831 CDC42
ENST00000411827 0.990657299016019 0.937289908786033 -0.00322191347013823 ENSG00000070831 CDC42
ENST00000404138 0.932614279140634 0.654372686073696 0.0235687263749129 ENSG00000184677 ZBTB40
ENST00000400239 0.930847912546157 0.645120546510384 0.0364215979469275 ENSG00000184677 ZBTB40
ENST00000375647 0.932614279140634 0.65427992123586 0.0235763694793141 ENSG00000184677 ZBTB40
ENST00000374651 0.907715457716056 0.574095135718324 0.0329684384493198 ENSG00000184677 ZBTB40
ENST00000356634 0.780016930956978 0.286602440381822 -0.0474405539382278 ENSG00000004487 KDM1A
ENST00000400181 0.780016930956978 0.286602440381822 -0.0474405539382278 ENSG00000004487 KDM1A
ENST00000542151 0.780016930956978 0.286602440381822 -0.0474405539382278 ENSG00000004487 KDM1A
ENST00000427154 0.626663546847771 0.0793985202133081 -0.0727881721813456 ENSG00000240553 RP1-184J9.2
ENST00000465864 0.968797529672538 0.822813699449831 0.0183830798682466 ENSG00000004487 KDM1A
ENST00000494920 0.623629141404763 0.0220794882402546 -0.169780807178808 ENSG00000004487 KDM1A
ENST00000374623 0.623629141404763 0.0325809592801489 -0.111200694863015 ENSG00000169641 LUZP1
ENST00000418342 0.661085380889498 0.125876179521575 -0.0572180144781897 ENSG00000169641 LUZP1
ENST00000302291 0.669647139787468 0.137960095723029 -0.0552051267352236 ENSG00000169641 LUZP1
ENST00000314174 0.722996378939188 0.198954291518668 -0.0575866061222538 ENSG00000169641 LUZP1
ENST00000471849 0.974045430536941 0.849505598691126 -0.0105150033603253 ENSG00000169641 LUZP1
ENST00000475164 0.911524941328221 0.584723024011683 -0.0446181984218355 ENSG00000169641 LUZP1
ENST00000478691 0.925050463060493 0.625701801645513 -0.0154724694974911 ENSG00000125944 HNRNPR
ENST00000374616 0.873232436599077 0.486795805410032 -0.0230100507852331 ENSG00000125944 HNRNPR
ENST00000476660 0.711238001390168 0.185679608232924 -0.0669129615037597 ENSG00000125944 HNRNPR
ENST00000374612 0.873232436599077 0.486795805410032 -0.0230100507852331 ENSG00000125944 HNRNPR
ENST00000302271 0.872198282036132 0.483769503476058 -0.0231585397142915 ENSG00000125944 HNRNPR
ENST00000427764 0.887044941033846 0.518089812320802 -0.0210059905420042 ENSG00000125944 HNRNPR
ENST00000606561 0.886929872735529 0.517690788047351 -0.0212544105076397 ENSG00000125944 HNRNPR
ENST00000426846 0.894080765612621 0.536683006533367 -0.0203055864857915 ENSG00000125944 HNRNPR
ENST00000463552 0.925787730241892 0.631654432382719 -0.0170039442561597 ENSG00000125944 HNRNPR
ENST00000470941 0.952402548810259 0.73909501107315 -0.013253114549736 ENSG00000125944 HNRNPR
ENST00000476451 0.997623691747654 0.98540883332762 -0.000715060755000488 ENSG00000125944 HNRNPR
ENST00000490652 0.987221418640581 0.915408270114917 0.00674825144490299 ENSG00000125944 HNRNPR
ENST00000336689 0.992474818810991 0.94629359019445 -0.00542755978140913 ENSG00000088280 ASAP3
ENST00000492982 0.981834015818949 0.881700295279882 0.012248239031964 ENSG00000088280 ASAP3
ENST00000437606 0.977587374919253 0.862881320040948 0.0144200970587299 ENSG00000088280 ASAP3
ENST00000374550 0.957637094994283 0.764379048584812 0.0163099630816139 ENSG00000142676 RPL11
ENST00000467075 0.84394739823697 0.408192348767721 0.0369110597453891 ENSG00000142676 RPL11
ENST00000482370 0.957955341508198 0.764912296881894 0.0162740761649238 ENSG00000142676 RPL11
ENST00000443624 0.959101148796244 0.770565991012657 0.0159337644398968 ENSG00000142676 RPL11
ENST00000458455 0.959101148796244 0.770125274633531 0.0159165661911166 ENSG00000142676 RPL11
ENST00000418390 0.623629141404763 0.0338045117112849 -0.0878918907221532 ENSG00000011007 TCEB3
ENST00000609199 0.623629141404763 0.0288500405732551 -0.0979254338450109 ENSG00000011007 TCEB3
ENST00000487554 0.850907897307267 0.427321677039189 -0.0585753956197264 ENSG00000011007 TCEB3
ENST00000427796 0.786516813384589 0.297473003150362 -0.0686125428213308 ENSG00000236810 RP5-886K2.3
ENST00000246151 0.98669204671085 0.912894593353693 -0.00680983947319491 ENSG00000057757 PITHD1
ENST00000374524 0.817870070766742 0.353262428457842 -0.0680393587610862 ENSG00000057757 PITHD1
ENST00000374514 0.77842352084242 0.284603111720064 -0.0514105311272371 ENSG00000011009 LYPLA2
ENST00000400061 0.774427216020934 0.276270213207206 -0.052374276447326 ENSG00000011009 LYPLA2
ENST00000420982 0.697078403210733 0.170070212086447 -0.0714049813757475 ENSG00000011009 LYPLA2
ENST00000374505 0.667517019801663 0.135989211877524 -0.0756517401323285 ENSG00000011009 LYPLA2
ENST00000495365 0.730353922648264 0.207416032286263 -0.062931203376001 ENSG00000011009 LYPLA2
ENST00000374503 0.733992043768681 0.211944842292258 -0.06247888811256 ENSG00000011009 LYPLA2
ENST00000374502 0.724413763887234 0.20106187655974 -0.0638964213052039 ENSG00000011009 LYPLA2
ENST00000492577 0.659917671518276 0.124344458002606 -0.0801728994561745 ENSG00000011009 LYPLA2
ENST00000421070 0.625951134543615 0.0743736250993791 -0.102283123037658 ENSG00000011009 LYPLA2
ENST00000374501 0.977438610439742 0.862442454161233 0.010775436406021 ENSG00000011009 LYPLA2
ENST00000472213 0.891352127986779 0.528358551055369 0.0452430423410433 ENSG00000011009 LYPLA2
ENST00000481736 0.753575944016101 0.241311979585481 -0.0761405317953369 ENSG00000117308 GALE
ENST00000374497 0.757775260197444 0.247313071967246 -0.0764892984441776 ENSG00000117308 GALE
ENST00000459934 0.757487890814684 0.24694938307361 -0.0752709638046956 ENSG00000117308 GALE
ENST00000429356 0.769209438529471 0.26824518611285 -0.0785485450943592 ENSG00000117308 GALE
ENST00000418277 0.85324313947301 0.432342545085425 -0.0532442969686659 ENSG00000117308 GALE
ENST00000470949 0.732258739878342 0.209147761851012 -0.098675345468171 ENSG00000117308 GALE
ENST00000425913 0.815342128727235 0.34946631201621 -0.0679247282681085 ENSG00000117308 GALE
ENST00000445705 0.722996378939188 0.198971009574071 -0.100881757698422 ENSG00000117308 GALE
ENST00000467493 0.682117345895771 0.153615238798648 -0.114773367521092 ENSG00000117308 GALE
ENST00000486382 0.760660327025184 0.250639517865727 -0.0974940819602546 ENSG00000117308 GALE
ENST00000470383 0.860498671208379 0.451360724659153 -0.0605904136557969 ENSG00000117308 GALE
ENST00000466250 0.875829689757769 0.492405413591576 -0.0552585656071065 ENSG00000117308 GALE
ENST00000374490 0.965549510429022 0.806880380993423 -0.0165265741726049 ENSG00000117305 HMGCL
ENST00000374487 0.97786983626003 0.864122783390099 -0.0115834498255677 ENSG00000117305 HMGCL
ENST00000374483 0.97786983626003 0.864122783390099 -0.0115834498255677 ENSG00000117305 HMGCL
ENST00000436439 0.965549510429022 0.806880380993423 -0.0165265741726049 ENSG00000117305 HMGCL
ENST00000235958 0.965549510429022 0.806754348063249 -0.0165444502355458 ENSG00000117305 HMGCL
ENST00000509389 0.918071694432621 0.604858260450332 -0.0369158115333271 ENSG00000117305 HMGCL
ENST00000513148 0.995351881905585 0.968897484390747 -0.00319022506843519 ENSG00000117305 HMGCL
ENST00000471915 0.724998495849682 0.201504767573888 0.0765404583460763 ENSG00000189266 PNRC2
ENST00000334351 0.778114617399816 0.283833714487852 0.0618348603765979 ENSG00000189266 PNRC2
ENST00000374468 0.788844449695878 0.30144665865242 0.0604437672846147 ENSG00000189266 PNRC2
ENST00000579103 0.73415209212764 0.21402381838999 0.105631303393096 ENSG00000189266 PNRC2
ENST00000344989 0.847770659487673 0.419703002727345 -0.0413940677343941 ENSG00000188529 SRSF10
ENST00000453840 0.848178766184944 0.420807426342168 -0.0414030971948169 ENSG00000188529 SRSF10
ENST00000341154 0.84865441607642 0.421241985637316 -0.0414032843652436 ENSG00000188529 SRSF10
ENST00000484146 0.854408842469844 0.43762070042644 -0.0402051272694449 ENSG00000188529 SRSF10
ENST00000473858 0.854399000442998 0.437157115958248 -0.0402051581916282 ENSG00000188529 SRSF10
ENST00000374452 0.852671980616257 0.431369711288994 -0.0407095422484381 ENSG00000188529 SRSF10
ENST00000374453 0.854411242747061 0.437808027973303 -0.0401981964734756 ENSG00000188529 SRSF10
ENST00000343255 0.862299011495515 0.455909694032407 -0.0383578353741057 ENSG00000188529 SRSF10
ENST00000492112 0.862299011495515 0.456156736820159 -0.0383578850645035 ENSG00000188529 SRSF10
ENST00000485841 0.891016793716679 0.526510909978412 -0.0342281739166168 ENSG00000188529 SRSF10
ENST00000338597 0.852262705862174 0.430075000954278 -0.043733302100959 ENSG00000188529 SRSF10
ENST00000495785 0.819674282219698 0.356970162077426 -0.047834508587224 ENSG00000188529 SRSF10
ENST00000473754 0.860344082054631 0.450930797321594 -0.0443371039450148 ENSG00000188529 SRSF10
ENST00000485292 0.980183560498492 0.87411545677917 0.0134495381697323 ENSG00000188529 SRSF10
ENST00000469303 0.923286798809873 0.620006924178379 0.0457282478795394 ENSG00000188529 SRSF10
ENST00000327535 0.64443246700284 0.102821893322855 -0.132282296179697 ENSG00000185436 IFNLR1
ENST00000327575 0.719500703030027 0.195221541524681 -0.113068056379222 ENSG00000185436 IFNLR1
ENST00000374421 0.734054573375354 0.213521824512644 -0.1080168200915 ENSG00000185436 IFNLR1
ENST00000374419 0.742093026499916 0.226407823092067 -0.115432149101625 ENSG00000185436 IFNLR1
ENST00000374418 0.793272245994876 0.308781522458348 -0.101522283339882 ENSG00000185436 IFNLR1
ENST00000374409 0.810099890991721 0.339167251782459 -0.0707417330495951 ENSG00000001460 STPG1
ENST00000440416 0.776153871333355 0.28050190269126 -0.0832948661683075 ENSG00000001460 STPG1
ENST00000003583 0.847412957822446 0.418786521908034 -0.0602420601401292 ENSG00000001460 STPG1
ENST00000468303 0.74152889372764 0.224928089559912 -0.0849246381554505 ENSG00000001460 STPG1
ENST00000337248 0.852265636582192 0.430125821264871 -0.0586681848917179 ENSG00000001460 STPG1
ENST00000374399 0.785553845825778 0.296120521595206 0.0636325866811211 ENSG00000001461 NIPAL3
ENST00000003912 0.896338917567662 0.543146417380294 -0.031714501564592 ENSG00000001461 NIPAL3
ENST00000358028 0.656396950316205 0.12087392072354 0.102119169425853 ENSG00000001461 NIPAL3
ENST00000339255 0.804453163470689 0.326485531871622 0.0612945891759178 ENSG00000001461 NIPAL3
ENST00000428131 0.722049354380895 0.198351793058741 0.103032818706873 ENSG00000001461 NIPAL3
ENST00000374395 0.823592360448679 0.364168918385827 -0.0436927610324919 ENSG00000117602 RCAN3
ENST00000436717 0.931789282034167 0.648596737046478 -0.0245157031317254 ENSG00000117602 RCAN3
ENST00000412742 0.872893586446762 0.48593580348973 -0.0498857776279573 ENSG00000117602 RCAN3
ENST00000538532 0.919865481990226 0.611483293885284 -0.0365445344405837 ENSG00000117602 RCAN3
ENST00000374393 0.883279096414115 0.509039993628588 -0.050126544839015 ENSG00000117602 RCAN3
ENST00000577528 0.812618051644866 0.34365066707938 -0.0831031592713119 ENSG00000264443 RP4-594I10.3
ENST00000478890 0.847412957822446 0.418709957733818 -0.0470942747487552 ENSG00000133226 SRRM1
ENST00000593639 0.85324313947301 0.432598217060988 -0.046783970329159 ENSG00000133226 SRRM1
ENST00000323848 0.663465923309507 0.131168839726704 -0.063381140771235 ENSG00000133226 SRRM1
ENST00000466910 0.931454078046469 0.64789038924009 -0.032867075405889 ENSG00000133226 SRRM1
ENST00000468822 0.790470840941967 0.303928822457552 -0.0543466856200536 ENSG00000133226 SRRM1
ENST00000447431 0.672372865068954 0.140369934776932 -0.0616688825612638 ENSG00000133226 SRRM1
ENST00000600523 0.857749759216436 0.445150615490919 -0.0483695775837469 ENSG00000133226 SRRM1
ENST00000462710 0.873350360055367 0.486996402041513 -0.0397078698114137 ENSG00000133226 SRRM1
ENST00000374389 0.665678344799752 0.134978981435531 -0.0629458392767036 ENSG00000133226 SRRM1
ENST00000490543 0.873458866088625 0.48718862025192 -0.039706939365883 ENSG00000133226 SRRM1
ENST00000479034 0.708208119444568 0.181910217268444 -0.0561338651493466 ENSG00000133226 SRRM1
ENST00000596378 0.818051677809353 0.353569052788955 -0.0397343931841343 ENSG00000133226 SRRM1
ENST00000494934 0.735173708559665 0.215244794040465 -0.0895571977424352 ENSG00000133226 SRRM1
ENST00000495561 0.915413721000963 0.59525033880573 -0.0436232328894173 ENSG00000133226 SRRM1
ENST00000537199 0.787412227646372 0.299168358422751 -0.058270391503604 ENSG00000133226 SRRM1
ENST00000485441 0.836313700232347 0.391745708414501 -0.0702465363195796 ENSG00000133226 SRRM1
ENST00000496882 0.779657212949743 0.285827049297052 -0.0792346622683068 ENSG00000133226 SRRM1
ENST00000461768 0.917876455877086 0.604194534812278 -0.0366848787276406 ENSG00000133226 SRRM1
ENST00000485541 0.966255791132472 0.810320783629736 -0.0193426375298366 ENSG00000133226 SRRM1
ENST00000374379 0.956403088894763 0.757670542725864 -0.0127102961755794 ENSG00000169504 CLIC4
ENST00000497755 0.890850382888611 0.526174939405767 0.0468659487979962 ENSG00000169504 CLIC4
ENST00000488683 0.955593491260171 0.754676771588584 -0.0128784412940502 ENSG00000169504 CLIC4
ENST00000489758 0.922022005971734 0.616392570365691 0.0391251628295276 ENSG00000169504 CLIC4
ENST00000399916 0.991557983711198 0.941672999964625 0.00337995912333052 ENSG00000020633 RUNX3
ENST00000308873 0.993813733967791 0.956738683911044 -0.00256244594892405 ENSG00000020633 RUNX3
ENST00000338888 0.974696809280952 0.852487392673254 0.0101119696028688 ENSG00000020633 RUNX3
ENST00000540420 0.984439306305698 0.895492162199904 0.00837147175993702 ENSG00000020633 RUNX3
ENST00000496967 0.996031278740262 0.973307971592675 -0.00222166805531707 ENSG00000020633 RUNX3
ENST00000236273 0.948597889499183 0.717825392218112 -0.0169129660629533 ENSG00000117614 SYF2
ENST00000354361 0.927509726729862 0.637572245062381 -0.0220144989317046 ENSG00000117614 SYF2
ENST00000474160 0.932323714143223 0.653340108255134 -0.0253823943879225 ENSG00000117614 SYF2
ENST00000476231 0.998880155872097 0.993683862972965 -0.000527277225009851 ENSG00000117614 SYF2
ENST00000243189 0.808990520013362 0.336353298184671 -0.0539388867300558 ENSG00000117616 C1orf63
ENST00000569495 0.80561001371297 0.328820560272316 -0.0836166077874115 ENSG00000117616 C1orf63
ENST00000498238 0.808769354550573 0.336034616456501 -0.0539425498844273 ENSG00000117616 C1orf63
ENST00000566395 0.922022005971734 0.616571561932625 -0.0356216304361712 ENSG00000117616 C1orf63
ENST00000565733 0.916280957733364 0.597993848718563 -0.0362426473040981 ENSG00000117616 C1orf63
ENST00000568254 0.808769354550573 0.33608026387238 -0.0539437907037421 ENSG00000117616 C1orf63
ENST00000473314 0.948629022563396 0.719079974844004 -0.0166026596496798 ENSG00000117616 C1orf63
ENST00000417642 0.808769354550573 0.33608026387238 -0.0539437907037421 ENSG00000117616 C1orf63
ENST00000570063 0.919439904761691 0.609864097372602 -0.0350761298688658 ENSG00000117616 C1orf63
ENST00000475766 0.819674282219698 0.356890281171048 -0.0660990228633188 ENSG00000117616 C1orf63
ENST00000491378 0.979182546384084 0.870041735087212 0.0148363340627796 ENSG00000117616 C1orf63
ENST00000431849 0.865116049183024 0.46454927354899 -0.0448174511292677 ENSG00000117616 C1orf63
ENST00000568212 0.904102856855074 0.562491528767164 -0.0362108202228115 ENSG00000117616 C1orf63
ENST00000568701 0.992704100748953 0.949070033283451 0.00343507073711732 ENSG00000117616 C1orf63
ENST00000561867 0.995311439409111 0.968509384987749 0.00208699564409282 ENSG00000117616 C1orf63
ENST00000568996 0.997061548638485 0.979122616818547 -0.0013898809522711 ENSG00000117616 C1orf63
ENST00000374358 0.75404998387062 0.24254241381693 -0.0531309443669122 ENSG00000183726 TMEM50A
ENST00000498135 0.848819477554096 0.422578327545503 -0.0390161381083144 ENSG00000183726 TMEM50A
ENST00000491936 0.856884895594095 0.443534561712743 -0.0365926281335656 ENSG00000183726 TMEM50A
ENST00000480937 0.854592902556304 0.438547932783899 -0.0370937733532137 ENSG00000183726 TMEM50A
ENST00000468704 0.891352127986779 0.528557502069801 -0.0327788323585766 ENSG00000183726 TMEM50A
ENST00000487234 0.81975804007875 0.357445116357222 -0.0620879714949139 ENSG00000183726 TMEM50A
ENST00000399763 0.907142523988621 0.572113060904496 -0.0303213095694207 ENSG00000204178 TMEM57
ENST00000399766 0.907142523988621 0.572113060904496 -0.0303213095694207 ENSG00000204178 TMEM57
ENST00000374343 0.907146748898084 0.572144322747409 -0.0303212694320804 ENSG00000204178 TMEM57
ENST00000374338 0.932942428764204 0.655970839980192 -0.0261265647811294 ENSG00000157978 LDLRAP1
ENST00000488127 0.934174375373149 0.659715128369617 -0.0286740563962629 ENSG00000157978 LDLRAP1
ENST00000374332 0.665361022909041 0.133689707608649 -0.124651014907397 ENSG00000117643 MAN1C1
ENST00000263979 0.676801571083881 0.148103042867522 -0.125151522899736 ENSG00000117643 MAN1C1
ENST00000354177 0.726205121703237 0.202657956283226 -0.0504478544015462 ENSG00000162430 SEPN1
ENST00000361547 0.726205121703237 0.202657956283226 -0.0504478544015462 ENSG00000162430 SEPN1
ENST00000374315 0.726205121703237 0.202657956283226 -0.0504478544015462 ENSG00000162430 SEPN1
ENST00000559265 0.625951134543615 0.0630385757231933 -0.0741213524147534 ENSG00000255054 RP1-317E23.6
ENST00000494537 0.910185940955088 0.581143014490396 -0.0318949731701268 ENSG00000162430 SEPN1
ENST00000527604 0.625951134543615 0.0622238175862193 -0.0737159612778256 ENSG00000255054 RP1-317E23.6
ENST00000442055 0.623629141404763 0.023949109108727 -0.119778862035021 ENSG00000228172 RP1-317E23.3
ENST00000453649 0.623629141404763 0.0237507154379188 -0.119938851842455 ENSG00000228172 RP1-317E23.3
ENST00000424294 0.860541034835306 0.451570603982766 -0.0485559282750079 ENSG00000117640 MTFR1L
ENST00000374303 0.97121485908144 0.835768344277841 0.0115166478871157 ENSG00000117640 MTFR1L
ENST00000533762 0.830467909942415 0.378293510973411 -0.0586284904694685 ENSG00000117640 MTFR1L
ENST00000529116 0.837093677716419 0.392677837626524 -0.0568978376233151 ENSG00000117640 MTFR1L
ENST00000474295 0.97121485908144 0.835821014633915 0.0115145066748499 ENSG00000117640 MTFR1L
ENST00000488327 0.840907487042694 0.400472306582964 -0.0553008625109049 ENSG00000117640 MTFR1L
ENST00000472643 0.919085703624536 0.609004000682279 -0.0300872583887429 ENSG00000117640 MTFR1L
ENST00000494293 0.809133812310393 0.336608913189149 -0.0691590889202885 ENSG00000117640 MTFR1L
ENST00000469815 0.968797529672538 0.822504894817778 0.0126378103987003 ENSG00000117640 MTFR1L
ENST00000526894 0.919087619952258 0.609221722747257 -0.0300815153494166 ENSG00000117640 MTFR1L
ENST00000478284 0.835748001137418 0.389520352201092 -0.0538301654506293 ENSG00000117640 MTFR1L
ENST00000524618 0.961426576397268 0.783602489246751 0.0155440408717222 ENSG00000117640 MTFR1L
ENST00000374307 0.971253124881003 0.835916083024452 0.0115069090947703 ENSG00000117640 MTFR1L
ENST00000528624 0.798465154365007 0.316348833657549 -0.070938490323705 ENSG00000117640 MTFR1L
ENST00000525713 0.842988565149068 0.405995775324872 -0.0563496203184149 ENSG00000117640 MTFR1L
ENST00000374301 0.965549510429022 0.807526369123509 0.0136726534964505 ENSG00000117640 MTFR1L
ENST00000464008 0.848722662916773 0.42193024788468 -0.0500981573718304 ENSG00000117640 MTFR1L
ENST00000526158 0.896798967764479 0.544083098233708 -0.0389801002409715 ENSG00000117640 MTFR1L
ENST00000530599 0.831350347737809 0.380187066960683 -0.0589072026917765 ENSG00000117640 MTFR1L
ENST00000374300 0.974400599243992 0.850705423680252 0.0106472052692154 ENSG00000117640 MTFR1L
ENST00000466284 0.918222185685925 0.605938912865163 0.0299492556270191 ENSG00000117640 MTFR1L
ENST00000531361 0.96478922222309 0.803192163372339 -0.0154708976723719 ENSG00000117640 MTFR1L
ENST00000497956 0.739718709594041 0.219818175017382 0.0869097731780357 ENSG00000117640 MTFR1L
ENST00000538789 0.71959529378163 0.195651391402645 0.0954451287817409 ENSG00000127423 AUNIP
ENST00000426559 0.918136968067461 0.605243018757975 0.0238073425056006 ENSG00000117632 STMN1
ENST00000455785 0.916994318294265 0.601713781128315 0.0240257073782273 ENSG00000117632 STMN1
ENST00000399728 0.916202274982349 0.597504703840985 0.0243002789998065 ENSG00000117632 STMN1
ENST00000465604 0.915467500450927 0.595417447243657 0.0245423028327318 ENSG00000117632 STMN1
ENST00000357865 0.913742302843253 0.589844904823957 0.0248964638381133 ENSG00000117632 STMN1
ENST00000374291 0.908500879515145 0.576155710246803 0.0256664641609158 ENSG00000117632 STMN1
ENST00000485226 0.931594659328565 0.648352841277689 0.019439654505462 ENSG00000117632 STMN1
ENST00000446334 0.874645063746904 0.489618485999908 0.0303024274941173 ENSG00000117632 STMN1
ENST00000580971 0.953112234922632 0.745312896603941 0.0186201373159685 ENSG00000264021 MIR3917
ENST00000374282 0.862859172150006 0.457202069937158 -0.0568081006113711 ENSG00000158006 PAFAH2
ENST00000374284 0.865996143302185 0.467342878739382 -0.0580302956256269 ENSG00000158006 PAFAH2
ENST00000374272 0.879757201416444 0.500036975568091 0.0483439387925758 ENSG00000158022 TRIM63
ENST00000483052 0.78534391925958 0.295641662807947 0.080812458554936 ENSG00000158022 TRIM63
ENST00000451429 0.625951134543615 0.0766515966360793 -0.123384161472628 ENSG00000130695 CEP85
ENST00000476272 0.659917671518276 0.123936248816035 -0.1055097555568 ENSG00000130695 CEP85
ENST00000252992 0.659917671518276 0.123936248816035 -0.1055097555568 ENSG00000130695 CEP85
ENST00000453146 0.781133727067297 0.287805117786525 -0.0854999638964923 ENSG00000130695 CEP85
ENST00000469609 0.782492110735791 0.290353547025713 -0.092674986059871 ENSG00000130695 CEP85
ENST00000270792 0.987880803787218 0.92187533177442 0.00642280522924104 ENSG00000142669 SH3BGRL3
ENST00000319041 0.98715526547305 0.914774909274042 0.00707616054944569 ENSG00000142669 SH3BGRL3
ENST00000314675 0.771637712593663 0.271969373796001 0.0661143311372783 ENSG00000158062 UBXN11
ENST00000472155 0.871594218473736 0.481897464264967 0.0596359241480791 ENSG00000158062 UBXN11
ENST00000374223 0.871594218473736 0.481897464264967 0.0596359241480791 ENSG00000158062 UBXN11
ENST00000475591 0.871594218473736 0.481897464264967 0.0596359241480791 ENSG00000158062 UBXN11
ENST00000357089 0.871594218473736 0.481897464264967 0.0596359241480791 ENSG00000158062 UBXN11
ENST00000494942 0.871594218473736 0.481897464264967 0.0596359241480791 ENSG00000158062 UBXN11
ENST00000374221 0.871594218473736 0.481897464264967 0.0596359241480791 ENSG00000158062 UBXN11
ENST00000374217 0.871594218473736 0.482075425719463 0.0596237311033104 ENSG00000158062 UBXN11
ENST00000374222 0.871594218473736 0.482075425719463 0.0596237311033104 ENSG00000158062 UBXN11
ENST00000434391 0.90884602027107 0.577477619442051 0.0282753017164791 ENSG00000117682 DHDDS
ENST00000427245 0.814722327137327 0.348520436437147 0.0620588945407348 ENSG00000117682 DHDDS
ENST00000374186 0.870785420938106 0.478924319840788 0.0509803574183049 ENSG00000117682 DHDDS
ENST00000525682 0.763707752286256 0.257363401327058 0.062560895455916 ENSG00000117682 DHDDS
ENST00000236342 0.77395264286465 0.274556488926482 0.0600119582403539 ENSG00000117682 DHDDS
ENST00000526219 0.790294641618584 0.303381786957903 0.0566080056201545 ENSG00000117682 DHDDS
ENST00000374185 0.837347724516071 0.393214815869347 0.056714532077521 ENSG00000117682 DHDDS
ENST00000487944 0.912207106833449 0.586583137327194 -0.0436262521621125 ENSG00000117682 DHDDS
ENST00000360009 0.90884602027107 0.57750803178204 0.0282816632457302 ENSG00000117682 DHDDS
ENST00000533087 0.875012275101414 0.49085239370681 0.0457514200578656 ENSG00000117682 DHDDS
ENST00000531312 0.758788182595767 0.248288454064565 0.0771602618476807 ENSG00000117682 DHDDS
ENST00000525165 0.734854197435202 0.214988896878441 0.0833155360460616 ENSG00000117682 DHDDS
ENST00000525546 0.942320866168056 0.691190947655354 0.0286958555851435 ENSG00000117682 DHDDS
ENST00000528557 0.870790265912998 0.479061950659789 0.0508380933994782 ENSG00000117682 DHDDS
ENST00000525326 0.961358329631115 0.783365820488351 0.0202223238840755 ENSG00000117682 DHDDS
ENST00000526278 0.823592360448679 0.363961058145818 0.0603616451437229 ENSG00000117682 DHDDS
ENST00000436153 0.867857375228427 0.472424735608507 0.0478031264443394 ENSG00000117682 DHDDS
ENST00000529688 0.758759722032449 0.248268083062749 0.0772085723921288 ENSG00000117682 DHDDS
ENST00000530781 0.909951802715502 0.580522160411678 -0.0456145885850948 ENSG00000117682 DHDDS
ENST00000531955 0.808888386757045 0.336157579951572 0.0748770649697774 ENSG00000117682 DHDDS
ENST00000525410 0.687720963813853 0.159009436338082 0.102499268344126 ENSG00000117682 DHDDS
ENST00000430232 0.728893365069457 0.205287772363488 0.081662701885912 ENSG00000117682 DHDDS
ENST00000431933 0.835968673984393 0.39041403229908 0.0524214362998002 ENSG00000117682 DHDDS
ENST00000416052 0.939443149276738 0.679304406490787 0.0340677214646454 ENSG00000117682 DHDDS
ENST00000468388 0.964075037583837 0.799373879702292 -0.0129735794325408 ENSG00000198830 HMGN2
ENST00000479815 0.987124394983171 0.914653272165684 -0.00543197348222705 ENSG00000198830 HMGN2
ENST00000460563 0.994028523452663 0.960863545304159 -0.00239907788194599 ENSG00000198830 HMGN2
ENST00000464888 0.982045556833126 0.882786984764219 -0.00727657069831847 ENSG00000198830 HMGN2
ENST00000463817 0.972210699443687 0.84050919902353 -0.0096857957290443 ENSG00000198830 HMGN2
ENST00000467700 0.981966570780244 0.882159897827954 -0.00705747199193373 ENSG00000198830 HMGN2
ENST00000361427 0.984992331037046 0.904384992571068 -0.00574310369570815 ENSG00000198830 HMGN2
ENST00000466194 0.991897317701795 0.94328535541475 -0.00365316950463646 ENSG00000198830 HMGN2
ENST00000493418 0.981692562692374 0.880968587822391 -0.0079937261122668 ENSG00000198830 HMGN2
ENST00000374168 0.866552460852138 0.468873532420065 0.0563791819474787 ENSG00000117676 RPS6KA1
ENST00000374166 0.866552460852138 0.468873532420065 0.0563791819474787 ENSG00000117676 RPS6KA1
ENST00000526792 0.985311965063091 0.906446754504081 0.00931972604931238 ENSG00000117676 RPS6KA1
ENST00000374162 0.983550123002738 0.891165359572691 0.0108429191975405 ENSG00000117676 RPS6KA1
ENST00000530003 0.998125195974472 0.988809825538835 0.0011650110190299 ENSG00000117676 RPS6KA1
ENST00000531113 0.911958766493149 0.586124623005216 -0.0491609388879213 ENSG00000117676 RPS6KA1
ENST00000374163 0.998113502199164 0.988774598629801 0.00117710557547056 ENSG00000117676 RPS6KA1
ENST00000531382 0.97121485908144 0.835632069100322 -0.017974813601818 ENSG00000117676 RPS6KA1
ENST00000324856 0.785061110958583 0.294997767471519 0.0452128292204937 ENSG00000117713 ARID1A
ENST00000457599 0.754863382684469 0.243516127919839 0.051925481707815 ENSG00000117713 ARID1A
ENST00000374152 0.948629022563396 0.718912519906954 0.0176270394342882 ENSG00000117713 ARID1A
ENST00000430799 0.736164501220404 0.216044523290707 -0.0818981990775108 ENSG00000117713 ARID1A
ENST00000466382 0.661118542090507 0.127749591899636 -0.104096451266284 ENSG00000117713 ARID1A
ENST00000540690 0.656237808899012 0.120473520811823 -0.105903603673008 ENSG00000117713 ARID1A
ENST00000532781 0.623629141404763 0.0460324506227819 -0.140915175098739 ENSG00000117713 ARID1A
ENST00000374142 0.981357724110587 0.880060027940861 -0.0105366261521567 ENSG00000204160 ZDHHC18
ENST00000488397 0.937730428412961 0.673735106317054 -0.0334416748732822 ENSG00000204160 ZDHHC18
ENST00000374135 0.730283190239175 0.207183828034777 -0.0789413984358389 ENSG00000142751 GPN2
ENST00000374133 0.92448075606793 0.624516400852434 0.044390754341979 ENSG00000142751 GPN2
ENST00000435827 0.975331741300741 0.855033956171714 0.00838000205535263 ENSG00000090273 NUDC
ENST00000321265 0.960410631293046 0.778268095835448 -0.0116259181183797 ENSG00000090273 NUDC
ENST00000452707 0.867418892804291 0.471552752612299 -0.0350997766026634 ENSG00000090273 NUDC
ENST00000484772 0.915700630094998 0.596031478280629 -0.0343182965364529 ENSG00000090273 NUDC
ENST00000522111 0.641208327867531 0.0989801378379022 -0.152497660008165 ENSG00000253368 TRNP1
ENST00000263980 0.964075037583837 0.795604399386364 -0.0167406127442706 ENSG00000090020 SLC9A1
ENST00000545949 0.99740857699377 0.982516427786371 -0.0015774720673387 ENSG00000090020 SLC9A1
ENST00000374086 0.999290582633634 0.996123004711811 -0.000395311545794137 ENSG00000090020 SLC9A1
ENST00000374084 0.723775832931717 0.200378114477863 0.108028938354791 ENSG00000090020 SLC9A1
ENST00000319394 0.753575944016101 0.240989406040908 -0.0556195273676176 ENSG00000142784 WDTC1
ENST00000361771 0.752011416621499 0.239410150749029 -0.0556711626393912 ENSG00000142784 WDTC1
ENST00000447062 0.776944944903936 0.282097607846374 -0.0578871991609082 ENSG00000142784 WDTC1
ENST00000491239 0.879965845447006 0.501450484262854 -0.0391070960572454 ENSG00000142784 WDTC1
ENST00000374076 0.897894238971443 0.546921038789583 0.0391872378909385 ENSG00000186501 TMEM222
ENST00000464720 0.897894238971443 0.546921038789583 0.0391872378909385 ENSG00000186501 TMEM222
ENST00000608611 0.897894238971443 0.546921038789583 0.0391872378909385 ENSG00000186501 TMEM222
ENST00000486082 0.913742302843253 0.590771913508316 0.0382743640802502 ENSG00000186501 TMEM222
ENST00000464813 0.934366930847919 0.660221297995256 0.0366427076133126 ENSG00000186501 TMEM222
ENST00000478104 0.907355049658319 0.573154320483952 0.0379321252368656 ENSG00000186501 TMEM222
ENST00000498220 0.944721345392591 0.698330902640841 0.0293401964075356 ENSG00000186501 TMEM222
ENST00000471456 0.68802444749986 0.159935338313243 0.120596620313236 ENSG00000186501 TMEM222
ENST00000472410 0.818606868079075 0.354833535403122 -0.0652539612618261 ENSG00000142733 MAP3K6
ENST00000374040 0.862859172150006 0.457419872757319 -0.0470668136834642 ENSG00000142733 MAP3K6
ENST00000493901 0.859734178869839 0.448646831593121 -0.0479928659484511 ENSG00000142733 MAP3K6
ENST00000357582 0.861339629312172 0.452895301994091 -0.0476073959447804 ENSG00000142733 MAP3K6
ENST00000430629 0.952960365250702 0.743680648958212 -0.0105311230604634 ENSG00000158195 WASF2
ENST00000536657 0.960410631293046 0.778724676453961 0.0119051864297143 ENSG00000158195 WASF2
ENST00000247087 0.865116049183024 0.464680276864044 0.0455015432364812 ENSG00000126705 AHDC1
ENST00000374011 0.866204547834329 0.468090044875743 0.0454578925396536 ENSG00000126705 AHDC1
ENST00000490295 0.826341190309627 0.368869142041207 0.0752427676298408 ENSG00000126705 AHDC1
ENST00000480033 0.848819477554096 0.422629939363882 0.064662420684804 ENSG00000126705 AHDC1
ENST00000361157 0.623629141404763 0.0247606812549559 0.410425895825458 ENSG00000126709 IFI6
ENST00000339145 0.623629141404763 0.0251337968750092 0.409494881546614 ENSG00000126709 IFI6
ENST00000362020 0.623629141404763 0.0248528027812344 0.41016501185688 ENSG00000126709 IFI6
ENST00000373954 0.934528638818515 0.66065520675212 0.0372508890289306 ENSG00000009780 FAM76A
ENST00000419687 0.804642430170012 0.326928938299535 0.0866931457991252 ENSG00000009780 FAM76A
ENST00000373949 0.814720891489321 0.348359315812469 0.0805229396456534 ENSG00000009780 FAM76A
ENST00000373943 0.904102856855074 0.56253920184988 -0.0316275919384759 ENSG00000117758 STX12
ENST00000440806 0.866097807145272 0.467553667700709 -0.0508689482375744 ENSG00000117758 STX12
ENST00000468761 0.925557821095157 0.630178440881409 -0.0435156827495451 ENSG00000117758 STX12
ENST00000311772 0.761985438548342 0.252649709205052 -0.0647854575366998 ENSG00000117751 PPP1R8
ENST00000236412 0.761449004007747 0.251761832616068 -0.0647375684310753 ENSG00000117751 PPP1R8
ENST00000373931 0.761985438548342 0.25255985361753 -0.0647823262664838 ENSG00000117751 PPP1R8
ENST00000431586 0.987880803787218 0.921426445407671 -0.00656323490253926 ENSG00000117751 PPP1R8
ENST00000486634 0.705920001756713 0.180268604106699 -0.0956134000844891 ENSG00000117751 PPP1R8
ENST00000328928 0.937336889746747 0.670799639205357 -0.0405621881622223 ENSG00000130775 THEMIS2
ENST00000373925 0.937336889746747 0.670799639205357 -0.0405621881622223 ENSG00000130775 THEMIS2
ENST00000373927 0.937336889746747 0.670647918641756 -0.040598751950598 ENSG00000130775 THEMIS2
ENST00000467258 0.99445312101856 0.963398409192962 0.00440509384952614 ENSG00000130775 THEMIS2
ENST00000373921 0.937336889746747 0.67075481619303 -0.0405691681694846 ENSG00000130775 THEMIS2
ENST00000373912 0.976828443020121 0.860327516523198 0.0122101781211591 ENSG00000117748 RPA2
ENST00000419958 0.876135256126909 0.493138749662278 -0.0593751624398549 ENSG00000117748 RPA2
ENST00000373909 0.99445312101856 0.963661963705554 -0.0031456818561346 ENSG00000117748 RPA2
ENST00000313433 0.997684916403031 0.985865294652675 0.00121770203689445 ENSG00000117748 RPA2
ENST00000444045 0.909722559450238 0.580157941434894 0.04508505488347 ENSG00000117748 RPA2
ENST00000373871 0.965419115791459 0.805934663740214 0.0136016546592287 ENSG00000158161 EYA3
ENST00000436342 0.965419115791459 0.805934663740214 0.0136016546592287 ENSG00000158161 EYA3
ENST00000373864 0.982668073498389 0.886265231033264 -0.0095747630711116 ENSG00000158161 EYA3
ENST00000540618 0.94017178480247 0.682376390346207 0.028091653399714 ENSG00000158161 EYA3
ENST00000545175 0.937092485177578 0.669320981525357 0.0292569221597255 ENSG00000158161 EYA3
ENST00000373863 0.90027292587138 0.553141413558327 0.0415579977562823 ENSG00000158161 EYA3
ENST00000471498 0.871584405646437 0.481108494700267 0.0517531979226634 ENSG00000158161 EYA3
ENST00000603289 0.961219097040055 0.782788030378258 -0.0134036840133109 ENSG00000126698 DNAJC8
ENST00000263697 0.977965563475204 0.864711692348279 -0.00691064348544253 ENSG00000126698 DNAJC8
ENST00000489277 0.977965563475204 0.864711692348279 -0.00691064348544253 ENSG00000126698 DNAJC8
ENST00000470967 0.959101148796244 0.77043399597744 -0.021868141855566 ENSG00000126698 DNAJC8
ENST00000482674 0.869565128072192 0.475980199031685 0.0439438890258534 ENSG00000126698 DNAJC8
ENST00000488868 0.865247603122254 0.466009257063075 0.0449595695574451 ENSG00000126698 DNAJC8
ENST00000497986 0.957597539764097 0.764018134697022 -0.0209930147362239 ENSG00000130770 ATPIF1
ENST00000335514 0.957597539764097 0.764018134697022 -0.0209930147362239 ENSG00000130770 ATPIF1
ENST00000468425 0.914778583241988 0.593631483616212 -0.0357315336015817 ENSG00000130770 ATPIF1
ENST00000465645 0.957597539764097 0.764018134697022 -0.0209930147362239 ENSG00000130770 ATPIF1
ENST00000253063 0.811018965277826 0.341495358015712 -0.0877503403288472 ENSG00000130766 SESN2
ENST00000373842 0.832554490807735 0.382541951271225 -0.0693950141856468 ENSG00000130772 MED18
ENST00000398997 0.832554490807735 0.382541951271225 -0.0693950141856468 ENSG00000130772 MED18
ENST00000373839 0.947150232216993 0.711267094617959 0.017535024609358 ENSG00000204138 PHACTR4
ENST00000463428 0.769084131966721 0.267823372197768 0.0826768741465822 ENSG00000204138 PHACTR4
ENST00000493669 0.93135456811934 0.646636157736109 0.0262186463926201 ENSG00000204138 PHACTR4
ENST00000373836 0.657062498838382 0.121471348129502 -0.0697729801237053 ENSG00000204138 PHACTR4
ENST00000398958 0.939808930707119 0.681676646334723 -0.0188104461710863 ENSG00000180198 RCC1
ENST00000413987 0.937159021737627 0.669530702530036 -0.0256242489114811 ENSG00000242125 SNHG3
ENST00000427469 0.957157061290177 0.761813601765199 -0.0150265709826843 ENSG00000180198 RCC1
ENST00000447507 0.971131145029122 0.835046820035243 -0.0169716746562484 ENSG00000242125 SNHG3
ENST00000434290 0.949070482667255 0.725938255806829 -0.017267577289314 ENSG00000180198 RCC1
ENST00000373833 0.940322919167013 0.683274783563787 -0.0187280048276112 ENSG00000180198 RCC1
ENST00000437681 0.984439306305698 0.896538231090046 -0.00828179320078742 ENSG00000242125 SNHG3
ENST00000419074 0.817062426861169 0.351879249635612 -0.0550312592313887 ENSG00000180198 RCC1
ENST00000373832 0.899453639628908 0.550319100337292 -0.0337112929341848 ENSG00000180198 RCC1
ENST00000373831 0.945052185911261 0.701813605505517 -0.0236004363644401 ENSG00000180198 RCC1
ENST00000411533 0.85428136513109 0.434824252909727 -0.0515307006744725 ENSG00000180198 RCC1
ENST00000430407 0.867179604633328 0.470802908992361 -0.0499543709009388 ENSG00000180198 RCC1
ENST00000373830 0.954719432738858 0.751627496051439 -0.0217347204054269 ENSG00000180098 TRNAU1AP
ENST00000480930 0.948448682483193 0.717377891063018 -0.0252204298895052 ENSG00000180098 TRNAU1AP
ENST00000491577 0.952960365250702 0.743872237070812 -0.0227877634165243 ENSG00000180098 TRNAU1AP
ENST00000484775 0.8139624971982 0.345947015337247 -0.067571858570861 ENSG00000180098 TRNAU1AP
ENST00000531126 0.884189854347029 0.512264774092756 -0.0571590629148219 ENSG00000197989 SNHG12
ENST00000461448 0.884189854347029 0.512264774092756 -0.0571590629148219 ENSG00000197989 SNHG12
ENST00000470977 0.884189854347029 0.51222558824824 -0.0571891481899551 ENSG00000197989 SNHG12
ENST00000474814 0.884189854347029 0.51222558824824 -0.0571891481899551 ENSG00000197989 SNHG12
ENST00000481368 0.916296177517382 0.598515988941243 -0.0476123425371741 ENSG00000197989 SNHG12
ENST00000481220 0.884189854347029 0.511997819641375 -0.0571513160714745 ENSG00000197989 SNHG12
ENST00000488745 0.854411242747061 0.438207185651998 -0.0672185178282435 ENSG00000197989 SNHG12
ENST00000483436 0.884189854347029 0.512133942136797 -0.057169458802258 ENSG00000197989 SNHG12
ENST00000373824 0.887841746590894 0.519658850033287 0.0479172454123897 ENSG00000120656 TAF12
ENST00000263974 0.887841746590894 0.519594056439191 0.0479002571749398 ENSG00000120656 TAF12
ENST00000495422 0.831475488244458 0.380550246708242 0.0686546419232744 ENSG00000120656 TAF12
ENST00000373816 0.776381628838984 0.280839988222264 0.0672942460890396 ENSG00000162419 GMEB1
ENST00000361872 0.644455890478369 0.104106418431333 0.116788206577288 ENSG00000162419 GMEB1
ENST00000294409 0.644455890478369 0.103744595679333 0.11696852739619 ENSG00000162419 GMEB1
ENST00000480454 0.647758378189982 0.109362499997591 0.126773679026137 ENSG00000162419 GMEB1
ENST00000474884 0.953152347009578 0.745837725666742 -0.0206654428065974 ENSG00000198492 YTHDF2
ENST00000542507 0.635604514261509 0.089959571121287 -0.0615627156800589 ENSG00000198492 YTHDF2
ENST00000373812 0.635604514261509 0.0913712119821199 -0.0613141388288011 ENSG00000198492 YTHDF2
ENST00000541996 0.635604514261509 0.0928736892978413 -0.0610672194302936 ENSG00000198492 YTHDF2
ENST00000478283 0.716534710367621 0.191284775522225 -0.0527391459692041 ENSG00000198492 YTHDF2
ENST00000496288 0.9351160740182 0.662281964884529 -0.0268271347902867 ENSG00000198492 YTHDF2
ENST00000475796 0.960201759589039 0.776318841678725 0.0232105579036283 ENSG00000198492 YTHDF2
ENST00000476976 0.953112234922632 0.74528939127988 0.0218496130618694 ENSG00000198492 YTHDF2
ENST00000468863 0.969885324469959 0.826952665456405 -0.0157547945694591 ENSG00000198492 YTHDF2
ENST00000343067 0.625951134543615 0.0580665430239587 0.106832188332332 ENSG00000159023 EPB41
ENST00000356093 0.625951134543615 0.0580665430239587 0.106832188332332 ENSG00000159023 EPB41
ENST00000398863 0.625951134543615 0.0580665430239587 0.106832188332332 ENSG00000159023 EPB41
ENST00000482464 0.623629141404763 0.00909496581712609 0.236698768291515 ENSG00000159023 EPB41
ENST00000373800 0.625951134543615 0.0588047910678169 0.137707673143551 ENSG00000159023 EPB41
ENST00000349460 0.625951134543615 0.0588047910678169 0.137707673143551 ENSG00000159023 EPB41
ENST00000347529 0.625951134543615 0.0588047910678169 0.137707673143551 ENSG00000159023 EPB41
ENST00000373798 0.625951134543615 0.0643717977807872 0.104816587909637 ENSG00000159023 EPB41
ENST00000373797 0.641208327867531 0.0993994191547858 0.136657985264555 ENSG00000159023 EPB41
ENST00000488277 0.776842722371284 0.281543378231887 0.106216473273965 ENSG00000159023 EPB41
ENST00000490308 0.832726582047529 0.383524209681218 0.0881603883344931 ENSG00000159023 EPB41
ENST00000460378 0.99774434384502 0.986612805505981 0.00111847357683741 ENSG00000159023 EPB41
ENST00000373795 0.970136850153113 0.828320664177702 -0.00758778251667026 ENSG00000116350 SRSF4
ENST00000546138 0.970389625585967 0.830762681564643 -0.00749076894528819 ENSG00000116350 SRSF4
ENST00000466448 0.980380671380275 0.875482047437536 -0.00561986169137028 ENSG00000116350 SRSF4
ENST00000497015 0.999386659691137 0.997089632732775 -0.000218800970157694 ENSG00000116350 SRSF4
ENST00000605204 0.993813733967791 0.957338549425964 0.00222926726781424 ENSG00000116350 SRSF4
ENST00000477193 0.88555851981082 0.515165060754182 -0.0552662923920413 ENSG00000116350 SRSF4
ENST00000489898 0.995868218012425 0.972149007498183 -0.00309051108371057 ENSG00000116350 SRSF4
ENST00000472353 0.958241381853511 0.765406039717924 -0.0207289173910036 ENSG00000116350 SRSF4
ENST00000373791 0.83011447307745 0.376926642387795 -0.0653316868904754 ENSG00000116353 MECR
ENST00000263702 0.747805372420357 0.233174902615077 -0.0898507863250673 ENSG00000116353 MECR
ENST00000490529 0.807168626571335 0.332113745760576 -0.0759723017256916 ENSG00000116353 MECR
ENST00000345512 0.903785436360359 0.561317802906214 -0.0513331948124934 ENSG00000060656 PTPRU
ENST00000373779 0.909658950261132 0.579178917190174 -0.047456914261446 ENSG00000060656 PTPRU
ENST00000323874 0.909658950261132 0.579178917190174 -0.047456914261446 ENSG00000060656 PTPRU
ENST00000356870 0.909658950261132 0.579178917190174 -0.047456914261446 ENSG00000060656 PTPRU
ENST00000428026 0.909658950261132 0.579178917190174 -0.047456914261446 ENSG00000060656 PTPRU
ENST00000460170 0.908412719384172 0.575849727070339 -0.0478369447846775 ENSG00000060656 PTPRU
ENST00000415600 0.945052185911261 0.700391737711732 -0.0438040067729494 ENSG00000060656 PTPRU
ENST00000336798 0.710761491242057 0.185265164626746 -0.0700228054781643 ENSG00000162512 SDC3
ENST00000339394 0.813532222854515 0.345315826977934 -0.0677313831965092 ENSG00000162512 SDC3
ENST00000471567 0.997684916403031 0.985707320910943 -0.00174993204556196 ENSG00000162512 SDC3
ENST00000424085 0.841967055246101 0.40444452257664 0.0285296076186848 ENSG00000134644 PUM1
ENST00000257075 0.841967055246101 0.404498362537475 0.0285307382462944 ENSG00000134644 PUM1
ENST00000373747 0.841967055246101 0.40450533590063 0.0285316042667156 ENSG00000134644 PUM1
ENST00000525843 0.841247039657661 0.4013327689854 0.0293630274443601 ENSG00000134644 PUM1
ENST00000426105 0.764740517482092 0.259297449888336 0.0411926851894672 ENSG00000134644 PUM1
ENST00000440538 0.760912773331983 0.251034076195139 0.0420507036090348 ENSG00000134644 PUM1
ENST00000498419 0.883854303326285 0.510900795728263 0.0277067266282601 ENSG00000134644 PUM1
ENST00000373741 0.755392002024412 0.244186569813542 0.0426598997333409 ENSG00000134644 PUM1
ENST00000423018 0.760912773331983 0.251157217669937 0.0420465135534213 ENSG00000134644 PUM1
ENST00000373742 0.73140983662503 0.20824787640697 0.0460352786039529 ENSG00000134644 PUM1
ENST00000530669 0.85348923321702 0.433019998349499 0.0581785713987114 ENSG00000134644 PUM1
ENST00000529846 0.644455890478369 0.103552091478786 -0.112166004267524 ENSG00000134644 PUM1
ENST00000525997 0.635604514261509 0.0925091328344349 -0.115432899816028 ENSG00000134644 PUM1
ENST00000527498 0.7845888033039 0.294163816564686 -0.0731035240561959 ENSG00000134644 PUM1
ENST00000532678 0.623629141404763 0.0463814609533301 0.12585557844212 ENSG00000134644 PUM1
ENST00000526215 0.654843801626079 0.119247100706996 0.0765575515427192 ENSG00000134644 PUM1
ENST00000525948 0.771886783737641 0.272283390479304 0.0545351364810417 ENSG00000134644 PUM1
ENST00000480602 0.774429078198864 0.278112758374965 0.0550269195571756 ENSG00000134644 PUM1
ENST00000524516 0.855696760278169 0.440275718499752 0.0437374891969996 ENSG00000134644 PUM1
ENST00000531867 0.959101148796244 0.770008771811255 -0.0237927650262212 ENSG00000134644 PUM1
ENST00000263694 0.814720891489321 0.348458858220092 -0.0624051187077914 ENSG00000060688 SNRNP40
ENST00000489853 0.715013190658521 0.188360207544838 -0.115626406561557 ENSG00000060688 SNRNP40
ENST00000446633 0.809080703150665 0.336529069950067 -0.0639757440905636 ENSG00000060688 SNRNP40
ENST00000344147 0.990657299016019 0.93751801860047 0.00421379338880257 ENSG00000121766 ZCCHC17
ENST00000479629 0.968415269908115 0.820659875987125 -0.0139580125261041 ENSG00000121766 ZCCHC17
ENST00000373714 0.990657299016019 0.93751801860047 0.00421379338880257 ENSG00000121766 ZCCHC17
ENST00000546109 0.993813733967791 0.956730548057529 0.00296632492484738 ENSG00000121766 ZCCHC17
ENST00000422613 0.986781039558479 0.913140960671508 0.00589975147567404 ENSG00000121766 ZCCHC17
ENST00000490049 0.890733152330093 0.525605248585241 -0.0450727888703516 ENSG00000121766 ZCCHC17
ENST00000373713 0.895183171526013 0.53980412295204 -0.0489424118724552 ENSG00000121769 FABP3
ENST00000497275 0.98019389999673 0.874399962448484 -0.0136829641130231 ENSG00000121769 FABP3
ENST00000498148 0.873629972900354 0.487454015866078 -0.0551339988179777 ENSG00000121769 FABP3
ENST00000482018 0.847131985489916 0.417895892833009 -0.0643432683580451 ENSG00000121769 FABP3
ENST00000373710 0.973073677453786 0.84494684385428 -0.0211378555990623 ENSG00000168528 SERINC2
ENST00000536859 0.973016963907499 0.844759047952376 -0.0211493890848577 ENSG00000168528 SERINC2
ENST00000373709 0.980928225389937 0.877622349255662 -0.0166030427169772 ENSG00000168528 SERINC2
ENST00000536384 0.970136850153113 0.828694861520878 -0.0234009527016538 ENSG00000168528 SERINC2
ENST00000491976 0.970136850153113 0.828694861520878 -0.0234009527016538 ENSG00000168528 SERINC2
ENST00000373705 0.946983954803105 0.710688134698731 0.027766820342038 ENSG00000121764 HCRTR1
ENST00000373703 0.969885324469959 0.826972364356427 -0.0132560552989603 ENSG00000162517 PEF1
ENST00000461006 0.823499312207731 0.362843449449845 -0.070063998118315 ENSG00000162517 PEF1
ENST00000478502 0.887892367178115 0.519878893658984 -0.0428304077613023 ENSG00000162517 PEF1
ENST00000489164 0.962292838727073 0.78732159040358 -0.0205932350263653 ENSG00000162517 PEF1
ENST00000492061 0.969913274849037 0.827160890638961 -0.0181344926223194 ENSG00000162517 PEF1
ENST00000373672 0.818138016515722 0.354093051472176 -0.120823845045782 ENSG00000084636 COL16A1
ENST00000271069 0.818066632025815 0.353778179387509 -0.120865648525793 ENSG00000084636 COL16A1
ENST00000257100 0.741703191583146 0.226097119275016 -0.0952226512064288 ENSG00000134668 SPOCD1
ENST00000373648 0.741703191583146 0.226097119275016 -0.0952226512064288 ENSG00000134668 SPOCD1
ENST00000360482 0.741703191583146 0.226097119275016 -0.0952226512064288 ENSG00000134668 SPOCD1
ENST00000473361 0.775147384372166 0.278803877556866 -0.0862792202887334 ENSG00000134668 SPOCD1
ENST00000452755 0.761784314721369 0.252220177359483 -0.0909226433059241 ENSG00000134668 SPOCD1
ENST00000533231 0.741614814067804 0.225227540584861 -0.095358546361811 ENSG00000134668 SPOCD1
ENST00000528579 0.752031630039416 0.239461193814985 -0.098897869689236 ENSG00000134668 SPOCD1
ENST00000532604 0.835814760181843 0.389676411623266 -0.0745813473894577 ENSG00000134668 SPOCD1
ENST00000531039 0.851039728077816 0.428093510378282 -0.0674348249053916 ENSG00000134668 SPOCD1
ENST00000468720 0.831991439018347 0.381334967072623 -0.076023253000403 ENSG00000134668 SPOCD1
ENST00000485944 0.796036641963991 0.313547232265635 -0.0858929419687928 ENSG00000134668 SPOCD1
ENST00000460061 0.832842496690856 0.384237587630194 -0.0759545429301452 ENSG00000134668 SPOCD1
ENST00000602889 0.669180850733803 0.137565310683496 -0.0682874819021431 ENSG00000269967 RP11-84A19.4
ENST00000602725 0.650707184717773 0.114169533321477 -0.0742828580998991 ENSG00000184007 PTP4A2
ENST00000344035 0.737048849983658 0.216903453862471 -0.0532076507901558 ENSG00000184007 PTP4A2
ENST00000356536 0.806531907471828 0.330738781225053 -0.0429289093821491 ENSG00000184007 PTP4A2
ENST00000457805 0.666513289740767 0.135507693534704 -0.0754591858526571 ENSG00000184007 PTP4A2
ENST00000489313 0.716534710367621 0.19112707357616 -0.0892349824350112 ENSG00000184007 PTP4A2
ENST00000602683 0.675952102858195 0.146686975319661 -0.0820983217983231 ENSG00000184007 PTP4A2
ENST00000470404 0.635604514261509 0.0917218396870625 -0.0988825138470513 ENSG00000184007 PTP4A2
ENST00000532001 0.671285708162623 0.13937384243219 -0.0818723844945629 ENSG00000184007 PTP4A2
ENST00000528253 0.708965105970119 0.183195601617259 -0.075689455207116 ENSG00000184007 PTP4A2
ENST00000484483 0.828116188381073 0.373343236484444 -0.067587595661834 ENSG00000184007 PTP4A2
ENST00000468531 0.905850673359684 0.568453491888478 -0.0306132555203875 ENSG00000184007 PTP4A2
ENST00000534796 0.948013689648324 0.714253671938494 -0.0213473781191843 ENSG00000184007 PTP4A2
ENST00000532289 0.957637094994283 0.764200476975512 -0.0176992198906002 ENSG00000184007 PTP4A2
ENST00000526960 0.986900443468039 0.913416884979688 -0.00588067814371538 ENSG00000184007 PTP4A2
ENST00000524384 0.987880803787218 0.919920551631263 -0.006129018947259 ENSG00000184007 PTP4A2
ENST00000528840 0.984968718494554 0.902595294326405 -0.00740090501575008 ENSG00000184007 PTP4A2
ENST00000494444 0.974119165558074 0.849754407340723 -0.011396167846129 ENSG00000184007 PTP4A2
ENST00000529477 0.991315288531853 0.940243372114742 -0.00414531964300686 ENSG00000184007 PTP4A2
ENST00000533408 0.939728936642685 0.679977596494291 0.0246917757267623 ENSG00000184007 PTP4A2
ENST00000475464 0.977991326710161 0.864886173136164 0.012125136718681 ENSG00000184007 PTP4A2
ENST00000327300 0.644455890478369 0.105268547765718 0.0547842623838187 ENSG00000121774 KHDRBS1
ENST00000307714 0.644703660843876 0.1059143205149 0.0545806220564252 ENSG00000121774 KHDRBS1
ENST00000492989 0.649897088809329 0.11359844727828 0.0673856083539268 ENSG00000121774 KHDRBS1
ENST00000484270 0.680168477038348 0.151428312398715 0.046358504434989 ENSG00000121774 KHDRBS1
ENST00000366152 0.990504218461874 0.93683316022547 0.00701345507874526 ENSG00000203325 RP11-277A4.4
ENST00000487305 0.971677609725752 0.838687612278249 -0.0172407727610006 ENSG00000121775 TMEM39B
ENST00000336294 0.975876952678366 0.856821369408564 -0.0153111622588073 ENSG00000121775 TMEM39B
ENST00000441402 0.975950081824532 0.857165367764599 -0.0152911943381367 ENSG00000121775 TMEM39B
ENST00000468135 0.975950081824532 0.857165367764599 -0.0152911943381367 ENSG00000121775 TMEM39B
ENST00000373634 0.976118810042149 0.857920391437431 -0.0152321783145901 ENSG00000121775 TMEM39B
ENST00000427288 0.971284044762625 0.8364611489632 0.0186464599125876 ENSG00000121775 TMEM39B
ENST00000476968 0.980088055237864 0.873201821654173 -0.0135727247193033 ENSG00000121775 TMEM39B
ENST00000373625 0.623629141404763 0.0349979516783725 -0.0861989313248046 ENSG00000025800 KPNA6
ENST00000471599 0.690372844964708 0.162946705883603 -0.0624993193253157 ENSG00000025800 KPNA6
ENST00000537234 0.873232436599077 0.486796439873312 -0.035044105432403 ENSG00000025800 KPNA6
ENST00000469790 0.623629141404763 0.0495024111451191 -0.138599248852927 ENSG00000025800 KPNA6
ENST00000545542 0.793151897886656 0.308501862882579 -0.0570192747682987 ENSG00000025800 KPNA6
ENST00000446515 0.734689003122113 0.214832603632612 -0.0849994130524769 ENSG00000025800 KPNA6
ENST00000515055 0.623629141404763 0.0191684134035565 -0.115397223593015 ENSG00000250135 RP4-622L5.2
ENST00000373610 0.740727320561229 0.222882415830169 -0.0573402186524815 ENSG00000084652 TXLNA
ENST00000373609 0.738723356069814 0.218800292533863 -0.0578448593427566 ENSG00000084652 TXLNA
ENST00000491434 0.953623003947104 0.747573095282191 -0.0265006397233114 ENSG00000160055 TMEM234
ENST00000489170 0.953623003947104 0.747588857567987 -0.0264937302195775 ENSG00000160055 TMEM234
ENST00000461402 0.953623003947104 0.747588857567987 -0.0264937302195775 ENSG00000160055 TMEM234
ENST00000355082 0.904274480856482 0.562950040023912 -0.0304670114570962 ENSG00000084623 EIF3I
ENST00000373586 0.89320687400684 0.534609340548173 -0.0236569761495687 ENSG00000084623 EIF3I
ENST00000489353 0.991557983711198 0.941185436242272 -0.00378052372337245 ENSG00000084623 EIF3I
ENST00000471486 0.994028523452663 0.960860238301097 -0.00224673585584772 ENSG00000084623 EIF3I
ENST00000483517 0.965542142017706 0.80622587921117 -0.0109206749999637 ENSG00000084623 EIF3I
ENST00000474371 0.889058373671033 0.522097472982593 -0.0257531057758108 ENSG00000084623 EIF3I
ENST00000423995 0.733050522434197 0.210249523507586 -0.0699676511892144 ENSG00000220785 MTMR9LP
ENST00000403496 0.672872856572983 0.142389590646374 -0.0833328793346937 ENSG00000220785 MTMR9LP
ENST00000441044 0.690038119485391 0.162737322408323 -0.0722498199200078 ENSG00000220785 MTMR9LP
ENST00000426597 0.697350219547371 0.170488230458459 -0.0717351313447911 ENSG00000220785 MTMR9LP
ENST00000373582 0.992827804069567 0.951424486976063 0.00408212732975265 ENSG00000183615 FAM167B
ENST00000373548 0.807593305334988 0.332779665423627 -0.0396095005218868 ENSG00000116478 HDAC1
ENST00000481281 0.890842591773398 0.526157354429917 -0.0360988616242592 ENSG00000116478 HDAC1
ENST00000463172 0.990153514553379 0.935290375449191 -0.00474713219344678 ENSG00000116478 HDAC1
ENST00000428704 0.827164869929466 0.370524180587862 -0.0465744659984303 ENSG00000116478 HDAC1
ENST00000472928 0.89972505713739 0.551243047103384 -0.0340223760888903 ENSG00000116478 HDAC1
ENST00000373541 0.782259701208849 0.289718145525718 -0.043598644318093 ENSG00000116478 HDAC1
ENST00000490081 0.844046450122672 0.408717325822454 -0.0516241562738565 ENSG00000116478 HDAC1
ENST00000482310 0.792268047043036 0.307265224498789 -0.0628275234948914 ENSG00000116478 HDAC1
ENST00000476391 0.850907897307267 0.427417974757139 -0.0467276343382112 ENSG00000116478 HDAC1
ENST00000484305 0.700731086737554 0.173781549250202 -0.11405098976871 ENSG00000116478 HDAC1
ENST00000471488 0.929187972715396 0.640811183038017 -0.0344949485829004 ENSG00000116478 HDAC1
ENST00000329421 0.988658546667404 0.927371839388486 0.00459285686986714 ENSG00000175130 MARCKSL1
ENST00000455895 0.970732848930466 0.832709164617162 0.00967029654576935 ENSG00000160058 BSDC1
ENST00000413080 0.970732848930466 0.832710529885549 0.00966943420289709 ENSG00000160058 BSDC1
ENST00000444377 0.970736171200055 0.832822350303456 0.00965669034077898 ENSG00000160058 BSDC1
ENST00000341071 0.968870222228627 0.823147846998741 0.0102287913059193 ENSG00000160058 BSDC1
ENST00000526031 0.981400685713931 0.880319523523399 0.00713804474267564 ENSG00000160058 BSDC1
ENST00000419121 0.982763625800564 0.88816667496324 0.0066671846357572 ENSG00000160058 BSDC1
ENST00000446293 0.988172607178778 0.924609642163432 0.00445236118816554 ENSG00000160058 BSDC1
ENST00000373520 0.993813733967791 0.956677132153685 -0.00259173438804573 ENSG00000160058 BSDC1
ENST00000449308 0.906645933200836 0.57102011706973 0.0281135304050245 ENSG00000160058 BSDC1
ENST00000527513 0.864783077527136 0.463506074516194 0.0400615189895671 ENSG00000160058 BSDC1
ENST00000527163 0.861339629312172 0.452882530882778 0.0413391435326362 ENSG00000160058 BSDC1
ENST00000530485 0.828343019949755 0.373629372264307 0.0520740356053381 ENSG00000160058 BSDC1
ENST00000474414 0.834508351196879 0.387535808171264 0.0519465566105239 ENSG00000160058 BSDC1
ENST00000530876 0.916474906949479 0.59936858932404 0.0345196495404022 ENSG00000160058 BSDC1
ENST00000530753 0.931454078046469 0.647938543250863 0.0301491217578079 ENSG00000160058 BSDC1
ENST00000533084 0.984439306305698 0.896275151287658 0.00907722435103596 ENSG00000160058 BSDC1
ENST00000531222 0.87818735179644 0.496921391956779 0.0550506947206844 ENSG00000160058 BSDC1
ENST00000480336 0.852671980616257 0.431145863419978 0.0646429302260292 ENSG00000254553 RP1-27O5.3
ENST00000373510 0.820732184795443 0.359536078271244 0.0598754530610056 ENSG00000160062 ZBTB8A
ENST00000316459 0.853836470140407 0.433686960968963 0.065819441873672 ENSG00000160062 ZBTB8A
ENST00000341885 0.953112234922632 0.744845402158155 -0.0137982819706724 ENSG00000176261 ZBTB8OS
ENST00000468695 0.859734178869839 0.448854008845043 -0.0368379388079479 ENSG00000176261 ZBTB8OS
ENST00000492007 0.873350360055367 0.486972482316579 -0.034077145524646 ENSG00000176261 ZBTB8OS
ENST00000373506 0.860016654445732 0.449993702949948 -0.0370906684967009 ENSG00000176261 ZBTB8OS
ENST00000498691 0.854411242747061 0.438137186121895 -0.0518067951217921 ENSG00000176261 ZBTB8OS
ENST00000478041 0.833268260299884 0.385186951544002 -0.043218687718325 ENSG00000176261 ZBTB8OS
ENST00000473294 0.830474291473696 0.378347886365302 -0.0438556176944914 ENSG00000176261 ZBTB8OS
ENST00000436661 0.827445682318009 0.371202264414252 -0.0445314219847186 ENSG00000176261 ZBTB8OS
ENST00000373501 0.827445682318009 0.371202264414252 -0.0445314219847186 ENSG00000176261 ZBTB8OS
ENST00000476493 0.827445682318009 0.371256179783462 -0.0445215692606545 ENSG00000176261 ZBTB8OS
ENST00000465588 0.848722662916773 0.42196786304369 -0.0400295490603835 ENSG00000176261 ZBTB8OS
ENST00000483138 0.969952239098483 0.827540924992132 -0.0115939795245651 ENSG00000176261 ZBTB8OS
ENST00000479075 0.908406291224632 0.575709577269855 -0.0304944138222027 ENSG00000176261 ZBTB8OS
ENST00000473383 0.952308748604845 0.737933452664447 -0.0269275425275448 ENSG00000176261 ZBTB8OS
ENST00000466361 0.943358773354964 0.693450846177624 -0.023615695888011 ENSG00000176261 ZBTB8OS
ENST00000414241 0.623629141404763 0.0156624259612167 -0.118685025291444 ENSG00000162521 RBBP4
ENST00000373493 0.623629141404763 0.0363533320687016 -0.0818201835560982 ENSG00000162521 RBBP4
ENST00000527118 0.623629141404763 0.0245931384466573 -0.137712129263216 ENSG00000162521 RBBP4
ENST00000401893 0.623629141404763 0.0142115308464025 -0.152373135500868 ENSG00000162521 RBBP4
ENST00000524393 0.623629141404763 0.0255697221311849 -0.136452808869718 ENSG00000162521 RBBP4
ENST00000526193 0.623629141404763 0.0195439219364021 -0.139502786530816 ENSG00000162521 RBBP4
ENST00000492348 0.623629141404763 0.0136021515788577 -0.118937661049509 ENSG00000162521 RBBP4
ENST00000544435 0.623629141404763 0.0136021515788577 -0.118937661049509 ENSG00000162521 RBBP4
ENST00000525506 0.623629141404763 0.00476994956433209 -0.201523035108272 ENSG00000162521 RBBP4
ENST00000465780 0.623629141404763 0.0203510648110371 -0.185515580752124 ENSG00000162521 RBBP4
ENST00000373485 0.623629141404763 0.0153872117890821 -0.113367148728066 ENSG00000162521 RBBP4
ENST00000477563 0.623629141404763 0.0131481421156962 -0.157441294762748 ENSG00000162521 RBBP4
ENST00000458695 0.623629141404763 0.0165339601534918 -0.120672940430773 ENSG00000162521 RBBP4
ENST00000490500 0.623629141404763 0.0044446188098226 -0.208679435415328 ENSG00000162521 RBBP4
ENST00000445722 0.623629141404763 0.00650072212934133 -0.180731111901316 ENSG00000162521 RBBP4
ENST00000475321 0.829329369316636 0.37550794865472 -0.064342256551441 ENSG00000162521 RBBP4
ENST00000463378 0.679632793714606 0.151130761007031 -0.0935411125214563 ENSG00000162521 RBBP4
ENST00000460669 0.625951134543615 0.0767637182999277 -0.0979867028426224 ENSG00000162521 RBBP4
ENST00000482190 0.648219651476815 0.110725568497356 -0.0883605015237563 ENSG00000162521 RBBP4
ENST00000373484 0.853823463913326 0.433603906049766 -0.0295583444894178 ENSG00000162520 SYNC
ENST00000409190 0.977155088345557 0.861089134151452 -0.00771735332738353 ENSG00000162520 SYNC
ENST00000417633 0.945873369557595 0.704718325437386 0.0278720017556296 ENSG00000162520 SYNC
ENST00000426909 0.981692562692374 0.880968831997633 0.0116046672463534 ENSG00000162520 SYNC
ENST00000401073 0.95653313185163 0.758189407019063 0.0177033355237704 ENSG00000162522 KIAA1522
ENST00000373481 0.913008627845619 0.588191707062468 -0.0355881754461151 ENSG00000162522 KIAA1522
ENST00000294521 0.841441151703693 0.403505267995993 -0.0757627735034728 ENSG00000162522 KIAA1522
ENST00000373480 0.913801498380127 0.590937842834993 -0.039073302288295 ENSG00000162522 KIAA1522
ENST00000469100 0.948448682483193 0.717401247844899 0.0236487444729585 ENSG00000134684 YARS
ENST00000373477 0.82199644516805 0.360528629774731 -0.0359758907051901 ENSG00000134684 YARS
ENST00000490826 0.97484398050847 0.853158615796547 0.0128320060542305 ENSG00000134684 YARS
ENST00000487404 0.991608934679273 0.94182255006993 -0.00429619318447614 ENSG00000134684 YARS
ENST00000478828 0.848746798954801 0.421994222060688 -0.0475930441590148 ENSG00000134684 YARS
ENST00000481895 0.761594150677823 0.251970397355349 -0.0561372946462811 ENSG00000134684 YARS
ENST00000466052 0.624327876244461 0.050672330289374 -0.150286073975385 ENSG00000134684 YARS
ENST00000470377 0.643610485431427 0.101849370078738 -0.136675985731664 ENSG00000134684 YARS
ENST00000472692 0.992704100748953 0.949439314680196 -0.00484322584732873 ENSG00000134684 YARS
ENST00000530710 0.959101148796244 0.770217169364907 0.0210613574358554 ENSG00000116497 S100PBP
ENST00000373476 0.89906629179479 0.549609632451393 -0.0340043232543145 ENSG00000116497 S100PBP
ENST00000373475 0.841247039657661 0.402175253982775 -0.0457021904916576 ENSG00000116497 S100PBP
ENST00000531123 0.974400599243992 0.850899290269923 -0.01156964426833 ENSG00000116497 S100PBP
ENST00000398243 0.866779554954218 0.469742962546828 -0.0484016378752086 ENSG00000116497 S100PBP
ENST00000356689 0.891858437645763 0.529988662286444 -0.0409350014580947 ENSG00000116497 S100PBP
ENST00000526230 0.974400599243992 0.85060070088258 0.0153061273226666 ENSG00000116497 S100PBP
ENST00000531256 0.907392741360959 0.573301880783763 0.0442801582277888 ENSG00000116497 S100PBP
ENST00000482212 0.957902018491834 0.764833663649616 0.0237266921486358 ENSG00000116497 S100PBP
ENST00000470896 0.981658413303016 0.88076713398198 0.0113399905460772 ENSG00000121905 HPCA
ENST00000329151 0.982668073498389 0.886894942079569 0.010771162588116 ENSG00000121900 TMEM54
ENST00000373463 0.982668073498389 0.887153001553585 0.010733105352071 ENSG00000121900 TMEM54
ENST00000474144 0.982668073498389 0.887153001553585 0.010733105352071 ENSG00000121900 TMEM54
ENST00000475208 0.981692562692374 0.881268987986736 0.0113079755603143 ENSG00000121900 TMEM54
ENST00000373456 0.991326548422541 0.940311281540241 0.00558453596245663 ENSG00000116514 RNF19B
ENST00000356990 0.991326548422541 0.940384080890109 0.00557729622370803 ENSG00000116514 RNF19B
ENST00000235150 0.99740857699377 0.980881375841751 0.00179342891703601 ENSG00000116514 RNF19B
ENST00000427524 0.651014892481903 0.115565632178843 -0.0522077114967734 ENSG00000236065 RP1-117O3.2
ENST00000373449 0.695032473700697 0.167981515210107 -0.0458352812540678 ENSG00000004455 AK2
ENST00000548033 0.675208223269019 0.145415624795089 -0.0507009704261289 ENSG00000004455 AK2
ENST00000482191 0.937781761518629 0.674801778458587 -0.0235628690755032 ENSG00000004455 AK2
ENST00000491241 0.854592902556304 0.438475495978923 -0.0454164098693432 ENSG00000004455 AK2
ENST00000467905 0.788844449695878 0.301797836336176 -0.0394324918174591 ENSG00000004455 AK2
ENST00000354858 0.765394254776701 0.261933046025092 -0.0496677142153826 ENSG00000004455 AK2
ENST00000480134 0.765394254776701 0.261985100741528 -0.0496673615119991 ENSG00000004455 AK2
ENST00000550338 0.776153871333355 0.280258595777736 -0.0486224247792374 ENSG00000004455 AK2
ENST00000469238 0.756433359298514 0.245668629760381 -0.0656331603982201 ENSG00000004455 AK2
ENST00000466029 0.732424074999609 0.209312333332472 -0.070976358179271 ENSG00000004455 AK2
ENST00000487289 0.740479495757756 0.222306688237697 -0.0604443935979075 ENSG00000004455 AK2
ENST00000548559 0.765276638207351 0.260921902529369 -0.0617862035927846 ENSG00000004455 AK2
ENST00000551979 0.939728936642685 0.680139164353902 -0.0241400189061702 ENSG00000004455 AK2
ENST00000294517 0.684574470116463 0.156277433037513 -0.115160768978203 ENSG00000142920 ADC
ENST00000481886 0.68443707363956 0.155392819925575 -0.11507365667126 ENSG00000142920 ADC
ENST00000475935 0.68443707363956 0.155392819925575 -0.11507365667126 ENSG00000142920 ADC
ENST00000471119 0.68443707363956 0.155392819925575 -0.11507365667126 ENSG00000142920 ADC
ENST00000398167 0.68443707363956 0.155396811954137 -0.115079758029354 ENSG00000142920 ADC
ENST00000373443 0.68443707363956 0.155392819925575 -0.11507365667126 ENSG00000142920 ADC
ENST00000484656 0.681789176188192 0.153028743959317 -0.117381384717562 ENSG00000142920 ADC
ENST00000373441 0.684616597945258 0.156612648020582 -0.117661157402504 ENSG00000142920 ADC
ENST00000478204 0.684574470116463 0.156248859283465 -0.118772108640026 ENSG00000142920 ADC
ENST00000291416 0.941782050117009 0.689557942654347 0.0313258937660432 ENSG00000116525 TRIM62
ENST00000543586 0.774427216020934 0.277658798076948 0.100998044407992 ENSG00000116525 TRIM62
ENST00000483388 0.918136968067461 0.605127058841845 -0.0313848819988843 ENSG00000160094 ZNF362
ENST00000539719 0.994028523452663 0.960867837856265 0.0021915584456793 ENSG00000160094 ZNF362
ENST00000490959 0.886622892721205 0.516992016521162 -0.0440793623464231 ENSG00000160094 ZNF362
ENST00000373428 0.955995900330144 0.756499064793663 0.0163179042021288 ENSG00000160094 ZNF362
ENST00000588828 0.762662279056165 0.254932276285047 -0.0633611134914783 ENSG00000225313 RP11-415J8.3
ENST00000457957 0.782327237590312 0.289885140940968 -0.05884534809473 ENSG00000225313 RP11-415J8.3
ENST00000587696 0.795994379762011 0.313386171753858 -0.0563416276085002 ENSG00000225313 RP11-415J8.3
ENST00000431992 0.85324313947301 0.432343955617187 -0.0351814150648162 ENSG00000134686 PHC2
ENST00000485928 0.876135256126909 0.493199876199994 -0.0304500815374852 ENSG00000134686 PHC2
ENST00000373418 0.874412300506084 0.488876700920734 -0.0307108966644183 ENSG00000134686 PHC2
ENST00000373422 0.869901506693527 0.476738709149877 -0.0315053599851178 ENSG00000134686 PHC2
ENST00000257118 0.85324313947301 0.432343955617187 -0.0351814150648162 ENSG00000134686 PHC2
ENST00000419414 0.974467864040849 0.851237409238219 -0.00917456803679769 ENSG00000134686 PHC2
ENST00000467894 0.924848866916898 0.625300676185012 -0.022979519707002 ENSG00000134686 PHC2
ENST00000373416 0.906471145230002 0.570694436993699 -0.0272580835760867 ENSG00000134686 PHC2
ENST00000486897 0.982668073498389 0.886391273841437 -0.00695720436468231 ENSG00000134686 PHC2
ENST00000493483 0.98224539087535 0.883854614651835 -0.00707733021356046 ENSG00000134686 PHC2
ENST00000473158 0.946150634489694 0.705872636880091 -0.0266377179484843 ENSG00000134686 PHC2
ENST00000484692 0.793464219010625 0.309338656515445 0.0967488332497668 ENSG00000134686 PHC2
ENST00000426886 0.810229936492928 0.339693400781872 -0.0588874346333064 ENSG00000163866 SMIM12
ENST00000521580 0.68027353702763 0.151616157185313 -0.0918351306156737 ENSG00000163866 SMIM12
ENST00000446026 0.832668069522401 0.383119795242235 -0.0569083611390033 ENSG00000163866 SMIM12
ENST00000456842 0.80665386822541 0.330936043599951 -0.0633426501657113 ENSG00000163866 SMIM12
ENST00000423898 0.790294641618584 0.303378352189858 -0.0687292661430445 ENSG00000163866 SMIM12
ENST00000417239 0.897894238971443 0.54692228236673 -0.0452070732695274 ENSG00000163866 SMIM12
ENST00000487874 0.906110810921231 0.569549707268408 0.0331702031297337 ENSG00000271741 RP11-244H3.4
ENST00000373340 0.965549510429022 0.807204716690611 0.0147482963906016 ENSG00000163867 ZMYM6
ENST00000493328 0.987287794914732 0.915985994730123 0.00672008986416103 ENSG00000163867 ZMYM6
ENST00000357182 0.902951305973174 0.558785672731541 0.0378417991154304 ENSG00000163867 ZMYM6
ENST00000417119 0.968870222228627 0.823189986928594 0.0160740986664905 ENSG00000197056 ZMYM1
ENST00000359858 0.867857375228427 0.472382755352579 -0.0469398513617325 ENSG00000197056 ZMYM1
ENST00000488455 0.863350172287667 0.458063079606854 -0.048728461000617 ENSG00000197056 ZMYM1
ENST00000475654 0.997038322700974 0.978932810056721 0.00193205852221026 ENSG00000197056 ZMYM1
ENST00000373329 0.867857375228427 0.472382755352579 -0.0469398513617325 ENSG00000197056 ZMYM1
ENST00000373330 0.871716627029162 0.482349494685046 -0.0458849654023822 ENSG00000197056 ZMYM1
ENST00000468598 0.623629141404763 0.000699184041719129 -0.234140407097008 ENSG00000116560 SFPQ
ENST00000460428 0.626663546847771 0.0779695943864862 -0.0895838449729429 ENSG00000116560 SFPQ
ENST00000470472 0.626663546847771 0.0780031402563158 -0.0855088258875926 ENSG00000116560 SFPQ
ENST00000466745 0.623629141404763 0.000435185471545518 -0.280996175470428 ENSG00000116560 SFPQ
ENST00000466213 0.558046611640457 0.000129810894816306 -0.304421753669849 ENSG00000116560 SFPQ
ENST00000490668 0.623629141404763 0.00346330917548008 -0.197554589069201 ENSG00000116560 SFPQ
ENST00000485365 0.623629141404763 0.00901862658468989 -0.178173350295367 ENSG00000116560 SFPQ
ENST00000357214 0.795441840355954 0.312673711899224 -0.0463921437922819 ENSG00000116560 SFPQ
ENST00000373297 0.952402548810259 0.738946242649021 0.0150417805007115 ENSG00000146463 ZMYM4
ENST00000314607 0.952402548810259 0.738946242649021 0.0150417805007115 ENSG00000146463 ZMYM4
ENST00000441447 0.625951134543615 0.0666399849226899 0.143285034379454 ENSG00000146463 ZMYM4
ENST00000457946 0.804819093199445 0.327293332609535 -0.0454672573328966 ENSG00000146463 ZMYM4
ENST00000325722 0.776321854697281 0.280659329995202 0.045305448228418 ENSG00000142687 KIAA0319L
ENST00000373266 0.962799452978105 0.789815973733667 -0.0145569599814571 ENSG00000142687 KIAA0319L
ENST00000426982 0.686892335522884 0.1585323836931 0.0611664117366753 ENSG00000142687 KIAA0319L
ENST00000461312 0.8139624971982 0.345894135739719 0.0669745227299684 ENSG00000142687 KIAA0319L
ENST00000485551 0.947171142134928 0.711436960010365 0.0190849477365264 ENSG00000142687 KIAA0319L
ENST00000440579 0.71886569387466 0.194119388765213 0.0700794379558422 ENSG00000142687 KIAA0319L
ENST00000431916 0.948651062523255 0.722279376036343 0.0262998607959557 ENSG00000142687 KIAA0319L
ENST00000482929 0.625951134543615 0.0566530692968056 0.113954867980747 ENSG00000142687 KIAA0319L
ENST00000478463 0.672372865068954 0.140278889013932 0.0963804286125934 ENSG00000142687 KIAA0319L
ENST00000470388 0.672372865068954 0.140210961234421 0.0963763192895256 ENSG00000142687 KIAA0319L
ENST00000492888 0.625951134543615 0.0634575603377451 0.125385802869108 ENSG00000142687 KIAA0319L
ENST00000469892 0.623629141404763 0.0479693199581849 0.137869090874007 ENSG00000142687 KIAA0319L
ENST00000494948 0.623629141404763 0.00634968237320606 0.195862635583352 ENSG00000142687 KIAA0319L
ENST00000476329 0.855694034022809 0.440230668534455 0.0678514419135056 ENSG00000142687 KIAA0319L
ENST00000373253 0.966242742827845 0.809749809496018 -0.0134824124391169 ENSG00000020129 NCDN
ENST00000356090 0.948248914364202 0.716733411648321 -0.0203571996195521 ENSG00000020129 NCDN
ENST00000373243 0.948651062523255 0.723938415562282 -0.0198175193396317 ENSG00000020129 NCDN
ENST00000459931 0.998094608540391 0.98862340894951 -0.00112606822469181 ENSG00000020129 NCDN
ENST00000437806 0.944779763417078 0.699011724398913 0.0319578442536548 ENSG00000020129 NCDN
ENST00000423723 0.995601478062311 0.970690607327635 0.00267391309027281 ENSG00000020129 NCDN
ENST00000373235 0.684574470116463 0.156158817804276 -0.130176602893063 ENSG00000116819 TFAP2E
ENST00000373237 0.961484938819055 0.783987183402843 0.0132852363298839 ENSG00000126067 PSMB2
ENST00000270815 0.990474115457581 0.936651614842801 0.00380007545088124 ENSG00000142686 C1orf216
ENST00000251195 0.88762095781795 0.519144744708769 -0.0364015847813971 ENSG00000092853 CLSPN
ENST00000318121 0.840219551115689 0.398845602264652 -0.0491409805494547 ENSG00000092853 CLSPN
ENST00000373220 0.840219551115689 0.398845602264652 -0.0491409805494547 ENSG00000092853 CLSPN
ENST00000520551 0.840219551115689 0.398845602264652 -0.0491409805494547 ENSG00000092853 CLSPN
ENST00000373210 0.947572563647978 0.712735766251198 -0.0175988459021772 ENSG00000134698 AGO4
ENST00000373206 0.992827804069567 0.95138342160003 0.00405724502284387 ENSG00000092847 AGO1
ENST00000373204 0.759549135269898 0.249234843410359 -0.0637074182406432 ENSG00000092847 AGO1
ENST00000373191 0.766355686366894 0.263497243354482 0.0804694467476691 ENSG00000126070 AGO3
ENST00000246314 0.625951134543615 0.0702032729810158 0.144305577295563 ENSG00000126070 AGO3
ENST00000373178 0.96017175554957 0.77585926934463 0.0242847174272854 ENSG00000116863 ADPRHL2
ENST00000373166 0.795579138852843 0.312965481900508 -0.0501097487519974 ENSG00000054116 TRAPPC3
ENST00000462715 0.755220363726766 0.243896058293688 -0.062000791141496 ENSG00000054116 TRAPPC3
ENST00000373163 0.820588277531418 0.358990333299445 -0.045615737753901 ENSG00000054116 TRAPPC3
ENST00000373162 0.867734871628135 0.472053334595401 -0.0358326151544856 ENSG00000054116 TRAPPC3
ENST00000469757 0.788844449695878 0.301335049593214 -0.0555821133779788 ENSG00000054116 TRAPPC3
ENST00000373159 0.860003699972086 0.449866460754237 -0.0423744242501349 ENSG00000054116 TRAPPC3
ENST00000497251 0.834921871648251 0.388435149388316 -0.0533602624231928 ENSG00000054116 TRAPPC3
ENST00000429533 0.981225029806537 0.879847087114882 -0.00752700123435689 ENSG00000116871 MAP7D1
ENST00000316156 0.697467755888248 0.170592542422673 -0.0521854532035345 ENSG00000116871 MAP7D1
ENST00000527764 0.961426576397268 0.783538007061356 0.0200834091377521 ENSG00000116871 MAP7D1
ENST00000373150 0.695639361816399 0.168400932810273 -0.0523487127633776 ENSG00000116871 MAP7D1
ENST00000373151 0.695639361816399 0.168428292029828 -0.0523493533314318 ENSG00000116871 MAP7D1
ENST00000530729 0.970312002777114 0.829818841933638 0.0131930118477429 ENSG00000116871 MAP7D1
ENST00000462118 0.987901581164002 0.923889186937446 0.00657717077378554 ENSG00000116871 MAP7D1
ENST00000474796 0.832554490807735 0.382351525973298 -0.0498191548400572 ENSG00000116871 MAP7D1
ENST00000530975 0.624327876244461 0.0505144743988095 -0.13161352680059 ENSG00000116871 MAP7D1
ENST00000487131 0.629395212782507 0.0840232286750452 -0.106084541632868 ENSG00000116871 MAP7D1
ENST00000373148 0.693107932815929 0.165881477454027 -0.0644765755802266 ENSG00000116871 MAP7D1
ENST00000532131 0.806579538560961 0.330827235922559 -0.0553057136460628 ENSG00000116871 MAP7D1
ENST00000487114 0.839076739714604 0.397187745661251 -0.047711928523178 ENSG00000116871 MAP7D1
ENST00000354618 0.635604514261509 0.0936110673098276 -0.069631028163247 ENSG00000054118 THRAP3
ENST00000469141 0.675449603684472 0.145845071696863 -0.0621620455938144 ENSG00000054118 THRAP3
ENST00000478853 0.979036910712968 0.869358037970418 0.0110581736796812 ENSG00000054118 THRAP3
ENST00000466743 0.896149586004672 0.542744271126412 -0.0489704832571082 ENSG00000054118 THRAP3
ENST00000480549 0.953152347009578 0.745845548484418 0.0209624119356196 ENSG00000214193 SH3D21
ENST00000474766 0.804379921737808 0.326289509373325 0.0746528045954019 ENSG00000214193 SH3D21
ENST00000270824 0.861698637206331 0.454072094866155 0.0597805972282027 ENSG00000142694 EVA1B
ENST00000490466 0.835519032810215 0.389308154164183 0.0718440304509806 ENSG00000142694 EVA1B
ENST00000359297 0.959262587957181 0.771011545869021 0.0172681447580877 ENSG00000196182 STK40
ENST00000373129 0.916445148183422 0.599236886417133 0.0301618284453423 ENSG00000196182 STK40
ENST00000373130 0.916445148183422 0.599236886417133 0.0301618284453423 ENSG00000196182 STK40
ENST00000373132 0.916445148183422 0.599236886417133 0.0301618284453423 ENSG00000196182 STK40
ENST00000482458 0.81051755190472 0.340190800929839 0.0851710182546412 ENSG00000196182 STK40
ENST00000476041 0.988637554086723 0.927098954749779 -0.00715729475355065 ENSG00000181817 LSM10
ENST00000315732 0.995506130793342 0.969747860400138 -0.00300558771237164 ENSG00000181817 LSM10
ENST00000373116 0.945524812051655 0.703395338488191 -0.0226595521268535 ENSG00000116898 MRPS15
ENST00000488606 0.861698637206331 0.45393412289831 -0.0592469428381042 ENSG00000116898 MRPS15
ENST00000462067 0.948651062523255 0.721354609532183 -0.0212143751200492 ENSG00000116898 MRPS15
ENST00000373075 0.986510168079489 0.911915837355739 -0.00607895409904856 ENSG00000163875 MEAF6
ENST00000296214 0.992704100748953 0.948577145083752 -0.00361024509412367 ENSG00000163875 MEAF6
ENST00000373074 0.990886065867361 0.939114200442388 0.00433141387866893 ENSG00000163875 MEAF6
ENST00000475828 0.998880155872097 0.993192818148383 0.000481238984463861 ENSG00000163875 MEAF6
ENST00000487788 0.997756535225078 0.986959969860059 -0.00092197254002611 ENSG00000163875 MEAF6
ENST00000373073 0.988664086475024 0.928692003471487 -0.00535870228502063 ENSG00000163875 MEAF6
ENST00000487792 0.987895332342616 0.923557950313781 -0.00600484658378252 ENSG00000163875 MEAF6
ENST00000448519 0.987880803787218 0.923422809225649 -0.00636224939386124 ENSG00000163875 MEAF6
ENST00000485039 0.958804781235738 0.768541939207613 -0.0229603648432022 ENSG00000163875 MEAF6
ENST00000296215 0.992827804069567 0.95153347713799 0.00493611283624077 ENSG00000163877 SNIP1
ENST00000373062 0.644455890478369 0.104906160389307 0.0751362821440269 ENSG00000134697 GNL2
ENST00000462812 0.818606868079075 0.354930606613249 0.0635819293417759 ENSG00000134697 GNL2
ENST00000358011 0.626820181418514 0.0808203327143316 -0.159226115292632 ENSG00000116922 C1orf109
ENST00000494120 0.626820181418514 0.0807043444555758 -0.156990066876997 ENSG00000116922 C1orf109
ENST00000373055 0.984498277079064 0.897965129607214 -0.00851464942640635 ENSG00000134690 CDCA8
ENST00000327331 0.984498277079064 0.897965129607214 -0.00851464942640635 ENSG00000134690 CDCA8
ENST00000373044 0.623629141404763 0.0299652784655128 -0.161896314832432 ENSG00000196449 YRDC
ENST00000373043 0.958804781235738 0.768059509155652 -0.0239277631030465 ENSG00000197982 C1orf122
ENST00000419397 0.984439306305698 0.896732658302759 0.0118132891813463 ENSG00000197982 C1orf122
ENST00000468084 0.969463191274669 0.825291392518107 -0.0184047909919357 ENSG00000197982 C1orf122
ENST00000373042 0.910921581521483 0.583431450761933 0.0484625651289369 ENSG00000197982 C1orf122
ENST00000446260 0.930049186209893 0.642434033806079 0.0412472566655131 ENSG00000197982 C1orf122
ENST00000373036 0.991382722739232 0.940466265478676 0.00422991558183046 ENSG00000188786 MTF1
ENST00000373027 0.865116049183024 0.465029695291729 -0.0398532424667075 ENSG00000204084 INPP5B
ENST00000373023 0.874971247409009 0.49054776347349 -0.0365966689683727 ENSG00000204084 INPP5B
ENST00000373026 0.925470233063868 0.628081964812842 -0.0264991461848839 ENSG00000204084 INPP5B
ENST00000373024 0.925470233063868 0.628458424607959 -0.026435552425436 ENSG00000204084 INPP5B
ENST00000458109 0.623629141404763 0.0124428990918104 -0.218535713234484 ENSG00000204084 INPP5B
ENST00000373019 0.841247039657661 0.402281189151541 -0.0348609156773165 ENSG00000183431 SF3A3
ENST00000448721 0.954719432738858 0.751469442347081 -0.0134836688830823 ENSG00000183431 SF3A3
ENST00000460925 0.973837796671507 0.847504920586392 -0.0138597374130922 ENSG00000183431 SF3A3
ENST00000489537 0.984968718494554 0.900815643057033 -0.00638733572979101 ENSG00000183431 SF3A3
ENST00000461869 0.971284044762625 0.837166993322977 -0.0103661532945513 ENSG00000183431 SF3A3
ENST00000470585 0.936952384781972 0.668254801849641 -0.021882028005402 ENSG00000183431 SF3A3
ENST00000462258 0.86383613432297 0.460226145568623 -0.0411226434865297 ENSG00000183431 SF3A3
ENST00000483182 0.991881822897813 0.942606256989025 -0.00511490301665991 ENSG00000183520 UTP11L
ENST00000486563 0.874461534540306 0.489362005440191 0.0588598034405162 ENSG00000183520 UTP11L
ENST00000373014 0.964075037583837 0.795291338272178 -0.0155676936141882 ENSG00000183520 UTP11L
ENST00000537711 0.966255791132472 0.810662256491906 -0.014432506250262 ENSG00000183520 UTP11L
ENST00000488453 0.964075037583837 0.797656868050276 -0.0171081614560417 ENSG00000183520 UTP11L
ENST00000373001 0.876948892243213 0.494610321897345 -0.0379461042761464 ENSG00000116954 RRAGC
ENST00000474456 0.814720891489321 0.348437183879458 -0.0858909749225759 ENSG00000116954 RRAGC
ENST00000493015 0.928658409595776 0.640025177167888 -0.0366625899862753 ENSG00000116954 RRAGC
ENST00000433671 0.88427732820741 0.512736519922871 -0.0413447076006021 ENSG00000228436 RP5-864K19.4
ENST00000456813 0.827404653299426 0.370844063994859 -0.0581711899125414 ENSG00000228436 RP5-864K19.4
ENST00000397572 0.828999027195732 0.374993485039356 -0.0593839517677431 ENSG00000214114 MYCBP
ENST00000494695 0.988679446565985 0.928874006448917 0.00683927252431844 ENSG00000214114 MYCBP
ENST00000495043 0.992012552088785 0.944155957923143 -0.00536063447152498 ENSG00000214114 MYCBP
ENST00000489803 0.874244560060406 0.488442848924632 -0.0525663194684566 ENSG00000214114 MYCBP
ENST00000454994 0.874367607923011 0.488663145644314 -0.0525642727819179 ENSG00000131233 GJA9
ENST00000489575 0.874367607923011 0.488663145644314 -0.0525642727819179 ENSG00000214114 MYCBP
ENST00000465771 0.987880803787218 0.921684468518308 -0.00814431154329206 ENSG00000214114 MYCBP
ENST00000432648 0.782327237590312 0.290065821268152 -0.052173997923747 ENSG00000174574 AKIRIN1
ENST00000446189 0.815920766356933 0.350122943428524 -0.0493757530595491 ENSG00000174574 AKIRIN1
ENST00000372984 0.801258165574104 0.321582228464773 -0.05160764382475 ENSG00000174574 AKIRIN1
ENST00000531822 0.918222185685925 0.606179630297409 0.0322490412711766 ENSG00000174574 AKIRIN1
ENST00000372967 0.986510168079489 0.911989858936267 0.00699803192009607 ENSG00000168653 NDUFS5
ENST00000372969 0.986510168079489 0.911989858936267 0.00699803192009607 ENSG00000168653 NDUFS5
ENST00000545844 0.914559909260143 0.593316991373153 -0.0219417982573223 ENSG00000127603 MACF1
ENST00000567887 0.914976052485575 0.594395909881506 -0.0218776055579062 ENSG00000127603 MACF1
ENST00000372915 0.914400374400985 0.592438170498045 -0.0219911937850031 ENSG00000127603 MACF1
ENST00000539005 0.914559909260143 0.593316991373153 -0.0219417982573223 ENSG00000127603 MACF1
ENST00000317713 0.914559909260143 0.593316991373153 -0.0219417982573223 ENSG00000127603 MACF1
ENST00000361689 0.914400374400985 0.592438170498045 -0.0219911937850031 ENSG00000127603 MACF1
ENST00000524432 0.74576568329992 0.230487975264774 0.076662621520601 ENSG00000127603 MACF1
ENST00000467673 0.625951134543615 0.0718941394190107 0.181753092389319 ENSG00000127603 MACF1
ENST00000564288 0.804462097020909 0.326556624474581 -0.0428286265765424 ENSG00000127603 MACF1
ENST00000496804 0.910594303786834 0.581987319607907 -0.0319774585265584 ENSG00000127603 MACF1
ENST00000530262 0.938152184814625 0.675811602582441 -0.0212927703720655 ENSG00000127603 MACF1
ENST00000476350 0.988658546667404 0.927885079901607 -0.00484177731337403 ENSG00000127603 MACF1
ENST00000372925 0.801276611841054 0.321836869248331 -0.0452143356965572 ENSG00000127603 MACF1
ENST00000289893 0.767074047820435 0.264743913048818 -0.0513596043700933 ENSG00000127603 MACF1
ENST00000530275 0.638196568667214 0.0969548006364317 -0.108538320711886 ENSG00000255103 KIAA0754
ENST00000482035 0.988658546667404 0.927471236994157 0.00634904537493533 ENSG00000127603 MACF1
ENST00000473843 0.734054573375354 0.213474863082759 -0.112360329901071 ENSG00000127603 MACF1
ENST00000469490 0.926840514467814 0.63539826255523 -0.0308889464567904 ENSG00000127603 MACF1
ENST00000360115 0.774427216020934 0.277812282328012 -0.0666583480130435 ENSG00000127603 MACF1
ENST00000497964 0.832610408904535 0.382845974843337 -0.0663420544720023 ENSG00000127603 MACF1
ENST00000446276 0.665361022909041 0.133979667377958 -0.0937807163480704 ENSG00000127603 MACF1
ENST00000442046 0.76687138316678 0.263937886689774 -0.0708412859241521 ENSG00000127603 MACF1
ENST00000422234 0.948139518480315 0.71511316992094 -0.030019267072115 ENSG00000127603 MACF1
ENST00000462496 0.947599526598996 0.713306355007479 -0.0301886879323646 ENSG00000127603 MACF1
ENST00000496360 0.846664293255041 0.41342486879248 -0.0638707366238579 ENSG00000127603 MACF1
ENST00000497807 0.790734911331334 0.304862944993253 -0.0747771051134112 ENSG00000127603 MACF1
ENST00000482028 0.909554604563632 0.578938829697764 0.0486655394216102 ENSG00000090621 PABPC4
ENST00000372856 0.979836934283779 0.871921351504758 -0.00573833996142468 ENSG00000090621 PABPC4
ENST00000372857 0.980380671380275 0.875868989988353 -0.00555476526498805 ENSG00000090621 PABPC4
ENST00000372858 0.987728262923553 0.918904849107403 -0.00371670503678632 ENSG00000090621 PABPC4
ENST00000372862 0.988172607178778 0.924915649059287 -0.00338278352103596 ENSG00000090621 PABPC4
ENST00000468476 0.810099791606574 0.338989371479168 0.054293523686552 ENSG00000090621 PABPC4
ENST00000437136 0.854604359449077 0.438592697130945 0.0445080257211067 ENSG00000090621 PABPC4
ENST00000492468 0.781133727067297 0.2878634033757 0.0637197830273492 ENSG00000090621 PABPC4
ENST00000530186 0.864704791672856 0.462726824129145 0.0662123295647401 ENSG00000090621 PABPC4
ENST00000421687 0.925050463060493 0.625775452099791 -0.0188522569913749 ENSG00000090621 PABPC4
ENST00000484555 0.900730605768434 0.554876137746012 0.0481522908787205 ENSG00000090621 PABPC4
ENST00000525045 0.932110427288794 0.650380456454382 0.0273823313115143 ENSG00000090621 PABPC4
ENST00000527718 0.974528648940458 0.851482566215144 0.00827905070244173 ENSG00000090621 PABPC4
ENST00000477556 0.83142373353664 0.380437715669323 0.067947827644015 ENSG00000090621 PABPC4
ENST00000483770 0.913119643252634 0.588434180072896 0.0410353950323863 ENSG00000090621 PABPC4
ENST00000525669 0.987880803787218 0.920018329155345 0.00481467586694173 ENSG00000090621 PABPC4
ENST00000470443 0.876135256126909 0.493307871330407 -0.0270130788751484 ENSG00000090621 PABPC4
ENST00000415255 0.832672112522833 0.383188008032264 -0.0355357159245637 ENSG00000228060 RP11-69E11.8
ENST00000513632 0.979983975557385 0.872937704380491 -0.00941058513755232 ENSG00000090621 PABPC4
ENST00000525751 0.647758378189982 0.109369554062397 -0.0831140779587767 ENSG00000090621 PABPC4
ENST00000474378 0.699838036594585 0.172684677288211 -0.0664770856915396 ENSG00000090621 PABPC4
ENST00000529216 0.644703660843876 0.10669698343309 -0.0842655522658675 ENSG00000090621 PABPC4
ENST00000492519 0.659917671518276 0.124529825997502 -0.0894000029616209 ENSG00000090621 PABPC4
ENST00000451091 0.992012552088785 0.944274677935756 0.00357502072272281 ENSG00000090621 PABPC4
ENST00000531243 0.991557983711198 0.941027134942168 0.00471826493644268 ENSG00000090621 PABPC4
ENST00000470018 0.873132840555585 0.48642235482757 -0.0592622913926679 ENSG00000084072 PPIE
ENST00000324379 0.970307538957634 0.829162897897572 -0.015759745616353 ENSG00000084072 PPIE
ENST00000356511 0.966242742827845 0.810108357397929 -0.0170754878227023 ENSG00000084072 PPIE
ENST00000495526 0.974561555403463 0.851736106373997 -0.0136750289296263 ENSG00000084072 PPIE
ENST00000482751 0.974561555403463 0.851736106373997 -0.0136750289296263 ENSG00000084072 PPIE
ENST00000372830 0.966242742827845 0.810108357397929 -0.0170754878227023 ENSG00000084072 PPIE
ENST00000497370 0.952552253211554 0.74028541733176 -0.0247618687687746 ENSG00000084072 PPIE
ENST00000372835 0.969885324469959 0.826867207980298 -0.0161692044600434 ENSG00000084072 PPIE
ENST00000470213 0.96054661847865 0.779166651833809 -0.0208156155074752 ENSG00000084072 PPIE
ENST00000474804 0.912245948846869 0.586642272740009 -0.0411668836344521 ENSG00000084072 PPIE
ENST00000475350 0.974561555403463 0.851736106373997 -0.0136750289296263 ENSG00000084072 PPIE
ENST00000480169 0.83001632639587 0.376570840788507 -0.0744101474056837 ENSG00000084072 PPIE
ENST00000441669 0.771195176483547 0.271582647905938 0.0781494723412039 ENSG00000043514 TRIT1
ENST00000462797 0.771195176483547 0.271582647905938 0.0781494723412039 ENSG00000043514 TRIT1
ENST00000316891 0.771195176483547 0.271582647905938 0.0781494723412039 ENSG00000043514 TRIT1
ENST00000372818 0.771195176483547 0.271582647905938 0.0781494723412039 ENSG00000043514 TRIT1
ENST00000495175 0.771100311126671 0.271074752037061 0.07941202343217 ENSG00000043514 TRIT1
ENST00000491865 0.767016216640217 0.26453503905524 0.0806627392765277 ENSG00000043514 TRIT1
ENST00000537223 0.739837502816452 0.22150766803528 0.0894340892844135 ENSG00000043514 TRIT1
ENST00000537440 0.739837502816452 0.22150766803528 0.0894340892844135 ENSG00000043514 TRIT1
ENST00000541099 0.739837502816452 0.22150766803528 0.0894340892844135 ENSG00000043514 TRIT1
ENST00000545233 0.739837502816452 0.22150766803528 0.0894340892844135 ENSG00000043514 TRIT1
ENST00000492612 0.825772794795173 0.367902549088777 0.0690858885790376 ENSG00000043514 TRIT1
ENST00000489945 0.844046450122672 0.408747106220521 0.0655940412476405 ENSG00000043514 TRIT1
ENST00000486825 0.762628091329567 0.253476509104345 0.0908734639265214 ENSG00000043514 TRIT1
ENST00000372797 0.719074765965619 0.1944098384622 -0.0365681412600316 ENSG00000131236 CAP1
ENST00000372802 0.718449405099217 0.193836127727373 -0.0365628065593479 ENSG00000131236 CAP1
ENST00000449311 0.86383613432297 0.460307217385584 -0.0266277503444985 ENSG00000131236 CAP1
ENST00000421589 0.863917089537352 0.460802889247434 -0.0264185727998944 ENSG00000131236 CAP1
ENST00000414893 0.832951880917957 0.384615819327022 -0.0287627573689877 ENSG00000131236 CAP1
ENST00000414281 0.862918252256903 0.457598827175103 -0.0266136777632923 ENSG00000131236 CAP1
ENST00000420216 0.842926823255565 0.405888842834083 -0.0299200238092753 ENSG00000131236 CAP1
ENST00000372792 0.745187996607711 0.229917357528971 -0.0336464182828659 ENSG00000131236 CAP1
ENST00000372798 0.761681136124806 0.252032478533522 -0.0325968356077542 ENSG00000131236 CAP1
ENST00000340450 0.715075912449069 0.189439808413966 -0.0370325582732963 ENSG00000131236 CAP1
ENST00000372805 0.695032473700697 0.168031800382854 -0.0390512457154002 ENSG00000131236 CAP1
ENST00000435719 0.838552844546409 0.395650916781393 -0.0294160097520805 ENSG00000131236 CAP1
ENST00000427843 0.819674282219698 0.356977510077127 -0.0326152016404608 ENSG00000131236 CAP1
ENST00000417287 0.841247039657661 0.402260858412614 -0.0300451660885308 ENSG00000131236 CAP1
ENST00000424977 0.859734178869839 0.448564339056813 -0.0271568293645904 ENSG00000131236 CAP1
ENST00000446031 0.843615868573235 0.407211413731241 -0.042265907910741 ENSG00000131236 CAP1
ENST00000479759 0.776153871333355 0.280249401687074 -0.0377048130531033 ENSG00000131236 CAP1
ENST00000461993 0.807676154511911 0.333062213941277 -0.0342013538103849 ENSG00000131236 CAP1
ENST00000494114 0.715399862056322 0.189789749894502 -0.0589282436360561 ENSG00000131236 CAP1
ENST00000433473 0.984968718494554 0.903737204577817 0.0054509189281746 ENSG00000131238 PPT1
ENST00000529905 0.99466472003054 0.964851263594966 0.00201300594459166 ENSG00000131238 PPT1
ENST00000530704 0.917484161736937 0.603038225171398 0.0274893374161753 ENSG00000131238 PPT1
ENST00000372775 0.934656390434673 0.661009068628295 -0.0316417526014144 ENSG00000131238 PPT1
ENST00000449045 0.918271349520049 0.606662661882873 0.0283000564510815 ENSG00000131238 PPT1
ENST00000439754 0.971890505818667 0.839864106274314 -0.0120677111038507 ENSG00000131238 PPT1
ENST00000530076 0.979182546384084 0.870081601552334 0.0111325733809569 ENSG00000131238 PPT1
ENST00000527311 0.894992051374643 0.539533323943786 0.0349800871207835 ENSG00000131238 PPT1
ENST00000372779 0.846253594496364 0.412861017157779 0.0497196348928802 ENSG00000131238 PPT1
ENST00000526547 0.83729233940887 0.392965462449666 0.0619605189575598 ENSG00000131238 PPT1
ENST00000372771 0.88985024512621 0.523768699182764 0.0326030244511716 ENSG00000117000 RLF
ENST00000372759 0.625951134543615 0.0673764346466648 -0.0761458377639282 ENSG00000084073 ZMPSTE24
ENST00000479131 0.785553845825778 0.296111785702726 -0.074152139914484 ENSG00000084073 ZMPSTE24
ENST00000472583 0.823448002197912 0.362704909825867 -0.0607568665140263 ENSG00000084073 ZMPSTE24
ENST00000474142 0.623629141404763 0.0289966956045192 -0.179592223679114 ENSG00000084073 ZMPSTE24
ENST00000435168 0.647594027759689 0.109160861693049 -0.12630939345256 ENSG00000084070 SMAP2
ENST00000372718 0.641208327867531 0.0986969319167139 -0.103869991851061 ENSG00000084070 SMAP2
ENST00000372708 0.684691016290332 0.156804894079681 -0.0948553932236261 ENSG00000084070 SMAP2
ENST00000539317 0.684100632001997 0.15497573743116 -0.105794368233793 ENSG00000084070 SMAP2
ENST00000467203 0.783233116321946 0.291889301488125 0.0728285525133248 ENSG00000066136 NFYC
ENST00000424419 0.730283190239175 0.207214797695922 0.0771065427337643 ENSG00000066136 NFYC
ENST00000427410 0.769327435649106 0.268563286826035 0.060478081648127 ENSG00000066136 NFYC
ENST00000447388 0.762662279056165 0.253729214426722 0.0615062534821752 ENSG00000066136 NFYC
ENST00000425457 0.769298570459016 0.268287480762425 0.0607209171047907 ENSG00000066136 NFYC
ENST00000453631 0.774491211565545 0.278180221657551 0.0774780276249381 ENSG00000066136 NFYC
ENST00000456393 0.764740517482092 0.259453392209657 0.0608705008854947 ENSG00000066136 NFYC
ENST00000372654 0.796028713680391 0.3134576960567 0.0559188789251738 ENSG00000066136 NFYC
ENST00000534399 0.765243410105247 0.260486794752411 0.0868930796545671 ENSG00000066136 NFYC
ENST00000372653 0.756252842640957 0.245320640843874 0.0643979509757623 ENSG00000066136 NFYC
ENST00000372669 0.740727320561229 0.223251132521103 0.0767803738737534 ENSG00000066136 NFYC
ENST00000372652 0.66138228465359 0.128029409250147 0.08891900871562 ENSG00000066136 NFYC
ENST00000372651 0.625951134543615 0.0748094344303554 0.107552697368481 ENSG00000066136 NFYC
ENST00000440226 0.84963241620275 0.424370750769795 0.052324748278425 ENSG00000066136 NFYC
ENST00000416859 0.894860365919812 0.538992991692105 0.0527410992965766 ENSG00000066136 NFYC
ENST00000308733 0.863917089537352 0.460693033531334 0.0490634822999566 ENSG00000066136 NFYC
ENST00000414185 0.978779810541688 0.868684617494704 0.0128152273311264 ENSG00000066136 NFYC
ENST00000372621 0.623629141404763 0.0201110008625938 -0.109921559636629 ENSG00000171793 CTPS1
ENST00000541520 0.623629141404763 0.019066208995254 -0.113611184193565 ENSG00000171793 CTPS1
ENST00000470271 0.824288553505344 0.365502867308899 -0.0775207637888592 ENSG00000171793 CTPS1
ENST00000479480 0.652280203147551 0.117052046073829 -0.125873620636928 ENSG00000171793 CTPS1
ENST00000543104 0.711903074569836 0.186600095420613 -0.0971114224504252 ENSG00000171793 CTPS1
ENST00000372616 0.623629141404763 0.0240728855579035 -0.117615477456091 ENSG00000171793 CTPS1
ENST00000480420 0.625951134543615 0.0711667051725965 -0.159387175896 ENSG00000171793 CTPS1
ENST00000464283 0.635604514261509 0.0936266712070653 -0.140229873788182 ENSG00000171793 CTPS1
ENST00000463423 0.623629141404763 0.0422494688537515 -0.170893724738038 ENSG00000171793 CTPS1
ENST00000498694 0.625951134543615 0.0535043537808381 -0.147337563635457 ENSG00000171793 CTPS1
ENST00000456518 0.625951134543615 0.0660170046004708 0.123426642686005 ENSG00000010803 SCMH1
ENST00000397174 0.623629141404763 0.0447863903323945 0.132641978800443 ENSG00000010803 SCMH1
ENST00000402904 0.623629141404763 0.0447863903323945 0.132641978800443 ENSG00000010803 SCMH1
ENST00000361191 0.623629141404763 0.0442536586691101 0.132981241521235 ENSG00000010803 SCMH1
ENST00000361705 0.623629141404763 0.0442536586691101 0.132981241521235 ENSG00000010803 SCMH1
ENST00000397171 0.623629141404763 0.0442536586691101 0.132981241521235 ENSG00000010803 SCMH1
ENST00000372597 0.623629141404763 0.0374339644519361 0.151979373365971 ENSG00000010803 SCMH1
ENST00000372596 0.623629141404763 0.0374339644519361 0.151979373365971 ENSG00000010803 SCMH1
ENST00000337495 0.623629141404763 0.0374339644519361 0.151979373365971 ENSG00000010803 SCMH1
ENST00000326197 0.625951134543615 0.0622089153765417 0.123627510096973 ENSG00000010803 SCMH1
ENST00000372595 0.625951134543615 0.0518936531629482 0.129416844841286 ENSG00000010803 SCMH1
ENST00000372583 0.661085380889498 0.126407741517315 0.154405840727098 ENSG00000127124 HIVEP3
ENST00000372584 0.661085380889498 0.125356932670756 0.154679500112118 ENSG00000127124 HIVEP3
ENST00000247584 0.822181966223289 0.36085418513174 0.09808123082966 ENSG00000127124 HIVEP3
ENST00000429157 0.833422215859695 0.385611888362439 0.0928256080334322 ENSG00000127124 HIVEP3
ENST00000491442 0.623629141404763 0.0325159084968912 0.246877659126177 ENSG00000127124 HIVEP3
ENST00000489103 0.623629141404763 0.0332742318220993 0.269642835474645 ENSG00000127124 HIVEP3
ENST00000372571 0.67071249087984 0.13873462731573 -0.0894556586825522 ENSG00000198815 FOXJ3
ENST00000372572 0.824574373832904 0.365869952799574 0.038602784781264 ENSG00000198815 FOXJ3
ENST00000372573 0.819674282219698 0.357077596085379 0.0392906429091728 ENSG00000198815 FOXJ3
ENST00000361346 0.80973892551762 0.337490545681744 0.0409587047290927 ENSG00000198815 FOXJ3
ENST00000361776 0.80973892551762 0.337490545681744 0.0409587047290927 ENSG00000198815 FOXJ3
ENST00000545068 0.740954121863128 0.224022716855531 0.0529082745443669 ENSG00000198815 FOXJ3
ENST00000445886 0.623629141404763 0.0304983200103043 0.143003046149499 ENSG00000198815 FOXJ3
ENST00000372562 0.969313274742653 0.82458919872863 0.014816604148534 ENSG00000127125 PPCS
ENST00000455780 0.958253323965045 0.76567234655182 0.019557761416714 ENSG00000127125 PPCS
ENST00000472013 0.958253323965045 0.76567234655182 0.019557761416714 ENSG00000127125 PPCS
ENST00000372561 0.958253323965045 0.76567234655182 0.019557761416714 ENSG00000127125 PPCS
ENST00000372556 0.958253323965045 0.76567234655182 0.019557761416714 ENSG00000127125 PPCS
ENST00000471420 0.948248914364202 0.71664089867614 0.0248172669130618 ENSG00000127125 PPCS
ENST00000482168 0.971677609725752 0.838607903012272 0.0170882323665557 ENSG00000127125 PPCS
ENST00000469615 0.837093677716419 0.392644776980989 -0.074570941565845 ENSG00000127125 PPCS
ENST00000304979 0.96771813395603 0.818207319873005 0.014620066078418 ENSG00000171960 PPIH
ENST00000372550 0.99417494837504 0.962031946892257 0.00378073161217171 ENSG00000171960 PPIH
ENST00000440068 0.993813733967791 0.955723466840279 -0.00446019019570008 ENSG00000171960 PPIH
ENST00000455203 0.99774434384502 0.986468411302682 -0.00136883352813666 ENSG00000171960 PPIH
ENST00000461351 0.915730285840881 0.596256708107464 0.0414605621725581 ENSG00000171960 PPIH
ENST00000321358 0.925929090339547 0.632561349684824 0.013131024711455 ENSG00000065978 YBX1
ENST00000332220 0.993813733967791 0.956630969098998 0.00158510917806587 ENSG00000065978 YBX1
ENST00000436427 0.988468235270007 0.92611735720618 0.00275639180074882 ENSG00000065978 YBX1
ENST00000467957 0.940322919167013 0.683159575712001 -0.0135022093473263 ENSG00000065978 YBX1
ENST00000397054 0.99445312101856 0.963694225895519 -0.00266032477831425 ENSG00000117385 LEPRE1
ENST00000460031 0.99445312101856 0.963757407574956 -0.00265737149437122 ENSG00000117385 LEPRE1
ENST00000236040 0.99445312101856 0.963670068963094 -0.00266344162578635 ENSG00000117385 LEPRE1
ENST00000495874 0.99445312101856 0.963670068963094 -0.00266344162578635 ENSG00000117385 LEPRE1
ENST00000296388 0.99445312101856 0.963670068963094 -0.00266344162578635 ENSG00000117385 LEPRE1
ENST00000431412 0.901211653594278 0.556024735887114 -0.049992457149628 ENSG00000117385 LEPRE1
ENST00000372526 0.883831410021388 0.510244454376214 0.0542407561695178 ENSG00000117385 LEPRE1
ENST00000492956 0.824489753148932 0.365732554813479 0.0784464547535791 ENSG00000117385 LEPRE1
ENST00000426263 0.899453160116255 0.550303048337541 -0.040500830801032 ENSG00000117394 SLC2A1
ENST00000475162 0.744901040328717 0.229526417470062 -0.100069018444462 ENSG00000117394 SLC2A1
ENST00000431635 0.923672542165255 0.622113477140296 0.0261840008327164 ENSG00000117395 EBNA1BP2
ENST00000236051 0.925470233063868 0.628094069383308 0.0257355116285949 ENSG00000117395 EBNA1BP2
ENST00000463906 0.894906039132829 0.539269650055301 -0.0436507175023259 ENSG00000117395 EBNA1BP2
ENST00000491223 0.872229679468525 0.48429376099258 0.043473004002843 ENSG00000117395 EBNA1BP2
ENST00000472982 0.807542178004199 0.332691135871496 0.0616610045845235 ENSG00000117395 EBNA1BP2
ENST00000483082 0.77395264286465 0.274432212709045 0.0706959680883995 ENSG00000117395 EBNA1BP2
ENST00000461557 0.798923838330433 0.316964597870111 0.0653029980992449 ENSG00000117395 EBNA1BP2
ENST00000310955 0.998223335312803 0.989712936243172 0.000845846567048971 ENSG00000117399 CDC20
ENST00000372462 0.998223335312803 0.989765711683703 0.000841602757289234 ENSG00000117399 CDC20
ENST00000478882 0.787075347988864 0.298667650449407 0.0957883526660831 ENSG00000117399 CDC20
ENST00000372458 0.7907750148871 0.305113974968919 -0.047522206560259 ENSG00000066322 ELOVL1
ENST00000413844 0.7907750148871 0.305113974968919 -0.047522206560259 ENSG00000066322 ELOVL1
ENST00000468865 0.879843478519904 0.500802674881781 -0.0423525091757175 ENSG00000066322 ELOVL1
ENST00000464204 0.800337176189707 0.319898649187913 -0.0463766142036317 ENSG00000066322 ELOVL1
ENST00000470968 0.797258097754229 0.315088181396548 -0.0467525431253075 ENSG00000066322 ELOVL1
ENST00000487209 0.834921871648251 0.388369112549089 -0.0406893434574734 ENSG00000066322 ELOVL1
ENST00000470769 0.864119256368697 0.461018926151554 -0.035856308853536 ENSG00000066322 ELOVL1
ENST00000497569 0.919774511405662 0.610616247010553 -0.0255976848523755 ENSG00000066322 ELOVL1
ENST00000482302 0.846729864640974 0.41409678247312 -0.0414993391212568 ENSG00000066322 ELOVL1
ENST00000497050 0.840388489969991 0.399066718014002 -0.0429612686342777 ENSG00000066322 ELOVL1
ENST00000478481 0.917415200046446 0.602794532957721 -0.0396176534537584 ENSG00000066322 ELOVL1
ENST00000479439 0.96108180698338 0.781488806958742 -0.0147415509253023 ENSG00000066322 ELOVL1
ENST00000465321 0.932323714143223 0.653213591422262 -0.0228590815068287 ENSG00000066322 ELOVL1
ENST00000479686 0.965613534706887 0.807748747539084 -0.0128151812892296 ENSG00000066322 ELOVL1
ENST00000496932 0.949070482667255 0.725975001881624 -0.0187346499081686 ENSG00000066322 ELOVL1
ENST00000290663 0.784546117434237 0.293885133848801 -0.0722404695881981 ENSG00000159479 MED8
ENST00000372457 0.785061110958583 0.295126549975171 -0.0722686463496108 ENSG00000159479 MED8
ENST00000372455 0.688588073602258 0.161114243720057 -0.102433280705014 ENSG00000159479 MED8
ENST00000436713 0.628057012842936 0.0831214693572843 -0.143700480706509 ENSG00000229431 RP1-92O14.6
ENST00000473560 0.678376889888632 0.149299270046028 -0.116753570010945 ENSG00000159479 MED8
ENST00000357658 0.988403678128317 0.925636969783958 -0.00806445115804131 ENSG00000198198 SZT2
ENST00000406439 0.987880803787218 0.922877177809858 -0.00781084188646341 ENSG00000198198 SZT2
ENST00000562955 0.701316059152341 0.175447130150483 -0.0635278016964894 ENSG00000198198 SZT2
ENST00000470139 0.654843801626079 0.11921867240305 -0.141864914224068 ENSG00000198198 SZT2
ENST00000372442 0.650111373019418 0.113744619006021 -0.0839502665487215 ENSG00000198198 SZT2
ENST00000460536 0.848706331460725 0.42179802695688 -0.0585546257197334 ENSG00000198198 SZT2
ENST00000583037 0.92448075606793 0.624588711055032 0.0390631830808951 ENSG00000178922 HYI
ENST00000372425 0.92448075606793 0.624588711055032 0.0390631830808951 ENSG00000178922 HYI
ENST00000372433 0.925787730241892 0.631605975286394 0.0392738394306926 ENSG00000178922 HYI
ENST00000372434 0.911609550296661 0.585106321038249 0.0440398588010952 ENSG00000178922 HYI
ENST00000372430 0.93641464489587 0.666691775981689 0.0360621480352466 ENSG00000178922 HYI
ENST00000372432 0.92401907296919 0.622910983296715 0.0393161531471382 ENSG00000178922 HYI
ENST00000372427 0.927414451786469 0.637329645778435 0.037678657508409 ENSG00000178922 HYI
ENST00000486909 0.910553354127052 0.581773309850702 0.0444813267451005 ENSG00000178922 HYI
ENST00000372396 0.925470233063868 0.628225103157971 0.021204774771835 ENSG00000066135 KDM4A
ENST00000463151 0.910553354127052 0.581670346080851 -0.0424247558902351 ENSG00000066135 KDM4A
ENST00000485249 0.90644761256704 0.570303045026876 -0.0503998953337974 ENSG00000066135 KDM4A
ENST00000398804 0.885999106415672 0.515858985663573 0.0491930694029028 ENSG00000236200 KDM4A-AS1
ENST00000439057 0.865127760809507 0.46522814287944 0.0575167557717567 ENSG00000236200 KDM4A-AS1
ENST00000532911 0.623629141404763 0.0487537464728053 0.184863149706572 ENSG00000126091 ST3GAL3
ENST00000489897 0.635604514261509 0.0901755793561586 0.123465887252358 ENSG00000126091 ST3GAL3
ENST00000372374 0.635604514261509 0.0934430798807853 0.114705623380119 ENSG00000126091 ST3GAL3
ENST00000372375 0.635604514261509 0.0934430798807853 0.114705623380119 ENSG00000126091 ST3GAL3
ENST00000545417 0.635604514261509 0.0934430798807853 0.114705623380119 ENSG00000126091 ST3GAL3
ENST00000372377 0.635604514261509 0.0934430798807853 0.114705623380119 ENSG00000126091 ST3GAL3
ENST00000361392 0.635604514261509 0.0934430798807853 0.114705623380119 ENSG00000126091 ST3GAL3
ENST00000361400 0.635604514261509 0.0934430798807853 0.114705623380119 ENSG00000126091 ST3GAL3
ENST00000353126 0.635604514261509 0.0934430798807853 0.114705623380119 ENSG00000126091 ST3GAL3
ENST00000530154 0.625951134543615 0.0711354145960657 0.136312132303151 ENSG00000126091 ST3GAL3
ENST00000262915 0.635604514261509 0.0934430798807853 0.114705623380119 ENSG00000126091 ST3GAL3
ENST00000330208 0.635604514261509 0.0934430798807853 0.114705623380119 ENSG00000126091 ST3GAL3
ENST00000335430 0.635604514261509 0.0934430798807853 0.114705623380119 ENSG00000126091 ST3GAL3
ENST00000351035 0.635604514261509 0.0934430798807853 0.114705623380119 ENSG00000126091 ST3GAL3
ENST00000479383 0.623629141404763 0.0470571215772704 0.187962546564866 ENSG00000126091 ST3GAL3
ENST00000347631 0.635604514261509 0.0911134429101546 0.123096666892739 ENSG00000126091 ST3GAL3
ENST00000484868 0.625951134543615 0.0619434985138498 0.175544716236311 ENSG00000126091 ST3GAL3
ENST00000461066 0.623629141404763 0.0483220734045893 0.18649057756749 ENSG00000126091 ST3GAL3
ENST00000533997 0.626663546847771 0.0800760651929249 0.129283424856379 ENSG00000126091 ST3GAL3
ENST00000469715 0.626663546847771 0.0800760651929249 0.129283424856379 ENSG00000126091 ST3GAL3
ENST00000490541 0.626663546847771 0.0800760651929249 0.129283424856379 ENSG00000126091 ST3GAL3
ENST00000528371 0.626663546847771 0.0800760651929249 0.129283424856379 ENSG00000126091 ST3GAL3
ENST00000530581 0.626663546847771 0.0800760651929249 0.129283424856379 ENSG00000126091 ST3GAL3
ENST00000531816 0.626663546847771 0.0800760651929249 0.129283424856379 ENSG00000126091 ST3GAL3
ENST00000531993 0.626663546847771 0.0800760651929249 0.129283424856379 ENSG00000126091 ST3GAL3
ENST00000533212 0.626663546847771 0.0800760651929249 0.129283424856379 ENSG00000126091 ST3GAL3
ENST00000533933 0.626663546847771 0.0800760651929249 0.129283424856379 ENSG00000126091 ST3GAL3
ENST00000372369 0.626663546847771 0.0800760651929249 0.129283424856379 ENSG00000126091 ST3GAL3
ENST00000372372 0.626663546847771 0.0800760651929249 0.129283424856379 ENSG00000126091 ST3GAL3
ENST00000372368 0.626663546847771 0.0800760651929249 0.129283424856379 ENSG00000126091 ST3GAL3
ENST00000372367 0.626663546847771 0.0800760651929249 0.129283424856379 ENSG00000126091 ST3GAL3
ENST00000372366 0.626663546847771 0.0800760651929249 0.129283424856379 ENSG00000126091 ST3GAL3
ENST00000372365 0.626663546847771 0.0800760651929249 0.129283424856379 ENSG00000126091 ST3GAL3
ENST00000361746 0.626663546847771 0.0800760651929249 0.129283424856379 ENSG00000126091 ST3GAL3
ENST00000332628 0.626663546847771 0.0800760651929249 0.129283424856379 ENSG00000126091 ST3GAL3
ENST00000531451 0.625951134543615 0.0766962302071458 0.130758166302831 ENSG00000126091 ST3GAL3
ENST00000372362 0.625951134543615 0.0766962302071458 0.130758166302831 ENSG00000126091 ST3GAL3
ENST00000361812 0.625951134543615 0.0766962302071458 0.130758166302831 ENSG00000126091 ST3GAL3
ENST00000461375 0.734533760790634 0.214456238867868 0.0871239507598712 ENSG00000126091 ST3GAL3
ENST00000490502 0.994028523452663 0.961226300400604 -0.00375153913824875 ENSG00000126091 ST3GAL3
ENST00000372343 0.969885324469959 0.82617187656267 -0.0129448297241718 ENSG00000117408 IPO13
ENST00000489773 0.721677452706113 0.197829290578478 0.106379592322559 ENSG00000117408 IPO13
ENST00000255108 0.984439306305698 0.895927770243736 -0.0111560260248433 ENSG00000132768 DPH2
ENST00000412950 0.918008448823223 0.604571478531708 -0.0480810247278373 ENSG00000132768 DPH2
ENST00000524776 0.918008448823223 0.604571478531708 -0.0480810247278373 ENSG00000132768 DPH2
ENST00000495421 0.984439306305698 0.895927770243736 -0.0111560260248433 ENSG00000132768 DPH2
ENST00000396758 0.978238925562496 0.865890614759696 -0.0143999638241449 ENSG00000132768 DPH2
ENST00000472505 0.995864924022629 0.971774966307407 -0.00200945410899491 ENSG00000117410 ATP6V0B
ENST00000472174 0.902960475016737 0.559040243706937 0.033025620092898 ENSG00000117410 ATP6V0B
ENST00000532642 0.904102856855074 0.562447855592198 0.0327459492333518 ENSG00000117410 ATP6V0B
ENST00000236067 0.900811319156265 0.555000726537404 0.0333521030051633 ENSG00000117410 ATP6V0B
ENST00000471859 0.908319294059177 0.575408769258971 0.0313792250530203 ENSG00000117410 ATP6V0B
ENST00000472277 0.918240364604572 0.606564010643488 0.0298653260583412 ENSG00000117410 ATP6V0B
ENST00000461670 0.977613931027478 0.863246707762047 -0.00974791308590188 ENSG00000117410 ATP6V0B
ENST00000468183 0.902951305973174 0.558843683537014 0.0330453666942825 ENSG00000117410 ATP6V0B
ENST00000473485 0.902951305973174 0.558843683537014 0.0330453666942825 ENSG00000117410 ATP6V0B
ENST00000496131 0.952900894926477 0.741656974746632 0.0185978928653268 ENSG00000117410 ATP6V0B
ENST00000498208 0.975265183722176 0.854804200840198 -0.0106896779093628 ENSG00000117410 ATP6V0B
ENST00000532072 0.948651062523255 0.722547165503741 0.0230238522628108 ENSG00000117410 ATP6V0B
ENST00000498664 0.690125115199814 0.162868119076449 0.084880876881735 ENSG00000117410 ATP6V0B
ENST00000372324 0.765657754064953 0.262621223375627 -0.0678380970384391 ENSG00000117411 B4GALT2
ENST00000434555 0.770304141983069 0.269492257180525 -0.068571190196988 ENSG00000117411 B4GALT2
ENST00000356836 0.733353631442745 0.211332818691502 -0.0787060860362708 ENSG00000117411 B4GALT2
ENST00000309519 0.752011416621499 0.239383313150566 -0.0758760789901356 ENSG00000117411 B4GALT2
ENST00000361745 0.661085380889498 0.127337434470616 -0.0951914601699758 ENSG00000178028 DMAP1
ENST00000446292 0.635604514261509 0.0907539188597129 -0.113347817384515 ENSG00000178028 DMAP1
ENST00000440641 0.623629141404763 0.0418178900135091 -0.140609051067903 ENSG00000178028 DMAP1
ENST00000437511 0.632679046263361 0.0872737272710291 -0.11585019047641 ENSG00000178028 DMAP1
ENST00000471829 0.623629141404763 0.0270075847026523 -0.158345467409884 ENSG00000178028 DMAP1
ENST00000487922 0.623629141404763 0.0343293075358127 -0.152451001681176 ENSG00000178028 DMAP1
ENST00000315913 0.661085380889498 0.127337434470616 -0.0951914601699758 ENSG00000178028 DMAP1
ENST00000372289 0.661085380889498 0.127337434470616 -0.0951914601699758 ENSG00000178028 DMAP1
ENST00000372290 0.623629141404763 0.0131790662958975 -0.197277380138995 ENSG00000178028 DMAP1
ENST00000488433 0.801984004164424 0.323243120863906 -0.0734294172377759 ENSG00000178028 DMAP1
ENST00000372257 0.623629141404763 0.0178846169385684 0.113947927001612 ENSG00000117419 ERI3
ENST00000372259 0.643288922611535 0.10119741500647 0.0878811473180736 ENSG00000117419 ERI3
ENST00000456170 0.642547860509774 0.100228663572632 0.0859954849606732 ENSG00000117419 ERI3
ENST00000537474 0.623629141404763 0.0224902239714257 0.114042940710896 ENSG00000117419 ERI3
ENST00000489710 0.935947833680799 0.665530891664768 0.0286800003502997 ENSG00000117419 ERI3
ENST00000479101 0.957637094994283 0.764373172241148 0.0202041385278011 ENSG00000117419 ERI3
ENST00000462341 0.967678457074709 0.817545475019389 0.0147684511997872 ENSG00000117419 ERI3
ENST00000452396 0.623629141404763 0.0125370400405913 0.148742517811381 ENSG00000117419 ERI3
ENST00000495828 0.625951134543615 0.0706010757807157 0.122443717384619 ENSG00000117419 ERI3
ENST00000457571 0.676081008261232 0.146955000640275 0.104093256641223 ENSG00000117419 ERI3
ENST00000355387 0.972340829271494 0.840910520408855 0.00959117444420214 ENSG00000187147 RNF220
ENST00000361799 0.972340829271494 0.840910520408855 0.00959117444420214 ENSG00000187147 RNF220
ENST00000372247 0.972340829271494 0.840962436744799 0.00959244782938081 ENSG00000187147 RNF220
ENST00000443020 0.763713777499651 0.257424356860919 0.0576252950786693 ENSG00000187147 RNF220
ENST00000453863 0.795167132143738 0.311519167516663 0.0634823615838221 ENSG00000187147 RNF220
ENST00000335497 0.811837194712013 0.342874305438954 0.052272903433722 ENSG00000187147 RNF220
ENST00000440132 0.77395264286465 0.27433271925724 0.0597621052024612 ENSG00000187147 RNF220
ENST00000474064 0.984480844695581 0.89744351966329 0.00620211650529216 ENSG00000187147 RNF220
ENST00000471494 0.756433359298514 0.245763692084031 0.0664219920891557 ENSG00000187147 RNF220
ENST00000488865 0.774427216020934 0.276555901912661 0.0682324822952408 ENSG00000187147 RNF220
ENST00000497469 0.899942193793416 0.552227760573463 0.0353713566320076 ENSG00000187147 RNF220
ENST00000475378 0.937564238797429 0.672859884638339 0.0228881178193507 ENSG00000187147 RNF220
ENST00000484745 0.943384357018272 0.695303291592485 -0.0194126203312983 ENSG00000187147 RNF220
ENST00000372242 0.969885324469959 0.827065616058347 0.00961420053536438 ENSG00000126106 TMEM53
ENST00000372243 0.969885324469959 0.827065616058347 0.00961420053536438 ENSG00000126106 TMEM53
ENST00000372244 0.969885324469959 0.827065616058347 0.00961420053536438 ENSG00000126106 TMEM53
ENST00000495630 0.99740857699377 0.982363561319257 0.0010000653572436 ENSG00000126106 TMEM53
ENST00000474394 0.804599020526436 0.326853603326261 0.0621896525922777 ENSG00000187147 RNF220
ENST00000480686 0.898216489194733 0.547766913779388 -0.0359602918900539 ENSG00000187147 RNF220
ENST00000474956 0.728388973505999 0.204714432668173 -0.0942734547645967 ENSG00000187147 RNF220
ENST00000452259 0.633992729611233 0.088643448465066 -0.10455792805611 ENSG00000142945 KIF2C
ENST00000372224 0.687888580139445 0.159072637858906 -0.0678772039085778 ENSG00000142945 KIF2C
ENST00000493027 0.635604514261509 0.0911552075716382 -0.103800131025475 ENSG00000142945 KIF2C
ENST00000372218 0.687458630781515 0.158852387831246 -0.0679071205384353 ENSG00000142945 KIF2C
ENST00000455186 0.737787871305154 0.21797937374812 -0.0797725122146589 ENSG00000142945 KIF2C
ENST00000372222 0.732729522784233 0.210058996994148 -0.0648705650824801 ENSG00000142945 KIF2C
ENST00000372217 0.765783485857171 0.262906657525665 -0.0561768949300589 ENSG00000142945 KIF2C
ENST00000428791 0.967995486379695 0.81964606041807 0.0137794832377651 ENSG00000225721 RP11-269F19.2
ENST00000497035 0.987287794914732 0.915939349563409 0.00461632921078719 ENSG00000142937 RPS8
ENST00000396651 0.985250730852483 0.905249464227679 0.00519764461088565 ENSG00000142937 RPS8
ENST00000372209 0.984968718494554 0.90398561506029 0.00525970140801615 ENSG00000142937 RPS8
ENST00000470475 0.906450958008817 0.570381308390303 0.026004782372661 ENSG00000142937 RPS8
ENST00000485390 0.985250730852483 0.905715664903519 0.00516382857134927 ENSG00000142937 RPS8
ENST00000464658 0.91138234046078 0.584460353030248 -0.0254010198135233 ENSG00000142937 RPS8
ENST00000484599 0.908591236177259 0.576363472441786 -0.0259904364555786 ENSG00000142937 RPS8
ENST00000474582 0.940805432414957 0.684810330334869 -0.0216162872892256 ENSG00000142937 RPS8
ENST00000372201 0.764065458894407 0.25798831963369 -0.0887272320267355 ENSG00000173846 PLK3
ENST00000465443 0.747622324560337 0.233009528407937 -0.0934867733813749 ENSG00000173846 PLK3
ENST00000450269 0.687967163319551 0.159822146517724 -0.111033720563731 ENSG00000222009 BTBD19
ENST00000453418 0.687967163319551 0.159822146517724 -0.111033720563731 ENSG00000222009 BTBD19
ENST00000409335 0.723701126633285 0.200250522338549 -0.0986910181839204 ENSG00000222009 BTBD19
ENST00000439563 0.83833032659207 0.395241226711865 -0.0646080919293388 ENSG00000222009 BTBD19
ENST00000485668 0.623629141404763 0.0308997025128319 -0.161821214427778 ENSG00000222009 BTBD19
ENST00000482715 0.931795015935747 0.64867816842094 -0.036027468083971 ENSG00000222009 BTBD19
ENST00000475105 0.84394739823697 0.408352428693642 -0.0743203644013307 ENSG00000222009 BTBD19
ENST00000495433 0.641208327867531 0.0993596423288697 -0.161953896522785 ENSG00000222009 BTBD19
ENST00000439363 0.733219496803346 0.210802608954888 0.110895959718322 ENSG00000070785 EIF2B3
ENST00000360403 0.683997388371747 0.154892536916421 0.106078919890573 ENSG00000070785 EIF2B3
ENST00000372183 0.741703191583146 0.225955187879222 0.0980934415771843 ENSG00000070785 EIF2B3
ENST00000480675 0.739837502816452 0.221721126438779 0.101975788016768 ENSG00000070785 EIF2B3
ENST00000477953 0.806434753990212 0.329997127262517 0.0812630366459806 ENSG00000070785 EIF2B3
ENST00000372168 0.670783051929828 0.138971425766995 -0.101787195228611 ENSG00000126107 HECTD3
ENST00000372172 0.625951134543615 0.0534131608293709 -0.106347436054777 ENSG00000126107 HECTD3
ENST00000486132 0.807073769135358 0.331899876838833 -0.071559740162595 ENSG00000126107 HECTD3
ENST00000486296 0.659917671518276 0.123912080776651 -0.121846733715178 ENSG00000126107 HECTD3
ENST00000466423 0.672372865068954 0.140180960796897 -0.113713976430835 ENSG00000126107 HECTD3
ENST00000246337 0.99445312101856 0.963754919863303 -0.00215514301644982 ENSG00000126088 UROD
ENST00000491773 0.950362164861381 0.730607498855769 0.017682451318353 ENSG00000126088 UROD
ENST00000463092 0.970963625336163 0.834087623583448 0.0107739132136457 ENSG00000126088 UROD
ENST00000461035 0.873140998763009 0.486451848195286 0.0380442637578949 ENSG00000126088 UROD
ENST00000491300 0.946150634489694 0.705816163857361 0.0184360394229161 ENSG00000126088 UROD
ENST00000434478 0.935485604151685 0.664263430603611 0.0213347120898397 ENSG00000126088 UROD
ENST00000494399 0.99445312101856 0.963754919863303 -0.00215514301644982 ENSG00000126088 UROD
ENST00000460334 0.89951530863365 0.550619412910067 0.0296986796527866 ENSG00000126088 UROD
ENST00000462688 0.948114333325813 0.714709465951402 0.017845004946645 ENSG00000126088 UROD
ENST00000460906 0.894502827554421 0.538454177764737 0.0306558865326838 ENSG00000126088 UROD
ENST00000490385 0.901211653594278 0.556038110141637 0.0291829721070287 ENSG00000126088 UROD
ENST00000469548 0.947730189220346 0.71344614827368 0.017571271730414 ENSG00000126088 UROD
ENST00000486699 0.947599526598996 0.713123903774747 0.0175761083653574 ENSG00000126088 UROD
ENST00000478467 0.961779240885193 0.784867569667715 0.0130448423185109 ENSG00000126088 UROD
ENST00000428106 0.953112234922632 0.745246287077528 0.0155513166472693 ENSG00000126088 UROD
ENST00000496439 0.859734178869839 0.447867084456778 0.0378790447336864 ENSG00000126088 UROD
ENST00000473012 0.886866205692723 0.517540038506774 0.0326156425731576 ENSG00000126088 UROD
ENST00000528332 0.771100311126671 0.271056997824339 0.0951178793844653 ENSG00000132781 MUTYH
ENST00000529984 0.771100311126671 0.271056997824339 0.0951178793844653 ENSG00000132781 MUTYH
ENST00000372110 0.765355394309327 0.261560777505008 0.0968389933742982 ENSG00000132781 MUTYH
ENST00000372115 0.790990166120693 0.305487772600142 0.0880775229493782 ENSG00000132781 MUTYH
ENST00000481571 0.765355394309327 0.261560777505008 0.0968389933742982 ENSG00000132781 MUTYH
ENST00000372098 0.765355394309327 0.261560777505008 0.0968389933742982 ENSG00000132781 MUTYH
ENST00000450313 0.790990166120693 0.305487772600142 0.0880775229493782 ENSG00000132781 MUTYH
ENST00000372084 0.88450100047028 0.513257955726249 0.0550230620505486 ENSG00000070759 TESK2
ENST00000372086 0.866097807145272 0.467757232391342 0.0595191815152192 ENSG00000070759 TESK2
ENST00000341771 0.866097807145272 0.467757232391342 0.0595191815152192 ENSG00000070759 TESK2
ENST00000486676 0.86383613432297 0.45993721660403 0.0605982421719626 ENSG00000070759 TESK2
ENST00000538496 0.88053939756372 0.503501107411081 0.0561050992155647 ENSG00000070759 TESK2
ENST00000401061 0.995229246541292 0.967605012495454 0.00314031753544632 ENSG00000132763 MMACHC
ENST00000262746 0.810096522000428 0.337816684165244 -0.0395039178356215 ENSG00000117450 PRDX1
ENST00000319248 0.808604132487881 0.335194786778933 -0.0397105305258963 ENSG00000117450 PRDX1
ENST00000372079 0.808597582439979 0.334999024822877 -0.0397289575783813 ENSG00000117450 PRDX1
ENST00000447184 0.827851846420897 0.373053517652413 -0.0372852203094401 ENSG00000117450 PRDX1
ENST00000424390 0.827479402152785 0.371880158587538 -0.037358211828966 ENSG00000117450 PRDX1
ENST00000483583 0.776153871333355 0.280131210924834 -0.0466854537783521 ENSG00000117450 PRDX1
ENST00000372070 0.974045430536941 0.849464086954039 0.0120265905639283 ENSG00000117448 AKR1A1
ENST00000434299 0.970963625336163 0.834287207049331 -0.0150587392655408 ENSG00000117448 AKR1A1
ENST00000496999 0.964075037583837 0.799621222672868 0.0189293195280554 ENSG00000117448 AKR1A1
ENST00000476957 0.982926226385887 0.888985369108029 0.00923657860162122 ENSG00000117448 AKR1A1
ENST00000481885 0.958480583443016 0.76654429237463 0.0235152738520844 ENSG00000117448 AKR1A1
ENST00000351829 0.96108180698338 0.781677769210851 0.0185322701985957 ENSG00000117448 AKR1A1
ENST00000471651 0.979182546384084 0.870010106210822 0.0131848228544065 ENSG00000117448 AKR1A1
ENST00000497973 0.963835018265002 0.793557264254824 -0.0222149574043967 ENSG00000117448 AKR1A1
ENST00000437901 0.967246981499124 0.814783575441822 -0.0130623779129104 ENSG00000132780 NASP
ENST00000437362 0.967775219884554 0.818691432459359 -0.012794430015212 ENSG00000132780 NASP
ENST00000464190 0.966399478539966 0.811836866439041 0.0158657066941505 ENSG00000132780 NASP
ENST00000528084 0.973215080981713 0.845951431244566 0.0134709625504807 ENSG00000132780 NASP
ENST00000527359 0.89017508309342 0.524929422531686 -0.0355894130364662 ENSG00000132780 NASP
ENST00000525515 0.946037063170215 0.705388392204549 -0.0231467245219672 ENSG00000132780 NASP
ENST00000453748 0.948651062523255 0.723894288189888 -0.0201483952575284 ENSG00000132780 NASP
ENST00000402363 0.949177690700584 0.727515181666711 -0.0185784300789366 ENSG00000132780 NASP
ENST00000537798 0.949177690700584 0.727483996318821 -0.0185767621623373 ENSG00000132780 NASP
ENST00000527470 0.995951481455466 0.972728678301731 -0.0021608551630762 ENSG00000132780 NASP
ENST00000529333 0.998880155872097 0.99321347083665 0.000543847511323973 ENSG00000132780 NASP
ENST00000531532 0.981009440455308 0.877882994430326 0.0108409345813927 ENSG00000132780 NASP
ENST00000528238 0.945873369557595 0.705010882349756 -0.0206213109992892 ENSG00000132780 NASP
ENST00000534101 0.996031278740262 0.973764601168858 0.00208812057893221 ENSG00000132780 NASP
ENST00000350030 0.930847912546157 0.645125110679981 -0.0247666074634677 ENSG00000132780 NASP
ENST00000470768 0.995443732118772 0.969257388950742 0.00247904191586909 ENSG00000132780 NASP
ENST00000372052 0.949177690700584 0.727363353653049 -0.0185778625594213 ENSG00000132780 NASP
ENST00000351223 0.949177690700584 0.727363353653049 -0.0185778625594213 ENSG00000132780 NASP
ENST00000530073 0.988468235270007 0.926376746704431 -0.0056289244617705 ENSG00000132780 NASP
ENST00000481782 0.977412725173875 0.862356795985951 -0.0107923319491122 ENSG00000132780 NASP
ENST00000531612 0.959551239560248 0.771862966501863 -0.0176966810545639 ENSG00000132780 NASP
ENST00000527932 0.952965529481251 0.744553525151323 -0.0213631334944466 ENSG00000132780 NASP
ENST00000534450 0.976187706927691 0.85837366625046 -0.0109717275514371 ENSG00000132780 NASP
ENST00000479235 0.715075912449069 0.189522837698269 -0.0950393743421713 ENSG00000159592 GPBP1L1
ENST00000290795 0.992827804069567 0.951582297760871 -0.00250458572505122 ENSG00000159592 GPBP1L1
ENST00000355105 0.994163091856672 0.9618497757906 -0.00197560052466234 ENSG00000159592 GPBP1L1
ENST00000498128 0.985250730852483 0.905642372606471 -0.00823109073057109 ENSG00000159592 GPBP1L1
ENST00000488278 0.976739836897313 0.859454670645599 0.00997675903928942 ENSG00000159592 GPBP1L1
ENST00000480941 0.972897532905868 0.843607454223704 0.0111506708685249 ENSG00000159592 GPBP1L1
ENST00000480083 0.970136850153113 0.827987996463817 0.0123197833704689 ENSG00000159592 GPBP1L1
ENST00000493083 0.972239503186484 0.840548270327558 0.0112885076974127 ENSG00000159592 GPBP1L1
ENST00000460859 0.925787730241892 0.631973451748616 0.027673570354647 ENSG00000159592 GPBP1L1
ENST00000372025 0.984968718494554 0.90067138834724 0.0093889096965122 ENSG00000159596 TMEM69
ENST00000496366 0.931452914997348 0.647477745051465 0.0368902491806517 ENSG00000159596 TMEM69
ENST00000359942 0.892190753582119 0.531902466818035 0.0425741515917345 ENSG00000197429 IPP
ENST00000396478 0.819674282219698 0.3571444090788 0.0733856954559345 ENSG00000197429 IPP
ENST00000470809 0.811837194712013 0.342869966197102 -0.0804210270795618 ENSG00000086015 MAST2
ENST00000372009 0.978779810541688 0.868263761637661 -0.00793921872110908 ENSG00000086015 MAST2
ENST00000361297 0.977412118295841 0.862342015671141 -0.00829022426949198 ENSG00000086015 MAST2
ENST00000372008 0.819674282219698 0.357280746668028 0.0493201734012796 ENSG00000086015 MAST2
ENST00000482881 0.916985961785619 0.600919204635931 0.0362393121969417 ENSG00000086015 MAST2
ENST00000396420 0.863877253011971 0.460486927478144 -0.0308568204073329 ENSG00000085998 POMGNT1
ENST00000371984 0.762042787035251 0.252729660595703 -0.051470149898363 ENSG00000085998 POMGNT1
ENST00000371992 0.859734178869839 0.448992052137885 -0.0316296022679887 ENSG00000085998 POMGNT1
ENST00000535522 0.743300179413796 0.227581924110622 -0.0580123677926802 ENSG00000085998 POMGNT1
ENST00000371986 0.76305628571672 0.256146257070804 -0.0510687504402934 ENSG00000085998 POMGNT1
ENST00000485714 0.908526265412967 0.576211485751006 -0.0378404217289912 ENSG00000085998 POMGNT1
ENST00000477114 0.623629141404763 0.0351269751825123 -0.17249721524594 ENSG00000085998 POMGNT1
ENST00000497439 0.808597582439979 0.334990876884422 -0.0673874156792347 ENSG00000085998 POMGNT1
ENST00000489985 0.961131099865968 0.782212844957988 -0.0206477638460567 ENSG00000085998 POMGNT1
ENST00000442598 0.675900115958468 0.146524408740719 0.118400421085186 ENSG00000085999 RAD54L
ENST00000371975 0.67071249087984 0.138779140505715 0.120878232057876 ENSG00000085999 RAD54L
ENST00000496156 0.844046450122672 0.408708367941518 -0.0503737917669674 ENSG00000132128 LRRC41
ENST00000343304 0.73651707326425 0.216375411566181 -0.0522296788971389 ENSG00000132128 LRRC41
ENST00000472710 0.698550483020071 0.171392514488711 -0.0626887347070376 ENSG00000132128 LRRC41
ENST00000498402 0.948629022563396 0.718191424112944 0.0170713939501594 ENSG00000132128 LRRC41
ENST00000469150 0.970136850153113 0.828764446201635 0.0194509224933629 ENSG00000132128 LRRC41
ENST00000311672 0.971284044762625 0.837243485760745 0.00966701076074052 ENSG00000173660 UQCRH
ENST00000489056 0.971284044762625 0.837243485760745 0.00966701076074052 ENSG00000173660 UQCRH
ENST00000486951 0.952174208529249 0.736626714876095 0.0177327690284695 ENSG00000173660 UQCRH
ENST00000496387 0.971284044762625 0.837243485760745 0.00966701076074052 ENSG00000173660 UQCRH
ENST00000460947 0.998456383568171 0.991079599084394 0.000571261526042088 ENSG00000173660 UQCRH
ENST00000474844 0.980131495070565 0.873542245583061 0.0108176147766436 ENSG00000117481 NSUN4
ENST00000307089 0.996288904904618 0.974924074327832 0.001940192532072 ENSG00000117481 NSUN4
ENST00000486270 0.988172607178778 0.924454125156544 -0.00680853074484058 ENSG00000117481 NSUN4
ENST00000536062 0.997623691747654 0.98536873732458 0.00125732465888254 ENSG00000117481 NSUN4
ENST00000469918 0.879815831087525 0.500185731338762 -0.0572350035411131 ENSG00000117481 NSUN4
ENST00000471871 0.932110427288794 0.649496088899356 0.0311599880111054 ENSG00000117481 NSUN4
ENST00000537428 0.964075037583837 0.799849334980654 0.017505411548052 ENSG00000117481 NSUN4
ENST00000498008 0.919157566409177 0.609404882475935 0.0355298048876838 ENSG00000117481 NSUN4
ENST00000495427 0.92357027643055 0.62161306942109 0.0342568256518741 ENSG00000117481 NSUN4
ENST00000342571 0.637156994632621 0.0957531639935671 -0.124189113581847 ENSG00000079277 MKNK1
ENST00000371946 0.625951134543615 0.0578228019674261 -0.118683589899273 ENSG00000079277 MKNK1
ENST00000341183 0.625951134543615 0.0578228019674261 -0.118683589899273 ENSG00000079277 MKNK1
ENST00000371944 0.637156994632621 0.0957531639935671 -0.124189113581847 ENSG00000079277 MKNK1
ENST00000371945 0.625951134543615 0.0578228019674261 -0.118683589899273 ENSG00000079277 MKNK1
ENST00000528077 0.625951134543615 0.0626051893095111 -0.120842740508334 ENSG00000079277 MKNK1
ENST00000428112 0.625951134543615 0.060204576544261 -0.123229102193363 ENSG00000079277 MKNK1
ENST00000531355 0.623926689791119 0.0501257314234125 -0.130220892587923 ENSG00000079277 MKNK1
ENST00000496619 0.623629141404763 0.0136588952986063 -0.172435796670145 ENSG00000079277 MKNK1
ENST00000526513 0.623629141404763 0.00871815221364547 -0.191803200075323 ENSG00000079277 MKNK1
ENST00000484301 0.623629141404763 0.00830569942859559 -0.203364831691146 ENSG00000079277 MKNK1
ENST00000545730 0.625951134543615 0.0656648671873794 -0.11714240455798 ENSG00000079277 MKNK1
ENST00000486716 0.623629141404763 0.0402860668263383 -0.163756047357975 ENSG00000079277 MKNK1
ENST00000529170 0.623629141404763 0.0239575020746633 -0.186822643886443 ENSG00000079277 MKNK1
ENST00000531769 0.623629141404763 0.0282041649594985 -0.146167271501812 ENSG00000079277 MKNK1
ENST00000576409 0.944753213380675 0.698950774187032 0.022295463699413 ENSG00000123472 ATPAF1
ENST00000371937 0.944732308247376 0.698894002282836 0.0223039616819037 ENSG00000123472 ATPAF1
ENST00000574428 0.944732308247376 0.698894002282836 0.0223039616819037 ENSG00000123472 ATPAF1
ENST00000492233 0.954535281314019 0.750341529681148 -0.0230957114167459 ENSG00000123472 ATPAF1
ENST00000526821 0.974432613194804 0.851143955309757 -0.0129980687239318 ENSG00000123472 ATPAF1
ENST00000542495 0.987728262923553 0.918599052063543 -0.00716848256995168 ENSG00000123472 ATPAF1
ENST00000529214 0.987728262923553 0.918599052063543 -0.00716848256995168 ENSG00000123472 ATPAF1
ENST00000329231 0.880551280263164 0.503805629996795 0.0445465648886301 ENSG00000123472 ATPAF1
ENST00000534216 0.935318853758335 0.663699477820295 0.0348621433204328 ENSG00000123472 ATPAF1
ENST00000532925 0.997756535225078 0.987220550917044 -0.00128165297602564 ENSG00000123472 ATPAF1
ENST00000544071 0.763074882896066 0.256764160843903 -0.0488673281348824 ENSG00000159658 EFCAB14
ENST00000442839 0.71959529378163 0.195628082014452 -0.0666940369145994 ENSG00000228237 EFCAB14-AS1
ENST00000418985 0.716151233164362 0.190459602514601 -0.0674240349243163 ENSG00000228237 EFCAB14-AS1
ENST00000371933 0.654843801626079 0.119163649457177 -0.070743655058279 ENSG00000159658 EFCAB14
ENST00000479745 0.860073427447658 0.450126370639588 -0.0521671244996927 ENSG00000159658 EFCAB14
ENST00000487741 0.832842496690856 0.384195356348157 -0.0607178183463895 ENSG00000159658 EFCAB14
ENST00000481623 0.924477393814485 0.624375260069167 -0.0372995779487415 ENSG00000159658 EFCAB14
ENST00000484461 0.69243033751944 0.16498642553531 -0.098805470483137 ENSG00000159658 EFCAB14
ENST00000337817 0.687888580139445 0.159523181333219 0.080211912657199 ENSG00000123473 STIL
ENST00000360380 0.687888580139445 0.159523181333219 0.080211912657199 ENSG00000123473 STIL
ENST00000371877 0.687888580139445 0.159523181333219 0.080211912657199 ENSG00000123473 STIL
ENST00000243182 0.751262622131534 0.238337049475888 0.0683414606296591 ENSG00000123473 STIL
ENST00000396221 0.751262622131534 0.238337049475888 0.0683414606296591 ENSG00000123473 STIL
ENST00000447475 0.625951134543615 0.0536315327208108 0.128144355763649 ENSG00000123473 STIL
ENST00000418131 0.765344134192703 0.26136925988151 0.0985056147434228 ENSG00000123473 STIL
ENST00000371873 0.99740857699377 0.983110476746686 0.000962972832163505 ENSG00000162368 CMPK1
ENST00000371871 0.959138185583046 0.770669081414424 -0.0144826836981797 ENSG00000162368 CMPK1
ENST00000450808 0.968870222228627 0.82313746408527 -0.011306952331856 ENSG00000162368 CMPK1
ENST00000371870 0.749639017987852 0.235689864563869 0.0704742868059035 ENSG00000162368 CMPK1
ENST00000371847 0.626820181418514 0.0809275882642823 0.150250653381224 ENSG00000132122 SPATA6
ENST00000371843 0.641832315102432 0.099896256602387 0.147670663861836 ENSG00000132122 SPATA6
ENST00000603831 0.625951134543615 0.0523277031647611 0.191431754625898 ENSG00000132122 SPATA6
ENST00000396199 0.635604514261509 0.0927640932683166 0.153420293920835 ENSG00000132122 SPATA6
ENST00000371841 0.625951134543615 0.0666248388876158 0.18544373404422 ENSG00000132122 SPATA6
ENST00000490850 0.625951134543615 0.0682585714726669 0.185221333554085 ENSG00000132122 SPATA6
ENST00000463938 0.849389907940525 0.423546763230828 0.0753192504117405 ENSG00000132122 SPATA6
ENST00000487543 0.806434753990212 0.330232156051021 0.0919869022860167 ENSG00000132122 SPATA6
ENST00000396153 0.623629141404763 0.0155175535137931 0.224586826968381 ENSG00000185104 FAF1
ENST00000371778 0.623629141404763 0.016067178007564 0.225476761407588 ENSG00000185104 FAF1
ENST00000545823 0.623629141404763 0.021015903095098 0.197477051437129 ENSG00000185104 FAF1
ENST00000494400 0.623629141404763 0.0183136175292172 0.216560963413834 ENSG00000185104 FAF1
ENST00000472808 0.625951134543615 0.0562559677050516 0.189200879281177 ENSG00000185104 FAF1
ENST00000487898 0.623629141404763 0.0382471017844236 0.231897765864059 ENSG00000185104 FAF1
ENST00000262662 0.895321370923385 0.540036596221568 -0.0365038255988053 ENSG00000123080 CDKN2C
ENST00000396148 0.876135256126909 0.493468342454287 -0.0410359197090772 ENSG00000123080 CDKN2C
ENST00000371761 0.98307043623675 0.889724236627796 0.012052702830662 ENSG00000123080 CDKN2C
ENST00000242719 0.96108180698338 0.781723737758313 0.01211318538886 ENSG00000123091 RNF11
ENST00000494873 0.771152882070176 0.271135241437045 0.0518408274587032 ENSG00000123091 RNF11
ENST00000486691 0.992078830056259 0.945014669019446 0.00408455895873122 ENSG00000123091 RNF11
ENST00000371730 0.662316878562754 0.129249505143135 0.0666359477552217 ENSG00000085832 EPS15
ENST00000371733 0.662316878562754 0.129249505143135 0.0666359477552217 ENSG00000085832 EPS15
ENST00000396122 0.880151023154799 0.502397361697601 0.0373278868552515 ENSG00000085832 EPS15
ENST00000493793 0.919751777441269 0.610402050416717 0.0361593557923496 ENSG00000085832 EPS15
ENST00000371727 0.623629141404763 0.0286525150956235 0.137032528533196 ENSG00000085832 EPS15
ENST00000471391 0.623629141404763 0.038420136515133 0.126617351541599 ENSG00000085832 EPS15
ENST00000465467 0.623629141404763 0.0443060666361357 0.123480243788508 ENSG00000085832 EPS15
ENST00000371714 0.841247039657661 0.40275514090206 0.0284216810526925 ENSG00000117859 OSBPL9
ENST00000337809 0.843566485655507 0.406966982951236 0.0280293968282065 ENSG00000117859 OSBPL9
ENST00000371710 0.843566485655507 0.406966982951236 0.0280293968282065 ENSG00000117859 OSBPL9
ENST00000447887 0.84394739823697 0.408246278526401 0.028109292218502 ENSG00000117859 OSBPL9
ENST00000495776 0.84394739823697 0.408246278526401 0.028109292218502 ENSG00000117859 OSBPL9
ENST00000435686 0.84394739823697 0.408353301062344 0.0281094585174273 ENSG00000117859 OSBPL9
ENST00000435274 0.831475488244458 0.380649128170053 0.0303621240757673 ENSG00000117859 OSBPL9
ENST00000428468 0.84394739823697 0.408246278526401 0.028109292218502 ENSG00000117859 OSBPL9
ENST00000453295 0.84394739823697 0.408246278526401 0.028109292218502 ENSG00000117859 OSBPL9
ENST00000489990 0.623629141404763 0.0494417553019718 0.100514558293549 ENSG00000117859 OSBPL9
ENST00000530544 0.930580586480556 0.644122066069658 0.0158823700853738 ENSG00000117859 OSBPL9
ENST00000484890 0.722996378939188 0.199022890117371 0.0814897222814573 ENSG00000117859 OSBPL9
ENST00000534040 0.71936266509995 0.195061601019456 0.075859674905043 ENSG00000117859 OSBPL9
ENST00000532975 0.752440413735523 0.239971632642636 0.0641380087198953 ENSG00000117859 OSBPL9
ENST00000527631 0.733992043768681 0.212706200309075 0.0706352786434539 ENSG00000117859 OSBPL9
ENST00000531828 0.985417745691742 0.906802621594728 -0.00431611941867017 ENSG00000117859 OSBPL9
ENST00000361556 0.970868036700263 0.833504677372329 -0.0075250724305403 ENSG00000117859 OSBPL9
ENST00000473207 0.679724771599417 0.151220981369418 0.0829737582425661 ENSG00000117859 OSBPL9
ENST00000533884 0.682889073547497 0.154362887571547 0.0823725349072934 ENSG00000117859 OSBPL9
ENST00000481937 0.647594027759689 0.10915954258336 0.103857584417265 ENSG00000117859 OSBPL9
ENST00000526917 0.744179240715089 0.228757976319502 0.0668166542890632 ENSG00000117859 OSBPL9
ENST00000462759 0.970868036700263 0.833504677372329 -0.0075250724305403 ENSG00000117859 OSBPL9
ENST00000486942 0.953781625026581 0.747808279287576 -0.0117423439463232 ENSG00000117859 OSBPL9
ENST00000524620 0.965126016828514 0.804425172769032 0.0182227396224578 ENSG00000117859 OSBPL9
ENST00000528603 0.990153514553379 0.935381801832129 -0.00445386428579177 ENSG00000117859 OSBPL9
ENST00000475697 0.656237808899012 0.120426432612849 -0.0635843541389957 ENSG00000117859 OSBPL9
ENST00000531061 0.998599799806037 0.9914539497484 -0.000719328780647433 ENSG00000117859 OSBPL9
ENST00000531819 0.704791084290471 0.179573668159777 -0.0592893699531518 ENSG00000117859 OSBPL9
ENST00000533825 0.816362687692684 0.350947964170938 0.0588321497661129 ENSG00000117859 OSBPL9
ENST00000440943 0.879068136876379 0.498473847840649 0.0359874743498584 ENSG00000078618 NRD1
ENST00000352171 0.917512485198807 0.60313926466359 0.0177724405813999 ENSG00000078618 NRD1
ENST00000354831 0.917512485198807 0.60313926466359 0.0177724405813999 ENSG00000078618 NRD1
ENST00000485608 0.870587380279163 0.478502687057758 0.0261330856655051 ENSG00000078618 NRD1
ENST00000539524 0.850741911285014 0.427112983457643 0.0277100852348254 ENSG00000078618 NRD1
ENST00000586761 0.894331695939326 0.537759048474309 -0.0515163673101532 ENSG00000266993 RP4-657D16.3
ENST00000497358 0.954588020944031 0.750735062091044 -0.0244233026470977 ENSG00000078618 NRD1
ENST00000544028 0.993119127660875 0.953404203823923 -0.00193835754993311 ENSG00000078618 NRD1
ENST00000483007 0.692476154071575 0.165292571299187 0.125842400435193 ENSG00000078618 NRD1
ENST00000473805 0.732424074999609 0.209555045850419 0.0733416719374363 ENSG00000078618 NRD1
ENST00000475715 0.96497103322555 0.803887039717346 -0.0148293629016927 ENSG00000078618 NRD1
ENST00000491410 0.784756870468915 0.294384539340361 -0.056763432285993 ENSG00000078618 NRD1
ENST00000468722 0.734054573375354 0.213348572668231 -0.0924898654462875 ENSG00000078618 NRD1
ENST00000469458 0.623629141404763 0.0147814275412564 -0.185442459474899 ENSG00000117862 TXNDC12
ENST00000371626 0.643328246711349 0.101311757805495 -0.0834840718060771 ENSG00000117862 TXNDC12
ENST00000472624 0.847131985489916 0.417528956727826 -0.0457564721538812 ENSG00000117862 TXNDC12
ENST00000610127 0.984968718494554 0.901630259619704 0.00999464829605854 ENSG00000117862 TXNDC12
ENST00000313334 0.819674282219698 0.357061289918083 -0.0527659254060754 ENSG00000134717 BTF3L4
ENST00000477828 0.932110427288794 0.650887428427489 -0.0319135180736792 ENSG00000134717 BTF3L4
ENST00000489308 0.925929090339547 0.63264709207923 -0.0313226759678641 ENSG00000134717 BTF3L4
ENST00000526132 0.899942193793416 0.551873293725686 -0.0406687451785735 ENSG00000134717 BTF3L4
ENST00000472944 0.839329209320029 0.397649268522636 -0.0495416131477808 ENSG00000134717 BTF3L4
ENST00000484036 0.954006405816795 0.748659627033823 -0.022783632350907 ENSG00000134717 BTF3L4
ENST00000533836 0.969913274849037 0.827366194316044 -0.0162867655105953 ENSG00000134717 BTF3L4
ENST00000361625 0.907649606502696 0.573823342233883 0.0361342237406733 ENSG00000157077 ZFYVE9
ENST00000357206 0.923351829244175 0.620302252945762 0.027307927488456 ENSG00000157077 ZFYVE9
ENST00000287727 0.916296177517382 0.598691444504609 0.0289628724735373 ENSG00000157077 ZFYVE9
ENST00000371591 0.985069607121294 0.904893812397423 0.00650991139421227 ENSG00000157077 ZFYVE9
ENST00000470844 0.80004602395126 0.318989118548862 -0.0661495573461916 ENSG00000154222 CC2D1B
ENST00000371586 0.855728454014874 0.440637339559023 -0.0386736946976898 ENSG00000154222 CC2D1B
ENST00000284376 0.865247603122254 0.465988453672076 -0.0376198359235978 ENSG00000154222 CC2D1B
ENST00000491136 0.865247603122254 0.465988453672076 -0.0376198359235978 ENSG00000154222 CC2D1B
ENST00000438021 0.771886783737641 0.272276379310821 -0.0615136059783349 ENSG00000154222 CC2D1B
ENST00000460261 0.915666760820819 0.595920705450028 -0.0305800503237616 ENSG00000154222 CC2D1B
ENST00000450942 0.909661313170815 0.57994803096491 -0.033697362089179 ENSG00000154222 CC2D1B
ENST00000460370 0.623629141404763 0.0343827023602836 -0.170310513211502 ENSG00000154222 CC2D1B
ENST00000438831 0.847453354000813 0.418916022167158 -0.0490555393198093 ENSG00000154222 CC2D1B
ENST00000371568 0.65296399982869 0.117794521295166 0.132702152018104 ENSG00000085840 ORC1
ENST00000371566 0.65296399982869 0.117794521295166 0.132702152018104 ENSG00000085840 ORC1
ENST00000257181 0.623629141404763 0.0469382872252235 -0.125547628866409 ENSG00000134748 PRPF38A
ENST00000474048 0.641208327867531 0.0983353276272268 -0.116169359955327 ENSG00000134748 PRPF38A
ENST00000528457 0.648570855793158 0.111750726811368 -0.100091021011541 ENSG00000134744 ZCCHC11
ENST00000527941 0.623629141404763 0.0446951036319612 -0.128448940249333 ENSG00000134744 ZCCHC11
ENST00000257177 0.781326933988268 0.288038177578685 0.0545415951190207 ENSG00000134744 ZCCHC11
ENST00000371544 0.781371238339255 0.288258400584152 0.0545435795545762 ENSG00000134744 ZCCHC11
ENST00000531722 0.996288904904618 0.97481076007693 -0.00259311887125303 ENSG00000134744 ZCCHC11
ENST00000474453 0.939572391852794 0.679482240335048 -0.0345721453510145 ENSG00000134744 ZCCHC11
ENST00000469810 0.907762070794926 0.574417233847643 -0.044487647348353 ENSG00000134744 ZCCHC11
ENST00000528642 0.77395264286465 0.274317043463375 0.059666592901026 ENSG00000134744 ZCCHC11
ENST00000484723 0.743620044670764 0.228055040443152 0.0664380030350874 ENSG00000134744 ZCCHC11
ENST00000371541 0.782492110735791 0.290380819225502 0.0648616727119115 ENSG00000134744 ZCCHC11
ENST00000473856 0.796543576129102 0.314241013131791 0.0648411577786903 ENSG00000134744 ZCCHC11
ENST00000355809 0.950121246681997 0.729708689936284 -0.0269290720798095 ENSG00000134744 ZCCHC11
ENST00000371538 0.854399000442998 0.437002513300329 0.0530008225316538 ENSG00000162377 COA7
ENST00000486918 0.981697164916083 0.88134558122853 0.011596616042171 ENSG00000162377 COA7
ENST00000443756 0.813009872646886 0.344320843388777 -0.060969994654393 ENSG00000162378 ZYG11B
ENST00000545132 0.896406727325455 0.543618455596291 -0.0420208853748288 ENSG00000162378 ZYG11B
ENST00000294353 0.670575133738532 0.13838566711807 -0.0765021722845711 ENSG00000162378 ZYG11B
ENST00000371522 0.623629141404763 0.0273515238206469 -0.112324361733215 ENSG00000121310 ECHDC2
ENST00000460612 0.623629141404763 0.0268650846997577 -0.112692488699373 ENSG00000121310 ECHDC2
ENST00000543419 0.65296399982869 0.117801047309135 -0.10675316435345 ENSG00000121310 ECHDC2
ENST00000463923 0.653756798258552 0.118199150359171 -0.106692232497434 ENSG00000121310 ECHDC2
ENST00000371520 0.623629141404763 0.0268812238139486 -0.112692963487745 ENSG00000121310 ECHDC2
ENST00000358358 0.623629141404763 0.0268812238139486 -0.112692963487745 ENSG00000121310 ECHDC2
ENST00000476477 0.623629141404763 0.0285443626095501 -0.112064545728832 ENSG00000121310 ECHDC2
ENST00000536120 0.623629141404763 0.0285443626095501 -0.112064545728832 ENSG00000121310 ECHDC2
ENST00000479593 0.831349685957218 0.380068791180603 -0.0559663489093158 ENSG00000121310 ECHDC2
ENST00000467988 0.623629141404763 0.0348594665128723 -0.109705936688443 ENSG00000121310 ECHDC2
ENST00000487866 0.837492515911795 0.394144922562977 -0.0625951989523412 ENSG00000121310 ECHDC2
ENST00000486170 0.754696827923253 0.243366670298806 -0.0965954261141936 ENSG00000121310 ECHDC2
ENST00000487851 0.841614778722629 0.403715059781048 -0.0566618952002838 ENSG00000121310 ECHDC2
ENST00000541281 0.626663546847771 0.0805029748296575 -0.0976021621981946 ENSG00000121310 ECHDC2
ENST00000488268 0.646276870583661 0.108487986320183 -0.0945312445523769 ENSG00000121310 ECHDC2
ENST00000544365 0.623629141404763 0.0343076887745296 -0.120350698052754 ENSG00000121310 ECHDC2
ENST00000495920 0.623629141404763 0.0287506858777698 -0.124067362096833 ENSG00000121310 ECHDC2
ENST00000480312 0.672872856572983 0.142317202805385 -0.089526955296558 ENSG00000121310 ECHDC2
ENST00000544531 0.623629141404763 0.0443330937071501 -0.117417206638018 ENSG00000121310 ECHDC2
ENST00000542552 0.623629141404763 0.0145842374328005 -0.144470626906045 ENSG00000121310 ECHDC2
ENST00000474789 0.623629141404763 0.0110811373266404 -0.152034208571636 ENSG00000121310 ECHDC2
ENST00000371514 0.692476154071575 0.165117719222463 -0.0666829054748263 ENSG00000116171 SCP2
ENST00000478631 0.696123355987122 0.168961692451937 -0.0659608577961872 ENSG00000116171 SCP2
ENST00000528311 0.647880455628704 0.11016741470022 -0.0799098617348429 ENSG00000116171 SCP2
ENST00000371509 0.663465923309507 0.131143119784287 -0.0750803951085649 ENSG00000116171 SCP2
ENST00000407246 0.701163949513478 0.174308247194233 -0.0654462972537391 ENSG00000116171 SCP2
ENST00000371513 0.953623003947104 0.747614979342755 -0.025907700737297 ENSG00000116171 SCP2
ENST00000430330 0.623629141404763 0.0467618219243337 -0.114974302465652 ENSG00000116171 SCP2
ENST00000408941 0.625951134543615 0.0604029715045399 -0.106271998404248 ENSG00000116171 SCP2
ENST00000478274 0.630269649207621 0.0847979017282462 -0.128124458424411 ENSG00000116171 SCP2
ENST00000484100 0.623629141404763 0.0443076956126715 -0.118227029486957 ENSG00000116171 SCP2
ENST00000533119 0.623629141404763 0.0404118964027258 -0.120768152298519 ENSG00000116171 SCP2
ENST00000435345 0.623629141404763 0.0327551547787505 -0.123849606977948 ENSG00000116171 SCP2
ENST00000488965 0.623629141404763 0.0489212943995516 -0.112395398667516 ENSG00000116171 SCP2
ENST00000371486 0.997096587273412 0.979442121801454 0.00208316591363509 ENSG00000157184 CPT2
ENST00000294360 0.943368212834584 0.693527499167999 -0.0302647632784632 ENSG00000162384 C1orf123
ENST00000483739 0.941268885373128 0.686239065484777 -0.0318170645297718 ENSG00000162384 C1orf123
ENST00000470385 0.925599053971641 0.630519994911766 -0.0369851157458325 ENSG00000162384 C1orf123
ENST00000371470 0.762524896200031 0.253204703426123 -0.0643418053999015 ENSG00000162385 MAGOH
ENST00000371466 0.759135983234696 0.248643399306117 -0.0650218474112576 ENSG00000162385 MAGOH
ENST00000495868 0.659917671518276 0.124043621710003 -0.103235993709571 ENSG00000162385 MAGOH
ENST00000462941 0.752011416621499 0.239368936286098 -0.0708547191477669 ENSG00000162385 MAGOH
ENST00000306052 0.94442816270646 0.697640315934543 0.0229059870067748 ENSG00000157193 LRP8
ENST00000529670 0.665361022909041 0.133146413346244 -0.116602661694696 ENSG00000157193 LRP8
ENST00000371454 0.907715457716056 0.574080180603913 0.0331331171566106 ENSG00000157193 LRP8
ENST00000465675 0.907355049658319 0.57317314557218 0.0332050711240981 ENSG00000157193 LRP8
ENST00000354412 0.919842090778209 0.610944598164182 0.030064321774804 ENSG00000157193 LRP8
ENST00000480045 0.862278368584551 0.455661065901125 0.0448516607559045 ENSG00000157193 LRP8
ENST00000347547 0.869487890275805 0.475745548700484 0.0430793738299956 ENSG00000157193 LRP8
ENST00000459674 0.877798335243145 0.49600110687556 0.0549206605677026 ENSG00000157193 LRP8
ENST00000475501 0.809618314087113 0.337322281762332 0.0813410252204314 ENSG00000157193 LRP8
ENST00000496580 0.623629141404763 0.021252286324995 0.231310904433373 ENSG00000157193 LRP8
ENST00000371429 0.999619508249943 0.99825388641108 0.000111023279926211 ENSG00000058804 NDC1
ENST00000540001 0.999619508249943 0.99825388641108 0.000111023279926211 ENSG00000058804 NDC1
ENST00000537333 0.99699298180967 0.977586254723907 -0.00149955291673258 ENSG00000058804 NDC1
ENST00000234725 0.933945536592749 0.659029900965502 0.0239365165214472 ENSG00000058804 NDC1
ENST00000464950 0.931106999128635 0.645756595023455 -0.032397514374259 ENSG00000058799 YIPF1
ENST00000371399 0.931106999128635 0.645756595023455 -0.032397514374259 ENSG00000058799 YIPF1
ENST00000072644 0.931106999128635 0.645756595023455 -0.032397514374259 ENSG00000058799 YIPF1
ENST00000539954 0.992006495243217 0.943822986783754 0.00551301976938601 ENSG00000058799 YIPF1
ENST00000371378 0.968962094287444 0.82365469679552 -0.0131284465136363 ENSG00000081870 HSPB11
ENST00000194214 0.974225916300651 0.850216746979513 -0.0114483009076083 ENSG00000081870 HSPB11
ENST00000371377 0.98079343555515 0.877321547390522 0.00977150692174313 ENSG00000081870 HSPB11
ENST00000371376 0.965126016828514 0.804724558517243 -0.0167743144321352 ENSG00000081870 HSPB11
ENST00000488884 0.995007510434873 0.965816753533321 0.00316403933345097 ENSG00000081870 HSPB11
ENST00000371370 0.943384357018272 0.695230319499107 0.0325821183044405 ENSG00000116212 LRRC42
ENST00000371348 0.711598318184137 0.186041705903908 -0.0636408386740223 ENSG00000116209 TMEM59
ENST00000371344 0.625951134543615 0.0755060244269982 -0.0881931272915326 ENSG00000116209 TMEM59
ENST00000234831 0.774427216020934 0.277127219910728 -0.0486800071267661 ENSG00000116209 TMEM59
ENST00000371341 0.785721100734007 0.296573432010203 -0.0472532410099639 ENSG00000116209 TMEM59
ENST00000470395 0.623629141404763 0.0397409604803923 -0.128754152561282 ENSG00000116209 TMEM59
ENST00000420738 0.906381125714995 0.570052374082794 -0.0262432386957279 ENSG00000116209 TMEM59
ENST00000440019 0.907286224990383 0.572452326387247 -0.026109510573746 ENSG00000116209 TMEM59
ENST00000452421 0.907355049658319 0.573229569808754 -0.0260341582911696 ENSG00000116209 TMEM59
ENST00000371337 0.983368440886032 0.890757104224871 -0.00738996634581575 ENSG00000116209 TMEM59
ENST00000498272 0.872423943475647 0.484610743738699 -0.047654968954879 ENSG00000116205 TCEANC2
ENST00000234827 0.823592360448679 0.363342108459643 -0.0672832298822472 ENSG00000116205 TCEANC2
ENST00000487096 0.916202274982349 0.597163323535825 -0.0269695962037802 ENSG00000116221 MRPL37
ENST00000360840 0.85844402181036 0.446003930531741 -0.0378921658207522 ENSG00000116221 MRPL37
ENST00000605337 0.925412312775045 0.627740107626908 -0.0236109217455534 ENSG00000116221 MRPL37
ENST00000490670 0.907574887499355 0.573551880372324 -0.0302877069194563 ENSG00000116221 MRPL37
ENST00000336230 0.858015744145988 0.445501628169138 -0.0379084084771776 ENSG00000116221 MRPL37
ENST00000398219 0.962327115809435 0.787378949335532 0.0209741370884104 ENSG00000116221 MRPL37
ENST00000326956 0.625951134543615 0.0536625432671022 0.108914939708626 ENSG00000157216 SSBP3
ENST00000417664 0.623629141404763 0.039741466813527 0.13584538162942 ENSG00000157216 SSBP3
ENST00000371320 0.623629141404763 0.0334229963480159 0.1314140733812 ENSG00000157216 SSBP3
ENST00000371319 0.623629141404763 0.0379490584083801 0.133665362411062 ENSG00000157216 SSBP3
ENST00000533946 0.623629141404763 0.0314199139931248 0.146128713528863 ENSG00000157216 SSBP3
ENST00000357475 0.623629141404763 0.0385153383024523 0.135127174624902 ENSG00000157216 SSBP3
ENST00000426150 0.623629141404763 0.0183692971601369 0.154148016212436 ENSG00000157216 SSBP3
ENST00000533209 0.623629141404763 0.0192577906165552 0.180037851164164 ENSG00000157216 SSBP3
ENST00000525990 0.623629141404763 0.0353642047691072 0.147781870195567 ENSG00000157216 SSBP3
ENST00000528787 0.623629141404763 0.0187841074297577 0.186020566227486 ENSG00000157216 SSBP3
ENST00000606515 0.855513262280478 0.440074131581735 -0.0563903299347467 ENSG00000271723 MROH7-TTC4
ENST00000425300 0.844146907881797 0.409573720128921 -0.0603973458417368 ENSG00000271723 MROH7-TTC4
ENST00000414150 0.847770659487673 0.419695012559043 -0.0589405620610597 ENSG00000271723 MROH7-TTC4
ENST00000460155 0.836066978588705 0.391156165316035 -0.0635901162494856 ENSG00000271723 MROH7-TTC4
ENST00000371281 0.818606868079075 0.355026787972922 -0.0686823411860705 ENSG00000243725 TTC4
ENST00000371284 0.827838380356598 0.373007335927867 -0.0662606781376454 ENSG00000243725 TTC4
ENST00000371269 0.694214822681939 0.16652485842657 -0.0610669085240666 ENSG00000116133 DHCR24
ENST00000436604 0.739510729963423 0.219383180398212 -0.0585201986909096 ENSG00000116133 DHCR24
ENST00000537443 0.721603272062974 0.197545665851941 -0.0616920970525864 ENSG00000116133 DHCR24
ENST00000535035 0.741614814067804 0.225138934479132 -0.0587279220811086 ENSG00000116133 DHCR24
ENST00000415336 0.909094202878776 0.577989119213214 0.0365831558814513 ENSG00000242396 RP11-67L3.5
ENST00000294383 0.623629141404763 0.0181031539091476 -0.0943704430459792 ENSG00000162402 USP24
ENST00000407756 0.623629141404763 0.0188269551366731 -0.0940357838956042 ENSG00000162402 USP24
ENST00000371244 0.823592360448679 0.363692616881266 0.0967286678680624 ENSG00000162409 PRKAA2
ENST00000485760 0.623629141404763 0.00986594433553117 0.195725702711188 ENSG00000173406 DAB1
ENST00000467509 0.625951134543615 0.0666039644043814 0.210159634930785 ENSG00000162600 OMA1
ENST00000421528 0.74693499272629 0.232094355463764 0.101574482592147 ENSG00000162600 OMA1
ENST00000358603 0.636928978388553 0.0955326581405791 0.119781450177209 ENSG00000162600 OMA1
ENST00000371226 0.684518330095243 0.155793209703386 0.101762037786582 ENSG00000162600 OMA1
ENST00000456980 0.681306373362039 0.152306255188895 0.118150562716035 ENSG00000162600 OMA1
ENST00000467063 0.699259614630402 0.171887923070705 0.112644421775942 ENSG00000162600 OMA1
ENST00000419242 0.661986267231496 0.128734597463852 0.130311268989999 ENSG00000162600 OMA1
ENST00000426139 0.691337224228821 0.163791946249741 0.118831259207738 ENSG00000162600 OMA1
ENST00000472487 0.824011772297487 0.365163357929343 -0.0474269651495235 ENSG00000162601 MYSM1
ENST00000493821 0.91774327491388 0.603598608326366 -0.0303472869199414 ENSG00000162601 MYSM1
ENST00000401044 0.846729864640974 0.413689974503404 -0.0474295576347193 ENSG00000162601 MYSM1
ENST00000466774 0.80522612301797 0.327981632093656 -0.0631552791424901 ENSG00000162601 MYSM1
ENST00000483003 0.861285531692219 0.452736797569943 -0.0566572749259183 ENSG00000162601 MYSM1
ENST00000489282 0.831885305050305 0.381225701843647 -0.0717723360736732 ENSG00000162601 MYSM1
ENST00000371222 0.998880155872097 0.993157356794435 0.000820232431221982 ENSG00000177606 JUN
ENST00000474476 0.623629141404763 0.0113283098201403 0.280757337446596 ENSG00000172456 FGGY
ENST00000371218 0.623629141404763 0.0123669216946765 0.270989145251416 ENSG00000172456 FGGY
ENST00000495718 0.623629141404763 0.0130737246369667 0.271543244683911 ENSG00000172456 FGGY
ENST00000303721 0.623629141404763 0.0123560471361576 0.270990920056113 ENSG00000172456 FGGY
ENST00000430447 0.623629141404763 0.0114715451726821 0.280140085426813 ENSG00000172456 FGGY
ENST00000371212 0.623629141404763 0.00896162750331745 0.280489628625934 ENSG00000172456 FGGY
ENST00000371191 0.67071249087984 0.13855596845657 0.179577770135368 ENSG00000162599 NFIA
ENST00000476646 0.761713860557924 0.252098813078917 0.146217667382198 ENSG00000162599 NFIA
ENST00000407417 0.675900115958468 0.146477479263749 0.176635975993614 ENSG00000162599 NFIA
ENST00000479364 0.733992043768681 0.212162524727128 0.154391130078063 ENSG00000162599 NFIA
ENST00000371189 0.680363115786172 0.151699705726338 0.175631167529641 ENSG00000162599 NFIA
ENST00000403491 0.675179456744212 0.14471542363627 0.144336209352627 ENSG00000162599 NFIA
ENST00000371187 0.685093820985361 0.157097809216406 0.16982477617957 ENSG00000162599 NFIA
ENST00000485903 0.678658500330402 0.149450265102272 0.178001727086285 ENSG00000162599 NFIA
ENST00000371185 0.676095100057588 0.147060672690404 0.178764983289504 ENSG00000162599 NFIA
ENST00000371184 0.682117345895771 0.15360849008804 0.175911500730837 ENSG00000162599 NFIA
ENST00000606498 0.931452914997348 0.647140731863032 -0.0248536293034806 ENSG00000162604 TM2D1
ENST00000294613 0.924347919425705 0.623783102293292 -0.026645668610199 ENSG00000162604 TM2D1
ENST00000472357 0.943271801847092 0.693221084368032 -0.0316828998723705 ENSG00000162604 TM2D1
ENST00000371180 0.924347919425705 0.623783102293292 -0.026645668610199 ENSG00000162604 TM2D1
ENST00000488206 0.899627171344227 0.551006112314354 -0.0323609570349639 ENSG00000162604 TM2D1
ENST00000472989 0.627132230743579 0.0817021514017204 -0.116570700752274 ENSG00000162604 TM2D1
ENST00000488410 0.625951134543615 0.0622952485597633 -0.139868484791231 ENSG00000162604 TM2D1
ENST00000468586 0.841441151703693 0.403558193110328 -0.050328527320001 ENSG00000162604 TM2D1
ENST00000371178 0.922819092130597 0.61893368242877 -0.0351768838615666 ENSG00000162604 TM2D1
ENST00000494926 0.888441931650241 0.520880886488755 -0.046214256813024 ENSG00000162604 TM2D1
ENST00000496465 0.895514890227915 0.541237096129933 -0.0439908569689413 ENSG00000162604 TM2D1
ENST00000371177 0.952960365250702 0.743320024646251 0.0247222142083389 ENSG00000162604 TM2D1
ENST00000316485 0.849767008146849 0.425343085369015 0.0777172539998437 ENSG00000132849 INADL
ENST00000459752 0.855978807766466 0.44163768845688 0.0750252031397124 ENSG00000132849 INADL
ENST00000484562 0.855978807766466 0.44163768845688 0.0750252031397124 ENSG00000132849 INADL
ENST00000371158 0.765201442023996 0.259967461068699 0.104677866356817 ENSG00000132849 INADL
ENST00000484937 0.780686932725809 0.287471194961018 0.104251723982766 ENSG00000132849 INADL
ENST00000452143 0.998951627209435 0.99465054696929 -0.000538154435919534 ENSG00000162607 USP1
ENST00000371146 0.899876615164813 0.551480167130808 -0.0342843108572872 ENSG00000162607 USP1
ENST00000339950 0.907990618958428 0.574873256121723 -0.0324893135266933 ENSG00000162607 USP1
ENST00000251157 0.854779927356168 0.439019156452069 0.0320423288716918 ENSG00000116641 DOCK7
ENST00000454575 0.97786983626003 0.864038682275714 -0.00742769316369388 ENSG00000116641 DOCK7
ENST00000340370 0.856779337661855 0.443182146022962 0.0317998872743101 ENSG00000116641 DOCK7
ENST00000489185 0.910698512960262 0.582918720260902 -0.0439212157554629 ENSG00000116641 DOCK7
ENST00000404627 0.734689003122113 0.21483341303132 0.0696080676936149 ENSG00000116641 DOCK7
ENST00000464312 0.967174890801621 0.814025358067385 0.0197163730472573 ENSG00000116641 DOCK7
ENST00000317868 0.767016216640217 0.26455156719387 0.0766762676755631 ENSG00000125703 ATG4C
ENST00000371120 0.767016216640217 0.26455156719387 0.0766762676755631 ENSG00000125703 ATG4C
ENST00000431294 0.826462875590926 0.369244638438137 0.0761224701600065 ENSG00000230798 RP4-792G4.2
ENST00000427268 0.847131985489916 0.41504076954068 0.064995010751892 ENSG00000230798 RP4-792G4.2
ENST00000371116 0.966857871414767 0.813420352478158 -0.0215823596216297 ENSG00000187140 FOXD3
ENST00000371108 0.865120530413558 0.465045626230032 -0.044202333319178 ENSG00000088035 ALG6
ENST00000263440 0.84355413532389 0.406829358562999 -0.0508639375587403 ENSG00000088035 ALG6
ENST00000603108 0.84355413532389 0.406829358562999 -0.0508639375587403 ENSG00000088035 ALG6
ENST00000465969 0.726974078956092 0.203592321680148 -0.106991237099184 ENSG00000088035 ALG6
ENST00000371092 0.623629141404763 0.0456427558630626 0.125917699840344 ENSG00000142856 ITGB3BP
ENST00000271002 0.623629141404763 0.0456427558630626 0.125917699840344 ENSG00000142856 ITGB3BP
ENST00000489099 0.625951134543615 0.0529155203591922 0.122275718820927 ENSG00000142856 ITGB3BP
ENST00000461681 0.708480035479605 0.182533176084803 0.106082942915273 ENSG00000142856 ITGB3BP
ENST00000283568 0.626663546847771 0.080214333337252 0.123918412669354 ENSG00000142856 ITGB3BP
ENST00000476508 0.625951134543615 0.0711574298384682 0.134157142751581 ENSG00000142856 ITGB3BP
ENST00000460394 0.644455890478369 0.105040838734007 0.130320837867846 ENSG00000142856 ITGB3BP
ENST00000462285 0.659590625088097 0.12368579256022 0.125135287632259 ENSG00000142856 ITGB3BP
ENST00000489863 0.647880455628704 0.109988823343081 0.129462331447338 ENSG00000142856 ITGB3BP
ENST00000465781 0.661085380889498 0.127150819012267 0.130428125658916 ENSG00000142856 ITGB3BP
ENST00000460251 0.644703660843876 0.105784625125911 0.138029556197602 ENSG00000142856 ITGB3BP
ENST00000478138 0.625951134543615 0.0690233553128504 0.106633407019024 ENSG00000142856 ITGB3BP
ENST00000371088 0.747032824209203 0.232520294784463 0.0944865049253819 ENSG00000203965 EFCAB7
ENST00000371084 0.924411179861521 0.62404322453087 0.0257634058220039 ENSG00000079739 PGM1
ENST00000540265 0.93641464489587 0.666707810598581 0.0228356545497011 ENSG00000079739 PGM1
ENST00000371083 0.978682527735826 0.867517652850425 -0.00973432790913203 ENSG00000079739 PGM1
ENST00000371080 0.647880455628704 0.109887172627843 0.204886959659184 ENSG00000185483 ROR1
ENST00000371079 0.661085380889498 0.126368563708966 0.177439773960432 ENSG00000185483 ROR1
ENST00000482426 0.648832765685348 0.111903912397004 0.209252125379998 ENSG00000185483 ROR1
ENST00000371073 0.721232349351132 0.197202362547207 0.0843406907743788 ENSG00000158966 CACHD1
ENST00000290039 0.719623757618979 0.195846646751373 0.0846878720940589 ENSG00000158966 CACHD1
ENST00000495994 0.906776149011981 0.571339752788432 0.0374516488415885 ENSG00000158966 CACHD1
ENST00000470527 0.827479402152785 0.371608661551393 -0.0619817703997251 ENSG00000158966 CACHD1
ENST00000294428 0.833280870990849 0.385247501867141 0.0651143751560594 ENSG00000162437 RAVER2
ENST00000371072 0.839343488868241 0.397793644458301 0.0631095053410352 ENSG00000162437 RAVER2
ENST00000342505 0.968429234174421 0.821047475281386 -0.00803912294896374 ENSG00000162434 JAK1
ENST00000465376 0.625951134543615 0.0586943265068888 -0.130523183912222 ENSG00000162434 JAK1
ENST00000471473 0.748934280186827 0.234219675565324 -0.101424591611819 ENSG00000162434 JAK1
ENST00000494904 0.946143139539064 0.705627560674825 0.0301031451977868 ENSG00000162434 JAK1
ENST00000463018 0.749639017987852 0.237041607054929 0.140372321686153 ENSG00000116675 DNAJC6
ENST00000494710 0.661986267231496 0.128710619634374 0.157258457545638 ENSG00000116675 DNAJC6
ENST00000263441 0.835668772431051 0.389450999577756 0.0733595241269518 ENSG00000116675 DNAJC6
ENST00000395325 0.815952206860334 0.350348709806789 0.0724300421453952 ENSG00000116675 DNAJC6
ENST00000371069 0.810205355780401 0.339621459490722 0.0747322194874345 ENSG00000116675 DNAJC6
ENST00000344610 0.944322749013943 0.697226853828016 0.0157242222478411 ENSG00000116678 LEPR
ENST00000371065 0.945040488344235 0.69962471026622 -0.0173326828903709 ENSG00000213625 LEPROT
ENST00000475108 0.782168709372334 0.289312890722043 -0.0587442459686567 ENSG00000213625 LEPROT
ENST00000371059 0.937267105695657 0.669780922445167 0.0172267159076949 ENSG00000116678 LEPR
ENST00000371060 0.946037063170215 0.705325294078024 0.0152172658164956 ENSG00000116678 LEPR
ENST00000349533 0.948939353375719 0.725205041257059 0.0141374416826924 ENSG00000116678 LEPR
ENST00000497874 0.807595591213338 0.332947808979069 -0.0726871267923379 ENSG00000213625 LEPROT
ENST00000488747 0.675208223269019 0.145286383198772 -0.0832801844259551 ENSG00000213625 LEPROT
ENST00000484243 0.665361022909041 0.134410328726355 -0.0947553193119951 ENSG00000213625 LEPROT
ENST00000406510 0.940988341403584 0.685262776991245 0.0163693900284285 ENSG00000116678 LEPR
ENST00000329654 0.781133727067297 0.287860386551408 0.109811373420976 ENSG00000184588 PDE4B
ENST00000341517 0.762662279056165 0.254249354743671 0.119163498071778 ENSG00000184588 PDE4B
ENST00000371049 0.801258165574104 0.321797390848568 0.107940083610464 ENSG00000184588 PDE4B
ENST00000423207 0.803582231840068 0.325169695650652 0.102174623009283 ENSG00000184588 PDE4B
ENST00000371045 0.896501967534941 0.543754607343899 0.0635405459044557 ENSG00000184588 PDE4B
ENST00000237247 0.764053399003903 0.257952128382429 0.108759259667906 ENSG00000118473 SGIP1
ENST00000371039 0.762662279056165 0.254863017837531 0.109643954500428 ENSG00000118473 SGIP1
ENST00000493564 0.625951134543615 0.0630008812090952 0.215045520918867 ENSG00000118473 SGIP1
ENST00000424320 0.685516097562688 0.157354492991508 0.147689314071427 ENSG00000118473 SGIP1
ENST00000371035 0.79532932972772 0.311864782637323 0.0986882889063946 ENSG00000118473 SGIP1
ENST00000468286 0.703334420568271 0.178003696224054 0.140686794011326 ENSG00000118473 SGIP1
ENST00000497055 0.625951134543615 0.0726585207384033 0.207350818871169 ENSG00000118473 SGIP1
ENST00000371036 0.762662279056165 0.254271481779081 0.109756897683771 ENSG00000118473 SGIP1
ENST00000371037 0.753575944016101 0.241250380755652 0.113303615961241 ENSG00000118473 SGIP1
ENST00000371018 0.832786248150169 0.384010260818189 0.0446388445239264 ENSG00000198160 MIER1
ENST00000355977 0.832786248150169 0.384010260818189 0.0446388445239264 ENSG00000198160 MIER1
ENST00000357692 0.83387204934049 0.386268151515531 0.0443240275375808 ENSG00000198160 MIER1
ENST00000401041 0.740479495757756 0.222295030896181 0.0698276649177865 ENSG00000198160 MIER1
ENST00000371014 0.836105209463653 0.391407252215996 0.0465375555109507 ENSG00000198160 MIER1
ENST00000371016 0.836105209463653 0.391407252215996 0.0465375555109507 ENSG00000198160 MIER1
ENST00000371012 0.631018517345638 0.0860861702065149 0.138829293618602 ENSG00000198160 MIER1
ENST00000401042 0.86946587764801 0.475592291492578 0.0401911129539485 ENSG00000198160 MIER1
ENST00000355356 0.866779554954218 0.46989694170753 0.0383739407029074 ENSG00000198160 MIER1
ENST00000479067 0.623629141404763 0.0284828480092935 0.170859200223605 ENSG00000198160 MIER1
ENST00000235345 0.95060842664277 0.731202472384887 0.020290345270253 ENSG00000116704 SLC35D1
ENST00000262345 0.85844402181036 0.445987736713283 0.0566987676855538 ENSG00000081985 IL12RB2
ENST00000371000 0.85844402181036 0.445987736713283 0.0566987676855538 ENSG00000081985 IL12RB2
ENST00000541374 0.841441151703693 0.403289847561179 0.0643390555612035 ENSG00000081985 IL12RB2
ENST00000544434 0.875829689757769 0.492437419371324 0.0521884028755539 ENSG00000081985 IL12RB2
ENST00000370994 0.908319294059177 0.575459924478967 -0.0177790260097626 ENSG00000142864 SERBP1
ENST00000370995 0.913742302843253 0.590863010995582 -0.0168330169367212 ENSG00000142864 SERBP1
ENST00000361219 0.925470233063868 0.627961838109078 -0.0152400217439449 ENSG00000142864 SERBP1
ENST00000370990 0.938581485783859 0.67671012037953 -0.0128717884605531 ENSG00000142864 SERBP1
ENST00000493607 0.99740857699377 0.98124207408373 0.00105888359154788 ENSG00000142864 SERBP1
ENST00000462814 0.947599526598996 0.713277634664149 0.0199524290019213 ENSG00000142864 SERBP1
ENST00000484880 0.9992291355839 0.995996185527795 0.000226448657627237 ENSG00000142864 SERBP1
ENST00000490406 0.893087757645834 0.534238679772254 -0.0246324985935162 ENSG00000142864 SERBP1
ENST00000370986 0.799581919221238 0.318176325979373 -0.103443727934464 ENSG00000116717 GADD45A
ENST00000370982 0.840707005916593 0.400142962897677 0.0325781884654364 ENSG00000172380 GNG12
ENST00000494936 0.782327237590312 0.290081900149715 0.102866499044891 ENSG00000172380 GNG12
ENST00000420587 0.712404174555317 0.186835431336048 0.0777739693466112 ENSG00000232284 GNG12-AS1
ENST00000413628 0.715125008307331 0.189651604340421 0.077356756138773 ENSG00000232284 GNG12-AS1
ENST00000540432 0.983014845365378 0.8895190459264 0.00597239673082823 ENSG00000116729 WLS
ENST00000354777 0.983014845365378 0.889519537542152 0.00597512179423952 ENSG00000116729 WLS
ENST00000262348 0.99740857699377 0.981389466891436 -0.00106667986809841 ENSG00000116729 WLS
ENST00000370976 0.998127373862263 0.989364497578408 0.000609652911099738 ENSG00000116729 WLS
ENST00000491811 0.926085478489279 0.633811470813328 -0.039451328807632 ENSG00000116729 WLS
ENST00000497187 0.942364283545531 0.69129146466488 0.0290530072110824 ENSG00000116729 WLS
ENST00000534713 0.862042676830538 0.455181665769261 0.0431617855495372 ENSG00000116729 WLS
ENST00000533537 0.891352127986779 0.528273919434694 0.0372287778129951 ENSG00000116729 WLS
ENST00000530486 0.906471145230002 0.57067631234807 0.0324998227112861 ENSG00000116729 WLS
ENST00000370973 0.926062013038322 0.633632350370086 0.0278590204104817 ENSG00000116729 WLS
ENST00000471243 0.808597582439979 0.334779957084127 0.0605458462349202 ENSG00000116729 WLS
ENST00000491076 0.80561001371297 0.328842458122464 0.0627902645266963 ENSG00000116729 WLS
ENST00000527864 0.746879520477262 0.231745300961979 0.0837386428237672 ENSG00000116729 WLS
ENST00000456315 0.998994631455119 0.99486187388854 -0.000387514252112826 ENSG00000024526 DEPDC1
ENST00000370966 0.998994631455119 0.99486187388854 -0.000387514252112826 ENSG00000024526 DEPDC1
ENST00000488146 0.952960365250702 0.743669682478096 0.0261998551560979 ENSG00000024526 DEPDC1
ENST00000489862 0.891371285147784 0.528893015357051 -0.0434355038953351 ENSG00000024526 DEPDC1
ENST00000525124 0.935600255249113 0.664703654345023 -0.0364087026916859 ENSG00000024526 DEPDC1
ENST00000370952 0.993813733967791 0.958168092260241 0.00355004388657965 ENSG00000066557 LRRC40
ENST00000370951 0.894860365919812 0.538867101571048 -0.0279779264028804 ENSG00000116754 SRSF11
ENST00000463877 0.914400374400985 0.592435100268343 0.0305310036349748 ENSG00000116754 SRSF11
ENST00000405432 0.860512418281278 0.451427959971381 -0.0349825632317052 ENSG00000116754 SRSF11
ENST00000370950 0.913981293930695 0.591288913377201 -0.0243949163740939 ENSG00000116754 SRSF11
ENST00000454435 0.884483168632095 0.513042776529292 -0.036433384944639 ENSG00000116754 SRSF11
ENST00000475204 0.879836800006916 0.500597576500424 -0.0387721940419342 ENSG00000116754 SRSF11
ENST00000395136 0.829129043743413 0.375189501992119 -0.0425493697469394 ENSG00000116754 SRSF11
ENST00000436161 0.878388457629909 0.497520987105368 -0.0384412423932208 ENSG00000116754 SRSF11
ENST00000473950 0.876135256126909 0.493246248962434 -0.0402794327679788 ENSG00000116754 SRSF11
ENST00000469170 0.859734178869839 0.448194805756134 -0.04584065955841 ENSG00000116754 SRSF11
ENST00000486667 0.85324313947301 0.432149113960277 -0.0454499644180615 ENSG00000116754 SRSF11
ENST00000481648 0.77395264286465 0.274740748480438 -0.070826025769696 ENSG00000116754 SRSF11
ENST00000463116 0.641208327867531 0.098482184618519 -0.142192114542906 ENSG00000116754 SRSF11
ENST00000484162 0.917069121958572 0.602256369631868 -0.0256151568272807 ENSG00000116754 SRSF11
ENST00000370949 0.942679219342899 0.691832975218292 -0.0186154148796607 ENSG00000116754 SRSF11
ENST00000463859 0.871594218473736 0.481730135896293 -0.0354546575809298 ENSG00000116754 SRSF11
ENST00000460795 0.723322252019536 0.199420815321008 -0.0775787404663661 ENSG00000116754 SRSF11
ENST00000461935 0.893127803217909 0.53433485733797 -0.034676751975299 ENSG00000116754 SRSF11
ENST00000489188 0.835968673984393 0.390396686340886 -0.0556585198208306 ENSG00000116754 SRSF11
ENST00000370944 0.649165916546772 0.112391768787874 0.0809462342801911 ENSG00000118454 ANKRD13C
ENST00000262346 0.625951134543615 0.0724868438423541 0.0922569569171128 ENSG00000118454 ANKRD13C
ENST00000464236 0.751333571091021 0.238475820095754 0.0971494649980006 ENSG00000118454 ANKRD13C
ENST00000450461 0.94075376893919 0.684461264344272 -0.0268634393040549 ENSG00000235079 ZRANB2-AS1
ENST00000426999 0.932110427288794 0.650203689171505 -0.0310812279831542 ENSG00000235079 ZRANB2-AS1
ENST00000370920 0.970136850153113 0.828077692102063 0.0095374910120302 ENSG00000132485 ZRANB2
ENST00000477096 0.954472545951 0.750070890479106 -0.0230952401062421 ENSG00000132485 ZRANB2
ENST00000254821 0.970249187637444 0.828943348796651 0.00948867125428444 ENSG00000132485 ZRANB2
ENST00000487510 0.906450958008817 0.570497346161755 -0.0421169412496427 ENSG00000132485 ZRANB2
ENST00000583678 0.656237808899012 0.120339653721867 0.20445561015456 ENSG00000229956 ZRANB2-AS2
ENST00000599146 0.635604514261509 0.0931251071774882 0.209750839547081 ENSG00000229956 ZRANB2-AS2
ENST00000594152 0.635604514261509 0.0931251071774882 0.209750839547081 ENSG00000229956 ZRANB2-AS2
ENST00000357731 0.643667331493695 0.102263356462853 0.228892511352171 ENSG00000172260 NEGR1
ENST00000434200 0.663465923309507 0.131131876188946 0.223450268351397 ENSG00000172260 NEGR1
ENST00000557284 0.806902611107025 0.331273807129663 -0.0815212414187757 ENSG00000259030 FPGT-TNNI3K
ENST00000524915 0.783291755460028 0.292013575538776 -0.0889314755360132 ENSG00000254685 FPGT
ENST00000370899 0.812584466768436 0.343579400275244 -0.0794537695043075 ENSG00000259030 FPGT-TNNI3K
ENST00000370895 0.808597582439979 0.334906550686755 -0.0811792713794181 ENSG00000259030 FPGT-TNNI3K
ENST00000534632 0.802775125856145 0.32412857373342 -0.083246009947314 ENSG00000259030 FPGT-TNNI3K
ENST00000533006 0.753575944016101 0.241835626875169 -0.0987879781720819 ENSG00000259030 FPGT-TNNI3K
ENST00000370891 0.806902611107025 0.331273807129663 -0.0815212414187757 ENSG00000116783 TNNI3K
ENST00000370893 0.761432947456632 0.251630985259188 -0.0968560017355311 ENSG00000259030 FPGT-TNNI3K
ENST00000370872 0.818509504350195 0.354637487677654 -0.0559667810882754 ENSG00000116791 CRYZ
ENST00000340866 0.818509504350195 0.354637487677654 -0.0559667810882754 ENSG00000116791 CRYZ
ENST00000492102 0.846815419032601 0.414640008872122 -0.072630389603022 ENSG00000116791 CRYZ
ENST00000417775 0.863160835535422 0.457851704789355 -0.0417245593845885 ENSG00000116791 CRYZ
ENST00000370871 0.832554490807735 0.38211706273685 -0.0523622977457955 ENSG00000116791 CRYZ
ENST00000370870 0.814256398074301 0.346306541942522 -0.0597188549700807 ENSG00000116791 CRYZ
ENST00000441120 0.894502827554421 0.538447863247318 -0.0407920597390807 ENSG00000116791 CRYZ
ENST00000457880 0.950362164861381 0.730673424949795 0.0198568782396858 ENSG00000162623 TYW3
ENST00000370867 0.950362164861381 0.730673424949795 0.0198568782396858 ENSG00000162623 TYW3
ENST00000421739 0.741190747819747 0.224436641659271 0.0820941344666438 ENSG00000162623 TYW3
ENST00000479111 0.72979674150957 0.206594691357973 0.0860188901041799 ENSG00000162623 TYW3
ENST00000467646 0.704542465567282 0.179115918813024 -0.107886475904303 ENSG00000162623 TYW3
ENST00000370841 0.841893699635612 0.404020633121059 -0.0368570447201019 ENSG00000117054 ACADM
ENST00000525881 0.980131495070565 0.873617196211907 0.00955966675162754 ENSG00000117054 ACADM
ENST00000526129 0.908412719384172 0.57585260965318 -0.0251182607008823 ENSG00000117054 ACADM
ENST00000526196 0.859774664409029 0.44952876318114 -0.0335679049910353 ENSG00000117054 ACADM
ENST00000370834 0.839637552741077 0.398067617731797 -0.0373595601003382 ENSG00000117054 ACADM
ENST00000534146 0.975876952678366 0.856792955191251 0.011066451547894 ENSG00000117054 ACADM
ENST00000532509 0.904375821959658 0.563977804355196 -0.0268291764339969 ENSG00000117054 ACADM
ENST00000473018 0.97786983626003 0.864495944776918 0.010444442151068 ENSG00000117054 ACADM
ENST00000541113 0.849470950734901 0.423887428145628 -0.0353823635042833 ENSG00000117054 ACADM
ENST00000530953 0.893573184730978 0.535088395474348 -0.0289182378894536 ENSG00000117054 ACADM
ENST00000534334 0.859516263508774 0.447414448498767 -0.0340841879430145 ENSG00000117054 ACADM
ENST00000525808 0.832989230484993 0.384705905776272 -0.0384665739766926 ENSG00000117054 ACADM
ENST00000543667 0.832989230484993 0.384705905776272 -0.0384665739766926 ENSG00000117054 ACADM
ENST00000420607 0.900498296728647 0.553908641937403 -0.0261483952015255 ENSG00000117054 ACADM
ENST00000529059 0.857726262699879 0.445001736689134 -0.0357930537174292 ENSG00000117054 ACADM
ENST00000526930 0.760864085206305 0.250852835903768 -0.0716814258952831 ENSG00000117054 ACADM
ENST00000532207 0.73636879579263 0.216255834204224 -0.0844858507105052 ENSG00000117054 ACADM
ENST00000528016 0.898910552213531 0.549106418209982 -0.0300890161918038 ENSG00000117054 ACADM
ENST00000481374 0.949984242215218 0.729247031330319 -0.0242612347637521 ENSG00000117054 ACADM
ENST00000535300 0.984968718494554 0.899944955357378 -0.00598204627488353 ENSG00000137955 RABGGTB
ENST00000496055 0.995128793423579 0.967035462914049 -0.00193597760002278 ENSG00000137955 RABGGTB
ENST00000319942 0.997623691747654 0.984645551316565 -0.000899675676531826 ENSG00000137955 RABGGTB
ENST00000473406 0.99740857699377 0.983182944486724 -0.00109556410681592 ENSG00000137955 RABGGTB
ENST00000485459 0.987287794914732 0.915985345455469 -0.00542706712098175 ENSG00000137955 RABGGTB
ENST00000370826 0.806388003988809 0.329781924375993 -0.0564990184429679 ENSG00000137955 RABGGTB
ENST00000497648 0.916985961785619 0.601079707259739 -0.0337583328050151 ENSG00000137955 RABGGTB
ENST00000462042 0.884189854347029 0.512143526161252 -0.0397026608336385 ENSG00000137955 RABGGTB
ENST00000470201 0.981982500641985 0.882293651325333 -0.00764552052530716 ENSG00000137955 RABGGTB
ENST00000471759 0.993813733967791 0.958416396985419 -0.00247534911498696 ENSG00000137955 RABGGTB
ENST00000491266 0.984439306305698 0.895711746857828 -0.00674968534086369 ENSG00000137955 RABGGTB
ENST00000461653 0.99740857699377 0.981255305377717 0.00126039020490462 ENSG00000137955 RABGGTB
ENST00000489450 0.97032115616025 0.830621023520554 -0.0119821225168817 ENSG00000137955 RABGGTB
ENST00000467748 0.645286684369354 0.107484742282711 0.111201997856561 ENSG00000137955 RABGGTB
ENST00000459697 0.879545277663313 0.499219041718403 0.0500811309905746 ENSG00000137955 RABGGTB
ENST00000328299 0.665361022909041 0.133593072160155 0.212116436825384 ENSG00000184005 ST6GALNAC3
ENST00000464140 0.738698181097105 0.218652028396889 0.188749449398139 ENSG00000184005 ST6GALNAC3
ENST00000370812 0.689330115605303 0.161766283195753 0.0727133151677305 ENSG00000142892 PIGK
ENST00000445065 0.689330115605303 0.161766283195753 0.0727133151677305 ENSG00000142892 PIGK
ENST00000370813 0.625951134543615 0.0594723703913306 0.111630300783393 ENSG00000142892 PIGK
ENST00000487906 0.697226551346124 0.170173475994951 0.0862818698468203 ENSG00000142892 PIGK
ENST00000359130 0.719809237231354 0.196181462605378 0.0961202596446663 ENSG00000142892 PIGK
ENST00000478391 0.752011416621499 0.239205144477623 0.0884271165158951 ENSG00000142892 PIGK
ENST00000354567 0.705642757084644 0.180127667221801 0.102187473904472 ENSG00000154027 AK5
ENST00000317704 0.862042676830538 0.454745392279177 0.0460333082578075 ENSG00000154027 AK5
ENST00000344720 0.702826078110359 0.177634440575501 0.107300679288094 ENSG00000154027 AK5
ENST00000478407 0.937730428412961 0.673742112761574 0.0256597171321013 ENSG00000154027 AK5
ENST00000469394 0.926840514467814 0.635721485844613 -0.0363137547895353 ENSG00000154027 AK5
ENST00000466114 0.917017955446008 0.602065756392731 -0.037332239424592 ENSG00000154027 AK5
ENST00000524494 0.626146027727488 0.0770880484933204 0.177912616096103 ENSG00000154027 AK5
ENST00000465146 0.749639017987852 0.235252388534883 0.115657339628913 ENSG00000154027 AK5
ENST00000530826 0.694623807249827 0.166860693620661 0.134793226362894 ENSG00000154027 AK5
ENST00000527263 0.742425126480126 0.226639024983644 0.10413759630246 ENSG00000154027 AK5
ENST00000478255 0.771100311126671 0.271008678577165 -0.0829825694843268 ENSG00000154027 AK5
ENST00000481346 0.654843801626079 0.118978314897018 0.136125580651674 ENSG00000036549 ZZZ3
ENST00000370801 0.729262106453983 0.205816727967553 0.0966485947923844 ENSG00000036549 ZZZ3
ENST00000476275 0.733992043768681 0.212524872724565 0.094839819943906 ENSG00000036549 ZZZ3
ENST00000370798 0.721677452706113 0.198195061451255 0.0983100685200153 ENSG00000036549 ZZZ3
ENST00000433749 0.835452522954738 0.38921628432225 0.0861191033571366 ENSG00000036549 ZZZ3
ENST00000414381 0.839076739714604 0.397245409036331 0.0850107105076264 ENSG00000036549 ZZZ3
ENST00000463166 0.776831359188772 0.281454894548318 0.110194569459032 ENSG00000036549 ZZZ3
ENST00000469944 0.836044579328267 0.390917075204499 0.0890762240857315 ENSG00000036549 ZZZ3
ENST00000370794 0.718887131488643 0.194163828052716 0.0565049286987521 ENSG00000077254 USP33
ENST00000481579 0.839005782447281 0.396696042046429 0.045083551720833 ENSG00000077254 USP33
ENST00000357428 0.774427216020934 0.276902998862898 0.0492833898259013 ENSG00000077254 USP33
ENST00000370793 0.718887131488643 0.194163828052716 0.0565049286987521 ENSG00000077254 USP33
ENST00000370792 0.800337176189707 0.319913251203893 0.0480539293778276 ENSG00000077254 USP33
ENST00000527390 0.838622144514221 0.395844505739814 -0.063310574347455 ENSG00000077254 USP33
ENST00000461986 0.776153871333355 0.280015593078701 -0.0882384367381908 ENSG00000077254 USP33
ENST00000524536 0.819386915413387 0.356478769257239 0.0714099688094053 ENSG00000077254 USP33
ENST00000525113 0.818523897827395 0.354703630080883 0.0739178304740489 ENSG00000077254 USP33
ENST00000528150 0.756958974088854 0.246355036805046 0.0933952978169131 ENSG00000077254 USP33
ENST00000530709 0.697292396257412 0.170361412166152 0.113287921286667 ENSG00000077254 USP33
ENST00000524778 0.723322252019536 0.199469143133479 0.104701409078447 ENSG00000077254 USP33
ENST00000370791 0.884886418096461 0.513952388446593 0.0359499880887514 ENSG00000180488 FAM73A
ENST00000443751 0.883351345311968 0.509228404779234 0.0456290358691182 ENSG00000180488 FAM73A
ENST00000476203 0.893006192224109 0.534056310354615 0.0525996140048805 ENSG00000180488 FAM73A
ENST00000492724 0.936867776616422 0.66795265804963 0.0309650434100715 ENSG00000162613 FUBP1
ENST00000488814 0.938352522565044 0.67613622485081 0.0328526073909974 ENSG00000162613 FUBP1
ENST00000492405 0.932942428764204 0.656170943665419 0.0326151927584542 ENSG00000162613 FUBP1
ENST00000489495 0.999891836943039 0.999257503529643 8.25912734719085e-05 ENSG00000162613 FUBP1
ENST00000474632 0.969913274849037 0.827122795782891 0.0202956978558313 ENSG00000162613 FUBP1
ENST00000294623 0.973902342032501 0.848760629722265 0.00879546942452435 ENSG00000162613 FUBP1
ENST00000370768 0.983735659808076 0.892075701634528 0.0061033908041285 ENSG00000162613 FUBP1
ENST00000370767 0.983735659808076 0.892075701634528 0.0061033908041285 ENSG00000162613 FUBP1
ENST00000436586 0.967866331009 0.818834584469234 0.0104753542981858 ENSG00000162613 FUBP1
ENST00000470287 0.855724520686549 0.440576843872239 -0.0665171276657028 ENSG00000162613 FUBP1
ENST00000421641 0.937898892997726 0.675098081626335 -0.028097838762439 ENSG00000162613 FUBP1
ENST00000487931 0.808358305621105 0.334170128090689 -0.0608359889451403 ENSG00000162616 DNAJB4
ENST00000477671 0.775776618514823 0.279704696719933 -0.0674226946291561 ENSG00000162616 DNAJB4
ENST00000484662 0.766995221927248 0.264031578650146 -0.0698432931210966 ENSG00000162616 DNAJB4
ENST00000476882 0.891926940249928 0.531425448827481 -0.0395912839930628 ENSG00000137960 GIPC2
ENST00000426517 0.828999027195732 0.375019874626236 -0.0591790700835172 ENSG00000162616 DNAJB4
ENST00000370763 0.913742302843253 0.589807040302925 -0.0466354570770319 ENSG00000162616 DNAJB4
ENST00000476396 0.856448966690886 0.442897015012646 -0.073738286662688 ENSG00000162616 DNAJB4
ENST00000417975 0.623629141404763 0.0283092855670247 0.302014388982662 ENSG00000233008 RP11-475O6.1
ENST00000472688 0.753575944016101 0.240949626209198 -0.0732259105888301 ENSG00000137941 TTLL7
ENST00000260505 0.964075037583837 0.794664441803293 -0.0174346359814121 ENSG00000137941 TTLL7
ENST00000474957 0.964075037583837 0.794834586739199 -0.0174283806795135 ENSG00000137941 TTLL7
ENST00000488014 0.964075037583837 0.794664441803293 -0.0174346359814121 ENSG00000137941 TTLL7
ENST00000477524 0.964075037583837 0.794664441803293 -0.0174346359814121 ENSG00000137941 TTLL7
ENST00000480174 0.702593757810609 0.176507358426895 -0.0816684295599842 ENSG00000137941 TTLL7
ENST00000485638 0.68847764022943 0.160903992402815 -0.109140320792298 ENSG00000137941 TTLL7
ENST00000482783 0.999219016525377 0.995971527607841 -0.000422817786441047 ENSG00000137941 TTLL7
ENST00000370689 0.859774664409029 0.449446215570911 0.0510220569470118 ENSG00000142875 PRKACB
ENST00000370688 0.64016399714453 0.0979063688768608 0.173865948855345 ENSG00000142875 PRKACB
ENST00000370685 0.93460876922031 0.660878687907712 -0.0249209330964893 ENSG00000142875 PRKACB
ENST00000470673 0.743815580039294 0.228216350499804 0.133620652594937 ENSG00000142875 PRKACB
ENST00000370684 0.854399000442998 0.435789961255763 0.0818510539670213 ENSG00000142875 PRKACB
ENST00000370682 0.751936445629808 0.239032831772606 -0.0645630763859402 ENSG00000142875 PRKACB
ENST00000394838 0.751936445629808 0.239032831772606 -0.0645630763859402 ENSG00000142875 PRKACB
ENST00000370680 0.863600082544359 0.459533841242695 0.0771888713902635 ENSG00000142875 PRKACB
ENST00000394839 0.735272810410026 0.215364336522251 -0.0682621309691056 ENSG00000142875 PRKACB
ENST00000370656 0.843615868573235 0.407071624502644 -0.0579327657365998 ENSG00000117133 RPF1
ENST00000370654 0.877798335243145 0.495934102003135 -0.0388008816682201 ENSG00000117133 RPF1
ENST00000487806 0.948629022563396 0.719860644917799 -0.0259407033610619 ENSG00000174021 GNG5
ENST00000370645 0.995893834115662 0.972540439390134 0.00228814141133509 ENSG00000174021 GNG5
ENST00000370641 0.99740857699377 0.980746744877848 0.00160196293917885 ENSG00000174021 GNG5
ENST00000263717 0.96684760122702 0.813397621231942 0.0139893178906339 ENSG00000122432 SPATA1
ENST00000490879 0.892034592235885 0.531723600123117 0.0635818805178247 ENSG00000122432 SPATA1
ENST00000460286 0.992704100748953 0.948949255609249 0.00466706160822563 ENSG00000122432 SPATA1
ENST00000370630 0.897379001027769 0.545332831098956 -0.0395143492961874 ENSG00000117151 CTBS
ENST00000477677 0.937180851464174 0.669595165020832 -0.0288497114512891 ENSG00000117151 CTBS
ENST00000465118 0.77994787136055 0.286369259246321 -0.0774754485403204 ENSG00000117151 CTBS
ENST00000370625 0.86383613432297 0.460141579803612 -0.0547279437336587 ENSG00000117151 CTBS
ENST00000437941 0.992827804069567 0.952611774368636 -0.00364539067760923 ENSG00000117155 SSX2IP
ENST00000342203 0.992827804069567 0.952611774368636 -0.00364539067760923 ENSG00000117155 SSX2IP
ENST00000481102 0.905702895310107 0.567881073175598 0.039124801329758 ENSG00000117155 SSX2IP
ENST00000476905 0.904274480856482 0.563083208302019 0.0394031913138313 ENSG00000117155 SSX2IP
ENST00000605755 0.891177386795495 0.527929284043218 0.0432210641281168 ENSG00000117155 SSX2IP
ENST00000603677 0.913603027713497 0.589195596480396 0.0382038726822545 ENSG00000117155 SSX2IP
ENST00000370612 0.916204606277313 0.597833019489147 0.0369986441533284 ENSG00000117155 SSX2IP
ENST00000460500 0.796339214127332 0.31393922597098 0.0908134386737318 ENSG00000117155 SSX2IP
ENST00000422026 0.994752723053061 0.965134129258739 -0.00364375726551233 ENSG00000117155 SSX2IP
ENST00000370596 0.746879520477262 0.231849005195834 -0.0776339226877017 ENSG00000162643 WDR63
ENST00000370589 0.623926689791119 0.0500477613314158 -0.129378359109397 ENSG00000055732 MCOLN3
ENST00000474447 0.623629141404763 0.02955037676501 -0.192158244648543 ENSG00000055732 MCOLN3
ENST00000341115 0.625951134543615 0.0510451254146946 -0.131015443407726 ENSG00000055732 MCOLN3
ENST00000370587 0.818606868079075 0.354994924567793 -0.0716224450483328 ENSG00000055732 MCOLN3
ENST00000490600 0.823349532933104 0.362507793180035 -0.0707537034564926 ENSG00000055732 MCOLN3
ENST00000341460 0.653177881944676 0.117878694930363 -0.13567627729273 ENSG00000097096 SYDE2
ENST00000294661 0.642682389253758 0.100474444210815 0.114596367993077 ENSG00000162642 C1orf52
ENST00000471115 0.625951134543615 0.0677336850672353 0.130356399362762 ENSG00000162642 C1orf52
ENST00000370580 0.730620483107958 0.207608532492216 -0.100831295202208 ENSG00000142867 BCL10
ENST00000426125 0.716534710367621 0.190992868815449 0.186246005087251 ENSG00000223653 RP11-131L23.1
ENST00000535924 0.832694985001726 0.383392843637317 0.129140310476251 ENSG00000153904 DDAH1
ENST00000284031 0.836067581225848 0.391212625910087 0.118113647479457 ENSG00000153904 DDAH1
ENST00000483110 0.832694985001726 0.383392843637317 0.129140310476251 ENSG00000153904 DDAH1
ENST00000539042 0.836067581225848 0.391212625910087 0.118113647479457 ENSG00000153904 DDAH1
ENST00000451137 0.939728936642685 0.68024913147658 -0.0662194363934127 ENSG00000142871 CYR61
ENST00000431532 0.948651062523255 0.720413992322956 -0.0212411244163033 ENSG00000117174 ZNHIT6
ENST00000370574 0.916994318294265 0.601856582382651 -0.0310326624047707 ENSG00000117174 ZNHIT6
ENST00000359242 0.958804781235738 0.768191813861986 0.0163138826440684 ENSG00000122417 ODF2L
ENST00000460698 0.99417494837504 0.962318235774189 0.00276930313953339 ENSG00000122417 ODF2L
ENST00000394731 0.961072724066601 0.781226134005898 0.0153317861240123 ENSG00000122417 ODF2L
ENST00000370566 0.961072724066601 0.781226134005898 0.0153317861240123 ENSG00000122417 ODF2L
ENST00000370567 0.961072724066601 0.781226134005898 0.0153317861240123 ENSG00000122417 ODF2L
ENST00000317336 0.961072724066601 0.781226134005898 0.0153317861240123 ENSG00000122417 ODF2L
ENST00000462648 0.77395264286465 0.274874713624163 -0.0982620583599701 ENSG00000122417 ODF2L
ENST00000294678 0.949896570392156 0.729049403563179 0.0191530845506204 ENSG00000122417 ODF2L
ENST00000476054 0.785061110958583 0.294909589012129 -0.0818276414677403 ENSG00000122417 ODF2L
ENST00000524695 0.963172332574317 0.791086382631795 0.0166743736357455 ENSG00000122417 ODF2L
ENST00000534092 0.982045556833126 0.8827282004653 0.0101923916669078 ENSG00000122417 ODF2L
ENST00000496592 0.842628186269339 0.405452316941622 0.0551886943483618 ENSG00000122417 ODF2L
ENST00000488879 0.829573335448466 0.37591157865785 0.0539667383938628 ENSG00000122417 ODF2L
ENST00000479890 0.829573335448466 0.375904305733885 0.053967849819131 ENSG00000122417 ODF2L
ENST00000486557 0.904209167206441 0.562714211890727 0.0387715235816878 ENSG00000122417 ODF2L
ENST00000472368 0.764740517482092 0.259065631709846 0.0977229496117526 ENSG00000122417 ODF2L
ENST00000394733 0.884722544664876 0.513761856622779 0.0492137549070908 ENSG00000122417 ODF2L
ENST00000478286 0.904092985550153 0.56239922627399 0.0471782523768282 ENSG00000122417 ODF2L
ENST00000370558 0.945692243332487 0.704037420134978 -0.0141497746687993 ENSG00000097033 SH3GLB1
ENST00000535010 0.979196356305115 0.870116232350252 -0.00721033471431336 ENSG00000097033 SH3GLB1
ENST00000482504 0.965549510429022 0.807246980887263 -0.0109332753220118 ENSG00000097033 SH3GLB1
ENST00000331835 0.946368226299989 0.707087956798361 -0.0151795081270545 ENSG00000183291 SEP15
ENST00000370554 0.952960365250702 0.743241928364427 -0.0133512081017524 ENSG00000183291 SEP15
ENST00000469566 0.925095945276488 0.626076877585498 -0.0202677994615564 ENSG00000183291 SEP15
ENST00000401030 0.927983452622549 0.638428746287637 -0.0194075225271374 ENSG00000183291 SEP15
ENST00000497861 0.997049900101764 0.979055697455742 0.00120628756568475 ENSG00000183291 SEP15
ENST00000467557 0.99740857699377 0.980435014242489 0.00124454766351397 ENSG00000183291 SEP15
ENST00000370551 0.623629141404763 0.0479310508417118 0.19274393641954 ENSG00000153936 HS2ST1
ENST00000370550 0.625951134543615 0.060992730297754 0.131195728086074 ENSG00000153936 HS2ST1
ENST00000591456 0.625951134543615 0.0592476365782504 0.224816186427957 ENSG00000153936 HS2ST1
ENST00000370548 0.644455890478369 0.10476765456381 0.0829589327504751 ENSG00000267561 RP5-1052I5.2
ENST00000356813 0.644455890478369 0.105438078227892 0.0832157161840286 ENSG00000153936 HS2ST1
ENST00000370544 0.875520302206135 0.491791933070449 0.0444087703803029 ENSG00000143013 LMO4
ENST00000495705 0.827838380356598 0.372913815019305 0.0790610739676608 ENSG00000143013 LMO4
ENST00000370542 0.878965112575035 0.498069555374625 0.0471140501438955 ENSG00000143013 LMO4
ENST00000489303 0.9090252921593 0.577865908296696 0.0421045831244006 ENSG00000143013 LMO4
ENST00000316005 0.625951134543615 0.0631735926516314 0.137018086709386 ENSG00000065243 PKN2
ENST00000370521 0.670748508833748 0.138871286402277 0.0770727573898483 ENSG00000065243 PKN2
ENST00000370505 0.626663546847771 0.080072546403289 0.0981642777159864 ENSG00000065243 PKN2
ENST00000370513 0.625951134543615 0.063139346728835 0.107133725295649 ENSG00000065243 PKN2
ENST00000436111 0.663252138088765 0.130609090279465 0.113854497866301 ENSG00000065243 PKN2
ENST00000544045 0.740727320561229 0.22290242572995 0.071176224525207 ENSG00000065243 PKN2
ENST00000370500 0.939808930707119 0.681368877955147 0.0352516472652698 ENSG00000137947 GTF2B
ENST00000448623 0.946484334505595 0.707543231146554 0.0321324766007919 ENSG00000137947 GTF2B
ENST00000494819 0.953380350151071 0.746253032804981 0.0285081765033225 ENSG00000137947 GTF2B
ENST00000418217 0.921303159646206 0.614761570566225 0.0453672976710071 ENSG00000137947 GTF2B
ENST00000486078 0.871776849081443 0.482828346457283 0.0686873526806824 ENSG00000137947 GTF2B
ENST00000471296 0.921001758125396 0.6140648511099 0.052176046561441 ENSG00000137947 GTF2B
ENST00000471471 0.840632597219572 0.399932870369839 0.0858963590550318 ENSG00000137947 GTF2B
ENST00000446900 0.625951134543615 0.0702589276341955 0.0832986029336979 ENSG00000137944 CCBL2
ENST00000370491 0.625951134543615 0.0599458672237353 0.0848323772301338 ENSG00000137944 CCBL2
ENST00000260508 0.625951134543615 0.0623109943082366 0.08432345713226 ENSG00000137944 CCBL2
ENST00000370485 0.625951134543615 0.0568482793091211 0.0857439715759705 ENSG00000137944 CCBL2
ENST00000370486 0.625951134543615 0.0635187097783196 0.0951987853524891 ENSG00000137944 CCBL2
ENST00000321792 0.648374780409637 0.111209421465812 0.0905335209769646 ENSG00000213516 RBMXL1
ENST00000399794 0.649165916546772 0.112418735746067 0.0902768342017113 ENSG00000213516 RBMXL1
ENST00000413769 0.757250918054875 0.246670775624055 0.100766798213036 ENSG00000213516 RBMXL1
ENST00000330947 0.975340736848277 0.855056056891852 0.0158991655621398 ENSG00000197147 LRRC8B
ENST00000429074 0.625951134543615 0.0554974218222063 0.188570876534008 ENSG00000230735 RP11-413E1.4
ENST00000370454 0.972313112900792 0.840654421186717 -0.0115688312341629 ENSG00000171488 LRRC8C
ENST00000479252 0.960869755256873 0.780615638602763 -0.0160151196137862 ENSG00000171488 LRRC8C
ENST00000370453 0.741273178119402 0.224518143975242 0.0903106849838942 ENSG00000271949 RP11-302M6.4
ENST00000482063 0.623629141404763 0.0456847831863078 0.197770555878464 ENSG00000171488 LRRC8C
ENST00000525774 0.654843801626079 0.119428761173526 0.179367056899087 ENSG00000171492 LRRC8D
ENST00000337338 0.663252138088765 0.130673170138351 0.127390729943089 ENSG00000171492 LRRC8D
ENST00000394593 0.674980557207447 0.144094150376067 0.123720695351914 ENSG00000171492 LRRC8D
ENST00000532201 0.665361022909041 0.1337422474733 0.175432005675295 ENSG00000171492 LRRC8D
ENST00000414841 0.68802444749986 0.15990897792681 0.16498297141825 ENSG00000171492 LRRC8D
ENST00000527156 0.664180812099692 0.131912619564651 0.174443932775937 ENSG00000171492 LRRC8D
ENST00000441269 0.721677452706113 0.197911701153311 0.15124642857839 ENSG00000171492 LRRC8D
ENST00000394583 0.849442272556618 0.423691285158904 -0.0400120892515797 ENSG00000162664 ZNF326
ENST00000340281 0.865116049183024 0.464844933145761 -0.0365807401635291 ENSG00000162664 ZNF326
ENST00000370447 0.829160648105544 0.375264224532093 -0.0422810031600933 ENSG00000162664 ZNF326
ENST00000455342 0.886622892721205 0.517144042308883 -0.0330147976538094 ENSG00000162664 ZNF326
ENST00000370440 0.623629141404763 0.0464078549961467 0.135683837988778 ENSG00000122482 ZNF644
ENST00000347275 0.623629141404763 0.0466501118380715 0.135561631640054 ENSG00000122482 ZNF644
ENST00000337393 0.623926689791119 0.050421461674026 0.132890218156171 ENSG00000122482 ZNF644
ENST00000361321 0.625951134543615 0.0588008760807582 0.132442453307351 ENSG00000122482 ZNF644
ENST00000467231 0.625951134543615 0.0631262193863581 0.132159656079918 ENSG00000122482 ZNF644
ENST00000479798 0.925611907780117 0.63058702367094 0.0385088333883987 ENSG00000122482 ZNF644
ENST00000498303 0.625951134543615 0.0613304619118291 0.219301010618148 ENSG00000122482 ZNF644
ENST00000370425 0.985792431601136 0.908195585044353 0.0235654999989628 ENSG00000162669 HFM1
ENST00000294696 0.985792431601136 0.908195585044353 0.0235654999989628 ENSG00000162669 HFM1
ENST00000370424 0.985792431601136 0.908192343187014 0.023566287713256 ENSG00000162669 HFM1
ENST00000481900 0.986627033530492 0.91257255234561 0.0223574106490359 ENSG00000162669 HFM1
ENST00000488023 0.986497080600933 0.911633379600795 0.0225979227327897 ENSG00000162669 HFM1
ENST00000448819 0.986581129691324 0.912385548436025 0.0224006776732688 ENSG00000162669 HFM1
ENST00000427444 0.986535956068846 0.912063004375902 0.0224801535421953 ENSG00000162669 HFM1
ENST00000430031 0.937336889746747 0.670110922719946 -0.0358694759967303 ENSG00000097046 CDC7
ENST00000234626 0.855724520686549 0.440360026435852 -0.0612215214509157 ENSG00000097046 CDC7
ENST00000428239 0.850982547211375 0.427604460560111 -0.0632087658286056 ENSG00000097046 CDC7
ENST00000212355 0.941593996197339 0.688347678133209 -0.0292720673329 ENSG00000069702 TGFBR3
ENST00000533089 0.993813733967791 0.957279539319956 -0.00424755103010764 ENSG00000069702 TGFBR3
ENST00000370399 0.977350237678635 0.86202762197023 0.0137724911821672 ENSG00000069702 TGFBR3
ENST00000525962 0.987157143821361 0.91517948309793 0.00897757493735295 ENSG00000069702 TGFBR3
ENST00000532540 0.992827804069567 0.951555086571507 0.00503198880797931 ENSG00000069702 TGFBR3
ENST00000465892 0.936964734415482 0.668479870402313 0.0377324056237134 ENSG00000069702 TGFBR3
ENST00000370360 0.823656421710261 0.364308829500172 0.0522797692539747 ENSG00000174842 GLMN
ENST00000534881 0.823656421710261 0.364308829500172 0.0522797692539747 ENSG00000174842 GLMN
ENST00000495106 0.820588277531418 0.358926688233953 0.0528477337792224 ENSG00000174842 GLMN
ENST00000495852 0.905702895310107 0.567905612760936 0.0371878589089505 ENSG00000174842 GLMN
ENST00000463560 0.876043262979757 0.492855680125756 0.0517880363327854 ENSG00000174842 GLMN
ENST00000610020 0.979579726511093 0.871349836447979 0.0108926711966376 ENSG00000122484 RPAP2
ENST00000484158 0.993839111550095 0.959817835881589 0.00474078972293172 ENSG00000122484 RPAP2
ENST00000477322 0.992710739313792 0.949681790864392 0.00578251815357808 ENSG00000122484 RPAP2
ENST00000370331 0.743300179413796 0.227613442790974 0.0897123519185527 ENSG00000067208 EVI5
ENST00000540033 0.743300179413796 0.227613442790974 0.0897123519185527 ENSG00000067208 EVI5
ENST00000543509 0.68443707363956 0.155433402289213 0.124083730925435 ENSG00000067208 EVI5
ENST00000491940 0.697467755888248 0.170689769829855 0.135328469510902 ENSG00000067208 EVI5
ENST00000468580 0.704260006777384 0.178979819533384 0.137461137855302 ENSG00000067208 EVI5
ENST00000492613 0.655989174804552 0.119970889047644 0.166475748888112 ENSG00000067208 EVI5
ENST00000474806 0.682117345895771 0.153367253077695 0.141477618549324 ENSG00000067208 EVI5
ENST00000370321 0.945052185911261 0.700772205214161 -0.0145112603547559 ENSG00000122406 RPL5
ENST00000470843 0.930847912546157 0.645096378926588 -0.0187071169322549 ENSG00000122406 RPL5
ENST00000315741 0.922134491772339 0.617279818261563 -0.0200325822397906 ENSG00000122406 RPL5
ENST00000461952 0.944503515750247 0.697746591057321 -0.0159760788028973 ENSG00000122406 RPL5
ENST00000497519 0.952965529481251 0.744578852644808 -0.0145581136417266 ENSG00000122406 RPL5
ENST00000370310 0.623629141404763 0.0138130667231989 0.190538547573695 ENSG00000154511 FAM69A
ENST00000540243 0.835968673984393 0.390748193718975 0.0521785832754041 ENSG00000143033 MTF2
ENST00000545708 0.835968673984393 0.390748193718975 0.0521785832754041 ENSG00000143033 MTF2
ENST00000370298 0.835968673984393 0.390748193718975 0.0521785832754041 ENSG00000143033 MTF2
ENST00000474314 0.968415269908115 0.820758648926253 -0.0195948503019512 ENSG00000143033 MTF2
ENST00000473430 0.984968718494554 0.904040122924675 0.0105953453001391 ENSG00000143033 MTF2
ENST00000494963 0.97566729694732 0.856309053265253 0.0157548557645905 ENSG00000143033 MTF2
ENST00000471953 0.865116049183024 0.464381454427588 0.0463234232874791 ENSG00000143033 MTF2
ENST00000370303 0.872893586446762 0.485639276652521 0.043865838656458 ENSG00000143033 MTF2
ENST00000467953 0.8139624971982 0.345815497473491 0.06560726491142 ENSG00000143033 MTF2
ENST00000497976 0.974104002485228 0.849588823389647 0.0145432420026413 ENSG00000143033 MTF2
ENST00000476037 0.902314810826483 0.557704538102154 0.0436958089585898 ENSG00000143033 MTF2
ENST00000487263 0.952960365250702 0.743309749603633 0.0262446297524242 ENSG00000143033 MTF2
ENST00000370282 0.791916147467123 0.306826406263003 0.0451025353243903 ENSG00000117500 TMED5
ENST00000370290 0.860498671208379 0.451302808069192 0.0340673224716402 ENSG00000117500 TMED5
ENST00000483033 0.975956957352226 0.857342686132991 0.0124171751716551 ENSG00000117500 TMED5
ENST00000479918 0.941161434300127 0.685848009894959 0.0225609397779887 ENSG00000117500 TMED5
ENST00000370280 0.841247039657661 0.40290111808249 0.0547531241135434 ENSG00000117500 TMED5
ENST00000343253 0.623629141404763 0.0154205777493528 0.118547381534019 ENSG00000122483 CCDC18
ENST00000528942 0.999166905796271 0.995800492232011 -0.000413375138124646 ENSG00000122483 CCDC18
ENST00000334652 0.623629141404763 0.0180744090387704 0.132338255061634 ENSG00000122483 CCDC18
ENST00000557479 0.623629141404763 0.0180744090387704 0.132338255061634 ENSG00000122483 CCDC18
ENST00000338949 0.623629141404763 0.0180744090387704 0.132338255061634 ENSG00000122483 CCDC18
ENST00000401026 0.623629141404763 0.0176868443050235 0.132802863573882 ENSG00000122483 CCDC18
ENST00000370276 0.623629141404763 0.0155930807889251 0.136154243949137 ENSG00000122483 CCDC18
ENST00000481180 0.715075912449069 0.188457106127574 0.0976805510538937 ENSG00000122483 CCDC18
ENST00000455267 0.681789176188192 0.152978395776091 0.0936294287902853 ENSG00000122483 CCDC18
ENST00000413606 0.625951134543615 0.0551386376097857 0.132509001408522 ENSG00000223745 RP4-717I23.3
ENST00000457025 0.625951134543615 0.0627561983496603 0.143602033472256 ENSG00000223745 RP4-717I23.3
ENST00000446528 0.623629141404763 0.0352039410016057 0.177021366985419 ENSG00000223745 RP4-717I23.3
ENST00000451302 0.623629141404763 0.0487614841213888 0.126349467189527 ENSG00000223745 RP4-717I23.3
ENST00000415150 0.625951134543615 0.0632908889223924 0.168404804635458 ENSG00000223745 RP4-717I23.3
ENST00000455474 0.623629141404763 0.0202138427547086 0.181308594142822 ENSG00000223745 RP4-717I23.3
ENST00000447577 0.68154302168363 0.152586570370837 0.104912034466207 ENSG00000223745 RP4-717I23.3
ENST00000442860 0.654446591375521 0.11862746849189 0.148441911211927 ENSG00000223745 RP4-717I23.3
ENST00000414430 0.661085380889498 0.125690602859448 0.140088608870874 ENSG00000223745 RP4-717I23.3
ENST00000429859 0.623629141404763 0.021074763334443 0.179272237746257 ENSG00000223745 RP4-717I23.3
ENST00000427669 0.669153119252105 0.137348728341003 0.135733222000572 ENSG00000223745 RP4-717I23.3
ENST00000424517 0.626146027727488 0.0770844053003924 0.160833703834392 ENSG00000223745 RP4-717I23.3
ENST00000450843 0.783170643342715 0.291714301589442 0.0847033101154947 ENSG00000223745 RP4-717I23.3
ENST00000440778 0.701163949513478 0.174371324976651 0.116099476807015 ENSG00000223745 RP4-717I23.3
ENST00000421202 0.687888580139445 0.159467081142786 0.103654603351192 ENSG00000223745 RP4-717I23.3
ENST00000432741 0.623629141404763 0.0369579123612985 0.185556780813644 ENSG00000223745 RP4-717I23.3
ENST00000411670 0.745187996607711 0.229817812505583 0.0900288248678852 ENSG00000223745 RP4-717I23.3
ENST00000370272 0.8467919067826 0.414602843523449 -0.0349683150571321 ENSG00000117505 DR1
ENST00000370267 0.71705027830623 0.191794461130137 -0.0659842883265937 ENSG00000117505 DR1
ENST00000370256 0.704791084290471 0.179678521505689 0.0783497845016237 ENSG00000137942 FNBP1L
ENST00000271234 0.704791084290471 0.179678521505689 0.0783497845016237 ENSG00000137942 FNBP1L
ENST00000260506 0.704791084290471 0.179678521505689 0.0783497845016237 ENSG00000137942 FNBP1L
ENST00000604705 0.788844449695878 0.301335937945898 0.0765263414833129 ENSG00000137942 FNBP1L
ENST00000370253 0.689928777174273 0.162539384599043 0.0819366192526645 ENSG00000137942 FNBP1L
ENST00000424449 0.946825023428997 0.709491984628861 -0.0242743018806621 ENSG00000137942 FNBP1L
ENST00000370247 0.672872856572983 0.142456660980293 -0.0994184284858863 ENSG00000137936 BCAR3
ENST00000260502 0.94678073206177 0.709412851864599 0.0256183137524723 ENSG00000137936 BCAR3
ENST00000370244 0.835963006598365 0.390319126173458 0.0613036821729136 ENSG00000137936 BCAR3
ENST00000539242 0.726701542282143 0.203353479621001 -0.105927860973813 ENSG00000137936 BCAR3
ENST00000370243 0.946601824922764 0.709121095802677 0.0260506762395462 ENSG00000137936 BCAR3
ENST00000479503 0.769084131966721 0.267993537192063 0.102436720489568 ENSG00000137936 BCAR3
ENST00000436063 0.949177690700584 0.727363752567562 -0.0165568744608957 ENSG00000067334 DNTTIP2
ENST00000359208 0.945524812051655 0.703121920377474 -0.0182157059980206 ENSG00000067334 DNTTIP2
ENST00000460191 0.998583427575079 0.991396302057163 -0.000543610115129347 ENSG00000067334 DNTTIP2
ENST00000496672 0.968415269908115 0.820755936883946 -0.0134526934856799 ENSG00000067334 DNTTIP2
ENST00000528680 0.787264664512106 0.298854225993541 -0.0824529575523597 ENSG00000067334 DNTTIP2
ENST00000370238 0.847131985489916 0.417926847766516 -0.0490454071931265 ENSG00000023909 GCLM
ENST00000552844 0.987880803787218 0.921818181941465 -0.014937918418851 ENSG00000137962 ARHGAP29
ENST00000260526 0.98926733868349 0.931642961557219 -0.0131597638734789 ENSG00000137962 ARHGAP29
ENST00000394233 0.798475964022416 0.31638387808559 0.0451866116261749 ENSG00000117528 ABCD3
ENST00000454898 0.687720963813853 0.158964355304881 0.0673532680179642 ENSG00000117528 ABCD3
ENST00000536817 0.715848025026245 0.190159031584251 0.062464697940113 ENSG00000117528 ABCD3
ENST00000370214 0.801984004164424 0.32278570132817 0.0446675577719059 ENSG00000117528 ABCD3
ENST00000315713 0.635604514261509 0.0906801321855466 0.118841031191001 ENSG00000117528 ABCD3
ENST00000468860 0.626663546847771 0.077653746393752 0.125761510537466 ENSG00000117528 ABCD3
ENST00000484213 0.846815419032601 0.414694478443202 -0.0432863111502084 ENSG00000117528 ABCD3
ENST00000464165 0.847453354000813 0.418850819507538 -0.065584290098464 ENSG00000117528 ABCD3
ENST00000370206 0.623629141404763 0.0481580868644024 -0.110067900535595 ENSG00000117519 CNN3
ENST00000538964 0.625951134543615 0.0549979742080713 -0.108197666787766 ENSG00000117519 CNN3
ENST00000394202 0.625951134543615 0.0591730568546818 -0.106022473141543 ENSG00000117519 CNN3
ENST00000545882 0.629755400971596 0.0845231022931827 -0.0952791349099879 ENSG00000117519 CNN3
ENST00000461018 0.903846006860272 0.561681674199894 -0.0397675198316442 ENSG00000117519 CNN3
ENST00000487539 0.76393213937023 0.257783599544735 -0.0730055338095886 ENSG00000117519 CNN3
ENST00000415017 0.803582231840068 0.325080029352057 -0.0600863970243951 ENSG00000117519 CNN3
ENST00000474409 0.859734178869839 0.448830176386665 -0.0573646277751115 ENSG00000117519 CNN3
ENST00000370205 0.81051755190472 0.34046368830928 0.0935437251028823 ENSG00000172339 ALG14
ENST00000604534 0.959324066971432 0.771251421324454 -0.0209603734805918 ENSG00000271092 TMEM56-RWDD3
ENST00000604203 0.945888152364009 0.70504268256948 -0.0263126955329222 ENSG00000271092 TMEM56-RWDD3
ENST00000370202 0.986497080600933 0.911569060066519 0.0083253795963262 ENSG00000122481 RWDD3
ENST00000429514 0.946983954803105 0.710387406104334 0.0304776856984804 ENSG00000122481 RWDD3
ENST00000263893 0.987880803787218 0.922684155627682 0.00728304640008187 ENSG00000122481 RWDD3
ENST00000495272 0.987880803787218 0.922684155627682 0.00728304640008187 ENSG00000122481 RWDD3
ENST00000497058 0.987880803787218 0.922684155627682 0.00728304640008187 ENSG00000122481 RWDD3
ENST00000473397 0.985515893299006 0.907120259885491 0.00873526174899526 ENSG00000122481 RWDD3
ENST00000468715 0.960201759589039 0.776468335372325 -0.0411770178025849 ENSG00000137970 RPL7P9
ENST00000482253 0.623629141404763 0.00180794011551153 0.221977351068783 ENSG00000117569 PTBP2
ENST00000609116 0.623629141404763 0.00236984890381082 0.21542085471801 ENSG00000117569 PTBP2
ENST00000460706 0.623629141404763 0.00212676316379438 0.309856008314492 ENSG00000117569 PTBP2
ENST00000370197 0.623629141404763 0.00201286034697975 0.216450646018261 ENSG00000117569 PTBP2
ENST00000370198 0.623629141404763 0.00201286034697975 0.216450646018261 ENSG00000117569 PTBP2
ENST00000476419 0.623629141404763 0.00195068686126004 0.219997456243855 ENSG00000117569 PTBP2
ENST00000426398 0.623629141404763 0.0020397986059526 0.216268690008016 ENSG00000117569 PTBP2
ENST00000394184 0.623629141404763 0.00188150821198947 0.220610599122885 ENSG00000117569 PTBP2
ENST00000541987 0.623629141404763 0.00190414338110018 0.221352342626047 ENSG00000117569 PTBP2
ENST00000459735 0.623629141404763 0.02138015017801 0.156246933766087 ENSG00000117569 PTBP2
ENST00000476783 0.623629141404763 0.0270235284654934 0.152685710065814 ENSG00000117569 PTBP2
ENST00000492905 0.623629141404763 0.0270235284654934 0.152685710065814 ENSG00000117569 PTBP2
ENST00000370192 0.623629141404763 0.0179349132592234 0.296505517948397 ENSG00000188641 DPYD
ENST00000370189 0.847131985489916 0.417117862137915 0.0539775486938402 ENSG00000162627 SNX7
ENST00000529992 0.841441151703693 0.403335434929987 0.055599181955762 ENSG00000162627 SNX7
ENST00000306121 0.841247039657661 0.402844767477664 0.0556097722982129 ENSG00000162627 SNX7
ENST00000528824 0.860073427447658 0.450102125140195 0.0502480941793135 ENSG00000162627 SNX7
ENST00000361915 0.946368226299989 0.707085734163105 0.0243777693553775 ENSG00000162688 AGL
ENST00000294724 0.935485604151685 0.664203720389389 0.0287646282813744 ENSG00000162688 AGL
ENST00000370163 0.935485604151685 0.664203720389389 0.0287646282813744 ENSG00000162688 AGL
ENST00000370165 0.935485604151685 0.664203720389389 0.0287646282813744 ENSG00000162688 AGL
ENST00000361302 0.935485604151685 0.664360444909346 0.0288136137597847 ENSG00000162688 AGL
ENST00000370161 0.977319348964292 0.861818618792297 0.0114923203699152 ENSG00000162688 AGL
ENST00000361522 0.98074804932082 0.87707425002027 -0.010161611592452 ENSG00000162688 AGL
ENST00000370155 0.93641464489587 0.666783374379492 0.0297981259174955 ENSG00000117620 SLC35A3
ENST00000465289 0.990709821509853 0.93828284639438 0.00469134752617634 ENSG00000117620 SLC35A3
ENST00000427993 0.919087619952258 0.609254352808618 0.0359753187562764 ENSG00000117620 SLC35A3
ENST00000533028 0.992776032039908 0.950426197704071 0.00377943683257538 ENSG00000117620 SLC35A3
ENST00000370153 0.939773282176691 0.681066420849556 0.0286663778873958 ENSG00000117620 SLC35A3
ENST00000370156 0.989250477694226 0.93139449103166 -0.00625708866424598 ENSG00000117620 SLC35A3
ENST00000370152 0.84967834621084 0.425179713140701 -0.0347892024169762 ENSG00000156875 HIAT1
ENST00000432294 0.623629141404763 0.0327129000518928 -0.100676331393337 ENSG00000241073 RP4-714D9.2
ENST00000287482 0.984992331037046 0.904221695495831 0.0102581866271623 ENSG00000156876 SASS6
ENST00000462159 0.984992331037046 0.904221695495831 0.0102581866271623 ENSG00000156876 SASS6
ENST00000535161 0.98064742497799 0.876801557603654 0.0142145147049624 ENSG00000156876 SASS6
ENST00000370141 0.99831822616984 0.990610873963741 -0.000826333957384072 ENSG00000122435 TRMT13
ENST00000370138 0.865116049183024 0.464444431600721 0.072861436852927 ENSG00000122477 LRRC39
ENST00000342895 0.865116049183024 0.464444431600721 0.072861436852927 ENSG00000122477 LRRC39
ENST00000370137 0.865116049183024 0.464444431600721 0.072861436852927 ENSG00000122477 LRRC39
ENST00000370132 0.623629141404763 0.0203480503476977 -0.152908162468439 ENSG00000137992 DBT
ENST00000370128 0.932619255884252 0.654437983228412 0.0223173122397763 ENSG00000137996 RTCA
ENST00000498617 0.771098563326321 0.270396866488755 0.0787030687335879 ENSG00000137996 RTCA
ENST00000483474 0.79532932972772 0.312226739857493 0.0772097902851678 ENSG00000137996 RTCA
ENST00000260563 0.918191249079837 0.605793453994669 0.0260004487918649 ENSG00000137996 RTCA
ENST00000542213 0.767353768455272 0.265235590408387 0.105773232907636 ENSG00000079335 CDC14A
ENST00000455467 0.866552460852138 0.468954828747774 0.0745155890771305 ENSG00000079335 CDC14A
ENST00000370125 0.760175822284274 0.249911293101943 0.0826189912243033 ENSG00000079335 CDC14A
ENST00000361544 0.774427216020934 0.276830520515173 0.103055794205145 ENSG00000079335 CDC14A
ENST00000370124 0.781924321820294 0.2888700662049 0.107670493221575 ENSG00000079335 CDC14A
ENST00000336454 0.745216630235536 0.230130367675592 0.0859270123755754 ENSG00000079335 CDC14A
ENST00000544534 0.681592963038338 0.152811418501119 0.113552752283516 ENSG00000079335 CDC14A
ENST00000370113 0.734054573375354 0.213918606043593 -0.0814444050008768 ENSG00000162694 EXTL2
ENST00000370114 0.718043216012525 0.192820111398431 -0.0842093944083509 ENSG00000162694 EXTL2
ENST00000535414 0.754486342992801 0.24313120352567 -0.0767593274008299 ENSG00000162694 EXTL2
ENST00000450240 0.790470840941967 0.303697603523039 -0.0680804531005538 ENSG00000162694 EXTL2
ENST00000416479 0.71705027830623 0.191871287725352 -0.0881422437186409 ENSG00000162694 EXTL2
ENST00000494907 0.765243410105247 0.260806602853522 -0.0963254926444408 ENSG00000162694 EXTL2
ENST00000370112 0.952402548810259 0.739253830369478 0.0180564461458858 ENSG00000162695 SLC30A7
ENST00000357650 0.894906039132829 0.539324491504254 0.0530612984573187 ENSG00000162695 SLC30A7
ENST00000370105 0.682892947454797 0.154373715776016 0.0828125248854566 ENSG00000117543 DPH5
ENST00000488789 0.719213568791551 0.194627378056132 0.0753813307122344 ENSG00000117543 DPH5
ENST00000370109 0.701072999213884 0.174167315377102 0.0793586001239885 ENSG00000117543 DPH5
ENST00000492067 0.625951134543615 0.0592097940709354 0.132622008989674 ENSG00000117543 DPH5
ENST00000481871 0.640076010422577 0.0978031185590194 0.10686612661235 ENSG00000117543 DPH5
ENST00000464270 0.702734232444732 0.176618566660307 0.0796785226170988 ENSG00000117543 DPH5
ENST00000342173 0.702734232444732 0.176646759378912 0.0796701269505 ENSG00000117543 DPH5
ENST00000466807 0.665361022909041 0.132676642700231 0.0885014675221797 ENSG00000117543 DPH5
ENST00000477293 0.660992824254471 0.125171669330417 0.0903059928589114 ENSG00000117543 DPH5
ENST00000498372 0.660952610486834 0.12512970065181 0.090299574580342 ENSG00000117543 DPH5
ENST00000488176 0.660420628821185 0.124791744678329 0.0906187932658758 ENSG00000117543 DPH5
ENST00000490732 0.663252138088765 0.130631062364492 0.0894714246435264 ENSG00000117543 DPH5
ENST00000476507 0.962660337158046 0.788949472098734 0.0199735656919369 ENSG00000117543 DPH5
ENST00000453011 0.717703530081384 0.192471947198536 0.123306599875129 ENSG00000233184 RP11-421L21.3
ENST00000446527 0.69688087252403 0.169888661772935 0.117619203414885 ENSG00000233184 RP11-421L21.3
ENST00000358392 0.918993387384428 0.608554805532648 0.0317502021740712 ENSG00000060718 COL11A1
ENST00000353414 0.918993387384428 0.608554805532648 0.0317502021740712 ENSG00000060718 COL11A1
ENST00000370096 0.918993387384428 0.608554805532648 0.0317502021740712 ENSG00000060718 COL11A1
ENST00000512756 0.856847127029655 0.443465061212229 0.0489802297076464 ENSG00000060718 COL11A1
ENST00000427239 0.650707184717773 0.115213624093444 0.128475259872882 ENSG00000060718 COL11A1
ENST00000447608 0.931174949404809 0.646328276413478 0.0502853861836403 ENSG00000060718 COL11A1
ENST00000524631 0.695497086218918 0.168230928222333 0.105638093248 ENSG00000185946 RNPC3
ENST00000533099 0.84394739823697 0.408474528274435 0.0600903920710627 ENSG00000185946 RNPC3
ENST00000423855 0.92602961130492 0.633317716753722 0.0347435354257567 ENSG00000185946 RNPC3
ENST00000565488 0.824475125565408 0.365693740019786 0.0386878054565633 ENSG00000085491 SLC25A24
ENST00000264128 0.830771047622747 0.37897777773404 0.03756275112855 ENSG00000085491 SLC25A24
ENST00000370041 0.844409637765371 0.409793726269024 0.0358972807521899 ENSG00000085491 SLC25A24
ENST00000405454 0.951135565228886 0.733474601435063 -0.0151669717964234 ENSG00000162636 FAM102B
ENST00000370035 0.952960365250702 0.743611837758799 -0.0145231499929161 ENSG00000162636 FAM102B
ENST00000483371 0.700580078637449 0.173625393673443 -0.0853896832796403 ENSG00000162636 FAM102B
ENST00000370025 0.630269649207621 0.0847037757249473 -0.0934281452247957 ENSG00000134186 PRPF38B
ENST00000370022 0.93961387770444 0.679660656973355 -0.0300105828456807 ENSG00000134186 PRPF38B
ENST00000467302 0.93961387770444 0.679660656973355 -0.0300105828456807 ENSG00000134186 PRPF38B
ENST00000370021 0.630269649207621 0.0847037757249473 -0.0934281452247957 ENSG00000134186 PRPF38B
ENST00000485810 0.623926689791119 0.0501787741332781 -0.152140843499423 ENSG00000134186 PRPF38B
ENST00000483586 0.623629141404763 0.0463067382909699 -0.15956699047673 ENSG00000116266 STXBP3
ENST00000469338 0.625951134543615 0.0726748276784766 -0.148891873046469 ENSG00000116266 STXBP3
ENST00000370008 0.961703339984554 0.784457833354158 -0.0131218413345387 ENSG00000116266 STXBP3
ENST00000485167 0.804599020526436 0.3268584580362 0.0819964131052665 ENSG00000116266 STXBP3
ENST00000357393 0.925787730241892 0.631592304443113 -0.0178368186349454 ENSG00000162641 AKNAD1
ENST00000406462 0.876873709041548 0.494489711902016 0.0296158740528153 ENSG00000121957 GPSM2
ENST00000435987 0.896690907755071 0.543973752609558 0.0408936864894161 ENSG00000121957 GPSM2
ENST00000264126 0.948651062523255 0.722252305106885 0.0167271845798543 ENSG00000121957 GPSM2
ENST00000435475 0.7321686274678 0.209050244312035 0.115083518652449 ENSG00000121957 GPSM2
ENST00000446797 0.852013992693329 0.429626643346156 0.0730359123911677 ENSG00000121957 GPSM2
ENST00000369968 0.625951134543615 0.0639228542398417 -0.0972280540873152 ENSG00000121940 CLCC1
ENST00000369969 0.625951134543615 0.0639228542398417 -0.0972280540873152 ENSG00000121940 CLCC1
ENST00000356970 0.625951134543615 0.0759776702020594 -0.0847723954937582 ENSG00000121940 CLCC1
ENST00000369971 0.625951134543615 0.0759776702020594 -0.0847723954937582 ENSG00000121940 CLCC1
ENST00000415331 0.625951134543615 0.0759776702020594 -0.0847723954937582 ENSG00000121940 CLCC1
ENST00000369976 0.653867265695012 0.118356502804519 -0.075306746636522 ENSG00000121940 CLCC1
ENST00000473062 0.93866556772221 0.677120804933116 -0.0243859744310884 ENSG00000121940 CLCC1
ENST00000482889 0.916994318294265 0.601222439748897 -0.0303247138208288 ENSG00000121940 CLCC1
ENST00000369970 0.649161336726134 0.11222548679218 -0.0911892828678269 ENSG00000121940 CLCC1
ENST00000302500 0.623629141404763 0.00666734395420873 -0.167472311881999 ENSG00000121940 CLCC1
ENST00000348264 0.623629141404763 0.00666734395420873 -0.167472311881999 ENSG00000121940 CLCC1
ENST00000400794 0.777721420238072 0.283352878882629 0.0537105957822466 ENSG00000085433 WDR47
ENST00000361054 0.782168709372334 0.28944907137246 0.0530485102920377 ENSG00000085433 WDR47
ENST00000369962 0.782168709372334 0.28944907137246 0.0530485102920377 ENSG00000085433 WDR47
ENST00000369965 0.782183914703864 0.289546063779204 0.0530438628217007 ENSG00000085433 WDR47
ENST00000357672 0.782183914703864 0.289546063779204 0.0530438628217007 ENSG00000085433 WDR47
ENST00000461096 0.79532932972772 0.31242725614861 -0.0598488281532322 ENSG00000197780 TAF13
ENST00000338366 0.764740517482092 0.259075568735755 -0.0773418398083499 ENSG00000197780 TAF13
ENST00000338272 0.981576028705283 0.880635994331684 0.0115071693731341 ENSG00000215717 TMEM167B
ENST00000602755 0.656237808899012 0.120400634493537 0.147843062080614 ENSG00000270066 SCARNA2
ENST00000458748 0.656237808899012 0.120461686310596 0.147842366173685 ENSG00000270066 SCARNA2
ENST00000234677 0.953127651234615 0.74577152580258 -0.0122735666255126 ENSG00000031698 SARS
ENST00000482384 0.941366404594888 0.687096458680983 -0.029786653811326 ENSG00000031698 SARS
ENST00000477544 0.925787730241892 0.631509546538179 -0.0193129434947496 ENSG00000031698 SARS
ENST00000369923 0.952508957290221 0.740046759750519 -0.0125596829740913 ENSG00000031698 SARS
ENST00000471705 0.96293774632683 0.790444610834773 -0.0172268806608541 ENSG00000031698 SARS
ENST00000468588 0.83011447307745 0.376729339311614 0.0658869774473584 ENSG00000031698 SARS
ENST00000271332 0.625951134543615 0.0595034802571917 -0.129307438990682 ENSG00000143126 CELSR2
ENST00000489018 0.766355686366894 0.263487489059612 -0.106322495353173 ENSG00000143126 CELSR2
ENST00000498157 0.801188473656992 0.321079879176132 -0.0903857007524932 ENSG00000143126 CELSR2
ENST00000369904 0.925557821095157 0.630223010727526 0.0336609893396056 ENSG00000134222 PSRC1
ENST00000409267 0.925557821095157 0.630223010727526 0.0336609893396056 ENSG00000134222 PSRC1
ENST00000369907 0.925557821095157 0.630223010727526 0.0336609893396056 ENSG00000134222 PSRC1
ENST00000369909 0.925557821095157 0.630223010727526 0.0336609893396056 ENSG00000134222 PSRC1
ENST00000438534 0.925557821095157 0.630223010727526 0.0336609893396056 ENSG00000134222 PSRC1
ENST00000409138 0.925557821095157 0.630087316482425 0.033663235894875 ENSG00000134222 PSRC1
ENST00000492431 0.99740857699377 0.981092599915999 0.00184775570135709 ENSG00000134222 PSRC1
ENST00000369903 0.925557821095157 0.630223010727526 0.0336609893396056 ENSG00000134222 PSRC1
ENST00000429031 0.85324313947301 0.4325152971923 0.0619175016006908 ENSG00000134222 PSRC1
ENST00000418914 0.934289452213053 0.659878094194403 0.0351758282325973 ENSG00000134222 PSRC1
ENST00000459765 0.891926940249928 0.531288436546575 0.0516108725958166 ENSG00000134222 PSRC1
ENST00000471740 0.855696760278169 0.440252632040421 0.0650455013553415 ENSG00000134222 PSRC1
ENST00000256637 0.648374780409637 0.111329859957947 -0.0620926745024669 ENSG00000134243 SORT1
ENST00000485149 0.813484356090926 0.345130342394945 -0.0603693696781719 ENSG00000134243 SORT1
ENST00000538502 0.846729864640974 0.413777961116897 -0.0303280602986304 ENSG00000134243 SORT1
ENST00000466471 0.952402548810259 0.73843671621896 -0.0213728005970816 ENSG00000134243 SORT1
ENST00000493736 0.891642857118836 0.529745125427121 -0.0271784328545566 ENSG00000134243 SORT1
ENST00000482236 0.978779810541688 0.868115458934412 -0.00793466575168892 ENSG00000134243 SORT1
ENST00000483508 0.623629141404763 0.0307505058745524 -0.174781982299224 ENSG00000134243 SORT1
ENST00000471996 0.918071694432621 0.604921459119305 0.0293795047465057 ENSG00000134243 SORT1
ENST00000271308 0.879370268492346 0.499008336627812 -0.0285807779436245 ENSG00000143106 PSMA5
ENST00000538610 0.899246804127166 0.549897501781843 -0.0258362519897534 ENSG00000143106 PSMA5
ENST00000490870 0.913061960198223 0.588343779731022 -0.0232613119007753 ENSG00000143106 PSMA5
ENST00000477897 0.788388206116753 0.3001680949649 -0.0653523305922661 ENSG00000143106 PSMA5
ENST00000484563 0.962091638009598 0.786135249502867 -0.0142741373216476 ENSG00000143106 PSMA5
ENST00000491287 0.925350688731136 0.627372511006169 -0.0294864627265587 ENSG00000143106 PSMA5
ENST00000496961 0.863500897343388 0.458549620294411 -0.0628393351053048 ENSG00000174151 CYB561D1
ENST00000310611 0.960329639024512 0.777081153887617 -0.022137993526666 ENSG00000174151 CYB561D1
ENST00000420578 0.863369465624488 0.458203003581079 -0.0628516422813531 ENSG00000174151 CYB561D1
ENST00000528785 0.964075037583837 0.798889631782435 -0.0199548956122355 ENSG00000174151 CYB561D1
ENST00000430195 0.960329639024512 0.777154749423184 -0.0221375383258986 ENSG00000174151 CYB561D1
ENST00000369851 0.950883493377658 0.732254605876915 -0.0137440605370052 ENSG00000065135 GNAI3
ENST00000531734 0.967357591312713 0.815377487336162 -0.0197200404371045 ENSG00000116337 AMPD2
ENST00000526301 0.987880803787218 0.923392396781182 0.00618883749155934 ENSG00000116337 AMPD2
ENST00000342115 0.96940030425101 0.825036706631031 -0.0139062371151192 ENSG00000116337 AMPD2
ENST00000474459 0.987000297397019 0.913768052215363 -0.00910995189003506 ENSG00000116337 AMPD2
ENST00000528667 0.984439306305698 0.896462506597284 -0.00825593736964806 ENSG00000116337 AMPD2
ENST00000256578 0.864783077527136 0.463379108669008 -0.0450773019388915 ENSG00000116337 AMPD2
ENST00000358729 0.829480238042195 0.375681124463146 -0.0549421480172299 ENSG00000116337 AMPD2
ENST00000369840 0.866552460852138 0.468964321443805 -0.0440336424597193 ENSG00000116337 AMPD2
ENST00000528454 0.921993590787443 0.616296027178073 -0.0328558682775413 ENSG00000116337 AMPD2
ENST00000393688 0.895689013475484 0.541515217244959 -0.0396967777066935 ENSG00000116337 AMPD2
ENST00000369836 0.936952384781972 0.668156846805352 -0.0348071993407898 ENSG00000168765 GSTM4
ENST00000336075 0.936989404294233 0.668557029781303 -0.0347967395682189 ENSG00000168765 GSTM4
ENST00000326729 0.909270796972167 0.578607436260897 -0.0442815529840168 ENSG00000168765 GSTM4
ENST00000495742 0.949707082055968 0.728529304739114 -0.0282436181455815 ENSG00000168765 GSTM4
ENST00000369833 0.945052185911261 0.700913635389571 -0.0339944601777699 ENSG00000168765 GSTM4
ENST00000369831 0.952960365250702 0.742417999381964 -0.0263561677208389 ENSG00000213366 GSTM2
ENST00000442650 0.851134769880014 0.428246571880193 -0.0679184792041209 ENSG00000213366 GSTM2
ENST00000369827 0.85324313947301 0.432735772985181 -0.0673736197014681 ENSG00000213366 GSTM2
ENST00000460717 0.965549510429022 0.80735878097208 -0.0195348823866856 ENSG00000213366 GSTM2
ENST00000241337 0.85324313947301 0.432572055074216 -0.0673604479068657 ENSG00000213366 GSTM2
ENST00000414179 0.851039728077816 0.428086061724836 -0.0679046607558372 ENSG00000213366 GSTM2
ENST00000369799 0.945052185911261 0.69994599360869 -0.0146563133933622 ENSG00000168710 AHCYL1
ENST00000475081 0.863917089537352 0.460622010952551 -0.0378424690560769 ENSG00000168710 AHCYL1
ENST00000359172 0.970708763845492 0.832139889165068 -0.0093314631854597 ENSG00000168710 AHCYL1
ENST00000393614 0.992078830056259 0.944959027542945 -0.00327539783463856 ENSG00000168710 AHCYL1
ENST00000481423 0.819844992644108 0.357627652177002 0.0531112287378074 ENSG00000168710 AHCYL1
ENST00000369796 0.964075037583837 0.79701520883461 -0.0139823147648402 ENSG00000143093 STRIP1
ENST00000369795 0.964075037583837 0.798703370262123 -0.0138802456417143 ENSG00000143093 STRIP1
ENST00000485775 0.964075037583837 0.798703370262123 -0.0138802456417143 ENSG00000143093 STRIP1
ENST00000473429 0.623629141404763 0.0303410981822655 -0.131760290838962 ENSG00000143093 STRIP1
ENST00000331565 0.847664977383668 0.419503030004038 -0.0479215040945975 ENSG00000197106 SLC6A17
ENST00000443008 0.951000229369397 0.733001189124943 0.0293837406484636 ENSG00000227091 RP5-1028L10.1
ENST00000369784 0.980570664363627 0.876539187241459 -0.00913821053246702 ENSG00000162775 RBM15
ENST00000602849 0.948629022563396 0.718577255442974 0.0279582405115787 ENSG00000162775 RBM15
ENST00000487146 0.969913274849037 0.827370019532011 -0.0128065243101787 ENSG00000162775 RBM15
ENST00000369779 0.880912355149097 0.504780418597524 0.0474807341046255 ENSG00000168679 SLC16A4
ENST00000472422 0.880358248751476 0.502996955453738 0.0476381014141052 ENSG00000168679 SLC16A4
ENST00000369781 0.880517772828487 0.503271527838023 0.0476258691666132 ENSG00000168679 SLC16A4
ENST00000461647 0.880517772828487 0.503286800613061 0.0476135160104647 ENSG00000168679 SLC16A4
ENST00000437429 0.935107556699106 0.661992728184363 0.0325084548694888 ENSG00000168679 SLC16A4
ENST00000528649 0.9351160740182 0.662220577903365 0.0324961090889822 ENSG00000168679 SLC16A4
ENST00000492412 0.948651062523255 0.722191969119628 0.0263594297290166 ENSG00000168679 SLC16A4
ENST00000541986 0.948651062523255 0.722191969119628 0.0263594297290166 ENSG00000168679 SLC16A4
ENST00000590413 0.876873709041548 0.494515562527764 0.0365431811606735 ENSG00000224699 LAMTOR5-AS1
ENST00000474861 0.891352127986779 0.528439220851163 0.0356087840975243 ENSG00000134248 LAMTOR5
ENST00000464240 0.891352127986779 0.528594519574397 0.0356070135131437 ENSG00000134248 LAMTOR5
ENST00000483260 0.891352127986779 0.528439220851163 0.0356087840975243 ENSG00000134248 LAMTOR5
ENST00000602318 0.891926940249928 0.530387979263276 0.0354592525845803 ENSG00000134248 LAMTOR5
ENST00000256644 0.891926940249928 0.530349241681078 0.0354639751516252 ENSG00000134248 LAMTOR5
ENST00000602858 0.91808978172302 0.604994296283432 0.0293590572880863 ENSG00000134248 LAMTOR5
ENST00000531779 0.893698372920173 0.535574106709892 0.0349891676745442 ENSG00000134248 LAMTOR5
ENST00000457535 0.992012552088785 0.944256629029553 0.00677498620915745 ENSG00000224699 LAMTOR5-AS1
ENST00000369763 0.825348325208793 0.367356086160119 0.0789444391553876 ENSG00000121931 LRIF1
ENST00000485275 0.835814760181843 0.389693791776969 0.0751419810972213 ENSG00000121931 LRIF1
ENST00000484310 0.99740857699377 0.981119007286001 0.00124562343527653 ENSG00000156171 DRAM2
ENST00000286692 0.996270610088635 0.974565020254772 -0.00167893984636192 ENSG00000156171 DRAM2
ENST00000539140 0.99740857699377 0.981119007286001 0.00124562343527653 ENSG00000156171 DRAM2
ENST00000461449 0.918332525343233 0.607222134699874 -0.0352631283208666 ENSG00000156171 DRAM2
ENST00000496430 0.924078784941203 0.623120379886627 0.0267472663251734 ENSG00000156171 DRAM2
ENST00000480600 0.980131495070565 0.873493858672541 0.0101451367532991 ENSG00000156171 DRAM2
ENST00000462092 0.98079343555515 0.877285831850784 0.00910056545622831 ENSG00000156171 DRAM2
ENST00000490780 0.879757201416444 0.499861286284172 0.044456242516267 ENSG00000156171 DRAM2
ENST00000463682 0.87818735179644 0.496936661947873 0.0447333157089022 ENSG00000156171 DRAM2
ENST00000498239 0.86525862549764 0.466032298286744 0.0399881724489817 ENSG00000134255 CEPT1
ENST00000545121 0.854197987585009 0.434487560514529 0.0425694761825844 ENSG00000134255 CEPT1
ENST00000480324 0.693298499142919 0.165981409974797 0.100287166951829 ENSG00000134255 CEPT1
ENST00000476865 0.631018517345638 0.0859917351921026 0.124807409648753 ENSG00000134255 CEPT1
ENST00000357172 0.808597582439979 0.334417431693672 0.052855455306294 ENSG00000134255 CEPT1
ENST00000460443 0.859734178869839 0.447755954739953 0.0484617362668184 ENSG00000134255 CEPT1
ENST00000478042 0.844650857542626 0.410158793664937 0.0465586835642146 ENSG00000134255 CEPT1
ENST00000473474 0.94856343686101 0.717605900978339 0.0300029158373528 ENSG00000134255 CEPT1
ENST00000467362 0.952990841023936 0.744614806805732 0.0297659217304299 ENSG00000134255 CEPT1
ENST00000445680 0.846729864640974 0.414191603939038 -0.0669831120018196 ENSG00000243960 RP11-552M11.4
ENST00000235090 0.866097807145272 0.4675160822628 -0.0437783469067719 ENSG00000116455 WDR77
ENST00000411751 0.907017749005661 0.571877896341658 -0.0411507640098081 ENSG00000116455 WDR77
ENST00000449340 0.985200882614387 0.905052353477121 0.00941105848919128 ENSG00000116455 WDR77
ENST00000493119 0.929561438256419 0.641456399022782 -0.0234244936918526 ENSG00000116459 ATP5F1
ENST00000369722 0.916994318294265 0.602012639623615 -0.0243962791392654 ENSG00000116459 ATP5F1
ENST00000369721 0.962660337158046 0.78925596766422 -0.0128703137900782 ENSG00000116459 ATP5F1
ENST00000483994 0.9668343469179 0.813372379822034 -0.0116308038543665 ENSG00000116459 ATP5F1
ENST00000468818 0.963975722302332 0.793921946561243 -0.0125958597367273 ENSG00000116459 ATP5F1
ENST00000464154 0.975104073661777 0.854449370225945 -0.00928638795137549 ENSG00000116459 ATP5F1
ENST00000356415 0.623629141404763 0.0075063003016712 0.144492018962639 ENSG00000116473 RAP1A
ENST00000433097 0.623629141404763 0.021518250887729 0.160547005872365 ENSG00000116473 RAP1A
ENST00000369709 0.623629141404763 0.0284967641323925 0.111734502089759 ENSG00000116473 RAP1A
ENST00000436150 0.623629141404763 0.012822308838058 0.133897246128682 ENSG00000116473 RAP1A
ENST00000545460 0.623629141404763 0.0141929239150212 0.147184397343325 ENSG00000116473 RAP1A
ENST00000494982 0.623629141404763 0.0152414842434588 0.133835331537141 ENSG00000116473 RAP1A
ENST00000527570 0.948651062523255 0.72182286887773 0.0166307259944094 ENSG00000197852 FAM212B
ENST00000369702 0.945873369557595 0.704652130476351 0.0280808279735878 ENSG00000064703 DDX20
ENST00000475700 0.719623757618979 0.195951115561271 0.106209682171579 ENSG00000064703 DDX20
ENST00000271277 0.710205762244351 0.184670416297793 0.0720513532780633 ENSG00000143079 CTTNBP2NL
ENST00000441739 0.719623757618979 0.195976360898101 0.0898906502026705 ENSG00000143079 CTTNBP2NL
ENST00000607039 0.984439306305698 0.896661699380577 0.0108634116342047 ENSG00000143079 CTTNBP2NL
ENST00000360743 0.831010961745802 0.379499634155983 0.0532545337135043 ENSG00000007341 ST7L
ENST00000358039 0.844951234848627 0.411197975694189 0.0487573113899814 ENSG00000007341 ST7L
ENST00000490715 0.857749759216436 0.445122713863388 0.0448378285145354 ENSG00000007341 ST7L
ENST00000361846 0.834087439994297 0.386837345213061 0.0524891374190128 ENSG00000007341 ST7L
ENST00000480988 0.916202274982349 0.597228853207762 0.0329047104782375 ENSG00000007341 ST7L
ENST00000544629 0.919859956994115 0.611079584048938 0.0326172749104229 ENSG00000007341 ST7L
ENST00000369669 0.899829791078039 0.551422846936503 0.0402425632736659 ENSG00000007341 ST7L
ENST00000490067 0.916994318294265 0.602003713014867 0.0335894259922083 ENSG00000007341 ST7L
ENST00000369668 0.960219331713537 0.776739980870482 0.0189662843098279 ENSG00000007341 ST7L
ENST00000497457 0.911184750080064 0.584132968035732 0.0378405435308272 ENSG00000007341 ST7L
ENST00000343210 0.89906629179479 0.549633569723664 0.0413790412704392 ENSG00000007341 ST7L
ENST00000369666 0.89906629179479 0.549633569723664 0.0413790412704392 ENSG00000007341 ST7L
ENST00000538187 0.945052185911261 0.701540043161877 0.0290467872033739 ENSG00000007341 ST7L
ENST00000463235 0.886929872735529 0.517902755574547 0.0415164253303447 ENSG00000007341 ST7L
ENST00000418497 0.849801880962065 0.42581124345051 0.0654577176007898 ENSG00000007341 ST7L
ENST00000543570 0.885292344948156 0.514479811335826 0.0445507629936458 ENSG00000007341 ST7L
ENST00000497235 0.939646452608364 0.679712100782919 0.0308938601660615 ENSG00000007341 ST7L
ENST00000369664 0.967246981499124 0.814970688219938 0.0197528180385393 ENSG00000007341 ST7L
ENST00000470519 0.859734178869839 0.448338894287745 -0.0648123350351742 ENSG00000007341 ST7L
ENST00000459630 0.864475731739396 0.461780557304102 -0.0629153977330198 ENSG00000007341 ST7L
ENST00000263168 0.788844449695878 0.301158855234594 -0.0370248483512259 ENSG00000116489 CAPZA1
ENST00000485542 0.694623807249827 0.167105503056919 0.0991003518906354 ENSG00000116489 CAPZA1
ENST00000476936 0.854399000442998 0.436900461069553 -0.0311507152959471 ENSG00000116489 CAPZA1
ENST00000498626 0.974400599243992 0.850861775321537 -0.0089768401911089 ENSG00000116489 CAPZA1
ENST00000466066 0.654843801626079 0.119582906425881 -0.0910421972754078 ENSG00000116489 CAPZA1
ENST00000476820 0.834923521859934 0.388507443065568 -0.0683075827583813 ENSG00000116489 CAPZA1
ENST00000413052 0.767074047820435 0.264668081724265 0.0770113658019224 ENSG00000155363 MOV10
ENST00000369645 0.766997057124931 0.264255149901119 0.0770097408058862 ENSG00000155363 MOV10
ENST00000369644 0.768531516969444 0.266597495692002 0.0765257633437725 ENSG00000155363 MOV10
ENST00000496577 0.768531516969444 0.266597495692002 0.0765257633437725 ENSG00000155363 MOV10
ENST00000468624 0.765475392007989 0.262461213074911 0.0771614342666532 ENSG00000155363 MOV10
ENST00000357443 0.762960670238505 0.25595760121321 0.0780443214701233 ENSG00000155363 MOV10
ENST00000339083 0.819027284346469 0.355778719522552 0.0457686388622237 ENSG00000155366 RHOC
ENST00000369633 0.816121311195595 0.350662912679003 0.0466086939324854 ENSG00000155366 RHOC
ENST00000369642 0.819844992644108 0.357705001585972 0.045544295752945 ENSG00000155366 RHOC
ENST00000285735 0.818066632025815 0.353790600512847 0.0462098252369443 ENSG00000155366 RHOC
ENST00000468093 0.82028313857866 0.358457015316523 0.0458969726346133 ENSG00000155366 RHOC
ENST00000369638 0.817850998946731 0.353214501857961 0.0462432612588554 ENSG00000155366 RHOC
ENST00000369637 0.824971918452494 0.366417552552309 0.0450031031649357 ENSG00000155366 RHOC
ENST00000369636 0.816699164942247 0.351325057177063 0.0464384240115527 ENSG00000155366 RHOC
ENST00000473074 0.779449992509592 0.285515881984941 0.0583936914873522 ENSG00000155366 RHOC
ENST00000484280 0.85324313947301 0.4327894879779 0.0399691069979938 ENSG00000155366 RHOC
ENST00000369632 0.848097294793034 0.420378415607865 0.0415396844860478 ENSG00000155366 RHOC
ENST00000425265 0.867528466452971 0.471749492067298 0.0368509891541266 ENSG00000155366 RHOC
ENST00000534717 0.829959418183679 0.376532926162497 0.0465244141443157 ENSG00000155366 RHOC
ENST00000436685 0.925350688731136 0.627362374361192 0.026069816616473 ENSG00000155366 RHOC
ENST00000471038 0.970832787948299 0.833248031991012 0.0113419793006568 ENSG00000271810 RP11-426L16.10
ENST00000607158 0.972897532905868 0.844052221402221 0.0107011918089111 ENSG00000271810 RP11-426L16.10
ENST00000605933 0.971284044762625 0.837605474135738 0.0111622611518387 ENSG00000271810 RP11-426L16.10
ENST00000606505 0.971284044762625 0.837605474135738 0.0111622611518387 ENSG00000271810 RP11-426L16.10
ENST00000606954 0.971284044762625 0.837605474135738 0.0111622611518387 ENSG00000271810 RP11-426L16.10
ENST00000528831 0.970732848930466 0.832685562342604 0.0114988491901593 ENSG00000155366 RHOC
ENST00000484054 0.981982500641985 0.882239269694673 0.00824712970193236 ENSG00000155366 RHOC
ENST00000414971 0.955562966490803 0.754240005048806 0.0179639595021454 ENSG00000155366 RHOC
ENST00000478447 0.996465881657203 0.975915967995796 0.00177553993555774 ENSG00000155366 RHOC
ENST00000527563 0.968645321977322 0.8218609755834 0.0168235213747535 ENSG00000155366 RHOC
ENST00000369626 0.99445312101856 0.963319788780188 0.00221685722662963 ENSG00000155380 SLC16A1
ENST00000538576 0.990153514553379 0.935533766400757 0.00389320074712259 ENSG00000155380 SLC16A1
ENST00000458229 0.703443299175354 0.178073847966493 0.0775312656576189 ENSG00000155380 SLC16A1
ENST00000433570 0.691337224228821 0.163778796125403 0.0830031626188742 ENSG00000155380 SLC16A1
ENST00000443580 0.948629022563396 0.718490608409961 0.0261432071021191 ENSG00000155380 SLC16A1
ENST00000429288 0.949177690700584 0.727558543202497 0.0241584241144027 ENSG00000155380 SLC16A1
ENST00000435800 0.641208327867531 0.0990802629199245 0.148489072743201 ENSG00000226419 SLC16A1-AS1
ENST00000428411 0.753575944016101 0.241818813404513 0.117330830712843 ENSG00000226419 SLC16A1-AS1
ENST00000420168 0.733992043768681 0.212291962419679 0.12538447589561 ENSG00000226419 SLC16A1-AS1
ENST00000413231 0.850335538465725 0.426376072300711 0.0785956789130543 ENSG00000236066 RP11-389O22.1
ENST00000421157 0.795441840355954 0.312635908978896 0.10072502297197 ENSG00000238198 RP11-31F15.2
ENST00000361127 0.84917699673275 0.423245705913624 -0.0532351313268565 ENSG00000198799 LRIG2
ENST00000492207 0.743625862978271 0.228074928879108 -0.103190100504788 ENSG00000198799 LRIG2
ENST00000369617 0.635604514261509 0.0936714729576328 0.164012445834922 ENSG00000081026 MAGI3
ENST00000307546 0.626663546847771 0.0788796792293202 0.157760097257851 ENSG00000081026 MAGI3
ENST00000369615 0.626663546847771 0.0796672247711018 0.15734701448079 ENSG00000081026 MAGI3
ENST00000369611 0.633992729611233 0.0886680741567513 0.166873236090455 ENSG00000081026 MAGI3
ENST00000486456 0.667115314383988 0.13570787084707 0.190660127995208 ENSG00000081026 MAGI3
ENST00000474926 0.965074406991488 0.804141713725965 0.0183982008505495 ENSG00000116793 PHTF1
ENST00000369596 0.961962986352714 0.785189534824121 -0.0157216509822545 ENSG00000116793 PHTF1
ENST00000393357 0.961962986352714 0.785189534824121 -0.0157216509822545 ENSG00000116793 PHTF1
ENST00000369604 0.954535281314019 0.750280932374752 -0.0181832462984874 ENSG00000116793 PHTF1
ENST00000369600 0.954535281314019 0.750255812480935 -0.0181817191104627 ENSG00000116793 PHTF1
ENST00000369598 0.956683152457333 0.759587564695756 -0.0174924060494407 ENSG00000116793 PHTF1
ENST00000357783 0.89320687400684 0.53455138760071 -0.037748182839549 ENSG00000116793 PHTF1
ENST00000447664 0.905702895310107 0.567795237298228 -0.0374262948989393 ENSG00000116793 PHTF1
ENST00000261441 0.96034589795286 0.777388809907793 0.0205811395073484 ENSG00000081019 RSBN1
ENST00000476412 0.987880803787218 0.920271750692362 0.0081418506434738 ENSG00000081019 RSBN1
ENST00000256658 0.939808930707119 0.681711176046828 -0.033956914066946 ENSG00000134262 AP4B1
ENST00000369569 0.934528638818515 0.660675635656887 -0.036357795775187 ENSG00000134262 AP4B1
ENST00000369567 0.939039353103501 0.677983872625787 -0.0343255328262861 ENSG00000134262 AP4B1
ENST00000484201 0.925787730241892 0.632005914597994 -0.0430601430708956 ENSG00000134262 AP4B1
ENST00000426820 0.860073427447658 0.450166807904305 -0.0418134100042677 ENSG00000163349 HIPK1
ENST00000369559 0.865116049183024 0.464729141735072 -0.0422424311804619 ENSG00000163349 HIPK1
ENST00000369554 0.847131985489916 0.417219778428653 -0.0428853017701031 ENSG00000163349 HIPK1
ENST00000369558 0.848706331460725 0.421779667298224 -0.0424849560800144 ENSG00000163349 HIPK1
ENST00000369561 0.881918512897306 0.506516720196124 -0.0369532642723453 ENSG00000163349 HIPK1
ENST00000369555 0.854399000442998 0.437196529557085 -0.0429390004287513 ENSG00000163349 HIPK1
ENST00000340480 0.932110427288794 0.652142850261739 -0.0279783854472996 ENSG00000163349 HIPK1
ENST00000369553 0.937091231309168 0.669064680280247 -0.0298081047000608 ENSG00000163349 HIPK1
ENST00000406344 0.895364708146103 0.540910017398391 -0.0384888236569957 ENSG00000163349 HIPK1
ENST00000361587 0.84963241620275 0.424467353117307 -0.0558918632713156 ENSG00000163349 HIPK1
ENST00000358465 0.970100842140644 0.827811860125652 0.00897280261785859 ENSG00000197323 TRIM33
ENST00000369543 0.969885324469959 0.826956897900169 0.010754234840711 ENSG00000197323 TRIM33
ENST00000448034 0.987446865167189 0.91753901994313 -0.00519832065352017 ENSG00000197323 TRIM33
ENST00000450349 0.990481492554475 0.936695381044485 -0.0039647520406797 ENSG00000197323 TRIM33
ENST00000369541 0.783806528069289 0.293185954333457 -0.0657760952334881 ENSG00000116752 BCAS2
ENST00000485021 0.733353631442745 0.21111165772597 -0.0794776214336632 ENSG00000116752 BCAS2
ENST00000369535 0.96884507987541 0.82290056707803 -0.0116784618508919 ENSG00000213281 NRAS
ENST00000339438 0.672372865068954 0.140242063557602 -0.0371984921670324 ENSG00000009307 CSDE1
ENST00000438362 0.688049593623006 0.16025717372629 -0.0362979832765193 ENSG00000009307 CSDE1
ENST00000358528 0.671511669143345 0.139553804300409 -0.0372633680490006 ENSG00000009307 CSDE1
ENST00000261443 0.669208099834534 0.137596558660141 -0.0376509984947034 ENSG00000009307 CSDE1
ENST00000530886 0.671458554872425 0.139494423633288 -0.0375697621751568 ENSG00000009307 CSDE1
ENST00000369530 0.672404347520245 0.140690399874472 -0.0374067126515421 ENSG00000009307 CSDE1
ENST00000483407 0.84632597971718 0.412931591473756 -0.0401432087732644 ENSG00000009307 CSDE1
ENST00000534699 0.687967163319551 0.1596166559124 -0.036318093339891 ENSG00000009307 CSDE1
ENST00000483030 0.823592360448679 0.364144552366781 -0.0341166304221324 ENSG00000009307 CSDE1
ENST00000530784 0.970963625336163 0.834104061885287 0.00992339266693827 ENSG00000009307 CSDE1
ENST00000529046 0.671511669143345 0.139595297597122 -0.0456668187702463 ENSG00000009307 CSDE1
ENST00000525132 0.623629141404763 0.0108433715014262 -0.0832843763627984 ENSG00000009307 CSDE1
ENST00000534389 0.649790737869171 0.113223513427516 -0.079235992883045 ENSG00000009307 CSDE1
ENST00000525878 0.623629141404763 0.00994958075190213 -0.0924679190709443 ENSG00000009307 CSDE1
ENST00000525970 0.623629141404763 0.0313691809010944 -0.0833937244671242 ENSG00000009307 CSDE1
ENST00000533818 0.623629141404763 0.0186015937086182 -0.0993078963510044 ENSG00000009307 CSDE1
ENST00000524652 0.623629141404763 0.0163546455146373 -0.102385391947503 ENSG00000009307 CSDE1
ENST00000369528 0.74693499272629 0.232123202005901 -0.0851582006077099 ENSG00000052723 SIKE1
ENST00000355485 0.891858437645763 0.530020721937529 0.0364691953574931 ENSG00000173218 VANGL1
ENST00000369510 0.891914120811308 0.530091931016325 0.0364659505425404 ENSG00000173218 VANGL1
ENST00000310260 0.902951305973174 0.558977844529054 0.0393578971540253 ENSG00000173218 VANGL1
ENST00000369509 0.917876455877086 0.604073146046211 0.036267309847854 ENSG00000173218 VANGL1
ENST00000369503 0.749639017987852 0.236957633956723 0.0984176936402072 ENSG00000163393 SLC22A15
ENST00000369502 0.984968718494554 0.903370016850468 -0.0130876699791561 ENSG00000163393 SLC22A15
ENST00000418797 0.904092985550153 0.562401185836108 -0.0219400669653813 ENSG00000163399 ATP1A1
ENST00000295598 0.719507106565145 0.195372904248926 -0.0491890806291564 ENSG00000163399 ATP1A1
ENST00000598661 0.739837502816452 0.221210964168549 0.0566243910139734 ENSG00000269279 AL136376.1
ENST00000488733 0.88427732820741 0.512640836038299 -0.0244815534666427 ENSG00000163399 ATP1A1
ENST00000537345 0.7059496148781 0.180296743439828 -0.051362866925323 ENSG00000163399 ATP1A1
ENST00000369494 0.785061110958583 0.294971293045297 -0.0426739223373103 ENSG00000163399 ATP1A1
ENST00000369496 0.682651863373014 0.153901357932189 -0.0556125795881194 ENSG00000163399 ATP1A1
ENST00000463382 0.769730632167166 0.269045244413927 -0.0466070011558157 ENSG00000163399 ATP1A1
ENST00000491156 0.648374780409637 0.111200772025007 -0.0804413755661146 ENSG00000163399 ATP1A1
ENST00000608511 0.730671045746849 0.207716525808322 -0.0476352982071468 ENSG00000203865 ATP1A1OS
ENST00000493908 0.768810951858251 0.266895277494683 -0.0444189735379716 ENSG00000203865 ATP1A1OS
ENST00000440951 0.828962636721094 0.374787467629813 -0.0360525152843437 ENSG00000163399 ATP1A1
ENST00000479960 0.869883190779428 0.476377648183859 -0.0338683230671869 ENSG00000163399 ATP1A1
ENST00000369489 0.991298871122755 0.940169037705427 -0.00433212585868568 ENSG00000116815 CD58
ENST00000464088 0.992776032039908 0.950674686628688 -0.00358837230094627 ENSG00000116815 CD58
ENST00000457047 0.970570761649369 0.831655093900148 -0.012905149346359 ENSG00000116815 CD58
ENST00000526981 0.965120460211096 0.804335034565493 -0.0176912834545023 ENSG00000116815 CD58
ENST00000369487 0.979518034567792 0.871237858335238 0.00988575963033334 ENSG00000116815 CD58
ENST00000369483 0.905453421294796 0.566444622912701 -0.0231806353334139 ENSG00000143061 IGSF3
ENST00000369486 0.905447346363143 0.56642748517513 -0.023180264308191 ENSG00000143061 IGSF3
ENST00000318837 0.85503180961659 0.439372827738415 0.0335127955170746 ENSG00000143061 IGSF3
ENST00000481589 0.955864611522233 0.755812084607845 -0.0238020311316648 ENSG00000143061 IGSF3
ENST00000393203 0.937730428412961 0.674586476776011 -0.0282633300570211 ENSG00000134247 PTGFRN
ENST00000497385 0.725942693032867 0.20212978430945 -0.107343409823552 ENSG00000134247 PTGFRN
ENST00000369466 0.701316059152341 0.175205531312412 -0.0770911865074787 ENSG00000116830 TTF2
ENST00000356554 0.949177690700584 0.727406166194656 0.0184677089277207 ENSG00000198162 MAN1A2
ENST00000482811 0.95443827838462 0.749960501043603 0.0248457439369644 ENSG00000198162 MAN1A2
ENST00000449370 0.780881627747189 0.287594543243719 0.0974321943087405 ENSG00000198162 MAN1A2
ENST00000421535 0.625951134543615 0.0729454161270571 0.161616821899009 ENSG00000198162 MAN1A2
ENST00000422329 0.839221977959792 0.39735689892819 0.0675438107742608 ENSG00000198162 MAN1A2
ENST00000369443 0.805462238007358 0.328332921763624 0.0555388613648195 ENSG00000196505 GDAP2
ENST00000369442 0.72509763629247 0.201674831913666 0.094509551873683 ENSG00000196505 GDAP2
ENST00000369441 0.741586722400113 0.225023511865358 -0.100871853686967 ENSG00000065183 WDR3
ENST00000349139 0.623629141404763 0.0454498574740041 -0.113694195222429 ENSG00000065183 WDR3
ENST00000466857 0.762662279056165 0.254489880369827 -0.0957774521724069 ENSG00000155761 SPAG17
ENST00000336338 0.795227376198203 0.311647076382273 -0.0825871273983538 ENSG00000155761 SPAG17
ENST00000478697 0.77155893189572 0.271808241664116 -0.0912240981523265 ENSG00000155761 SPAG17
ENST00000469128 0.752533702505367 0.240086006208069 -0.0973785654337572 ENSG00000155761 SPAG17
ENST00000369426 0.665361022909041 0.134398190091491 0.133679931608347 ENSG00000116874 WARS2
ENST00000235521 0.661085380889498 0.125949053102069 0.136444283371136 ENSG00000116874 WARS2
ENST00000537870 0.625951134543615 0.0570527629419035 0.181576164217173 ENSG00000116874 WARS2
ENST00000440150 0.747663083724268 0.233076052770708 0.0808334167238688 ENSG00000231365 RP11-418J17.1
ENST00000413531 0.793536332472571 0.309681830763758 0.0718654587459268 ENSG00000231365 RP11-418J17.1
ENST00000418015 0.763066706403735 0.256480048645806 0.0809983209437218 ENSG00000231365 RP11-418J17.1
ENST00000434856 0.623629141404763 0.0304586823638372 -0.179913551885998 ENSG00000198857 HSD3BP5
ENST00000421812 0.80365702007068 0.325573915133785 -0.0514742338265963 ENSG00000143067 ZNF697
ENST00000493622 0.938152184814625 0.675785867574087 -0.0230850606621808 ENSG00000092621 PHGDH
ENST00000496756 0.828737008655042 0.374253683160974 -0.0586491903704579 ENSG00000092621 PHGDH
ENST00000369409 0.987024968611386 0.914319443583284 -0.0053730714023481 ENSG00000092621 PHGDH
ENST00000462324 0.880078564322326 0.502259997031229 -0.0385866471829345 ENSG00000092621 PHGDH
ENST00000369407 0.972995325905342 0.844440953842294 0.0100004511821845 ENSG00000092621 PHGDH
ENST00000469443 0.987779171522944 0.919232317591308 0.00826368239500787 ENSG00000092621 PHGDH
ENST00000482968 0.95416879422033 0.749489587519705 0.0283549398113653 ENSG00000092621 PHGDH
ENST00000256646 0.625951134543615 0.0692016925947887 -0.0706477193385755 ENSG00000134250 NOTCH2
ENST00000479412 0.93866556772221 0.677143916376766 0.0218963746396104 ENSG00000134250 NOTCH2
ENST00000602566 0.661853073862414 0.128473673260562 0.123777687523886 ENSG00000134250 NOTCH2
ENST00000437515 0.743620044670764 0.228008806636772 -0.0552161930460359 ENSG00000230806 RP11-343N15.1
ENST00000367123 0.864783077527136 0.463544756290676 0.0462942664221892 ENSG00000171943 SRGAP2C
ENST00000304465 0.850614210113199 0.426776139289616 0.051546930486442 ENSG00000171943 SRGAP2C
ENST00000602412 0.716534710367621 0.191056294284115 -0.111739661009737 ENSG00000269996 RP11-343N15.5
ENST00000422129 0.982763625800564 0.888267187369844 0.0213350988285401 ENSG00000232274 RP11-782C8.2
ENST00000412204 0.952035073838079 0.735860787370189 0.0460417897774358 ENSG00000232274 RP11-782C8.2
ENST00000447407 0.948114333325813 0.714707870067956 0.044606102681614 ENSG00000230850 RP11-782C8.1
ENST00000428930 0.949992039498106 0.729333828873543 0.0422305946295164 ENSG00000230850 RP11-782C8.1
ENST00000438000 0.940805432414957 0.684697097341011 0.0490709169733758 ENSG00000230850 RP11-782C8.1
ENST00000467933 0.623629141404763 0.0307734759792148 0.167448338121459 ENSG00000196369 SRGAP2B
ENST00000491897 0.623629141404763 0.0394386362158233 0.169635286974911 ENSG00000196369 SRGAP2B
ENST00000429694 0.905702895310107 0.568148577521532 -0.0303335917114889 ENSG00000225241 RP11-640M9.2
ENST00000421407 0.903785436360359 0.56130760571624 -0.0308706568450283 ENSG00000225241 RP11-640M9.2
ENST00000447534 0.647669247206379 0.109201858499317 -0.102466981769937 ENSG00000225241 RP11-640M9.2
ENST00000439352 0.894316926639899 0.537651004425637 -0.0490634483471006 ENSG00000225241 RP11-640M9.2
ENST00000428365 0.67902433621859 0.149776128017496 -0.0939904833068095 ENSG00000225241 RP11-640M9.2
ENST00000449960 0.906776149011981 0.571292097505248 -0.0306318848437675 ENSG00000225241 RP11-640M9.2
ENST00000419820 0.625951134543615 0.0520567669611942 -0.1292453624452 ENSG00000225241 RP11-640M9.2
ENST00000423405 0.984480844695581 0.89754278171985 -0.008527853737184 ENSG00000225241 RP11-640M9.2
ENST00000437451 0.742724968344428 0.2270328904085 -0.107753143688591 ENSG00000225241 RP11-640M9.2
ENST00000437133 0.972480690744192 0.84235833817227 -0.0133947984419891 ENSG00000225241 RP11-640M9.2
ENST00000446541 0.99740857699377 0.983384289228252 -0.00148963401228148 ENSG00000225241 RP11-640M9.2
ENST00000338347 0.948629022563396 0.719983959735445 -0.0276495853642283 ENSG00000168614 NBPF9
ENST00000440491 0.948629022563396 0.719983959735445 -0.0276495853642283 ENSG00000168614 NBPF9
ENST00000491652 0.951136333350128 0.733793907048871 -0.0262305526882603 ENSG00000168614 NBPF9
ENST00000375552 0.948629022563396 0.719831382676388 -0.0276712714259788 ENSG00000168614 NBPF9
ENST00000496755 0.951136333350128 0.733793907048871 -0.0262305526882603 ENSG00000168614 NBPF9
ENST00000468645 0.951136333350128 0.733793907048871 -0.0262305526882603 ENSG00000168614 NBPF9
ENST00000281815 0.95090718529148 0.732504351794317 -0.0263585154522572 ENSG00000168614 NBPF9
ENST00000313382 0.847131985489916 0.416057486240112 0.0328624446245517 ENSG00000178104 PDE4DIP
ENST00000524974 0.934481907014591 0.660436218273826 -0.0218606775988592 ENSG00000178104 PDE4DIP
ENST00000369354 0.989748400554206 0.933343706804094 -0.00321825286637019 ENSG00000178104 PDE4DIP
ENST00000369356 0.985839673279442 0.909015586228139 -0.00440105726078712 ENSG00000178104 PDE4DIP
ENST00000369359 0.788388206116753 0.300204005232859 0.0425735653028839 ENSG00000178104 PDE4DIP
ENST00000530740 0.788388206116753 0.300204005232859 0.0425735653028839 ENSG00000178104 PDE4DIP
ENST00000530062 0.963221130560975 0.791267959306799 -0.0139136256419596 ENSG00000178104 PDE4DIP
ENST00000525886 0.993672524844829 0.955396980384217 0.00258830453882115 ENSG00000178104 PDE4DIP
ENST00000467859 0.988916357784622 0.930012311231161 0.00545513553094937 ENSG00000178104 PDE4DIP
ENST00000369349 0.995128793423579 0.967132521949213 -0.00194534382941241 ENSG00000178104 PDE4DIP
ENST00000491426 0.931511085846692 0.648150904155835 -0.0381339060059417 ENSG00000178104 PDE4DIP
ENST00000369351 0.994163091856672 0.961954033295171 -0.00225109676873245 ENSG00000178104 PDE4DIP
ENST00000313431 0.862278368584551 0.455856747863225 -0.0405379622468894 ENSG00000178104 PDE4DIP
ENST00000533963 0.970838746817485 0.833292834811582 0.0139924179492366 ENSG00000178104 PDE4DIP
ENST00000529945 0.907649606502696 0.573906997496133 -0.0321639402122802 ENSG00000178104 PDE4DIP
ENST00000479408 0.911732726332622 0.585427682820996 -0.0308358046580577 ENSG00000178104 PDE4DIP
ENST00000532801 0.805763114468692 0.328951925417139 0.0577312371192576 ENSG00000178104 PDE4DIP
ENST00000496572 0.644455890478369 0.104591150877414 0.136703925488661 ENSG00000178104 PDE4DIP
ENST00000530078 0.633921487614952 0.0884645042776631 0.134711385762111 ENSG00000178104 PDE4DIP
ENST00000497529 0.636905454159725 0.0954231469800155 0.132449635034962 ENSG00000178104 PDE4DIP
ENST00000533845 0.817099108999824 0.351920186922522 0.0873771024430526 ENSG00000178104 PDE4DIP
ENST00000534536 0.839564388580324 0.397976824627717 0.0796756171522073 ENSG00000178104 PDE4DIP
ENST00000369347 0.782168709372334 0.289198117774005 0.102145993934938 ENSG00000178104 PDE4DIP
ENST00000369348 0.623926689791119 0.0498110998365831 0.154098692935453 ENSG00000178104 PDE4DIP
ENST00000527063 0.623926689791119 0.0501507120178801 0.153898826982973 ENSG00000178104 PDE4DIP
ENST00000528129 0.818027493743508 0.353406006336508 0.0902860419767876 ENSG00000178104 PDE4DIP
ENST00000526445 0.782492110735791 0.290427145975695 0.102150060365992 ENSG00000178104 PDE4DIP
ENST00000530472 0.774427216020934 0.277728670395158 0.104250878804391 ENSG00000178104 PDE4DIP
ENST00000464103 0.797258097754229 0.315147814293535 0.0969119465356144 ENSG00000178104 PDE4DIP
ENST00000532803 0.625951134543615 0.0678291454984724 0.145816923764376 ENSG00000178104 PDE4DIP
ENST00000533163 0.625951134543615 0.0678291454984724 0.145816923764376 ENSG00000178104 PDE4DIP
ENST00000528552 0.623629141404763 0.0464231838582764 0.155377108182557 ENSG00000178104 PDE4DIP
ENST00000533259 0.625951134543615 0.0660979875743603 0.147191184641476 ENSG00000178104 PDE4DIP
ENST00000530822 0.625951134543615 0.0555500491876149 0.15435371063183 ENSG00000178104 PDE4DIP
ENST00000531369 0.625951134543615 0.0512317987909775 0.161926319832186 ENSG00000178104 PDE4DIP
ENST00000533396 0.623629141404763 0.0299705327272743 0.170317024362713 ENSG00000178104 PDE4DIP
ENST00000493130 0.69665130868542 0.169646421233836 0.120532563261695 ENSG00000178104 PDE4DIP
ENST00000478649 0.769084131966721 0.267870383028152 0.0985690618968954 ENSG00000178104 PDE4DIP
ENST00000485062 0.832786248150169 0.38390694349912 0.0776330036418687 ENSG00000178104 PDE4DIP
ENST00000530940 0.843503192157469 0.406744417160908 0.0739422365454064 ENSG00000178104 PDE4DIP
ENST00000526359 0.669153119252105 0.137345763556602 0.122260929922339 ENSG00000178104 PDE4DIP
ENST00000528661 0.648374780409637 0.111272647066733 0.132710703965432 ENSG00000178104 PDE4DIP
ENST00000453618 0.703358228966808 0.178025539058027 -0.0530424515890114 ENSG00000223380 SEC22B
ENST00000500203 0.67902433621859 0.150421290363545 -0.0884774920586388 ENSG00000223380 SEC22B
ENST00000362074 0.761432947456632 0.251681306526368 0.0647482796837917 ENSG00000213240 NOTCH2NL
ENST00000344859 0.700521561596345 0.173335354192593 0.0623165386239821 ENSG00000213240 NOTCH2NL
ENST00000468030 0.895439803690984 0.540996240792971 0.0260147966343703 ENSG00000255168 RP11-458D21.5
ENST00000369340 0.951697405140324 0.735101811193354 0.0171095521346545 ENSG00000213240 NOTCH2NL
ENST00000369339 0.829657743992519 0.376175046965597 -0.0404052551063708 ENSG00000163386 NBPF10
ENST00000479995 0.721677452706113 0.198183483901358 0.118720634702553 ENSG00000213240 NOTCH2NL
ENST00000464433 0.847131985489916 0.416494441851231 -0.045884581715684 ENSG00000163386 NBPF10
ENST00000448873 0.9090252921593 0.577861826466528 -0.0296951814029249 ENSG00000163386 NBPF10
ENST00000369338 0.648710954377428 0.111843753798535 -0.0787487869959689 ENSG00000163386 NBPF10
ENST00000490598 0.834087439994297 0.386550199644433 -0.0485548503316374 ENSG00000163386 NBPF10
ENST00000342960 0.808930928129667 0.336223619316792 -0.0499566671567293 ENSG00000163386 NBPF10
ENST00000605176 0.989642168142694 0.93259945896886 -0.00530469438019911 ENSG00000163386 NBPF10
ENST00000369317 0.978689355520526 0.867672774354836 -0.0153486208589396 ENSG00000117289 TXNIP
ENST00000475171 0.978689355520526 0.867666603981539 -0.0153491139871967 ENSG00000117289 TXNIP
ENST00000446572 0.945052185911261 0.701323961654707 0.0306175818047277 ENSG00000121851 POLR3GL
ENST00000369314 0.945052185911261 0.701323961654707 0.0306175818047277 ENSG00000121851 POLR3GL
ENST00000369313 0.925929090339547 0.632285124703596 0.0385437057509268 ENSG00000121851 POLR3GL
ENST00000471706 0.941224723478668 0.685997335807691 0.0327538840770125 ENSG00000121851 POLR3GL
ENST00000600340 0.623629141404763 0.0024795959324005 -0.160646404985429 ENSG00000234222 RP11-315I20.1
ENST00000369308 0.623629141404763 0.00393373642272833 -0.165501195500062 ENSG00000152022 LIX1L
ENST00000598103 0.623629141404763 0.00335866263228723 -0.165197237088202 ENSG00000234222 RP11-315I20.1
ENST00000598354 0.623629141404763 0.00379950150733829 -0.163481747636872 ENSG00000234222 RP11-315I20.1
ENST00000599469 0.623629141404763 0.00379148260777298 -0.163486995655585 ENSG00000234222 RP11-315I20.1
ENST00000597144 0.623629141404763 0.00381663773563967 -0.164088232385728 ENSG00000234222 RP11-315I20.1
ENST00000595518 0.623629141404763 0.00329592379039373 -0.167799309332902 ENSG00000234222 RP11-315I20.1
ENST00000595494 0.623629141404763 0.00221805576669873 -0.180767883454596 ENSG00000234222 RP11-315I20.1
ENST00000437797 0.623629141404763 0.00152560669969167 -0.185981987214435 ENSG00000234222 RP11-315I20.1
ENST00000599626 0.623629141404763 0.00145379993915415 -0.187402597900239 ENSG00000234222 RP11-315I20.1
ENST00000599147 0.623629141404763 0.00145379993915415 -0.187402597900239 ENSG00000234222 RP11-315I20.1
ENST00000448561 0.623629141404763 0.00258773118862041 -0.193338469511908 ENSG00000234222 RP11-315I20.1
ENST00000421764 0.623629141404763 0.00258065477658333 -0.193345996007301 ENSG00000234222 RP11-315I20.1
ENST00000412239 0.623629141404763 0.00121552977423771 -0.178102542736295 ENSG00000234222 RP11-315I20.1
ENST00000601726 0.623629141404763 0.00145379993915415 -0.187402597900239 ENSG00000234222 RP11-315I20.1
ENST00000447686 0.971284044762625 0.837310247388623 -0.0151148385817165 ENSG00000234222 RP11-315I20.1
ENST00000484825 0.913742302843253 0.590390954956474 -0.0305429459023093 ENSG00000131795 RBM8A
ENST00000498663 0.86029222791495 0.450714639788481 -0.0416465286104011 ENSG00000131795 RBM8A
ENST00000330165 0.67071249087984 0.138615065867727 -0.0706015024438639 ENSG00000131795 RBM8A
ENST00000596355 0.987880803787218 0.921190632108517 -0.00666705756158388 ENSG00000234222 RP11-315I20.1
ENST00000369307 0.847131985489916 0.416409775258089 -0.0427493353439263 ENSG00000131795 RBM8A
ENST00000361928 0.644455890478369 0.104310790998915 -0.119770903329544 ENSG00000211451 GNRHR2
ENST00000312753 0.625951134543615 0.0766015530113453 -0.131186597594971 ENSG00000211451 GNRHR2
ENST00000581100 0.635604514261509 0.0925487289179051 -0.129787879625593 ENSG00000211451 GNRHR2
ENST00000369306 0.974561555403463 0.851688589789051 -0.0153630791273904 ENSG00000131779 PEX11B
ENST00000537888 0.97462318687165 0.85222534381586 -0.0152696153854425 ENSG00000131779 PEX11B
ENST00000393045 0.891926940249928 0.531284648257921 -0.0510366751947656 ENSG00000131788 PIAS3
ENST00000369298 0.891926940249928 0.531284648257921 -0.0510366751947656 ENSG00000131788 PIAS3
ENST00000334163 0.884314890505769 0.512877510556246 0.0465287901509504 ENSG00000186141 POLR3C
ENST00000369294 0.873232436599077 0.486765708258403 0.0495251046753561 ENSG00000186141 POLR3C
ENST00000471254 0.807342064219166 0.332401166359961 0.07315064486023 ENSG00000186141 POLR3C
ENST00000466003 0.814119303655246 0.346195365579914 0.0796346985867325 ENSG00000186141 POLR3C
ENST00000369291 0.681789176188192 0.153045173343784 0.0806167807280766 ENSG00000121848 RNF115
ENST00000539368 0.641608864071605 0.0998336751281865 0.118722840327113 ENSG00000121848 RNF115
ENST00000542738 0.700280678554236 0.172949885284268 0.112352330544449 ENSG00000121848 RNF115
ENST00000313835 0.885191742485194 0.51430463208535 -0.0594622106841541 ENSG00000117262 GPR89A
ENST00000460277 0.88427732820741 0.512788151078757 -0.0597147094265408 ENSG00000117262 GPR89A
ENST00000454423 0.88427732820741 0.512788151078757 -0.0597147094265408 ENSG00000117262 GPR89A
ENST00000534502 0.891946515409201 0.531489109218401 -0.0583547639232899 ENSG00000117262 GPR89A
ENST00000462900 0.907715457716056 0.574130164381251 -0.0523351379906772 ENSG00000117262 GPR89A
ENST00000446760 0.649162607747551 0.112285901773798 0.124423349744361 ENSG00000186275 NBPF12
ENST00000442909 0.635743115000782 0.0949792708864391 0.130635857202686 ENSG00000186275 NBPF12
ENST00000254101 0.932110427288794 0.652418915508958 -0.0345469781635907 ENSG00000131791 PRKAB2
ENST00000606856 0.836990138447093 0.392510463728799 0.058670489947589 ENSG00000273071 RP11-337C18.10
ENST00000607149 0.918191249079837 0.605711694707044 0.0417560099918856 ENSG00000237188 RP11-337C18.8
ENST00000606757 0.895362664666286 0.540644909382366 0.0508803168945793 ENSG00000237188 RP11-337C18.8
ENST00000527849 0.806434753990212 0.330171988515122 0.0735168291851271 ENSG00000131781 FMO5
ENST00000369259 0.987880803787218 0.923379260019279 -0.00397316705224025 ENSG00000131778 CHD1L
ENST00000431239 0.987880803787218 0.923379260019279 -0.00397316705224025 ENSG00000131778 CHD1L
ENST00000467213 0.987880803787218 0.923379260019279 -0.00397316705224025 ENSG00000131778 CHD1L
ENST00000488864 0.795616764165871 0.313041292268537 0.0477969024400194 ENSG00000131778 CHD1L
ENST00000369258 0.987880803787218 0.923379260019279 -0.00397316705224025 ENSG00000131778 CHD1L
ENST00000361293 0.987880803787218 0.923379260019279 -0.00397316705224025 ENSG00000131778 CHD1L
ENST00000492728 0.964075037583837 0.796336108356744 -0.0214774053292681 ENSG00000131778 CHD1L
ENST00000485113 0.954473711746062 0.750111195260291 -0.0265848713625226 ENSG00000131778 CHD1L
ENST00000469625 0.700416046951442 0.173181379011968 -0.109047172974226 ENSG00000131778 CHD1L
ENST00000234739 0.865116049183024 0.464692661576022 -0.0441610064899629 ENSG00000116128 BCL9
ENST00000609196 0.872047669531339 0.483371618968032 0.0583961423961938 ENSG00000162836 ACP6
ENST00000369238 0.925196988933982 0.626601932922382 0.0373890471216924 ENSG00000162836 ACP6
ENST00000310701 0.910663731961624 0.582682449606258 -0.0417905736632547 ENSG00000122497 NBPF14
ENST00000369219 0.910670543238392 0.582783142850689 -0.0417692496348993 ENSG00000122497 NBPF14
ENST00000458135 0.987880803787218 0.920623876195145 -0.00820442260585086 ENSG00000122497 NBPF14
ENST00000448574 0.987880803787218 0.920623876195145 -0.00820442260585086 ENSG00000122497 NBPF14
ENST00000436356 0.987880803787218 0.920623876195145 -0.00820442260585086 ENSG00000122497 NBPF14
ENST00000431121 0.987880803787218 0.920623876195145 -0.00820442260585086 ENSG00000122497 NBPF14
ENST00000392972 0.987880803787218 0.920623876195145 -0.00820442260585086 ENSG00000122497 NBPF14
ENST00000444640 0.987880803787218 0.920623876195145 -0.00820442260585086 ENSG00000122497 NBPF14
ENST00000464336 0.718036925828926 0.192693105828189 -0.0738540659356203 ENSG00000243452 NBPF15
ENST00000478419 0.625951134543615 0.0765775415928137 -0.109197185617631 ENSG00000243452 NBPF15
ENST00000488031 0.703523593417963 0.178180915855585 -0.0785020480736855 ENSG00000243452 NBPF15
ENST00000442702 0.987880803787218 0.921884646469433 -0.00613801162830198 ENSG00000243452 NBPF15
ENST00000492711 0.860607159581207 0.451663081794902 0.0685597612435764 ENSG00000243452 NBPF15
ENST00000369187 0.978779810541688 0.868537635230761 -0.0104573525232895 ENSG00000243452 NBPF15
ENST00000609585 0.688516335726689 0.161074494738816 -0.117434765263661 ENSG00000240929 HIST2H2BB
ENST00000369146 0.926940484743041 0.636301446795628 0.0289047905558305 ENSG00000159164 SV2A
ENST00000369145 0.969360569813284 0.824903619569738 0.0145247495782844 ENSG00000159164 SV2A
ENST00000271628 0.990890014133714 0.939147977035794 -0.004548129942958 ENSG00000143368 SF3B4
ENST00000457312 0.991897317701795 0.943170455347926 -0.00483634641339518 ENSG00000143368 SF3B4
ENST00000369135 0.973902342032501 0.848773101348422 -0.00793314734825747 ENSG00000163113 OTUD7B
ENST00000417191 0.761713860557924 0.252091559409859 0.0697330535295107 ENSG00000163113 OTUD7B
ENST00000479905 0.6764993181553 0.147737107091565 0.120230727560582 ENSG00000163113 OTUD7B
ENST00000369130 0.749639017987852 0.236900266766208 -0.0604610982561309 ENSG00000136631 VPS45
ENST00000462852 0.946278650439767 0.706541817641282 -0.0285807569740304 ENSG00000136631 VPS45
ENST00000369128 0.747782467556491 0.233156862361052 -0.0608816389839264 ENSG00000136631 VPS45
ENST00000460366 0.988194698713746 0.925056236873608 0.00762821670466528 ENSG00000136631 VPS45
ENST00000535106 0.750383851219401 0.237709387814201 -0.0633154741835291 ENSG00000136631 VPS45
ENST00000497638 0.982718357468281 0.887991094060219 0.0114490651173128 ENSG00000136631 VPS45
ENST00000419023 0.914418221683785 0.592855920860233 -0.0327131365031565 ENSG00000136631 VPS45
ENST00000491789 0.77600100809784 0.279840150868041 -0.0756856967580058 ENSG00000136631 VPS45
ENST00000484306 0.788844449695878 0.301449169920542 -0.0745966474183507 ENSG00000136631 VPS45
ENST00000369126 0.990890014133714 0.939148316635578 -0.00351659007784269 ENSG00000023902 PLEKHO1
ENST00000025469 0.987880803787218 0.922486406056111 -0.00450446955525431 ENSG00000023902 PLEKHO1
ENST00000369124 0.984439306305698 0.896162072308461 -0.00604218713483705 ENSG00000023902 PLEKHO1
ENST00000479194 0.984652708085629 0.898593358229336 -0.00662240352865991 ENSG00000023902 PLEKHO1
ENST00000492304 0.936421146081333 0.666805820598358 -0.0323434627414876 ENSG00000023902 PLEKHO1
ENST00000466659 0.965549510429022 0.806470226736624 -0.0142943624509324 ENSG00000023902 PLEKHO1
ENST00000477309 0.968165421039599 0.819981011628277 -0.016088064354825 ENSG00000023902 PLEKHO1
ENST00000441340 0.98455512900966 0.898088187270795 0.0091571378365824 ENSG00000023902 PLEKHO1
ENST00000314136 0.625951134543615 0.0675434653159592 -0.0916850930635707 ENSG00000143401 ANP32E
ENST00000369119 0.625951134543615 0.0564108423260134 -0.100430601661492 ENSG00000143401 ANP32E
ENST00000369116 0.625951134543615 0.0674853878390905 -0.091684110078248 ENSG00000143401 ANP32E
ENST00000436748 0.708480035479605 0.182396713601988 -0.0715820402996475 ENSG00000143401 ANP32E
ENST00000534437 0.820238427099184 0.35836108452677 -0.0635453850917544 ENSG00000143401 ANP32E
ENST00000369114 0.711839117699255 0.186251514684176 -0.070788881798644 ENSG00000143401 ANP32E
ENST00000369115 0.718104284512708 0.193345209219675 -0.0694550991070086 ENSG00000143401 ANP32E
ENST00000533654 0.716410723743873 0.190623020283754 -0.0704611305617086 ENSG00000143401 ANP32E
ENST00000534220 0.668635896084869 0.136913711870472 -0.0826777464530087 ENSG00000143401 ANP32E
ENST00000532744 0.687888580139445 0.159402884810843 -0.083419903890153 ENSG00000143401 ANP32E
ENST00000369111 0.997684916403031 0.985678203297543 0.00154058179673885 ENSG00000118298 CA14
ENST00000607652 0.965525915482063 0.806080107009758 -0.0216920982134575 ENSG00000118298 CA14
ENST00000369109 0.899289486574864 0.550013818261218 -0.0268741912324445 ENSG00000117362 APH1A
ENST00000360244 0.893573184730978 0.53514399171167 -0.0279232534286131 ENSG00000117362 APH1A
ENST00000414276 0.907685127248029 0.574012445216303 -0.0251941679678794 ENSG00000117362 APH1A
ENST00000461320 0.965549510429022 0.807023713643144 0.012954108002952 ENSG00000117362 APH1A
ENST00000236017 0.97484398050847 0.853168720402583 0.0101631762676186 ENSG00000117362 APH1A
ENST00000486308 0.96108180698338 0.78128784515061 0.0179729142541147 ENSG00000117362 APH1A
ENST00000486720 0.978689355520526 0.867615414691218 -0.011790240246609 ENSG00000117362 APH1A
ENST00000476538 0.944721345392591 0.698544168733822 0.0247279454910477 ENSG00000117362 APH1A
ENST00000309092 0.805132380507712 0.327896513020586 0.0605068878142152 ENSG00000187145 MRPS21
ENST00000369084 0.805132380507712 0.327896513020586 0.0605068878142152 ENSG00000187145 MRPS21
ENST00000324862 0.971284044762625 0.836278155931782 -0.0112608747304496 ENSG00000117360 PRPF3
ENST00000496202 0.992704100748953 0.948026656259594 0.00437618837872635 ENSG00000117360 PRPF3
ENST00000543398 0.987880803787218 0.921475334473591 -0.00610652706157469 ENSG00000117360 PRPF3
ENST00000414970 0.974119165558074 0.849897484157843 -0.0103161110156067 ENSG00000117360 PRPF3
ENST00000467329 0.974252915634507 0.850282906068015 -0.0108431500118508 ENSG00000117360 PRPF3
ENST00000476970 0.787930446135281 0.299616139426272 -0.0798334210879209 ENSG00000117360 PRPF3
ENST00000492220 0.916513075110407 0.599482583778637 0.0302602630628211 ENSG00000163125 RPRD2
ENST00000401000 0.865960248923394 0.467289137603113 0.0399140047690635 ENSG00000163125 RPRD2
ENST00000539519 0.834087439994297 0.386895151537877 0.0551347282490783 ENSG00000163125 RPRD2
ENST00000369067 0.924912341015816 0.625526078235641 0.0397125641076505 ENSG00000163125 RPRD2
ENST00000369068 0.909493695970504 0.578886805860523 0.0325051712322872 ENSG00000163125 RPRD2
ENST00000438568 0.625951134543615 0.0695988769545967 -0.125368353941471 ENSG00000143374 TARS2
ENST00000369054 0.667688617666459 0.136360192599889 -0.0890525949354208 ENSG00000143374 TARS2
ENST00000369064 0.654843801626079 0.119313455076884 -0.092293344633787 ENSG00000143374 TARS2
ENST00000606933 0.67071249087984 0.138752314032177 -0.0879648918307741 ENSG00000143374 TARS2
ENST00000369051 0.654843801626079 0.119313455076884 -0.092293344633787 ENSG00000143374 TARS2
ENST00000467982 0.68027353702763 0.15152555467439 -0.0863719461475517 ENSG00000143374 TARS2
ENST00000480070 0.684574470116463 0.156120149851871 -0.113431575335526 ENSG00000143374 TARS2
ENST00000463555 0.721145987294985 0.197157172910984 -0.105956112237712 ENSG00000143374 TARS2
ENST00000470432 0.911854526172048 0.585545759348052 -0.0202854994473691 ENSG00000143369 ECM1
ENST00000369049 0.9118570975214 0.585591977475611 -0.0202883497660207 ENSG00000143369 ECM1
ENST00000498579 0.852552351142301 0.430794178750621 -0.0352161252778325 ENSG00000143369 ECM1
ENST00000369047 0.90644761256704 0.570277914424913 -0.0211281502498533 ENSG00000143369 ECM1
ENST00000496744 0.970136850153113 0.828700125713632 -0.011348574442231 ENSG00000143369 ECM1
ENST00000346569 0.911264000751061 0.584267410001907 -0.0203800449335708 ENSG00000143369 ECM1
ENST00000490346 0.964075037583837 0.794357605254364 0.0167722207515281 ENSG00000143369 ECM1
ENST00000369026 0.823529182183116 0.363087084864768 -0.0601944329436826 ENSG00000143384 MCL1
ENST00000464132 0.931452914997348 0.647393938838664 -0.0337380122200003 ENSG00000143384 MCL1
ENST00000307940 0.874979470374963 0.490712375559512 -0.0488219301658211 ENSG00000143384 MCL1
ENST00000369016 0.917876455877086 0.604035017441947 0.0170815130277882 ENSG00000143420 ENSA
ENST00000369014 0.99740857699377 0.983099393306865 0.000773398275149442 ENSG00000143420 ENSA
ENST00000369009 0.99727380556224 0.979866478052835 0.000914603578489104 ENSG00000143420 ENSA
ENST00000361532 0.991315817172174 0.940272768537484 -0.00292875067508681 ENSG00000143420 ENSA
ENST00000361631 0.992827804069567 0.951812624448169 0.00268101140727874 ENSG00000143420 ENSA
ENST00000509582 0.997006709904014 0.97818979818173 -0.00112984377826504 ENSG00000143420 ENSA
ENST00000339643 0.99740857699377 0.983643748024728 -0.000840450106667431 ENSG00000143420 ENSA
ENST00000271690 0.984968718494554 0.90400097663472 0.00525279226684763 ENSG00000143420 ENSA
ENST00000356527 0.984968718494554 0.902972689345607 0.00529194916411585 ENSG00000143420 ENSA
ENST00000513281 0.953623003947104 0.747168328354193 0.0166214336697702 ENSG00000143420 ENSA
ENST00000505321 0.963975722302332 0.79394295412305 0.0118603498738925 ENSG00000143420 ENSA
ENST00000503345 0.948248914364202 0.716425140792841 0.0175825569709234 ENSG00000143420 ENSA
ENST00000354702 0.918542013394781 0.607644691831269 0.0284311985241345 ENSG00000143420 ENSA
ENST00000503241 0.952808059728471 0.741202856850908 0.0161370502651881 ENSG00000143420 ENSA
ENST00000362052 0.806865576928181 0.331177661488426 -0.0521451316125455 ENSG00000143420 ENSA
ENST00000271732 0.958804781235738 0.767658065133293 0.0223881483023603 ENSG00000143457 GOLPH3L
ENST00000540514 0.910662890045449 0.582073050626296 0.0459200073681826 ENSG00000143457 GOLPH3L
ENST00000427665 0.890351319908893 0.525101608434791 0.0559947250741727 ENSG00000143457 GOLPH3L
ENST00000271651 0.925974452715375 0.63286247705334 -0.0209215632700103 ENSG00000143387 CTSK
ENST00000480670 0.993813733967791 0.958167213386296 -0.00229668642916883 ENSG00000143387 CTSK
ENST00000443913 0.99740857699377 0.98319496697141 0.000925782763532917 ENSG00000143387 CTSK
ENST00000358595 0.960410631293046 0.778782124811601 0.0140217478212357 ENSG00000143437 ARNT
ENST00000471844 0.952960365250702 0.742303949611661 0.016494748524508 ENSG00000143437 ARNT
ENST00000354396 0.992012552088785 0.944351185284131 0.00367947346903425 ENSG00000143437 ARNT
ENST00000515192 0.99740857699377 0.983388490389917 -0.00113828767421468 ENSG00000143437 ARNT
ENST00000505755 0.984439306305698 0.896536515380838 -0.00724513918243676 ENSG00000143437 ARNT
ENST00000497108 0.991886086088789 0.942967591367162 0.00522920088486997 ENSG00000143437 ARNT
ENST00000505979 0.958253323965045 0.765545265316636 -0.0237111998763616 ENSG00000143437 ARNT
ENST00000504358 0.984480844695581 0.897490174538971 -0.0103361300599053 ENSG00000143437 ARNT
ENST00000525956 0.846729864640974 0.41424563961377 -0.067169817273814 ENSG00000143379 SETDB1
ENST00000487584 0.83793128983852 0.394812393559188 -0.0698703831271729 ENSG00000143379 SETDB1
ENST00000271640 0.648374780409637 0.111609448628002 -0.0777612577321834 ENSG00000143379 SETDB1
ENST00000448029 0.867356965566592 0.471401911323567 -0.0593756370887562 ENSG00000143379 SETDB1
ENST00000368962 0.997756535225078 0.987651262435027 -0.00107504392567385 ENSG00000143379 SETDB1
ENST00000534805 0.992704100748953 0.949108371030662 0.0041686472563283 ENSG00000143379 SETDB1
ENST00000368969 0.648374780409637 0.111609448628002 -0.0777612577321834 ENSG00000143379 SETDB1
ENST00000459773 0.771195176483547 0.271283820749069 -0.0587831308565603 ENSG00000143379 SETDB1
ENST00000368963 0.980253761229354 0.874892375394383 -0.0109809260561296 ENSG00000143379 SETDB1
ENST00000498193 0.635604514261509 0.0905206138468692 -0.0828668489137097 ENSG00000143379 SETDB1
ENST00000368964 0.865116049183024 0.464812192662836 -0.0604170304299069 ENSG00000143379 SETDB1
ENST00000482825 0.663516914930885 0.13127295176792 -0.0738816765978613 ENSG00000143418 CERS2
ENST00000561294 0.633379687816654 0.0881588690642952 -0.0751434582272835 ENSG00000143418 CERS2
ENST00000560793 0.700865967889945 0.173993309000034 -0.0705338321109413 ENSG00000143418 CERS2
ENST00000345896 0.662862822098052 0.130217536844534 -0.0654751491244567 ENSG00000143418 CERS2
ENST00000271688 0.662316878562754 0.129712369221399 -0.0653984782495566 ENSG00000143418 CERS2
ENST00000368954 0.661085380889498 0.127289091822948 -0.0657795141448222 ENSG00000143418 CERS2
ENST00000560481 0.984968718494554 0.903897032953078 -0.00785474800213828 ENSG00000259357 RP11-316M1.12
ENST00000561111 0.961435108064281 0.783748616694127 -0.0171151114871912 ENSG00000259357 RP11-316M1.12
ENST00000460664 0.623629141404763 0.0402581380088228 -0.106788040088548 ENSG00000143418 CERS2
ENST00000368949 0.625951134543615 0.0734213714024117 -0.0836446265116361 ENSG00000143418 CERS2
ENST00000361419 0.623629141404763 0.0404367372679398 -0.0952952675832341 ENSG00000143418 CERS2
ENST00000559660 0.623629141404763 0.00449246959581386 -0.158483530661538 ENSG00000143418 CERS2
ENST00000558062 0.623629141404763 0.0339607963398355 -0.104514753888723 ENSG00000143418 CERS2
ENST00000559020 0.623629141404763 0.0358850943923221 -0.121979299303695 ENSG00000143418 CERS2
ENST00000421609 0.625951134543615 0.0634816279517573 -0.0955546898395598 ENSG00000143418 CERS2
ENST00000457392 0.753575944016101 0.241959425359152 -0.0699624271647062 ENSG00000143418 CERS2
ENST00000271619 0.765475392007989 0.262502892573752 -0.0900119667108724 ENSG00000143363 PRUNE
ENST00000271620 0.765475392007989 0.262502892573752 -0.0900119667108724 ENSG00000143363 PRUNE
ENST00000368936 0.765475392007989 0.262502892573752 -0.0900119667108724 ENSG00000143363 PRUNE
ENST00000368935 0.762239038720996 0.252950271976639 -0.0918827903643899 ENSG00000143363 PRUNE
ENST00000465135 0.978035312300333 0.865329268223109 0.00952500827136364 ENSG00000143443 C1orf56
ENST00000439374 0.775627528287687 0.279617030382923 -0.0476289507459693 ENSG00000197622 CDC42SE1
ENST00000357235 0.733322718433542 0.210954743670251 -0.0576165380781365 ENSG00000197622 CDC42SE1
ENST00000540998 0.733322718433542 0.210954743670251 -0.0576165380781365 ENSG00000197622 CDC42SE1
ENST00000483763 0.644455890478369 0.10517865750926 -0.0835439374426006 ENSG00000197622 CDC42SE1
ENST00000492796 0.669578522093309 0.137931162419489 -0.0817070834366174 ENSG00000197622 CDC42SE1
ENST00000470278 0.675179456744212 0.144595274714024 -0.0898620110805661 ENSG00000197622 CDC42SE1
ENST00000491825 0.676100682076355 0.147486326312861 -0.0922947272775673 ENSG00000197622 CDC42SE1
ENST00000368921 0.945524812051655 0.703616672417666 0.0293790948468797 ENSG00000213190 MLLT11
ENST00000368917 0.993813733967791 0.955887847766921 -0.00502771133469527 ENSG00000143458 GABPB2
ENST00000368918 0.986688906456398 0.912821821402498 -0.00866764528870203 ENSG00000143458 GABPB2
ENST00000602841 0.841247039657661 0.402588593264172 -0.046125457283605 ENSG00000163156 SCNM1
ENST00000461862 0.842926823255565 0.405865007727639 -0.0622828685596096 ENSG00000163156 SCNM1
ENST00000368905 0.844046450122672 0.408812967292142 -0.0600818141498228 ENSG00000163156 SCNM1
ENST00000471039 0.645286684369354 0.107539013199459 -0.136886892470744 ENSG00000163156 SCNM1
ENST00000368902 0.841247039657661 0.401883532971545 -0.061186405747413 ENSG00000163156 SCNM1
ENST00000497147 0.977258928643714 0.861622912588066 0.013597826735675 ENSG00000163156 SCNM1
ENST00000491094 0.948078496237377 0.71437158542547 -0.0205694455039809 ENSG00000163159 VPS72
ENST00000368892 0.89096840679733 0.526351041054024 -0.0370115554325782 ENSG00000163159 VPS72
ENST00000354473 0.886929872735529 0.517767647763403 -0.0378300848307846 ENSG00000163159 VPS72
ENST00000496809 0.850725517443092 0.426988354441585 -0.0464933070968295 ENSG00000163159 VPS72
ENST00000471423 0.962660337158046 0.789181216573831 -0.0197559967679088 ENSG00000163159 VPS72
ENST00000463470 0.943384357018272 0.694939971637192 -0.0291403589947514 ENSG00000163159 VPS72
ENST00000447555 0.999581471679923 0.997952079816689 -0.00012807905797374 ENSG00000143398 PIP5K1A
ENST00000349792 0.990269885816611 0.936201976483114 -0.00356273556584836 ENSG00000143398 PIP5K1A
ENST00000409426 0.990269885816611 0.936163658356821 -0.0035649499209425 ENSG00000143398 PIP5K1A
ENST00000441902 0.984439306305698 0.895467618996462 0.0059706928059222 ENSG00000143398 PIP5K1A
ENST00000368890 0.990269885816611 0.936201976483114 -0.00356273556584836 ENSG00000143398 PIP5K1A
ENST00000424999 0.964075037583837 0.794813564251582 -0.01443187787324 ENSG00000143398 PIP5K1A
ENST00000368888 0.993813733967791 0.955740847575826 0.00255571922343999 ENSG00000143398 PIP5K1A
ENST00000454769 0.984992331037046 0.904458818290302 -0.00644063617437953 ENSG00000143398 PIP5K1A
ENST00000418435 0.991980394545077 0.943520554544291 0.00533727993822474 ENSG00000143398 PIP5K1A
ENST00000414290 0.993119127660875 0.953582563373851 -0.0043514926045821 ENSG00000143398 PIP5K1A
ENST00000368884 0.661085380889498 0.127664168389931 -0.0568726668474808 ENSG00000159352 PSMD4
ENST00000368881 0.662316878562754 0.129348543151121 -0.0566240611759378 ENSG00000159352 PSMD4
ENST00000461434 0.623629141404763 0.0365653080534895 -0.0981727524922309 ENSG00000159352 PSMD4
ENST00000462970 0.623629141404763 0.0399776851971564 -0.081370090718076 ENSG00000159352 PSMD4
ENST00000476855 0.652015253246839 0.116594461286716 -0.0590053524461944 ENSG00000159352 PSMD4
ENST00000437736 0.643610485431427 0.101841824794861 -0.0683117389092475 ENSG00000159352 PSMD4
ENST00000469786 0.745819198994686 0.230630202943056 -0.0753647975001206 ENSG00000159352 PSMD4
ENST00000445776 0.973902342032501 0.848318948583544 -0.0101783804944441 ENSG00000159352 PSMD4
ENST00000491857 0.913585505130856 0.589060803279755 -0.0339188914144914 ENSG00000159352 PSMD4
ENST00000427779 0.890797903411229 0.525888064646882 0.045427422388228 ENSG00000159352 PSMD4
ENST00000470396 0.887602661854461 0.519095235952719 0.0545088316090457 ENSG00000159352 PSMD4
ENST00000336715 0.854292154580211 0.43504592968508 0.0511718650373609 ENSG00000143373 ZNF687
ENST00000449313 0.87818735179644 0.496963297863499 0.0450028291826487 ENSG00000143373 ZNF687
ENST00000324048 0.887473473994768 0.518864473989275 0.042788127388749 ENSG00000143373 ZNF687
ENST00000368879 0.887473473994768 0.518864473989275 0.042788127388749 ENSG00000143373 ZNF687
ENST00000426871 0.834087439994297 0.386714309263499 0.0713829910088613 ENSG00000143373 ZNF687
ENST00000368874 0.99466472003054 0.964903001996447 0.00222308165621798 ENSG00000143393 PI4KB
ENST00000271657 0.987263477624287 0.915580221112967 0.00551697793264028 ENSG00000143393 PI4KB
ENST00000368875 0.992704100748953 0.948148630154622 0.00328374581520068 ENSG00000143393 PI4KB
ENST00000368873 0.988780035588546 0.929780257632794 0.00451211435390925 ENSG00000143393 PI4KB
ENST00000529142 0.995565361792159 0.970027585980358 0.00189451205510268 ENSG00000143393 PI4KB
ENST00000368872 0.996031278740262 0.973661575691725 0.00168422675104565 ENSG00000143393 PI4KB
ENST00000455060 0.979239039894563 0.870465029782785 -0.0123243418048955 ENSG00000143393 PI4KB
ENST00000489889 0.986781039558479 0.913193862934568 -0.00903020838857424 ENSG00000143393 PI4KB
ENST00000430800 0.944721345392591 0.698433640111991 0.0216997787084751 ENSG00000143393 PI4KB
ENST00000489223 0.947024705491248 0.710869740239597 0.0230772806653623 ENSG00000143393 PI4KB
ENST00000438243 0.96771813395603 0.818160832090475 0.0155505169024583 ENSG00000143393 PI4KB
ENST00000290524 0.623719364785787 0.0496304756983791 -0.0997462739325304 ENSG00000143390 RFX5
ENST00000368870 0.623629141404763 0.0419352838140023 -0.104764755465014 ENSG00000143390 RFX5
ENST00000436637 0.623629141404763 0.0482867844818619 -0.126912548428936 ENSG00000143390 RFX5
ENST00000452671 0.625951134543615 0.0564025210156522 -0.10074705060098 ENSG00000143390 RFX5
ENST00000452513 0.623629141404763 0.0385503596327686 -0.109691520610083 ENSG00000143390 RFX5
ENST00000392746 0.623629141404763 0.0484096367618562 -0.105850593356827 ENSG00000143390 RFX5
ENST00000422595 0.665361022909041 0.133021971832755 -0.0979686941025573 ENSG00000143390 RFX5
ENST00000450506 0.657605353403543 0.122455211604028 -0.105660163187917 ENSG00000143390 RFX5
ENST00000458484 0.694623807249827 0.166711143009777 -0.0994228801712599 ENSG00000143390 RFX5
ENST00000421986 0.762662279056165 0.254787629085057 -0.0838739636523512 ENSG00000143390 RFX5
ENST00000430227 0.755220363726766 0.243879754641094 -0.0856661655954606 ENSG00000143390 RFX5
ENST00000435314 0.737048849983658 0.216866120242566 -0.0916440875750795 ENSG00000143390 RFX5
ENST00000478564 0.761985438548342 0.25263778148964 -0.0853646535075994 ENSG00000143390 RFX5
ENST00000412774 0.763066706403735 0.256491576080775 -0.0856252279244884 ENSG00000143390 RFX5
ENST00000437327 0.759685173948016 0.249455257123147 -0.089020933237686 ENSG00000143390 RFX5
ENST00000436271 0.767720094192934 0.265789281709721 -0.0862777091544582 ENSG00000143390 RFX5
ENST00000494217 0.804652435059277 0.327052837768109 -0.0763013222156951 ENSG00000143390 RFX5
ENST00000479681 0.797152498095412 0.314845627263955 -0.0784011884413978 ENSG00000143390 RFX5
ENST00000444392 0.790470840941967 0.304200437654186 -0.0807452857508082 ENSG00000143390 RFX5
ENST00000452456 0.764740517482092 0.25932922267757 -0.0876842858985998 ENSG00000143390 RFX5
ENST00000368868 0.892615059630723 0.533041853726923 0.0465105184232263 ENSG00000143416 SELENBP1
ENST00000493560 0.892615059630723 0.533041853726923 0.0465105184232263 ENSG00000143416 SELENBP1
ENST00000447402 0.892615059630723 0.533041853726923 0.0465105184232263 ENSG00000143416 SELENBP1
ENST00000426705 0.892615059630723 0.533041853726923 0.0465105184232263 ENSG00000143416 SELENBP1
ENST00000435071 0.892615059630723 0.533041853726923 0.0465105184232263 ENSG00000143416 SELENBP1
ENST00000474352 0.892615059630723 0.533041853726923 0.0465105184232263 ENSG00000143416 SELENBP1
ENST00000443708 0.892615059630723 0.533041853726923 0.0465105184232263 ENSG00000143416 SELENBP1
ENST00000470345 0.892615059630723 0.533041853726923 0.0465105184232263 ENSG00000143416 SELENBP1
ENST00000455397 0.892615059630723 0.533041853726923 0.0465105184232263 ENSG00000143416 SELENBP1
ENST00000427977 0.892615059630723 0.533041853726923 0.0465105184232263 ENSG00000143416 SELENBP1
ENST00000423070 0.892615059630723 0.533041853726923 0.0465105184232263 ENSG00000143416 SELENBP1
ENST00000463664 0.892615059630723 0.533041853726923 0.0465105184232263 ENSG00000143416 SELENBP1
ENST00000424475 0.810099791606574 0.338079461270411 0.0763158955155552 ENSG00000143416 SELENBP1
ENST00000458566 0.766076639881485 0.263311330542463 0.0895248126585449 ENSG00000143416 SELENBP1
ENST00000455839 0.880031466121943 0.501711127821533 0.0586712637134514 ENSG00000143416 SELENBP1
ENST00000290541 0.968928446731565 0.823385545602906 0.0110267625166776 ENSG00000159377 PSMB4
ENST00000495288 0.997349443073175 0.980048714733421 0.00123858327875805 ENSG00000159377 PSMB4
ENST00000495805 0.997623691747654 0.985306560625199 0.000912011311508089 ENSG00000159377 PSMB4
ENST00000476467 0.968928446731565 0.823409133992823 0.0110266431818147 ENSG00000159377 PSMB4
ENST00000493673 0.968928446731565 0.823409133992823 0.0110266431818147 ENSG00000159377 PSMB4
ENST00000474100 0.967511634666691 0.816306210464633 0.0129622142686141 ENSG00000159377 PSMB4
ENST00000466425 0.923457404577707 0.620639774025072 0.038098596369122 ENSG00000159377 PSMB4
ENST00000392723 0.801258165574104 0.321629783610949 -0.0487857129617865 ENSG00000143442 POGZ
ENST00000358476 0.669153119252105 0.137379472592156 -0.0650362725162705 ENSG00000143442 POGZ
ENST00000361398 0.672803119520987 0.141295403151176 -0.0643995131031768 ENSG00000143442 POGZ
ENST00000271715 0.672803119520987 0.141295403151176 -0.0643995131031768 ENSG00000143442 POGZ
ENST00000368863 0.669153119252105 0.137379472592156 -0.0650362725162705 ENSG00000143442 POGZ
ENST00000409503 0.67902433621859 0.150308486384688 -0.0621517033926347 ENSG00000143442 POGZ
ENST00000531094 0.676100682076355 0.147546915592966 -0.062837034634977 ENSG00000143442 POGZ
ENST00000540984 0.67902433621859 0.14990213294201 -0.0629476701736106 ENSG00000143442 POGZ
ENST00000491586 0.668394419215757 0.136796077082954 -0.0654404907190235 ENSG00000143442 POGZ
ENST00000529669 0.948248914364202 0.716804359557635 0.0266646341656884 ENSG00000143442 POGZ
ENST00000441516 0.625951134543615 0.0745214106922182 -0.150876345876492 ENSG00000143442 POGZ
ENST00000485040 0.625951134543615 0.0647249293646558 -0.0834861114762376 ENSG00000143442 POGZ
ENST00000467287 0.676081008261232 0.146755441740827 -0.0707130946168416 ENSG00000143442 POGZ
ENST00000533461 0.649024112090115 0.112127541948559 -0.0835966699048624 ENSG00000143442 POGZ
ENST00000533351 0.652179536924877 0.116869362574574 -0.0761237727597796 ENSG00000143442 POGZ
ENST00000450842 0.647880455628704 0.110157595769273 -0.0841952984600827 ENSG00000143442 POGZ
ENST00000476128 0.625951134543615 0.0642447869028264 -0.0953140622180504 ENSG00000143442 POGZ
ENST00000368841 0.627132230743579 0.0813538499774713 -0.097097412570867 ENSG00000143376 SNX27
ENST00000458013 0.627132230743579 0.0813538499774713 -0.097097412570867 ENSG00000143376 SNX27
ENST00000368843 0.627132230743579 0.0813538499774713 -0.097097412570867 ENSG00000143376 SNX27
ENST00000368838 0.916445148183422 0.599129820928931 -0.0422036056955113 ENSG00000143376 SNX27
ENST00000368830 0.948651062523255 0.722871955336322 0.0258931810992295 ENSG00000143436 MRPL9
ENST00000467306 0.948651062523255 0.722849724432775 0.0258968421021043 ENSG00000143436 MRPL9
ENST00000368829 0.951791887252339 0.735332164511776 0.0245856602115867 ENSG00000143436 MRPL9
ENST00000478926 0.927310972042706 0.636922014806897 0.0376431174897925 ENSG00000143436 MRPL9
ENST00000486707 0.879836800006916 0.500678760378632 0.0575588919881925 ENSG00000143436 MRPL9
ENST00000481777 0.841441151703693 0.403410071201525 0.0741710509135606 ENSG00000143436 MRPL9
ENST00000368814 0.769327435649106 0.268339011412014 -0.052866404613721 ENSG00000159445 THEM4
ENST00000471464 0.734054573375354 0.213941898394816 -0.061087541336382 ENSG00000159445 THEM4
ENST00000483207 0.906776149011981 0.571566776381368 0.0328292285754039 ENSG00000159445 THEM4
ENST00000477437 0.628716457247444 0.083580069930686 0.131917530626352 ENSG00000159445 THEM4
ENST00000489410 0.623629141404763 0.0306295591312235 -0.161698531686195 ENSG00000159445 THEM4
ENST00000368811 0.980570664363627 0.876544602512547 0.00743374083266216 ENSG00000197747 S100A10
ENST00000368809 0.971284044762625 0.836683755292872 0.00987868508620779 ENSG00000197747 S100A10
ENST00000478574 0.971115200466571 0.834975050118114 0.0104426699258139 ENSG00000197747 S100A10
ENST00000478348 0.969920789351169 0.82739190435059 0.0107786258834994 ENSG00000197747 S100A10
ENST00000432386 0.967678457074709 0.8173614163479 0.0137012628679071 ENSG00000229021 NBPF18P
ENST00000271638 0.967469313538873 0.815919846127418 0.0138547023256631 ENSG00000163191 S100A11
ENST00000478109 0.96674634683423 0.813099217087878 0.0140735388401127 ENSG00000163191 S100A11
ENST00000593011 0.899942193793416 0.552115482373243 0.0407529825415404 ENSG00000237975 FLG-AS1
ENST00000420707 0.924078784941203 0.623097165326367 0.0336219750392002 ENSG00000237975 FLG-AS1
ENST00000368799 0.844046450122672 0.409044254654452 -0.0817580725824042 ENSG00000143631 FLG
ENST00000392688 0.811837194712013 0.342762426386783 -0.0943853568254166 ENSG00000237975 FLG-AS1
ENST00000420695 0.939808930707119 0.681458338298361 0.0241335942853362 ENSG00000238279 BX470102.3
ENST00000496817 0.948139518480315 0.71552345693603 0.0225927286553787 ENSG00000197956 S100A6
ENST00000368719 0.948139518480315 0.715542888269154 0.0225921251028689 ENSG00000197956 S100A6
ENST00000368720 0.948436645248834 0.717324757020111 0.0224438302436945 ENSG00000197956 S100A6
ENST00000462776 0.948651062523255 0.720499420426657 0.0221894200328749 ENSG00000197956 S100A6
ENST00000462951 0.932942428764204 0.656619504644484 0.0271543596802574 ENSG00000197956 S100A6
ENST00000368715 0.769084131966721 0.267453472366684 -0.177045110004968 ENSG00000196154 S100A4
ENST00000481009 0.769730632167166 0.269035215428125 -0.176427866050898 ENSG00000196154 S100A4
ENST00000354332 0.758759722032449 0.248224099552973 -0.182588393608136 ENSG00000196154 S100A4
ENST00000468373 0.758759722032449 0.248249612610194 -0.182597933226815 ENSG00000196154 S100A4
ENST00000368716 0.759685173948016 0.249525710190335 -0.182055708454889 ENSG00000196154 S100A4
ENST00000368714 0.773995402977027 0.275023015723349 -0.171715904494946 ENSG00000196154 S100A4
ENST00000368704 0.797152498095412 0.314864490321094 0.0711621628193771 ENSG00000188643 S100A16
ENST00000368706 0.815650694473496 0.349821010521985 0.0655682898558239 ENSG00000188643 S100A16
ENST00000368703 0.877798335243145 0.495893286802579 0.0486809491061079 ENSG00000188643 S100A16
ENST00000368705 0.75947903812134 0.249045811524159 0.0839229259496101 ENSG00000188643 S100A16
ENST00000474991 0.739718709594041 0.220202405604509 0.0907357110340102 ENSG00000188643 S100A16
ENST00000476133 0.956846051231876 0.760685514474235 -0.0174657636800222 ENSG00000189171 S100A13
ENST00000339556 0.956683152457333 0.759236393758388 -0.017543939426125 ENSG00000189171 S100A13
ENST00000392622 0.999018237815525 0.994970623298105 -0.000364339791577582 ENSG00000189171 S100A13
ENST00000392623 0.972910172552996 0.844134100453217 -0.0112793892050148 ENSG00000189171 S100A13
ENST00000440685 0.956846051231876 0.760685514474235 -0.0174657636800222 ENSG00000189171 S100A13
ENST00000368699 0.901524886315225 0.556497654447006 -0.0346782970603479 ENSG00000189171 S100A13
ENST00000491177 0.952402548810259 0.738925323504399 -0.0195540682945116 ENSG00000189171 S100A13
ENST00000497086 0.937159021737627 0.669519151492305 -0.0258512638400508 ENSG00000271853 RP1-178F15.5
ENST00000484413 0.822326738031605 0.361112061968297 -0.0678534497371512 ENSG00000271853 RP1-178F15.5
ENST00000472233 0.774427216020934 0.275920316028907 -0.0816144032641658 ENSG00000271853 RP1-178F15.5
ENST00000368698 0.760912773331983 0.251086115086645 -0.0932152574111032 ENSG00000160678 S100A1
ENST00000469893 0.790734911331334 0.304798859155734 -0.0822293680670231 ENSG00000160678 S100A1
ENST00000292169 0.790734911331334 0.304864385183284 -0.0822338066027296 ENSG00000160678 S100A1
ENST00000368696 0.785553845825778 0.296182179261662 -0.083800535488343 ENSG00000160678 S100A1
ENST00000436839 0.950907961244624 0.7327042761933 -0.0274261823525439 ENSG00000160678 S100A1
ENST00000607839 0.779449992509592 0.285527589619305 -0.0862381968084967 ENSG00000272030 RP1-178F15.4
ENST00000469931 0.800337176189707 0.31984324943163 -0.0743542888374419 ENSG00000272030 RP1-178F15.4
ENST00000368694 0.623629141404763 0.0356430225168382 -0.107755194369565 ENSG00000160679 CHTOP
ENST00000495554 0.626663546847771 0.0798380590327838 -0.0965034479130523 ENSG00000160679 CHTOP
ENST00000403433 0.623629141404763 0.0365688939010339 -0.107070958558017 ENSG00000160679 CHTOP
ENST00000368690 0.626648296776416 0.0775342566349186 -0.101202777871075 ENSG00000160679 CHTOP
ENST00000368687 0.623629141404763 0.0357817466685789 -0.127736192911906 ENSG00000160679 CHTOP
ENST00000368686 0.625951134543615 0.0544374095332891 -0.123372134884756 ENSG00000160679 CHTOP
ENST00000368685 0.991881822897813 0.9424083547351 0.00624315086952507 ENSG00000143553 SNAPIN
ENST00000462880 0.988470556715646 0.926639825397078 0.00796175870551449 ENSG00000143553 SNAPIN
ENST00000478558 0.958804781235738 0.768672268332952 0.0261989015162963 ENSG00000143553 SNAPIN
ENST00000361891 0.676081008261232 0.146831761445856 -0.0572607168399512 ENSG00000143621 ILF2
ENST00000480213 0.710094241845786 0.184503538347799 -0.0677571696909529 ENSG00000143621 ILF2
ENST00000368684 0.782168709372334 0.289510146643288 -0.0532450965400663 ENSG00000143621 ILF2
ENST00000368681 0.838622144514221 0.395863004586407 -0.0446217082022979 ENSG00000143621 ILF2
ENST00000318967 0.664180812099692 0.131982401807187 -0.0797403750196619 ENSG00000143624 INTS3
ENST00000456435 0.664180812099692 0.131982401807187 -0.0797403750196619 ENSG00000143624 INTS3
ENST00000435409 0.669153119252105 0.137096025712036 -0.0790664645682833 ENSG00000143624 INTS3
ENST00000481797 0.636100206543275 0.0951164550531247 -0.0900576651087385 ENSG00000143624 INTS3
ENST00000453778 0.948139518480315 0.715538572585699 -0.0300382135626131 ENSG00000243613 RP11-216N14.8
ENST00000512605 0.623629141404763 0.0351871147092528 -0.127291749151795 ENSG00000143624 INTS3
ENST00000476843 0.623629141404763 0.0164016895089927 -0.142157447462583 ENSG00000143624 INTS3
ENST00000480659 0.625951134543615 0.0669580362091738 -0.152407185574424 ENSG00000143624 INTS3
ENST00000503133 0.625951134543615 0.0536928516742058 -0.127649995051343 ENSG00000143624 INTS3
ENST00000368670 0.733992043768681 0.211969500203854 -0.108282223800161 ENSG00000143624 INTS3
ENST00000368669 0.740479495757756 0.222483672855356 -0.10517124001306 ENSG00000143624 INTS3
ENST00000271857 0.993813733967791 0.959170706616808 -0.00375078044414254 ENSG00000143554 SLC27A3
ENST00000368661 0.987287794914732 0.915760764371387 0.0081311091413352 ENSG00000143554 SLC27A3
ENST00000484014 0.986479252829558 0.911250322607214 0.0085710335512015 ENSG00000143554 SLC27A3
ENST00000468403 0.986399004337492 0.911103861570636 0.00858150451883809 ENSG00000143554 SLC27A3
ENST00000483574 0.984652708085629 0.898556892200795 -0.010256672986073 ENSG00000143554 SLC27A3
ENST00000458027 0.995751198411565 0.971251109371783 -0.00309514665895049 ENSG00000143554 SLC27A3
ENST00000532853 0.937730428412961 0.673843441733409 0.0403783255052975 ENSG00000143554 SLC27A3
ENST00000368655 0.817667341051281 0.352821074108915 -0.0463716762517196 ENSG00000143614 GATAD2B
ENST00000480340 0.715075912449069 0.188811631145568 -0.0990083734386107 ENSG00000198837 DENND4B
ENST00000361217 0.835287888905716 0.388942340188716 -0.0509710471622173 ENSG00000198837 DENND4B
ENST00000368646 0.93621534328554 0.665886555945421 -0.0279855403122172 ENSG00000198837 DENND4B
ENST00000303569 0.860607159581207 0.451820496319456 -0.0487128127753549 ENSG00000160741 CRTC2
ENST00000368633 0.860607159581207 0.451795055361631 -0.0487104381235389 ENSG00000160741 CRTC2
ENST00000461638 0.813009872646886 0.34454914183027 -0.0762611947749623 ENSG00000160741 CRTC2
ENST00000368630 0.864044863593532 0.460928866022211 -0.0477466495961272 ENSG00000160741 CRTC2
ENST00000487235 0.864104986785914 0.460981643825698 -0.0477369962357351 ENSG00000160741 CRTC2
ENST00000356205 0.870055591969171 0.477113994548636 0.0308236390393516 ENSG00000143570 SLC39A1
ENST00000368623 0.871594218473736 0.482099307175793 0.0304732417750624 ENSG00000143570 SLC39A1
ENST00000368621 0.871594218473736 0.482099307175793 0.0304732417750624 ENSG00000143570 SLC39A1
ENST00000310483 0.892009134876277 0.531680877086134 0.0268011785178031 ENSG00000143570 SLC39A1
ENST00000537590 0.841247039657661 0.402755489251393 0.0379079246105195 ENSG00000143570 SLC39A1
ENST00000429040 0.623629141404763 0.0460691866711895 0.110159324913992 ENSG00000143570 SLC39A1
ENST00000413622 0.635604514261509 0.0925128627136898 0.0922540662801718 ENSG00000143570 SLC39A1
ENST00000417348 0.623926689791119 0.0501670943151753 0.115174727359833 ENSG00000143570 SLC39A1
ENST00000461071 0.644523393396214 0.105637398267636 0.128932768780579 ENSG00000143570 SLC39A1
ENST00000271843 0.672946873674462 0.143060919038723 0.0985283361704753 ENSG00000143543 JTB
ENST00000368589 0.6806928751209 0.151897664004868 0.0963632919811437 ENSG00000143543 JTB
ENST00000356648 0.683556365332099 0.154629411507961 0.0958999465999331 ENSG00000143543 JTB
ENST00000428469 0.77422826494677 0.275547976113239 0.0824527746346694 ENSG00000143543 JTB
ENST00000461365 0.648374780409637 0.110994669198002 0.110526595138689 ENSG00000143543 JTB
ENST00000471173 0.67071249087984 0.138658237815748 0.103783065691171 ENSG00000143543 JTB
ENST00000368575 0.737165818129787 0.217156982639318 0.0545888795405176 ENSG00000143545 RAB13
ENST00000462680 0.721677452706113 0.197745426682361 0.0574778144018154 ENSG00000143545 RAB13
ENST00000495720 0.746879520477262 0.231751460638002 0.0545155574477426 ENSG00000143545 RAB13
ENST00000484297 0.952077277203213 0.736203915665241 0.0167082649084701 ENSG00000143545 RAB13
ENST00000368567 0.932942428764204 0.656218545588323 0.0310933045376295 ENSG00000177954 RPS27
ENST00000392558 0.931977887282181 0.649249759475309 0.0317786620518835 ENSG00000177954 RPS27
ENST00000493224 0.932942428764204 0.656218545588323 0.0310933045376295 ENSG00000177954 RPS27
ENST00000477151 0.932942428764204 0.656218545588323 0.0310933045376295 ENSG00000177954 RPS27
ENST00000368533 0.759135983234696 0.248670496170953 -0.0357299515239638 ENSG00000143549 TPM3
ENST00000368545 0.625951134543615 0.053346716125108 -0.0645140004353494 ENSG00000143549 TPM3
ENST00000469717 0.747227956528792 0.232655789250828 -0.0372032680532415 ENSG00000143549 TPM3
ENST00000330188 0.74699131448961 0.232402563594926 -0.0372169659855627 ENSG00000143549 TPM3
ENST00000341485 0.74699131448961 0.232402563594926 -0.0372169659855627 ENSG00000143549 TPM3
ENST00000341372 0.747025034811018 0.232506732966909 -0.0372176245263587 ENSG00000143549 TPM3
ENST00000328159 0.753575944016101 0.24210192260815 -0.0362106061097564 ENSG00000143549 TPM3
ENST00000509409 0.740727320561229 0.223410376579697 -0.0395630006605549 ENSG00000143549 TPM3
ENST00000271850 0.749639017987852 0.236220397316379 -0.0374303635406892 ENSG00000143549 TPM3
ENST00000312970 0.785553845825778 0.296283736457071 -0.0340847173045236 ENSG00000143549 TPM3
ENST00000513769 0.623629141404763 0.0323333850921058 -0.0871627280613546 ENSG00000143549 TPM3
ENST00000302206 0.701072999213884 0.174164187681649 -0.0480847838756882 ENSG00000143549 TPM3
ENST00000368531 0.865127760809507 0.465340372138701 -0.0244635273831918 ENSG00000143549 TPM3
ENST00000323144 0.866552460852138 0.468735003379649 -0.0242786710024677 ENSG00000143549 TPM3
ENST00000368530 0.878132413176283 0.496588920995413 -0.0239421010846306 ENSG00000143549 TPM3
ENST00000504663 0.728893365069457 0.205190402746682 -0.0795737894797422 ENSG00000143549 TPM3
ENST00000509601 0.848164776420871 0.420786898393115 -0.0284961548728193 ENSG00000143549 TPM3
ENST00000505010 0.783728418186895 0.292895671116575 -0.0416052104039044 ENSG00000143549 TPM3
ENST00000368527 0.942679219342899 0.691811711972236 -0.0141627735484634 ENSG00000143549 TPM3
ENST00000473036 0.952402548810259 0.738231705472508 -0.0117291549091349 ENSG00000143549 TPM3
ENST00000368521 0.922022005971734 0.61641536294054 -0.0174073161927863 ENSG00000143612 C1orf43
ENST00000362076 0.922022005971734 0.616420051442937 -0.0174071953520603 ENSG00000143612 C1orf43
ENST00000350592 0.922022005971734 0.616451852895671 -0.0174073300271722 ENSG00000143612 C1orf43
ENST00000368519 0.99774434384502 0.986301830913779 -0.000579820533747572 ENSG00000143612 C1orf43
ENST00000483282 0.949177690700584 0.727231468990065 -0.0225660636016314 ENSG00000143612 C1orf43
ENST00000493814 0.905127268974209 0.56560246836895 -0.0285941892061696 ENSG00000143612 C1orf43
ENST00000368518 0.938152184814625 0.67567281598567 0.0164962406390257 ENSG00000143612 C1orf43
ENST00000368516 0.923457404577707 0.621131276294924 0.0196561188396289 ENSG00000143612 C1orf43
ENST00000470180 0.940322919167013 0.682823700994326 0.0206114078938807 ENSG00000143612 C1orf43
ENST00000343815 0.661085380889498 0.127322640484556 -0.0484487055756623 ENSG00000143569 UBAP2L
ENST00000428931 0.623629141404763 0.0245651342829326 -0.0797313962962762 ENSG00000143569 UBAP2L
ENST00000441890 0.623629141404763 0.0460305014345227 -0.0940650834549333 ENSG00000143569 UBAP2L
ENST00000271877 0.623629141404763 0.0245567382299073 -0.0800329390784936 ENSG00000143569 UBAP2L
ENST00000412596 0.623629141404763 0.0465836895618438 -0.0883316124076091 ENSG00000143569 UBAP2L
ENST00000368504 0.628716457247444 0.0835249739829666 -0.0747785805065861 ENSG00000143569 UBAP2L
ENST00000437652 0.623629141404763 0.0371978626172073 -0.0923643550548582 ENSG00000143569 UBAP2L
ENST00000456325 0.625951134543615 0.0592644663130777 -0.0895693494552295 ENSG00000143569 UBAP2L
ENST00000361546 0.623629141404763 0.0391971870531465 -0.0754739552348939 ENSG00000143569 UBAP2L
ENST00000466173 0.734054573375354 0.213520665244499 -0.0734520037084967 ENSG00000143569 UBAP2L
ENST00000495676 0.952174208529249 0.73675971632533 -0.020847588463757 ENSG00000143569 UBAP2L
ENST00000489076 0.961962986352714 0.785221701780433 -0.0217658690146413 ENSG00000143569 UBAP2L
ENST00000433615 0.625951134543615 0.0699072861720277 -0.090081535279196 ENSG00000143569 UBAP2L
ENST00000428595 0.625951134543615 0.0627261819992251 -0.0983397738786612 ENSG00000143569 UBAP2L
ENST00000465855 0.739718709594041 0.220134286606961 -0.0852196938082826 ENSG00000143569 UBAP2L
ENST00000475373 0.989642168142694 0.932608586425266 0.00626297802152725 ENSG00000143569 UBAP2L
ENST00000493867 0.623629141404763 0.0192015443435475 -0.164859620714434 ENSG00000143569 UBAP2L
ENST00000328703 0.988774038139182 0.929532617592798 -0.00625897931527394 ENSG00000143575 HAX1
ENST00000457918 0.993712885233176 0.955479233451268 -0.00397317084500701 ENSG00000143575 HAX1
ENST00000483970 0.988780035588546 0.92977226481279 -0.0062533121471337 ENSG00000143575 HAX1
ENST00000447768 0.988172607178778 0.924566478615153 -0.00676945447700608 ENSG00000143575 HAX1
ENST00000531435 0.988780035588546 0.92977226481279 -0.0062533121471337 ENSG00000143575 HAX1
ENST00000477780 0.979212392754078 0.870209634525474 0.0117974829326446 ENSG00000143575 HAX1
ENST00000435087 0.99740857699377 0.981989342221479 0.00162548332729936 ENSG00000143575 HAX1
ENST00000532105 0.990657299016019 0.937751598709768 -0.00553253363576692 ENSG00000143575 HAX1
ENST00000471326 0.987289731343821 0.916370845093918 0.00751156889651167 ENSG00000143575 HAX1
ENST00000492550 0.883831410021388 0.510063599222827 0.0554748209210885 ENSG00000143575 HAX1
ENST00000459914 0.880358248751476 0.502684336775725 0.0576667549067928 ENSG00000143575 HAX1
ENST00000368487 0.710136885117889 0.184564177983055 -0.0699521206766678 ENSG00000143515 ATP8B2
ENST00000368490 0.721677452706113 0.197931697745316 -0.0996112608992728 ENSG00000143515 ATP8B2
ENST00000368489 0.623629141404763 0.00979869377644595 -0.118242842899878 ENSG00000143515 ATP8B2
ENST00000341822 0.625951134543615 0.058603971083481 -0.103889007967013 ENSG00000143515 ATP8B2
ENST00000426445 0.625951134543615 0.058603971083481 -0.103889007967013 ENSG00000143515 ATP8B2
ENST00000505882 0.900688236323151 0.554760420367106 -0.0439490987329906 ENSG00000143515 ATP8B2
ENST00000368485 0.956940567455223 0.76142630192197 -0.0178385434519271 ENSG00000160712 IL6R
ENST00000344086 0.936964734415482 0.668369682872828 -0.0276108282903637 ENSG00000160712 IL6R
ENST00000512471 0.739837502816452 0.220956327813731 0.104891317420597 ENSG00000160712 IL6R
ENST00000476006 0.981184084671717 0.879203970471886 0.0123135845007566 ENSG00000160712 IL6R
ENST00000515190 0.937384542949992 0.67206307927751 -0.032162278213859 ENSG00000160712 IL6R
ENST00000507256 0.709056461994079 0.183534108716817 -0.0963229743470927 ENSG00000160712 IL6R
ENST00000292211 0.81256708802015 0.343536524905291 -0.0464704052149211 ENSG00000160714 UBE2Q1
ENST00000467683 0.931174949404809 0.646222970430193 0.0300475033584676 ENSG00000160714 UBE2Q1
ENST00000483639 0.955382887276016 0.753809127540142 0.0220538328784029 ENSG00000160714 UBE2Q1
ENST00000497453 0.869519895512491 0.475818882142552 -0.0409213845329488 ENSG00000160714 UBE2Q1
ENST00000292205 0.838622144514221 0.395960673552827 -0.0502202124982749 ENSG00000160710 ADAR
ENST00000368474 0.816699164942247 0.351325166264041 -0.0566883644210449 ENSG00000160710 ADAR
ENST00000368471 0.838622144514221 0.395960673552827 -0.0502202124982749 ENSG00000160710 ADAR
ENST00000492630 0.966001257985828 0.809112687468148 0.0230403090930527 ENSG00000160710 ADAR
ENST00000529168 0.762634396048097 0.25352605951843 -0.0699324979785536 ENSG00000160710 ADAR
ENST00000530954 0.931174949404809 0.646270848557591 -0.0428946133838685 ENSG00000160710 ADAR
ENST00000534279 0.859734178869839 0.447760056497181 -0.0725194614052029 ENSG00000160710 ADAR
ENST00000463920 0.626663546847771 0.078787673030218 -0.116795495641406 ENSG00000160710 ADAR
ENST00000494866 0.62738073269751 0.0824286137909285 -0.120477076947278 ENSG00000160710 ADAR
ENST00000471068 0.625951134543615 0.0728635268056309 -0.124090114474557 ENSG00000160710 ADAR
ENST00000526905 0.623629141404763 0.0175133991506523 -0.191675488923298 ENSG00000160710 ADAR
ENST00000368467 0.919266015392864 0.609650951402059 0.0367921538740856 ENSG00000163344 PMVK
ENST00000368465 0.97691846791624 0.860596615801168 -0.00933067114241828 ENSG00000163346 PBXIP1
ENST00000368463 0.975404584998052 0.855311049560268 -0.0096840691748762 ENSG00000163346 PBXIP1
ENST00000539880 0.984790790192261 0.899221706302058 -0.00677036377758945 ENSG00000163346 PBXIP1
ENST00000542459 0.99740857699377 0.982995889039727 -0.00116500516661243 ENSG00000163346 PBXIP1
ENST00000368460 0.957072513468211 0.761682704116572 0.0211337119617283 ENSG00000163346 PBXIP1
ENST00000498553 0.988780035588546 0.929695987609004 0.006309576948925 ENSG00000163346 PBXIP1
ENST00000490230 0.989068739347031 0.930717557036414 0.00621974583537315 ENSG00000163346 PBXIP1
ENST00000493133 0.970312002777114 0.830107999027512 0.0178115976043835 ENSG00000163346 PBXIP1
ENST00000368457 0.905702895310107 0.567643102792286 0.0373669827898575 ENSG00000163348 PYGO2
ENST00000368456 0.832882780382424 0.384331717733573 0.0728420097102819 ENSG00000163348 PYGO2
ENST00000483463 0.887008996853986 0.517985331122092 0.0414566694906644 ENSG00000163348 PYGO2
ENST00000368450 0.933017637807213 0.656953743866209 -0.0216244284038743 ENSG00000160691 SHC1
ENST00000368453 0.933017637807213 0.656953743866209 -0.0216244284038743 ENSG00000160691 SHC1
ENST00000448116 0.923457404577707 0.620821251184796 -0.0245400840358657 ENSG00000160691 SHC1
ENST00000368449 0.923457404577707 0.620821251184796 -0.0245400840358657 ENSG00000160691 SHC1
ENST00000368445 0.923457404577707 0.62083767923509 -0.0245387526375917 ENSG00000160691 SHC1
ENST00000606391 0.905403574573369 0.566352906958709 -0.0294317420895127 ENSG00000160691 SHC1
ENST00000490667 0.883077748900463 0.508585050350245 -0.0473559320034181 ENSG00000160691 SHC1
ENST00000444664 0.918332525343233 0.606815873434401 -0.0360915059428616 ENSG00000160691 SHC1
ENST00000414115 0.862042676830538 0.455305215403556 -0.0572114944868153 ENSG00000160691 SHC1
ENST00000444179 0.826462875590926 0.369128036598061 -0.0731299014235874 ENSG00000160691 SHC1
ENST00000412170 0.847284297238247 0.418397897339279 -0.0433876582888449 ENSG00000160691 SHC1
ENST00000366442 0.773843061402131 0.274033447804018 -0.0588655484181929 ENSG00000160691 SHC1
ENST00000368439 0.954071139878079 0.749227067405823 -0.0182918991028329 ENSG00000173207 CKS1B
ENST00000368436 0.945052185911261 0.700968976777569 -0.0228236396350757 ENSG00000173207 CKS1B
ENST00000308987 0.954071139878079 0.749226369060733 -0.018292187571488 ENSG00000173207 CKS1B
ENST00000477676 0.961358329631115 0.783391798945778 -0.0162712616435873 ENSG00000173207 CKS1B
ENST00000474215 0.943368212834584 0.693850853481988 -0.023852180741984 ENSG00000173207 CKS1B
ENST00000473344 0.927729838489823 0.637952007133503 -0.0289094464279952 ENSG00000173207 CKS1B
ENST00000471245 0.870091187225826 0.47720321765207 -0.0435780077003838 ENSG00000173207 CKS1B
ENST00000368433 0.623629141404763 0.0099507742077488 -0.182523468122883 ENSG00000160688 FLAD1
ENST00000315144 0.623629141404763 0.0127856750420975 -0.174191645482303 ENSG00000160688 FLAD1
ENST00000368432 0.623629141404763 0.0128509536844295 -0.174190563257949 ENSG00000160688 FLAD1
ENST00000368431 0.623629141404763 0.0196948905586712 -0.178754140530847 ENSG00000160688 FLAD1
ENST00000292180 0.623629141404763 0.0128509536844295 -0.174190563257949 ENSG00000160688 FLAD1
ENST00000487371 0.623629141404763 0.0259592189243738 -0.179157324503095 ENSG00000160688 FLAD1
ENST00000535420 0.630425386029497 0.0851412579833874 -0.117666953691896 ENSG00000160685 ZBTB7B
ENST00000368426 0.699664489022034 0.172395729240883 -0.0815808754908177 ENSG00000160685 ZBTB7B
ENST00000487542 0.625951134543615 0.0768445145565346 -0.141317983146537 ENSG00000160685 ZBTB7B
ENST00000417934 0.625951134543615 0.0770043507495832 -0.120237761001465 ENSG00000160685 ZBTB7B
ENST00000461530 0.623629141404763 0.0481363401238464 -0.16138462550215 ENSG00000160685 ZBTB7B
ENST00000483226 0.644703660843876 0.10585647002208 -0.143147200937188 ENSG00000160685 ZBTB7B
ENST00000473905 0.762209590009692 0.252796088899666 0.0800358872447568 ENSG00000143537 ADAM15
ENST00000480331 0.891360053089057 0.528731733616211 0.0482296707299473 ENSG00000143537 ADAM15
ENST00000527418 0.918191249079837 0.605758918521068 0.0300948795200274 ENSG00000143537 ADAM15
ENST00000526491 0.916985961785619 0.60113227191128 0.0306552913061344 ENSG00000143537 ADAM15
ENST00000449910 0.916985961785619 0.60113227191128 0.0306552913061344 ENSG00000143537 ADAM15
ENST00000360674 0.916985961785619 0.60113227191128 0.0306552913061344 ENSG00000143537 ADAM15
ENST00000529473 0.916985961785619 0.60113227191128 0.0306552913061344 ENSG00000143537 ADAM15
ENST00000368410 0.916985961785619 0.60113227191128 0.0306552913061344 ENSG00000143537 ADAM15
ENST00000368412 0.916985961785619 0.60113227191128 0.0306552913061344 ENSG00000143537 ADAM15
ENST00000359280 0.916985961785619 0.60113227191128 0.0306552913061344 ENSG00000143537 ADAM15
ENST00000356955 0.916985961785619 0.60113227191128 0.0306552913061344 ENSG00000143537 ADAM15
ENST00000355956 0.916985961785619 0.60113227191128 0.0306552913061344 ENSG00000143537 ADAM15
ENST00000271836 0.916985961785619 0.60113227191128 0.0306552913061344 ENSG00000143537 ADAM15
ENST00000461564 0.889626772950889 0.522830747506184 0.0377937743867312 ENSG00000143537 ADAM15
ENST00000368413 0.916985961785619 0.60113227191128 0.0306552913061344 ENSG00000143537 ADAM15
ENST00000487956 0.775308762503204 0.279308931230168 0.0712557551034771 ENSG00000143537 ADAM15
ENST00000531455 0.914559909260143 0.593391821159078 0.0312778457400612 ENSG00000143537 ADAM15
ENST00000447332 0.758902679231557 0.248436522347872 0.0693942943899808 ENSG00000143537 ADAM15
ENST00000472434 0.916985961785619 0.60113227191128 0.0306552913061344 ENSG00000143537 ADAM15
ENST00000498481 0.869973858635192 0.476973644071956 -0.0586507585100501 ENSG00000143537 ADAM15
ENST00000461234 0.874166195289306 0.4883431382589 -0.0570990324789582 ENSG00000143537 ADAM15
ENST00000474709 0.806434753990212 0.329950785989574 -0.0890607796682196 ENSG00000143537 ADAM15
ENST00000484157 0.996163364814237 0.974253356472797 -0.002381342278313 ENSG00000169241 SLC50A1
ENST00000490770 0.984882123288908 0.899385259531928 0.00919049743769539 ENSG00000169241 SLC50A1
ENST00000475824 0.955790333289432 0.755548725930668 0.0244165930484756 ENSG00000169241 SLC50A1
ENST00000490276 0.942902648087841 0.692524651320946 0.0299018763277074 ENSG00000169241 SLC50A1
ENST00000303343 0.930580586480556 0.644060430277603 0.0331918624319665 ENSG00000169241 SLC50A1
ENST00000368404 0.930580586480556 0.643976594051531 0.0331996316499731 ENSG00000169241 SLC50A1
ENST00000368401 0.930580586480556 0.644248424593021 0.0331850183113933 ENSG00000169241 SLC50A1
ENST00000368405 0.930580586480556 0.644248424593021 0.0331850183113933 ENSG00000169241 SLC50A1
ENST00000488609 0.935696833593634 0.665133688820048 0.0325930397003557 ENSG00000169241 SLC50A1
ENST00000484027 0.895321370923385 0.540081287410038 0.0487495990797069 ENSG00000169241 SLC50A1
ENST00000368399 0.826032656584152 0.368370957645099 0.0849860335191113 ENSG00000179085 DPM3
ENST00000368400 0.829657743992519 0.376287240297999 0.0834506098734213 ENSG00000179085 DPM3
ENST00000341298 0.829657743992519 0.376287240297999 0.0834506098734213 ENSG00000179085 DPM3
ENST00000487350 0.966399478539966 0.811601700470182 0.0168275788956833 ENSG00000163463 KRTCAP2
ENST00000491084 0.970312002777114 0.829971138853011 0.0151272809639935 ENSG00000163463 KRTCAP2
ENST00000295682 0.966526503567748 0.812509511533788 0.0167496503517145 ENSG00000163463 KRTCAP2
ENST00000497317 0.966399478539966 0.811575912362432 0.0168248445809512 ENSG00000163463 KRTCAP2
ENST00000463527 0.97121485908144 0.835522579186157 0.0148903294023558 ENSG00000163463 KRTCAP2
ENST00000471891 0.966399478539966 0.811575912362432 0.0168248445809512 ENSG00000163463 KRTCAP2
ENST00000482246 0.966399478539966 0.811575912362432 0.0168248445809512 ENSG00000163463 KRTCAP2
ENST00000490672 0.965208158530782 0.80504113830151 0.0174234145302775 ENSG00000163463 KRTCAP2
ENST00000473363 0.992827804069567 0.952055025556017 0.00370838113512314 ENSG00000273088 RP11-201K10.3
ENST00000461136 0.966399478539966 0.811575912362432 0.0168248445809512 ENSG00000163463 KRTCAP2
ENST00000492892 0.966399478539966 0.811575912362432 0.0168248445809512 ENSG00000163463 KRTCAP2
ENST00000368378 0.993813733967791 0.957779849467725 0.00445418736529609 ENSG00000169231 THBS3
ENST00000457183 0.992827804069567 0.95246876498874 0.00502121885531931 ENSG00000169231 THBS3
ENST00000541990 0.995209705900723 0.967528773703464 0.00342706416185279 ENSG00000169231 THBS3
ENST00000428962 0.934366930847919 0.660138140595534 -0.0399405148594963 ENSG00000169231 THBS3
ENST00000368376 0.89484131355975 0.538834927528211 0.047183476481914 ENSG00000173171 MTX1
ENST00000316721 0.894697108124443 0.538682896317671 0.0471312286381832 ENSG00000173171 MTX1
ENST00000424959 0.919090670148267 0.60934229711274 0.0398505155290086 ENSG00000173171 MTX1
ENST00000609421 0.919090670148267 0.60934229711274 0.0398505155290086 ENSG00000173171 MTX1
ENST00000481771 0.919090670148267 0.60934229711274 0.0398505155290086 ENSG00000173171 MTX1
ENST00000368374 0.623629141404763 0.0255632139668396 -0.19585211298074 ENSG00000160766 GBAP1
ENST00000313929 0.623629141404763 0.0255632139668396 -0.19585211298074 ENSG00000160766 GBAP1
ENST00000368373 0.966500743685812 0.812317006304993 -0.00917617175675503 ENSG00000177628 GBA
ENST00000327247 0.991250885353034 0.939994481633256 -0.00293278219415989 ENSG00000177628 GBA
ENST00000464536 0.860607159581207 0.45180212398989 0.0512439504816451 ENSG00000177628 GBA
ENST00000427500 0.966500743685812 0.812306457950639 -0.00917773781720156 ENSG00000177628 GBA
ENST00000536770 0.966526503567748 0.812432105506548 -0.00917543172489806 ENSG00000177628 GBA
ENST00000428024 0.991221007331282 0.939951702441408 -0.0029343569989191 ENSG00000177628 GBA
ENST00000478472 0.972185498169319 0.840437150363416 0.0116171304400131 ENSG00000177628 GBA
[truncated: 6,038,513 more chars]
