# Supplementary material for: High-throughput allele-specific expression across 250 environmental conditions
Source: Genome Res. 2016 Dec;26(12):1627–38. doi: 10.1101/gr.209759.116 (PMC5131815; doi:10.1101/gr.209759.116)
Supplement: Supplemental Material [file supp_gr.209759.116_Supplemental_Table_S6.tar.gz › DEG_results/DP11_DEG_stats_T13C1.txt]

t.id padj pval logFC ensg g.id
ENST00000541675 0.682650820662575 0.420650062271269 0.0808876100134658 ENSG00000227232 WASH7P
ENST00000423562 0.67479071132594 0.409848836044375 0.0827094983684656 ENSG00000227232 WASH7P
ENST00000438504 0.67479071132594 0.409848836044375 0.0827094983684656 ENSG00000227232 WASH7P
ENST00000488147 0.674655554394302 0.409672350987192 0.0827370875194682 ENSG00000227232 WASH7P
ENST00000538476 0.682532415227371 0.42050753165519 0.0807397399920365 ENSG00000227232 WASH7P
ENST00000440200 0.626219862143559 0.350317319059488 -0.107198562418677 ENSG00000230021 RP5-857K21.4
ENST00000414273 0.525426845730189 0.248159712630733 -0.126347670858421 ENSG00000237973 hsa-mir-6723
ENST00000427426 0.980865943211357 0.948057476307562 0.0132073317865609 ENSG00000229344 RP5-857K21.7
ENST00000467115 0.762224605529142 0.529781260956384 -0.113007399819824 ENSG00000240409 MTATP8P1
ENST00000514057 0.7423324368306 0.500310835305916 -0.115411132098607 ENSG00000248527 MTATP6P1
ENST00000416718 0.962634474025186 0.902818510236905 0.0153552812569603 ENSG00000198744 RP5-857K21.11
ENST00000428504 0.941949415810827 0.85296598846987 -0.0283928110464207 ENSG00000228327 RP11-206L10.2
ENST00000429505 0.587460095691836 0.308198144069635 0.140026102425458 ENSG00000237491 RP11-206L10.9
ENST00000591440 0.256743600282925 0.0683547248383887 0.266792079276885 ENSG00000237491 RP11-206L10.9
ENST00000587530 0.256743600282925 0.0683547248383887 0.266792079276885 ENSG00000237491 RP11-206L10.9
ENST00000593022 0.220498494626588 0.0529612978355608 0.284416060449768 ENSG00000237491 RP11-206L10.9
ENST00000589531 0.301658412917772 0.0903986021798709 0.245510862184755 ENSG00000237491 RP11-206L10.9
ENST00000588951 0.164193550078287 0.0325284608152504 0.306529945377439 ENSG00000237491 RP11-206L10.9
ENST00000585768 0.226930493603676 0.0556071151074802 0.29667006922762 ENSG00000237491 RP11-206L10.9
ENST00000585745 0.434761939311182 0.173972533710065 0.235827709201187 ENSG00000237491 RP11-206L10.9
ENST00000590848 0.2309906159477 0.0572027742820421 0.279378875637524 ENSG00000237491 RP11-206L10.9
ENST00000586288 0.315981265500242 0.0978103697798746 0.240092695029674 ENSG00000237491 RP11-206L10.9
ENST00000447500 0.510294600086935 0.234425953930018 0.215417514846748 ENSG00000230092 RP11-206L10.8
ENST00000590817 0.510294600086935 0.234425953930018 0.215417514846748 ENSG00000230092 RP11-206L10.8
ENST00000435300 0.631295573191175 0.35655185331379 0.157935668855516 ENSG00000240453 RP11-206L10.10
ENST00000445118 0.821096838787263 0.621356802397213 0.0526848509835962 ENSG00000228794 LINC01128
ENST00000610067 0.806250454462095 0.596892106033969 0.0665721546382358 ENSG00000228794 LINC01128
ENST00000441765 0.534678628506315 0.256016093244381 0.183332085614863 ENSG00000228794 LINC01128
ENST00000609139 0.828821282867716 0.634536963786329 0.06011785717323 ENSG00000228794 LINC01128
ENST00000449005 0.834852588612495 0.644732076937041 0.0572439203470997 ENSG00000228794 LINC01128
ENST00000416570 0.859172698321148 0.685963241917005 0.0504135909622714 ENSG00000228794 LINC01128
ENST00000448975 0.859172698321148 0.685963241917005 0.0504135909622714 ENSG00000228794 LINC01128
ENST00000609009 0.650935191050579 0.379722067458607 0.115912229064206 ENSG00000228794 LINC01128
ENST00000608189 0.650935191050579 0.379722067458607 0.115912229064206 ENSG00000228794 LINC01128
ENST00000415295 0.427276798109146 0.168597883442604 0.241202730907539 ENSG00000228794 LINC01128
ENST00000342066 0.775772972500358 0.549778421021381 -0.0745788229956448 ENSG00000187634 SAMD11
ENST00000341065 0.737446267315902 0.493387053177144 -0.0853207998727053 ENSG00000187634 SAMD11
ENST00000483767 0.9714797749851 0.922474273176945 0.00867065316145551 ENSG00000188976 NOC2L
ENST00000327044 0.589970467828611 0.310769542832338 -0.0669927979158551 ENSG00000188976 NOC2L
ENST00000477976 0.71093209151141 0.457084169159139 -0.0504095775736266 ENSG00000188976 NOC2L
ENST00000496938 0.96056159484269 0.897151341863219 -0.0169973798983545 ENSG00000188976 NOC2L
ENST00000487214 0.420997409652279 0.164194696082302 -0.100258927630296 ENSG00000188976 NOC2L
ENST00000469563 0.236746823083821 0.0595971387006598 -0.178090355456437 ENSG00000188976 NOC2L
ENST00000338591 0.593503791864582 0.314234450458948 0.114249756498457 ENSG00000187961 KLHL17
ENST00000463212 0.813085302020994 0.608034652508656 0.0841936348658358 ENSG00000187961 KLHL17
ENST00000466300 0.443743595947097 0.181001443163415 0.174697441311145 ENSG00000187961 KLHL17
ENST00000481067 0.338685273191424 0.11065837797765 0.247801012678322 ENSG00000187961 KLHL17
ENST00000379410 0.604016038998283 0.325474618753699 -0.183630486194456 ENSG00000187583 PLEKHN1
ENST00000428771 0.288532063213015 0.0834571319884029 0.30344498800552 ENSG00000188290 HES4
ENST00000304952 0.330764528335879 0.106119128055118 0.285584491863638 ENSG00000188290 HES4
ENST00000481869 0.311024099702103 0.0952667844136394 0.29556357364194 ENSG00000188290 HES4
ENST00000484667 0.236260850489958 0.0594148881849523 0.3373537608458 ENSG00000188290 HES4
ENST00000379389 0.765325459558056 0.534313164796388 -0.121805468550046 ENSG00000187608 ISG15
ENST00000379370 0.338534108539979 0.110540296369529 -0.134645726505475 ENSG00000188157 AGRN
ENST00000477585 0.581448820324552 0.301974075808449 0.149244268617417 ENSG00000188157 AGRN
ENST00000469403 0.734740753057087 0.489842160572946 0.0912259467035037 ENSG00000188157 AGRN
ENST00000479707 0.841016573711121 0.655368535844917 -0.0560924733114753 ENSG00000188157 AGRN
ENST00000466223 0.0211349728700443 0.00152803196928323 -0.405915437881726 ENSG00000188157 AGRN
ENST00000478677 0.0378265543783753 0.00341310271863165 -0.478526995159441 ENSG00000188157 AGRN
ENST00000492947 0.703297485290952 0.446849594585149 0.0972556734790912 ENSG00000188157 AGRN
ENST00000419249 0.159400082662412 0.031010316408137 -0.279667309897911 ENSG00000188157 AGRN
ENST00000461111 0.0566670478616695 0.00626286405178461 -0.290827862740973 ENSG00000188157 AGRN
ENST00000418300 0.0597624317601968 0.00677318725920463 -0.283016717268188 ENSG00000242590 RP11-54O7.14
ENST00000427998 0.134163498745578 0.0236955112077692 0.373636666777012 ENSG00000217801 RP11-465B22.3
ENST00000394517 0.171061440835811 0.0347448795780092 0.365739051185008 ENSG00000217801 RP11-465B22.3
ENST00000456409 0.207685532011473 0.047833849441052 0.36725366575648 ENSG00000217801 RP11-465B22.3
ENST00000412397 0.223556822280305 0.0541673947946543 0.350928103591163 ENSG00000217801 RP11-465B22.3
ENST00000379339 0.143070766140167 0.0262495573266906 0.143465484109194 ENSG00000131591 C1orf159
ENST00000294576 0.143022807849063 0.0262207438813835 0.143471275408204 ENSG00000131591 C1orf159
ENST00000448924 0.143022807849063 0.0262207438813835 0.143471275408204 ENSG00000131591 C1orf159
ENST00000465822 0.418241925579189 0.162125207267494 0.154505662536991 ENSG00000131591 C1orf159
ENST00000379325 0.143070766140167 0.0262495573266906 0.143465484109194 ENSG00000131591 C1orf159
ENST00000421241 0.143070766140167 0.0262495573266906 0.143465484109194 ENSG00000131591 C1orf159
ENST00000487177 0.503911473235457 0.229080348534897 0.147416817948431 ENSG00000131591 C1orf159
ENST00000467751 0.143070766140167 0.0262495573266906 0.143465484109194 ENSG00000131591 C1orf159
ENST00000477196 0.143070766140167 0.0262495573266906 0.143465484109194 ENSG00000131591 C1orf159
ENST00000464905 0.648800632807023 0.377082212918134 0.13122535858575 ENSG00000131591 C1orf159
ENST00000379320 0.349565238641197 0.116651598702817 0.172558380739384 ENSG00000131591 C1orf159
ENST00000379319 0.115319035855812 0.0186630177655853 0.191103130766042 ENSG00000131591 C1orf159
ENST00000434641 0.112931450028376 0.0180391055641639 0.159440783307551 ENSG00000131591 C1orf159
ENST00000482816 0.116262611468578 0.0188971417127436 0.162471734380764 ENSG00000131591 C1orf159
ENST00000437760 0.162254160139447 0.0318695184371532 0.154902585410962 ENSG00000131591 C1orf159
ENST00000462097 0.255897359543082 0.0679625613806387 0.13564344226875 ENSG00000131591 C1orf159
ENST00000473600 0.552132265593244 0.273263345160079 0.157366328599481 ENSG00000131591 C1orf159
ENST00000475119 0.261768387781978 0.0707052770915984 0.135864954779317 ENSG00000131591 C1orf159
ENST00000442117 0.398019437072906 0.147892474318262 0.21286353239651 ENSG00000131591 C1orf159
ENST00000427787 0.808141448633185 0.599785018744016 0.0862043606599808 ENSG00000131591 C1orf159
ENST00000472741 0.380251610998356 0.136186305627639 0.117758072143366 ENSG00000131591 C1orf159
ENST00000480643 0.37727492402079 0.134176653053435 0.12037989468905 ENSG00000131591 C1orf159
ENST00000360001 0.639630349913145 0.365907378169893 -0.0523760821084038 ENSG00000078808 SDF4
ENST00000465727 0.639443244513729 0.365694108593938 -0.0523835303827903 ENSG00000078808 SDF4
ENST00000263741 0.639443244513729 0.365694108593938 -0.0523835303827903 ENSG00000078808 SDF4
ENST00000494748 0.519908892288273 0.24256047354969 -0.0919486691836447 ENSG00000078808 SDF4
ENST00000478938 0.450937225774186 0.186597433637659 -0.104954793783052 ENSG00000078808 SDF4
ENST00000403997 0.430208332745475 0.170732759957919 -0.0877759614171214 ENSG00000078808 SDF4
ENST00000545427 0.823612926343165 0.625832028522259 -0.029223179690594 ENSG00000078808 SDF4
ENST00000459994 0.991484205093284 0.978045347868899 0.00181010787571416 ENSG00000078808 SDF4
ENST00000379198 0.82082664410574 0.620690175938232 -0.0412643399366262 ENSG00000176022 B3GALT6
ENST00000450390 0.815375473851029 0.611585534624646 -0.0332450996832012 ENSG00000160087 UBE2J2
ENST00000347370 0.815375473851029 0.611585534624646 -0.0332450996832012 ENSG00000160087 UBE2J2
ENST00000349431 0.801566310186652 0.589277933899538 -0.0360658384878081 ENSG00000160087 UBE2J2
ENST00000348298 0.796543807523343 0.581845108041099 -0.0375865899918336 ENSG00000160087 UBE2J2
ENST00000339385 0.74745103124473 0.508706525099553 -0.049370419295068 ENSG00000160087 UBE2J2
ENST00000400929 0.830526445708246 0.637491052411237 -0.0330226609805025 ENSG00000160087 UBE2J2
ENST00000464036 0.866953818639156 0.70070363316139 -0.0271747551065832 ENSG00000160087 UBE2J2
ENST00000360466 0.83242798801302 0.640839248903746 -0.0335055385544019 ENSG00000160087 UBE2J2
ENST00000400930 0.823953667015648 0.626340079613212 -0.0346859692750325 ENSG00000160087 UBE2J2
ENST00000467339 0.872114619510106 0.711485586514329 0.0442881841298084 ENSG00000160087 UBE2J2
ENST00000473215 0.87986419011249 0.726387243238188 -0.0253190549921954 ENSG00000160087 UBE2J2
ENST00000435198 0.911441752068064 0.787026460430854 -0.0199328904753955 ENSG00000160087 UBE2J2
ENST00000509720 0.897131304957688 0.759232232644596 -0.0227937137087748 ENSG00000160087 UBE2J2
ENST00000491779 0.876056901781141 0.719590257471351 -0.0271280811996416 ENSG00000160087 UBE2J2
ENST00000466752 0.784393138721049 0.562256305689644 -0.0452972652962267 ENSG00000160087 UBE2J2
ENST00000503294 0.799551575992827 0.586305462517512 -0.042951305057143 ENSG00000160087 UBE2J2
ENST00000477894 0.832267239118796 0.640490953256965 -0.0372869415949637 ENSG00000160087 UBE2J2
ENST00000471154 0.602981207432478 0.324388123660934 -0.0997351417655621 ENSG00000160087 UBE2J2
ENST00000422076 0.777669927729806 0.552723350234755 -0.0469331618905717 ENSG00000160087 UBE2J2
ENST00000502382 0.800364349145532 0.587411658009725 -0.0421377783764376 ENSG00000160087 UBE2J2
ENST00000461142 0.927912326276094 0.821722111005289 -0.0201120755689112 ENSG00000160087 UBE2J2
ENST00000488418 0.672910535143912 0.407730059727355 -0.0864699045125165 ENSG00000160087 UBE2J2
ENST00000354700 0.0552536592906039 0.00603439246976829 -0.226044108575061 ENSG00000131584 ACAP3
ENST00000353662 0.0510463841761007 0.00536153312351139 -0.228777300918434 ENSG00000131584 ACAP3
ENST00000492936 0.0516682842378796 0.00546254694972641 -0.225593820377773 ENSG00000131584 ACAP3
ENST00000467278 0.104018652594255 0.0158907701336773 -0.22904670143382 ENSG00000131584 ACAP3
ENST00000470659 0.0891713091225529 0.0126159993904402 -0.358779237113256 ENSG00000131584 ACAP3
ENST00000379037 0.234027248249476 0.0584889052072057 -0.235805314322033 ENSG00000131584 ACAP3
ENST00000476572 0.263019729592226 0.0712778834635059 -0.203913988007026 ENSG00000131584 ACAP3
ENST00000493992 0.306463109568605 0.0930323023123722 -0.23025787461022 ENSG00000131584 ACAP3
ENST00000472541 0.0995334825460969 0.0149237120522529 -0.218102583316109 ENSG00000131584 ACAP3
ENST00000354980 0.153362656459185 0.0292241322801986 -0.217740488048351 ENSG00000131584 ACAP3
ENST00000478065 0.341407674795968 0.112237124286422 -0.180393809173596 ENSG00000131584 ACAP3
ENST00000479108 0.240776257292999 0.0613315692246755 -0.207200831286943 ENSG00000131584 ACAP3
ENST00000438966 0.261544829246578 0.0706174469661784 -0.206666717369256 ENSG00000131584 ACAP3
ENST00000379031 0.461534698257229 0.194849129137008 -0.182205110319476 ENSG00000169972 PUSL1
ENST00000470520 0.434940887222267 0.174104410548232 -0.198294799721371 ENSG00000169972 PUSL1
ENST00000463758 0.417849752250334 0.161801450565319 -0.229496919220616 ENSG00000169972 PUSL1
ENST00000467712 0.585443088193959 0.306121896362711 -0.150831729748431 ENSG00000169972 PUSL1
ENST00000493657 0.345357222736962 0.114421575476089 -0.251480341120993 ENSG00000169972 PUSL1
ENST00000470030 0.802990037449922 0.59159556342229 -0.0469915945067359 ENSG00000127054 CPSF3L
ENST00000435064 0.553386507814421 0.27453747280169 -0.0665711249922103 ENSG00000127054 CPSF3L
ENST00000497304 0.909884040039281 0.78399373982065 0.0355882280320074 ENSG00000127054 CPSF3L
ENST00000323275 0.553261397918375 0.274422104423315 -0.0665716437146625 ENSG00000127054 CPSF3L
ENST00000411962 0.553261397918375 0.274422104423315 -0.0665716437146625 ENSG00000127054 CPSF3L
ENST00000462432 0.448041834013951 0.184243515758 -0.100744077935178 ENSG00000127054 CPSF3L
ENST00000478641 0.890035357393999 0.745307171878167 -0.0295882229154004 ENSG00000127054 CPSF3L
ENST00000458452 0.54903553755668 0.270069503065899 -0.0671363838029072 ENSG00000127054 CPSF3L
ENST00000419704 0.54903553755668 0.270069503065899 -0.0671363838029072 ENSG00000127054 CPSF3L
ENST00000540437 0.54903553755668 0.270069503065899 -0.0671363838029072 ENSG00000127054 CPSF3L
ENST00000421495 0.54903553755668 0.270069503065899 -0.0671363838029072 ENSG00000127054 CPSF3L
ENST00000532772 0.54597610443934 0.267175224558834 -0.0678261857709897 ENSG00000127054 CPSF3L
ENST00000450926 0.536970223630457 0.258272856815484 -0.0693867965178566 ENSG00000127054 CPSF3L
ENST00000545578 0.540702173043888 0.261996768593984 -0.0688643675957454 ENSG00000127054 CPSF3L
ENST00000527098 0.540702173043888 0.261996768593984 -0.0688643675957454 ENSG00000127054 CPSF3L
ENST00000485710 0.982077378983564 0.95184772244015 -0.00559580369851149 ENSG00000127054 CPSF3L
ENST00000461514 0.907727854507724 0.779635472117875 -0.0267528723831292 ENSG00000127054 CPSF3L
ENST00000525164 0.925784872379995 0.817221406518286 -0.0222625550963631 ENSG00000127054 CPSF3L
ENST00000528879 0.457651346070529 0.191776944634688 -0.0796014982971594 ENSG00000127054 CPSF3L
ENST00000525769 0.891817736344235 0.748712008899727 -0.0313717495025307 ENSG00000127054 CPSF3L
ENST00000531377 0.0896848939071101 0.0127302277810346 -0.162661368978032 ENSG00000127054 CPSF3L
ENST00000527383 0.433834924154637 0.173360715558523 -0.127446175033289 ENSG00000127054 CPSF3L
ENST00000531292 0.777485619920375 0.552313600803214 -0.0703809856539428 ENSG00000127054 CPSF3L
ENST00000467408 0.399420528276399 0.148765853179558 -0.154501579054082 ENSG00000127054 CPSF3L
ENST00000434694 0.467912448750062 0.199832404822331 -0.0896990868225328 ENSG00000127054 CPSF3L
ENST00000531020 0.626904647285539 0.351144448188366 -0.137560927461719 ENSG00000127054 CPSF3L
ENST00000533916 0.360210384707424 0.122989064500034 -0.19294550025639 ENSG00000127054 CPSF3L
ENST00000488042 0.469650433314797 0.201207765545525 -0.0916138409216253 ENSG00000127054 CPSF3L
ENST00000526797 0.440057318183571 0.1780753688798 -0.0956370716133091 ENSG00000127054 CPSF3L
ENST00000526332 0.440057318183571 0.178077849296165 -0.0956510481780541 ENSG00000127054 CPSF3L
ENST00000430786 0.497873172283655 0.2240919072241 -0.0872395137164218 ENSG00000127054 CPSF3L
ENST00000527719 0.513510753204397 0.237237432578737 -0.0849373492871607 ENSG00000127054 CPSF3L
ENST00000530031 0.505826124379435 0.230736894328522 -0.0859238729068578 ENSG00000127054 CPSF3L
ENST00000526113 0.520557356231174 0.243229499879893 -0.0827743586764225 ENSG00000127054 CPSF3L
ENST00000526904 0.452094014360066 0.187422287355352 -0.0925165058886053 ENSG00000127054 CPSF3L
ENST00000525603 0.1264499596328 0.0215863969233682 -0.176773199196877 ENSG00000127054 CPSF3L
ENST00000444968 0.223782282570966 0.0542538778268057 -0.244786087553407 ENSG00000240731 RP5-890O3.9
ENST00000429572 0.804611084910793 0.594225215907098 0.0461875462656315 ENSG00000127054 CPSF3L
ENST00000498173 0.811651388164551 0.605883512739091 0.0447010041188295 ENSG00000127054 CPSF3L
ENST00000496353 0.826043771502598 0.62984618610815 0.0416669264290744 ENSG00000127054 CPSF3L
ENST00000493534 0.667195329675953 0.401043347844372 0.0751831352316446 ENSG00000127054 CPSF3L
ENST00000534345 0.540202870131362 0.261433363027857 0.103357899047771 ENSG00000127054 CPSF3L
ENST00000532952 0.598358463620809 0.319192712857602 0.0915770092532274 ENSG00000127054 CPSF3L
ENST00000490853 0.540702173043888 0.262012247989154 0.104501107124625 ENSG00000127054 CPSF3L
ENST00000531019 0.540702173043888 0.262012247989154 0.104501107124625 ENSG00000127054 CPSF3L
ENST00000498476 0.519263574026444 0.241920383309929 0.111526589909351 ENSG00000127054 CPSF3L
ENST00000470679 0.494213172187558 0.221009727711946 0.11855001215082 ENSG00000127054 CPSF3L
ENST00000525285 0.477734129565738 0.207795860299941 0.128275815612085 ENSG00000127054 CPSF3L
ENST00000530233 0.299011402455788 0.0889935121558546 0.220298342580202 ENSG00000127054 CPSF3L
ENST00000464957 0.931646863649788 0.830147823194993 -0.0255665511923807 ENSG00000224051 GLTPD1
ENST00000343938 0.961097564299305 0.89852355296673 -0.0134868163398066 ENSG00000224051 GLTPD1
ENST00000488011 0.923025841559838 0.811968934961772 0.0371359687078556 ENSG00000224051 GLTPD1
ENST00000378891 0.847563752527929 0.666317425967226 0.0310148117294488 ENSG00000107404 DVL1
ENST00000378888 0.739098579465339 0.495876851142207 0.0493018996667784 ENSG00000107404 DVL1
ENST00000472445 0.417466543573483 0.161555242401577 0.147995001196356 ENSG00000107404 DVL1
ENST00000474033 0.922529808743874 0.811040482025844 -0.0368113299570627 ENSG00000162576 MXRA8
ENST00000309212 0.861364510439032 0.690215827371749 0.0562796866771427 ENSG00000162576 MXRA8
ENST00000477278 0.870708300588972 0.708504009194266 0.0512835738483712 ENSG00000162576 MXRA8
ENST00000342753 0.861364510439032 0.690215827371749 0.0562796866771427 ENSG00000162576 MXRA8
ENST00000445648 0.861364510439032 0.690215827371749 0.0562796866771427 ENSG00000162576 MXRA8
ENST00000473097 0.979202480037508 0.943173490582006 -0.0119159130624878 ENSG00000162576 MXRA8
ENST00000478517 0.978178056322181 0.940574880541181 -0.0127673007077473 ENSG00000162576 MXRA8
ENST00000476718 0.98633081611233 0.963405125856316 0.00816524201720061 ENSG00000162576 MXRA8
ENST00000338370 0.572554501093861 0.292813649490379 -0.0947467054888984 ENSG00000175756 AURKAIP1
ENST00000338338 0.550297720360164 0.271311140517739 -0.0995903034151974 ENSG00000175756 AURKAIP1
ENST00000321751 0.568711969360634 0.288750716965587 -0.0956953842930792 ENSG00000175756 AURKAIP1
ENST00000378853 0.577222227521612 0.297613569646292 -0.0940579738021537 ENSG00000175756 AURKAIP1
ENST00000489799 0.490954805806015 0.218333318606663 -0.111938314945481 ENSG00000175756 AURKAIP1
ENST00000496905 0.372309196200274 0.130770493601452 -0.145097909428819 ENSG00000175756 AURKAIP1
ENST00000480479 0.131341115759723 0.0229068585306938 -0.181204289579612 ENSG00000221978 CCNL2
ENST00000482621 0.09999247967939 0.0150257598776672 -0.18035657277581 ENSG00000221978 CCNL2
ENST00000408952 0.09999247967939 0.0150257598776672 -0.18035657277581 ENSG00000221978 CCNL2
ENST00000463260 0.300347597191321 0.0896590960195893 -0.145736509494887 ENSG00000221978 CCNL2
ENST00000400809 0.104468000958108 0.0160034142869497 -0.181245054443903 ENSG00000221978 CCNL2
ENST00000496007 0.104457834618686 0.0159927223864629 -0.181247807123647 ENSG00000221978 CCNL2
ENST00000482365 0.093702110000668 0.013570848199301 -0.20245939848718 ENSG00000221978 CCNL2
ENST00000481223 0.0893200233743303 0.0126507968019532 -0.188309678026605 ENSG00000221978 CCNL2
ENST00000418865 0.0621597630713605 0.00720929929453826 -0.210362207498116 ENSG00000221978 CCNL2
ENST00000505849 0.026661987310761 0.00210488759950637 -0.255666425101957 ENSG00000221978 CCNL2
ENST00000488340 0.0730346502844711 0.00918920268002368 -0.200592451245639 ENSG00000221978 CCNL2
ENST00000492998 0.117670896602029 0.0192885396948541 -0.218033307164347 ENSG00000221978 CCNL2
ENST00000469113 0.0286051495348866 0.00231407667655315 -0.244124377609957 ENSG00000221978 CCNL2
ENST00000480646 0.108377355759539 0.0169377823631191 -0.251272942901219 ENSG00000221978 CCNL2
ENST00000471930 0.101971012548374 0.015443452112503 -0.185333357124095 ENSG00000221978 CCNL2
ENST00000408918 0.15936484035693 0.030997788851027 -0.168211251449277 ENSG00000221978 CCNL2
ENST00000473872 0.550626931062736 0.271696875076625 -0.0975859763942921 ENSG00000221978 CCNL2
ENST00000425598 0.489920067168592 0.217481546294967 -0.101847837778874 ENSG00000221978 CCNL2
ENST00000463895 0.918214625482151 0.80216583092859 -0.0269126036026253 ENSG00000221978 CCNL2
ENST00000497013 0.841397439682002 0.655944923681959 0.0528973978669218 ENSG00000221978 CCNL2
ENST00000448629 0.643425146131042 0.370255427428087 -0.130200713360192 ENSG00000224870 RP4-758J18.2
ENST00000444362 0.147078089688427 0.0274645624124014 -0.198387291889952 ENSG00000224870 RP4-758J18.2
ENST00000418833 0.145373903815464 0.0269581479105481 -0.200132744741521 ENSG00000224870 RP4-758J18.2
ENST00000576232 0.848645130266899 0.668850508895096 -0.0680032826138088 ENSG00000224870 RP4-758J18.2
ENST00000570344 0.844650781587747 0.661052359308033 -0.0698774799080078 ENSG00000224870 RP4-758J18.2
ENST00000447725 0.283417631618151 0.0809470794130597 -0.168485130145547 ENSG00000224870 RP4-758J18.2
ENST00000572242 0.116021732469125 0.0188487757055783 -0.217306187666507 ENSG00000224870 RP4-758J18.2
ENST00000453521 0.189572084250413 0.041077405234935 -0.202825299291329 ENSG00000224870 RP4-758J18.2
ENST00000344843 0.0737659132742929 0.00932717447649054 -0.183124587204007 ENSG00000242485 MRPL20
ENST00000493287 0.142958707593328 0.026200241298946 -0.175387035081459 ENSG00000242485 MRPL20
ENST00000487659 0.0750321136323438 0.00956445385351472 -0.182479213757324 ENSG00000242485 MRPL20
ENST00000492508 0.0701439099387041 0.00867207029612521 -0.187846809770394 ENSG00000242485 MRPL20
ENST00000482352 0.0533454517276074 0.00572942886728586 -0.207101624012288 ENSG00000242485 MRPL20
ENST00000477686 0.0779188667071578 0.0101238994493896 -0.205492225366499 ENSG00000242485 MRPL20
ENST00000495558 0.735196855931258 0.490493408504774 0.109847385360273 ENSG00000179403 VWA1
ENST00000338660 0.989407450705892 0.971748576088335 0.00419107125605826 ENSG00000179403 VWA1
ENST00000404702 0.946257486338353 0.862872967167074 0.0203020509180683 ENSG00000179403 VWA1
ENST00000476993 0.946455362435821 0.863533243039262 0.0202211952062245 ENSG00000179403 VWA1
ENST00000471398 0.538604814014785 0.260026186630477 0.207603776131501 ENSG00000179403 VWA1
ENST00000378741 0.76921801408628 0.540487400199788 -0.0495241867347668 ENSG00000160072 ATAD3B
ENST00000308647 0.36487478762577 0.125917493691663 -0.117039104264462 ENSG00000160072 ATAD3B
ENST00000472194 0.408846552104109 0.155169100915744 -0.117922662334043 ENSG00000160072 ATAD3B
ENST00000378736 0.840914701556473 0.655252383468958 0.0511623427116441 ENSG00000160072 ATAD3B
ENST00000485748 0.160554175061248 0.0313526761688841 -0.182864058678726 ENSG00000160072 ATAD3B
ENST00000474481 0.179151870244062 0.0374393021301438 -0.171755983247935 ENSG00000160072 ATAD3B
ENST00000378756 0.871785707868187 0.710845931917811 0.0233828336023593 ENSG00000197785 ATAD3A
ENST00000378755 0.871653961567994 0.710544703564156 0.0233735968972148 ENSG00000197785 ATAD3A
ENST00000339113 0.893527219562912 0.752280299462884 0.020252615818012 ENSG00000197785 ATAD3A
ENST00000536055 0.893527219562912 0.752280299462884 0.020252615818012 ENSG00000197785 ATAD3A
ENST00000439513 0.489920067168592 0.217491864193789 -0.219086852901553 ENSG00000197785 ATAD3A
ENST00000429957 0.661792022705039 0.393892269173828 -0.0848757826702202 ENSG00000197785 ATAD3A
ENST00000400830 0.736685388725036 0.492401273990626 -0.0586566570535366 ENSG00000197785 ATAD3A
ENST00000378733 0.376568809969617 0.133497438294506 0.166211949216171 ENSG00000205090 TMEM240
ENST00000425828 0.376246582611397 0.133274920091679 0.166281578760076 ENSG00000205090 TMEM240
ENST00000291386 0.0428585941431427 0.00412563861945447 0.19590181550141 ENSG00000160075 SSU72
ENST00000378726 0.00167596934337273 5.17058269723142e-05 0.173439115233052 ENSG00000160075 SSU72
ENST00000378725 0.0854708302906459 0.0117546215555156 0.194607793904175 ENSG00000160075 SSU72
ENST00000359060 0.185567790113302 0.0396890207747418 0.119868994039352 ENSG00000160075 SSU72
ENST00000539195 0.707132843936961 0.451857969713167 0.0708785108162296 ENSG00000215791 AL645728.2
ENST00000366221 0.555596978510674 0.276518267106436 0.148389767307632 ENSG00000215014 AL645728.1
ENST00000422725 0.686529670003497 0.425863920872441 -0.0830029520926859 ENSG00000228594 C1orf233
ENST00000607222 0.893288694255964 0.751619722605525 -0.0553491672559425 ENSG00000272106 RP11-345P4.9
ENST00000520777 0.0308623476995228 0.00257269856685853 0.211291663725117 ENSG00000197530 MIB2
ENST00000378710 0.0308623476995228 0.00257269856685853 0.211291663725117 ENSG00000197530 MIB2
ENST00000360522 0.0308623476995228 0.00257269856685853 0.211291663725117 ENSG00000197530 MIB2
ENST00000357210 0.0308623476995228 0.00257269856685853 0.211291663725117 ENSG00000197530 MIB2
ENST00000355826 0.0308623476995228 0.00257269856685853 0.211291663725117 ENSG00000197530 MIB2
ENST00000518681 0.030448280766703 0.00251882940014001 0.211919798383721 ENSG00000197530 MIB2
ENST00000505820 0.0304786772228561 0.00252327919109155 0.212018734403977 ENSG00000197530 MIB2
ENST00000479659 0.0297738907369452 0.00244559621959797 0.21215373667627 ENSG00000197530 MIB2
ENST00000489635 0.0270722681481631 0.00215100894927384 0.215100665397685 ENSG00000197530 MIB2
ENST00000511502 0.0260525140691686 0.00204099081850798 0.21585709087509 ENSG00000197530 MIB2
ENST00000477990 0.66614297291947 0.399429474094838 0.0963478850734179 ENSG00000197530 MIB2
ENST00000514363 0.0472257212595414 0.0047810080453125 0.251636003836739 ENSG00000197530 MIB2
ENST00000487053 0.0251122022717783 0.00194608313176074 0.220423444446804 ENSG00000197530 MIB2
ENST00000502470 0.0683081812979273 0.00834183210805823 0.252553662918746 ENSG00000197530 MIB2
ENST00000378712 0.0252597599384529 0.00196237774730633 0.220408337841867 ENSG00000197530 MIB2
ENST00000507082 0.733629984971035 0.488165812782506 0.0872821285173327 ENSG00000197530 MIB2
ENST00000463492 0.770906991736828 0.543083980830756 0.0887398954286056 ENSG00000197530 MIB2
ENST00000510793 0.0634198172845338 0.00743020274939489 0.262155548573749 ENSG00000197530 MIB2
ENST00000504599 0.0320363091527985 0.00270650852805025 0.221507503393317 ENSG00000197530 MIB2
ENST00000507229 0.0423820218183012 0.00406049084903422 0.208138214255959 ENSG00000197530 MIB2
ENST00000503789 0.0529692686722521 0.0056700346973638 0.292451185962019 ENSG00000197530 MIB2
ENST00000378708 0.022293655060949 0.00164285454242156 0.236350380621174 ENSG00000197530 MIB2
ENST00000506488 0.0203486710496757 0.00144774419710692 0.240349778161764 ENSG00000197530 MIB2
ENST00000512004 0.37863007145363 0.135110337061197 0.203059675835116 ENSG00000197530 MIB2
ENST00000508455 0.410723073265621 0.15665338256791 0.231014641631927 ENSG00000197530 MIB2
ENST00000514234 0.144696748049469 0.0267272862076837 0.177900328876594 ENSG00000197530 MIB2
ENST00000467597 0.17387213568973 0.0356812775285015 0.28508036057849 ENSG00000197530 MIB2
ENST00000508148 0.312341704805982 0.0958964757829201 0.243494964385265 ENSG00000197530 MIB2
ENST00000486072 0.833900373500075 0.643311241745469 0.0552176036628139 ENSG00000197530 MIB2
ENST00000505370 0.991918496071136 0.978973782160715 -0.00329647633156926 ENSG00000197530 MIB2
ENST00000473511 0.0902497388238956 0.0128506536423374 0.30042192375337 ENSG00000197530 MIB2
ENST00000464570 0.188852675745103 0.0408257356223576 0.25682335474216 ENSG00000197530 MIB2
ENST00000483015 0.35159069803991 0.117826765857083 0.212792102100627 ENSG00000197530 MIB2
ENST00000511910 0.227263306676545 0.0557570664344992 0.316415951777228 ENSG00000197530 MIB2
ENST00000513088 0.523138878465297 0.245861995006959 -0.0997349319936099 ENSG00000248333 CDK11B
ENST00000341832 0.744657157635094 0.504192119350225 -0.0543099419263087 ENSG00000248333 CDK11B
ENST00000317673 0.786921923945685 0.566512642359943 -0.0457543364758438 ENSG00000248333 CDK11B
ENST00000340677 0.786921923945685 0.566512642359943 -0.0457543364758438 ENSG00000248333 CDK11B
ENST00000407249 0.786921923945685 0.566512642359943 -0.0457543364758438 ENSG00000248333 CDK11B
ENST00000341028 0.272759967041653 0.0758906285612643 0.255392992784925 ENSG00000248333 CDK11B
ENST00000607013 0.883311889940638 0.732332882368855 -0.0419092294605288 ENSG00000272004 RP11-345P4.10
ENST00000378662 0.589004032890666 0.309724800050845 0.0635224984300021 ENSG00000189339 SLC35E2B
ENST00000234800 0.589926141815779 0.310731641735208 0.0637277223818388 ENSG00000189339 SLC35E2B
ENST00000480991 0.414330551979773 0.159373512220141 0.0994416962728569 ENSG00000189339 SLC35E2B
ENST00000481276 0.742135763458748 0.500073982582462 0.0534100209700641 ENSG00000189339 SLC35E2B
ENST00000596308 0.626219862143559 0.350316472896979 0.14531931301438 ENSG00000269737 RP11-345P4.7
ENST00000597891 0.661582066412569 0.393614225821418 0.149769567875889 ENSG00000269227 RP11-345P4.6
ENST00000356200 0.937380311000218 0.842456180248753 -0.0164495920315348 ENSG00000008128 CDK11A
ENST00000598846 0.718558186201602 0.466955766717597 -0.0511118653749634 ENSG00000268575 RP1-283E3.8
ENST00000463652 0.990852117005349 0.975769439802516 -0.00537741432654962 ENSG00000008128 CDK11A
ENST00000358779 0.962965831482098 0.903708338970712 -0.0100248331570198 ENSG00000008128 CDK11A
ENST00000460465 0.962965831482098 0.903708338970712 -0.0100248331570198 ENSG00000008128 CDK11A
ENST00000404249 0.962965831482098 0.903708338970712 -0.0100248331570198 ENSG00000008128 CDK11A
ENST00000378633 0.962965831482098 0.903708338970712 -0.0100248331570198 ENSG00000008128 CDK11A
ENST00000357760 0.962965831482098 0.903708338970712 -0.0100248331570198 ENSG00000008128 CDK11A
ENST00000509982 0.937380311000218 0.842456180248753 -0.0164495920315348 ENSG00000008128 CDK11A
ENST00000378638 0.937380311000218 0.842456180248753 -0.0164495920315348 ENSG00000008128 CDK11A
ENST00000356937 0.832140388145605 0.64025791672098 -0.0382172741345082 ENSG00000008128 CDK11A
ENST00000478901 0.97475787935899 0.931044274402405 -0.0154357661205051 ENSG00000008128 CDK11A
ENST00000468397 0.939194255322746 0.846864039605565 0.0334091581434957 ENSG00000008128 CDK11A
ENST00000491311 0.702824810988078 0.446253944878705 0.131700296740362 ENSG00000008128 CDK11A
ENST00000495016 0.245876839624565 0.0635548838778953 0.339821545256908 ENSG00000008128 CDK11A
ENST00000468800 0.980207210343978 0.946349261916605 -0.00845925710480857 ENSG00000008128 CDK11A
ENST00000489300 0.604038275187988 0.325500858133964 0.15825512705562 ENSG00000008128 CDK11A
ENST00000492390 0.738253211280639 0.494821485493749 -0.0857930465873285 ENSG00000008128 CDK11A
ENST00000474916 0.694018107537626 0.435109115400778 -0.100626946370428 ENSG00000008128 CDK11A
ENST00000378635 0.915681142198933 0.796676978327446 -0.0225855619573911 ENSG00000008128 CDK11A
ENST00000479362 0.847642962856192 0.666458792583776 0.0434167084274932 ENSG00000008128 CDK11A
ENST00000498810 0.952745075603681 0.877654519890037 -0.0176167833429573 ENSG00000008128 CDK11A
ENST00000487462 0.887879274564576 0.741329309041368 0.0401860636278068 ENSG00000008128 CDK11A
ENST00000401096 0.911712437169223 0.787453890685705 0.0330125139968836 ENSG00000008128 CDK11A
ENST00000577672 0.614105537108451 0.336140282364273 -0.0943728967438095 ENSG00000227775 RP1-283E3.4
ENST00000417099 0.597565991927951 0.31818930519885 -0.103722252576616 ENSG00000227775 RP1-283E3.4
ENST00000355439 0.616390267284119 0.339027264350461 -0.0824486187607638 ENSG00000215790 SLC35E2
ENST00000400924 0.645281615123909 0.372800866511752 -0.0774888625175009 ENSG00000215790 SLC35E2
ENST00000246421 0.649444228877541 0.377993841856111 -0.0895617349517374 ENSG00000215790 SLC35E2
ENST00000475229 0.910361621004369 0.784994345348938 -0.0379834505106794 ENSG00000215790 SLC35E2
ENST00000424604 0.70038017241138 0.443174773011082 -0.102387650954913 ENSG00000227775 RP1-283E3.4
ENST00000418950 0.395425536276535 0.146150633695632 -0.224972556825573 ENSG00000227775 RP1-283E3.4
ENST00000341426 0.184374727247058 0.0392256808988996 -0.135244147553537 ENSG00000008130 NADK
ENST00000341991 0.189601633423231 0.0410937561487892 -0.133980112886297 ENSG00000008130 NADK
ENST00000378625 0.195372700280381 0.043108250391103 -0.132138437696477 ENSG00000008130 NADK
ENST00000344463 0.184374727247058 0.0392256808988996 -0.135244147553537 ENSG00000008130 NADK
ENST00000342348 0.0993160663291533 0.0148824285131072 -0.174707399065117 ENSG00000008130 NADK
ENST00000498806 0.46370967915789 0.196841930439084 -0.161908714849445 ENSG00000008130 NADK
ENST00000469045 0.287470045089127 0.0829365723193605 -0.155262613653292 ENSG00000008130 NADK
ENST00000480499 0.384371726340165 0.138826918440051 -0.149666976781474 ENSG00000008130 NADK
ENST00000497747 0.641682761126656 0.36837769739149 -0.108425270287621 ENSG00000008130 NADK
ENST00000477235 0.479465096719937 0.209006402329509 -0.115622168465993 ENSG00000008130 NADK
ENST00000489538 0.359738625763812 0.122642896329907 -0.143689446505771 ENSG00000008130 NADK
ENST00000497615 0.61751396662772 0.340324454736642 -0.117008767726426 ENSG00000008130 NADK
ENST00000497186 0.390314789130707 0.142672298000252 -0.13890881539721 ENSG00000008130 NADK
ENST00000400922 0.437774705820002 0.176302531988277 -0.121606678582653 ENSG00000008130 NADK
ENST00000492845 0.251136776637677 0.0659273843265539 -0.14432376101434 ENSG00000008130 NADK
ENST00000492768 0.488128573167714 0.216137381857787 -0.103165389257392 ENSG00000008130 NADK
ENST00000460602 0.537228242758106 0.258530081126504 -0.0949552398288845 ENSG00000008130 NADK
ENST00000464373 0.306308492626589 0.0928784477222513 -0.165106174584915 ENSG00000008130 NADK
ENST00000378609 0.787614016999876 0.567610630205742 0.0164750300074806 ENSG00000078369 GNB1
ENST00000461893 0.788887129360729 0.569629557479551 -0.0336430933962266 ENSG00000078369 GNB1
ENST00000471354 0.809404439352618 0.602037738100129 -0.0235517271377386 ENSG00000078369 GNB1
ENST00000439272 0.248525242575223 0.0648083660642319 0.0893891902548614 ENSG00000078369 GNB1
ENST00000434686 0.266644733663725 0.073022719812399 0.0908850075889996 ENSG00000078369 GNB1
ENST00000437146 0.930272324213053 0.827113318072072 0.0118816351138027 ENSG00000078369 GNB1
ENST00000472614 0.266963226469124 0.0732032114527683 0.125008697380977 ENSG00000078369 GNB1
ENST00000607589 0.635100513053628 0.360855719781903 -0.0760954020136544 ENSG00000078369 GNB1
ENST00000378567 0.132802425085647 0.0233303473608803 -0.31033218401719 ENSG00000067606 PRKCZ
ENST00000400921 0.098644682130424 0.0146998734483368 -0.343392628711305 ENSG00000067606 PRKCZ
ENST00000461106 0.0798276799098679 0.0105150013969818 -0.371924667597221 ENSG00000067606 PRKCZ
ENST00000400920 0.102403478041514 0.0155411863181363 -0.351243537831427 ENSG00000067606 PRKCZ
ENST00000479263 0.0488354146345126 0.00502911498981874 -0.42163462092214 ENSG00000067606 PRKCZ
ENST00000478770 0.0431969425765295 0.00416765220101308 -0.448476614474741 ENSG00000067606 PRKCZ
ENST00000505322 0.0697082527417202 0.00859321620305216 -0.437848918100848 ENSG00000067606 PRKCZ
ENST00000469733 0.652604848142581 0.381895534369755 0.0653672298130753 ENSG00000162585 C1orf86
ENST00000414253 0.74853495819481 0.510254895282244 0.0527289711494075 ENSG00000162585 C1orf86
ENST00000428120 0.748440183653068 0.510078044684493 0.0527337265846158 ENSG00000162585 C1orf86
ENST00000400919 0.748440183653068 0.510078044684493 0.0527337265846158 ENSG00000162585 C1orf86
ENST00000400918 0.673138896763542 0.407992162485813 0.0657921664506213 ENSG00000162585 C1orf86
ENST00000497675 0.684151229973354 0.422617663288161 0.0698215666139133 ENSG00000162585 C1orf86
ENST00000378543 0.651029982674886 0.379812559959381 0.0755048744879463 ENSG00000162585 C1orf86
ENST00000378546 0.651251410747617 0.380091128243511 0.0754984028166759 ENSG00000162585 C1orf86
ENST00000401813 0.579206184840275 0.299690007002879 0.0858104839875002 ENSG00000162585 C1orf86
ENST00000487186 0.589926141815779 0.3106677818403 0.0789223066270542 ENSG00000162585 C1orf86
ENST00000378545 0.644954912209863 0.372399352003017 0.0756094523659659 ENSG00000162585 C1orf86
ENST00000476803 0.656646835942747 0.387038441542297 0.0748906945792376 ENSG00000162585 C1orf86
ENST00000440825 0.652513075870274 0.381779349164954 0.0754575187373297 ENSG00000162585 C1orf86
ENST00000597060 0.799998736499673 0.586905530283439 0.0848381066643723 ENSG00000269554 AL590822.2
ENST00000420515 0.795732263088622 0.580396417576484 0.0509609337927923 ENSG00000162585 C1orf86
ENST00000514625 0.631200025716719 0.356459251110889 0.161919275606966 ENSG00000162585 C1orf86
ENST00000378536 0.536740110051919 0.258079270265443 0.0696535328892204 ENSG00000157933 SKI
ENST00000508416 0.32375117632946 0.102157644586351 0.140522906701069 ENSG00000157933 SKI
ENST00000478223 0.412067224896331 0.15766337432985 0.124199901724958 ENSG00000157933 SKI
ENST00000507179 0.994518501452293 0.985534743750398 0.00246791150837592 ENSG00000157933 SKI
ENST00000378531 0.627722407295574 0.352122189177604 0.0945647618255975 ENSG00000116151 MORN1
ENST00000606372 0.650935191050579 0.379707538695249 0.0894346149101925 ENSG00000116151 MORN1
ENST00000378529 0.621802118891664 0.345089165103926 0.0991451105713196 ENSG00000116151 MORN1
ENST00000607342 0.987083007278392 0.964916690434433 -0.00690997805639318 ENSG00000116151 MORN1
ENST00000469374 0.886069916479056 0.737761477901058 0.0449241761169002 ENSG00000116151 MORN1
ENST00000419785 0.914174864905257 0.793018652313848 0.0414786779371238 ENSG00000116151 MORN1
ENST00000378525 0.571313544971644 0.291454553659544 0.134841987897587 ENSG00000116151 MORN1
ENST00000449373 0.495590433802316 0.222124503546261 0.169473576508218 ENSG00000116151 MORN1
ENST00000317490 0.822032497716372 0.623131044266992 0.0828308266517329 ENSG00000178642 AL513477.1
ENST00000607031 0.689264255193056 0.429124240506601 0.1347028320018 ENSG00000116151 MORN1
ENST00000494279 0.868541259816278 0.704240442147771 0.0678906245734422 ENSG00000116151 MORN1
ENST00000378518 0.983836745249308 0.956736174679283 0.00301878740797186 ENSG00000157916 RER1
ENST00000605895 0.984412859460673 0.958404475543862 -0.00255490596858476 ENSG00000157916 RER1
ENST00000378513 0.990466870603878 0.974833162401875 -0.00163532524428406 ENSG00000157916 RER1
ENST00000306256 0.984436777101525 0.958587692398162 -0.00284932940647107 ENSG00000157916 RER1
ENST00000493207 0.975450557879618 0.93282604266188 0.00620890561202048 ENSG00000157916 RER1
ENST00000378512 0.990468649100868 0.974843574176484 -0.00163450266941146 ENSG00000157916 RER1
ENST00000443438 0.987229767472648 0.965277270876378 0.00250975486905844 ENSG00000157916 RER1
ENST00000488353 0.897038871207931 0.758891061015912 -0.0170769750095194 ENSG00000157916 RER1
ENST00000462129 0.463688050180231 0.196828694257783 -0.100929963051548 ENSG00000157916 RER1
ENST00000288774 0.997179976091071 0.993003077760892 -0.000719037789565728 ENSG00000157911 PEX10
ENST00000447513 0.978180452841283 0.940629568894914 0.00611094277336843 ENSG00000157911 PEX10
ENST00000507596 0.979372891671198 0.943567181417383 0.00581495824641836 ENSG00000157911 PEX10
ENST00000510434 0.883120299247762 0.731903661762996 0.0385489019725805 ENSG00000157911 PEX10
ENST00000508384 0.580865911674177 0.301322713264481 0.121939094532357 ENSG00000157911 PEX10
ENST00000515760 0.701713895800037 0.444832756501154 0.123209315375393 ENSG00000157911 PEX10
ENST00000502666 0.639047396106371 0.365283302819195 0.130326690143513 ENSG00000157911 PEX10
ENST00000504111 0.730447717121481 0.483575487494197 0.10214924088165 ENSG00000157911 PEX10
ENST00000514502 0.564737031643249 0.28467724357549 0.141647157123325 ENSG00000157911 PEX10
ENST00000378466 0.558954577526221 0.279507773219682 -0.0728750678668394 ENSG00000157881 PANK4
ENST00000435556 0.558057452337866 0.278689563098342 -0.0728966314422401 ENSG00000157881 PANK4
ENST00000505228 0.743479669364599 0.502074838522125 -0.0526884985710927 ENSG00000157881 PANK4
ENST00000502512 0.816340877100813 0.613338120965331 -0.0620936546862622 ENSG00000157881 PANK4
ENST00000471361 0.978260093435186 0.940782771976041 0.010899793236249 ENSG00000157881 PANK4
ENST00000487804 0.948361261338627 0.867826382806 -0.0257580971119951 ENSG00000157881 PANK4
ENST00000515423 0.638636992420331 0.364992866744988 -0.132034282446957 ENSG00000157881 PANK4
ENST00000468002 0.726388645885548 0.478334752216915 0.0814214156903046 ENSG00000157881 PANK4
ENST00000486396 0.271184929760662 0.0750652596444755 -0.167561356992045 ENSG00000157881 PANK4
ENST00000502770 0.220831315983737 0.053128330709503 -0.207678919973494 ENSG00000157881 PANK4
ENST00000491212 0.657359292431981 0.388287771640095 -0.104282635305573 ENSG00000157881 PANK4
ENST00000514922 0.504041922091066 0.229196503454926 -0.147470895126494 ENSG00000157881 PANK4
ENST00000606645 0.458011375396053 0.192063989294236 -0.202513218539353 ENSG00000272449 RP3-395M20.12
ENST00000416860 0.222569659300954 0.0537959836040759 0.159855713146366 ENSG00000238164 RP3-395M20.8
ENST00000443892 0.163794570166088 0.0323938290976966 0.311095393135223 ENSG00000238164 RP3-395M20.8
ENST00000449660 0.67726723269308 0.413100142080145 0.139320586516747 ENSG00000238164 RP3-395M20.8
ENST00000448624 0.519513468661104 0.24213403507952 0.226585704730953 ENSG00000238164 RP3-395M20.8
ENST00000432521 0.119433703792952 0.0197487814701669 0.339248345749814 ENSG00000238164 RP3-395M20.8
ENST00000452793 0.306222015160308 0.0927971467217464 0.144338225516831 ENSG00000238164 RP3-395M20.8
ENST00000426449 0.563711457311133 0.28372772993468 0.0775271142218243 ENSG00000157873 TNFRSF14
ENST00000434817 0.618778723214887 0.341614770956456 0.0682098709468304 ENSG00000157873 TNFRSF14
ENST00000435221 0.619465532393742 0.342435726234878 0.0680776541384101 ENSG00000157873 TNFRSF14
ENST00000451778 0.608508452368151 0.330330879332867 0.0697528075701268 ENSG00000157873 TNFRSF14
ENST00000409119 0.652861678702575 0.382302736676483 0.0632040719210671 ENSG00000157873 TNFRSF14
ENST00000355716 0.691093905268362 0.431324062025345 0.0558875530113584 ENSG00000157873 TNFRSF14
ENST00000475523 0.690257991463748 0.43025306835325 0.0558919140843007 ENSG00000157873 TNFRSF14
ENST00000442392 0.444587681983509 0.181645102336002 0.0989347747013884 ENSG00000157873 TNFRSF14
ENST00000482074 0.53703111153621 0.258349286644472 0.0846790682973375 ENSG00000157873 TNFRSF14
ENST00000496064 0.679108617524114 0.415826101325072 0.0590240209093393 ENSG00000157873 TNFRSF14
ENST00000463471 0.708063715301134 0.45327718370281 0.0527452138216152 ENSG00000157873 TNFRSF14
ENST00000466750 0.832145454398077 0.640315211499132 0.0329415982021446 ENSG00000157873 TNFRSF14
ENST00000471768 0.87658919546195 0.720672757739979 0.0259841146513254 ENSG00000157873 TNFRSF14
ENST00000463835 0.841362801501233 0.655894837429869 0.0307419379468026 ENSG00000157873 TNFRSF14
ENST00000482602 0.664533680932616 0.397185134387126 0.0586242094351926 ENSG00000157873 TNFRSF14
ENST00000480305 0.67961397218586 0.416655726894574 0.0607070461434968 ENSG00000157873 TNFRSF14
ENST00000456687 0.0645489848911156 0.00766921160767773 0.405671826474969 ENSG00000225931 RP3-395M20.7
ENST00000493183 0.808977251267421 0.601114205716368 0.0449360651891393 ENSG00000157870 FAM213B
ENST00000474659 0.820542145479993 0.620123597050543 0.0430601354419567 ENSG00000157870 FAM213B
ENST00000419916 0.435531577136264 0.174612533050293 0.0990955205874737 ENSG00000157870 FAM213B
ENST00000378424 0.435531577136264 0.174612533050293 0.0990955205874737 ENSG00000157870 FAM213B
ENST00000537325 0.888324108739337 0.741995909392366 0.0277495361771155 ENSG00000157870 FAM213B
ENST00000378427 0.435531577136264 0.174612533050293 0.0990955205874737 ENSG00000157870 FAM213B
ENST00000378425 0.435531577136264 0.174612533050293 0.0990955205874737 ENSG00000157870 FAM213B
ENST00000464043 0.898103606568331 0.761340227575013 0.0256663930144231 ENSG00000157870 FAM213B
ENST00000444521 0.435531577136264 0.174612533050293 0.0990955205874737 ENSG00000157870 FAM213B
ENST00000465233 0.982650268760628 0.953471146831292 -0.00528325911417028 ENSG00000157870 FAM213B
ENST00000498083 0.997464268079812 0.993763390002597 -0.000701269403364855 ENSG00000157870 FAM213B
ENST00000481683 0.873083492023206 0.713192267317728 0.0322176294932437 ENSG00000157870 FAM213B
ENST00000484099 0.429043830173442 0.169902932529442 0.100226198004704 ENSG00000157870 FAM213B
ENST00000477045 0.946769778900098 0.864182357745335 -0.0155118941046593 ENSG00000157870 FAM213B
ENST00000476686 0.111538875982171 0.0177235181275154 0.160046482894397 ENSG00000157870 FAM213B
ENST00000471840 0.111380797826678 0.0176806098630655 0.240332108252387 ENSG00000142606 MMEL1
ENST00000288709 0.0811432958324807 0.0107926153610426 0.253035956428306 ENSG00000142606 MMEL1
ENST00000378412 0.0843984706855156 0.0115038167336376 0.250744335889037 ENSG00000142606 MMEL1
ENST00000502556 0.225039318091172 0.0547476528597509 0.208771247647672 ENSG00000142606 MMEL1
ENST00000504800 0.225039318091172 0.0547476528597509 0.208771247647672 ENSG00000142606 MMEL1
ENST00000294599 0.0378602698157206 0.00341834269139566 0.247725463890526 ENSG00000162591 MEGF6
ENST00000356575 0.0403684353895966 0.00376449648021213 0.245922738737567 ENSG00000162591 MEGF6
ENST00000494257 0.99210769532621 0.979379125085027 0.00462145707639954 ENSG00000162591 MEGF6
ENST00000485002 0.0332011551210231 0.00284091909281808 0.255926226728584 ENSG00000162591 MEGF6
ENST00000491842 0.376199180220706 0.133224941641362 0.240145328114676 ENSG00000162591 MEGF6
ENST00000475790 0.354499636568729 0.119445809073759 0.264492933023992 ENSG00000162591 MEGF6
ENST00000461795 0.959247143798582 0.893658814321418 0.0254621502413144 ENSG00000162591 MEGF6
ENST00000378344 0.0883294264235598 0.0123980204059688 0.147901719539325 ENSG00000158109 TPRG1L
ENST00000344579 0.0882205384058199 0.0123672172125887 0.147903039736786 ENSG00000158109 TPRG1L
ENST00000378322 0.97766049926916 0.93894912006548 -0.00805473230850224 ENSG00000116213 WRAP73
ENST00000270708 0.97766049926916 0.93894912006548 -0.00805473230850224 ENSG00000116213 WRAP73
ENST00000471223 0.941251708092386 0.851204979164655 -0.0233599283788917 ENSG00000116213 WRAP73
ENST00000424367 0.908487452024274 0.781056685625703 -0.0304114617339427 ENSG00000116213 WRAP73
ENST00000497940 0.988493655901376 0.969503950729646 0.00507967908220717 ENSG00000116213 WRAP73
ENST00000469643 0.91824373571704 0.802407854682952 0.0410488720654647 ENSG00000116213 WRAP73
ENST00000465916 0.514329987870217 0.237849790114474 -0.140733104663647 ENSG00000116213 WRAP73
ENST00000419924 0.629679262467957 0.354424060293067 -0.115314934335135 ENSG00000116213 WRAP73
ENST00000479331 0.98576229832405 0.961807367680368 -0.00851053106217993 ENSG00000116213 WRAP73
ENST00000418088 0.823455527861776 0.625618816109125 -0.0457825169703088 ENSG00000227372 TP73-AS1
ENST00000452079 0.79342900041017 0.577141455223809 -0.0494565503442205 ENSG00000227372 TP73-AS1
ENST00000419973 0.959989729491516 0.895316030256654 -0.0221985885859337 ENSG00000227372 TP73-AS1
ENST00000423764 0.84084403700651 0.655159613550016 -0.0409290718505749 ENSG00000227372 TP73-AS1
ENST00000587071 0.912280070422828 0.789145595437245 -0.0356825959288833 ENSG00000227372 TP73-AS1
ENST00000608600 0.908374201061438 0.780881691533773 0.0361247979973098 ENSG00000227372 TP73-AS1
ENST00000544565 0.853721924104213 0.677648762239658 -0.0610774940423003 ENSG00000227372 TP73-AS1
ENST00000378251 0.837230524510822 0.648479892595476 -0.0370142015960848 ENSG00000130764 LRRC47
ENST00000462356 0.680031394321565 0.417389136956206 -0.103954153585997 ENSG00000130764 LRRC47
ENST00000479239 0.635577869274696 0.361360380627283 -0.12082713398016 ENSG00000130764 LRRC47
ENST00000607459 0.316929565706098 0.098315165394365 -0.229965594612934 ENSG00000272153 RP1-286D6.5
ENST00000378230 0.128560223478391 0.0221436243726093 0.136121169684215 ENSG00000116198 CEP104
ENST00000484420 0.932485262074387 0.831782190821589 0.0382781935922524 ENSG00000116198 CEP104
ENST00000438539 0.417034720671491 0.161117519647295 0.150733692609755 ENSG00000116198 CEP104
ENST00000461667 0.391650635900615 0.143533909767881 0.166245966318179 ENSG00000116198 CEP104
ENST00000495701 0.460621263592004 0.194241958761726 0.215878894720758 ENSG00000116198 CEP104
ENST00000460038 0.998376090088195 0.996056451213238 -0.000566577884794697 ENSG00000116198 CEP104
ENST00000494653 0.401687955308614 0.150225077912496 0.104511061314768 ENSG00000116198 CEP104
ENST00000443466 0.838575190708496 0.651251477301574 -0.0514567968674086 ENSG00000116198 CEP104
ENST00000428079 0.267919782159305 0.0736764757952313 0.162016329928551 ENSG00000116198 CEP104
ENST00000494951 0.49822390813985 0.224382722364895 0.158861869014462 ENSG00000116198 CEP104
ENST00000378223 0.158554562775765 0.0307639249605935 0.215814151243862 ENSG00000116198 CEP104
ENST00000378212 0.837918122678904 0.650081726588889 0.0579290624301892 ENSG00000169598 DFFB
ENST00000378209 0.701175290283923 0.444093061258394 0.0754692998269984 ENSG00000169598 DFFB
ENST00000491998 0.701175290283923 0.444093061258394 0.0754692998269984 ENSG00000169598 DFFB
ENST00000338895 0.576156469396806 0.296585428949433 0.118922229854837 ENSG00000169598 DFFB
ENST00000341385 0.903260319074907 0.771114412572146 -0.0450458738604312 ENSG00000169598 DFFB
ENST00000468793 0.718219253613173 0.466413367306035 0.0730580990720657 ENSG00000169598 DFFB
ENST00000339350 0.642818955825552 0.369637060716373 0.0901218317960614 ENSG00000169598 DFFB
ENST00000477548 0.642818955825552 0.369637060716373 0.0901218317960614 ENSG00000169598 DFFB
ENST00000378206 0.686545814682159 0.425885942913935 0.0812756852746172 ENSG00000169598 DFFB
ENST00000475969 0.679730580258625 0.416949843019427 0.0831318412203678 ENSG00000169598 DFFB
ENST00000461150 0.725328916618459 0.476543933339739 -0.119155474112183 ENSG00000169598 DFFB
ENST00000486765 0.209492125447254 0.0485457215245291 -0.174599895137868 ENSG00000198912 C1orf174
ENST00000361605 0.209492125447254 0.0485457215245291 -0.174599895137868 ENSG00000198912 C1orf174
ENST00000474140 0.209492125447254 0.0485457215245291 -0.174599895137868 ENSG00000198912 C1orf174
ENST00000442673 0.407112089033228 0.15398847828698 -0.26848608090888 ENSG00000236423 LINC01134
ENST00000439488 0.474841745144238 0.205300385321336 -0.240040552849735 ENSG00000236423 LINC01134
ENST00000478423 0.162269072177945 0.0318773461168234 0.139304038735995 ENSG00000131697 NPHP4
ENST00000460696 0.96627309113184 0.910592853201998 0.0141779104438561 ENSG00000131697 NPHP4
ENST00000378161 0.959923258073652 0.895170094567201 0.01531010632263 ENSG00000131697 NPHP4
ENST00000489180 0.158054727992511 0.0306227148214077 0.14048395135106 ENSG00000131697 NPHP4
ENST00000378156 0.158054727992511 0.0306227148214077 0.14048395135106 ENSG00000131697 NPHP4
ENST00000378169 0.15232735977339 0.0289043013398871 0.141896058924422 ENSG00000131697 NPHP4
ENST00000468253 0.321898822813932 0.101093211496518 0.243163979597451 ENSG00000131697 NPHP4
ENST00000506941 0.77100369913681 0.543266913544985 0.0992151885217653 ENSG00000131697 NPHP4
ENST00000470763 0.532220896638699 0.254142401135523 0.154582634328348 ENSG00000131697 NPHP4
ENST00000466897 0.937254681822102 0.841943285775499 0.0283598847671622 ENSG00000131697 NPHP4
ENST00000378111 0.859374174299341 0.686342034355812 0.0139624213474122 ENSG00000069424 KCNAB2
ENST00000378097 0.982776941670702 0.953789082598032 -0.00192167638448134 ENSG00000069424 KCNAB2
ENST00000493807 0.733629984971035 0.488180939019516 0.103980697699022 ENSG00000069424 KCNAB2
ENST00000378092 0.207717789522716 0.0478520173773463 0.0890326051936553 ENSG00000069424 KCNAB2
ENST00000478098 0.00731882806277829 0.000354999659146124 0.247151906748057 ENSG00000069424 KCNAB2
ENST00000445501 0.00771653427276162 0.000380175366995225 0.256706835868174 ENSG00000069424 KCNAB2
ENST00000428161 0.115788261443408 0.0187764200971235 0.113188707974273 ENSG00000069424 KCNAB2
ENST00000389632 0.123588893694707 0.0208086573697229 0.113210513967174 ENSG00000069424 KCNAB2
ENST00000602612 0.207677006548596 0.0478174055358004 0.0880038840436572 ENSG00000069424 KCNAB2
ENST00000378087 0.899474009083132 0.763811217217556 0.0102837848282334 ENSG00000069424 KCNAB2
ENST00000341524 0.980029797361289 0.945775247056947 -0.0022959814296348 ENSG00000069424 KCNAB2
ENST00000352527 0.980029797361289 0.945775247056947 -0.0022959814296348 ENSG00000069424 KCNAB2
ENST00000435937 0.01834030398833 0.00125690142413136 0.192856472772656 ENSG00000069424 KCNAB2
ENST00000164247 0.820434598477436 0.619994724293862 -0.0168428082487548 ENSG00000069424 KCNAB2
ENST00000459822 0.838176803266856 0.650516965970356 0.0405454662400273 ENSG00000069424 KCNAB2
ENST00000594544 0.486696217781022 0.214813113615087 -0.128075129327818 ENSG00000268332 AL035406.1
ENST00000472700 0.00796038373230767 0.000396992422065941 0.202307521116925 ENSG00000069424 KCNAB2
ENST00000378083 0.368860936571817 0.128474759334139 -0.0541158898582804 ENSG00000069424 KCNAB2
ENST00000458166 0.935966754740001 0.838830309417273 -0.00809081395851036 ENSG00000069424 KCNAB2
ENST00000462676 0.614220401737099 0.336332723162616 -0.0675470346681084 ENSG00000069424 KCNAB2
ENST00000481789 0.0766755595816377 0.00987720404177434 -0.161749442283167 ENSG00000069424 KCNAB2
ENST00000484532 0.438070039664894 0.176558794226932 -0.078093470313277 ENSG00000116251 RPL22
ENST00000234875 0.464695398836835 0.197622024714555 -0.07266081558759 ENSG00000116251 RPL22
ENST00000480661 0.513510753204397 0.237234698689042 -0.0768428687496389 ENSG00000116251 RPL22
ENST00000497965 0.512628786854958 0.236534108157945 -0.0770056991957369 ENSG00000116251 RPL22
ENST00000471204 0.486948612436305 0.215073445707486 -0.0797557342621418 ENSG00000116251 RPL22
ENST00000465387 0.51305859761122 0.236923732150419 -0.0770092251404866 ENSG00000116251 RPL22
ENST00000462296 0.489356529160259 0.216979369086771 -0.0819293525383381 ENSG00000116251 RPL22
ENST00000465335 0.479465096719937 0.209013721326431 -0.0827561690741307 ENSG00000116251 RPL22
ENST00000377948 0.107820597129627 0.0168012043284498 -0.218263616527427 ENSG00000158286 RNF207
ENST00000377939 0.102852025382141 0.0156398397041672 -0.220493129568961 ENSG00000158286 RNF207
ENST00000485539 0.521956270914103 0.244863696958846 -0.183870145655416 ENSG00000158286 RNF207
ENST00000496676 0.42974775695738 0.170399654966713 -0.130803829774871 ENSG00000158286 RNF207
ENST00000463453 0.756120313662327 0.52079766084223 -0.11813459505111 ENSG00000158286 RNF207
ENST00000492476 0.417534048630459 0.161598875941896 -0.238623787298601 ENSG00000158286 RNF207
ENST00000483336 0.815259096974423 0.611399765261917 -0.0664312825296052 ENSG00000158286 RNF207
ENST00000343813 0.00916799033981751 0.000480322106870493 -0.192638135002934 ENSG00000116237 ICMT
ENST00000495791 0.161853827811671 0.031733852244025 -0.157949949633315 ENSG00000116237 ICMT
ENST00000489498 0.00467024789874645 0.000195296449230952 -0.209932380108561 ENSG00000116237 ICMT
ENST00000474756 0.00158287112489363 4.8127697969089e-05 -0.231666408195135 ENSG00000116237 ICMT
ENST00000362035 0.0410175657783417 0.00385910533172295 -0.306075679798021 ENSG00000116237 ICMT
ENST00000377893 0.000989184674416434 2.63482708956535e-05 0.3092576759292 ENSG00000158292 GPR153
ENST00000608083 0.929811200999075 0.826194880917613 -0.0134732846824968 ENSG00000097021 ACOT7
ENST00000377845 0.619000648535639 0.341819793037789 -0.0620664209168751 ENSG00000097021 ACOT7
ENST00000377855 0.857847325386642 0.68415995584328 -0.0253167018443314 ENSG00000097021 ACOT7
ENST00000377860 0.929811200999075 0.826194880917613 -0.0134732846824968 ENSG00000097021 ACOT7
ENST00000418124 0.929811200999075 0.826194880917613 -0.0134732846824968 ENSG00000097021 ACOT7
ENST00000545482 0.929826538862163 0.826261319803203 -0.0134710506944224 ENSG00000097021 ACOT7
ENST00000361521 0.90627733243349 0.77708199271655 -0.0170824623687554 ENSG00000097021 ACOT7
ENST00000377842 0.604829603021868 0.326302807300347 -0.064975471047398 ENSG00000097021 ACOT7
ENST00000473466 0.555856104461606 0.276715284113422 -0.0809001588411267 ENSG00000097021 ACOT7
ENST00000481175 0.701581813954094 0.444704278645119 -0.0752141631650989 ENSG00000097021 ACOT7
ENST00000541130 0.568428150222382 0.288428292188697 -0.0947635447232742 ENSG00000097021 ACOT7
ENST00000377748 0.896118418526831 0.757082989666705 0.0547019802427402 ENSG00000171680 PLEKHG5
ENST00000400913 0.985780495908615 0.961919358112497 -0.00889131211107951 ENSG00000171680 PLEKHG5
ENST00000340850 0.985328235077295 0.9608638379638 0.00902999291767664 ENSG00000171680 PLEKHG5
ENST00000377725 0.974852428570146 0.931336244423767 0.0159369850235102 ENSG00000171680 PLEKHG5
ENST00000377728 0.943728905080658 0.856719742171099 0.0329636656566182 ENSG00000171680 PLEKHG5
ENST00000377732 0.789933208126072 0.571441779040963 0.101380978033081 ENSG00000171680 PLEKHG5
ENST00000400915 0.837577439129553 0.649421302889328 0.0813353386085908 ENSG00000171680 PLEKHG5
ENST00000377740 0.878758843128524 0.724412947417559 0.0625875679110917 ENSG00000171680 PLEKHG5
ENST00000377737 0.878758843128524 0.724412947417559 0.0625875679110917 ENSG00000171680 PLEKHG5
ENST00000535355 0.994774447246517 0.986221106555848 -0.00323191027726817 ENSG00000171680 PLEKHG5
ENST00000537245 0.712969421467211 0.459530054149904 0.132854674167217 ENSG00000171680 PLEKHG5
ENST00000544978 0.758917017660961 0.524794371283728 0.114665878480206 ENSG00000171680 PLEKHG5
ENST00000377705 0.454799596685571 0.189643338449169 -0.101931981265241 ENSG00000162408 NOL9
ENST00000464383 0.866298445086547 0.699394616288971 0.0511375954928618 ENSG00000162408 NOL9
ENST00000462798 0.644838141569092 0.372082645654532 -0.156292443560572 ENSG00000162408 NOL9
ENST00000460777 0.988836106847681 0.970253545581311 -0.00681255450425566 ENSG00000162408 NOL9
ENST00000464665 0.91358832364322 0.791771221121146 0.0414057371922594 ENSG00000162408 NOL9
ENST00000319084 0.853975963734703 0.678050418252108 -0.0541811247952443 ENSG00000204859 ZBTB48
ENST00000435905 0.752000347866326 0.515171695616246 -0.0852685607874305 ENSG00000204859 ZBTB48
ENST00000377674 0.493663179065989 0.220476326959716 0.115681489222939 ENSG00000204859 ZBTB48
ENST00000488936 0.434761939311182 0.173973209242094 0.133953932636777 ENSG00000204859 ZBTB48
ENST00000482360 0.472216485769334 0.203240356753925 0.167535847881153 ENSG00000204859 ZBTB48
ENST00000498342 0.760598184942605 0.527268637511427 0.0927153775632448 ENSG00000204859 ZBTB48
ENST00000466813 0.951273777311231 0.874382024866118 -0.02593942261436 ENSG00000204859 ZBTB48
ENST00000377658 0.00169583248375728 5.27041987431541e-05 0.267623803020674 ENSG00000162413 KLHL21
ENST00000377663 0.00175637236821316 5.49268642745021e-05 0.268098848465768 ENSG00000162413 KLHL21
ENST00000467612 0.0830134493792134 0.0111850922831089 0.200280750790289 ENSG00000162413 KLHL21
ENST00000496707 0.183801274554132 0.0390262757985103 0.19766618143608 ENSG00000162413 KLHL21
ENST00000463043 0.228961956197041 0.0564501193040913 0.1520541903066 ENSG00000162413 KLHL21
ENST00000377648 0.946964055887542 0.864658216027743 0.0134296683795569 ENSG00000116273 PHF13
ENST00000495385 0.915026770464658 0.794978266793797 -0.0248365672956929 ENSG00000116273 PHF13
ENST00000054650 0.816572053423482 0.613687335313577 -0.0592166031106514 ENSG00000041988 THAP3
ENST00000484676 0.742353417357938 0.500344450551905 0.117874008215054 ENSG00000041988 THAP3
ENST00000307896 0.746378332671513 0.507063644090311 -0.0796057087141267 ENSG00000041988 THAP3
ENST00000377627 0.648713661380409 0.377014765349306 -0.0687938924097696 ENSG00000041988 THAP3
ENST00000484669 0.770207727914905 0.542131887942721 -0.0728346210146845 ENSG00000041988 THAP3
ENST00000487819 0.907408301784278 0.779061220551633 -0.0343974906375841 ENSG00000041988 THAP3
ENST00000472925 0.925772486152862 0.817176842740107 -0.0288347488334271 ENSG00000041988 THAP3
ENST00000480647 0.907377992833062 0.778960292135171 -0.0437051139963328 ENSG00000041988 THAP3
ENST00000465508 0.404458164907192 0.152062165243737 -0.099938993851499 ENSG00000007923 DNAJC11
ENST00000349363 0.603407359826932 0.32487066004831 -0.0443555849960255 ENSG00000007923 DNAJC11
ENST00000451196 0.603407359826932 0.32487066004831 -0.0443555849960255 ENSG00000007923 DNAJC11
ENST00000377577 0.585780796827949 0.306481028958968 -0.0456107802757488 ENSG00000007923 DNAJC11
ENST00000294401 0.585910990617461 0.306602243798168 -0.0475057310850412 ENSG00000007923 DNAJC11
ENST00000542246 0.566470962748185 0.286456585749804 -0.0515839887429339 ENSG00000007923 DNAJC11
ENST00000377573 0.50618202127305 0.231027574100864 -0.0566390125604824 ENSG00000007923 DNAJC11
ENST00000472414 0.69429227497763 0.43546509098774 -0.0750313787340202 ENSG00000007923 DNAJC11
ENST00000426784 0.829671733660738 0.636261833998039 -0.0260948734367887 ENSG00000007923 DNAJC11
ENST00000473993 0.914241006139004 0.793182663067945 -0.014530064685781 ENSG00000007923 DNAJC11
ENST00000469318 0.896650685584409 0.758112789982383 0.0271976582473181 ENSG00000007923 DNAJC11
ENST00000485073 0.787647466882823 0.567682052543066 0.0398412510061066 ENSG00000007923 DNAJC11
ENST00000460594 0.57159629850464 0.291712949100287 0.0756819156231916 ENSG00000007923 DNAJC11
ENST00000465911 0.89669453596157 0.758201082294015 0.0294651091909003 ENSG00000007923 DNAJC11
ENST00000303635 0.320709473366277 0.100423810260152 0.163195975562927 ENSG00000171735 CAMTA1
ENST00000490738 0.370492700248688 0.129601984161335 0.159811140315967 ENSG00000171735 CAMTA1
ENST00000476163 0.434776817278674 0.174013380700692 0.128970289536355 ENSG00000171735 CAMTA1
ENST00000473578 0.370492700248688 0.129601984161335 0.159811140315967 ENSG00000171735 CAMTA1
ENST00000557126 0.421418272317583 0.164511818439211 0.132699914334729 ENSG00000171735 CAMTA1
ENST00000467404 0.366792300444113 0.127122375440528 0.16059179793987 ENSG00000171735 CAMTA1
ENST00000439411 0.322825689637949 0.101566173574283 0.164241004832689 ENSG00000171735 CAMTA1
ENST00000461311 0.409415010787685 0.155546492583481 0.136463636386627 ENSG00000171735 CAMTA1
ENST00000486138 0.278534029915022 0.0786047852163664 0.190338688580196 ENSG00000171735 CAMTA1
ENST00000482934 0.376864626817648 0.133775119830759 0.144274200188319 ENSG00000171735 CAMTA1
ENST00000470648 0.543159862176615 0.264635651294474 0.102474730870869 ENSG00000171735 CAMTA1
ENST00000461580 0.552132265593244 0.273255342204052 0.100514705459886 ENSG00000171735 CAMTA1
ENST00000472283 0.369602498651921 0.12898837933365 0.18639009968309 ENSG00000171735 CAMTA1
ENST00000467267 0.735103330314898 0.490386014222398 0.0746748305463262 ENSG00000171735 CAMTA1
ENST00000495233 0.0756470267496793 0.00968977896284363 -0.473369005907823 ENSG00000171735 CAMTA1
ENST00000054666 0.686523595163107 0.425854069216431 0.0389005236655968 ENSG00000049245 VAMP3
ENST00000470357 0.689920971275526 0.429940432652772 -0.0447295367091148 ENSG00000049245 VAMP3
ENST00000487194 0.75365161175725 0.5176847262292 -0.0498107274296888 ENSG00000049245 VAMP3
ENST00000377541 0.849588380008378 0.670576842593598 -0.0628002912058271 ENSG00000049246 PER3
ENST00000377532 0.82608674934767 0.629968377296554 0.0591765003607713 ENSG00000049246 PER3
ENST00000361923 0.835724198185998 0.645945998907488 0.0565418839900181 ENSG00000049246 PER3
ENST00000473653 0.995773461002635 0.988614800580359 0.00255488447878951 ENSG00000049246 PER3
ENST00000463106 0.43057021113037 0.170989331450863 0.241260087726338 ENSG00000049246 PER3
ENST00000451646 0.938839809278267 0.846207833692707 0.0280120505297941 ENSG00000236266 RP3-467L1.4
ENST00000377516 0.548338573561428 0.269395286488819 0.183856596188218 ENSG00000049247 UTS2
ENST00000493373 0.237837675368142 0.0600318889582969 -0.110438316098961 ENSG00000116288 PARK7
ENST00000460192 0.283988177806261 0.0812093690913607 -0.106424953893146 ENSG00000116288 PARK7
ENST00000338639 0.2411099794838 0.0614861547086404 -0.11010903003597 ENSG00000116288 PARK7
ENST00000493678 0.24112351202881 0.0614933213108883 -0.110079495002167 ENSG00000116288 PARK7
ENST00000377493 0.2411099794838 0.0614861547086404 -0.11010903003597 ENSG00000116288 PARK7
ENST00000465354 0.278615997065094 0.0786425355539075 -0.106810230713274 ENSG00000116288 PARK7
ENST00000377491 0.234541354406449 0.058734299034913 -0.111242644138891 ENSG00000116288 PARK7
ENST00000377488 0.233107816882517 0.0580952852163161 -0.111658515093479 ENSG00000116288 PARK7
ENST00000497113 0.271688435817759 0.0753271301224068 -0.108001974091787 ENSG00000116288 PARK7
ENST00000469225 0.169638549581708 0.0343157082754749 -0.130684620381475 ENSG00000116288 PARK7
ENST00000474874 0.137394388525738 0.0245873374377317 -0.269593334979241 ENSG00000116285 ERRFI1
ENST00000377482 0.219861950558608 0.0526299771290398 -0.237734187506032 ENSG00000116285 ERRFI1
ENST00000467067 0.47387116363891 0.204523752585656 -0.202079995600359 ENSG00000116285 ERRFI1
ENST00000469499 0.520863958171214 0.243649824795179 -0.164961355787279 ENSG00000116285 ERRFI1
ENST00000487559 0.667812339177107 0.401907925380149 -0.123638601583011 ENSG00000116285 ERRFI1
ENST00000337907 0.254462621130176 0.0673371423341408 0.18293007492474 ENSG00000142599 RERE
ENST00000377464 0.494873519230066 0.221633699017556 0.0748461056814629 ENSG00000142599 RERE
ENST00000467350 0.0175794598175091 0.00118950228356826 -0.301543261652096 ENSG00000142599 RERE
ENST00000400907 0.190428000430246 0.0414014805302586 0.175763681138753 ENSG00000142599 RERE
ENST00000476556 0.670777349248472 0.405158786824279 0.0525844662739836 ENSG00000142599 RERE
ENST00000400908 0.239604833380743 0.0607775558731601 0.203189806048381 ENSG00000142599 RERE
ENST00000505225 0.166854864814805 0.03342787768709 -0.186529475508652 ENSG00000142599 RERE
ENST00000464367 0.796164541588223 0.581239168363829 -0.0740075031958452 ENSG00000142599 RERE
ENST00000488215 0.171359842292097 0.0348499752400148 0.200576653750348 ENSG00000142599 RERE
ENST00000460659 0.166742372577031 0.0333905010642298 0.232479520235773 ENSG00000142599 RERE
ENST00000492766 0.166022209292564 0.0331129775658678 0.234035055214717 ENSG00000142599 RERE
ENST00000465125 0.174567418450037 0.0359289969276428 0.22923300248118 ENSG00000142599 RERE
ENST00000464972 0.272524098526085 0.075767204446153 0.185037721619506 ENSG00000142599 RERE
ENST00000449895 0.681885811640236 0.419548648568117 0.13522732569782 ENSG00000232912 RP5-1115A15.1
ENST00000480342 0.267482665622326 0.073476743257349 0.246854340442274 ENSG00000142599 RERE
ENST00000507012 0.54666902905528 0.267877624171585 0.137435398166362 ENSG00000142599 RERE
ENST00000469251 0.23112072049367 0.0572413935499079 0.261604301683523 ENSG00000142599 RERE
ENST00000514428 0.0992846706072333 0.0148683814759316 0.321091201758315 ENSG00000142599 RERE
ENST00000468247 0.248507419359282 0.0647829537713223 0.241004751392887 ENSG00000142599 RERE
ENST00000234590 0.0339013297757006 0.00292795104779318 -0.12919608299233 ENSG00000074800 ENO1
ENST00000464920 0.0435152192726424 0.00421890810262591 -0.123384147721744 ENSG00000074800 ENO1
ENST00000497492 0.119112833277898 0.0196667263752588 -0.118755814276168 ENSG00000074800 ENO1
ENST00000486051 0.107288922105451 0.0166747935165072 -0.130844543342449 ENSG00000074800 ENO1
ENST00000492343 0.0762604244758398 0.00980499475118245 -0.143774668935946 ENSG00000074800 ENO1
ENST00000489867 0.104262941178155 0.0159464723117129 -0.144497608466136 ENSG00000074800 ENO1
ENST00000377411 0.491480804274172 0.218760639565872 0.176495143861853 ENSG00000180758 GPR157
ENST00000414642 0.787249441299139 0.566997463319936 0.0931184571235393 ENSG00000180758 GPR157
ENST00000466131 0.922835262950872 0.811620414565699 -0.0429189647846204 ENSG00000180758 GPR157
ENST00000437157 0.0420161296634455 0.00400155715452336 -0.445818814117705 ENSG00000228526 RP3-510D11.1
ENST00000412639 0.0891893661810288 0.012623233716409 -0.437321871996923 ENSG00000234546 RP3-510D11.2
ENST00000377403 0.448954381190473 0.185021639769264 0.0928017064538705 ENSG00000049239 H6PD
ENST00000602477 0.373344922393338 0.131440396795556 0.120046985011912 ENSG00000049239 H6PD
ENST00000495451 0.390405692674561 0.142748280474313 -0.137504237781403 ENSG00000049239 H6PD
ENST00000328089 0.405989553065148 0.153168705241482 0.151024786062157 ENSG00000171621 SPSB1
ENST00000450402 0.468658258590406 0.200490397044645 0.149973114097263 ENSG00000171621 SPSB1
ENST00000357898 0.773612896324939 0.546928545386921 0.0889503108022523 ENSG00000171621 SPSB1
ENST00000377399 0.445990966278931 0.18268280642671 0.189878979229319 ENSG00000171621 SPSB1
ENST00000302692 0.733895509980567 0.488566283798702 0.0506951237366414 ENSG00000171612 SLC25A33
ENST00000377376 0.779492389850579 0.555039937054814 -0.0438867945176994 ENSG00000188807 TMEM201
ENST00000340381 0.801466432292596 0.589071344796404 -0.0403508760808861 ENSG00000188807 TMEM201
ENST00000340305 0.682618525346619 0.420602369065175 -0.0631399023418504 ENSG00000188807 TMEM201
ENST00000416541 0.938476309244456 0.845308386645074 -0.0151529713749258 ENSG00000188807 TMEM201
ENST00000508400 0.933803861869599 0.834799972170398 0.0387974483909896 ENSG00000188807 TMEM201
ENST00000536656 0.0184440738980208 0.00126578717110461 0.129206578318884 ENSG00000171608 PIK3CD
ENST00000377346 0.0191589298277699 0.00133679420310241 0.127204276345859 ENSG00000171608 PIK3CD
ENST00000415330 0.931726036059569 0.830336514020959 0.0386716177631864 ENSG00000231789 RP11-558F24.4
ENST00000484851 0.665293990696045 0.398216880314769 0.0914953090182602 ENSG00000171608 PIK3CD
ENST00000361110 0.0287494230554889 0.00233203312721538 0.147037677342285 ENSG00000171608 PIK3CD
ENST00000481137 0.622647686232043 0.345917261495062 0.105409463491478 ENSG00000171608 PIK3CD
ENST00000479223 0.986635469398717 0.964159972937839 0.00543166191973552 ENSG00000171608 PIK3CD
ENST00000543390 0.220215022174413 0.0528020216136261 0.125828853872825 ENSG00000171608 PIK3CD
ENST00000377298 0.0778985171109602 0.0101194162114828 -0.12389495199177 ENSG00000171603 CLSTN1
ENST00000377288 0.0778985171109602 0.0101194162114828 -0.12389495199177 ENSG00000171603 CLSTN1
ENST00000477264 0.442403633185692 0.179959685233692 -0.0889437350847374 ENSG00000171603 CLSTN1
ENST00000435891 0.065698129263335 0.00787826021239223 -0.152534432308811 ENSG00000171603 CLSTN1
ENST00000361311 0.0768212353744849 0.00991007707791003 -0.124224914563767 ENSG00000171603 CLSTN1
ENST00000464286 0.0296569307751599 0.00243257201976642 -0.258549107325224 ENSG00000171603 CLSTN1
ENST00000377263 0.952067599786933 0.875972126374729 -0.0129632043215256 ENSG00000178585 CTNNBIP1
ENST00000454104 0.560673067382221 0.280878306013665 -0.146565507895863 ENSG00000223989 RP11-84A14.5
ENST00000537447 0.489164412698836 0.216831306717712 -0.147349393558587 ENSG00000178585 CTNNBIP1
ENST00000400904 0.842431883946436 0.657542926890481 0.0385691114704851 ENSG00000178585 CTNNBIP1
ENST00000377258 0.726072272802432 0.477781414474275 -0.0768479652675909 ENSG00000178585 CTNNBIP1
ENST00000377256 0.862407649243607 0.692717656820169 -0.0482901462057807 ENSG00000178585 CTNNBIP1
ENST00000488540 0.29560890691148 0.0871975833845309 -0.117863679212848 ENSG00000162441 LZIC
ENST00000377223 0.137983125791092 0.0247470263517335 -0.147608226913864 ENSG00000162441 LZIC
ENST00000400903 0.130954341253139 0.0227938043733121 -0.15594708098657 ENSG00000162441 LZIC
ENST00000541052 0.047593040157142 0.00483854352585744 -0.187685535775519 ENSG00000162441 LZIC
ENST00000377213 0.0557368721798491 0.00611494729892342 -0.185743449513703 ENSG00000162441 LZIC
ENST00000471853 0.33169993932462 0.106675953552897 -0.218997915361048 ENSG00000162441 LZIC
ENST00000445884 0.928933933215651 0.824265893082 -0.0263368944957414 ENSG00000228150 RP11-84A14.4
ENST00000403197 0.744612102305212 0.504061143488707 0.0555210576121564 ENSG00000173614 NMNAT1
ENST00000377205 0.806415474433419 0.597162719357175 0.0375326550238984 ENSG00000173614 NMNAT1
ENST00000462686 0.75327873977998 0.517020202200845 0.0478351005228013 ENSG00000173614 NMNAT1
ENST00000492735 0.989415333421559 0.971764970252656 0.00319719082334685 ENSG00000173614 NMNAT1
ENST00000496751 0.962947273094318 0.903442729898359 0.0126436296336854 ENSG00000173614 NMNAT1
ENST00000413148 0.856788671658358 0.682623009543171 -0.0514503237235073 ENSG00000241326 RP11-807G9.2
ENST00000253251 0.946455362435821 0.863442471054142 -0.00916942742113097 ENSG00000130939 UBE4B
ENST00000377157 0.966839815738818 0.912136560742244 -0.00571253776788355 ENSG00000130939 UBE4B
ENST00000377153 0.922002160277835 0.809930283102245 -0.0198273920795251 ENSG00000130939 UBE4B
ENST00000343090 0.957449892340367 0.888894956233656 0.00760165778849531 ENSG00000130939 UBE4B
ENST00000462658 0.195954088045919 0.0433273500611348 -0.236246879871288 ENSG00000130939 UBE4B
ENST00000475795 0.879056508865337 0.724976594006373 0.0270130665874802 ENSG00000130939 UBE4B
ENST00000470736 0.722641651621778 0.472859337217913 0.0582331007166179 ENSG00000130939 UBE4B
ENST00000466379 0.958095004526232 0.890708723896574 0.0112653779887973 ENSG00000130939 UBE4B
ENST00000488228 0.678777616573861 0.415423026651975 -0.0713057345796797 ENSG00000130939 UBE4B
ENST00000487244 0.999660365361958 0.999182938436246 9.91436279933751e-05 ENSG00000130939 UBE4B
ENST00000465408 0.595245179125575 0.315922054895608 -0.129539421612737 ENSG00000130939 UBE4B
ENST00000377093 0.218115190883723 0.0520047323785851 0.0921288387533397 ENSG00000054523 KIF1B
ENST00000263934 0.181761487748382 0.0382799876837145 0.103296724550043 ENSG00000054523 KIF1B
ENST00000377086 0.171561522676665 0.0349064050379778 0.0987878963544834 ENSG00000054523 KIF1B
ENST00000377083 0.377803381212872 0.13457273514008 0.0726714721094387 ENSG00000054523 KIF1B
ENST00000377081 0.173699077023396 0.0356238420132893 0.0963329189457011 ENSG00000054523 KIF1B
ENST00000495136 0.853721924104213 0.677584557751531 0.0624611445851851 ENSG00000054523 KIF1B
ENST00000497835 0.99127678424851 0.977393512216681 0.00276533953708602 ENSG00000054523 KIF1B
ENST00000465635 0.112795277149706 0.0180060144669484 0.281680649287868 ENSG00000054523 KIF1B
ENST00000483340 0.119268590297721 0.0197068778249787 0.276972944143 ENSG00000054523 KIF1B
ENST00000470616 0.973127654075411 0.926783344248177 -0.014284744870637 ENSG00000054523 KIF1B
ENST00000491493 0.00571305212659748 0.000256139375218095 -0.205071967535819 ENSG00000142657 PGD
ENST00000487775 0.0265278202952158 0.00209011989733632 -0.290330342899943 ENSG00000142657 PGD
ENST00000541529 0.000924503799189148 2.41372388009419e-05 -0.203467816338109 ENSG00000142657 PGD
ENST00000477958 0.0206115567801811 0.00147491906022668 -0.206341424492974 ENSG00000142657 PGD
ENST00000270776 0.000717141931149033 1.75342472081911e-05 -0.203044689229025 ENSG00000142657 PGD
ENST00000483936 0.00257510478082759 8.90832452709016e-05 -0.201578599160252 ENSG00000142657 PGD
ENST00000538557 0.000714181606178578 1.74493761327703e-05 -0.203638715902825 ENSG00000142657 PGD
ENST00000465632 0.011478933751839 0.000660298423502226 -0.211420436071354 ENSG00000142657 PGD
ENST00000460189 0.0097727403282394 0.00052215857116473 -0.189811438464194 ENSG00000142657 PGD
ENST00000493288 0.186188450129499 0.0399339260751713 -0.161997920176721 ENSG00000142657 PGD
ENST00000498356 0.0245604479004588 0.00188614274375261 -0.206260319703613 ENSG00000142657 PGD
ENST00000496718 0.063316441519215 0.00739333167422569 -0.199861256369452 ENSG00000142657 PGD
ENST00000400900 0.323993337428038 0.102347385958204 -0.154406334150808 ENSG00000251503 APITD1-CORT
ENST00000602296 0.323993337428038 0.102347385958204 -0.154406334150808 ENSG00000175279 APITD1
ENST00000602787 0.323993337428038 0.102347385958204 -0.154406334150808 ENSG00000175279 APITD1
ENST00000470413 0.274071118766756 0.0764393709234131 -0.169011887742229 ENSG00000251503 APITD1-CORT
ENST00000309048 0.238279994465687 0.0602227134803663 -0.18644692015388 ENSG00000175279 APITD1
ENST00000602486 0.42069236298361 0.163965358910231 -0.195819586952003 ENSG00000175279 APITD1
ENST00000477755 0.219197882301583 0.0523617555055077 -0.20424600818847 ENSG00000175279 APITD1
ENST00000462462 0.235280505722379 0.0589893522763879 -0.200792444606864 ENSG00000175279 APITD1
ENST00000465026 0.226898834464883 0.0555843115622338 -0.195850239431888 ENSG00000251503 APITD1-CORT
ENST00000602446 0.511636056765611 0.235355717984331 -0.141088186650322 ENSG00000251503 APITD1-CORT
ENST00000464507 0.597513125920615 0.318107617674548 -0.136285235943607 ENSG00000175279 APITD1
ENST00000377038 0.751851509942525 0.514971110732003 -0.0367880059326186 ENSG00000160049 DFFA
ENST00000424487 0.646716280432731 0.374322080165694 -0.112027600728856 ENSG00000203469 RP5-1113E3.3
ENST00000476658 0.976005907047546 0.934200197336269 -0.00573059717820658 ENSG00000160049 DFFA
ENST00000377036 0.965571300140677 0.909117190458193 -0.00831243157256783 ENSG00000160049 DFFA
ENST00000472851 0.594004759852154 0.314613967860831 0.0850660461756463 ENSG00000142655 PEX14
ENST00000356607 0.310010229494016 0.0947242801057508 0.131817447412826 ENSG00000142655 PEX14
ENST00000538836 0.30172585343064 0.090439180715968 0.134091313261133 ENSG00000142655 PEX14
ENST00000491661 0.249303562857128 0.0651431049078207 0.171374473879457 ENSG00000142655 PEX14
ENST00000473118 0.0794629441877931 0.0104492992559411 -0.186216828731375 ENSG00000120948 TARDBP
ENST00000240185 0.143740373681885 0.0264151454061896 -0.143480542992401 ENSG00000120948 TARDBP
ENST00000476201 0.0542438445830328 0.00587192997327063 -0.205427137746307 ENSG00000120948 TARDBP
ENST00000472476 0.143070766140167 0.02624446616342 -0.163639953614869 ENSG00000120948 TARDBP
ENST00000439080 0.10878002579827 0.0170435199355306 -0.156734913029573 ENSG00000120948 TARDBP
ENST00000473869 0.180982484037175 0.0380307733934966 -0.138147486768597 ENSG00000120948 TARDBP
ENST00000315091 0.156025925484776 0.0300281606596531 -0.141275516219379 ENSG00000120948 TARDBP
ENST00000477447 0.290569728437034 0.0843568223023137 -0.122289923667264 ENSG00000120948 TARDBP
ENST00000496840 0.429043830173442 0.169900719566311 -0.11934208411521 ENSG00000120948 TARDBP
ENST00000480464 0.983878692314325 0.956854461708713 -0.008514443754902 ENSG00000120948 TARDBP
ENST00000400897 0.0782616012917207 0.0102088085913917 -0.41088708893723 ENSG00000009724 MASP2
ENST00000475189 0.673354896303952 0.408228950250157 -0.104064245032707 ENSG00000116649 SRM
ENST00000376957 0.452557809118501 0.187845821937115 -0.108294925699177 ENSG00000116649 SRM
ENST00000490101 0.826297916314785 0.63041333920717 -0.055018213811933 ENSG00000116649 SRM
ENST00000465788 0.334178839722557 0.108011927474782 -0.140877514680068 ENSG00000116649 SRM
ENST00000459997 0.516240396138135 0.239505207264332 -0.101020823627139 ENSG00000116649 SRM
ENST00000487300 0.38029636362648 0.136236842937472 -0.143052008023953 ENSG00000116649 SRM
ENST00000304457 0.754849827135893 0.519308064932653 -0.0349216338373248 ENSG00000171824 EXOSC10
ENST00000376936 0.754849827135893 0.519308064932653 -0.0349216338373248 ENSG00000171824 EXOSC10
ENST00000474216 0.831308037619281 0.638825205910276 0.0338317942832833 ENSG00000171824 EXOSC10
ENST00000544779 0.754849827135893 0.519308064932653 -0.0349216338373248 ENSG00000171824 EXOSC10
ENST00000490565 0.918713956916567 0.803235014878888 -0.0365334967935198 ENSG00000171824 EXOSC10
ENST00000452378 0.986038243078099 0.962791694144178 0.00474926390754895 ENSG00000226849 RP4-635E18.7
ENST00000469634 0.85958060788583 0.686801659543131 0.0431253557674779 ENSG00000171824 EXOSC10
ENST00000478271 0.925603945476765 0.816889160888806 0.0255390906107865 ENSG00000171824 EXOSC10
ENST00000470611 0.813085302020994 0.608033163696164 0.0458332085602512 ENSG00000171824 EXOSC10
ENST00000498576 0.93666621923394 0.840333238194012 -0.0232136115254323 ENSG00000171824 EXOSC10
ENST00000472078 0.81327463014652 0.608256285282266 0.0629889469407129 ENSG00000171824 EXOSC10
ENST00000485606 0.514982598626906 0.238455750304598 0.145390256091047 ENSG00000171824 EXOSC10
ENST00000460196 0.438082624535015 0.176573864982448 -0.131801561909282 ENSG00000171824 EXOSC10
ENST00000447600 0.766767550661038 0.536653471074346 -0.109235318026634 ENSG00000230337 RP4-635E18.6
ENST00000435388 0.792477008826538 0.575508390571104 -0.0991381574152123 ENSG00000230337 RP4-635E18.6
ENST00000376838 0.514949811281601 0.23841737587183 -0.0828444100552146 ENSG00000198793 MTOR
ENST00000361445 0.533873032971989 0.255449527743678 -0.0544642140986911 ENSG00000198793 MTOR
ENST00000473471 0.969753170531747 0.918832460620703 -0.0107964614927228 ENSG00000198793 MTOR
ENST00000490931 0.830191610345459 0.637067066439116 -0.0470098897903633 ENSG00000198793 MTOR
ENST00000455339 0.961920568400603 0.900697350227838 -0.0139756487756935 ENSG00000198793 MTOR
ENST00000495435 0.866978993954418 0.700945493467354 -0.0425305372233663 ENSG00000198793 MTOR
ENST00000476768 0.236889556281158 0.0596512402128944 -0.290618729288968 ENSG00000198793 MTOR
ENST00000445982 0.695560438888177 0.43713155991865 -0.097491768653114 ENSG00000225602 MTOR-AS1
ENST00000420480 0.662820187490661 0.395211354851565 -0.107231083600803 ENSG00000225602 MTOR-AS1
ENST00000376810 0.665291579874389 0.398150189665744 -0.0871787333438261 ENSG00000120942 UBIAD1
ENST00000376804 0.759692857799016 0.526061810419577 -0.0648662765511179 ENSG00000120942 UBIAD1
ENST00000486588 0.99910711920466 0.997805322512242 0.000292990764802869 ENSG00000120942 UBIAD1
ENST00000483738 0.941517432543367 0.851846311117923 -0.0197919468914667 ENSG00000120942 UBIAD1
ENST00000354287 0.568960832148981 0.288935878670699 -0.187599487792427 ENSG00000116661 FBXO2
ENST00000465901 0.527051489268038 0.249816248991932 -0.215956835012031 ENSG00000116661 FBXO2
ENST00000251546 0.516052052036924 0.239377212192721 0.107465955520179 ENSG00000132879 FBXO44
ENST00000425796 0.517293220627698 0.240269593928033 0.136001510637478 ENSG00000132879 FBXO44
ENST00000376770 0.76791318166167 0.538301945422945 0.0542622807748309 ENSG00000132879 FBXO44
ENST00000376768 0.661582066412569 0.393628457143498 0.0882532171149567 ENSG00000132879 FBXO44
ENST00000251547 0.76791318166167 0.538301945422945 0.0542622807748309 ENSG00000132879 FBXO44
ENST00000376760 0.791945027880168 0.574676947256806 0.0605201760787582 ENSG00000132879 FBXO44
ENST00000376762 0.558586909795182 0.279193319077987 0.0982268065301219 ENSG00000132879 FBXO44
ENST00000475435 0.587996910738737 0.30882921106902 0.0982657178862705 ENSG00000132879 FBXO44
ENST00000471895 0.678574984718908 0.414982417466915 0.0831696837120194 ENSG00000132879 FBXO44
ENST00000376753 0.797860195139178 0.583817534859921 0.0948866562789103 ENSG00000116663 FBXO6
ENST00000474239 0.994482343374541 0.985211551595183 0.00349211736566772 ENSG00000116663 FBXO6
ENST00000449067 0.714654931924452 0.461818026800678 0.130226623745185 ENSG00000116663 FBXO6
ENST00000235310 0.971374377007054 0.922246813893804 0.00849731789675075 ENSG00000116670 MAD2L2
ENST00000376692 0.982545557524625 0.953143512158448 0.00513561486753674 ENSG00000116670 MAD2L2
ENST00000376672 0.971354928913791 0.922147896318069 0.00849448090659358 ENSG00000116670 MAD2L2
ENST00000376669 0.956437930647603 0.886884884276384 0.0124987369273338 ENSG00000116670 MAD2L2
ENST00000376667 0.971647433084473 0.922926989017258 0.00836772213025329 ENSG00000116670 MAD2L2
ENST00000445656 0.921141680304014 0.808241310480735 0.0221102023568957 ENSG00000116670 MAD2L2
ENST00000456915 0.921141680304014 0.808241310480735 0.0221102023568957 ENSG00000116670 MAD2L2
ENST00000376664 0.988675388722003 0.969907681830652 0.0035203880736618 ENSG00000116670 MAD2L2
ENST00000376655 0.980207210343978 0.946343431333784 0.0064191186666924 ENSG00000116670 MAD2L2
ENST00000376637 0.904818619679222 0.774011749376978 0.0304247159411233 ENSG00000177674 AGTRAP
ENST00000476512 0.738947352265028 0.495605186384408 0.0727214593329736 ENSG00000177674 AGTRAP
ENST00000400895 0.731036102881547 0.484323004910251 0.0746374692000831 ENSG00000177674 AGTRAP
ENST00000494437 0.62219036048386 0.345462417459334 0.122179569078328 ENSG00000177674 AGTRAP
ENST00000491346 0.936369078933719 0.839865010012354 0.0214289777642901 ENSG00000177674 AGTRAP
ENST00000376629 0.915681142198933 0.79655047961951 0.0273045381099925 ENSG00000177674 AGTRAP
ENST00000376627 0.922835262950872 0.811621923606406 0.0252256815694245 ENSG00000177674 AGTRAP
ENST00000314340 0.915681142198933 0.79655047961951 0.0273045381099925 ENSG00000177674 AGTRAP
ENST00000452018 0.89225143145721 0.749823197682224 0.0334710165592197 ENSG00000177674 AGTRAP
ENST00000510878 0.916770656561204 0.799026695799415 0.0269681871895335 ENSG00000177674 AGTRAP
ENST00000476309 0.917023936503614 0.799672458327811 -0.0297292644559033 ENSG00000177674 AGTRAP
ENST00000514733 0.82098943943228 0.621172664527832 -0.0579691233783911 ENSG00000177674 AGTRAP
ENST00000513739 0.887606931944591 0.740598792956774 -0.0396731939413007 ENSG00000177674 AGTRAP
ENST00000471765 0.96627309113184 0.910600696321945 -0.0146635891354452 ENSG00000177674 AGTRAP
ENST00000433342 0.885300969591826 0.736281177158849 0.0412574558250632 ENSG00000215910 C1orf167
ENST00000312793 0.885508189329085 0.736840428946185 0.0411837945569139 ENSG00000215910 C1orf167
ENST00000444493 0.941814350854035 0.852665117661957 0.0227392543261475 ENSG00000215910 C1orf167
ENST00000449278 0.941814350854035 0.852665117661957 0.0227392543261475 ENSG00000215910 C1orf167
ENST00000475041 0.937762447163849 0.843596681077692 -0.0331875904977015 ENSG00000215910 C1orf167
ENST00000376592 0.125424957369477 0.0213043100165688 0.198023531145534 ENSG00000177000 MTHFR
ENST00000376583 0.0781422346794066 0.0101741046053228 0.214034641480399 ENSG00000177000 MTHFR
ENST00000376590 0.0915223646758122 0.0131231009889318 0.204020388018445 ENSG00000177000 MTHFR
ENST00000482358 0.879288111720718 0.725372731724807 0.0496330460286234 ENSG00000215910 C1orf167
ENST00000376585 0.0530526301057431 0.00568498910686701 0.241156930349729 ENSG00000177000 MTHFR
ENST00000418034 0.22486942226023 0.0546711009560992 0.282874639235919 ENSG00000177000 MTHFR
ENST00000413656 0.439604038118833 0.177763717639728 0.235427949951895 ENSG00000177000 MTHFR
ENST00000423400 0.363768105326661 0.125320346967331 0.264681857186268 ENSG00000177000 MTHFR
ENST00000431243 0.363768105326661 0.125320346967331 0.264681857186268 ENSG00000177000 MTHFR
ENST00000376486 0.746378332671513 0.507101496601227 0.0902870934167393 ENSG00000177000 MTHFR
ENST00000312413 0.978310471679279 0.940916434936591 -0.00511629779888799 ENSG00000011021 CLCN6
ENST00000346436 0.974667277795588 0.930751588630042 -0.00600033033449089 ENSG00000011021 CLCN6
ENST00000376497 0.326323360173257 0.103642730457721 -0.162910141650155 ENSG00000011021 CLCN6
ENST00000376487 0.927188178669417 0.820196558562141 -0.0161894226454092 ENSG00000011021 CLCN6
ENST00000376496 0.917414000518954 0.80046186637908 -0.0180124004010204 ENSG00000011021 CLCN6
ENST00000376491 0.916903631109402 0.799447277717581 0.0198913203531654 ENSG00000011021 CLCN6
ENST00000376492 0.849452807074517 0.67023086132276 0.0313724620080205 ENSG00000011021 CLCN6
ENST00000376490 0.916903631109402 0.799447277717581 0.0198913203531654 ENSG00000011021 CLCN6
ENST00000494028 0.841197717730935 0.655642102062509 -0.0534198946399131 ENSG00000011021 CLCN6
ENST00000446542 0.643212688594611 0.370011593751966 -0.0918857645665143 ENSG00000242349 NPPA-AS1
ENST00000400892 0.19258299627016 0.0420856637716827 -0.351712107292811 ENSG00000242349 NPPA-AS1
ENST00000376480 0.0850405401488666 0.0116627238962413 -0.486084321456684 ENSG00000175206 NPPA
ENST00000376476 0.0781769270349979 0.0101868251475537 -0.490173953792719 ENSG00000175206 NPPA
ENST00000376572 0.813032146032899 0.607923804631971 0.0403489242723892 ENSG00000116685 KIAA2013
ENST00000376576 0.688698037712638 0.428356128685583 0.0669099935002675 ENSG00000116685 KIAA2013
ENST00000485046 0.209467612806127 0.048518989294406 -0.144782793399148 ENSG00000083444 PLOD1
ENST00000449038 0.391829232300359 0.143714691009348 -0.128775753994736 ENSG00000083444 PLOD1
ENST00000358133 0.370494888884804 0.12963133202339 -0.12730528063482 ENSG00000083444 PLOD1
ENST00000376369 0.412067224896331 0.157671597065366 -0.0811652212672048 ENSG00000083444 PLOD1
ENST00000429000 0.290509368707969 0.0843240564516078 -0.129501474287639 ENSG00000083444 PLOD1
ENST00000196061 0.225480249558515 0.0550435629983428 -0.109210851118037 ENSG00000083444 PLOD1
ENST00000465920 0.403277268262477 0.151266316730579 -0.142590654179604 ENSG00000083444 PLOD1
ENST00000491536 0.478949001749233 0.208657285600402 -0.0893241922747174 ENSG00000083444 PLOD1
ENST00000470133 0.762344779743937 0.529958118232907 -0.0646898459305593 ENSG00000083444 PLOD1
ENST00000481933 0.618670092266397 0.341435776249614 -0.0792814198825486 ENSG00000083444 PLOD1
ENST00000444836 0.521747442518775 0.244637835263821 -0.0612359821850463 ENSG00000116688 MFN2
ENST00000490079 0.407716082703411 0.154422622308165 -0.105956397231768 ENSG00000116688 MFN2
ENST00000235329 0.52160759217111 0.244458373440763 -0.0612374476455806 ENSG00000116688 MFN2
ENST00000484391 0.269383632194011 0.074278239850014 -0.128598875009651 ENSG00000116688 MFN2
ENST00000497302 0.344433717977466 0.113926860662102 -0.108837172849805 ENSG00000116688 MFN2
ENST00000412236 0.340976491775632 0.1119582468033 -0.11294765778425 ENSG00000116688 MFN2
ENST00000478749 0.662225108660459 0.394520659155359 -0.0735839248670785 ENSG00000116691 MIIP
ENST00000235332 0.577356647976307 0.297764881288527 -0.0857224478785008 ENSG00000116691 MIIP
ENST00000436478 0.577356647976307 0.297764881288527 -0.0857224478785008 ENSG00000116691 MIIP
ENST00000466860 0.610627300316863 0.332378181413348 -0.0877530085751732 ENSG00000116691 MIIP
ENST00000498685 0.510260002328743 0.234379145138576 -0.111378473906585 ENSG00000116691 MIIP
ENST00000492256 0.646433965039584 0.373996200837473 -0.142034239505709 ENSG00000116691 MIIP
ENST00000460823 0.525992985042927 0.248592515013601 -0.147238927764808 ENSG00000116691 MIIP
ENST00000478299 0.248560656246058 0.0648272622319854 -0.338314897744271 ENSG00000116691 MIIP
ENST00000376259 0.0962665756866003 0.0141291435120799 0.38429254407831 ENSG00000028137 TNFRSF1B
ENST00000492361 0.0962665756866003 0.0141291435120799 0.38429254407831 ENSG00000028137 TNFRSF1B
ENST00000356315 0.055964058193404 0.00614797292372598 0.133255529008194 ENSG00000048707 VPS13D
ENST00000358136 0.055964058193404 0.00614797292372598 0.133255529008194 ENSG00000048707 VPS13D
ENST00000476169 0.726489033027152 0.478482932177284 0.104863416101562 ENSG00000048707 VPS13D
ENST00000489961 0.11410088794774 0.0183471394130825 0.286771467882495 ENSG00000048707 VPS13D
ENST00000011700 0.195949403707386 0.0433228872715127 0.111356800179364 ENSG00000048707 VPS13D
ENST00000460333 0.146136368577298 0.0271813262178229 0.128318739826439 ENSG00000048707 VPS13D
ENST00000487188 0.372807071124139 0.131075213511192 0.132940642281645 ENSG00000048707 VPS13D
ENST00000469054 0.475379890925657 0.205772491245946 0.187204747290846 ENSG00000048707 VPS13D
ENST00000496628 0.553113710112173 0.274293263302802 0.0779904293364611 ENSG00000048707 VPS13D
ENST00000466732 0.833100211855629 0.642075243556735 0.0872516431726552 ENSG00000048707 VPS13D
ENST00000476045 0.991491573179921 0.978097237080472 -0.0041928867712654 ENSG00000048707 VPS13D
ENST00000481484 0.707558961858334 0.452565443716344 -0.119055411308582 ENSG00000048707 VPS13D
ENST00000543766 0.297679876353672 0.0883160785715624 0.136355838119301 ENSG00000048707 VPS13D
ENST00000471923 0.989554465526755 0.972330773421277 0.00307310841722365 ENSG00000048707 VPS13D
ENST00000543710 0.644618743153289 0.371706145770298 0.0854392886613776 ENSG00000048707 VPS13D
ENST00000473099 0.552735765771376 0.273910595283748 0.163644563899392 ENSG00000048707 VPS13D
ENST00000376223 0.146001561320848 0.0271473149260214 -0.40203454705787 ENSG00000162496 DHRS3
ENST00000464917 0.310755188317627 0.0951301375316792 -0.310963341983295 ENSG00000162496 DHRS3
ENST00000430996 0.702526920446444 0.445923825346732 -0.155480666418818 ENSG00000162496 DHRS3
ENST00000482265 0.382385168711998 0.137645954132838 -0.285887601219772 ENSG00000162496 DHRS3
ENST00000484063 0.706952695078119 0.451638634879341 0.11128947644199 ENSG00000116731 PRDM2
ENST00000376048 0.408686873361898 0.155076217121415 0.06221879270598 ENSG00000116731 PRDM2
ENST00000311066 0.443847078558576 0.181086347752428 0.0597163014992455 ENSG00000116731 PRDM2
ENST00000235372 0.448742037435178 0.184818455489773 0.0587950500417422 ENSG00000116731 PRDM2
ENST00000491134 0.453295904905203 0.188405879586763 0.0620674925767702 ENSG00000116731 PRDM2
ENST00000502727 0.0132201163312103 0.000802536378569035 0.258403182511693 ENSG00000116731 PRDM2
ENST00000502724 0.0173954182777275 0.00117191467283121 0.258362764938758 ENSG00000116731 PRDM2
ENST00000413440 0.599484344813325 0.32041522136623 0.0482769766627454 ENSG00000116731 PRDM2
ENST00000343137 0.574903141603711 0.294979536537621 0.0508546242269958 ENSG00000116731 PRDM2
ENST00000491815 0.0286882998264659 0.00232418223903175 0.236738222638931 ENSG00000116731 PRDM2
ENST00000503842 0.559918883854061 0.280275254685621 0.0508147817215006 ENSG00000116731 PRDM2
ENST00000407521 0.0116582552416363 0.000674487487898784 0.256353679546445 ENSG00000116731 PRDM2
ENST00000505823 0.552964942883099 0.274135005266759 0.0515435337783236 ENSG00000116731 PRDM2
ENST00000487453 0.680003126899036 0.41733181279374 0.0968286254616663 ENSG00000116731 PRDM2
ENST00000491547 0.387767712815109 0.140886541965953 0.133428755845062 ENSG00000189337 KAZN
ENST00000376030 0.472754115623469 0.203765271347691 0.0997706792971574 ENSG00000189337 KAZN
ENST00000503743 0.340268051733918 0.111612562813513 0.153496052278432 ENSG00000189337 KAZN
ENST00000422387 0.520752490814735 0.243497498459662 0.0946097013582847 ENSG00000189337 KAZN
ENST00000361144 0.44058671583693 0.178550217935647 0.102967268425865 ENSG00000189337 KAZN
ENST00000376028 0.210023723084271 0.0487301277972425 0.222603858764934 ENSG00000189337 KAZN
ENST00000400798 0.43538130258127 0.174436538676262 0.108238169926414 ENSG00000189337 KAZN
ENST00000400797 0.338766111712334 0.110725905797489 0.154531292777815 ENSG00000189337 KAZN
ENST00000428417 0.120437671569271 0.0200190569821058 0.210426738359 ENSG00000171729 TMEM51
ENST00000376014 0.120641118253495 0.020064447649373 0.210497734870841 ENSG00000171729 TMEM51
ENST00000451326 0.0758488585383123 0.00972627048756777 0.245075466863918 ENSG00000171729 TMEM51
ENST00000400796 0.114232175181664 0.0183882285929261 0.212969235829765 ENSG00000171729 TMEM51
ENST00000434578 0.114232175181664 0.0183882285929261 0.212969235829765 ENSG00000171729 TMEM51
ENST00000376008 0.114054550616766 0.0183366963673582 0.212897958071136 ENSG00000171729 TMEM51
ENST00000424792 0.245683279510537 0.0634709555907462 0.293337458332985 ENSG00000204464 C1orf195
ENST00000375980 0.68384938634893 0.422255192778773 -0.0658673189392996 ENSG00000142634 EFHD2
ENST00000445566 0.65120578264794 0.380023694172906 -0.0935590091736466 ENSG00000142634 EFHD2
ENST00000546424 0.53487513789997 0.256214335218264 0.115290610085699 ENSG00000132906 CASP9
ENST00000333868 0.488354153829398 0.216279971323421 0.1339755769319 ENSG00000132906 CASP9
ENST00000348549 0.523273165683128 0.246096358463153 0.125375187592728 ENSG00000132906 CASP9
ENST00000400777 0.471080881090439 0.202323886226917 0.138741623880548 ENSG00000132906 CASP9
ENST00000424908 0.614363753176335 0.336545245568429 0.134227589356652 ENSG00000132906 CASP9
ENST00000375890 0.608891008814104 0.330618419922995 0.109929619347131 ENSG00000132906 CASP9
ENST00000474305 0.515129705085047 0.238578336323699 0.134494496359875 ENSG00000132906 CASP9
ENST00000447522 0.555050964579875 0.276003830614053 0.131162149720896 ENSG00000132906 CASP9
ENST00000440484 0.677702668530852 0.413773298390485 0.0981157826557409 ENSG00000132906 CASP9
ENST00000546969 0.617061097207919 0.339754579376498 0.122377657354182 ENSG00000132906 CASP9
ENST00000469637 0.746666564979183 0.507640651146481 -0.108408923056517 ENSG00000132906 CASP9
ENST00000375849 0.536137759100363 0.257513030093538 0.0768379516219744 ENSG00000116138 DNAJC16
ENST00000375847 0.598594394991625 0.319518923984734 0.0669673957741521 ENSG00000116138 DNAJC16
ENST00000475133 0.598594394991625 0.319518923984734 0.0669673957741521 ENSG00000116138 DNAJC16
ENST00000375838 0.481607500488293 0.21061785685154 0.114199461784276 ENSG00000116138 DNAJC16
ENST00000483270 0.736719944082999 0.492463025190403 -0.0637045577569849 ENSG00000116138 DNAJC16
ENST00000472665 0.444392248838689 0.181513949259001 -0.204494666044214 ENSG00000116138 DNAJC16
ENST00000490811 0.865490127970993 0.698136556114104 0.0693569713792733 ENSG00000116138 DNAJC16
ENST00000495523 0.917992496120856 0.801656986053229 0.0299045280921166 ENSG00000116138 DNAJC16
ENST00000375826 0.724636811510197 0.475628651437575 -0.134992760374985 ENSG00000116771 AGMAT
ENST00000480945 0.00320598743756444 0.0001189709861731 0.280510630791724 ENSG00000197312 DDI2
ENST00000486680 0.0307138849031165 0.00255377890695968 0.308075611394403 ENSG00000197312 DDI2
ENST00000546927 0.206833255099152 0.0474438644091282 0.246287462511417 ENSG00000197312 DDI2
ENST00000320153 0.00216570588895983 7.13511394436339e-05 0.289738287888267 ENSG00000197312 DDI2
ENST00000483899 0.012980894592043 0.000780976387506061 0.309418296493463 ENSG00000197312 DDI2
ENST00000548451 0.0690545875413645 0.00848251961910611 0.294937482276008 ENSG00000197312 DDI2
ENST00000345034 0.039592444512232 0.00365854891487696 0.246709304031835 ENSG00000215695 RSC1A1
ENST00000375799 0.00154239907946565 4.64655225286096e-05 0.197317435422787 ENSG00000116786 PLEKHM2
ENST00000375793 0.00140330286090634 4.13670932107495e-05 0.198782998635169 ENSG00000116786 PLEKHM2
ENST00000462455 0.0395689457606562 0.0036549988251492 0.207122318051323 ENSG00000116786 PLEKHM2
ENST00000453804 0.0379762877230174 0.00343315869424646 0.171916232872622 ENSG00000237938 RP11-288I21.1
ENST00000477849 0.0542784589040932 0.00587852488764981 0.192250182280475 ENSG00000116786 PLEKHM2
ENST00000294454 0.272871102179891 0.0759352637372276 0.258959666770945 ENSG00000162461 SLC25A34
ENST00000496928 0.932861542916768 0.83277280568449 -0.0372160839869264 ENSG00000162458 FBLIM1
ENST00000508310 0.890141200126615 0.745532865439996 -0.0570903585814905 ENSG00000162458 FBLIM1
ENST00000510393 0.782273317008562 0.559141918694669 -0.101443487513003 ENSG00000162458 FBLIM1
ENST00000430076 0.946650529020341 0.863992966760115 -0.030234688665566 ENSG00000162458 FBLIM1
ENST00000375771 0.832140388145605 0.640224589394842 -0.0528244538679936 ENSG00000162458 FBLIM1
ENST00000510929 0.963895960862895 0.905651711905153 -0.0209786159182868 ENSG00000162458 FBLIM1
ENST00000502638 0.908355508858248 0.780791996068561 -0.0491516899056155 ENSG00000162458 FBLIM1
ENST00000375766 0.847927442780736 0.667225233868677 -0.0487750981728238 ENSG00000162458 FBLIM1
ENST00000400773 0.847847541590909 0.666971422272542 -0.048877563429701 ENSG00000162458 FBLIM1
ENST00000483633 0.769720080761931 0.541270957058902 -0.104018345310814 ENSG00000162458 FBLIM1
ENST00000502739 0.95064049368473 0.87310784538648 -0.0241925768574771 ENSG00000162458 FBLIM1
ENST00000431771 0.790542636389162 0.572249034629199 -0.0965308277034277 ENSG00000162458 FBLIM1
ENST00000441801 0.943728905080658 0.856721482175972 0.0271427953921342 ENSG00000162458 FBLIM1
ENST00000332305 0.882862646580018 0.731481677019081 -0.0454799077040989 ENSG00000162458 FBLIM1
ENST00000514156 0.996734654282962 0.991600845430069 -0.00196506765191436 ENSG00000162458 FBLIM1
ENST00000509138 0.900666859797891 0.765946850731012 -0.0542749497415326 ENSG00000162458 FBLIM1
ENST00000317122 0.993635264039681 0.982977920994817 0.00270726896920152 ENSG00000179743 RP11-169K16.9
ENST00000375759 0.477425403801206 0.207541237025445 -0.0898658065314431 ENSG00000065526 SPEN
ENST00000438066 0.97151486845888 0.922561915813174 -0.00949877277373692 ENSG00000065526 SPEN
ENST00000471538 0.482824773425851 0.21156965451646 -0.16279003540433 ENSG00000065526 SPEN
ENST00000442985 0.786504820194527 0.565673500028347 0.053967687667511 ENSG00000065526 SPEN
ENST00000487496 0.757176178800636 0.522111597526857 -0.097803309459971 ENSG00000065526 SPEN
ENST00000462525 0.911170448770212 0.786485200708574 -0.0440029831123675 ENSG00000116809 ZBTB17
ENST00000440560 0.988426601737692 0.969370154036125 -0.00614076478438374 ENSG00000116809 ZBTB17
ENST00000375743 0.930559463184492 0.8277907702198 -0.0166100826986571 ENSG00000116809 ZBTB17
ENST00000537142 0.930559463184492 0.8277907702198 -0.0166100826986571 ENSG00000116809 ZBTB17
ENST00000375733 0.930559463184492 0.8277907702198 -0.0166100826986571 ENSG00000116809 ZBTB17
ENST00000444358 0.417202009618128 0.161313512348042 -0.201194288399731 ENSG00000116809 ZBTB17
ENST00000471805 0.675589262485752 0.411125501957793 -0.142105594587777 ENSG00000116809 ZBTB17
ENST00000472658 0.284728992310552 0.081644564718904 -0.31373924588453 ENSG00000116809 ZBTB17
ENST00000474511 0.669229243907943 0.403475813432652 -0.145130544705906 ENSG00000116809 ZBTB17
ENST00000487785 0.557163241846697 0.277840746881224 -0.18891435266325 ENSG00000116809 ZBTB17
ENST00000448462 0.935594164430927 0.838103542566042 -0.0164403626317298 ENSG00000116809 ZBTB17
ENST00000492834 0.865713921836544 0.698537347613115 -0.0480457916418364 ENSG00000116809 ZBTB17
ENST00000490899 0.780578342789385 0.556495169135177 -0.0710216114761012 ENSG00000116809 ZBTB17
ENST00000464719 0.987317057883142 0.965573860485346 0.00610324053352784 ENSG00000116809 ZBTB17
ENST00000479282 0.86899339149023 0.705137031581478 0.0367592574799542 ENSG00000116809 ZBTB17
ENST00000494020 0.747796837768855 0.509249633354182 -0.0784641038400833 ENSG00000116809 ZBTB17
ENST00000411503 0.527943273182608 0.250670178638464 -0.201570109106781 ENSG00000173641 HSPB7
ENST00000442459 0.527943273182608 0.250670178638464 -0.201570109106781 ENSG00000173641 HSPB7
ENST00000311890 0.537890782877825 0.259280112438757 -0.197030451466316 ENSG00000173641 HSPB7
ENST00000375718 0.54959022860985 0.270621102556006 -0.191100633573926 ENSG00000173641 HSPB7
ENST00000358432 0.00846950589081899 0.000432973909647395 -0.504305868790272 ENSG00000142627 EPHA2
ENST00000478117 0.971791310949402 0.923225114962555 0.0158356564912979 ENSG00000142632 ARHGEF19
ENST00000270747 0.983305867105854 0.955555909929803 -0.00903648598859541 ENSG00000142632 ARHGEF19
ENST00000375599 0.84250293093314 0.657771389782058 0.0770924282404641 ENSG00000132881 RSG1
ENST00000375592 0.39409137510153 0.145295671073898 0.119015652487048 ENSG00000037637 FBXO42
ENST00000456164 0.551219724334212 0.272327073899317 0.16001154676271 ENSG00000037637 FBXO42
ENST00000444116 0.613074953918134 0.335198691989228 0.140716621656737 ENSG00000037637 FBXO42
ENST00000478089 0.622668905455367 0.346030095219569 0.124762586184178 ENSG00000037637 FBXO42
ENST00000475078 0.346617522977294 0.115138063292514 -0.132716437945336 ENSG00000055070 SZRD1
ENST00000401088 0.00320598743756444 0.000118971015500115 -0.223626016924479 ENSG00000055070 SZRD1
ENST00000471507 0.0964340493617893 0.0141688242658922 -0.176161819470735 ENSG00000055070 SZRD1
ENST00000401089 0.00320598743756444 0.000118971015500115 -0.223626016924479 ENSG00000055070 SZRD1
ENST00000486763 0.123589228043667 0.0208109324053068 -0.165953090911088 ENSG00000055070 SZRD1
ENST00000476423 0.365196602050864 0.126128632748886 -0.12311549045588 ENSG00000055070 SZRD1
ENST00000475554 0.0967630050048588 0.0142510824213356 -0.174352555458383 ENSG00000055070 SZRD1
ENST00000375590 0.00959952396186502 0.000510217363825067 -0.206878927995782 ENSG00000055070 SZRD1
ENST00000472351 0.111282019062818 0.0176544828808328 -0.169901828204378 ENSG00000055070 SZRD1
ENST00000492354 0.00320598743756444 0.000118971015500115 -0.223626016924479 ENSG00000055070 SZRD1
ENST00000472461 0.0964872392371626 0.0141809368183201 -0.177613272110446 ENSG00000055070 SZRD1
ENST00000491418 0.00321250860978188 0.000119392782052144 -0.236631567016474 ENSG00000187144 SPATA21
ENST00000466212 0.00434683803021766 0.000177070175908521 -0.238830275712035 ENSG00000187144 SPATA21
ENST00000337132 0.0344690245273558 0.00299823695486519 -0.176866158029569 ENSG00000157191 NECAP2
ENST00000504551 0.0136594801114102 0.000839514262339932 -0.222938186702874 ENSG00000157191 NECAP2
ENST00000406746 0.0344504237938292 0.00299481144623721 -0.176867201745129 ENSG00000157191 NECAP2
ENST00000457722 0.0190598493005765 0.00132788089176418 -0.211196254008378 ENSG00000157191 NECAP2
ENST00000486390 0.00880253555394226 0.000454386492719349 -0.308248444856011 ENSG00000157191 NECAP2
ENST00000443980 0.0344504237938292 0.00299481144623721 -0.176867201745129 ENSG00000157191 NECAP2
ENST00000504858 0.0056038050334794 0.000249673268729636 -0.252601033898244 ENSG00000157191 NECAP2
ENST00000508680 0.0109250958336594 0.000614491857829542 -0.26002254812329 ENSG00000157191 NECAP2
ENST00000492095 0.0344504237938292 0.00299481144623721 -0.176867201745129 ENSG00000157191 NECAP2
ENST00000459640 0.017669361901892 0.00119778665964293 -0.214513710201963 ENSG00000157191 NECAP2
ENST00000496239 0.0344504237938292 0.00299481144623721 -0.176867201745129 ENSG00000157191 NECAP2
ENST00000513161 0.0136594801114102 0.000839514262339932 -0.222938186702874 ENSG00000157191 NECAP2
ENST00000509727 0.541361575236925 0.262714350608861 -0.142636732716252 ENSG00000157191 NECAP2
ENST00000457898 0.835990519853263 0.646268811390739 -0.060839273039694 ENSG00000226029 RP4-798A10.2
ENST00000263511 0.57769568661723 0.298100168524298 0.0766499081006542 ENSG00000080947 CROCCP3
ENST00000591348 0.494773850816959 0.221550345895966 0.0960956984026243 ENSG00000080947 CROCCP3
ENST00000420820 0.0426258651162977 0.00409615348487601 0.29740117022112 ENSG00000080947 CROCCP3
ENST00000591316 0.483825405577718 0.212488857892787 0.178294251685787 ENSG00000080947 CROCCP3
ENST00000590118 0.268188448504956 0.0737737064696136 0.201819443059275 ENSG00000080947 CROCCP3
ENST00000589964 0.261879050799684 0.0707525900293381 0.204510698036379 ENSG00000080947 CROCCP3
ENST00000430580 0.00101848292733672 2.733351496652e-05 0.262558711086325 ENSG00000219481 NBPF1
ENST00000392963 0.0289576863744404 0.00235551473949254 0.215303325102538 ENSG00000219481 NBPF1
ENST00000420031 0.892286036981639 0.74996346853649 -0.0387181660382792 ENSG00000219481 NBPF1
ENST00000432949 0.983818980437502 0.956693089612269 -0.00611146981266705 ENSG00000219481 NBPF1
ENST00000287968 0.976380750932816 0.935047222393697 -0.0118271766952578 ENSG00000219481 NBPF1
ENST00000420513 0.000234614599727987 4.30022474775795e-06 0.32767217059439 ENSG00000219481 NBPF1
ENST00000599069 0.000117827435090865 1.829928946888e-06 0.321725382372641 ENSG00000219481 NBPF1
ENST00000599908 0.285775767173167 0.0821253905523307 0.22054358722101 ENSG00000219481 NBPF1
ENST00000449853 0.000880043054132425 2.26869566138987e-05 0.371699537385986 ENSG00000219481 NBPF1
ENST00000540383 0.00458690359900852 0.000190354804193441 0.310013070527806 ENSG00000215908 CROCCP2
ENST00000412962 0.00354488676494222 0.000135496480692252 0.304134221262808 ENSG00000215908 CROCCP2
ENST00000362058 0.0957689667068728 0.0140200976926217 0.186533148692306 ENSG00000215908 CROCCP2
ENST00000334429 0.468797871552377 0.200604740033615 0.24149066593759 ENSG00000186301 MST1P2
ENST00000457982 0.44862248397896 0.184721230549001 0.251077649557851 ENSG00000186301 MST1P2
ENST00000419267 0.296806457378954 0.0878622901945026 -0.280996716701649 ENSG00000236698 EIF1AXP1
ENST00000466256 0.393620182743329 0.144998254956757 -0.101949955152473 ENSG00000058453 CROCC
ENST00000422124 0.937330459831806 0.842228363384666 0.0353112776032554 ENSG00000238142 RP11-108M9.4
ENST00000457075 0.974152688618967 0.929157065329339 -0.0156524945478639 ENSG00000238142 RP11-108M9.4
ENST00000416869 0.974152688618967 0.929157065329339 -0.0156524945478639 ENSG00000238142 RP11-108M9.4
ENST00000375541 0.709290616712519 0.45490614674417 -0.0621392427085069 ENSG00000058453 CROCC
ENST00000445545 0.867806197707116 0.70267374679726 -0.0305043646940113 ENSG00000058453 CROCC
ENST00000467938 0.649394043993048 0.377839321243758 -0.0712742834303559 ENSG00000058453 CROCC
ENST00000492631 0.617016825035653 0.339703224934806 -0.0924478750066678 ENSG00000058453 CROCC
ENST00000467715 0.87786514960426 0.722896291442735 0.0528300349739665 ENSG00000058453 CROCC
ENST00000494191 0.850010750348351 0.671349053042829 -0.0383383199570341 ENSG00000058453 CROCC
ENST00000486318 0.59413800481644 0.314757278717936 -0.0942727498798525 ENSG00000058453 CROCC
ENST00000498688 0.824892111339926 0.627821126408731 0.0513544762020439 ENSG00000058453 CROCC
ENST00000477773 0.717512033541968 0.465531068415428 -0.0991341700029792 ENSG00000058453 CROCC
ENST00000497654 0.916395770397197 0.798035631472119 -0.0381141214031828 ENSG00000058453 CROCC
ENST00000465021 0.379063020289813 0.135464030883145 -0.169161579403301 ENSG00000058453 CROCC
ENST00000465291 0.646970194618406 0.374671865144541 -0.131565194415183 ENSG00000058453 CROCC
ENST00000375535 0.664371506467651 0.397019418805298 -0.0966940227972408 ENSG00000117122 MFAP2
ENST00000375534 0.617782066875729 0.340686141662103 -0.10924729477733 ENSG00000117122 MFAP2
ENST00000490075 0.641270190141331 0.367938970624312 -0.102823848627114 ENSG00000117122 MFAP2
ENST00000438542 0.63845860634372 0.364712906839179 -0.103672304024957 ENSG00000117122 MFAP2
ENST00000476788 0.739069258581856 0.495774769855397 -0.0807987019651626 ENSG00000117122 MFAP2
ENST00000478684 0.759309663534327 0.525378145402388 -0.0795210702736652 ENSG00000117122 MFAP2
ENST00000492598 0.732802337688172 0.486742749890958 -0.0888967955981591 ENSG00000117122 MFAP2
ENST00000446261 0.235790808401054 0.0592307005564135 0.114208923767567 ENSG00000226526 RP1-37C10.3
ENST00000326735 0.283183719784381 0.0808158864515174 0.10928977252976 ENSG00000159363 ATP13A2
ENST00000341676 0.298391090908033 0.0886704233148981 0.106944451049116 ENSG00000159363 ATP13A2
ENST00000452699 0.298391090908033 0.0886704233148981 0.106944451049116 ENSG00000159363 ATP13A2
ENST00000466561 0.208285785423203 0.0480393300733415 0.19461316661149 ENSG00000159363 ATP13A2
ENST00000502418 0.469288714376508 0.20092809329612 0.133146659344522 ENSG00000159363 ATP13A2
ENST00000503552 0.179364269658455 0.0375181962330484 0.183206427995333 ENSG00000159363 ATP13A2
ENST00000463860 0.718588239281561 0.467005723028012 0.0746284695573197 ENSG00000159363 ATP13A2
ENST00000502860 0.460141232079324 0.193890651121283 0.143501401552912 ENSG00000159363 ATP13A2
ENST00000509392 0.863696654350991 0.695103792487296 0.0589389744608457 ENSG00000159363 ATP13A2
ENST00000506174 0.644587044135426 0.37165145527546 0.104037856405646 ENSG00000159363 ATP13A2
ENST00000510069 0.867981132945412 0.703266085953514 -0.0355461600181283 ENSG00000159363 ATP13A2
ENST00000511957 0.779492389850579 0.555082014627277 -0.0633453214216191 ENSG00000159363 ATP13A2
ENST00000508222 0.734136770981792 0.488823192277265 -0.0737761970680105 ENSG00000159363 ATP13A2
ENST00000509619 0.882658319119124 0.731181168905204 -0.0382023426204237 ENSG00000159363 ATP13A2
ENST00000375499 0.707558961858334 0.452577516560223 0.0602949881090885 ENSG00000117118 SDHB
ENST00000485092 0.798255360287983 0.584459613908388 0.057558030248511 ENSG00000117118 SDHB
ENST00000475049 0.828716125849748 0.634376741066287 0.0496448341310896 ENSG00000117118 SDHB
ENST00000485515 0.796568085946806 0.5819165293088 0.0451344560877291 ENSG00000117118 SDHB
ENST00000491274 0.782751947552883 0.559970017274332 0.0479620663283201 ENSG00000117118 SDHB
ENST00000475506 0.837201898257701 0.648441533465699 0.0413175451336251 ENSG00000117118 SDHB
ENST00000463045 0.757578283437353 0.522769095573652 0.057929586939672 ENSG00000117118 SDHB
ENST00000466613 0.763147418125945 0.531131948781696 0.062327089507627 ENSG00000117118 SDHB
ENST00000439577 0.205002437174089 0.0467406632367629 -0.2144808843561 ENSG00000227751 RP1-20B21.4
ENST00000375436 0.0024646391760308 8.43781415256051e-05 -0.247974822666306 ENSG00000179051 RCC2
ENST00000474892 0.124414018172607 0.0210140069170907 -0.216480929196222 ENSG00000179051 RCC2
ENST00000375433 0.00621103442106681 0.000286287109732352 -0.218034753686096 ENSG00000179051 RCC2
ENST00000583469 0.000952428093109742 2.50661763216442e-05 -0.614799379184229 ENSG00000266727 AC004824.1
ENST00000361221 0.366313793895947 0.126825199841969 0.112028726278575 ENSG00000074964 ARHGEF10L
ENST00000452522 0.366313793895947 0.126825199841969 0.112028726278575 ENSG00000074964 ARHGEF10L
ENST00000434513 0.389294061717485 0.141979324747316 0.114788176866013 ENSG00000074964 ARHGEF10L
ENST00000375415 0.439070615432084 0.17735987878671 0.102770223014515 ENSG00000074964 ARHGEF10L
ENST00000375420 0.559452249072333 0.279885122377056 0.102850144892044 ENSG00000074964 ARHGEF10L
ENST00000482892 0.960469798120559 0.896595762043631 -0.0241966561084011 ENSG00000074964 ARHGEF10L
ENST00000469726 0.736352161661572 0.492063921048135 0.051960725730577 ENSG00000074964 ARHGEF10L
ENST00000375408 0.72946174315902 0.482170034033527 0.0528772231819976 ENSG00000074964 ARHGEF10L
ENST00000167825 0.729364752155868 0.482061277011872 0.0528683687689118 ENSG00000074964 ARHGEF10L
ENST00000475356 0.711242686922338 0.457453983216646 0.0565259097546038 ENSG00000074964 ARHGEF10L
ENST00000482359 0.44525395492762 0.182150938038773 0.208542318663773 ENSG00000074964 ARHGEF10L
ENST00000466782 0.971554317796114 0.922651631833678 -0.0122659727049024 ENSG00000074964 ARHGEF10L
ENST00000495593 0.940062813807373 0.848721748323096 -0.0299007293133568 ENSG00000074964 ARHGEF10L
ENST00000494072 0.24999099835213 0.0654298507339359 -0.132106636050784 ENSG00000255275 RP13-279N23.2
ENST00000538309 0.884716286020446 0.735065712542452 -0.0292268946514095 ENSG00000159423 ALDH4A1
ENST00000538839 0.907543064699296 0.779325970971152 -0.0232656783224863 ENSG00000159423 ALDH4A1
ENST00000290597 0.907918238085966 0.780087235215152 -0.0232374732544896 ENSG00000159423 ALDH4A1
ENST00000375341 0.908776617717805 0.781799810425644 -0.0228328469799443 ENSG00000159423 ALDH4A1
ENST00000454547 0.760239213273126 0.526739306073685 -0.0997320111029374 ENSG00000159423 ALDH4A1
ENST00000432718 0.909044409249224 0.7823311004049 -0.0311094018040701 ENSG00000159423 ALDH4A1
ENST00000455833 0.393967620689569 0.145222483624917 -0.101592220793785 ENSG00000169991 IFFO2
ENST00000355609 0.746683931083446 0.507709813697035 -0.10566594109 ENSG00000169991 IFFO2
ENST00000416166 0.965481123826241 0.908973186597707 0.00971375848596967 ENSG00000169991 IFFO2
ENST00000606379 0.901723694269379 0.768173076339371 -0.0473537180930258 ENSG00000272084 RP5-1126H10.2
ENST00000375254 0.92885088455893 0.823971191570736 0.0128241100876555 ENSG00000127481 UBR4
ENST00000375226 0.92885088455893 0.824026510873652 0.0128199399868229 ENSG00000127481 UBR4
ENST00000375267 0.92885088455893 0.824026510873652 0.0128199399868229 ENSG00000127481 UBR4
ENST00000375217 0.92885088455893 0.824026510873652 0.0128199399868229 ENSG00000127481 UBR4
ENST00000375225 0.968869313292915 0.916678897745852 0.00989680599207187 ENSG00000127481 UBR4
ENST00000429347 0.77569356154778 0.54967712614249 -0.041606074283377 ENSG00000127481 UBR4
ENST00000375224 0.941814350854035 0.852691508909651 0.0135982472065282 ENSG00000127481 UBR4
ENST00000459947 0.931835678284861 0.83058904890539 0.0255180502996608 ENSG00000127481 UBR4
ENST00000486515 0.870708300588972 0.70863467702256 -0.0537482474009937 ENSG00000127481 UBR4
ENST00000543981 0.948266521381008 0.86765702591212 -0.0123757046374374 ENSG00000127481 UBR4
ENST00000492606 0.544872711507828 0.266258860493804 -0.154631780002904 ENSG00000127481 UBR4
ENST00000467272 0.863677364846747 0.695042952689009 -0.0379336897754195 ENSG00000127481 UBR4
ENST00000483922 0.970906144905231 0.921373842431556 0.0130812284349701 ENSG00000127481 UBR4
ENST00000494503 0.84257054996375 0.657913841194892 -0.052710788252038 ENSG00000127481 UBR4
ENST00000466969 0.915464058782071 0.795918566326186 -0.0349737255566616 ENSG00000127481 UBR4
ENST00000375218 0.972147574040213 0.924337176974915 -0.00788424517743929 ENSG00000127481 UBR4
ENST00000425413 0.998753115644576 0.997023824254627 0.000262793725020592 ENSG00000127481 UBR4
ENST00000417040 0.912584611184143 0.789902483288649 0.0178361395551816 ENSG00000127481 UBR4
ENST00000475973 0.720118407427625 0.468968317135956 -0.0835746867268556 ENSG00000127481 UBR4
ENST00000465036 0.603083538548531 0.324507234405374 0.140769841264349 ENSG00000127481 UBR4
ENST00000419533 0.895764616199312 0.756386461005613 0.0217601108242112 ENSG00000127481 UBR4
ENST00000497018 0.203171064175777 0.0460279292333335 0.319516932046343 ENSG00000127481 UBR4
ENST00000437898 0.869663051545987 0.706556948983927 -0.0241714693034168 ENSG00000230424 RP1-43E13.2
ENST00000477853 0.944509035411641 0.858580376089474 -0.0109364803166784 ENSG00000127463 EMC1
ENST00000480380 0.852118731456895 0.674965538032714 -0.0412453120603048 ENSG00000127463 EMC1
ENST00000375199 0.985258389876698 0.960658826983868 0.00307881543854864 ENSG00000127463 EMC1
ENST00000375208 0.895458125808505 0.755863599912933 0.0194080407584048 ENSG00000127463 EMC1
ENST00000461353 0.979458268919157 0.943771534168004 0.00848280316785257 ENSG00000127463 EMC1
ENST00000486405 0.746330440475943 0.506888604087666 -0.0790789879742018 ENSG00000127463 EMC1
ENST00000486238 0.93119748856868 0.829157037960888 -0.0318442381644414 ENSG00000127463 EMC1
ENST00000494770 0.805047674008828 0.594808124040749 0.0541127830907204 ENSG00000127463 EMC1
ENST00000462505 0.75327873977998 0.517042632673573 -0.0970463863096064 ENSG00000127463 EMC1
ENST00000496654 0.850883837538289 0.672785516596099 -0.0686362782857035 ENSG00000127463 EMC1
ENST00000467423 0.374020370477053 0.131802482527955 -0.17534031085389 ENSG00000127463 EMC1
ENST00000475079 0.801280762348253 0.588728555877759 0.053172627025188 ENSG00000127463 EMC1
ENST00000488681 0.919731459102955 0.805393974427664 0.025288859267716 ENSG00000127463 EMC1
ENST00000356068 0.944447118948413 0.858402050456446 0.0183605949415336 ENSG00000127463 EMC1
ENST00000330263 0.0104628476335777 0.000576872496433977 -0.245516548739046 ENSG00000053372 MRTO4
ENST00000493700 0.0214721991960368 0.00156013898716963 -0.325061962749759 ENSG00000053372 MRTO4
ENST00000479559 0.178987311458536 0.0373823231271837 -0.237798927526137 ENSG00000053372 MRTO4
ENST00000235835 0.928670056295693 0.823601338807576 -0.017167661234982 ENSG00000053371 AKR7A2
ENST00000330072 0.928289686446439 0.822476595083321 -0.0172090908344495 ENSG00000053371 AKR7A2
ENST00000489286 0.871332228926346 0.709676117965729 0.0306168014708799 ENSG00000053371 AKR7A2
ENST00000481966 0.945977091880489 0.862225336479101 0.0153673110892579 ENSG00000053371 AKR7A2
ENST00000492217 0.828602298378413 0.634079476444376 -0.0483610082069346 ENSG00000053371 AKR7A2
ENST00000375155 0.500570049796924 0.226292838473435 0.111795862657434 ENSG00000040487 PQLC2
ENST00000375153 0.500570049796924 0.226292838473435 0.111795862657434 ENSG00000040487 PQLC2
ENST00000469076 0.500570049796924 0.226292838473435 0.111795862657434 ENSG00000040487 PQLC2
ENST00000400548 0.500570049796924 0.226292838473435 0.111795862657434 ENSG00000040487 PQLC2
ENST00000497827 0.59972355964791 0.320689921288182 0.0940217564941695 ENSG00000040487 PQLC2
ENST00000432465 0.24924756371904 0.0651047013207288 0.233771493864649 ENSG00000040487 PQLC2
ENST00000401084 0.712969421467211 0.459555427455336 0.0382051773381224 ENSG00000077549 CAPZB
ENST00000264203 0.712969421467211 0.459555427455336 0.0382051773381224 ENSG00000077549 CAPZB
ENST00000375144 0.843279802954778 0.658924111696246 -0.0228837630578109 ENSG00000077549 CAPZB
ENST00000375142 0.712969421467211 0.459532511691996 0.0382040556459339 ENSG00000077549 CAPZB
ENST00000433834 0.71170617476951 0.45802995874393 0.039344806330053 ENSG00000077549 CAPZB
ENST00000264202 0.519127035597265 0.241788677101845 0.063822381293436 ENSG00000077549 CAPZB
ENST00000413711 0.450708813917385 0.186380736315327 0.0758607071783724 ENSG00000077549 CAPZB
ENST00000459967 0.472354636115151 0.203353513974772 0.0800268496669073 ENSG00000077549 CAPZB
ENST00000457768 0.724259866593174 0.475279901786119 -0.0481905645693843 ENSG00000077549 CAPZB
ENST00000489607 0.910635715797345 0.785461627942695 -0.018624137347011 ENSG00000077549 CAPZB
ENST00000482808 0.430405330741713 0.170841050830284 0.0980002411132664 ENSG00000077549 CAPZB
ENST00000602662 0.323356073396909 0.101895982360409 0.0898666296668069 ENSG00000270136 MINOS1-NBL1
ENST00000486890 0.790527870773113 0.572189955767228 0.0432014113489253 ENSG00000173436 MINOS1
ENST00000322753 0.706242836869619 0.450555396172387 0.0558186158004684 ENSG00000173436 MINOS1
ENST00000498067 0.848303806525846 0.668220528949689 0.0557002019490127 ENSG00000173436 MINOS1
ENST00000462646 0.81308647983221 0.608049753681876 0.0389677543003602 ENSG00000173436 MINOS1
ENST00000467029 0.745330725717265 0.505531783295949 0.0510897150747028 ENSG00000173436 MINOS1
ENST00000481464 0.742425448462805 0.500552416949449 0.0516592584515556 ENSG00000173436 MINOS1
ENST00000498642 0.743709356808382 0.502585067419833 0.0514869879051664 ENSG00000173436 MINOS1
ENST00000479642 0.789066137575704 0.569938217231236 0.0656677241475538 ENSG00000173436 MINOS1
ENST00000602293 0.47760163761806 0.207658878265118 0.0773684095164427 ENSG00000270136 MINOS1-NBL1
ENST00000602384 0.489356529160259 0.216973242165038 0.076697902638172 ENSG00000270136 MINOS1-NBL1
ENST00000602450 0.477584787033952 0.207643199042814 0.0773699148557254 ENSG00000270136 MINOS1-NBL1
ENST00000485362 0.745095991634684 0.5051901334563 0.0511042219305479 ENSG00000173436 MINOS1
ENST00000428975 0.532361756126963 0.254256216804077 0.0994976051613731 ENSG00000158747 NBL1
ENST00000289749 0.523320091942479 0.246184746469005 0.100025001362475 ENSG00000158747 NBL1
ENST00000451758 0.550098334596456 0.271147370466899 0.0954192470542971 ENSG00000158747 NBL1
ENST00000439664 0.508974015383545 0.233378973342977 0.106427354549202 ENSG00000158747 NBL1
ENST00000375136 0.294261693588462 0.0864913999815957 0.115003816788861 ENSG00000158747 NBL1
ENST00000548815 0.29659000653517 0.087754124184491 0.114588830660634 ENSG00000158747 NBL1
ENST00000425400 0.556004543501379 0.276888364618394 0.0943482876594472 ENSG00000158747 NBL1
ENST00000439278 0.712676989627252 0.45910461264209 0.0682806236980806 ENSG00000158747 NBL1
ENST00000427894 0.549026724897361 0.270007555257773 0.0939193062388862 ENSG00000158747 NBL1
ENST00000294543 0.0107611651995564 0.000602636543552616 0.265612186180549 ENSG00000162542 TMCO4
ENST00000375127 0.010422314293845 0.000573543997649133 0.267266293307794 ENSG00000162542 TMCO4
ENST00000489814 0.111696090050999 0.0177633943930103 0.253425690015904 ENSG00000162542 TMCO4
ENST00000375122 0.0107669315234039 0.0006031477708795 0.265616948189636 ENSG00000162542 TMCO4
ENST00000489135 0.0326459968349699 0.00277371785447569 0.23905806552267 ENSG00000162542 TMCO4
ENST00000496528 0.0255302844423782 0.00198897559439594 0.282442627552453 ENSG00000162542 TMCO4
ENST00000462171 0.00412636654518996 0.000165488185425648 0.390774828341662 ENSG00000162542 TMCO4
ENST00000488449 0.550874954626157 0.272048552206354 0.128651643674797 ENSG00000162542 TMCO4
ENST00000375120 0.202779531019718 0.0458708064392283 -0.159417348975772 ENSG00000169914 OTUD3
ENST00000466697 0.963932987478603 0.905762441613512 0.0179401698428389 ENSG00000169914 OTUD3
ENST00000375078 0.79237615480505 0.575329321058267 0.0483328144452936 ENSG00000162545 CAMK2N1
ENST00000489020 0.509666218366511 0.233883556829342 0.133521694494834 ENSG00000162545 CAMK2N1
ENST00000264198 0.376991168459085 0.133884529171968 0.129726033676804 ENSG00000090432 MUL1
ENST00000321556 0.0816758940939992 0.0108948807530048 0.151192075670453 ENSG00000158828 PINK1
ENST00000492302 0.1681101310164 0.0338293064137939 0.129409101841965 ENSG00000158828 PINK1
ENST00000451424 0.611939026417886 0.333852032428873 0.0501375218151393 ENSG00000117242 PINK1-AS
ENST00000400490 0.214793583123977 0.0507316766782529 0.125649740550177 ENSG00000158828 PINK1
ENST00000535128 0.266594672937247 0.0729763402899102 0.196116961521275 ENSG00000257033 AL391357.1
ENST00000602624 0.297684722170653 0.0883201193984165 -0.0737852361221674 ENSG00000244038 DDOST
ENST00000375048 0.298160652912992 0.0885604017038404 -0.0737841937224177 ENSG00000244038 DDOST
ENST00000415136 0.310459172030487 0.0949695272735993 -0.0728286325651459 ENSG00000244038 DDOST
ENST00000475210 0.980092859223768 0.946074517703899 -0.00631590530406653 ENSG00000244038 DDOST
ENST00000464364 0.367984755397328 0.128002252636045 -0.0824445848700421 ENSG00000244038 DDOST
ENST00000477229 0.152690807776051 0.0290253402075624 -0.120966837416959 ENSG00000244038 DDOST
ENST00000312239 0.559918883854061 0.280273990583075 -0.0707956433133744 ENSG00000127483 HP1BP3
ENST00000375003 0.365429351104593 0.126343981883478 -0.103832385109678 ENSG00000127483 HP1BP3
ENST00000413451 0.355968401244277 0.120347688442854 -0.161141021986313 ENSG00000203394 RP5-930J4.4
ENST00000488722 0.363533817982624 0.125116854951716 -0.122557981574636 ENSG00000127483 HP1BP3
ENST00000491748 0.681345246069501 0.419030166451814 -0.0752908044031801 ENSG00000127483 HP1BP3
ENST00000419948 0.708208699078334 0.453489234064471 -0.05310062180086 ENSG00000127483 HP1BP3
ENST00000438032 0.718558186201602 0.466959269785482 -0.0466728323273321 ENSG00000127483 HP1BP3
ENST00000424732 0.714916166302563 0.462184109199273 -0.0469558526711106 ENSG00000127483 HP1BP3
ENST00000417710 0.735454861359964 0.490839185160181 -0.0511174979907503 ENSG00000127483 HP1BP3
ENST00000487117 0.776482159383984 0.55080432510417 -0.047473527323461 ENSG00000127483 HP1BP3
ENST00000375000 0.866475241194992 0.699688891589079 -0.0281132567672285 ENSG00000127483 HP1BP3
ENST00000437575 0.994774447246517 0.986177614212653 0.00123182752384245 ENSG00000127483 HP1BP3
ENST00000419490 0.970536414563633 0.92064105728831 -0.00725338683099998 ENSG00000127483 HP1BP3
ENST00000414993 0.958029665446821 0.890396649932395 -0.0100405890753716 ENSG00000127483 HP1BP3
ENST00000443615 0.963880801392998 0.905620610765318 -0.00914065544675887 ENSG00000127483 HP1BP3
ENST00000264211 0.798899774603491 0.585514094084183 -0.0349263274070318 ENSG00000075151 EIF4G3
ENST00000400422 0.996618438387192 0.991344316062314 0.000832290968429197 ENSG00000075151 EIF4G3
ENST00000602326 0.996618438387192 0.991344316062314 0.000832290968429197 ENSG00000075151 EIF4G3
ENST00000374935 0.806181405685128 0.596597504591051 -0.0338511335293256 ENSG00000075151 EIF4G3
ENST00000537738 0.617532221957023 0.340370390013127 -0.0646243158487017 ENSG00000075151 EIF4G3
ENST00000374937 0.845923700033437 0.663327738198263 -0.0278858705886757 ENSG00000075151 EIF4G3
ENST00000536266 0.844801591444568 0.661355480623318 -0.0269639418686556 ENSG00000075151 EIF4G3
ENST00000435383 0.771065193126473 0.543363111259646 -0.0626499735072656 ENSG00000075151 EIF4G3
ENST00000496705 0.716491098020416 0.46418330756016 -0.0725750187839073 ENSG00000075151 EIF4G3
ENST00000374933 0.966622103114682 0.911331900421334 0.00943400255190909 ENSG00000075151 EIF4G3
ENST00000544689 0.89891318384086 0.762659442473512 0.0252675332667568 ENSG00000075151 EIF4G3
ENST00000485722 0.622442441920098 0.345730959065271 0.150906096671628 ENSG00000075151 EIF4G3
ENST00000356916 0.890303789963933 0.745779401924012 0.0333014419862211 ENSG00000075151 EIF4G3
ENST00000374927 0.883181431766549 0.732024241580477 0.0293844132481858 ENSG00000075151 EIF4G3
ENST00000438975 0.923723906365099 0.813288115177987 0.0251898636189929 ENSG00000075151 EIF4G3
ENST00000411888 0.858117403108838 0.684480529766634 0.0430495033949958 ENSG00000075151 EIF4G3
ENST00000476088 0.182319969453785 0.0384569103510537 -0.289345748065377 ENSG00000075151 EIF4G3
ENST00000463775 0.486181123475207 0.214420320150348 0.172596480226036 ENSG00000075151 EIF4G3
ENST00000415912 0.635201479218398 0.360976671058964 -0.0718651751192305 ENSG00000117298 ECE1
ENST00000357071 0.385958596536532 0.139771360104468 -0.12542413538986 ENSG00000117298 ECE1
ENST00000531334 0.44231579493715 0.179906513180596 -0.207225094328857 ENSG00000117298 ECE1
ENST00000374893 0.687792846265573 0.427278214523375 -0.0710193571298751 ENSG00000117298 ECE1
ENST00000436918 0.682238932639933 0.420022452666252 -0.072491716027374 ENSG00000117298 ECE1
ENST00000264205 0.701246062591693 0.444272835177234 -0.0688744290763213 ENSG00000117298 ECE1
ENST00000526194 0.762547125457172 0.53025418470089 -0.0619661730750552 ENSG00000117298 ECE1
ENST00000470394 0.679314165453963 0.416078711015206 -0.127371397302415 ENSG00000117298 ECE1
ENST00000528294 0.977805177009755 0.939390380859204 0.00998402757076369 ENSG00000117298 ECE1
ENST00000473505 0.811983263668316 0.606410297745593 -0.0704335602167907 ENSG00000117298 ECE1
ENST00000481130 0.746358237913507 0.506997569173872 0.0904325956177446 ENSG00000117298 ECE1
ENST00000527991 0.644204115201802 0.37122051631113 0.126099339536115 ENSG00000117298 ECE1
ENST00000463334 0.790765100076866 0.57274227711134 0.0623363163826812 ENSG00000117298 ECE1
ENST00000454000 0.0755613336601546 0.00966825616820761 0.237172354866291 ENSG00000142794 NBPF3
ENST00000475869 0.722991573692781 0.473335261761222 0.119809285198756 ENSG00000142794 NBPF3
ENST00000318220 0.0456809671828369 0.00454792367081979 0.2485233165036 ENSG00000142794 NBPF3
ENST00000478653 0.318513688202646 0.0992126061280945 0.219383882134608 ENSG00000142794 NBPF3
ENST00000318249 0.0456809671828369 0.00454792367081979 0.2485233165036 ENSG00000142794 NBPF3
ENST00000485941 0.797512196480904 0.583382385971965 0.0842555842419742 ENSG00000142794 NBPF3
ENST00000342104 0.0456809671828369 0.00454792367081979 0.2485233165036 ENSG00000142794 NBPF3
ENST00000486229 0.054033947965893 0.00583366355779419 0.273261353925369 ENSG00000142794 NBPF3
ENST00000434838 0.106452430324745 0.0164788961667052 0.229239620677359 ENSG00000142794 NBPF3
ENST00000467103 0.722909316826317 0.47319884571481 0.122217490727226 ENSG00000142794 NBPF3
ENST00000469876 0.86150498322941 0.690829608824549 0.0695357177848765 ENSG00000142794 NBPF3
ENST00000477050 0.96686797602922 0.912368797193131 0.0204108754004907 ENSG00000142794 NBPF3
ENST00000374761 0.00706595862869546 0.000339847858835061 0.471923750150645 ENSG00000076864 RAP1GAP
ENST00000290101 0.00453478239304274 0.000187292005092395 0.460648772382329 ENSG00000076864 RAP1GAP
ENST00000374763 0.00622652728720198 0.000287055676254898 0.474817800534148 ENSG00000076864 RAP1GAP
ENST00000471600 0.00453478239304274 0.000187292005092395 0.460648772382329 ENSG00000076864 RAP1GAP
ENST00000374765 0.00236865535951102 7.9766444750793e-05 0.466139556250884 ENSG00000076864 RAP1GAP
ENST00000495204 0.00236865535951102 7.9766444750793e-05 0.466139556250884 ENSG00000076864 RAP1GAP
ENST00000542643 0.00236865535951102 7.9766444750793e-05 0.466139556250884 ENSG00000076864 RAP1GAP
ENST00000359708 0.0522141520302547 0.00555633842804005 0.493198079403104 ENSG00000076864 RAP1GAP
ENST00000374757 0.0811896277107981 0.0108023277129972 0.459054057275024 ENSG00000076864 RAP1GAP
ENST00000317967 0.066123127636105 0.00795466631883081 0.457684893030678 ENSG00000076864 RAP1GAP
ENST00000482984 0.0686562006645433 0.00841138737314458 0.475222364361671 ENSG00000076864 RAP1GAP
ENST00000464457 0.227263306676545 0.0557564725252933 0.352835123551311 ENSG00000076864 RAP1GAP
ENST00000400301 0.0873087715324021 0.0121684858614265 0.133028899271447 ENSG00000090686 USP48
ENST00000308271 0.0902806195078392 0.0128606056200672 0.132442929082102 ENSG00000090686 USP48
ENST00000374732 0.265095922243935 0.0722570792081227 0.113654268958942 ENSG00000090686 USP48
ENST00000479177 0.379471053562534 0.135706438848842 0.193716353694773 ENSG00000090686 USP48
ENST00000529637 0.0970949384761596 0.0143262453407925 0.133366512445665 ENSG00000090686 USP48
ENST00000464577 0.432707297912477 0.172481279880586 0.116441128322024 ENSG00000090686 USP48
ENST00000471752 0.318898170438347 0.0994271817481424 0.174787611442958 ENSG00000090686 USP48
ENST00000487880 0.527159022984646 0.249897832776245 0.103480075319141 ENSG00000090686 USP48
ENST00000526044 0.632122079316671 0.357460876246523 0.0761629360635303 ENSG00000090686 USP48
ENST00000534705 0.600066316454818 0.321068889037939 0.0814719549054642 ENSG00000090686 USP48
ENST00000421625 0.0635815558838133 0.00747094556252583 0.155328538564289 ENSG00000090686 USP48
ENST00000374730 0.281582516943802 0.0800806839757452 0.146025339660173 ENSG00000090686 USP48
ENST00000527823 0.274323051417127 0.0765840008437916 0.165194256729 ENSG00000090686 USP48
ENST00000532737 0.130906874627118 0.0227769751299825 0.179395253081129 ENSG00000090686 USP48
ENST00000489108 0.060745582677116 0.00695290045613021 0.229813561557122 ENSG00000090686 USP48
ENST00000344642 0.128177775791826 0.0220370638090564 -0.273179400838078 ENSG00000187942 LDLRAD2
ENST00000543870 0.0798717655395135 0.0105264079265971 -0.316469594424664 ENSG00000187942 LDLRAD2
ENST00000486901 0.361282521140705 0.123737407397987 -0.191123379299157 ENSG00000142798 HSPG2
ENST00000374695 0.551319174051989 0.272460205925214 -0.0871571098885019 ENSG00000142798 HSPG2
ENST00000481644 0.166093973448252 0.0331461726034066 -0.333275327116893 ENSG00000142798 HSPG2
ENST00000469378 0.992777165237731 0.980802880712121 -0.00415050989647254 ENSG00000142798 HSPG2
ENST00000426143 0.526437888156602 0.249060454386495 -0.179028049971408 ENSG00000142798 HSPG2
ENST00000471322 0.280745333187032 0.0797124762646997 -0.321997222975062 ENSG00000142798 HSPG2
ENST00000374676 0.0791900030112292 0.0103901605105197 -0.398922186718258 ENSG00000142798 HSPG2
ENST00000453796 0.98589418865332 0.962330311847562 -0.00752238802441969 ENSG00000142798 HSPG2
ENST00000430507 0.996980845839869 0.992386920944092 -0.0010167615034174 ENSG00000142798 HSPG2
ENST00000493940 0.656375121630803 0.386628861307279 -0.120868143581346 ENSG00000142798 HSPG2
ENST00000427897 0.526530658026089 0.249164501412984 -0.183772839942739 ENSG00000142798 HSPG2
ENST00000498495 0.873587315966847 0.714282338610983 0.0655728520648055 ENSG00000142798 HSPG2
ENST00000480900 0.95344314237072 0.879473910926436 -0.0261696833024566 ENSG00000142798 HSPG2
ENST00000412328 0.74250971538379 0.500758772179964 -0.066003509193571 ENSG00000142798 HSPG2
ENST00000374673 0.435013720992805 0.174146238759386 -0.180638241010137 ENSG00000142798 HSPG2
ENST00000439717 0.930773227022211 0.828390618947931 -0.0248098545728572 ENSG00000142798 HSPG2
ENST00000434233 0.28198467812465 0.0802542375431319 -0.187781457312002 ENSG00000218510 LINC00339
ENST00000420503 0.310946656454026 0.0952112783719173 -0.179678734088246 ENSG00000218510 LINC00339
ENST00000404210 0.315057274777758 0.0973525320148019 -0.178574817467342 ENSG00000218510 LINC00339
ENST00000416769 0.315057274777758 0.0973525320148019 -0.178574817467342 ENSG00000218510 LINC00339
ENST00000452322 0.361228890190265 0.123696431503793 -0.215232767312322 ENSG00000218510 LINC00339
ENST00000400259 0.164902804382165 0.0327729092317212 -0.1023615259407 ENSG00000070831 CDC42
ENST00000344548 0.165395497393294 0.0329079784468545 -0.102359674752079 ENSG00000070831 CDC42
ENST00000315554 0.114672184955113 0.018512168055398 -0.112664700939716 ENSG00000070831 CDC42
ENST00000498236 0.101284523308562 0.0153067127088327 -0.11427875963465 ENSG00000070831 CDC42
ENST00000421089 0.107157924887149 0.0166422521620898 -0.111514147799386 ENSG00000070831 CDC42
ENST00000411827 0.0443351903010569 0.00434405587158822 -0.138198170368037 ENSG00000070831 CDC42
ENST00000431803 0.708208699078334 0.453517497839038 0.124241885530402 ENSG00000230068 CDC42-IT1
ENST00000290167 0.944509035411641 0.858646852811348 0.0305730255299434 ENSG00000162552 WNT4
ENST00000542383 0.654957739202131 0.384928730055227 0.157750014636341 ENSG00000162552 WNT4
ENST00000404138 0.1203171282784 0.0199853425879778 -0.148205917558961 ENSG00000184677 ZBTB40
ENST00000400239 0.431624138199781 0.171650154400161 -0.128788776535913 ENSG00000184677 ZBTB40
ENST00000375647 0.12033738043766 0.0199907046443126 -0.148206782645429 ENSG00000184677 ZBTB40
ENST00000374651 0.121138691504845 0.0201864273999066 -0.163768510977613 ENSG00000184677 ZBTB40
ENST00000356634 0.0749952365955141 0.00955712984046545 -0.137219632312228 ENSG00000004487 KDM1A
ENST00000400181 0.0749952365955141 0.00955712984046545 -0.137219632312228 ENSG00000004487 KDM1A
ENST00000542151 0.0749952365955141 0.00955712984046545 -0.137219632312228 ENSG00000004487 KDM1A
ENST00000427154 0.0879000375260931 0.0122862507089071 -0.126934451617779 ENSG00000240553 RP1-184J9.2
ENST00000481879 0.821586005243678 0.62211448037281 0.0710714321326007 ENSG00000004487 KDM1A
ENST00000465864 0.117026732964534 0.0190904900965328 -0.222151880581048 ENSG00000004487 KDM1A
ENST00000494920 0.0693955882322281 0.0085364674886341 -0.228468684102844 ENSG00000004487 KDM1A
ENST00000602503 0.275853571928416 0.077329700977738 -0.173180671932716 ENSG00000004487 KDM1A
ENST00000374623 0.126456243642384 0.0215926637238475 -0.150539393985909 ENSG00000169641 LUZP1
ENST00000418342 0.211988854670114 0.0495663566059658 -0.08854766528466 ENSG00000169641 LUZP1
ENST00000302291 0.218188397685726 0.052029027296507 -0.0871836420723131 ENSG00000169641 LUZP1
ENST00000314174 0.312117609828376 0.0957843838078238 -0.089417497847638 ENSG00000169641 LUZP1
ENST00000471849 0.72838776095837 0.48098879262831 -0.0473411030375466 ENSG00000169641 LUZP1
ENST00000475164 0.822556562540469 0.624169202536913 -0.0460945834575423 ENSG00000169641 LUZP1
ENST00000566551 0.861492701541722 0.690723460506807 0.0595074318418236 ENSG00000261326 RP5-1057J7.6
ENST00000464516 0.692035727249573 0.432529137630263 -0.100578919256206 ENSG00000125944 HNRNPR
ENST00000478691 0.0538190595627482 0.00580147389471381 -0.11239302806397 ENSG00000125944 HNRNPR
ENST00000374616 0.0521707596272143 0.00554851802357728 -0.117981643705227 ENSG00000125944 HNRNPR
ENST00000476660 0.193231102523812 0.0423095935997002 -0.130312505526735 ENSG00000125944 HNRNPR
ENST00000374612 0.0521707596272143 0.00554851802357728 -0.117981643705227 ENSG00000125944 HNRNPR
ENST00000302271 0.0519799512553535 0.00551913399626166 -0.11798426130769 ENSG00000125944 HNRNPR
ENST00000427764 0.0570286263918107 0.00632422862414872 -0.113315888179918 ENSG00000125944 HNRNPR
ENST00000606561 0.060831854407337 0.00696862658157592 -0.113092954847587 ENSG00000125944 HNRNPR
ENST00000426846 0.0668386298111077 0.00807347290088611 -0.110872575903665 ENSG00000125944 HNRNPR
ENST00000463552 0.0375692870610504 0.00338486611508025 -0.12794898440259 ENSG00000125944 HNRNPR
ENST00000470941 0.136582816892453 0.0243162919777313 -0.10964626554385 ENSG00000125944 HNRNPR
ENST00000476451 0.0838960910797912 0.011370325438428 -0.12135593384455 ENSG00000125944 HNRNPR
ENST00000490652 0.382185655658819 0.137521021469055 -0.114530844049752 ENSG00000125944 HNRNPR
ENST00000314011 0.655449493944745 0.385417090822163 0.0818160617885238 ENSG00000125945 ZNF436
ENST00000374608 0.631164707304522 0.356420295540134 0.0891049927459008 ENSG00000125945 ZNF436
ENST00000458053 0.97677569099865 0.936158732923976 0.0151778735653857 ENSG00000249087 C1orf213
ENST00000450454 0.855361168049449 0.68027224127142 0.0581816675438509 ENSG00000204219 TCEA3
ENST00000374601 0.50077630029707 0.22649776401526 0.198684470884275 ENSG00000204219 TCEA3
ENST00000495646 0.304428141220183 0.0918196057787182 0.220770857904998 ENSG00000088280 ASAP3
ENST00000336689 0.202225131152809 0.0455751482669774 0.185729337345563 ENSG00000088280 ASAP3
ENST00000465372 0.524240307746977 0.246978731189603 0.185675699200688 ENSG00000088280 ASAP3
ENST00000492982 0.233678689183289 0.0583282279222404 0.178040789639913 ENSG00000088280 ASAP3
ENST00000437606 0.240515259524763 0.0611998865082556 0.179283697511802 ENSG00000088280 ASAP3
ENST00000484418 0.303670174421802 0.0914582176315971 0.263238736369413 ENSG00000088280 ASAP3
ENST00000475814 0.590465935507501 0.3111647822263 0.152531034851227 ENSG00000088280 ASAP3
ENST00000530874 0.64913828674405 0.377443076054264 0.160854156280714 ENSG00000088280 ASAP3
ENST00000478858 0.603699335315865 0.32516511616847 0.109647162710016 ENSG00000088280 ASAP3
ENST00000608765 0.532048374213966 0.253943704367736 0.1482662723445 ENSG00000088280 ASAP3
ENST00000449467 0.85177439103508 0.674101451540154 0.0625899944186659 ENSG00000088280 ASAP3
ENST00000361729 1.96923525467601e-10 2.10088497285185e-13 -0.819321647598365 ENSG00000007968 E2F2
ENST00000374561 0.815095125909781 0.61104466677956 0.0932028492671813 ENSG00000117318 ID3
ENST00000463312 0.922178678280309 0.810223896602718 0.0468058868085208 ENSG00000117318 ID3
ENST00000486541 0.844691411034832 0.661157263074686 0.0805720977073045 ENSG00000117318 ID3
ENST00000374550 0.88088001065028 0.728016238838916 -0.0257713798735154 ENSG00000142676 RPL11
ENST00000467075 0.955056676696909 0.883406165814287 -0.008747822841388 ENSG00000142676 RPL11
ENST00000482370 0.879813338470116 0.726270119582895 -0.0259467663384602 ENSG00000142676 RPL11
ENST00000443624 0.890916427087894 0.746895780232515 -0.0240067560986543 ENSG00000142676 RPL11
ENST00000458455 0.880023448715167 0.726612863693639 -0.0259346436268765 ENSG00000142676 RPL11
ENST00000418390 0.0456609127008082 0.00453993771508189 -0.142682048874138 ENSG00000011007 TCEB3
ENST00000609199 0.0921679276074485 0.0132470994548207 -0.132067233142105 ENSG00000011007 TCEB3
ENST00000487554 0.899731339300055 0.764372343529707 -0.0249555757313742 ENSG00000011007 TCEB3
ENST00000427796 0.2793469289675 0.0790271741421677 -0.132668175528886 ENSG00000236810 RP5-886K2.3
ENST00000246151 0.93614656365796 0.839385892345483 -0.0147905480609783 ENSG00000057757 PITHD1
ENST00000415372 0.937407057835803 0.842597179900947 -0.0223586209232296 ENSG00000057757 PITHD1
ENST00000374524 0.847433856734696 0.665989536357484 -0.0357976703126771 ENSG00000057757 PITHD1
ENST00000374514 0.0058637014142747 0.000265765068691231 -0.215038763262 ENSG00000011009 LYPLA2
ENST00000400061 0.00583277314608752 0.000263505407980454 -0.215452787757596 ENSG00000011009 LYPLA2
ENST00000420982 0.00289817571090597 0.000104010433453352 -0.245857242837766 ENSG00000011009 LYPLA2
ENST00000374505 0.00392135842515195 0.000154515684174148 -0.233993333527109 ENSG00000011009 LYPLA2
ENST00000495365 0.00666145736928855 0.000315087428713058 -0.219381869747054 ENSG00000011009 LYPLA2
ENST00000374503 0.00844575058373078 0.000431020947109027 -0.21549726584396 ENSG00000011009 LYPLA2
ENST00000374502 0.00704119601575025 0.000338282811512674 -0.218511538948582 ENSG00000011009 LYPLA2
ENST00000492577 0.00658279153388443 0.000310356506555855 -0.22945167450725 ENSG00000011009 LYPLA2
ENST00000421070 0.000567922210560055 1.31656838808509e-05 -0.304515518227907 ENSG00000011009 LYPLA2
ENST00000374501 0.568223336546146 0.288253281241559 -0.0754075876743221 ENSG00000011009 LYPLA2
ENST00000472213 0.948059730777121 0.866827189998536 -0.0135947320975676 ENSG00000011009 LYPLA2
ENST00000481736 0.00269424615492644 9.47925157873448e-05 -0.30487490247168 ENSG00000117308 GALE
ENST00000374497 0.0027168206434486 9.60604782391259e-05 -0.310207569010083 ENSG00000117308 GALE
ENST00000456977 0.0990655267185985 0.0147941293298644 -0.287702831617506 ENSG00000117308 GALE
ENST00000459934 0.00281035246099425 0.000100268794900586 -0.303975090886554 ENSG00000117308 GALE
ENST00000469556 0.354358104445811 0.119373330921831 -0.199749616904219 ENSG00000117308 GALE
ENST00000429356 0.00758988277468769 0.00037223533402064 -0.304829810925834 ENSG00000117308 GALE
ENST00000418277 0.0157312571137066 0.00101130008087515 -0.264073231656094 ENSG00000117308 GALE
ENST00000470949 0.00764705414164711 0.0003758847883342 -0.331952765400238 ENSG00000117308 GALE
ENST00000425913 0.00782384103547392 0.000387824622989243 -0.303601131736969 ENSG00000117308 GALE
ENST00000445705 0.0058004655772436 0.000261681622255255 -0.340916133378702 ENSG00000117308 GALE
ENST00000467493 0.0105974782224849 0.000587709995097896 -0.327528346688026 ENSG00000117308 GALE
ENST00000486382 0.0187882513917809 0.00129810574264845 -0.318219443109434 ENSG00000117308 GALE
ENST00000470383 0.0679317679112271 0.0082690762041387 -0.244647839479584 ENSG00000117308 GALE
ENST00000466250 0.0714148447630229 0.00890226585717189 -0.242378650689438 ENSG00000117308 GALE
ENST00000467070 0.0469089755220739 0.00473171293469566 -0.275616184737482 ENSG00000117308 GALE
ENST00000374490 0.00546638433493275 0.000240586877335635 0.279175633893353 ENSG00000117305 HMGCL
ENST00000374487 0.0051860116672648 0.000223978976419127 0.281248532921991 ENSG00000117305 HMGCL
ENST00000374483 0.0051860116672648 0.000223978976419127 0.281248532921991 ENSG00000117305 HMGCL
ENST00000436439 0.00546638433493275 0.000240586877335635 0.279175633893353 ENSG00000117305 HMGCL
ENST00000235958 0.00549609257806985 0.000242807570324069 0.279168451443526 ENSG00000117305 HMGCL
ENST00000509389 0.0104749184531706 0.000577629624989669 0.274134641771717 ENSG00000117305 HMGCL
ENST00000496907 0.141515621796764 0.0257909761170596 0.263993639937255 ENSG00000117305 HMGCL
ENST00000513148 0.0109162810707369 0.000613327846438585 0.314031497163002 ENSG00000117305 HMGCL
ENST00000479458 0.504811651041789 0.229841488550057 0.175411023734954 ENSG00000117305 HMGCL
ENST00000498698 0.431952717766439 0.17194691850255 0.183511588160026 ENSG00000117305 HMGCL
ENST00000374479 0.991401305101539 0.977790181416441 0.00302308887400378 ENSG00000179163 FUCA1
ENST00000471915 0.940134746079042 0.848977160924043 0.0132756824628874 ENSG00000189266 PNRC2
ENST00000334351 0.959539274587852 0.894416681632479 0.00893503183049972 ENSG00000189266 PNRC2
ENST00000374468 0.953122657164109 0.878514480962183 0.0104469410964425 ENSG00000189266 PNRC2
ENST00000579103 0.436361470609434 0.175204730208842 0.12814652769377 ENSG00000189266 PNRC2
ENST00000344989 0.00778095422725085 0.000384505901256566 -0.222492016320217 ENSG00000188529 SRSF10
ENST00000453840 0.00795395663183996 0.000396532786131954 -0.222695977021098 ENSG00000188529 SRSF10
ENST00000341154 0.00811698970256987 0.000407641745982762 -0.222509745537519 ENSG00000188529 SRSF10
ENST00000484146 0.00812747289370802 0.000408390357639975 -0.224138709798655 ENSG00000188529 SRSF10
ENST00000473858 0.0080094206610351 0.000400628622982124 -0.224174782887419 ENSG00000188529 SRSF10
ENST00000374452 0.00798754199941132 0.000399394562132254 -0.224177708680131 ENSG00000188529 SRSF10
ENST00000374453 0.00809333712603983 0.000405987458543009 -0.224296362395168 ENSG00000188529 SRSF10
ENST00000343255 0.00792311842906218 0.000394579681286425 -0.222003462429939 ENSG00000188529 SRSF10
ENST00000492112 0.00798212962681504 0.000398417542073356 -0.221998964926355 ENSG00000188529 SRSF10
ENST00000485841 0.0331689593233637 0.00283439351587522 -0.191696268627184 ENSG00000188529 SRSF10
ENST00000338597 0.030826829378698 0.00256443205701153 -0.199211922056029 ENSG00000188529 SRSF10
ENST00000495785 0.00654128862306469 0.000307345986305634 -0.227813439689823 ENSG00000188529 SRSF10
ENST00000473754 0.0976430499650505 0.014475472222968 -0.172687997916971 ENSG00000188529 SRSF10
ENST00000485292 0.145961911664686 0.027131736319001 -0.22394953797017 ENSG00000188529 SRSF10
ENST00000469303 0.310754657578623 0.0951175113743899 -0.182135198612063 ENSG00000188529 SRSF10
ENST00000327535 0.580865911674177 0.30132593775817 0.103588200103902 ENSG00000185436 IFNLR1
ENST00000327575 0.429681569124646 0.170347108721393 0.144846543768957 ENSG00000185436 IFNLR1
ENST00000374421 0.401568098192217 0.150102998183082 0.151014847180482 ENSG00000185436 IFNLR1
ENST00000374419 0.393576226493686 0.144950866643418 0.166708359325263 ENSG00000185436 IFNLR1
ENST00000374418 0.419930592404616 0.163422422751805 0.166111815714158 ENSG00000185436 IFNLR1
ENST00000350501 0.730696488298675 0.483909450204521 -0.0905674783697243 ENSG00000158055 GRHL3
ENST00000374409 0.673215345941222 0.408067814431042 -0.0692461495467708 ENSG00000001460 STPG1
ENST00000440416 0.687191244518345 0.426579036489901 -0.0691786113793504 ENSG00000001460 STPG1
ENST00000003583 0.721796334859369 0.471561376006324 -0.0607891389134914 ENSG00000001460 STPG1
ENST00000468303 0.598245755232403 0.319073121921905 -0.0782144539249699 ENSG00000001460 STPG1
ENST00000337248 0.729506931160249 0.482283749170758 -0.0591496687501103 ENSG00000001460 STPG1
ENST00000497384 0.795420082824205 0.579809086071973 -0.0689448916024874 ENSG00000001460 STPG1
ENST00000438866 0.304762937488994 0.0919792161388453 -0.283788133814096 ENSG00000001460 STPG1
ENST00000435187 0.834300022669427 0.644001897746037 -0.0717441599824549 ENSG00000001460 STPG1
ENST00000483261 0.338685273191424 0.110656048119372 -0.301067071247976 ENSG00000001460 STPG1
ENST00000498488 0.438430016334798 0.176879696051216 -0.148542432797814 ENSG00000001460 STPG1
ENST00000483528 0.836609598875739 0.647343203342765 -0.0585035643155858 ENSG00000001460 STPG1
ENST00000475760 0.769748311428791 0.541304271436921 -0.0880639489451531 ENSG00000001460 STPG1
ENST00000374399 0.671168731219823 0.405717925367788 0.0600694538298755 ENSG00000001461 NIPAL3
ENST00000003912 0.780578342789385 0.55646517918654 -0.037997691170431 ENSG00000001461 NIPAL3
ENST00000488155 0.825518436616176 0.628773310523983 -0.0503149930274848 ENSG00000001461 NIPAL3
ENST00000358028 0.597926556558947 0.318578699353592 0.0762108784308635 ENSG00000001461 NIPAL3
ENST00000339255 0.705865780301889 0.450104785095656 0.0556189113331282 ENSG00000001461 NIPAL3
ENST00000475663 0.757731524211208 0.523000736356003 -0.0661249934848458 ENSG00000001461 NIPAL3
ENST00000428131 0.352736940478939 0.118518748319027 0.141877749576568 ENSG00000001461 NIPAL3
ENST00000432012 0.719678827390892 0.468421031189774 -0.0937087997794001 ENSG00000001461 NIPAL3
ENST00000374395 0.013142075560872 0.00079423623104531 0.197925184915695 ENSG00000117602 RCAN3
ENST00000436717 0.0169278073173728 0.00112324080210069 0.206173548146384 ENSG00000117602 RCAN3
ENST00000425530 0.343317936218963 0.113353947649127 0.190085000794896 ENSG00000117602 RCAN3
ENST00000412742 0.125047794807328 0.0211822905269796 0.188199252726154 ENSG00000117602 RCAN3
ENST00000538532 0.0807080541863994 0.0107022599246431 0.209656342674711 ENSG00000117602 RCAN3
ENST00000374393 0.10865845324008 0.0170149702432784 0.207319157738453 ENSG00000117602 RCAN3
ENST00000482807 0.810675029897603 0.604419505926909 0.0590837139082254 ENSG00000117602 RCAN3
ENST00000577528 0.306386825328121 0.0929323578715132 0.175724521382163 ENSG00000264443 RP4-594I10.3
ENST00000478890 0.00806223505646278 0.000403763894612062 -0.248485871615054 ENSG00000133226 SRRM1
ENST00000593639 0.011594461866684 0.00067003883581837 -0.245281068186804 ENSG00000133226 SRRM1
ENST00000323848 0.00102195627996322 2.74516757926064e-05 -0.220791938475186 ENSG00000133226 SRRM1
ENST00000466910 0.0399164685357285 0.0037059433032559 -0.249558702638246 ENSG00000133226 SRRM1
ENST00000468822 0.00244164469634521 8.31376825536356e-05 -0.249317005000157 ENSG00000133226 SRRM1
ENST00000447431 0.000890939503561748 2.30486532107547e-05 -0.220207089657191 ENSG00000133226 SRRM1
ENST00000600523 0.0345691884128913 0.0030102748302704 -0.223865790569275 ENSG00000133226 SRRM1
ENST00000462710 0.00395686882306529 0.000156489341620126 -0.260532406726185 ENSG00000133226 SRRM1
ENST00000374389 0.000792089726278685 1.97905830984505e-05 -0.223723473647741 ENSG00000133226 SRRM1
ENST00000490543 0.00398412826692321 0.000157860042651647 -0.260522710628832 ENSG00000133226 SRRM1
ENST00000479034 0.000374817274731966 7.76478618197742e-06 -0.232434352561007 ENSG00000133226 SRRM1
ENST00000596378 0.000419173300535126 9.02969085903401e-06 -0.232672654764273 ENSG00000133226 SRRM1
ENST00000494934 0.0165108079710505 0.00108373157824936 -0.27455065233507 ENSG00000133226 SRRM1
ENST00000495561 0.0645322804349621 0.00766349770445156 -0.259674640146207 ENSG00000133226 SRRM1
ENST00000537199 0.00216854724501982 7.14834267381886e-05 -0.270521473243253 ENSG00000133226 SRRM1
ENST00000485441 0.0441827137385876 0.0043238482171675 -0.268540936776326 ENSG00000133226 SRRM1
ENST00000470243 0.0737401012993874 0.0093210892770989 -0.260917625410869 ENSG00000133226 SRRM1
ENST00000496882 0.0503298076367501 0.00525282020151819 -0.24431430117125 ENSG00000133226 SRRM1
ENST00000461768 0.0286882998264659 0.00232550770014085 -0.252422713490434 ENSG00000133226 SRRM1
ENST00000485541 0.0365724490081767 0.00325315859657359 -0.277200272592279 ENSG00000133226 SRRM1
ENST00000488317 0.174809372611878 0.0360186162113062 -0.222464822767003 ENSG00000133226 SRRM1
ENST00000489130 0.675452031195517 0.4109947377434 -0.122231678362058 ENSG00000133226 SRRM1
ENST00000474843 0.75365161175725 0.517630895696451 -0.0772285700586819 ENSG00000133226 SRRM1
ENST00000374379 0.95778788947205 0.889638504154304 0.00762004146134423 ENSG00000169504 CLIC4
ENST00000497755 0.512802475416275 0.236685999343679 0.112639028801584 ENSG00000169504 CLIC4
ENST00000488683 0.958258959476364 0.891167481935072 0.00751750070754298 ENSG00000169504 CLIC4
ENST00000489758 0.562807017693539 0.283000560809881 0.106588431822554 ENSG00000169504 CLIC4
ENST00000399916 0.666273306664942 0.39972295737245 0.0494073605113352 ENSG00000020633 RUNX3
ENST00000308873 0.713121519327768 0.459793309410731 0.0442251926953394 ENSG00000020633 RUNX3
ENST00000338888 0.367500158129911 0.127663362176649 0.104499540814942 ENSG00000020633 RUNX3
ENST00000540420 0.48654905231051 0.214688358979266 0.0997371032314886 ENSG00000020633 RUNX3
ENST00000496967 0.480161907635562 0.209425823311472 0.103763280272779 ENSG00000020633 RUNX3
ENST00000479341 0.600375558085254 0.321396880425912 0.116593569224129 ENSG00000020633 RUNX3
ENST00000236273 0.214709465614706 0.0506958828470217 0.106452802499306 ENSG00000117614 SYF2
ENST00000354361 0.243709472469202 0.0625880791174458 0.101111430251107 ENSG00000117614 SYF2
ENST00000474160 0.418701963730504 0.162475621009498 0.0888509639272646 ENSG00000117614 SYF2
ENST00000476231 0.277428768908054 0.078042989523879 0.134773843393279 ENSG00000117614 SYF2
ENST00000243189 0.499163266473981 0.225117809819095 0.0848779939315399 ENSG00000117616 C1orf63
ENST00000569495 0.993540336224123 0.982766954938496 -0.00214881192883753 ENSG00000117616 C1orf63
ENST00000498238 0.504438288667455 0.229596506377966 0.0840071408712675 ENSG00000117616 C1orf63
ENST00000566395 0.706680616574062 0.451304144361014 0.0654001783737173 ENSG00000117616 C1orf63
ENST00000565733 0.58018269876077 0.300669716806998 0.0864689044296574 ENSG00000117616 C1orf63
ENST00000568254 0.504567693450523 0.229668642206171 0.0840059833024763 ENSG00000117616 C1orf63
ENST00000473314 0.0940933858595516 0.0136642310247183 0.139823619996855 ENSG00000117616 C1orf63
ENST00000417642 0.504567693450523 0.229668642206171 0.0840059833024763 ENSG00000117616 C1orf63
ENST00000570063 0.574512749329197 0.294613935955251 0.0874710657406551 ENSG00000117616 C1orf63
ENST00000564223 0.768953093798022 0.540108128602787 -0.0761085911429784 ENSG00000117616 C1orf63
ENST00000475766 0.827079030671122 0.631782436116237 0.0417905491300072 ENSG00000117616 C1orf63
ENST00000491378 0.615321866210754 0.337736938275112 0.101126175048676 ENSG00000117616 C1orf63
ENST00000431849 0.444903779338884 0.181898606627514 0.0990013218040183 ENSG00000117616 C1orf63
ENST00000568212 0.435319347775333 0.1743539802416 0.102062121274196 ENSG00000117616 C1orf63
ENST00000568701 0.0291932898570841 0.00238463137208712 0.188673117188236 ENSG00000117616 C1orf63
ENST00000561867 0.0201342401070729 0.00142767881485946 0.197648079680987 ENSG00000117616 C1orf63
ENST00000568996 0.0244080344504012 0.00187166327747425 0.193901704899818 ENSG00000117616 C1orf63
ENST00000450820 0.0856901616820678 0.0117989331004982 0.322180474074652 ENSG00000117616 C1orf63
ENST00000328664 0.722835845507808 0.473125469251536 0.13632451005007 ENSG00000187010 RHD
ENST00000454452 0.666566097479603 0.400093142300561 0.162603165401642 ENSG00000187010 RHD
ENST00000342055 0.666566097479603 0.400093142300561 0.162603165401642 ENSG00000187010 RHD
ENST00000423810 0.666566097479603 0.400093142300561 0.162603165401642 ENSG00000187010 RHD
ENST00000568195 0.666566097479603 0.400093142300561 0.162603165401642 ENSG00000187010 RHD
ENST00000417538 0.666566097479603 0.400093142300561 0.162603165401642 ENSG00000187010 RHD
ENST00000357542 0.666566097479603 0.400093142300561 0.162603165401642 ENSG00000187010 RHD
ENST00000423253 0.70298247167775 0.446536384403384 0.149005089128675 ENSG00000187010 RHD
ENST00000568399 0.0650150447742191 0.00775086446073131 0.439761412027823 ENSG00000117616 C1orf63
ENST00000562018 0.0635179938147348 0.00745796950680289 0.439780480339072 ENSG00000117616 C1orf63
ENST00000567741 0.0720462604179531 0.0090231869328488 0.429663091749268 ENSG00000117616 C1orf63
ENST00000566599 0.369921397824183 0.129232301544105 0.24667226381429 ENSG00000117616 C1orf63
ENST00000374358 0.873472125025485 0.714066630207391 -0.0216582598158421 ENSG00000183726 TMEM50A
ENST00000498135 0.909209054747674 0.782823788390549 -0.0173183364347859 ENSG00000183726 TMEM50A
ENST00000491936 0.90568171446269 0.776083360076999 -0.0175945747458727 ENSG00000183726 TMEM50A
ENST00000480937 0.901398921050714 0.767376340194793 -0.0183587435793616 ENSG00000183726 TMEM50A
ENST00000468704 0.98068675446922 0.947414717530506 -0.00442631301272004 ENSG00000183726 TMEM50A
ENST00000487234 0.749115272622596 0.511046563448092 0.052547591446585 ENSG00000183726 TMEM50A
ENST00000294413 0.744683288523049 0.504253564114806 0.0973949748257801 ENSG00000188672 RHCE
ENST00000374352 0.648066964828038 0.376015417920863 0.129924637434919 ENSG00000188672 RHCE
ENST00000243186 0.706521162232907 0.45098303914299 0.110295310514655 ENSG00000188672 RHCE
ENST00000413854 0.706521162232907 0.45098303914299 0.110295310514655 ENSG00000188672 RHCE
ENST00000425135 0.706521162232907 0.45098303914299 0.110295310514655 ENSG00000188672 RHCE
ENST00000455194 0.706521162232907 0.45098303914299 0.110295310514655 ENSG00000188672 RHCE
ENST00000340849 0.745304441234204 0.505496223472258 -0.115723556511232 ENSG00000188672 RHCE
ENST00000349320 0.893259787640484 0.751555220218106 -0.0545485526774672 ENSG00000188672 RHCE
ENST00000399763 0.668270190464147 0.402464056906191 0.0519484543827658 ENSG00000204178 TMEM57
ENST00000399766 0.668270190464147 0.402464056906191 0.0519484543827658 ENSG00000204178 TMEM57
ENST00000374343 0.668251284303411 0.402429215555408 0.0519581753925716 ENSG00000204178 TMEM57
ENST00000470035 0.636096285529703 0.36191298754421 -0.103961767327262 ENSG00000204178 TMEM57
ENST00000374338 0.652714108633285 0.382038686933639 -0.0633975340534244 ENSG00000157978 LDLRAP1
ENST00000485476 0.744462026705586 0.503809124956812 -0.0718440314674889 ENSG00000157978 LDLRAP1
ENST00000488127 0.24029889342896 0.0611175140167136 -0.148230879236063 ENSG00000157978 LDLRAP1
ENST00000462394 0.37648284305913 0.133431466373297 -0.203524727460758 ENSG00000157978 LDLRAP1
ENST00000484476 0.821295941519978 0.62165795721422 -0.0647328158813887 ENSG00000157978 LDLRAP1
ENST00000474283 0.990736753929929 0.975540634246547 -0.00339876612953773 ENSG00000157978 LDLRAP1
ENST00000470950 0.966721894864679 0.911947486528952 -0.0130289107935263 ENSG00000157978 LDLRAP1
ENST00000374332 0.204735953518687 0.0466545470933492 -0.194012217704332 ENSG00000117643 MAN1C1
ENST00000263979 0.21165934524229 0.0494308389650575 -0.199857977672971 ENSG00000117643 MAN1C1
ENST00000473891 0.406464175278408 0.153553283959118 -0.214374558468184 ENSG00000117643 MAN1C1
ENST00000374329 0.259239463661275 0.06956184761794 -0.208655484353812 ENSG00000117643 MAN1C1
ENST00000496532 0.220266007205216 0.0528191548212273 -0.318198654313565 ENSG00000117643 MAN1C1
ENST00000475314 0.209657785735956 0.0486069451745151 -0.347368755426474 ENSG00000117643 MAN1C1
ENST00000487493 0.378133079892865 0.1348213941871 -0.280662989876352 ENSG00000117643 MAN1C1
ENST00000354177 0.133734647339489 0.0235867755120987 -0.118867712345104 ENSG00000162430 SEPN1
ENST00000361547 0.133734647339489 0.0235867755120987 -0.118867712345104 ENSG00000162430 SEPN1
ENST00000374315 0.133734647339489 0.0235867755120987 -0.118867712345104 ENSG00000162430 SEPN1
ENST00000559265 0.0742569359235341 0.00941239374064646 -0.135733185859074 ENSG00000255054 RP1-317E23.6
ENST00000494537 0.211660140176878 0.0494375723639141 -0.143030199745211 ENSG00000162430 SEPN1
ENST00000527604 0.0490750457664239 0.00506087264121561 -0.143206960032854 ENSG00000255054 RP1-317E23.6
ENST00000442055 0.0601075062068303 0.00682677880822274 -0.178530475951905 ENSG00000228172 RP1-317E23.3
ENST00000453649 0.0598192660675511 0.00678334292561373 -0.178638761640446 ENSG00000228172 RP1-317E23.3
ENST00000424294 0.522312467908237 0.245176957411974 -0.0877668231097148 ENSG00000117640 MTFR1L
ENST00000536896 0.515954186486609 0.239268649937225 0.194640736846808 ENSG00000223474 AL020996.1
ENST00000374303 0.72625141912825 0.47803480887764 -0.0472715776479486 ENSG00000117640 MTFR1L
ENST00000533762 0.586724678529382 0.307425919331987 -0.0790852721856637 ENSG00000117640 MTFR1L
ENST00000529116 0.556711634818238 0.277452752320065 -0.0843867697664857 ENSG00000117640 MTFR1L
ENST00000474295 0.72626660385224 0.478108313625119 -0.0472722496835036 ENSG00000117640 MTFR1L
ENST00000488327 0.498374248123987 0.224505462380366 -0.0936502205381445 ENSG00000117640 MTFR1L
ENST00000472643 0.577200493285518 0.297593167497772 -0.0715512378778721 ENSG00000117640 MTFR1L
ENST00000494293 0.563081246849478 0.283256628973487 -0.0896671288269868 ENSG00000117640 MTFR1L
ENST00000469815 0.740994365393858 0.498475926203653 -0.0452711635291763 ENSG00000117640 MTFR1L
ENST00000526894 0.571584819330874 0.291682949734358 -0.0724800789702006 ENSG00000117640 MTFR1L
ENST00000478284 0.4530816005817 0.188233603795514 -0.0961227092261912 ENSG00000117640 MTFR1L
ENST00000524618 0.799777871038751 0.586627329517628 -0.0365091292453146 ENSG00000117640 MTFR1L
ENST00000374307 0.721643048656282 0.471372661915177 -0.0479964783536322 ENSG00000117640 MTFR1L
ENST00000528624 0.472551799806274 0.203581646128307 -0.105138987124933 ENSG00000117640 MTFR1L
ENST00000525713 0.546828233755593 0.268017801353393 -0.0877821402159244 ENSG00000117640 MTFR1L
ENST00000374301 0.697233404284511 0.43957334330531 -0.0521069053176853 ENSG00000117640 MTFR1L
ENST00000464008 0.407273240804148 0.154131974474569 -0.104414391105228 ENSG00000117640 MTFR1L
ENST00000526158 0.520726382818275 0.243406166951682 -0.0875202177760895 ENSG00000117640 MTFR1L
ENST00000530599 0.411614541746928 0.15733193233296 -0.111077229150062 ENSG00000117640 MTFR1L
ENST00000374300 0.657984627812212 0.389133169980414 -0.0585381620693946 ENSG00000117640 MTFR1L
ENST00000466284 0.690400875605794 0.430485295528505 -0.0550305418140594 ENSG00000117640 MTFR1L
ENST00000531361 0.356460828478292 0.120667702603499 -0.111774038570235 ENSG00000117640 MTFR1L
ENST00000497956 0.93237634665799 0.831592786507237 -0.0175748495721915 ENSG00000117640 MTFR1L
ENST00000606617 0.479005541039015 0.208709108371387 0.151200098703909 ENSG00000272478 RP1-317E23.7
ENST00000538789 0.946397330004417 0.863166006950292 0.0146557340916336 ENSG00000127423 AUNIP
ENST00000481602 0.593435891811023 0.314141416735431 -0.159602949165705 ENSG00000127423 AUNIP
ENST00000374298 0.818958920498785 0.617583327953594 -0.0681733161842031 ENSG00000127423 AUNIP
ENST00000455431 0.760540230503302 0.527120786928693 -0.0737300789558129 ENSG00000236528 RP1-125I3.2
ENST00000374296 0.809934655009041 0.60291868221871 -0.0503666990581255 ENSG00000182749 PAQR7
ENST00000426559 0.0552793681680324 0.00603913380720763 -0.171451047733211 ENSG00000117632 STMN1
ENST00000455785 0.0522126062855552 0.00555570804322185 -0.173032767854813 ENSG00000117632 STMN1
ENST00000399728 0.0518699225629946 0.0054965652714649 -0.173220098855667 ENSG00000117632 STMN1
ENST00000465604 0.0562373847926302 0.00619352623411244 -0.171465520002714 ENSG00000117632 STMN1
ENST00000357865 0.0574460434629938 0.00639941539657276 -0.170649523748631 ENSG00000117632 STMN1
ENST00000374291 0.0522937660605694 0.00557028870083333 -0.172388879552088 ENSG00000117632 STMN1
ENST00000485226 0.0217378395872768 0.00158763881100901 -0.180183017262089 ENSG00000117632 STMN1
ENST00000446334 0.0394133194731313 0.00362786586309458 -0.169070925086016 ENSG00000117632 STMN1
ENST00000580971 0.0230319528970274 0.00172424947533078 -0.22376385667449 ENSG00000264021 MIR3917
ENST00000374282 0.486181123475207 0.214408240688321 0.107428502482455 ENSG00000158006 PAFAH2
ENST00000374284 0.46524504905442 0.197955139291192 0.114977975953213 ENSG00000158006 PAFAH2
ENST00000493892 0.538374776572549 0.259811555418938 0.132917923807273 ENSG00000158006 PAFAH2
ENST00000464540 0.53794313596183 0.259326396901504 0.132983188000017 ENSG00000158006 PAFAH2
ENST00000476611 0.285833759297222 0.0821549671148019 0.289568897002416 ENSG00000158006 PAFAH2
ENST00000439092 0.486181123475207 0.214416330297514 0.157825585996068 ENSG00000158006 PAFAH2
ENST00000441420 0.935096650069248 0.837306253163313 0.0264938172542105 ENSG00000158006 PAFAH2
ENST00000481377 0.000334192451139693 6.72154814062607e-06 -0.686168025680904 ENSG00000158008 EXTL1
ENST00000374280 0.0011292538730159 3.12049515869901e-05 -0.581901993338209 ENSG00000158008 EXTL1
ENST00000484339 0.0839663219615613 0.0113883600582033 -0.486948148363222 ENSG00000158008 EXTL1
ENST00000374272 0.000212716515098272 3.83003195826455e-06 0.436386212214753 ENSG00000158022 TRIM63
ENST00000483052 0.000478264725572751 1.07298812763613e-05 0.434855650316809 ENSG00000158022 TRIM63
ENST00000444713 0.664293741277101 0.396949711186115 0.121441730715824 ENSG00000175087 PDIK1L
ENST00000374271 0.967978528111684 0.914456353888867 0.0120150132328552 ENSG00000175087 PDIK1L
ENST00000374269 0.977571214471038 0.938555561260896 -0.00937424562116938 ENSG00000175087 PDIK1L
ENST00000374266 0.350711430930061 0.117384285941569 -0.227550611211919 ENSG00000142684 ZNF593
ENST00000270812 0.350711430930061 0.117384285941569 -0.227550611211919 ENSG00000142684 ZNF593
ENST00000407889 0.380840709010075 0.136660386465204 -0.215687774328079 ENSG00000236782 RP11-96L14.7
ENST00000414762 0.26422309984329 0.0718188676702286 -0.264461569287053 ENSG00000236782 RP11-96L14.7
ENST00000433939 0.214869670001254 0.0507779404109012 -0.283970301477399 ENSG00000236782 RP11-96L14.7
ENST00000444682 0.312267227239518 0.0958606183572495 -0.2450160168894 ENSG00000236782 RP11-96L14.7
ENST00000448923 0.313084034721232 0.096234566223176 -0.269393251292317 ENSG00000236782 RP11-96L14.7
ENST00000451429 0.673580436892478 0.408565955525976 -0.0674403960858792 ENSG00000130695 CEP85
ENST00000476272 0.583666015066857 0.304230249510871 -0.0838521450563553 ENSG00000130695 CEP85
ENST00000252992 0.583666015066857 0.304230249510871 -0.0838521450563553 ENSG00000130695 CEP85
ENST00000453146 0.649776962660021 0.378337189294345 -0.0832221586185491 ENSG00000130695 CEP85
ENST00000469609 0.417328565585656 0.161424462783003 -0.141763439497116 ENSG00000130695 CEP85
ENST00000468163 0.325940003320135 0.103387866316281 -0.245061890285096 ENSG00000130695 CEP85
ENST00000491670 0.746666564979183 0.507658829322124 -0.086718898265521 ENSG00000130695 CEP85
ENST00000270792 0.997170332700677 0.992942826106339 0.000753653604619663 ENSG00000142669 SH3BGRL3
ENST00000319041 0.987978537335793 0.967790473097134 -0.00347491055514751 ENSG00000142669 SH3BGRL3
ENST00000314675 0.648098502916261 0.376039384084621 -0.06256498024033 ENSG00000158062 UBXN11
ENST00000472155 0.647088302839396 0.374847776951537 -0.0879064687750643 ENSG00000158062 UBXN11
ENST00000374223 0.647088302839396 0.374847776951537 -0.0879064687750643 ENSG00000158062 UBXN11
ENST00000475591 0.647088302839396 0.374847776951537 -0.0879064687750643 ENSG00000158062 UBXN11
ENST00000357089 0.647088302839396 0.374847776951537 -0.0879064687750643 ENSG00000158062 UBXN11
ENST00000494942 0.647088302839396 0.374847776951537 -0.0879064687750643 ENSG00000158062 UBXN11
ENST00000374221 0.647088302839396 0.374847776951537 -0.0879064687750643 ENSG00000158062 UBXN11
ENST00000374217 0.647449728469589 0.375306262085542 -0.0878446882837374 ENSG00000158062 UBXN11
ENST00000374222 0.647449728469589 0.375306262085542 -0.0878446882837374 ENSG00000158062 UBXN11
ENST00000496466 0.766432866950193 0.536070713393767 -0.063144946916251 ENSG00000158062 UBXN11
ENST00000535108 0.680853468784464 0.418508467358171 -0.0982664392254562 ENSG00000158062 UBXN11
ENST00000436301 0.612953663657375 0.334981458974362 -0.121372667949673 ENSG00000158062 UBXN11
ENST00000374215 0.660658168988942 0.392460589705363 -0.10899671381512 ENSG00000158062 UBXN11
ENST00000452980 0.487158325750593 0.215333681020757 -0.160345545233873 ENSG00000158062 UBXN11
ENST00000442942 0.575371828549783 0.295532465511159 -0.137437766830566 ENSG00000158062 UBXN11
ENST00000450041 0.743990568502646 0.503009320132763 -0.0915211258167556 ENSG00000158062 UBXN11
ENST00000423664 0.721578755796538 0.471293054701967 -0.0986519140608065 ENSG00000158062 UBXN11
ENST00000421827 0.677702668530852 0.413774181805722 -0.118001618396295 ENSG00000158062 UBXN11
ENST00000434391 0.9498082615452 0.87147535782507 0.00960476146582469 ENSG00000117682 DHDDS
ENST00000427245 0.480722701544656 0.209860860535283 0.0944358735706624 ENSG00000117682 DHDDS
ENST00000527611 0.969594256172575 0.91852570241267 -0.00966680589132085 ENSG00000117682 DHDDS
ENST00000374186 0.610907778040763 0.332627011428709 0.0787447419732081 ENSG00000117682 DHDDS
ENST00000525682 0.735054459247431 0.490308903764586 0.044480837571171 ENSG00000117682 DHDDS
ENST00000236342 0.767606906759019 0.537864721370698 0.0394945319649441 ENSG00000117682 DHDDS
ENST00000526219 0.723486764758366 0.474253783158164 0.0455997353794842 ENSG00000117682 DHDDS
ENST00000374185 0.517594717767787 0.240513734534954 0.0886064290074524 ENSG00000117682 DHDDS
ENST00000487944 0.960105151887737 0.895769666504142 0.0116969580376691 ENSG00000117682 DHDDS
ENST00000360009 0.949800957412897 0.871436027033325 0.00961180143023309 ENSG00000117682 DHDDS
ENST00000533087 0.556453821695799 0.277290201821828 0.0813544176925029 ENSG00000117682 DHDDS
ENST00000531312 0.44552587182568 0.182316721594635 0.100272320562266 ENSG00000117682 DHDDS
ENST00000525165 0.420060234399961 0.163513281221458 0.105378795164266 ENSG00000117682 DHDDS
ENST00000525546 0.650912720096059 0.379627799279212 0.0710177868208486 ENSG00000117682 DHDDS
ENST00000528557 0.609987397995398 0.331763160384083 0.0785835314743219 ENSG00000117682 DHDDS
ENST00000525326 0.696331447286748 0.438343858124534 0.0640481882157054 ENSG00000117682 DHDDS
ENST00000526278 0.53874952867404 0.260149402268635 0.0842338584970897 ENSG00000117682 DHDDS
ENST00000436153 0.572338485348339 0.292583795558722 0.0791262781209216 ENSG00000117682 DHDDS
ENST00000529688 0.445885592394353 0.182626864824218 0.100287448451786 ENSG00000117682 DHDDS
ENST00000530781 0.988816767403138 0.970199981952401 0.0034452544177286 ENSG00000117682 DHDDS
ENST00000531955 0.605968073383889 0.327579382873671 0.0861195166479329 ENSG00000117682 DHDDS
ENST00000525410 0.490308043237734 0.217825999490941 0.101716014381599 ENSG00000117682 DHDDS
ENST00000430232 0.653869983420267 0.383716556751933 0.0648678342192492 ENSG00000117682 DHDDS
ENST00000431933 0.990958623380751 0.976352101516754 0.00207000965001008 ENSG00000117682 DHDDS
ENST00000416052 0.974624860758355 0.93062164134429 -0.0079815697629769 ENSG00000117682 DHDDS
ENST00000423060 0.514268097797106 0.237803180826489 -0.215771992801474 ENSG00000225891 RP3-476K8.3
ENST00000468388 0.937407057835803 0.842604796248019 -0.0128516066652384 ENSG00000198830 HMGN2
ENST00000479815 0.700327534033379 0.443094729066355 -0.0506008793892667 ENSG00000198830 HMGN2
ENST00000460563 0.771663317541725 0.544116505521685 -0.0387396298312834 ENSG00000198830 HMGN2
ENST00000464888 0.675381799632949 0.410815598850108 -0.0525815642374984 ENSG00000198830 HMGN2
ENST00000463817 0.72046374042936 0.469611930868448 -0.0455650589790701 ENSG00000198830 HMGN2
ENST00000467700 0.744683421490295 0.504272223426557 -0.0415983196105322 ENSG00000198830 HMGN2
ENST00000361427 0.782667631335193 0.559719399766442 -0.0365270991571852 ENSG00000198830 HMGN2
ENST00000466194 0.815521743626641 0.611856904969492 -0.0342055833667538 ENSG00000198830 HMGN2
ENST00000493418 0.810127780242113 0.603266069997303 -0.0363358236915453 ENSG00000198830 HMGN2
ENST00000525525 0.357590771200597 0.121240954754838 -0.238369906415341 ENSG00000117676 RPS6KA1
ENST00000526040 0.232937797771554 0.0580027440124612 -0.246643127260256 ENSG00000117676 RPS6KA1
ENST00000374168 0.0539682972984008 0.005822057959789 -0.258449004956326 ENSG00000117676 RPS6KA1
ENST00000524436 0.449259448955014 0.185247088422682 -0.18589510845233 ENSG00000117676 RPS6KA1
ENST00000374166 0.0539682972984008 0.005822057959789 -0.258449004956326 ENSG00000117676 RPS6KA1
ENST00000526792 0.020497277911372 0.00146361714120305 -0.300718528389646 ENSG00000117676 RPS6KA1
ENST00000529454 0.0841624218762405 0.0114472547953239 -0.332128969648444 ENSG00000117676 RPS6KA1
ENST00000374162 0.021133761752699 0.00152744122151246 -0.299249387837316 ENSG00000117676 RPS6KA1
ENST00000530003 0.0550372349489605 0.00599824283301032 -0.273411239175796 ENSG00000117676 RPS6KA1
ENST00000366866 0.158322732267801 0.0306973242068774 -0.316534870710418 ENSG00000117676 RPS6KA1
ENST00000531113 0.066178518252459 0.00796306598884033 -0.283633530755353 ENSG00000117676 RPS6KA1
ENST00000374163 0.0645139813481474 0.00765784428157713 -0.266862837636065 ENSG00000117676 RPS6KA1
ENST00000530607 0.540881150410571 0.262151526050508 -0.189027000792976 ENSG00000117676 RPS6KA1
ENST00000531382 0.0684413712555063 0.00836598111724941 -0.271939267930527 ENSG00000117676 RPS6KA1
ENST00000527264 0.267492887017885 0.0734818901908955 -0.265728570640253 ENSG00000117676 RPS6KA1
ENST00000474934 0.636015067217499 0.361835805645243 -0.159093799654529 ENSG00000117676 RPS6KA1
ENST00000488985 0.656564622208839 0.386865294994131 -0.164809888767257 ENSG00000117676 RPS6KA1
ENST00000403732 0.0687091746293064 0.00842250947154062 -0.352297637110445 ENSG00000117676 RPS6KA1
ENST00000530305 0.386411367172566 0.140108967062597 -0.25437454666917 ENSG00000117676 RPS6KA1
ENST00000438977 0.507110518979135 0.231894804503309 -0.190963168499339 ENSG00000117676 RPS6KA1
ENST00000324856 0.733877312723844 0.488526922824914 0.0385884107292468 ENSG00000117713 ARID1A
ENST00000457599 0.664442459931124 0.397073440332588 0.0485363070655117 ENSG00000117713 ARID1A
ENST00000524572 0.604576729462195 0.326028925298191 0.138093879619043 ENSG00000117713 ARID1A
ENST00000374152 0.989032457359674 0.970873702695023 -0.00225061500678633 ENSG00000117713 ARID1A
ENST00000430291 0.220134748458291 0.0527491791111371 -0.226048939373546 ENSG00000117713 ARID1A
ENST00000430799 0.565468040991924 0.285512771840215 -0.0880687212813279 ENSG00000117713 ARID1A
ENST00000466382 0.508415393688941 0.232891640659418 -0.100976671087133 ENSG00000117713 ARID1A
ENST00000540690 0.496300756850813 0.222864634386102 -0.102895695105767 ENSG00000117713 ARID1A
ENST00000532781 0.43292588788564 0.172727415808512 -0.116606755948435 ENSG00000117713 ARID1A
ENST00000430292 0.909884040039281 0.783992911391985 -0.0342783075405162 ENSG00000060642 PIGV
ENST00000472757 0.607752557215976 0.329543201567846 0.0970058012510167 ENSG00000060642 PIGV
ENST00000078527 0.453062917626306 0.188206032433388 0.12822687173771 ENSG00000060642 PIGV
ENST00000431541 0.88246752200789 0.730905546411183 -0.0421560567084428 ENSG00000060642 PIGV
ENST00000449950 0.360210384707424 0.122969457089892 0.15353694652353 ENSG00000060642 PIGV
ENST00000374145 0.352575172336791 0.118423083620524 0.155855653569074 ENSG00000060642 PIGV
ENST00000455364 0.791867001844928 0.574556867221995 0.0717368951633386 ENSG00000060642 PIGV
ENST00000374142 0.900762125982166 0.766138143688771 -0.0240877502064634 ENSG00000204160 ZDHHC18
ENST00000374141 0.886481628213353 0.738782494267753 -0.038705871645603 ENSG00000204160 ZDHHC18
ENST00000534643 0.944795531180003 0.859174566568624 0.0226052828783361 ENSG00000204160 ZDHHC18
ENST00000488397 0.879052618764689 0.724950324607235 -0.0316114674989163 ENSG00000204160 ZDHHC18
ENST00000478902 0.670025239437638 0.404352646762253 -0.142502627983479 ENSG00000204160 ZDHHC18
ENST00000374135 0.926501521224791 0.818761437894396 0.0166257587930046 ENSG00000142751 GPN2
ENST00000448791 0.691153872739571 0.431403796322024 0.0916101272519416 ENSG00000226698 RP1-50O24.6
ENST00000374133 0.837869453653169 0.649987404660979 -0.0476858814170686 ENSG00000142751 GPN2
ENST00000477418 0.670388575205826 0.404704029663232 -0.0871622167281876 ENSG00000142751 GPN2
ENST00000431781 0.972761058735386 0.925998046667476 -0.0113139198584777 ENSG00000142751 GPN2
ENST00000461282 0.654572704108041 0.384558243890433 0.152120451180744 ENSG00000142751 GPN2
ENST00000445019 0.991452398168763 0.977909932636521 0.00361691740992085 ENSG00000198746 GPATCH3
ENST00000361720 0.259733276057611 0.0698208952046493 0.171369928197691 ENSG00000198746 GPATCH3
ENST00000450844 0.956370779386438 0.886678080220734 -0.0216562206447654 ENSG00000198746 GPATCH3
ENST00000435827 0.249656059337203 0.0652941578650436 -0.100154903042321 ENSG00000090273 NUDC
ENST00000321265 0.291035269766881 0.0846250904160534 -0.0880543910103784 ENSG00000090273 NUDC
ENST00000452707 0.213680652815098 0.0502696181217321 -0.111572220011419 ENSG00000090273 NUDC
ENST00000484772 0.724346479215877 0.475349407833112 -0.0556988192618895 ENSG00000090273 NUDC
ENST00000522111 0.897471895576799 0.760184712075203 -0.0342424418077266 ENSG00000253368 TRNP1
ENST00000531285 0.981527531879738 0.950195147469063 -0.00762203644793002 ENSG00000253368 TRNP1
ENST00000374089 0.0634848910531063 0.00745186211889157 -0.272924645442549 ENSG00000090020 SLC9A1
ENST00000263980 0.252400843457625 0.0664644886453541 -0.146512309800621 ENSG00000090020 SLC9A1
ENST00000490329 0.500115208070576 0.225896758101167 -0.182062981080441 ENSG00000090020 SLC9A1
ENST00000545949 0.416595237960446 0.160849368559902 -0.124564398871147 ENSG00000090020 SLC9A1
ENST00000447808 0.155898074207998 0.0299893410452367 -0.292722564165803 ENSG00000090020 SLC9A1
ENST00000374086 0.626994812734904 0.351202076901078 -0.093183714216853 ENSG00000090020 SLC9A1
ENST00000374084 0.815849503280706 0.612602563179036 -0.0517866728909186 ENSG00000090020 SLC9A1
ENST00000319394 0.966680965643512 0.911455337130994 0.00630289898429981 ENSG00000142784 WDTC1
ENST00000361771 0.959423195180147 0.894197996700907 0.00750939705546377 ENSG00000142784 WDTC1
ENST00000447062 0.619983214761187 0.343228519610872 -0.0614884631539134 ENSG00000142784 WDTC1
ENST00000491239 0.603041392844498 0.324443809507714 -0.0689414961692755 ENSG00000142784 WDTC1
ENST00000472249 0.893507258300515 0.752208799473997 -0.0310839089599552 ENSG00000142784 WDTC1
ENST00000374076 0.883981278784097 0.733529373498147 -0.0253206038224944 ENSG00000186501 TMEM222
ENST00000464720 0.883981278784097 0.733529373498147 -0.0253206038224944 ENSG00000186501 TMEM222
ENST00000608611 0.883981278784097 0.733529373498147 -0.0253206038224944 ENSG00000186501 TMEM222
ENST00000466759 0.777545595976184 0.552478523164279 -0.0624900940038718 ENSG00000186501 TMEM222
ENST00000486082 0.952398158009379 0.876659372220063 -0.0126005452182228 ENSG00000186501 TMEM222
ENST00000464813 0.999741515991867 0.999566667228631 5.21471676901796e-05 ENSG00000186501 TMEM222
ENST00000478104 0.972733233313975 0.925899402574157 -0.00713546136896422 ENSG00000186501 TMEM222
ENST00000498220 0.964946845982512 0.907904398259241 -0.00997169045079476 ENSG00000186501 TMEM222
ENST00000471456 0.965794023777572 0.909529585961943 0.0112257466101159 ENSG00000186501 TMEM222
ENST00000470223 0.973681335927266 0.92825829124195 -0.00923286859341527 ENSG00000186501 TMEM222
ENST00000486046 0.329707968637931 0.105479128303965 0.252693370172194 ENSG00000142733 MAP3K6
ENST00000472410 0.617691086449325 0.340522770949573 0.0770073953423107 ENSG00000142733 MAP3K6
ENST00000374040 0.512087722460538 0.235931997670596 0.0864694775574257 ENSG00000142733 MAP3K6
ENST00000493901 0.512408521975445 0.236286004990897 0.0864126535499657 ENSG00000142733 MAP3K6
ENST00000470890 0.36259258834015 0.124487321156247 0.19510901986442 ENSG00000142733 MAP3K6
ENST00000357582 0.525978877320071 0.248568540385856 0.0843061628989976 ENSG00000142733 MAP3K6
ENST00000476509 0.431749516435495 0.17177480433095 0.18849263417742 ENSG00000142733 MAP3K6
ENST00000495230 0.233163498263251 0.0581201129639629 0.327235240826069 ENSG00000142733 MAP3K6
ENST00000374024 0.0702833626435478 0.00869853029158439 -0.417917575192218 ENSG00000181773 GPR3
ENST00000430629 4.63808040857696e-06 3.54887880504118e-08 0.213115406052464 ENSG00000158195 WASF2
ENST00000536657 0.000138387035849499 2.23882526907215e-06 0.233900918336246 ENSG00000158195 WASF2
ENST00000247087 0.862358119678701 0.692638983292108 -0.0302539955893604 ENSG00000126705 AHDC1
ENST00000374011 0.877226519141829 0.721751733265038 -0.0274645291189831 ENSG00000126705 AHDC1
ENST00000490295 0.965922362108884 0.909785695471144 0.0116299904816341 ENSG00000126705 AHDC1
ENST00000480033 0.839701047577637 0.653352106250845 0.0432037086178396 ENSG00000126705 AHDC1
ENST00000361157 0.65675351185506 0.387200575132422 -0.169744517720077 ENSG00000126709 IFI6
ENST00000339145 0.656824361717921 0.3874717737008 -0.16966651798897 ENSG00000126709 IFI6
ENST00000362020 0.656750239181692 0.387174710271402 -0.169753906507752 ENSG00000126709 IFI6
ENST00000373954 0.295584936673556 0.0871672495250957 0.168608966415528 ENSG00000009780 FAM76A
ENST00000419687 0.478994964095465 0.208700311189336 0.128503326381707 ENSG00000009780 FAM76A
ENST00000373949 0.446665054545966 0.183215061520001 0.131832968409645 ENSG00000009780 FAM76A
ENST00000530324 0.519564095724829 0.242191774441368 0.128957564479945 ENSG00000009780 FAM76A
ENST00000234549 0.470444170358494 0.201835791055297 0.13903692939621 ENSG00000009780 FAM76A
ENST00000010299 0.469986955398724 0.201467015466271 0.139059720855954 ENSG00000009780 FAM76A
ENST00000446647 0.491348623786621 0.218676025175955 0.159220734388503 ENSG00000009780 FAM76A
ENST00000373943 0.867548252251753 0.702065063704095 0.0244856868578944 ENSG00000117758 STX12
ENST00000440806 0.746736476414771 0.507830431850818 0.0537380407067511 ENSG00000117758 STX12
ENST00000468761 0.814579940938346 0.610253405469891 0.0531069570384831 ENSG00000117758 STX12
ENST00000481874 0.976998237753029 0.937082748559009 -0.0113293663183393 ENSG00000117758 STX12
ENST00000472285 0.707347160476355 0.452243490840716 0.097271239265658 ENSG00000117758 STX12
ENST00000311772 0.900642396585547 0.765886667447523 -0.0201311510509865 ENSG00000117751 PPP1R8
ENST00000236412 0.900029540276629 0.764829434195657 -0.0201551837104008 ENSG00000117751 PPP1R8
ENST00000373931 0.900583105378048 0.765796870857954 -0.0201327850721858 ENSG00000117751 PPP1R8
ENST00000431586 0.886387930081398 0.738465074164258 0.0253298200819266 ENSG00000117751 PPP1R8
ENST00000486634 0.583106373767904 0.303569191166966 -0.0868539190489944 ENSG00000117751 PPP1R8
ENST00000601459 0.749272472712337 0.511363474555851 -0.0826774048225986 ENSG00000268552 AL109927.1
ENST00000328928 1.06825522237864e-05 9.80868195106713e-08 0.597018919131603 ENSG00000130775 THEMIS2
ENST00000373925 1.06825522237864e-05 9.80868195106713e-08 0.597018919131603 ENSG00000130775 THEMIS2
ENST00000373927 1.08111889325545e-05 9.99294014403399e-08 0.596934680049453 ENSG00000130775 THEMIS2
ENST00000427466 1.08500371868383e-05 1.00383361844038e-07 0.693395129965964 ENSG00000130775 THEMIS2
ENST00000442118 1.57343469441757e-06 9.82407740644608e-09 0.683044242595307 ENSG00000130775 THEMIS2
ENST00000467258 1.85894961409285e-06 1.20944297397147e-08 0.630963382870636 ENSG00000130775 THEMIS2
ENST00000373921 1.06825522237864e-05 9.81798993240305e-08 0.597018389121234 ENSG00000130775 THEMIS2
ENST00000466068 4.43098170844473e-06 3.35554209218061e-08 0.670728085388503 ENSG00000130775 THEMIS2
ENST00000482828 4.32632817949226e-05 5.3154572097299e-07 0.616355789670695 ENSG00000130775 THEMIS2
ENST00000456990 0.00109259201997585 2.99243426746918e-05 0.508528637651551 ENSG00000130775 THEMIS2
ENST00000492877 0.0486249897676741 0.00499532405006482 0.43043349849556 ENSG00000130775 THEMIS2
ENST00000373912 0.583456424293785 0.303924297756682 -0.0867488759276334 ENSG00000117748 RPA2
ENST00000419958 0.443847078558576 0.181084909191475 -0.134792428065477 ENSG00000117748 RPA2
ENST00000373909 0.523616496687798 0.246503380693346 -0.0966507381854386 ENSG00000117748 RPA2
ENST00000313433 0.481251129771168 0.21026409161608 -0.102072322863195 ENSG00000117748 RPA2
ENST00000444045 0.69267989710056 0.433295186736866 -0.0751521059427978 ENSG00000117748 RPA2
ENST00000373884 0.561528887990349 0.281802993772709 0.119562571827655 ENSG00000158156 XKR8
ENST00000481387 0.673870629470449 0.408829888067365 0.137768092997441 ENSG00000158156 XKR8
ENST00000373871 0.592458827741394 0.313157919136274 0.0700183166708398 ENSG00000158161 EYA3
ENST00000436342 0.592458827741394 0.313157919136274 0.0700183166708398 ENSG00000158161 EYA3
ENST00000373864 0.76682445385876 0.536753083499255 0.0508563211869975 ENSG00000158161 EYA3
ENST00000540618 0.479694953064412 0.209164701540386 0.108376448860415 ENSG00000158161 EYA3
ENST00000545175 0.47131037609662 0.202500045548994 0.109705835727528 ENSG00000158161 EYA3
ENST00000373863 0.435795277604251 0.174798888915393 0.119515161855062 ENSG00000158161 EYA3
ENST00000495923 0.76791318166167 0.538325536786984 0.0759784906859869 ENSG00000158161 EYA3
ENST00000471498 0.409973179673938 0.156099368504227 0.130627426171377 ENSG00000158161 EYA3
ENST00000468665 0.962221024873619 0.901461127880812 0.0146604411030651 ENSG00000158161 EYA3
ENST00000543748 0.735061406927652 0.490325907759592 -0.100015461334384 ENSG00000228589 SPCS2P4
ENST00000436160 0.609305374078097 0.330981946852847 -0.137402200923222 ENSG00000228589 SPCS2P4
ENST00000603289 0.000457827503946911 1.01410263433827e-05 -0.266016307074692 ENSG00000126698 DNAJC8
ENST00000263697 0.00144442427393287 4.28319068943761e-05 -0.206332507645071 ENSG00000126698 DNAJC8
ENST00000596102 0.0967221835404906 0.0142365736398741 -0.23731097734525 ENSG00000269804 AL353354.2
ENST00000489277 0.00144442427393287 4.28319068943761e-05 -0.206332507645071 ENSG00000126698 DNAJC8
ENST00000470967 0.0162531462748919 0.0010580539896112 -0.303828292496983 ENSG00000126698 DNAJC8
ENST00000482674 0.341273350203389 0.112111643237243 -0.113696216954377 ENSG00000126698 DNAJC8
ENST00000488868 0.355918920907518 0.120250827932166 -0.111124087121212 ENSG00000126698 DNAJC8
ENST00000497986 0.373338633115467 0.131434917848766 -0.131173113692723 ENSG00000130770 ATPIF1
ENST00000335514 0.373338633115467 0.131434917848766 -0.131173113692723 ENSG00000130770 ATPIF1
ENST00000468425 0.241879630002584 0.0617767593669381 -0.155071693230954 ENSG00000130770 ATPIF1
ENST00000465645 0.373338633115467 0.131434917848766 -0.131173113692723 ENSG00000130770 ATPIF1
ENST00000253063 0.231550288779163 0.05743248997361 -0.203083893410802 ENSG00000130766 SESN2
ENST00000479574 0.864086652381626 0.695908814752682 -0.0386287934069648 ENSG00000130772 MED18
ENST00000373842 0.897306484094166 0.75987554732906 0.0273060073415542 ENSG00000130772 MED18
ENST00000398997 0.897306484094166 0.75987554732906 0.0273060073415542 ENSG00000130772 MED18
ENST00000475655 0.377055933664486 0.133911461494987 -0.192901710777758 ENSG00000130772 MED18
ENST00000474683 0.676769358964368 0.412512392356201 -0.0982656665659652 ENSG00000130772 MED18
ENST00000373839 0.149021995127045 0.0279904108550898 0.12909728501856 ENSG00000204138 PHACTR4
ENST00000463428 0.288091571519873 0.0832065797224291 0.162960691934807 ENSG00000204138 PHACTR4
ENST00000493669 0.197935244670836 0.0440578830162565 0.145458485435892 ENSG00000204138 PHACTR4
ENST00000373836 0.763080457106166 0.530936641599486 0.0323563816551386 ENSG00000204138 PHACTR4
ENST00000398958 0.0259884031455233 0.0020347749733534 -0.178153290456493 ENSG00000180198 RCC1
ENST00000413987 0.327575961174321 0.104347073041817 -0.118557867346988 ENSG00000242125 SNHG3
ENST00000427469 0.0515362476186895 0.00543957420976417 -0.171606533514738 ENSG00000180198 RCC1
ENST00000447507 0.886418746774305 0.738573009603562 -0.0322885849223912 ENSG00000242125 SNHG3
ENST00000434290 0.0476144425616078 0.00484451085832982 -0.172635530640029 ENSG00000180198 RCC1
ENST00000373833 0.0258996161267665 0.00202476995473125 -0.178445013844099 ENSG00000180198 RCC1
ENST00000437681 0.725966663435356 0.47760805145592 -0.0536355436879658 ENSG00000242125 SNHG3
ENST00000364938 0.66683084583957 0.400582499985091 0.155816271114798 ENSG00000242125 SNHG3
ENST00000419074 0.00346154254341108 0.00013155405442407 -0.270081185973773 ENSG00000180198 RCC1
ENST00000373832 0.00260467207634194 9.04249761101615e-05 -0.26721491503033 ENSG00000180198 RCC1
ENST00000373831 0.00106579296577278 2.89480385789014e-05 -0.308576795557471 ENSG00000180198 RCC1
ENST00000411533 0.00120580739134905 3.38792282664028e-05 -0.326572804558198 ENSG00000180198 RCC1
ENST00000486790 0.0975025579048353 0.0144318259463432 -0.27370333680492 ENSG00000180198 RCC1
ENST00000430407 0.00360800577584698 0.000138477000132853 -0.31309050341497 ENSG00000180198 RCC1
ENST00000429051 0.0205812554808989 0.00147203085635322 -0.317231973616793 ENSG00000180198 RCC1
ENST00000478232 0.121567271311501 0.0203035574725929 -0.29645291568983 ENSG00000180198 RCC1
ENST00000373830 0.716081796207838 0.463528275241323 0.0571270328694102 ENSG00000180098 TRNAU1AP
ENST00000495995 0.347801482895208 0.11569123608753 0.163261897370673 ENSG00000180098 TRNAU1AP
ENST00000411406 0.827079030671122 0.631732065615364 0.0724780470818847 ENSG00000180098 TRNAU1AP
ENST00000480930 0.649208380306331 0.377523572051862 0.0695253387241314 ENSG00000180098 TRNAU1AP
ENST00000491577 0.656965936160964 0.387729773114387 0.0681973266548056 ENSG00000180098 TRNAU1AP
ENST00000464880 0.868104648752727 0.703555338566341 0.0486145257099422 ENSG00000180098 TRNAU1AP
ENST00000497790 0.726489033027152 0.478483446290114 0.0925065056020667 ENSG00000180098 TRNAU1AP
ENST00000495215 0.187617957151307 0.0404472519579482 0.197858813236546 ENSG00000180098 TRNAU1AP
ENST00000464093 0.47271613655265 0.203735876030003 0.137383866832587 ENSG00000180098 TRNAU1AP
ENST00000484775 0.787249441299139 0.566974151925228 0.0457397592408621 ENSG00000180098 TRNAU1AP
ENST00000464612 0.185915575819588 0.0398315037171957 -0.21863825259869 ENSG00000197989 SNHG12
ENST00000475441 0.303180958041057 0.0911933957664971 -0.177580290359801 ENSG00000197989 SNHG12
ENST00000531126 0.326153066854178 0.103557995003467 -0.168412334286057 ENSG00000197989 SNHG12
ENST00000461448 0.326153066854178 0.103557995003467 -0.168412334286057 ENSG00000197989 SNHG12
ENST00000470977 0.326673496436067 0.103825865606719 -0.168371178103811 ENSG00000197989 SNHG12
ENST00000474814 0.326673496436067 0.103825865606719 -0.168371178103811 ENSG00000197989 SNHG12
ENST00000481368 0.424419912426096 0.166628100111775 -0.145870742807244 ENSG00000197989 SNHG12
ENST00000481220 0.325562069323867 0.103190588328363 -0.168431466057636 ENSG00000197989 SNHG12
ENST00000488745 0.327326610367299 0.104173185761073 -0.167014441803137 ENSG00000197989 SNHG12
ENST00000483436 0.326078870665451 0.103495073636663 -0.168415827999083 ENSG00000197989 SNHG12
ENST00000384581 0.574079245404592 0.294195846429499 -0.152933820786034 ENSG00000197989 SNHG12
ENST00000464115 0.757323140144704 0.522316162099135 -0.075742346009452 ENSG00000197989 SNHG12
ENST00000461832 0.75767921959093 0.522951231785429 -0.0756853485574634 ENSG00000197989 SNHG12
ENST00000471683 0.191103667560872 0.0416098134633217 -0.247835762253766 ENSG00000120656 TAF12
ENST00000373824 0.84018945266442 0.654185476000475 -0.0386265142747534 ENSG00000120656 TAF12
ENST00000263974 0.832562629615097 0.641199321000977 -0.0401615767561474 ENSG00000120656 TAF12
ENST00000495422 0.938094713877005 0.84456848136821 -0.0176428633572708 ENSG00000120656 TAF12
ENST00000373816 0.598279907109161 0.319103344407413 0.0722742838647468 ENSG00000162419 GMEB1
ENST00000361872 0.493774345938022 0.220620988552828 0.101923671108493 ENSG00000162419 GMEB1
ENST00000294409 0.487014034332202 0.215155599851041 0.103186406592069 ENSG00000162419 GMEB1
ENST00000480454 0.827279469045701 0.632199077613001 0.0432247823212395 ENSG00000162419 GMEB1
ENST00000474884 0.274890614354534 0.0768145650098303 -0.13610719352519 ENSG00000198492 YTHDF2
ENST00000542507 0.287447509485423 0.0829275570410877 -0.0757970085949991 ENSG00000198492 YTHDF2
ENST00000373812 0.287402106600863 0.082869220068648 -0.075840188249158 ENSG00000198492 YTHDF2
ENST00000541996 0.286984241950253 0.0826458401985548 -0.0759529418976258 ENSG00000198492 YTHDF2
ENST00000478283 0.348016830219429 0.115825040805572 -0.0772589422512371 ENSG00000198492 YTHDF2
ENST00000496288 0.288976854396991 0.0837048605224603 -0.127745692581038 ENSG00000198492 YTHDF2
ENST00000475796 0.680885786790701 0.418561226405049 -0.0768914899002216 ENSG00000198492 YTHDF2
ENST00000476976 0.375997835415901 0.133087878834589 -0.118968923851067 ENSG00000198492 YTHDF2
ENST00000468863 0.156541796590294 0.0301831146256778 -0.181132258111086 ENSG00000198492 YTHDF2
ENST00000234961 0.695004470668752 0.436418200903061 0.102059640533516 ENSG00000116329 OPRD1
ENST00000443593 0.563615969014337 0.283627024813634 -0.181341306659855 ENSG00000226852 RP1-212P9.2
ENST00000343067 2.16641975217764e-05 2.28851826385431e-07 0.368768599796406 ENSG00000159023 EPB41
ENST00000356093 2.16641975217764e-05 2.28851826385431e-07 0.368768599796406 ENSG00000159023 EPB41
ENST00000398863 2.16641975217764e-05 2.28851826385431e-07 0.368768599796406 ENSG00000159023 EPB41
ENST00000482464 0.00651352746711202 0.000305527185812504 0.397954862372286 ENSG00000159023 EPB41
ENST00000373800 0.000433317240791595 9.44785649662213e-06 0.411463029909455 ENSG00000159023 EPB41
ENST00000349460 0.000433317240791595 9.44785649662213e-06 0.411463029909455 ENSG00000159023 EPB41
ENST00000347529 0.000433317240791595 9.44785649662213e-06 0.411463029909455 ENSG00000159023 EPB41
ENST00000373798 1.80348586229956e-05 1.81787503483588e-07 0.373013074355297 ENSG00000159023 EPB41
ENST00000373797 0.0139359775918319 0.00086317633057536 0.344457777587576 ENSG00000159023 EPB41
ENST00000488277 0.000346376449032595 7.05747126269903e-06 0.521165020563135 ENSG00000159023 EPB41
ENST00000490308 0.000688533903574926 1.67444605469098e-05 0.512641026633221 ENSG00000159023 EPB41
ENST00000460378 0.0122063577357073 0.000718366381542652 0.254995708453172 ENSG00000159023 EPB41
ENST00000462032 0.121354870283912 0.0202500427157326 0.375315750232279 ENSG00000159023 EPB41
ENST00000521452 0.813675430283806 0.608705392611587 -0.0573980276412355 ENSG00000253304 TMEM200B
ENST00000420504 0.754325668343295 0.51851932850738 -0.0778667889129516 ENSG00000253304 TMEM200B
ENST00000373795 0.904405363031495 0.773227665599351 -0.0125174293714183 ENSG00000116350 SRSF4
ENST00000546138 0.886139948876744 0.738027067790032 -0.0145236151981699 ENSG00000116350 SRSF4
ENST00000466448 0.937328076980076 0.842089045771154 -0.00880001998014461 ENSG00000116350 SRSF4
ENST00000497015 0.55306968810383 0.274259304825359 -0.0769599644232717 ENSG00000116350 SRSF4
ENST00000605204 0.564033970811517 0.284046629750028 0.0545624533285208 ENSG00000116350 SRSF4
ENST00000477193 0.604124146758181 0.325583067299977 -0.0959239866428547 ENSG00000116350 SRSF4
ENST00000489898 0.954466622147615 0.881812160719674 -0.0149730438547936 ENSG00000116350 SRSF4
ENST00000472353 0.493655131940982 0.220459109747055 0.0986421860361009 ENSG00000116350 SRSF4
ENST00000373791 0.921482592689227 0.808979067707304 0.019866742674097 ENSG00000116353 MECR
ENST00000475773 0.667195329675953 0.401029276316436 0.0983274005293121 ENSG00000116353 MECR
ENST00000483435 0.655009838910456 0.384987194175949 0.108790603544715 ENSG00000116353 MECR
ENST00000263702 0.866919757109897 0.700505492711794 0.0321274544519873 ENSG00000116353 MECR
ENST00000473030 0.839470850178224 0.653077562985926 0.0421001322315967 ENSG00000116353 MECR
ENST00000463412 0.757137122433509 0.522011572162973 0.0614383606461078 ENSG00000116353 MECR
ENST00000453185 0.62042929245264 0.343642377686841 0.10848388031371 ENSG00000116353 MECR
ENST00000478505 0.922517210417686 0.811021339094326 -0.0223897721491793 ENSG00000116353 MECR
ENST00000490529 0.91209226209614 0.788592313809693 0.0233124397406053 ENSG00000116353 MECR
ENST00000464511 0.916442725953624 0.79815702985513 -0.045043783577992 ENSG00000116353 MECR
ENST00000463052 0.98213907628508 0.951934427149447 0.00628497915152261 ENSG00000116353 MECR
ENST00000489248 0.988338927405399 0.968832996025928 -0.00403956989940224 ENSG00000116353 MECR
ENST00000475861 0.974317826877231 0.929598287388197 -0.00928392011039496 ENSG00000116353 MECR
ENST00000474946 0.943035802129372 0.855321256337917 -0.0193185069005985 ENSG00000116353 MECR
ENST00000464915 0.358386924671356 0.121758475015582 -0.215090126607623 ENSG00000116353 MECR
ENST00000482610 0.680853468784464 0.418518888545993 -0.103321494703388 ENSG00000116353 MECR
ENST00000484012 0.906115544839068 0.776824413317586 -0.0378601288652621 ENSG00000116353 MECR
ENST00000493928 0.79604326909827 0.580929552149516 0.0822028649202845 ENSG00000116353 MECR
ENST00000345512 0.447112354995462 0.183560236476997 0.148109468940558 ENSG00000060656 PTPRU
ENST00000373779 0.454436840311592 0.189376832014769 0.142260032344126 ENSG00000060656 PTPRU
ENST00000323874 0.454436840311592 0.189376832014769 0.142260032344126 ENSG00000060656 PTPRU
ENST00000356870 0.454436840311592 0.189376832014769 0.142260032344126 ENSG00000060656 PTPRU
ENST00000428026 0.454436840311592 0.189376832014769 0.142260032344126 ENSG00000060656 PTPRU
ENST00000460170 0.458418685647849 0.192565722122952 0.141130896064783 ENSG00000060656 PTPRU
ENST00000527027 0.955731210930319 0.88522665498254 0.0259707270738999 ENSG00000060656 PTPRU
ENST00000415600 0.636780129022853 0.362673165172126 0.123202834502647 ENSG00000060656 PTPRU
ENST00000531385 0.559899588674946 0.280255803906728 0.173535683616514 ENSG00000060656 PTPRU
ENST00000526080 0.726328065431014 0.47822254376027 0.126423223875084 ENSG00000060656 PTPRU
ENST00000493601 0.429584803407084 0.17029335892651 0.185914165462807 ENSG00000060656 PTPRU
ENST00000465525 0.487783203281338 0.215830897668073 0.163158887169015 ENSG00000060656 PTPRU
ENST00000492954 0.16278916515 0.0320242917187702 0.293309262040576 ENSG00000060656 PTPRU
ENST00000336798 0.487342974934212 0.215482688484094 -0.0862334729931924 ENSG00000162512 SDC3
ENST00000339394 0.893199250178844 0.751465232481802 -0.0293380620344787 ENSG00000162512 SDC3
ENST00000471567 0.652961630745995 0.382509725361149 -0.102258365180929 ENSG00000162512 SDC3
ENST00000487984 0.755830315966962 0.520472336680813 -0.0969104777840799 ENSG00000162512 SDC3
ENST00000424085 0.551445990032032 0.272610246237513 -0.0468096977214923 ENSG00000134644 PUM1
ENST00000257075 0.551544698034082 0.272669932552756 -0.046812930757808 ENSG00000134644 PUM1
ENST00000373747 0.551575337913399 0.272710424680136 -0.0468116252513856 ENSG00000134644 PUM1
ENST00000525843 0.586118884633465 0.306846081700388 -0.0447375333526776 ENSG00000134644 PUM1
ENST00000426105 0.633611713579717 0.359399796606183 -0.0420557150302507 ENSG00000134644 PUM1
ENST00000440538 0.641085463273007 0.36774328305994 -0.0414921312340352 ENSG00000134644 PUM1
ENST00000498419 0.450780582606262 0.186469438017703 -0.0667936355808369 ENSG00000134644 PUM1
ENST00000373741 0.636436499547289 0.362327186655828 -0.0419623403910228 ENSG00000134644 PUM1
ENST00000423018 0.638593583567051 0.364845202997418 -0.0417525433862204 ENSG00000134644 PUM1
ENST00000373742 0.677289291418569 0.413119519522785 -0.0375950349030003 ENSG00000134644 PUM1
ENST00000530669 0.729991212494343 0.482905072870018 -0.0602022564319217 ENSG00000134644 PUM1
ENST00000529846 0.0486736703689481 0.00500385102797978 -0.22634540533079 ENSG00000134644 PUM1
ENST00000525997 0.0492321152570326 0.00508530230786646 -0.224436404728509 ENSG00000134644 PUM1
ENST00000527498 0.0208160452041205 0.0014966509874363 -0.260371867189755 ENSG00000134644 PUM1
ENST00000498627 0.215409058623819 0.0509763451049607 -0.307524842036496 ENSG00000134644 PUM1
ENST00000471894 0.650647751551329 0.37926783835425 -0.0983105150168372 ENSG00000134644 PUM1
ENST00000490546 0.93255621645132 0.832165212014456 0.0208029348224141 ENSG00000134644 PUM1
ENST00000532678 0.543983346596348 0.265410404792065 0.0822586223771496 ENSG00000134644 PUM1
ENST00000526128 0.679616004962927 0.416750950732345 0.0943712244214819 ENSG00000134644 PUM1
ENST00000526215 0.911965402555304 0.78825976539659 0.0166508173512312 ENSG00000134644 PUM1
ENST00000525948 0.863116861191005 0.694090884449628 -0.0243136648106464 ENSG00000134644 PUM1
ENST00000480602 0.941185621807248 0.851021759388479 -0.0117546353911902 ENSG00000134644 PUM1
ENST00000524516 0.86032526304107 0.688056517013779 -0.027476495873942 ENSG00000134644 PUM1
ENST00000531867 0.670943322327097 0.405382247995681 -0.0802116085523751 ENSG00000134644 PUM1
ENST00000263694 0.0139120687750097 0.000860173388189554 -0.264241631132013 ENSG00000060688 SNRNP40
ENST00000486941 0.030284227462477 0.00250221641124477 -0.437544337542184 ENSG00000060688 SNRNP40
ENST00000489853 0.040452115461615 0.0037754836108768 -0.297045627050515 ENSG00000060688 SNRNP40
ENST00000373720 0.143070766140167 0.026238747022919 -0.265489378498955 ENSG00000060688 SNRNP40
ENST00000491106 0.0490891897819859 0.00506410014304654 -0.458685595307967 ENSG00000060688 SNRNP40
ENST00000446633 0.0133147154721748 0.000811073481519565 -0.265437099389188 ENSG00000060688 SNRNP40
ENST00000474025 0.266594672937247 0.072992952144755 -0.205865223193229 ENSG00000060688 SNRNP40
ENST00000463988 0.272090274134681 0.075546659910369 -0.217326908066202 ENSG00000060688 SNRNP40
ENST00000344147 0.706166671693069 0.450475733753117 -0.0478418146402656 ENSG00000121766 ZCCHC17
ENST00000479629 0.74949985939538 0.511662852725453 -0.0457803407839402 ENSG00000121766 ZCCHC17
ENST00000373714 0.706166671693069 0.450475733753117 -0.0478418146402656 ENSG00000121766 ZCCHC17
ENST00000546109 0.641700957200112 0.368404977850568 -0.0573775763629418 ENSG00000121766 ZCCHC17
ENST00000422613 0.764955893739669 0.533833589646281 -0.0394150408713552 ENSG00000121766 ZCCHC17
ENST00000490049 0.85441491733017 0.678685458892013 -0.0331035174910748 ENSG00000121766 ZCCHC17
ENST00000430143 0.196791230375556 0.0436517090972951 -0.194651232267899 ENSG00000229044 RP11-266K22.2
ENST00000373713 0.999604672262768 0.998902198418653 -0.000127609837963912 ENSG00000121769 FABP3
ENST00000497275 0.923674899204883 0.813145693479557 0.0239204262439306 ENSG00000121769 FABP3
ENST00000498148 0.969214958979411 0.917565306930786 0.00949991431569818 ENSG00000121769 FABP3
ENST00000482018 0.962191266326358 0.901370091524896 0.011386753619922 ENSG00000121769 FABP3
ENST00000373710 0.899318578254742 0.763433307464243 0.039243164519738 ENSG00000168528 SERINC2
ENST00000536859 0.899570309300671 0.764111981260755 0.0390992843891902 ENSG00000168528 SERINC2
ENST00000487207 0.751032528285223 0.513813682664089 0.0973024155876853 ENSG00000168528 SERINC2
ENST00000373709 0.902146558870789 0.768845196308284 0.0382179785210911 ENSG00000168528 SERINC2
ENST00000536384 0.925278722957177 0.816248074241193 0.0302841916652657 ENSG00000168528 SERINC2
ENST00000491976 0.925278722957177 0.816248074241193 0.0302841916652657 ENSG00000168528 SERINC2
ENST00000596131 0.165583567273158 0.0329675716818265 -0.411509885821919 ENSG00000268950 AC114494.1
ENST00000373705 0.463912757801632 0.197094463950282 -0.112266170322553 ENSG00000121764 HCRTR1
ENST00000373703 0.305736562309522 0.092513423526171 -0.119563379358319 ENSG00000162517 PEF1
ENST00000461006 0.134854665835499 0.023878904538525 -0.203508186723872 ENSG00000162517 PEF1
ENST00000478502 0.282703116257598 0.0805872605812179 -0.132499741691774 ENSG00000162517 PEF1
ENST00000489164 0.523192101366466 0.246015352845766 -0.100301050321039 ENSG00000162517 PEF1
ENST00000492061 0.574677093157906 0.294778618603965 -0.0974479169792928 ENSG00000162517 PEF1
ENST00000496805 0.661832714334733 0.393974363717444 -0.0815482541653443 ENSG00000162517 PEF1
ENST00000472443 0.630702660861949 0.35568321302218 -0.0887774253789663 ENSG00000162517 PEF1
ENST00000471219 0.294853108550281 0.0868122015808615 -0.204506542980223 ENSG00000162517 PEF1
ENST00000440872 0.615880292316681 0.338404287415735 -0.0952197552135106 ENSG00000162517 PEF1
ENST00000609625 0.30343116797176 0.0913517402031546 -0.304275449034094 ENSG00000235790 RP11-73M7.6
ENST00000609549 0.30343116797176 0.0913517402031546 -0.304275449034094 ENSG00000235790 RP11-73M7.6
ENST00000610043 0.307471765443022 0.0935378617368041 -0.302890211862015 ENSG00000235790 RP11-73M7.6
ENST00000608332 0.278681741130946 0.0787303870572458 -0.328137478498951 ENSG00000235790 RP11-73M7.6
ENST00000585660 0.260951803298646 0.0703263015589048 -0.343650474408375 ENSG00000235790 RP11-73M7.6
ENST00000591592 0.251926858726847 0.0662438998291058 -0.347849036463424 ENSG00000235790 RP11-73M7.6
ENST00000608246 0.253714415920623 0.0670023333772898 -0.346937412550546 ENSG00000235790 RP11-73M7.6
ENST00000608888 0.250133774350565 0.0654956548063395 -0.348573525881133 ENSG00000235790 RP11-73M7.6
ENST00000607926 0.250133774350565 0.0654956548063395 -0.348573525881133 ENSG00000235790 RP11-73M7.6
ENST00000610216 0.250133774350565 0.0654956548063395 -0.348573525881133 ENSG00000235790 RP11-73M7.6
ENST00000585413 0.217098286355234 0.0516077112175303 -0.368033038625238 ENSG00000235790 RP11-73M7.6
ENST00000609033 0.215268193647843 0.0509241849902623 -0.369059745555065 ENSG00000235790 RP11-73M7.6
ENST00000589462 0.217098286355234 0.0516077112175303 -0.368033038625238 ENSG00000235790 RP11-73M7.6
ENST00000593188 0.219294473930554 0.0524059235151429 -0.367073696705904 ENSG00000235790 RP11-73M7.6
ENST00000609373 0.197482188008319 0.0438880007524238 -0.381553825462238 ENSG00000235790 RP11-73M7.6
ENST00000587445 0.197730815192054 0.0439899407048319 -0.381308530011738 ENSG00000235790 RP11-73M7.6
ENST00000591929 0.219708795137596 0.0525433617194086 -0.368904882950866 ENSG00000235790 RP11-73M7.6
ENST00000609338 0.218344537924914 0.0520853539421426 -0.3695630987321 ENSG00000235790 RP11-73M7.6
ENST00000373672 0.0355694142102683 0.00313272693037606 -0.459162419513876 ENSG00000084636 COL16A1
ENST00000271069 0.0346540880858959 0.00302130434363501 -0.460790433635913 ENSG00000084636 COL16A1
ENST00000488128 0.0805882375130699 0.0106740138174929 -0.455516318253415 ENSG00000084636 COL16A1
ENST00000488897 0.106081966578674 0.0163808083339092 -0.451520250723268 ENSG00000084636 COL16A1
ENST00000461217 0.501248597489348 0.226921321254548 -0.241728529813453 ENSG00000084636 COL16A1
ENST00000440437 0.222257796053051 0.0536777212311939 -0.366794702855556 ENSG00000084636 COL16A1
ENST00000470799 0.296769840106535 0.0878444014191345 -0.329765839519737 ENSG00000084636 COL16A1
ENST00000482910 0.300712685827674 0.0898663227613899 -0.32890183232807 ENSG00000084636 COL16A1
ENST00000468459 0.243514720382083 0.0624785674333811 -0.368072970278265 ENSG00000084636 COL16A1
ENST00000479100 0.275844746049438 0.0773224024713806 -0.353627079983852 ENSG00000084636 COL16A1
ENST00000458715 0.684493148122379 0.423017884654223 -0.15542343568278 ENSG00000084636 COL16A1
ENST00000373668 0.141675985448425 0.0258437414757041 -0.38270227510939 ENSG00000084636 COL16A1
ENST00000474000 0.370195766888846 0.129415558330772 -0.290158625558389 ENSG00000084636 COL16A1
ENST00000482478 0.395276680968837 0.146055620358 -0.281763613242502 ENSG00000084636 COL16A1
ENST00000529928 0.500903375703168 0.226592547064022 -0.238562237074952 ENSG00000084636 COL16A1
ENST00000373667 0.100639375933148 0.0151699198315743 -0.469339406491338 ENSG00000084636 COL16A1
ENST00000398556 0.224929396477755 0.0546967336246545 -0.278308291625337 ENSG00000121753 BAI2
ENST00000398547 0.201255455003675 0.0452510188365571 -0.28355757786631 ENSG00000121753 BAI2
ENST00000373655 0.199886086765443 0.0447560950691196 -0.283929904667859 ENSG00000121753 BAI2
ENST00000373658 0.199886086765443 0.0447560950691196 -0.283929904667859 ENSG00000121753 BAI2
ENST00000398542 0.2307466435687 0.0571161251616075 -0.267536588904796 ENSG00000121753 BAI2
ENST00000465256 0.4240323444659 0.166410562981649 -0.2577993261467 ENSG00000121753 BAI2
ENST00000257070 0.199886086765443 0.0447560950691196 -0.283929904667859 ENSG00000121753 BAI2
ENST00000525655 0.487235615223111 0.215413914865551 -0.233789970886395 ENSG00000121753 BAI2
ENST00000527361 0.247257805201174 0.0641415136311734 -0.280195902473752 ENSG00000121753 BAI2
ENST00000440175 0.298462166833901 0.0887125971814463 -0.267099063921091 ENSG00000121753 BAI2
ENST00000398538 0.215420803694676 0.0509937244967508 -0.29413440081582 ENSG00000121753 BAI2
ENST00000420125 0.315552837695562 0.0975894509023764 -0.286791690620553 ENSG00000121753 BAI2
ENST00000530134 0.318460042745601 0.0991652631028649 -0.300551419999557 ENSG00000121753 BAI2
ENST00000533175 0.341402051323511 0.112208439499752 -0.284579454979281 ENSG00000121753 BAI2
ENST00000527035 0.0753997211987414 0.00963373115679078 0.359260996237017 ENSG00000254545 RP11-84A19.3
ENST00000257100 0.000249411096255884 4.66957419512787e-06 0.444141205545353 ENSG00000134668 SPOCD1
ENST00000373648 0.000249411096255884 4.66957419512787e-06 0.444141205545353 ENSG00000134668 SPOCD1
ENST00000360482 0.000249411096255884 4.66957419512787e-06 0.444141205545353 ENSG00000134668 SPOCD1
ENST00000473361 0.000242036262108292 4.48070278416558e-06 0.44994580185824 ENSG00000134668 SPOCD1
ENST00000452755 0.000235794029300987 4.33215211893992e-06 0.449131406072444 ENSG00000134668 SPOCD1
ENST00000533231 0.000230963369167799 4.21108499597623e-06 0.44587401584064 ENSG00000134668 SPOCD1
ENST00000528579 0.000821938658494296 2.07793682979057e-05 0.434481068878154 ENSG00000134668 SPOCD1
ENST00000532604 0.000419219875230031 9.04703723040278e-06 0.463537953577283 ENSG00000134668 SPOCD1
ENST00000531039 0.000104339538355023 1.56570895734528e-06 0.485724544519787 ENSG00000134668 SPOCD1
ENST00000468720 0.000152473979720965 2.53795022672926e-06 0.484496410918147 ENSG00000134668 SPOCD1
ENST00000485944 0.000189373035121877 3.31864424278993e-06 0.470419518871886 ENSG00000134668 SPOCD1
ENST00000460061 0.000209189240080618 3.75005852096774e-06 0.478860157429454 ENSG00000134668 SPOCD1
ENST00000602889 0.41597579515732 0.160408480268613 -0.0833514350366834 ENSG00000269967 RP11-84A19.4
ENST00000602725 0.450726114409178 0.186395773481915 -0.0798970748604353 ENSG00000184007 PTP4A2
ENST00000344035 0.481555956358313 0.210582560531766 -0.070097781646871 ENSG00000184007 PTP4A2
ENST00000356536 0.713314234707836 0.46019919372476 -0.0413398200406479 ENSG00000184007 PTP4A2
ENST00000457805 0.731479203428455 0.484840445824552 -0.0436505479362233 ENSG00000184007 PTP4A2
ENST00000489313 0.400890398405785 0.149737498029 -0.118502583182734 ENSG00000184007 PTP4A2
ENST00000602683 0.802393023958725 0.590687174466639 -0.0372474284388399 ENSG00000184007 PTP4A2
ENST00000470404 0.707295221289129 0.452179083013473 -0.0543475019619109 ENSG00000184007 PTP4A2
ENST00000532001 0.80352164457829 0.592465025819179 -0.0368282936953835 ENSG00000184007 PTP4A2
ENST00000528253 0.914455146255597 0.793713960882738 -0.0182585207345741 ENSG00000184007 PTP4A2
ENST00000484483 0.990920873122231 0.97599234290459 -0.00269242285391354 ENSG00000184007 PTP4A2
ENST00000468531 0.788015966382578 0.568395789264748 -0.0386034095279673 ENSG00000184007 PTP4A2
ENST00000534796 0.832441061127544 0.640867877570257 -0.0336600940856019 ENSG00000184007 PTP4A2
ENST00000532289 0.872534501808653 0.712104631146967 -0.0266539034302271 ENSG00000184007 PTP4A2
ENST00000526960 0.81308647983221 0.608049255742083 -0.0340521219670939 ENSG00000184007 PTP4A2
ENST00000524384 0.83260027607701 0.641297030121576 -0.0346194857460336 ENSG00000184007 PTP4A2
ENST00000528840 0.829048197644664 0.63512993358235 -0.0348862358028424 ENSG00000184007 PTP4A2
ENST00000494444 0.814388945127983 0.609949581324135 -0.0372673171360152 ENSG00000184007 PTP4A2
ENST00000529477 0.789308100662737 0.57042897752871 -0.0384536806418292 ENSG00000184007 PTP4A2
ENST00000533408 0.949552921388528 0.870851836268328 -0.0116464105525705 ENSG00000184007 PTP4A2
ENST00000475464 0.82098943943228 0.621073323570464 -0.0422376264893068 ENSG00000184007 PTP4A2
ENST00000327300 0.000670166888811269 1.61630036232913e-05 -0.178044179107574 ENSG00000121774 KHDRBS1
ENST00000307714 0.000639294740644541 1.52115866319251e-05 -0.178119733583047 ENSG00000121774 KHDRBS1
ENST00000492989 0.0322895105595048 0.0027346763129623 -0.156733769728806 ENSG00000121774 KHDRBS1
ENST00000484270 0.00932436139215905 0.0004915969991109 -0.135973570265943 ENSG00000121774 KHDRBS1
ENST00000366152 0.919465069498948 0.804719006259545 0.0252112380195912 ENSG00000203325 RP11-277A4.4
ENST00000487305 0.616857874960426 0.339527235694561 -0.0941489213228367 ENSG00000121775 TMEM39B
ENST00000336294 0.623972748432203 0.347636113640541 -0.092782611140648 ENSG00000121775 TMEM39B
ENST00000438825 0.888864320777472 0.742996803281832 -0.0381606812448961 ENSG00000121775 TMEM39B
ENST00000441402 0.624777875691419 0.348516293037957 -0.0927501359577126 ENSG00000121775 TMEM39B
ENST00000472503 0.784757976135056 0.562763872073206 -0.0646349275471834 ENSG00000121775 TMEM39B
ENST00000456834 0.724171543805515 0.475153282441344 -0.0756628982584731 ENSG00000121775 TMEM39B
ENST00000468135 0.624777875691419 0.348516293037957 -0.0927501359577126 ENSG00000121775 TMEM39B
ENST00000466321 0.888948274619537 0.743115826262556 -0.0381694706833942 ENSG00000121775 TMEM39B
ENST00000373634 0.625640648074778 0.34970067820593 -0.0927031430838868 ENSG00000121775 TMEM39B
ENST00000427288 0.688165091315699 0.427642734270605 -0.0836647454777174 ENSG00000121775 TMEM39B
ENST00000476968 0.62225486140626 0.345525437842124 -0.093437869404277 ENSG00000121775 TMEM39B
ENST00000498613 0.851916559821208 0.674538097102536 -0.0573621962330694 ENSG00000121775 TMEM39B
ENST00000373625 0.271229569549822 0.0750823597889831 -0.0922584416622314 ENSG00000025800 KPNA6
ENST00000471599 0.422115182928704 0.16495916584234 -0.0767012585863232 ENSG00000025800 KPNA6
ENST00000537234 0.604844293703698 0.326353046304102 -0.0600336352272424 ENSG00000025800 KPNA6
ENST00000469790 0.498463909685289 0.224581064135429 -0.0969636982354672 ENSG00000025800 KPNA6
ENST00000545542 0.327724543679615 0.104434541222142 -0.108379430232628 ENSG00000025800 KPNA6
ENST00000446515 0.481356859902903 0.210353784659551 -0.101081276395887 ENSG00000025800 KPNA6
ENST00000515055 0.184558996629418 0.0392810232955568 -0.126825574358325 ENSG00000250135 RP4-622L5.2
ENST00000373610 0.596142334617618 0.316856519088745 -0.0607093713695783 ENSG00000084652 TXLNA
ENST00000373609 0.59055334666249 0.311249679727177 -0.0614056812657976 ENSG00000084652 TXLNA
ENST00000373602 0.468244450695569 0.200101771335243 -0.163189315134769 ENSG00000160050 CCDC28B
ENST00000469003 0.992291663032491 0.979813717936599 -0.00396677281614572 ENSG00000160050 CCDC28B
ENST00000421922 0.44951915538047 0.18545140044646 -0.16861869728516 ENSG00000160050 CCDC28B
ENST00000461819 0.44951915538047 0.18545140044646 -0.16861869728516 ENSG00000160050 CCDC28B
ENST00000483009 0.421203659638413 0.16430831513552 -0.180455963942102 ENSG00000160050 CCDC28B
ENST00000373604 0.371010132721757 0.129982510230112 -0.271660549607436 ENSG00000224066 RP4-622L5.7
ENST00000537469 0.164232737324745 0.0325392079888657 0.365088816249188 ENSG00000160051 IQCC
ENST00000291358 0.165627525297848 0.0329821171447038 0.364732663808808 ENSG00000160051 IQCC
ENST00000409358 0.867509935471585 0.701836816843069 0.0536066805557303 ENSG00000222046 DCDC2B
ENST00000487056 0.853156921766632 0.676681367387608 0.0584710025233146 ENSG00000222046 DCDC2B
ENST00000466796 0.806635636367091 0.597437892630747 0.051110895980393 ENSG00000160055 TMEM234
ENST00000491434 0.937760110013701 0.843527877684354 0.0182585511117331 ENSG00000160055 TMEM234
ENST00000489170 0.937760110013701 0.843571665611021 0.0182482384992388 ENSG00000160055 TMEM234
ENST00000495091 0.400490059176329 0.149459914062358 0.250786112504769 ENSG00000160055 TMEM234
ENST00000461402 0.937760110013701 0.843571665611021 0.0182482384992388 ENSG00000160055 TMEM234
ENST00000483001 0.963943418418192 0.905811465016268 -0.0116399229748052 ENSG00000160055 TMEM234
ENST00000545122 0.933596573738492 0.834224115205459 -0.0212923792703007 ENSG00000160055 TMEM234
ENST00000309777 0.960608366029489 0.897266533545532 -0.0131586313088529 ENSG00000160055 TMEM234
ENST00000373593 0.960643819598183 0.897320544602502 -0.0131415490510808 ENSG00000160055 TMEM234
ENST00000344461 0.960527027291267 0.896816673550685 -0.0131972519745884 ENSG00000160055 TMEM234
ENST00000484490 0.968414866922103 0.915562983012691 -0.0108916686703745 ENSG00000160055 TMEM234
ENST00000485689 0.994954103773855 0.986784265083429 0.00247464545503486 ENSG00000160055 TMEM234
ENST00000487174 0.922325528871261 0.81058445188286 0.0256416677782737 ENSG00000160055 TMEM234
ENST00000355082 0.852279629152358 0.675265126314724 0.0271910493827891 ENSG00000084623 EIF3I
ENST00000373586 0.961537931580761 0.899728082120307 -0.00607431379257336 ENSG00000084623 EIF3I
ENST00000489353 0.791429637508775 0.573804654329523 0.0357791979905979 ENSG00000084623 EIF3I
ENST00000471486 0.937844654142272 0.843933070612184 0.0113905129450224 ENSG00000084623 EIF3I
ENST00000483517 0.967802792876409 0.914095683230187 0.00607502837508707 ENSG00000084623 EIF3I
ENST00000474371 0.911615108533508 0.7873188139049 -0.0137366561860586 ENSG00000084623 EIF3I
ENST00000423995 0.407451430944585 0.154261813674486 -0.104109528290783 ENSG00000220785 MTMR9LP
ENST00000403496 0.408277976314793 0.154815093532434 -0.10563703797085 ENSG00000220785 MTMR9LP
ENST00000441044 0.297476530912726 0.0881895764792315 -0.11559516636127 ENSG00000220785 MTMR9LP
ENST00000426597 0.261055839323846 0.0703881521392399 -0.123984763518774 ENSG00000220785 MTMR9LP
ENST00000373582 0.260648511123823 0.0702044929484927 -0.146216315703954 ENSG00000183615 FAM167B
ENST00000373548 2.28456876122635e-06 1.54029339766999e-08 -0.29036009705616 ENSG00000116478 HDAC1
ENST00000481281 0.0225015110445876 0.00166682961006254 -0.217704399042181 ENSG00000116478 HDAC1
ENST00000463172 0.0760999882121689 0.0097691847391255 -0.183307314305002 ENSG00000116478 HDAC1
ENST00000428704 0.0137024614591619 0.000843200745818916 -0.210742567282663 ENSG00000116478 HDAC1
ENST00000472928 0.0238136535741747 0.0018073971329424 -0.216808906064469 ENSG00000116478 HDAC1
ENST00000373541 2.35726547556591e-06 1.60785892260191e-08 -0.292070501492495 ENSG00000116478 HDAC1
ENST00000490081 0.000643885940827356 1.53658758472988e-05 -0.336992472529526 ENSG00000116478 HDAC1
ENST00000482310 0.000340458418132836 6.9190272724473e-06 -0.342713556034407 ENSG00000116478 HDAC1
ENST00000476391 1.6375078661694e-05 1.61953687782571e-07 -0.388724050603257 ENSG00000116478 HDAC1
ENST00000484305 0.000331387125949824 6.65643153606528e-06 -0.441374519553831 ENSG00000116478 HDAC1
ENST00000471488 0.00119848189128401 3.36419646803522e-05 -0.375961617944898 ENSG00000116478 HDAC1
ENST00000329421 1.74784043775122e-06 1.1215644776797e-08 -0.373314019982901 ENSG00000175130 MARCKSL1
ENST00000574315 0.757470187271409 0.522621641167542 -0.0741508316775523 ENSG00000162526 TSSK3
ENST00000416512 0.867817213730567 0.702811981109867 -0.0570543426745505 ENSG00000225828 FAM229A
ENST00000415596 0.911615108533508 0.78731817736343 -0.0392541549278436 ENSG00000225828 FAM229A
ENST00000373534 0.763432385892893 0.531555362070429 -0.0922256175575952 ENSG00000162526 TSSK3
ENST00000455895 0.0796097138113984 0.0104800370050876 0.140241065084247 ENSG00000160058 BSDC1
ENST00000413080 0.0795675587903727 0.010471008633084 0.140242201430442 ENSG00000160058 BSDC1
ENST00000444377 0.0792782753406718 0.0104093682326106 0.140233929749237 ENSG00000160058 BSDC1
ENST00000341071 0.0760555710454252 0.00976142377887898 0.141504735664403 ENSG00000160058 BSDC1
ENST00000526031 0.125783849061046 0.0214143501741729 0.129438153842265 ENSG00000160058 BSDC1
ENST00000419121 0.125799940321727 0.0214246115964481 0.129430086623641 ENSG00000160058 BSDC1
ENST00000446293 0.117383032351913 0.0191973813006376 0.129668561764218 ENSG00000160058 BSDC1
ENST00000463967 0.52079121755344 0.243564923053424 0.115975180019351 ENSG00000160058 BSDC1
ENST00000373520 0.117621014564063 0.0192680203386698 0.129048354306043 ENSG00000160058 BSDC1
ENST00000449308 0.0715993100289954 0.00893527832997064 0.149815049800599 ENSG00000160058 BSDC1
ENST00000527513 0.25395261974004 0.0671062941131087 0.11509707088434 ENSG00000160058 BSDC1
ENST00000527163 0.241039287036896 0.0614512646956728 0.11843035033314 ENSG00000160058 BSDC1
ENST00000530485 0.239078340014785 0.0605567078181919 0.126071130489829 ENSG00000160058 BSDC1
ENST00000474414 0.288926168955627 0.0836775461470108 0.1199040803899 ENSG00000160058 BSDC1
ENST00000530876 0.285642380852015 0.0820770669617976 0.132227853082308 ENSG00000160058 BSDC1
ENST00000530753 0.321521909045245 0.100900325739204 0.125262198378811 ENSG00000160058 BSDC1
ENST00000533084 0.320782319391168 0.100491274016847 0.132969695199566 ENSG00000160058 BSDC1
ENST00000531222 0.244243549586997 0.062799421207886 0.177605759347147 ENSG00000160058 BSDC1
ENST00000480336 0.199886086765443 0.0447479849739622 0.194878179388362 ENSG00000254553 RP1-27O5.3
ENST00000373510 0.107408765545561 0.0167028121000106 0.182143822771326 ENSG00000160062 ZBTB8A
ENST00000316459 0.150071213676972 0.028283101566133 0.217424949895975 ENSG00000160062 ZBTB8A
ENST00000341885 0.940650087513955 0.849846569381241 0.00922211332380286 ENSG00000176261 ZBTB8OS
ENST00000468695 0.705567633221656 0.449766543615296 -0.0420665478114424 ENSG00000176261 ZBTB8OS
ENST00000492007 0.719677236545896 0.468398198035093 -0.0407401307632326 ENSG00000176261 ZBTB8OS
ENST00000373506 0.695768250787608 0.437490412075405 -0.0436347371574488 ENSG00000176261 ZBTB8OS
ENST00000467652 0.712969421467211 0.459578561168968 -0.0704145961138058 ENSG00000176261 ZBTB8OS
ENST00000498691 0.383225245781903 0.138139974288122 -0.112002334376851 ENSG00000176261 ZBTB8OS
ENST00000478041 0.670621958773285 0.404967086180909 -0.0476017809468187 ENSG00000176261 ZBTB8OS
ENST00000473294 0.670929339308602 0.405367932416684 -0.0475789978895598 ENSG00000176261 ZBTB8OS
ENST00000436661 0.677115614362482 0.412928108438164 -0.0468359560044688 ENSG00000176261 ZBTB8OS
ENST00000373501 0.677115614362482 0.412928108438164 -0.0468359560044688 ENSG00000176261 ZBTB8OS
ENST00000476493 0.676935228912995 0.41274439904676 -0.046847058005166 ENSG00000176261 ZBTB8OS
ENST00000465588 0.696041447317863 0.437773771927535 -0.0444449774334848 ENSG00000176261 ZBTB8OS
ENST00000483138 0.81726737588001 0.614942690372922 -0.030585923230397 ENSG00000176261 ZBTB8OS
ENST00000479075 0.710853927493296 0.456990401238224 -0.0462012540195516 ENSG00000176261 ZBTB8OS
ENST00000473383 0.204735953518687 0.0466608518605427 -0.180969926364149 ENSG00000176261 ZBTB8OS
ENST00000466361 0.725166512175465 0.47622998467811 -0.0491119095710813 ENSG00000176261 ZBTB8OS
ENST00000414241 0.000650551165096848 1.5559069883607e-05 -0.270744537269231 ENSG00000162521 RBBP4
ENST00000373493 0.00306905736727475 0.000112102248464052 -0.193474148963768 ENSG00000162521 RBBP4
ENST00000527118 0.00367005768289571 0.00014150045318427 -0.286747282816844 ENSG00000162521 RBBP4
ENST00000401893 0.00207071447093056 6.75782117573596e-05 -0.298521816165133 ENSG00000162521 RBBP4
ENST00000524393 0.00444018497824147 0.000182026034524035 -0.281362903928 ENSG00000162521 RBBP4
ENST00000526193 0.00240536560606281 8.13182058767768e-05 -0.289543705676775 ENSG00000162521 RBBP4
ENST00000492348 0.000192357598975412 3.38440373519766e-06 -0.287036262912645 ENSG00000162521 RBBP4
ENST00000544435 0.000192357598975412 3.38440373519766e-06 -0.287036262912645 ENSG00000162521 RBBP4
ENST00000525506 0.000408691227276528 8.59161130141028e-06 -0.37928614898737 ENSG00000162521 RBBP4
ENST00000465780 0.000208999562748015 3.74431169579066e-06 -0.446301321806517 ENSG00000162521 RBBP4
ENST00000373485 0.000266364689404277 5.06618162261643e-06 -0.27331588455604 ENSG00000162521 RBBP4
ENST00000477563 0.00186142484289865 5.91527950600647e-05 -0.30769686937069 ENSG00000162521 RBBP4
ENST00000458695 0.00125437326638409 3.57812565689729e-05 -0.265739274673422 ENSG00000162521 RBBP4
ENST00000490500 0.000307994066033451 6.05330426680679e-06 -0.396487908113758 ENSG00000162521 RBBP4
ENST00000445722 0.00113736905815883 3.14692298917389e-05 -0.333775261228058 ENSG00000162521 RBBP4
ENST00000475321 0.0946487331269742 0.013778299684008 -0.21450564019763 ENSG00000162521 RBBP4
ENST00000531983 0.214655986721477 0.0506722741237375 -0.206551028481315 ENSG00000162521 RBBP4
ENST00000463378 0.0900512463250365 0.0128026500001427 -0.199758686697304 ENSG00000162521 RBBP4
ENST00000460669 0.00546581653360333 0.000240466293389518 -0.255811998117234 ENSG00000162521 RBBP4
ENST00000482190 0.0051860116672648 0.000223989865625354 -0.257014367649425 ENSG00000162521 RBBP4
ENST00000373484 0.225165989363838 0.0548119523328426 -0.0898961906286073 ENSG00000162520 SYNC
ENST00000409190 0.90568171446269 0.776020173220177 0.015519481181186 ENSG00000162520 SYNC
ENST00000417633 0.796789292269107 0.582320312531719 0.0474972139546573 ENSG00000162520 SYNC
ENST00000426909 0.873074998758888 0.71299180607843 0.0334945858974641 ENSG00000162520 SYNC
ENST00000401073 0.825985443669849 0.629678921103637 0.0325367831072889 ENSG00000162522 KIAA1522
ENST00000468130 0.826612707508384 0.631027412181867 0.0569830817470153 ENSG00000162522 KIAA1522
ENST00000373481 0.959423195180147 0.894271175406204 -0.010290625202286 ENSG00000162522 KIAA1522
ENST00000294521 0.613312040691591 0.335416335314172 -0.10147531181891 ENSG00000162522 KIAA1522
ENST00000373480 0.912944592399503 0.790558683593728 -0.0229056943853681 ENSG00000162522 KIAA1522
ENST00000469100 0.440714889192188 0.178690801034367 -0.101222633957974 ENSG00000134684 YARS
ENST00000373477 0.00916799033981751 0.000480369824737855 -0.162532950179719 ENSG00000134684 YARS
ENST00000490826 0.531013977110073 0.25312958698985 -0.0903539090196273 ENSG00000134684 YARS
ENST00000487404 0.275893857631509 0.0773789130073396 -0.11855305302345 ENSG00000134684 YARS
ENST00000478828 0.0975678214592165 0.0144534624816361 -0.166989513966603 ENSG00000134684 YARS
ENST00000481895 0.0309223115869144 0.00258090580018296 -0.173269946893197 ENSG00000134684 YARS
ENST00000466052 0.15245305833632 0.0289508164473047 -0.188370080863959 ENSG00000134684 YARS
ENST00000470377 0.111121170862108 0.0176153608096566 -0.231463805795747 ENSG00000134684 YARS
ENST00000472692 0.228244895793993 0.0561515775731048 -0.165338176603215 ENSG00000134684 YARS
ENST00000530710 0.658908728475308 0.390101855135007 -0.0723071216304526 ENSG00000116497 S100PBP
ENST00000373476 0.598290063321181 0.319122912879531 -0.0702942816521879 ENSG00000116497 S100PBP
ENST00000373475 0.53504322410704 0.256341639301968 -0.0766773998850832 ENSG00000116497 S100PBP
ENST00000529027 0.785618943607545 0.564260647232408 -0.0558198245391641 ENSG00000116497 S100PBP
ENST00000531123 0.662054155653259 0.394297235144251 -0.0630836725769775 ENSG00000116497 S100PBP
ENST00000398243 0.559692671277849 0.280088605650977 -0.083866187518584 ENSG00000116497 S100PBP
ENST00000356689 0.534827832650862 0.256154259929935 -0.0871047498659545 ENSG00000116497 S100PBP
ENST00000526230 0.937496413808622 0.842734353274083 -0.0184040871453878 ENSG00000116497 S100PBP
ENST00000531256 0.893796483867238 0.752671999268845 -0.0282774632054343 ENSG00000116497 S100PBP
ENST00000477248 0.546080082497847 0.26729596620856 -0.150572244582552 ENSG00000116497 S100PBP
ENST00000482212 0.896154936454285 0.757173618426174 -0.0279266598377526 ENSG00000116497 S100PBP
ENST00000530552 0.889470986579403 0.743911704931362 0.0442078246097125 ENSG00000116497 S100PBP
ENST00000525203 0.743238765619647 0.501689302297016 0.0809897991416309 ENSG00000116497 S100PBP
ENST00000524535 0.781465789556899 0.557793368771812 0.0723592057434164 ENSG00000116497 S100PBP
ENST00000527692 0.220465852545393 0.0529384097332338 0.335413666810581 ENSG00000116497 S100PBP
ENST00000475486 0.190118056314295 0.0412732299659375 0.35185174565676 ENSG00000116497 S100PBP
ENST00000470896 0.746106570573015 0.506571864611641 -0.0584413224992926 ENSG00000121905 HPCA
ENST00000482771 0.519072180650115 0.241722000835068 0.168877337403773 ENSG00000121900 TMEM54
ENST00000329151 0.78156505177714 0.558084528704383 -0.0516335674742841 ENSG00000121900 TMEM54
ENST00000373463 0.781009544118508 0.557163151047117 -0.0516687349460934 ENSG00000121900 TMEM54
ENST00000474144 0.781009544118508 0.557163151047117 -0.0516687349460934 ENSG00000121900 TMEM54
ENST00000475208 0.790709407781847 0.572514960036108 -0.0496730780123617 ENSG00000121900 TMEM54
ENST00000463914 0.6938978005159 0.434882924489525 0.0892892467941592 ENSG00000121900 TMEM54
ENST00000373456 0.0502771678986485 0.00524336937046288 0.231031429754158 ENSG00000116514 RNF19B
ENST00000356990 0.0520307688761997 0.00552862465668053 0.229610614158756 ENSG00000116514 RNF19B
ENST00000235150 0.0528454462101315 0.00564892426629922 0.229915952963927 ENSG00000116514 RNF19B
ENST00000427524 5.61278272951537e-05 7.27396616251303e-07 -0.204965308990962 ENSG00000236065 RP1-117O3.2
ENST00000373449 6.23519529546229e-05 8.32050021501068e-07 -0.203510968163077 ENSG00000004455 AK2
ENST00000548033 0.000245379873957721 4.55333035318336e-06 -0.195575604579575 ENSG00000004455 AK2
ENST00000482191 0.0277616433850569 0.00222593247516582 -0.200665947966278 ENSG00000004455 AK2
ENST00000491241 0.0833301266952198 0.0112561800276425 -0.175703601582456 ENSG00000004455 AK2
ENST00000467905 0.0165786336029019 0.00109021314934915 -0.15199844736616 ENSG00000004455 AK2
ENST00000354858 0.0162420811901548 0.00105671884967646 -0.179759753091405 ENSG00000004455 AK2
ENST00000480134 0.0162531462748919 0.00105814939457453 -0.179761567467386 ENSG00000004455 AK2
ENST00000550338 0.0142216353030019 0.000885968518198464 -0.18612616102231 ENSG00000004455 AK2
ENST00000469238 0.00867483595469768 0.000446429186248051 -0.246363624259445 ENSG00000004455 AK2
ENST00000466029 0.00989760777058871 0.000531946109553917 -0.243028044151774 ENSG00000004455 AK2
ENST00000487289 0.0380654772111067 0.00344521611765952 -0.179764114434288 ENSG00000004455 AK2
ENST00000548559 0.113508635538818 0.0181973137626965 -0.162746999737499 ENSG00000004455 AK2
ENST00000551979 0.237513880931377 0.0599065442499559 -0.134606255438114 ENSG00000004455 AK2
ENST00000478635 0.872779474777769 0.7125110458428 -0.0443629173736445 ENSG00000142920 ADC
ENST00000358680 0.95631664861698 0.88660517484783 -0.0156581045569815 ENSG00000142920 ADC
ENST00000294517 0.672594475411145 0.40736210368568 -0.0766473988003305 ENSG00000142920 ADC
ENST00000481886 0.662820187490661 0.395200465759552 -0.0783638063202356 ENSG00000142920 ADC
ENST00000475935 0.662820187490661 0.395200465759552 -0.0783638063202356 ENSG00000142920 ADC
ENST00000462920 0.879782818005866 0.726229538616429 -0.0440132366511214 ENSG00000142920 ADC
ENST00000471119 0.662820187490661 0.395200465759552 -0.0783638063202356 ENSG00000142920 ADC
ENST00000495135 0.686266044664677 0.425419293055234 -0.127920759029374 ENSG00000142920 ADC
ENST00000477570 0.72227658361248 0.472197277490731 -0.0825643994868024 ENSG00000142920 ADC
ENST00000483027 0.794543896343978 0.578547667114407 -0.064558356153808 ENSG00000142920 ADC
ENST00000492420 0.891321985430261 0.747719027452322 -0.0386985030145627 ENSG00000142920 ADC
ENST00000398167 0.662820187490661 0.39519380657958 -0.0783718588370038 ENSG00000142920 ADC
ENST00000373443 0.662820187490661 0.395200465759552 -0.0783638063202356 ENSG00000142920 ADC
ENST00000497710 0.879649371221249 0.726029348414103 -0.0440976683919724 ENSG00000142920 ADC
ENST00000473089 0.72227658361248 0.472197277490731 -0.0825643994868024 ENSG00000142920 ADC
ENST00000484656 0.715921401821076 0.463228161108347 -0.0678676217858637 ENSG00000142920 ADC
ENST00000373440 0.937251056645177 0.841828932524598 0.0230956464736035 ENSG00000142920 ADC
ENST00000373441 0.764140585344299 0.532663220848546 -0.0583389355029801 ENSG00000142920 ADC
ENST00000478204 0.79201821397018 0.574768973157596 -0.0528694167015683 ENSG00000142920 ADC
ENST00000291416 0.0322575910676494 0.00273169089151429 0.269766890138606 ENSG00000116525 TRIM62
ENST00000543586 0.0137181919678404 0.000844408668284103 0.353794568330866 ENSG00000116525 TRIM62
ENST00000485148 0.0286173398570844 0.0023155633395794 0.320313386524037 ENSG00000116525 TRIM62
ENST00000486583 0.637875400349052 0.364111360528046 0.15954357766749 ENSG00000116525 TRIM62
ENST00000483388 0.606006566444352 0.327608789476548 0.0668476423816938 ENSG00000160094 ZNF362
ENST00000539719 0.645873095190573 0.37336440759624 0.0462681970562103 ENSG00000160094 ZNF362
ENST00000490959 0.589292855951428 0.309956378499825 0.0772005970330418 ENSG00000160094 ZNF362
ENST00000373428 0.744313696212895 0.503406157594312 0.0408845913214617 ENSG00000160094 ZNF362
ENST00000477934 0.619865530919416 0.34299533207982 -0.14731012221758 ENSG00000160094 ZNF362
ENST00000543783 0.368690998436271 0.128393001012003 -0.155068731611052 ENSG00000256142 AL513327.1
ENST00000588828 0.748708251700879 0.510429587962296 -0.0442430253507658 ENSG00000225313 RP11-415J8.3
ENST00000457957 0.742135763458748 0.500023155545092 -0.0453313162066746 ENSG00000225313 RP11-415J8.3
ENST00000587696 0.77346577659636 0.546671312383579 -0.0407103829513343 ENSG00000225313 RP11-415J8.3
ENST00000431992 0.770912790978274 0.543121390564923 -0.0353074371244414 ENSG00000134686 PHC2
ENST00000485928 0.839644340149318 0.653271271319708 -0.0256343371780148 ENSG00000134686 PHC2
ENST00000373418 0.836346238785343 0.646865600820665 -0.0260992247905816 ENSG00000134686 PHC2
ENST00000373422 0.823097896381978 0.625006104957714 -0.0278478261599168 ENSG00000134686 PHC2
ENST00000257118 0.770912790978274 0.543121390564923 -0.0353074371244414 ENSG00000134686 PHC2
ENST00000419414 0.892080919102329 0.749485020606832 -0.0204761503135877 ENSG00000134686 PHC2
ENST00000467894 0.897039563840619 0.758902590493125 -0.0183043185662205 ENSG00000134686 PHC2
ENST00000373416 0.725976493532321 0.477631651151219 -0.0435437466159025 ENSG00000134686 PHC2
ENST00000486897 0.960935257989784 0.898123998884596 -0.00766300758267201 ENSG00000134686 PHC2
ENST00000493483 0.953027840713835 0.87814043586129 -0.0091245296272958 ENSG00000134686 PHC2
ENST00000473158 0.687528016239267 0.427001739667211 -0.0671343546203779 ENSG00000134686 PHC2
ENST00000583214 0.483733543595433 0.212367433538381 -0.168485813691296 ENSG00000266239 MIR3605
ENST00000432703 0.783107253839337 0.56041225833325 0.0915118459850218 ENSG00000233246 RP11-415J8.5
ENST00000459964 0.635202265455539 0.361014543066542 -0.173278907531195 ENSG00000134686 PHC2
ENST00000468406 0.552088256494214 0.273211240154165 -0.140096239223855 ENSG00000134686 PHC2
ENST00000484692 0.900743130990635 0.766114110878773 0.0352177795878703 ENSG00000134686 PHC2
ENST00000361328 0.948394069417325 0.867982395252971 -0.0177622519727327 ENSG00000121903 ZSCAN20
ENST00000373413 0.940744823363185 0.850027088186889 -0.0233045306324906 ENSG00000121903 ZSCAN20
ENST00000480917 0.978260093435186 0.940842318535221 -0.00981684802932695 ENSG00000121903 ZSCAN20
ENST00000241312 0.410548339387019 0.156547246197988 -0.27333258660984 ENSG00000121904 CSMD2
ENST00000373381 0.410548339387019 0.156547246197988 -0.27333258660984 ENSG00000121904 CSMD2
ENST00000373380 0.497637426104927 0.223946543758595 -0.245058216078828 ENSG00000121904 CSMD2
ENST00000373388 0.559746528310939 0.280125347109498 -0.217792864012489 ENSG00000121904 CSMD2
ENST00000426886 0.751930574927852 0.515103867732112 -0.0487078519585533 ENSG00000163866 SMIM12
ENST00000521580 0.609803435579305 0.331519127161294 -0.074741290782041 ENSG00000163866 SMIM12
ENST00000446026 0.55193540004966 0.273059728545403 -0.0847168944481035 ENSG00000163866 SMIM12
ENST00000456842 0.496554530585102 0.223115542795404 -0.0942313214828262 ENSG00000163866 SMIM12
ENST00000423898 0.423145894535983 0.165724590347078 -0.109844242788543 ENSG00000163866 SMIM12
ENST00000417239 0.721243643024388 0.470840817478026 -0.0625250692759124 ENSG00000163866 SMIM12
ENST00000417456 0.736739488522583 0.492527232594124 0.0860350195681497 ENSG00000241014 RP11-244H3.1
ENST00000487874 0.202653547761296 0.0458063827776133 0.136704484504718 ENSG00000271741 RP11-244H3.4
ENST00000373337 0.907837786359743 0.7798396810589 0.0378829617059088 ENSG00000243749 ZMYM6NB
ENST00000373340 0.189258256738825 0.0409564433519802 0.144778940803556 ENSG00000163867 ZMYM6
ENST00000493328 0.195082821931557 0.0429974649210922 0.150666830911164 ENSG00000163867 ZMYM6
ENST00000357182 0.157781342357742 0.0305490507729681 0.1644817479269 ENSG00000163867 ZMYM6
ENST00000466345 0.911094217870723 0.786273826729384 -0.0415454784958459 ENSG00000163867 ZMYM6
ENST00000472971 0.974667277795588 0.930751329123512 -0.0158936679752346 ENSG00000163867 ZMYM6
ENST00000415531 0.292838353362471 0.085665877618248 0.172742204763227 ENSG00000163867 ZMYM6
ENST00000317538 0.382864410788145 0.137919367899775 0.156116116173758 ENSG00000163867 ZMYM6
ENST00000460607 0.36314025069982 0.124853178582177 0.161515823433865 ENSG00000163867 ZMYM6
ENST00000373333 0.57228594322148 0.29250851764437 0.121737663180958 ENSG00000163867 ZMYM6
ENST00000471566 0.9635150578708 0.904746169224236 -0.0179393136369102 ENSG00000163867 ZMYM6
ENST00000417119 0.313344521199729 0.0963899994413738 0.132949481116807 ENSG00000197056 ZMYM1
ENST00000359858 0.519995289340171 0.242734192123367 0.0867486296548454 ENSG00000197056 ZMYM1
ENST00000466390 0.750511843459368 0.513119052078184 0.074978640140474 ENSG00000197056 ZMYM1
ENST00000488455 0.592036231406339 0.312670509899475 0.073953512307513 ENSG00000197056 ZMYM1
ENST00000475654 0.260957634838191 0.0703401486930377 0.146521027420321 ENSG00000197056 ZMYM1
ENST00000373329 0.519995289340171 0.242734192123367 0.0867486296548454 ENSG00000197056 ZMYM1
ENST00000373330 0.51998783553809 0.242710400895306 0.0867550800200895 ENSG00000197056 ZMYM1
ENST00000476269 0.862703578659048 0.693374006639098 0.0746682464646553 ENSG00000197056 ZMYM1
ENST00000463393 0.793450425925853 0.577186596067482 0.091345542128037 ENSG00000197056 ZMYM1
ENST00000471991 0.927712094365847 0.821340086017339 -0.0401788932582986 ENSG00000116560 SFPQ
ENST00000468598 0.292214415691241 0.0853733393561482 -0.143764345688517 ENSG00000116560 SFPQ
ENST00000460428 0.708026461950768 0.453162546050829 -0.0509304073383289 ENSG00000116560 SFPQ
ENST00000470472 0.595395136919106 0.31610425312341 -0.0654121172228403 ENSG00000116560 SFPQ
ENST00000466745 0.376115438397223 0.133175551713016 -0.138087605840437 ENSG00000116560 SFPQ
ENST00000466213 0.295011773086808 0.086874395161543 -0.15809135690023 ENSG00000116560 SFPQ
ENST00000490668 0.648461752296151 0.376479006965916 -0.0738004180320997 ENSG00000116560 SFPQ
ENST00000485365 0.700941437262902 0.443832704463229 -0.0653057919620651 ENSG00000116560 SFPQ
ENST00000485454 0.693883051294377 0.434830619575518 -0.127143582463854 ENSG00000116560 SFPQ
ENST00000357214 0.527544729342537 0.25025793780223 -0.0710238402740568 ENSG00000116560 SFPQ
ENST00000373297 0.367976536308399 0.127989740122133 0.0866022914101429 ENSG00000146463 ZMYM4
ENST00000314607 0.367976536308399 0.127989740122133 0.0866022914101429 ENSG00000146463 ZMYM4
ENST00000441447 0.349074515458375 0.116383059681028 0.152271478592274 ENSG00000146463 ZMYM4
ENST00000432683 0.983970242622026 0.957149944023339 -0.00560374976440812 ENSG00000227409 ZMYM4-AS1
ENST00000457946 0.593115705698593 0.31387856378612 0.0559084580897651 ENSG00000146463 ZMYM4
ENST00000482131 0.780554364436057 0.556420811698937 0.0715689108963959 ENSG00000146463 ZMYM4
ENST00000470175 0.631593823914218 0.356946750486888 0.121288847305563 ENSG00000146463 ZMYM4
ENST00000492456 0.945894269694228 0.861896575594758 0.0255033293383511 ENSG00000146463 ZMYM4
ENST00000325722 0.739083187387032 0.495826547914573 0.0354646656052897 ENSG00000142687 KIAA0319L
ENST00000373266 0.291228977700529 0.0847417623451977 -0.110385789318288 ENSG00000142687 KIAA0319L
ENST00000426982 0.588823399115628 0.309501413925685 0.0546005937418012 ENSG00000142687 KIAA0319L
ENST00000461312 0.510075683120749 0.234170389711982 -0.0967314276913472 ENSG00000142687 KIAA0319L
ENST00000485551 0.861350142192925 0.689882950493792 -0.0238498022290286 ENSG00000142687 KIAA0319L
ENST00000473423 0.983734261683917 0.956394547316893 -0.00810556088919051 ENSG00000142687 KIAA0319L
ENST00000473844 0.94502903961126 0.859934692876293 0.0197183796519708 ENSG00000142687 KIAA0319L
ENST00000474856 0.931144351164095 0.829003869847123 -0.0269600513310867 ENSG00000142687 KIAA0319L
ENST00000492544 0.280271000458616 0.0794867783351414 -0.210492971032516 ENSG00000142687 KIAA0319L
ENST00000440579 0.423428296287071 0.165920846639187 0.0923427741870655 ENSG00000142687 KIAA0319L
ENST00000467109 0.18037543701715 0.0378322317070206 -0.328710310819606 ENSG00000142687 KIAA0319L
ENST00000431916 0.790539948974122 0.572208022171435 0.04997666530176 ENSG00000142687 KIAA0319L
ENST00000482929 0.138687445893386 0.0249729593615422 0.166224421136572 ENSG00000142687 KIAA0319L
ENST00000478463 0.18047730041558 0.0378630660160917 0.16830058488269 ENSG00000142687 KIAA0319L
ENST00000470388 0.18037543701715 0.0378291160602768 0.168287580676209 ENSG00000142687 KIAA0319L
ENST00000492888 0.163567295018209 0.0323036699638752 0.178196484044874 ENSG00000142687 KIAA0319L
ENST00000469892 0.134112614522178 0.0236834784710548 0.194120115681236 ENSG00000142687 KIAA0319L
ENST00000494948 0.0530127050463521 0.00567653861477488 0.234017260214859 ENSG00000142687 KIAA0319L
ENST00000476329 0.239565892398582 0.0607651044759722 0.189937891492628 ENSG00000142687 KIAA0319L
ENST00000473465 0.865206118203692 0.697559428796518 -0.0657584875496322 ENSG00000142687 KIAA0319L
ENST00000373253 0.902267948319105 0.769128966180701 0.0200835375260093 ENSG00000020129 NCDN
ENST00000356090 0.914559798062704 0.793850140818399 0.0179035782707529 ENSG00000020129 NCDN
ENST00000373243 0.911844315581606 0.787781537331157 0.0184434268413899 ENSG00000020129 NCDN
ENST00000459931 0.527496081129559 0.250211430057125 0.104380569983433 ENSG00000020129 NCDN
ENST00000437806 0.652154823924068 0.381341338517377 0.0828226627817724 ENSG00000020129 NCDN
ENST00000423723 0.648713661380409 0.376987220988107 -0.0762357560299882 ENSG00000020129 NCDN
ENST00000444348 0.989491280587579 0.971986660233168 0.00546797086725842 ENSG00000239636 RP4-728D4.2
ENST00000373235 0.851202470732151 0.673250501270444 -0.0459704747500764 ENSG00000116819 TFAP2E
ENST00000373237 0.202500328420643 0.0457293950574908 -0.117025492359993 ENSG00000126067 PSMB2
ENST00000270815 0.916527977634238 0.798415517968035 -0.0145399553023424 ENSG00000142686 C1orf216
ENST00000503824 0.694202869247559 0.435367930325664 -0.1079808794235 ENSG00000142686 C1orf216
ENST00000453178 0.749811996099974 0.512118544387149 0.0752396701849332 ENSG00000142686 C1orf216
ENST00000251195 7.17238882800906e-06 6.06506055413822e-08 -0.39380763984014 ENSG00000092853 CLSPN
ENST00000466308 0.203798170344834 0.0462956023945241 -0.297779940680847 ENSG00000092853 CLSPN
ENST00000318121 2.99145710909881e-06 2.12675845367263e-08 -0.416908059292626 ENSG00000092853 CLSPN
ENST00000373220 2.99145710909881e-06 2.12675845367263e-08 -0.416908059292626 ENSG00000092853 CLSPN
ENST00000520551 2.99145710909881e-06 2.12675845367263e-08 -0.416908059292626 ENSG00000092853 CLSPN
ENST00000373226 0.110634206321029 0.0174878572293203 -0.310773672660913 ENSG00000232335 RP11-435D7.3
ENST00000517467 0.0869837552655409 0.012081461742149 -0.41954111049913 ENSG00000092853 CLSPN
ENST00000373210 6.19702413177517e-05 8.2581302122702e-07 0.283552899718303 ENSG00000134698 AGO4
ENST00000488778 0.881051020962261 0.72832552837494 0.0460854738341715 ENSG00000134698 AGO4
ENST00000496257 0.0777518744213506 0.0100912632590468 0.313432049442124 ENSG00000134698 AGO4
ENST00000373206 0.483112405615441 0.211812397187192 0.0984084399788583 ENSG00000092847 AGO1
ENST00000373204 0.921818809168369 0.809590471632011 -0.0165967521852494 ENSG00000092847 AGO1
ENST00000324350 0.178411253867482 0.0371269521077737 0.251961130457635 ENSG00000126070 AGO3
ENST00000373191 0.0239368446535816 0.00182284496639272 0.260452283300872 ENSG00000126070 AGO3
ENST00000397828 0.334827027202247 0.108419483103249 0.193205037959352 ENSG00000126070 AGO3
ENST00000246314 0.00764412692377944 0.000375672190211538 0.325902292132499 ENSG00000126070 AGO3
ENST00000491443 0.232549632686362 0.0578214981861297 0.307761799989737 ENSG00000126070 AGO3
ENST00000466576 0.203222763339804 0.0460594427899177 0.326627389909666 ENSG00000271554 RP4-665N4.8
ENST00000471099 0.440975389769887 0.178942400563215 0.263958863972936 ENSG00000126070 AGO3
ENST00000373178 0.745839685747183 0.506217846294717 0.06564108823663 ENSG00000116863 ADPRHL2
ENST00000373166 0.750275966645375 0.512776603114302 -0.0384738594713508 ENSG00000054116 TRAPPC3
ENST00000462715 0.679429658056286 0.416304432166555 -0.0506310771592129 ENSG00000054116 TRAPPC3
ENST00000373163 0.72918492461528 0.481840399007946 -0.0412842465459272 ENSG00000054116 TRAPPC3
ENST00000373162 0.708513711473611 0.45398656547171 -0.0439362245200933 ENSG00000054116 TRAPPC3
ENST00000469757 0.787609878370486 0.567552401293304 -0.0361945800177751 ENSG00000054116 TRAPPC3
ENST00000373159 0.637554786257306 0.363644011487323 -0.0590425596525527 ENSG00000054116 TRAPPC3
ENST00000497251 0.797407434514372 0.583241675362578 -0.0395337761148547 ENSG00000054116 TRAPPC3
ENST00000429533 0.0301029799103587 0.00248263043622573 -0.177176476827302 ENSG00000116871 MAP7D1
ENST00000316156 0.000113313184809462 1.74000220825863e-06 -0.229866393708338 ENSG00000116871 MAP7D1
ENST00000527764 0.821654522786577 0.622536897312618 -0.0423516517694669 ENSG00000116871 MAP7D1
ENST00000373150 0.000107413697139905 1.62381723895873e-06 -0.22995573481895 ENSG00000116871 MAP7D1
ENST00000373151 0.000107413697139905 1.62757275739788e-06 -0.229954844394977 ENSG00000116871 MAP7D1
ENST00000530729 0.334997310162715 0.108527352101772 -0.115357791124499 ENSG00000116871 MAP7D1
ENST00000462118 0.0416871170829676 0.0039563664177469 -0.232150011902355 ENSG00000116871 MAP7D1
ENST00000474796 0.00474507992335742 0.000199732682889724 -0.250612670462476 ENSG00000116871 MAP7D1
ENST00000530975 0.113711369518856 0.0182576577826567 -0.192353406838269 ENSG00000116871 MAP7D1
ENST00000487131 0.0454143524211823 0.00450748021494836 -0.214593379464151 ENSG00000116871 MAP7D1
ENST00000373148 0.000618647459682051 1.46229205852003e-05 -0.24960186041298 ENSG00000116871 MAP7D1
ENST00000532131 0.00332188803032598 0.000124387429896864 -0.269550257222509 ENSG00000116871 MAP7D1
ENST00000487114 0.000998203018074442 2.66670475293378e-05 -0.284574508447698 ENSG00000116871 MAP7D1
ENST00000354618 0.451734445098063 0.187195941448183 -0.0720952245125795 ENSG00000054118 THRAP3
ENST00000469141 0.56610834190408 0.286100504149806 -0.0597120098699947 ENSG00000054118 THRAP3
ENST00000478853 0.386305513222655 0.140034080244033 0.121000980277137 ENSG00000054118 THRAP3
ENST00000466743 0.727112814909734 0.479138089915687 -0.0667823807505648 ENSG00000054118 THRAP3
ENST00000373139 0.656100850866266 0.386264996578378 0.128359730793788 ENSG00000214193 SH3D21
ENST00000453908 0.474899522125325 0.205358262506831 0.169306449366282 ENSG00000214193 SH3D21
ENST00000426732 0.474899522125325 0.205358262506831 0.169306449366282 ENSG00000214193 SH3D21
ENST00000312808 0.433543650348164 0.17320040681419 0.183787676394609 ENSG00000214193 SH3D21
ENST00000505871 0.433234701384009 0.17301411445899 0.185827802146368 ENSG00000214193 SH3D21
ENST00000480549 0.513721650132774 0.23739025816077 0.0887386985463676 ENSG00000214193 SH3D21
ENST00000496636 0.855035228970203 0.679751324700617 0.078032053372942 ENSG00000214193 SH3D21
ENST00000474766 0.751444956853897 0.514442943309675 0.0591146921087553 ENSG00000214193 SH3D21
ENST00000270824 0.878900793333939 0.724602228977573 0.0335873431959331 ENSG00000142694 EVA1B
ENST00000490466 0.985240370551417 0.960591053073846 0.00494120529424438 ENSG00000142694 EVA1B
ENST00000373137 0.823445321723102 0.625596660451938 0.0745262920071999 ENSG00000116883 RP11-268J15.5
ENST00000359297 0.796568085946806 0.581925534240585 0.0375656346809858 ENSG00000196182 STK40
ENST00000373129 0.742428351683251 0.500654648594761 0.0468333443924593 ENSG00000196182 STK40
ENST00000373130 0.742428351683251 0.500654648594761 0.0468333443924593 ENSG00000196182 STK40
ENST00000373132 0.742428351683251 0.500654648594761 0.0468333443924593 ENSG00000196182 STK40
ENST00000460417 0.620687622941087 0.343912528309398 0.1020568490248 ENSG00000196182 STK40
ENST00000473733 0.683556077316358 0.421814033069258 0.0904627901898975 ENSG00000196182 STK40
ENST00000482458 0.738099791268084 0.494497933573949 0.0744810292742101 ENSG00000196182 STK40
ENST00000460017 0.993013421036638 0.981514392285173 -0.00304126747871179 ENSG00000196182 STK40
ENST00000476041 0.225316765648641 0.0549151020568449 -0.172848190918367 ENSG00000181817 LSM10
ENST00000315732 0.247528490379888 0.0642632774708917 -0.168509391372275 ENSG00000181817 LSM10
ENST00000489912 0.171779429117083 0.0349822862601428 -0.205578410422937 ENSG00000181817 LSM10
ENST00000468441 0.157030752685886 0.0303336918091139 0.346476722062348 ENSG00000116885 OSCP1
ENST00000495222 0.0570086584038294 0.00631717259217845 0.408644009459181 ENSG00000116885 OSCP1
ENST00000235532 0.0369024960386035 0.00329644785527385 0.338139683978105 ENSG00000116885 OSCP1
ENST00000356637 0.0372182895715254 0.00334152576652399 0.338040853234274 ENSG00000116885 OSCP1
ENST00000433045 0.0345897832273995 0.00301267317515543 0.34751116151407 ENSG00000116885 OSCP1
ENST00000445843 0.0392196751818707 0.00360352522527144 0.339978626741009 ENSG00000116885 OSCP1
ENST00000315643 0.0244411272100671 0.00187526955656621 0.358363572673893 ENSG00000116885 OSCP1
ENST00000475160 0.691928268078296 0.432409924994576 0.138612304446852 ENSG00000116885 OSCP1
ENST00000528112 0.126097314572862 0.021497907786389 0.306217909642758 ENSG00000116885 OSCP1
ENST00000354267 0.36155089103337 0.123879542239146 0.23550042485944 ENSG00000116885 OSCP1
ENST00000524789 0.354664691561985 0.119538640259487 0.259985053656599 ENSG00000116885 OSCP1
ENST00000373116 0.418599915948179 0.162402299111215 -0.0996944302745974 ENSG00000116898 MRPS15
ENST00000488606 0.358035810524505 0.121531135783961 -0.140058956600804 ENSG00000116898 MRPS15
ENST00000477040 0.552957769791559 0.274126438959847 -0.120018003045236 ENSG00000116898 MRPS15
ENST00000462067 0.426748615416954 0.168199148214533 -0.0982601315479592 ENSG00000116898 MRPS15
ENST00000424989 0.80703025937589 0.598060259059082 0.084681592147435 ENSG00000233621 LINC01137
ENST00000373087 0.646990764597868 0.374689435322097 -0.125392625574256 ENSG00000163874 ZC3H12A
ENST00000373075 0.498374248123987 0.22450919847936 0.076338245858561 ENSG00000163875 MEAF6
ENST00000296214 0.561568660987246 0.281837686077391 0.0692095056998237 ENSG00000163875 MEAF6
ENST00000373074 0.502391558907025 0.227971444249085 0.0787223692339438 ENSG00000163875 MEAF6
ENST00000475828 0.520217840902071 0.242944394638795 0.0757323136118098 ENSG00000163875 MEAF6
ENST00000487788 0.530027283069212 0.252427386160528 0.0742111792976817 ENSG00000163875 MEAF6
ENST00000373073 0.616344108071859 0.338880117135395 0.0655536301118907 ENSG00000163875 MEAF6
ENST00000487792 0.600084675677547 0.321153232034486 0.0713119143870852 ENSG00000163875 MEAF6
ENST00000448519 0.625024155758092 0.348795780891596 0.0714867831115232 ENSG00000163875 MEAF6
ENST00000485039 0.89480965119556 0.754734400177376 0.0282308988717942 ENSG00000163875 MEAF6
ENST00000296215 0.948066964807878 0.86696041838039 -0.0155275524360143 ENSG00000163877 SNIP1
ENST00000468040 0.68460553878708 0.423296544667418 0.100743117884725 ENSG00000163877 SNIP1
ENST00000493916 0.907384034678152 0.778980608168675 0.0492066109521522 ENSG00000163877 SNIP1
ENST00000296218 0.433228387197255 0.172974638375079 -0.204136118558838 ENSG00000163879 DNALI1
ENST00000466723 0.859432704840396 0.686599213403952 -0.0707304614243259 ENSG00000163879 DNALI1
ENST00000541606 0.390721993833279 0.142949820978503 -0.239407068037408 ENSG00000163879 DNALI1
ENST00000497858 0.429347589050453 0.17010957601065 -0.23004725226246 ENSG00000163879 DNALI1
ENST00000490029 0.841885065288825 0.656663725097302 0.0603563427634538 ENSG00000134697 GNL2
ENST00000373062 0.983218892006044 0.95523255565451 -0.00309361086863327 ENSG00000134697 GNL2
ENST00000462812 0.964476170347075 0.906846283835934 -0.00912428385470725 ENSG00000134697 GNL2
ENST00000479255 0.941420859386948 0.851586223666363 0.0224156338589339 ENSG00000134697 GNL2
ENST00000538069 0.879045869235021 0.724829439385732 0.0345675859926053 ENSG00000134697 GNL2
ENST00000469191 0.419054265200423 0.162731179667707 0.171281734525529 ENSG00000134697 GNL2
ENST00000489146 0.842874081078019 0.658437562073032 -0.0589237550660535 ENSG00000134697 GNL2
ENST00000463351 0.94592014964154 0.861969788059519 0.0182730345628987 ENSG00000134697 GNL2
ENST00000488496 0.497884590278001 0.22412267419606 -0.134871262709746 ENSG00000134697 GNL2
ENST00000358011 0.999693727047898 0.999341359265809 -8.52580687108619e-05 ENSG00000116922 C1orf109
ENST00000494120 0.913865090335679 0.792441283770492 0.0267518862650177 ENSG00000116922 C1orf109
ENST00000609516 0.275854102073934 0.0773467354195149 0.260074831468283 ENSG00000116922 C1orf109
ENST00000464178 0.721732425734982 0.471475470243368 -0.0866548115016952 ENSG00000116922 C1orf109
ENST00000464085 0.497968198011853 0.224197873592427 -0.145443693554946 ENSG00000116922 C1orf109
ENST00000491981 0.581011861282293 0.301501191642529 -0.121655698521063 ENSG00000116922 C1orf109
ENST00000461359 0.653707404673581 0.383461087888626 -0.114663006863636 ENSG00000116922 C1orf109
ENST00000477060 0.797810230958845 0.583691094949419 -0.0712356872023353 ENSG00000116922 C1orf109
ENST00000486637 0.628537119387806 0.35304818144932 -0.12668716019117 ENSG00000116922 C1orf109
ENST00000491797 0.963622487377783 0.905009196176901 0.0177703551897479 ENSG00000116922 C1orf109
ENST00000488137 0.847642962856192 0.666438118813237 0.0621735339229657 ENSG00000116922 C1orf109
ENST00000472584 0.969640874228863 0.918655341661523 -0.0151939548235051 ENSG00000116922 C1orf109
ENST00000373055 0.39471921691452 0.145713538909943 -0.115952183900751 ENSG00000134690 CDCA8
ENST00000327331 0.39471921691452 0.145713538909943 -0.115952183900751 ENSG00000134690 CDCA8
ENST00000373044 0.10289087993343 0.0156484472371319 -0.213970093233127 ENSG00000196449 YRDC
ENST00000373043 0.610425972048875 0.332163744712937 -0.0970220519929889 ENSG00000197982 C1orf122
ENST00000419397 0.718219253613173 0.466427772965367 -0.0816153079054699 ENSG00000197982 C1orf122
ENST00000468084 0.60397475280889 0.325429656500132 -0.101085742490903 ENSG00000197982 C1orf122
ENST00000373042 0.90770648939399 0.77958537142531 -0.0293100076972211 ENSG00000197982 C1orf122
ENST00000446260 0.90568171446269 0.77607374693524 -0.0298405833209979 ENSG00000197982 C1orf122
ENST00000373036 0.795458566299367 0.579900732043008 0.0361418846426982 ENSG00000188786 MTF1
ENST00000468190 0.664130383924068 0.396611034198572 0.129540829383572 ENSG00000188786 MTF1
ENST00000419993 0.581958669601287 0.302630721920158 -0.163942163052914 ENSG00000230955 RP11-109P14.10
ENST00000373027 0.632226700775676 0.35760849710352 0.0603394733935744 ENSG00000204084 INPP5B
ENST00000373023 0.619036762767044 0.341887307353332 0.0614447957966828 ENSG00000204084 INPP5B
ENST00000373026 0.496827372182483 0.223321416509326 0.0807498916380479 ENSG00000204084 INPP5B
ENST00000373024 0.494880916835402 0.221663111598332 0.0809169172870049 ENSG00000204084 INPP5B
ENST00000470364 0.677346993492514 0.413189290618854 -0.0948752917272129 ENSG00000204084 INPP5B
ENST00000474758 0.530027283069212 0.252424202625223 -0.135177638343307 ENSG00000204084 INPP5B
ENST00000458109 0.655631487419128 0.385631178447335 -0.0850072176708798 ENSG00000204084 INPP5B
ENST00000467066 0.665253434806126 0.398092533207655 -0.119892212554183 ENSG00000204084 INPP5B
ENST00000373021 0.786341967025471 0.565407812393004 0.0712517935822737 ENSG00000204084 INPP5B
ENST00000491406 0.810392395495217 0.603851068699641 0.0753038348853858 ENSG00000204084 INPP5B
ENST00000373019 0.000687603609976934 1.67098109582082e-05 -0.217389010508077 ENSG00000183431 SF3A3
ENST00000448721 0.000413536765723663 8.72857155712964e-06 -0.22845694863894 ENSG00000183431 SF3A3
ENST00000487062 0.385215931160871 0.139375708554773 -0.189360419871145 ENSG00000183431 SF3A3
ENST00000460925 0.0740542890101461 0.00937820167986999 -0.213330196029405 ENSG00000183431 SF3A3
ENST00000489537 0.00636998991929967 0.00029659588973709 -0.22167365460465 ENSG00000183431 SF3A3
ENST00000461869 0.00714479516117041 0.000344884520044254 -0.214965524304917 ENSG00000183431 SF3A3
ENST00000470585 0.00636998991929967 0.000296479705813179 -0.219538647548603 ENSG00000183431 SF3A3
ENST00000488934 0.943367928016099 0.856179299349209 0.0226609530688945 ENSG00000183431 SF3A3
ENST00000462258 0.00190139825569694 6.06816709574561e-05 -0.267515031197719 ENSG00000183431 SF3A3
ENST00000485803 0.543493362439873 0.264994104027279 0.118155511763581 ENSG00000183386 FHL3
ENST00000373016 0.553146178658096 0.274321420874102 0.115796918165911 ENSG00000183386 FHL3
ENST00000475084 0.561174429137147 0.281424534388601 0.117223129108451 ENSG00000183386 FHL3
ENST00000477194 0.507301497862518 0.232035370956224 0.128322024967451 ENSG00000183386 FHL3
ENST00000483132 0.824738940740949 0.627625216029385 0.0735573521568889 ENSG00000183386 FHL3
ENST00000483182 0.858392144189917 0.6849019163511 -0.0339613473373462 ENSG00000183520 UTP11L
ENST00000486563 0.843555704433813 0.659383125424596 -0.0437109501630389 ENSG00000183520 UTP11L
ENST00000373014 0.593085369118022 0.31385213687357 -0.0729426901528285 ENSG00000183520 UTP11L
ENST00000537711 0.604634190283403 0.326093057858742 -0.0706022220943556 ENSG00000183520 UTP11L
ENST00000488453 0.595413716583537 0.316120400407965 -0.0791612058577665 ENSG00000183520 UTP11L
ENST00000373012 0.746666564979183 0.507644572916785 0.115422072653108 ENSG00000185668 POU3F1
ENST00000432922 0.0991908936718186 0.0148457346202103 0.482582847627276 ENSG00000224592 RP5-884C9.2
ENST00000428151 0.0454892704381375 0.00451633812390458 0.543793823050562 ENSG00000224592 RP5-884C9.2
ENST00000373001 0.221477612133192 0.0533711561152059 0.13187613750663 ENSG00000116954 RRAGC
ENST00000474456 0.77951486625875 0.555118470103166 0.0615520380154532 ENSG00000116954 RRAGC
ENST00000493015 0.553547474879809 0.274675334830833 0.100206162225536 ENSG00000116954 RRAGC
ENST00000496778 0.979905758594345 0.94523490094579 -0.00859829771629866 ENSG00000116954 RRAGC
ENST00000433671 0.742375276695379 0.500385151085682 -0.0519268722877655 ENSG00000228436 RP5-864K19.4
ENST00000456813 0.43319133924846 0.172939392337108 -0.105703313121905 ENSG00000228436 RP5-864K19.4
ENST00000397572 0.180516482226395 0.0378933859983788 -0.163640948439359 ENSG00000214114 MYCBP
ENST00000494695 0.282572165726517 0.0805293720505014 -0.157842243305996 ENSG00000214114 MYCBP
ENST00000495043 0.22832538572502 0.0561893490015611 -0.170403299871594 ENSG00000214114 MYCBP
ENST00000489803 0.591034166507288 0.311685790634822 -0.0891006475718623 ENSG00000214114 MYCBP
ENST00000454994 0.59117561306013 0.31182283925185 -0.0891322371771459 ENSG00000131233 GJA9
ENST00000489575 0.59117561306013 0.31182283925185 -0.0891322371771459 ENSG00000214114 MYCBP
ENST00000465771 0.37648284305913 0.133434039868712 -0.143977277711589 ENSG00000214114 MYCBP
ENST00000462027 0.544305044621898 0.26572919444844 -0.106135508715898 ENSG00000214114 MYCBP
ENST00000357771 0.668955006273637 0.403215693869348 0.150168048787212 ENSG00000131233 GJA9
ENST00000372990 0.519393244709285 0.242030757064128 0.181950604032696 ENSG00000158315 RHBDL2
ENST00000289248 0.527574873150662 0.250298455347057 0.179139777586176 ENSG00000158315 RHBDL2
ENST00000538156 0.527574873150662 0.250298455347057 0.179139777586176 ENSG00000158315 RHBDL2
ENST00000372985 0.527169397145025 0.249918539000684 0.179444977411132 ENSG00000158315 RHBDL2
ENST00000432648 0.217248486929806 0.0516738126403806 -0.117370275285618 ENSG00000174574 AKIRIN1
ENST00000446189 0.16662294900232 0.0333455005268153 -0.136829395911397 ENSG00000174574 AKIRIN1
ENST00000372984 0.152647478854217 0.0290104294341192 -0.138104591360202 ENSG00000174574 AKIRIN1
ENST00000531822 0.527862221578712 0.250565025990082 -0.0862034206288071 ENSG00000174574 AKIRIN1
ENST00000372967 0.558909915271167 0.27943886524894 -0.0910270931789739 ENSG00000168653 NDUFS5
ENST00000372969 0.558909915271167 0.27943886524894 -0.0910270931789739 ENSG00000168653 NDUFS5
ENST00000545844 0.572338485348339 0.292627117892994 -0.0590044707777744 ENSG00000127603 MACF1
ENST00000567887 0.572338485348339 0.292621886421346 -0.0590047738382594 ENSG00000127603 MACF1
ENST00000372915 0.572299601485313 0.29254932510013 -0.0590062375648193 ENSG00000127603 MACF1
ENST00000539005 0.572338485348339 0.292627117892994 -0.0590044707777744 ENSG00000127603 MACF1
ENST00000317713 0.572338485348339 0.292627117892994 -0.0590044707777744 ENSG00000127603 MACF1
ENST00000361689 0.572299601485313 0.29254932510013 -0.0590062375648193 ENSG00000127603 MACF1
ENST00000524432 0.983034006126279 0.954674693580168 0.00478486259371984 ENSG00000127603 MACF1
ENST00000467673 0.741695589537492 0.499401661520771 0.0869788030105329 ENSG00000127603 MACF1
ENST00000564288 0.476646356986737 0.206836570754593 -0.0751181541083616 ENSG00000127603 MACF1
ENST00000494012 0.712575859723437 0.458985581432995 0.110357684313844 ENSG00000127603 MACF1
ENST00000536367 0.936853068237494 0.840611746608152 -0.0240180325815961 ENSG00000127603 MACF1
ENST00000480624 0.920524245675851 0.806950929404235 0.0344034225516589 ENSG00000127603 MACF1
ENST00000469366 0.620832159861534 0.344116535812368 0.141155532310372 ENSG00000127603 MACF1
ENST00000496804 0.641603184586228 0.368275267051743 -0.0651100219720644 ENSG00000127603 MACF1
ENST00000530262 0.945692384068388 0.86143206379965 -0.0115230249301737 ENSG00000127603 MACF1
ENST00000485063 0.746679527604243 0.507693760564385 -0.0845889691268814 ENSG00000127603 MACF1
ENST00000472385 0.466440025468508 0.198755538114026 -0.139008215465906 ENSG00000127603 MACF1
ENST00000484393 0.53024630130559 0.252575727119956 -0.131315375894045 ENSG00000127603 MACF1
ENST00000476350 0.941767165113349 0.852420551722464 0.0128312006842497 ENSG00000127603 MACF1
ENST00000372925 0.523273165683128 0.246128419517493 -0.0720530514547517 ENSG00000127603 MACF1
ENST00000528611 0.996097965514732 0.989560847343017 0.0023271131746111 ENSG00000127603 MACF1
ENST00000289893 0.470227581608537 0.201707937351472 -0.0799284988835838 ENSG00000127603 MACF1
ENST00000530275 0.0948427908559599 0.0138181604516737 -0.202070506802249 ENSG00000255103 KIAA0754
ENST00000482035 0.354057224169797 0.119228627043459 -0.13007329197665 ENSG00000127603 MACF1
ENST00000473843 0.170698701803145 0.0346383050617986 -0.228600957187906 ENSG00000127603 MACF1
ENST00000469490 0.397254214642696 0.14740307247302 -0.11806104686011 ENSG00000127603 MACF1
ENST00000487656 0.704389467460641 0.448190165986369 -0.0929092191716488 ENSG00000127603 MACF1
ENST00000360115 0.814368041794494 0.609850379846389 -0.0400836483722411 ENSG00000127603 MACF1
ENST00000497964 0.82098943943228 0.621175018739881 -0.0454282847151911 ENSG00000127603 MACF1
ENST00000446276 0.641742884581265 0.368457310376241 -0.0713331100552061 ENSG00000127603 MACF1
ENST00000442046 0.623213559518637 0.346760809453473 -0.0751072465773018 ENSG00000127603 MACF1
ENST00000422234 0.660622455443267 0.392416266480261 0.0832244317969129 ENSG00000127603 MACF1
ENST00000462496 0.655811170356183 0.385813444849042 0.0844918661270669 ENSG00000127603 MACF1
ENST00000462103 0.878018201780383 0.723229631557022 0.0433388152059148 ENSG00000127603 MACF1
ENST00000496360 0.814009622805648 0.60935939626844 -0.0488723000427593 ENSG00000127603 MACF1
ENST00000497807 0.581448820324552 0.301950382334552 -0.0930918140885798 ENSG00000127603 MACF1
ENST00000331593 0.915611965154154 0.79629736877426 -0.0457213209854181 ENSG00000183682 BMP8A
ENST00000458207 0.913371080592593 0.791359304744292 0.0368494701156312 ENSG00000182109 RP11-69E11.4
ENST00000450157 0.945336195388636 0.860654165330094 0.0235918742843856 ENSG00000182109 RP11-69E11.4
ENST00000431553 0.935368168787915 0.837731449058201 0.0274379755851787 ENSG00000182109 RP11-69E11.4
ENST00000417869 0.701364819855057 0.444424094105024 0.099121301255001 ENSG00000182109 RP11-69E11.4
ENST00000440190 0.757174275713113 0.52207951946754 0.0813328745421402 ENSG00000182109 RP11-69E11.4
ENST00000427240 0.145439837277759 0.0269781767378807 0.240939860628488 ENSG00000243970 PPIEL
ENST00000482028 0.161455233751112 0.0316140824475636 0.21276416438989 ENSG00000090621 PABPC4
ENST00000372856 0.00126919236426347 3.63149614434881e-05 0.187714027347341 ENSG00000090621 PABPC4
ENST00000372857 0.00123365579699309 3.49421636698055e-05 0.187904577653902 ENSG00000090621 PABPC4
ENST00000372858 0.0025097056655939 8.6338000860884e-05 0.181969483664992 ENSG00000090621 PABPC4
ENST00000372862 0.00179822576097679 5.66255167266619e-05 0.182567714377773 ENSG00000090621 PABPC4
ENST00000468476 0.0608615134217305 0.00697415304864988 0.174195775080567 ENSG00000090621 PABPC4
ENST00000437136 0.0634198172845338 0.00743035907462013 0.174683197932014 ENSG00000090621 PABPC4
ENST00000492468 0.0410175657783417 0.0038587297967338 0.195278720156104 ENSG00000090621 PABPC4
ENST00000530186 0.073854646105595 0.0093450044918015 0.261993250943364 ENSG00000090621 PABPC4
ENST00000421687 0.00688193588501228 0.000328602217770753 0.173174248226066 ENSG00000090621 PABPC4
ENST00000484555 0.391417602375584 0.143368612593273 0.132810085117091 ENSG00000090621 PABPC4
ENST00000525045 0.0621597630713605 0.00721043467396789 0.185722655539254 ENSG00000090621 PABPC4
ENST00000527718 0.0119017109904009 0.00069533759894074 0.179132616231176 ENSG00000090621 PABPC4
ENST00000477556 0.166006777635035 0.0331084480566852 0.182199025469911 ENSG00000090621 PABPC4
ENST00000461578 0.32908943774179 0.105108326038049 0.154568693309804 ENSG00000090621 PABPC4
ENST00000483770 0.119112833277898 0.0196676010489551 0.199838034352313 ENSG00000090621 PABPC4
ENST00000525669 0.0226338023556874 0.0016817753365946 0.18106121823692 ENSG00000090621 PABPC4
ENST00000470443 0.00432101701952115 0.00017547814296407 0.18126956283796 ENSG00000090621 PABPC4
ENST00000415255 0.00769065188347385 0.00037836218351995 0.177935334390756 ENSG00000228060 RP11-69E11.8
ENST00000513632 0.0677527305014612 0.00823780302472404 0.184372966420448 ENSG00000090621 PABPC4
ENST00000525751 0.131442194189077 0.0229309761188587 0.141290698472601 ENSG00000090621 PABPC4
ENST00000474378 0.0519083475862903 0.00550744594695868 0.161913538864092 ENSG00000090621 PABPC4
ENST00000529216 0.23379631414858 0.0583753543306755 0.116866714844202 ENSG00000090621 PABPC4
ENST00000492519 0.601892421834475 0.322844452542372 0.065842888403544 ENSG00000090621 PABPC4
ENST00000451091 0.00387121821414283 0.000151761368143083 0.237394515654344 ENSG00000090621 PABPC4
ENST00000531243 0.0719121561218054 0.00899632989793667 0.203476738746349 ENSG00000090621 PABPC4
ENST00000470018 0.851916559821208 0.674530207177548 -0.0416852028982926 ENSG00000084072 PPIE
ENST00000485507 0.434261787549648 0.173681930089377 -0.153613416510976 ENSG00000084072 PPIE
ENST00000324379 0.83664790364225 0.647525449991499 0.039714052823387 ENSG00000084072 PPIE
ENST00000356511 0.695167492428858 0.436608103198159 0.0658775799091761 ENSG00000084072 PPIE
ENST00000456578 0.478921819191949 0.208619342819777 -0.143252405565308 ENSG00000084072 PPIE
ENST00000495526 0.837111749605304 0.648314153224994 0.0397171170059211 ENSG00000084072 PPIE
ENST00000482751 0.837111749605304 0.648314153224994 0.0397171170059211 ENSG00000084072 PPIE
ENST00000372830 0.695167492428858 0.436608103198159 0.0658775799091761 ENSG00000084072 PPIE
ENST00000497370 0.980509634245806 0.946980567050662 -0.00588402032463884 ENSG00000084072 PPIE
ENST00000372835 0.862847336603885 0.693575182790133 0.034717845880037 ENSG00000084072 PPIE
ENST00000470213 0.976689196674648 0.935744349410792 -0.00708164379340391 ENSG00000084072 PPIE
ENST00000474804 0.974638377039872 0.930668639055974 -0.00771529196801064 ENSG00000084072 PPIE
ENST00000475350 0.837111749605304 0.648314153224994 0.0397171170059211 ENSG00000084072 PPIE
ENST00000480169 0.891230112322718 0.747509466077751 -0.031758673057035 ENSG00000084072 PPIE
ENST00000441669 0.64725249434307 0.375005150738491 0.0723890271614259 ENSG00000043514 TRIT1
ENST00000462797 0.64725249434307 0.375005150738491 0.0723890271614259 ENSG00000043514 TRIT1
ENST00000316891 0.64725249434307 0.375005150738491 0.0723890271614259 ENSG00000043514 TRIT1
ENST00000372818 0.64725249434307 0.375005150738491 0.0723890271614259 ENSG00000043514 TRIT1
ENST00000495175 0.574493678410544 0.294593872099862 0.086505425690545 ENSG00000043514 TRIT1
ENST00000491865 0.568489018342838 0.288488664750302 0.0878390604325438 ENSG00000043514 TRIT1
ENST00000537223 0.58959939357693 0.310228634616098 0.084895133251737 ENSG00000043514 TRIT1
ENST00000537440 0.58959939357693 0.310228634616098 0.084895133251737 ENSG00000043514 TRIT1
ENST00000541099 0.58959939357693 0.310228634616098 0.084895133251737 ENSG00000043514 TRIT1
ENST00000545233 0.58959939357693 0.310228634616098 0.084895133251737 ENSG00000043514 TRIT1
ENST00000465417 0.892048722549632 0.749305355753414 -0.0416045332476606 ENSG00000043514 TRIT1
ENST00000492612 0.676253125611365 0.411983468539204 0.0716920539246537 ENSG00000043514 TRIT1
ENST00000467774 0.179630060151466 0.0375967356252347 -0.373852218085993 ENSG00000043514 TRIT1
ENST00000489945 0.750491297979285 0.513087841959849 0.0589961862076447 ENSG00000043514 TRIT1
ENST00000486825 0.583067474087581 0.303538742227116 0.0925986136374915 ENSG00000043514 TRIT1
ENST00000469476 0.771397995252172 0.543638107956519 0.0725192945757068 ENSG00000043514 TRIT1
ENST00000544981 0.482752823107584 0.211515433946766 0.130257157400413 ENSG00000043514 TRIT1
ENST00000462243 0.853326866540912 0.676956660472215 0.0656996715368442 ENSG00000043514 TRIT1
ENST00000372811 0.533009373734854 0.254753125139571 -0.168382946282987 ENSG00000168389 MFSD2A
ENST00000420632 0.438430016334798 0.17687007116447 -0.19773905130174 ENSG00000168389 MFSD2A
ENST00000434861 0.606963291464497 0.32870123455122 -0.157503284902659 ENSG00000168389 MFSD2A
ENST00000372809 0.533009373734854 0.254753125139571 -0.168382946282987 ENSG00000168389 MFSD2A
ENST00000483824 0.533009373734854 0.254753125139571 -0.168382946282987 ENSG00000168389 MFSD2A
ENST00000469745 0.587110333017264 0.30784593781786 -0.161332927225749 ENSG00000168389 MFSD2A
ENST00000480630 0.929811200999075 0.82614499052688 0.0375713388518535 ENSG00000168389 MFSD2A
ENST00000372797 0.283371248110216 0.0809065738341003 -0.0646333858286356 ENSG00000131236 CAP1
ENST00000372802 0.281180329359372 0.0798777856636663 -0.064747877346204 ENSG00000131236 CAP1
ENST00000449311 0.598594394991625 0.319493453542892 -0.0458295892482993 ENSG00000131236 CAP1
ENST00000421589 0.652127668766147 0.381304294212732 -0.0400670432032502 ENSG00000131236 CAP1
ENST00000414893 0.69605283091186 0.437805391343779 -0.0326538447758114 ENSG00000131236 CAP1
ENST00000414281 0.648713661380409 0.377017222872001 -0.0404397425022704 ENSG00000131236 CAP1
ENST00000420216 0.656951979766664 0.387656531351272 -0.0397194336785947 ENSG00000131236 CAP1
ENST00000372792 0.393967620689569 0.145220378853223 -0.0525261146753485 ENSG00000131236 CAP1
ENST00000372798 0.378133079892865 0.134818849184104 -0.0551064356868455 ENSG00000131236 CAP1
ENST00000340450 0.280492571592587 0.0795842943281279 -0.0650197473932038 ENSG00000131236 CAP1
ENST00000372805 0.274804113115562 0.0767735718229722 -0.0658540405371295 ENSG00000131236 CAP1
ENST00000435719 0.749460921865866 0.51159843036453 -0.0290389029933088 ENSG00000131236 CAP1
ENST00000427843 0.674157117863363 0.409181034818419 -0.0373187042079391 ENSG00000131236 CAP1
ENST00000417287 0.614502697470447 0.336680092757758 -0.0439820304846657 ENSG00000131236 CAP1
ENST00000424977 0.648919536253766 0.377240133855966 -0.0404285484316669 ENSG00000131236 CAP1
ENST00000446031 0.487989860944065 0.215999149940149 -0.0815503926828043 ENSG00000131236 CAP1
ENST00000479759 0.377085750083205 0.13393137482768 -0.0645308487538138 ENSG00000131236 CAP1
ENST00000461993 0.284559338088696 0.081549373685827 -0.0763315740694851 ENSG00000131236 CAP1
ENST00000494114 0.119992263645382 0.0199124934388388 -0.13040548634565 ENSG00000131236 CAP1
ENST00000433473 0.706553913166857 0.451041709608722 -0.0413543950811512 ENSG00000131238 PPT1
ENST00000529905 0.700421031321475 0.443239634057189 -0.0427698699216395 ENSG00000131238 PPT1
ENST00000530704 0.662773559447153 0.395079228952246 -0.0545426244498836 ENSG00000131238 PPT1
ENST00000372775 0.522377706528456 0.245221721901324 -0.0993643625197233 ENSG00000131238 PPT1
ENST00000449045 0.64902785098429 0.377339134036033 -0.0592497800702021 ENSG00000131238 PPT1
ENST00000439754 0.532574705144225 0.254395178993469 -0.080930699841226 ENSG00000131238 PPT1
ENST00000530076 0.44134898187033 0.179272093112473 -0.106605227632667 ENSG00000131238 PPT1
ENST00000527311 0.640048357284505 0.366367548838075 -0.0625431194450847 ENSG00000131238 PPT1
ENST00000372779 0.693468128119126 0.434273386025928 -0.0577261075689861 ENSG00000131238 PPT1
ENST00000526547 0.859991505685054 0.687609665858961 -0.0342519281530852 ENSG00000131238 PPT1
ENST00000372771 0.227950235948904 0.0560272596897018 0.116746305379682 ENSG00000117000 RLF
ENST00000567508 0.698386032864902 0.440817394510266 -0.137978033310758 ENSG00000259943 RP1-39G22.7
ENST00000372759 0.117109001694759 0.0191237243465343 -0.119833862962244 ENSG00000084073 ZMPSTE24
ENST00000479131 0.21095340674179 0.0490973277988086 -0.168201411312798 ENSG00000084073 ZMPSTE24
ENST00000472583 0.306493576122775 0.0930670537998972 -0.134797837005129 ENSG00000084073 ZMPSTE24
ENST00000474142 0.0950666588414898 0.0138657409192183 -0.231583990341605 ENSG00000084073 ZMPSTE24
ENST00000435168 0.033356971850465 0.00286154426000666 -0.28201396335975 ENSG00000084070 SMAP2
ENST00000372718 0.00367836776640596 0.000142006389007646 -0.289245169634031 ENSG00000084070 SMAP2
ENST00000372708 0.00989709847461195 0.000531832190341397 -0.278560266313174 ENSG00000084070 SMAP2
ENST00000539317 0.00965893067980241 0.000514252291784645 -0.294563455588684 ENSG00000084070 SMAP2
ENST00000487871 0.544402775685023 0.265814991763796 -0.190293123427431 ENSG00000084070 SMAP2
ENST00000469416 0.0426042924953071 0.0040933750464656 0.47733680654504 ENSG00000187801 ZFP69B
ENST00000361584 0.0426042924953071 0.0040933750464656 0.47733680654504 ENSG00000187801 ZFP69B
ENST00000484445 0.0426042924953071 0.0040933750464656 0.47733680654504 ENSG00000187801 ZFP69B
ENST00000411995 0.0426042924953071 0.0040933750464656 0.47733680654504 ENSG00000187801 ZFP69B
ENST00000372706 0.0806157041067357 0.0106849420020608 0.299413945044019 ENSG00000187815 ZFP69
ENST00000372705 0.0674868832455913 0.00819367659465515 0.313819938858968 ENSG00000187815 ZFP69
ENST00000450713 0.00734196309572124 0.000356970091488873 0.418250090944349 ENSG00000238287 RP11-656D10.3
ENST00000358527 0.914410999772369 0.7936329887109 0.0326671902824417 ENSG00000164002 EXO5
ENST00000372703 0.914410999772369 0.7936329887109 0.0326671902824417 ENSG00000164002 EXO5
ENST00000420209 0.974920518481528 0.931483676702302 -0.0119395000124669 ENSG00000164002 EXO5
ENST00000296380 0.898928309500032 0.762731100017302 0.0372414746781945 ENSG00000164002 EXO5
ENST00000432259 0.944927034292877 0.859407271642976 0.0271668803108628 ENSG00000164002 EXO5
ENST00000418186 0.991525495729962 0.978164114164487 0.0038081097703928 ENSG00000164002 EXO5
ENST00000415550 0.988320600135564 0.96873503542804 -0.00588824051618192 ENSG00000164002 EXO5
ENST00000443729 0.994481856921015 0.985034312712821 -0.0025194006549851 ENSG00000164002 EXO5
ENST00000419161 0.994481856921015 0.985034312712821 -0.0025194006549851 ENSG00000164002 EXO5
ENST00000471429 0.701719602654424 0.444868436926848 -0.129393178293139 ENSG00000164002 EXO5
ENST00000453437 0.922268278850878 0.810455005807021 0.0402663757655486 ENSG00000227278 RP11-656D10.5
ENST00000372699 0.617399696503323 0.34022715818766 -0.12539275790109 ENSG00000117010 ZNF684
ENST00000465152 0.685947436605041 0.425118855555703 -0.109216231027316 ENSG00000117010 ZNF684
ENST00000372696 0.772755089758561 0.545567593648353 -0.0870113485262579 ENSG00000117010 ZNF684
ENST00000372697 0.772755089758561 0.545567593648353 -0.0870113485262579 ENSG00000117010 ZNF684
ENST00000493756 0.581469747930134 0.301995114066429 -0.135650325182074 ENSG00000117010 ZNF684
ENST00000372684 0.919731459102955 0.805419811498594 -0.0445951589120882 ENSG00000117016 RIMS3
ENST00000606277 0.640881759211123 0.367460150620018 0.136875802354137 ENSG00000272145 NFYC-AS1
ENST00000467203 0.397666959049509 0.147678044247786 0.124925445926562 ENSG00000066136 NFYC
ENST00000424419 0.238554273130929 0.0603462726870842 0.141783706050146 ENSG00000066136 NFYC
ENST00000427410 0.289902073951855 0.0840868203772882 0.115106141300701 ENSG00000066136 NFYC
ENST00000447388 0.334320684352088 0.108103501773312 0.105775494814195 ENSG00000066136 NFYC
ENST00000425457 0.298796549201428 0.0888719150353322 0.113887590325223 ENSG00000066136 NFYC
ENST00000453631 0.409676049165928 0.15578779182021 0.12654386187708 ENSG00000066136 NFYC
ENST00000456393 0.332960042792554 0.107328696580116 0.106209699313428 ENSG00000066136 NFYC
ENST00000372654 0.282303716439641 0.0803894733255256 0.118378180547332 ENSG00000066136 NFYC
ENST00000534399 0.410950580343686 0.156785367014193 0.136072773008182 ENSG00000066136 NFYC
ENST00000372653 0.29325537638043 0.0859109646637296 0.115884905300215 ENSG00000066136 NFYC
ENST00000372669 0.242272548848029 0.06196880431817 0.145294027610983 ENSG00000066136 NFYC
ENST00000372652 0.30836556438411 0.0939508952624014 0.116293182175943 ENSG00000066136 NFYC
ENST00000372651 0.211466173362944 0.0493498121510811 0.140519703054752 ENSG00000066136 NFYC
ENST00000531464 0.731702880956451 0.485135870177238 0.0861789587788721 ENSG00000066136 NFYC
ENST00000440226 0.699098454451447 0.44174243471429 0.0568382303211593 ENSG00000066136 NFYC
ENST00000525290 0.73624153977979 0.491885705747153 0.0825587175676809 ENSG00000066136 NFYC
ENST00000530965 0.809342465429105 0.601796072191306 0.064640914157565 ENSG00000066136 NFYC
ENST00000416859 0.379294375942909 0.13560134643587 0.145983054424195 ENSG00000066136 NFYC
ENST00000308733 0.763103363015195 0.53104508735051 0.0478237154473561 ENSG00000066136 NFYC
ENST00000414185 0.845153439354844 0.661925385763087 0.0381708376268276 ENSG00000066136 NFYC
ENST00000525349 0.443285841765205 0.180734090405383 0.157340581876361 ENSG00000066136 NFYC
ENST00000483091 0.677587378616726 0.413645008099634 0.146436483791617 ENSG00000066136 NFYC
ENST00000488635 0.511705306894865 0.235450219388693 -0.166668810357366 ENSG00000066136 NFYC
ENST00000496608 0.487616006438929 0.215701484864848 -0.150443527320979 ENSG00000066136 NFYC
ENST00000372621 5.84841007286236e-05 7.6765017002898e-07 -0.28193049189132 ENSG00000171793 CTPS1
ENST00000541520 3.52487396643582e-05 4.13834691743616e-07 -0.295884918860066 ENSG00000171793 CTPS1
ENST00000470271 0.000914644726733402 2.3842909626971e-05 -0.431695897009849 ENSG00000171793 CTPS1
ENST00000475060 0.111294344331174 0.0176583847102865 -0.265487442022735 ENSG00000171793 CTPS1
ENST00000479480 0.000240234223495706 4.43893939264944e-06 -0.449298855978399 ENSG00000171793 CTPS1
ENST00000543104 0.000818924976288504 2.06458896125203e-05 -0.380290876910891 ENSG00000171793 CTPS1
ENST00000372616 0.000130591449019693 2.08411870456858e-06 -0.298971921005464 ENSG00000171793 CTPS1
ENST00000480420 0.160824729484227 0.0314282258339911 -0.222895783131524 ENSG00000171793 CTPS1
ENST00000463285 0.28546323918148 0.0820056217074094 -0.178701974742835 ENSG00000171793 CTPS1
ENST00000486889 0.600066316454818 0.321009797087095 -0.112209800094766 ENSG00000171793 CTPS1
ENST00000497210 0.458806844001064 0.192836987276831 -0.184665107779917 ENSG00000171793 CTPS1
ENST00000464283 0.125266322398183 0.0212561412485745 -0.221301859237369 ENSG00000171793 CTPS1
ENST00000463423 0.0616915291599126 0.00712914658605435 -0.26034214066146 ENSG00000171793 CTPS1
ENST00000498694 0.0241416137459413 0.00184384464568275 -0.27022407197427 ENSG00000171793 CTPS1
ENST00000302946 0.1466104792915 0.0273301243339532 -0.407126854105902 ENSG00000171790 SLFNL1
ENST00000372613 0.136898035618967 0.0244198514602435 -0.415326413212689 ENSG00000171790 SLFNL1
ENST00000397197 0.136898035618967 0.0244198514602435 -0.415326413212689 ENSG00000171790 SLFNL1
ENST00000439569 0.136898035618967 0.0244198514602435 -0.415326413212689 ENSG00000171790 SLFNL1
ENST00000372611 0.125987768837142 0.0214726213513699 -0.424651167207461 ENSG00000171790 SLFNL1
ENST00000359345 0.0805372846748005 0.010661303969281 -0.448971955549018 ENSG00000171790 SLFNL1
ENST00000456518 0.859318782780832 0.686170049513061 0.0344815170795075 ENSG00000010803 SCMH1
ENST00000397174 0.837379860287318 0.648948879220024 0.038275657581203 ENSG00000010803 SCMH1
ENST00000402904 0.837379860287318 0.648948879220024 0.038275657581203 ENSG00000010803 SCMH1
ENST00000361191 0.837364885270079 0.648788886586978 0.0382973440339003 ENSG00000010803 SCMH1
ENST00000361705 0.837364885270079 0.648788886586978 0.0382973440339003 ENSG00000010803 SCMH1
ENST00000397171 0.837364885270079 0.648788886586978 0.0382973440339003 ENSG00000010803 SCMH1
ENST00000372597 0.512027770036142 0.235837802088519 0.113062216841661 ENSG00000010803 SCMH1
ENST00000372596 0.512027770036142 0.235837802088519 0.113062216841661 ENSG00000010803 SCMH1
ENST00000337495 0.512027770036142 0.235837802088519 0.113062216841661 ENSG00000010803 SCMH1
ENST00000326197 0.855710144673279 0.681028691153512 0.0346130962615392 ENSG00000010803 SCMH1
ENST00000372595 0.84018945266442 0.654187649650538 0.0379961698003366 ENSG00000010803 SCMH1
ENST00000472037 0.824043604729284 0.626469143145029 -0.0522835457024145 ENSG00000010803 SCMH1
ENST00000460215 0.648551731955463 0.376730144394898 -0.0896139355698588 ENSG00000010803 SCMH1
ENST00000498793 0.657232593862379 0.388165879447991 -0.0843569930828577 ENSG00000010803 SCMH1
ENST00000489421 0.415816639425534 0.160323304174817 -0.16425813920564 ENSG00000010803 SCMH1
ENST00000482530 0.915132482124855 0.795134129893101 0.0306386932143348 ENSG00000010803 SCMH1
ENST00000488592 0.380276072600973 0.13620836809703 0.200186802732599 ENSG00000010803 SCMH1
ENST00000372583 0.581572080848309 0.302129632976576 -0.132828571656203 ENSG00000127124 HIVEP3
ENST00000372584 0.578909469515265 0.299273237806252 -0.133499536074762 ENSG00000127124 HIVEP3
ENST00000247584 0.62681810306907 0.351057603333144 -0.120863248164481 ENSG00000127124 HIVEP3
ENST00000460604 0.99100917609016 0.976498007981302 -0.00440596908100026 ENSG00000127124 HIVEP3
ENST00000429157 0.601309045942372 0.322400083370772 -0.127719160513703 ENSG00000127124 HIVEP3
ENST00000491442 0.719794528232463 0.468585728055213 -0.102723442786524 ENSG00000127124 HIVEP3
ENST00000489103 0.957952775796159 0.890031993091815 -0.0215379392676575 ENSG00000127124 HIVEP3
ENST00000479350 0.939803091493848 0.848218415252255 0.0286488203912366 ENSG00000127124 HIVEP3
ENST00000372571 0.268112763247406 0.0737459564967331 -0.130663867864959 ENSG00000198815 FOXJ3
ENST00000372572 0.666592358761904 0.40015674025395 0.0444119737166764 ENSG00000198815 FOXJ3
ENST00000372573 0.667864943718615 0.401992146745626 0.0442207057015896 ENSG00000198815 FOXJ3
ENST00000361346 0.659247935906264 0.390444754969455 0.0453618678642078 ENSG00000198815 FOXJ3
ENST00000361776 0.659247935906264 0.390444754969455 0.0453618678642078 ENSG00000198815 FOXJ3
ENST00000545068 0.511826378048876 0.235611749456502 0.0632389695575628 ENSG00000198815 FOXJ3
ENST00000445886 0.199972658011096 0.044785971267738 0.16751911526793 ENSG00000198815 FOXJ3
ENST00000422278 0.708386131845507 0.453875277908702 0.105845791662654 ENSG00000198815 FOXJ3
ENST00000454417 0.659754831012355 0.391120315478806 0.126112710235366 ENSG00000198815 FOXJ3
ENST00000372562 0.933855305290451 0.835018780784043 -0.0159782068930384 ENSG00000127125 PPCS
ENST00000455780 0.929747806679823 0.825939315615261 -0.0165059416910158 ENSG00000127125 PPCS
ENST00000372560 0.968518279706835 0.915830494168757 -0.0114959730057086 ENSG00000127125 PPCS
ENST00000472013 0.929747806679823 0.825939315615261 -0.0165059416910158 ENSG00000127125 PPCS
ENST00000372561 0.929747806679823 0.825939315615261 -0.0165059416910158 ENSG00000127125 PPCS
ENST00000372556 0.929747806679823 0.825939315615261 -0.0165059416910158 ENSG00000127125 PPCS
ENST00000471420 0.890091047345305 0.745433348110875 0.0253049985481527 ENSG00000127125 PPCS
ENST00000482168 0.868039203895187 0.703380846928772 -0.0367753991068708 ENSG00000127125 PPCS
ENST00000469615 0.486855844302766 0.214969281154121 -0.123334220415455 ENSG00000127125 PPCS
ENST00000475614 0.0256275920742411 0.00199834933781652 0.545179515371723 ENSG00000186409 CCDC30
ENST00000428554 0.0558078928236238 0.00612482774564166 0.36560624882875 ENSG00000186409 CCDC30
ENST00000477155 0.0561390472317473 0.00618017983997609 0.365526850426541 ENSG00000186409 CCDC30
ENST00000468651 0.202236080794712 0.0455976367675476 0.379259490751294 ENSG00000186409 CCDC30
ENST00000492422 0.255662310181044 0.0678509505634604 0.355280305608815 ENSG00000186409 CCDC30
ENST00000495044 0.678353557329667 0.414765254938484 0.144277573832935 ENSG00000186409 CCDC30
ENST00000507855 0.201287702595828 0.0452617899046752 0.292942927404312 ENSG00000186409 CCDC30
ENST00000509712 0.267869269324673 0.0736532152977631 0.305013175982343 ENSG00000186409 CCDC30
ENST00000471390 0.135768199594516 0.0241130876110763 0.35199433614854 ENSG00000186409 CCDC30
ENST00000342022 0.126578937604583 0.0216351481024944 0.357125609520325 ENSG00000186409 CCDC30
ENST00000340612 0.125091319245264 0.0212006021450086 0.360838766761285 ENSG00000186409 CCDC30
ENST00000514642 0.119984151558854 0.0199090488026693 0.409557563340179 ENSG00000186409 CCDC30
ENST00000390640 0.251319364052999 0.0660038866739865 0.285845050485361 ENSG00000186409 CCDC30
ENST00000304979 0.132501766005431 0.023246757302846 -0.171014399615541 ENSG00000171960 PPIH
ENST00000372550 0.107157668905164 0.0166394012220628 -0.227409412492212 ENSG00000171960 PPIH
ENST00000440068 0.0957413912936567 0.014011037412438 -0.236269926803487 ENSG00000171960 PPIH
ENST00000372549 0.145228060573028 0.026899353338265 -0.250646279582292 ENSG00000171960 PPIH
ENST00000455203 0.123101016531582 0.0206619816475641 -0.223692230848792 ENSG00000171960 PPIH
ENST00000436387 0.226032109245278 0.0552604443162328 -0.227313607530732 ENSG00000171960 PPIH
ENST00000461351 0.637441402183224 0.363445622331521 -0.0811750371437812 ENSG00000171960 PPIH
ENST00000321358 0.752935794769722 0.516581427569914 -0.0241578508662254 ENSG00000065978 YBX1
ENST00000332220 0.499539602266255 0.225471003200321 -0.0475407301758312 ENSG00000065978 YBX1
ENST00000436427 0.779341095117537 0.554772322196781 -0.0237958485788897 ENSG00000065978 YBX1
ENST00000467957 0.560986470593166 0.281246271380174 -0.047777716607131 ENSG00000065978 YBX1
ENST00000397054 0.389949329684618 0.142418204313568 -0.102196857683061 ENSG00000117385 LEPRE1
ENST00000460031 0.390481767718505 0.142799580507403 -0.102184565613595 ENSG00000117385 LEPRE1
ENST00000236040 0.390395701478161 0.142732269802375 -0.10218457217264 ENSG00000117385 LEPRE1
ENST00000495874 0.390395701478161 0.142732269802375 -0.10218457217264 ENSG00000117385 LEPRE1
ENST00000296388 0.390395701478161 0.142732269802375 -0.10218457217264 ENSG00000117385 LEPRE1
ENST00000462474 0.287217776559496 0.0827688410909926 -0.256547632694939 ENSG00000117385 LEPRE1
ENST00000472802 0.389360562714163 0.142039741110985 -0.229382632499213 ENSG00000117385 LEPRE1
ENST00000431412 0.582913606932209 0.30341786138807 -0.100967314649555 ENSG00000117385 LEPRE1
ENST00000460831 0.536171605213902 0.257571484696128 -0.180186190932902 ENSG00000117385 LEPRE1
ENST00000481465 0.515899832526727 0.239220886883496 -0.132797545117735 ENSG00000117385 LEPRE1
ENST00000447502 0.598800303126126 0.319819213099859 -0.114567453773496 ENSG00000117385 LEPRE1
ENST00000463465 0.15682306011432 0.0302647729759339 -0.223108092801249 ENSG00000117385 LEPRE1
ENST00000372526 0.917273123308152 0.800081738805283 0.0235872148580924 ENSG00000117385 LEPRE1
ENST00000492956 0.829552729640342 0.636047250534434 0.0462826980354991 ENSG00000117385 LEPRE1
ENST00000372525 0.121999501150366 0.0204056181059249 0.2884113547341 ENSG00000164008 C1orf50
ENST00000464081 0.225653497905427 0.0551097920427339 0.192611969357916 ENSG00000164008 C1orf50
ENST00000603943 0.217202394362581 0.0516533524086431 0.195492286553131 ENSG00000164008 C1orf50
ENST00000536543 0.23576667733813 0.0592127908246766 0.189706174273262 ENSG00000164008 C1orf50
ENST00000468913 0.199088729494102 0.044451001221758 0.297210528017989 ENSG00000164008 C1orf50
ENST00000494155 0.281453094607822 0.0800217258972857 0.314449380741436 ENSG00000164008 C1orf50
ENST00000372522 0.182907953519669 0.0386817012629065 -0.293023281285023 ENSG00000177868 CCDC23
ENST00000372521 0.233223222242282 0.0581411186190632 -0.261689387022884 ENSG00000177868 CCDC23
ENST00000537227 0.225228760659272 0.054852179479347 -0.263625839562849 ENSG00000177868 CCDC23
ENST00000497437 0.249435715908984 0.065201630186274 -0.260078598467223 ENSG00000177868 CCDC23
ENST00000487556 0.794008747763484 0.577870872427025 -0.0555023010984195 ENSG00000164010 ERMAP
ENST00000372517 0.794008747763484 0.577870872427025 -0.0555023010984195 ENSG00000164010 ERMAP
ENST00000372514 0.943035802129372 0.855390673127689 -0.0218038273621116 ENSG00000164010 ERMAP
ENST00000328249 0.920418224835592 0.806634517812464 -0.0304310559181682 ENSG00000164010 ERMAP
ENST00000414798 0.927506408580963 0.820828297014062 -0.0298231669336208 ENSG00000228192 RP11-342M1.3
ENST00000416809 0.92235420352706 0.81076511336225 -0.0321356435204589 ENSG00000228192 RP11-342M1.3
ENST00000425076 0.91755391309009 0.800816631103752 -0.0365503505193967 ENSG00000228192 RP11-342M1.3
ENST00000444563 0.91755391309009 0.800816631103752 -0.0365503505193967 ENSG00000228192 RP11-342M1.3
ENST00000372508 0.869858949657993 0.707011328064166 -0.0444926159988788 ENSG00000164011 ZNF691
ENST00000372507 0.869858949657993 0.707011328064166 -0.0444926159988788 ENSG00000164011 ZNF691
ENST00000372506 0.869858949657993 0.707011328064166 -0.0444926159988788 ENSG00000164011 ZNF691
ENST00000397044 0.903398782583676 0.771442777253877 -0.037737870888944 ENSG00000164011 ZNF691
ENST00000372504 0.869858949657993 0.707011328064166 -0.0444926159988788 ENSG00000164011 ZNF691
ENST00000397034 0.739813371338709 0.497008634862708 -0.0976427530007308 ENSG00000164011 ZNF691
ENST00000372503 0.984365533644118 0.958111195157698 0.00717968537155546 ENSG00000164011 ZNF691
ENST00000372502 0.822935129730041 0.62480605805213 -0.0673600647639789 ENSG00000164011 ZNF691
ENST00000426263 0.0728082309549399 0.00915341795772365 -0.206343463647157 ENSG00000117394 SLC2A1
ENST00000475162 0.0221119303438948 0.00162412992333323 -0.307469963568409 ENSG00000117394 SLC2A1
ENST00000439722 0.234275703235432 0.0586308980883637 -0.246612712149787 ENSG00000117394 SLC2A1
ENST00000415851 0.832475078483582 0.640952304316956 -0.0493971668436352 ENSG00000117394 SLC2A1
ENST00000372500 0.916857774658322 0.799205809021086 0.0283443075007058 ENSG00000117394 SLC2A1
ENST00000460369 0.916857774658322 0.799194678281233 -0.0461062591718386 ENSG00000117394 SLC2A1
ENST00000431759 0.608239902961946 0.330014892389287 0.175749890501748 ENSG00000227533 SLC2A1-AS1
ENST00000416689 0.782319568367204 0.559277594798266 0.113098514847594 ENSG00000227533 SLC2A1-AS1
ENST00000431635 0.615780357220657 0.33829200214759 -0.062179905739361 ENSG00000117395 EBNA1BP2
ENST00000236051 0.610827873663231 0.33256213907807 -0.0629098675821777 ENSG00000117395 EBNA1BP2
ENST00000463906 0.393282140599435 0.144684357089924 -0.121252255901035 ENSG00000117395 EBNA1BP2
ENST00000491223 0.998830232014877 0.997196886263605 -0.000261258585357804 ENSG00000117395 EBNA1BP2
ENST00000472982 0.980763516656514 0.947658298919693 0.00501452761610897 ENSG00000117395 EBNA1BP2
ENST00000483082 0.976689510056149 0.935894405338275 0.00625591699016842 ENSG00000117395 EBNA1BP2
ENST00000461557 0.804208160093634 0.593438115720504 -0.0416841558211729 ENSG00000117395 EBNA1BP2
ENST00000372492 0.960539512289629 0.89708682544353 0.017997057117979 ENSG00000243710 WDR65
ENST00000310955 0.0214721991960368 0.00156016355314477 -0.251446353433936 ENSG00000117399 CDC20
ENST00000372462 0.0215009087939023 0.00156281364081077 -0.251442506317048 ENSG00000117399 CDC20
ENST00000478882 0.225449647585942 0.0550152415211127 -0.209538669874959 ENSG00000117399 CDC20
ENST00000482046 0.109367114523559 0.0171967127475678 -0.293464639360955 ENSG00000117399 CDC20
ENST00000372458 0.523379633533593 0.246323220469398 -0.0666584435132859 ENSG00000066322 ELOVL1
ENST00000413844 0.523379633533593 0.246323220469398 -0.0666584435132859 ENSG00000066322 ELOVL1
ENST00000468865 0.99516590559265 0.987107459275665 0.00126040581796331 ENSG00000066322 ELOVL1
ENST00000464204 0.493119478300377 0.220085102824491 -0.0706717602049614 ENSG00000066322 ELOVL1
ENST00000470968 0.487407525193818 0.21554030937743 -0.0711692924098589 ENSG00000066322 ELOVL1
ENST00000487209 0.564725741738903 0.284656737399448 -0.0623281579425863 ENSG00000066322 ELOVL1
ENST00000470769 0.612742353150719 0.334672054093437 -0.0580532390204905 ENSG00000066322 ELOVL1
ENST00000497569 0.744934100907366 0.504956598014388 -0.0415200974124054 ENSG00000066322 ELOVL1
ENST00000482302 0.686243676068819 0.425368516192943 -0.0502785391279926 ENSG00000066322 ELOVL1
ENST00000497050 0.679647748268482 0.416834373877924 -0.0513154732210005 ENSG00000066322 ELOVL1
ENST00000478481 0.822572454641142 0.624285843292401 0.0456789293377594 ENSG00000066322 ELOVL1
ENST00000479439 0.710920904999732 0.457070760153822 -0.0475905374821562 ENSG00000066322 ELOVL1
ENST00000465321 0.6711293884844 0.405618916613147 -0.0506742462522255 ENSG00000066322 ELOVL1
ENST00000479686 0.615940491751262 0.338448137288989 -0.0600117388811988 ENSG00000066322 ELOVL1
ENST00000496932 0.639443244513729 0.365686919234567 -0.0576523994997452 ENSG00000066322 ELOVL1
ENST00000290663 0.956377049041328 0.886694625250393 -0.0113785788359545 ENSG00000159479 MED8
ENST00000372457 0.946490405303987 0.86368128891147 -0.0137669159592476 ENSG00000159479 MED8
ENST00000372455 0.872434973614035 0.711955154891887 -0.0312536334804162 ENSG00000159479 MED8
ENST00000436713 0.723800288315452 0.474592319568725 -0.0685636251956745 ENSG00000229431 RP1-92O14.6
ENST00000460803 0.949039766544132 0.869692390321593 -0.0214035151844608 ENSG00000159479 MED8
ENST00000473560 0.678669585739321 0.415172135367758 -0.0749700211294915 ENSG00000159479 MED8
ENST00000310739 0.714118443273962 0.461149845323851 -0.0781089916898565 ENSG00000198198 SZT2
ENST00000372450 0.714118443273962 0.461149845323851 -0.0781089916898565 ENSG00000198198 SZT2
ENST00000357658 0.677470221230286 0.413508048187798 -0.0809198694329162 ENSG00000198198 SZT2
ENST00000406439 0.730653904355773 0.483852554493061 -0.0651978402867091 ENSG00000198198 SZT2
ENST00000562955 0.708386131845507 0.453873569473182 -0.0439412491024839 ENSG00000198198 SZT2
ENST00000470139 0.968518279706835 0.915907418490827 -0.0109674628212916 ENSG00000198198 SZT2
ENST00000372442 0.746445780407484 0.507246385578441 -0.0431141771842081 ENSG00000198198 SZT2
ENST00000478140 0.629739778941687 0.354497402653437 -0.165769376943717 ENSG00000198198 SZT2
ENST00000471177 0.521388239114797 0.244144468579652 -0.203351616730438 ENSG00000198198 SZT2
ENST00000460536 0.97200294160955 0.92364413977165 0.00806085770287563 ENSG00000198198 SZT2
ENST00000396885 0.704624048065891 0.448549165567096 -0.123499040109467 ENSG00000229372 SZT2-AS1
ENST00000583037 0.918253631436073 0.802487267005887 0.0224358680281124 ENSG00000178922 HYI
ENST00000483618 0.616214151463487 0.338733223515773 0.179363873860493 ENSG00000178922 HYI
ENST00000372425 0.918253631436073 0.802487267005887 0.0224358680281124 ENSG00000178922 HYI
ENST00000372433 0.886418746774305 0.738668719135524 0.0306309688495112 ENSG00000178922 HYI
ENST00000372434 0.918593365140567 0.803035618048796 0.0225570921387889 ENSG00000178922 HYI
ENST00000470662 0.605584838561606 0.327153742844968 0.0964519307634084 ENSG00000178922 HYI
ENST00000487366 0.615583725052905 0.338036115011918 0.0943233927960766 ENSG00000178922 HYI
ENST00000372430 0.837295239885295 0.648566088529575 0.0429113586844159 ENSG00000178922 HYI
ENST00000372432 0.927589363277409 0.82105917925299 0.0203344657381395 ENSG00000178922 HYI
ENST00000372427 0.944048677894712 0.857340594723944 0.0161489720726885 ENSG00000178922 HYI
ENST00000372426 0.612373369160408 0.334312593391775 0.0942316995077046 ENSG00000178922 HYI
ENST00000486909 0.938358384635198 0.845043605656828 0.0177219942489242 ENSG00000178922 HYI
ENST00000496142 0.266963226469124 0.0731971068967999 0.284197971118958 ENSG00000178922 HYI
ENST00000469587 0.865268366835203 0.697647448375142 -0.0535625402958046 ENSG00000178922 HYI
ENST00000359947 0.643659056100261 0.370480370176864 0.127827596853622 ENSG00000142949 PTPRF
ENST00000438120 0.631845190964219 0.357204842382456 0.135418056142714 ENSG00000142949 PTPRF
ENST00000436724 0.958171763493109 0.890861912544779 0.0277433208633788 ENSG00000142949 PTPRF
ENST00000372405 0.953347052450637 0.879075102030605 -0.0308509388597915 ENSG00000142949 PTPRF
ENST00000372413 0.758898344093298 0.524763768500252 0.0913410498293261 ENSG00000142949 PTPRF
ENST00000372414 0.758898344093298 0.524763768500252 0.0913410498293261 ENSG00000142949 PTPRF
ENST00000412568 0.790765100076866 0.572762927858346 0.0935118990046735 ENSG00000142949 PTPRF
ENST00000429895 0.68460553878708 0.423354532289044 0.129318653905602 ENSG00000142949 PTPRF
ENST00000414879 0.78862708161932 0.569255585258771 0.0967657622537141 ENSG00000142949 PTPRF
ENST00000422171 0.78862708161932 0.569255585258771 0.0967657622537141 ENSG00000142949 PTPRF
ENST00000496447 0.86150498322941 0.690807883921183 0.0695258969762916 ENSG00000142949 PTPRF
ENST00000372407 0.808662860999444 0.600576521549751 0.09219467059607 ENSG00000142949 PTPRF
ENST00000477970 0.94498966637847 0.859865256609323 0.0355749657355932 ENSG00000142949 PTPRF
ENST00000372396 0.933767855175625 0.834636208907756 -0.0107790613334646 ENSG00000066135 KDM4A
ENST00000463151 0.554128927350474 0.275162530187545 -0.0961419362095058 ENSG00000066135 KDM4A
ENST00000485249 0.501926312825809 0.227523402968171 -0.122805041975223 ENSG00000066135 KDM4A
ENST00000472265 0.897705171006704 0.760681381588737 -0.0486306540490262 ENSG00000066135 KDM4A
ENST00000481296 0.912732459075013 0.790255369740864 0.0412181345955383 ENSG00000066135 KDM4A
ENST00000398804 0.884622254041599 0.734904453291994 -0.0290130728040541 ENSG00000236200 KDM4A-AS1
ENST00000439057 0.877647239954995 0.722413672100621 -0.0318375320358227 ENSG00000236200 KDM4A-AS1
ENST00000434346 0.735571953105344 0.490975695947272 0.0811169204849835 ENSG00000236200 KDM4A-AS1
ENST00000453015 0.811450554740853 0.605542005071227 0.0592566721461573 ENSG00000236200 KDM4A-AS1
ENST00000418149 0.909924231588034 0.784084069613789 -0.0265774560543891 ENSG00000236200 KDM4A-AS1
ENST00000532911 0.294311952955481 0.0865288119500706 0.205600375835617 ENSG00000126091 ST3GAL3
ENST00000489897 0.251203513037579 0.0659536904852458 0.175776908816569 ENSG00000126091 ST3GAL3
ENST00000372374 0.267377192512028 0.0734290650241812 0.16082806442994 ENSG00000126091 ST3GAL3
ENST00000372375 0.267377192512028 0.0734290650241812 0.16082806442994 ENSG00000126091 ST3GAL3
ENST00000545417 0.267377192512028 0.0734290650241812 0.16082806442994 ENSG00000126091 ST3GAL3
ENST00000372377 0.267377192512028 0.0734290650241812 0.16082806442994 ENSG00000126091 ST3GAL3
ENST00000361392 0.267377192512028 0.0734290650241812 0.16082806442994 ENSG00000126091 ST3GAL3
ENST00000361400 0.267377192512028 0.0734290650241812 0.16082806442994 ENSG00000126091 ST3GAL3
ENST00000353126 0.267377192512028 0.0734290650241812 0.16082806442994 ENSG00000126091 ST3GAL3
ENST00000530154 0.217162487680511 0.0516305689743146 0.192503933416571 ENSG00000126091 ST3GAL3
ENST00000262915 0.267377192512028 0.0734290650241812 0.16082806442994 ENSG00000126091 ST3GAL3
ENST00000330208 0.267377192512028 0.0734290650241812 0.16082806442994 ENSG00000126091 ST3GAL3
ENST00000335430 0.267377192512028 0.0734290650241812 0.16082806442994 ENSG00000126091 ST3GAL3
ENST00000351035 0.267377192512028 0.0734290650241812 0.16082806442994 ENSG00000126091 ST3GAL3
ENST00000479383 0.274038548541202 0.0764278905917935 0.214239168113419 ENSG00000126091 ST3GAL3
ENST00000347631 0.252400843457625 0.0664633734878009 0.1754321105948 ENSG00000126091 ST3GAL3
ENST00000484868 0.248577112889887 0.0648359017635142 0.217932731768713 ENSG00000126091 ST3GAL3
ENST00000461066 0.264523380161333 0.0719536903790689 0.217115287947987 ENSG00000126091 ST3GAL3
ENST00000437753 0.614220401737099 0.336329768836115 0.152218020408091 ENSG00000229444 RP11-184I16.4
ENST00000533997 0.240593948294262 0.0612746110806005 0.180826929802003 ENSG00000126091 ST3GAL3
ENST00000469715 0.240593948294262 0.0612746110806005 0.180826929802003 ENSG00000126091 ST3GAL3
ENST00000490541 0.240593948294262 0.0612746110806005 0.180826929802003 ENSG00000126091 ST3GAL3
ENST00000528371 0.240593948294262 0.0612746110806005 0.180826929802003 ENSG00000126091 ST3GAL3
ENST00000530581 0.240593948294262 0.0612746110806005 0.180826929802003 ENSG00000126091 ST3GAL3
ENST00000531816 0.240593948294262 0.0612746110806005 0.180826929802003 ENSG00000126091 ST3GAL3
ENST00000531993 0.240593948294262 0.0612746110806005 0.180826929802003 ENSG00000126091 ST3GAL3
ENST00000533212 0.240593948294262 0.0612746110806005 0.180826929802003 ENSG00000126091 ST3GAL3
ENST00000533933 0.240593948294262 0.0612746110806005 0.180826929802003 ENSG00000126091 ST3GAL3
ENST00000372369 0.240593948294262 0.0612746110806005 0.180826929802003 ENSG00000126091 ST3GAL3
ENST00000372372 0.240593948294262 0.0612746110806005 0.180826929802003 ENSG00000126091 ST3GAL3
ENST00000372368 0.240593948294262 0.0612746110806005 0.180826929802003 ENSG00000126091 ST3GAL3
ENST00000372367 0.240593948294262 0.0612746110806005 0.180826929802003 ENSG00000126091 ST3GAL3
ENST00000372366 0.240593948294262 0.0612746110806005 0.180826929802003 ENSG00000126091 ST3GAL3
ENST00000372365 0.240593948294262 0.0612746110806005 0.180826929802003 ENSG00000126091 ST3GAL3
ENST00000361746 0.240593948294262 0.0612746110806005 0.180826929802003 ENSG00000126091 ST3GAL3
ENST00000332628 0.240593948294262 0.0612746110806005 0.180826929802003 ENSG00000126091 ST3GAL3
ENST00000531451 0.235790808401054 0.0592299936687592 0.182268607795519 ENSG00000126091 ST3GAL3
ENST00000372362 0.235790808401054 0.0592299936687592 0.182268607795519 ENSG00000126091 ST3GAL3
ENST00000361812 0.235790808401054 0.0592299936687592 0.182268607795519 ENSG00000126091 ST3GAL3
ENST00000461375 0.232865309362727 0.0579704396566666 0.169042692768031 ENSG00000126091 ST3GAL3
ENST00000490502 0.584002583603257 0.304637175755587 0.0913482697191914 ENSG00000126091 ST3GAL3
ENST00000495482 0.964801362526716 0.907640448059997 -0.0151950014685413 ENSG00000126091 ST3GAL3
ENST00000372343 0.708661306641982 0.454118320586983 0.0536022814183758 ENSG00000117408 IPO13
ENST00000489061 0.840751331724328 0.654985393211114 0.0603000315083595 ENSG00000117408 IPO13
ENST00000489773 0.47086150661252 0.20215560903178 0.118253463604783 ENSG00000117408 IPO13
ENST00000492152 0.751867270706619 0.515014780129598 -0.0759407537034728 ENSG00000117408 IPO13
ENST00000480902 0.617388760270165 0.340127924316947 -0.149315345994612 ENSG00000117408 IPO13
ENST00000372339 0.937850668456858 0.843971287565549 0.0248945893482007 ENSG00000117408 IPO13
ENST00000486876 0.999591974638892 0.998814014027263 0.000221797289988259 ENSG00000117408 IPO13
ENST00000471934 0.575857442702273 0.296282347242726 -0.133684257592713 ENSG00000132768 DPH2
ENST00000476260 0.821130388516845 0.621396551894183 -0.0591135698773511 ENSG00000132768 DPH2
ENST00000255108 0.874570723288593 0.716218942428899 -0.036130146480692 ENSG00000132768 DPH2
ENST00000412950 0.874164160763049 0.715277342683735 -0.0393901743876849 ENSG00000132768 DPH2
ENST00000524776 0.874164160763049 0.715277342683735 -0.0393901743876849 ENSG00000132768 DPH2
ENST00000495421 0.874570723288593 0.716218942428899 -0.036130146480692 ENSG00000132768 DPH2
ENST00000530988 0.437562200719957 0.176152662949668 -0.176569557678564 ENSG00000132768 DPH2
ENST00000527567 0.795848762259064 0.580634498570556 -0.0700062489068676 ENSG00000132768 DPH2
ENST00000492306 0.799380523625705 0.586105198752982 -0.065135351080054 ENSG00000132768 DPH2
ENST00000490861 0.848192353287376 0.668019618950042 -0.0505476575636718 ENSG00000132768 DPH2
ENST00000396758 0.874532898292189 0.716149510310985 -0.0361143761780242 ENSG00000132768 DPH2
ENST00000477294 0.851202470732151 0.673248046709285 -0.0531207306543982 ENSG00000132768 DPH2
ENST00000529729 0.885230074471349 0.736082152257371 -0.039755612655433 ENSG00000132768 DPH2
ENST00000532140 0.777545595976184 0.552454436656631 -0.0758636124820031 ENSG00000132768 DPH2
ENST00000534786 0.908522653347639 0.781216184477493 -0.0375467503829232 ENSG00000132768 DPH2
ENST00000534655 0.54903553755668 0.270036202853588 0.161111100103446 ENSG00000132768 DPH2
ENST00000459879 0.868074689910189 0.703465087141183 0.047800565194524 ENSG00000132768 DPH2
ENST00000527319 0.961372890101557 0.899152344033575 -0.0158040508474127 ENSG00000132768 DPH2
ENST00000472505 0.983535210698529 0.955927516868652 0.00402474315407741 ENSG00000117410 ATP6V0B
ENST00000472174 0.976626704754403 0.935556372690533 -0.0059566983574119 ENSG00000117410 ATP6V0B
ENST00000532642 0.97766049926916 0.93892979039642 -0.00564522494508668 ENSG00000117410 ATP6V0B
ENST00000236067 0.97766049926916 0.938977402669642 -0.0056373229125496 ENSG00000117410 ATP6V0B
ENST00000471859 0.968518279706835 0.915834991893133 -0.00769903427650141 ENSG00000117410 ATP6V0B
ENST00000472277 0.989513441917488 0.972155530462051 -0.0026288897962581 ENSG00000117410 ATP6V0B
ENST00000461670 0.98997016565858 0.973361450209102 -0.00241011696611795 ENSG00000117410 ATP6V0B
ENST00000468183 0.97766049926916 0.938975882455593 -0.00564046448061273 ENSG00000117410 ATP6V0B
ENST00000473485 0.97766049926916 0.938975882455593 -0.00564046448061273 ENSG00000117410 ATP6V0B
ENST00000496131 0.975363422962376 0.932706116845777 0.00614550788162035 ENSG00000117410 ATP6V0B
ENST00000498208 0.890584924413982 0.74621289582943 -0.0240768562363543 ENSG00000117410 ATP6V0B
ENST00000532072 0.999660365361958 0.999203034353183 7.97942200231971e-05 ENSG00000117410 ATP6V0B
ENST00000498664 0.972090391669626 0.92414752661484 -0.00740319580131031 ENSG00000117410 ATP6V0B
ENST00000498543 0.901164781117581 0.766929803359225 0.0396112311932897 ENSG00000117411 B4GALT2
ENST00000372324 0.738841148538259 0.495457421849997 -0.0474815444644667 ENSG00000117411 B4GALT2
ENST00000497866 0.825526416008014 0.628855713439696 0.0566551411330553 ENSG00000117411 B4GALT2
ENST00000434555 0.696469387208969 0.438509867334579 -0.0554523422361859 ENSG00000117411 B4GALT2
ENST00000356836 0.664199316298931 0.39677131472181 -0.0615932812248297 ENSG00000117411 B4GALT2
ENST00000309519 0.61067002289702 0.332417456650926 -0.0713131924070994 ENSG00000117411 B4GALT2
ENST00000485678 0.682299717728541 0.420203071317108 -0.0815190644559894 ENSG00000117411 B4GALT2
ENST00000481924 0.649701023313551 0.378270247319455 -0.112927167213238 ENSG00000117411 B4GALT2
ENST00000486064 0.486272425454555 0.214494807264909 0.191977052055147 ENSG00000159214 CCDC24
ENST00000372307 0.832274470064615 0.640517364306403 -0.0563349897304884 ENSG00000196517 SLC6A9
ENST00000372318 0.504090704018216 0.229266385518669 0.186158502185362 ENSG00000159214 CCDC24
ENST00000460543 0.893049732071137 0.751164660532382 0.051791131110034 ENSG00000159214 CCDC24
ENST00000463846 0.504090704018216 0.229266385518669 0.186158502185362 ENSG00000159214 CCDC24
ENST00000490563 0.504090704018216 0.229266385518669 0.186158502185362 ENSG00000159214 CCDC24
ENST00000490064 0.826627907554832 0.63108672853104 0.075418749623796 ENSG00000159214 CCDC24
ENST00000486504 0.740123567466227 0.497469439606109 0.106788337271229 ENSG00000159214 CCDC24
ENST00000485811 0.819694952551747 0.618840838035963 0.0802307802498326 ENSG00000159214 CCDC24
ENST00000372306 0.801549386974421 0.589251474048172 -0.0607532117809212 ENSG00000196517 SLC6A9
ENST00000466180 0.790724467532797 0.572575079561986 0.0899750793544773 ENSG00000159214 CCDC24
ENST00000479055 0.709945972934297 0.455655499833962 0.123494921718756 ENSG00000159214 CCDC24
ENST00000372310 0.393771230324036 0.145074720148822 -0.203068026383376 ENSG00000196517 SLC6A9
ENST00000475075 0.257190499970831 0.0685758867964724 -0.26615240839497 ENSG00000196517 SLC6A9
ENST00000357730 0.301685562168703 0.0904199287986544 -0.255256260124837 ENSG00000196517 SLC6A9
ENST00000360584 0.301685562168703 0.0904199287986544 -0.255256260124837 ENSG00000196517 SLC6A9
ENST00000537678 0.388596498851568 0.141438183509247 -0.216671261185447 ENSG00000196517 SLC6A9
ENST00000492434 0.839429543388318 0.652990368349499 -0.0780560048048383 ENSG00000196517 SLC6A9
ENST00000528803 0.89353571105738 0.752295262340024 0.0602055979300412 ENSG00000196517 SLC6A9
ENST00000489764 0.953544620003653 0.879765923857509 -0.0275361064330046 ENSG00000196517 SLC6A9
ENST00000466926 0.949954616644639 0.871797621339982 -0.029392362765391 ENSG00000196517 SLC6A9
ENST00000361745 0.834300022669427 0.644011907158484 0.032280524217302 ENSG00000178028 DMAP1
ENST00000446292 0.808318756140828 0.600184712648613 0.0397073511952355 ENSG00000178028 DMAP1
ENST00000440641 0.984225546913834 0.957686392059548 0.00411215975200286 ENSG00000178028 DMAP1
ENST00000436069 0.626436347618112 0.350635617101261 -0.103837420160704 ENSG00000178028 DMAP1
ENST00000437511 0.931735677974859 0.830367315212327 0.0162961471645923 ENSG00000178028 DMAP1
ENST00000475794 0.646796614247365 0.374456671059827 -0.0934291719493473 ENSG00000178028 DMAP1
ENST00000471829 0.872918996198706 0.71274989897316 -0.0296341627985569 ENSG00000178028 DMAP1
ENST00000487922 0.835866206707111 0.646123485784209 -0.037134479495143 ENSG00000178028 DMAP1
ENST00000315913 0.834300022669427 0.644011907158484 0.032280524217302 ENSG00000178028 DMAP1
ENST00000372289 0.834300022669427 0.644011907158484 0.032280524217302 ENSG00000178028 DMAP1
ENST00000463950 0.847142761092412 0.665400629053826 -0.0488653520436153 ENSG00000178028 DMAP1
ENST00000372290 0.897784441649419 0.760881244644631 -0.0263367549633595 ENSG00000178028 DMAP1
ENST00000488433 0.566766307631206 0.286795497856564 0.0862391759228407 ENSG00000178028 DMAP1
ENST00000483741 0.242007917411065 0.0618516056401114 0.237089413218181 ENSG00000178028 DMAP1
ENST00000494092 0.614220401737099 0.33630696915687 0.142649320022734 ENSG00000178028 DMAP1
ENST00000372257 0.0171955513641995 0.00115093131163117 0.194871372431981 ENSG00000117419 ERI3
ENST00000372259 0.0196028019887077 0.00137702162892125 0.209523404122165 ENSG00000117419 ERI3
ENST00000456170 0.0172721627916432 0.00115907985888741 0.205681792024839 ENSG00000117419 ERI3
ENST00000537474 0.017007193584478 0.00113147405135997 0.202624278380565 ENSG00000117419 ERI3
ENST00000489710 0.42802370246154 0.16923517450426 0.105757806139288 ENSG00000117419 ERI3
ENST00000479101 0.498816346509417 0.224895881286518 0.0952564826360182 ENSG00000117419 ERI3
ENST00000462341 0.437082459474799 0.175601236812126 0.101680994990568 ENSG00000117419 ERI3
ENST00000452396 0.0224470984987038 0.00166024711732794 0.233376734805252 ENSG00000117419 ERI3
ENST00000495828 0.31753261212935 0.0986486556519699 0.136126602372233 ENSG00000117419 ERI3
ENST00000457571 0.476875185054924 0.207080302037142 0.109585322166763 ENSG00000117419 ERI3
ENST00000355387 0.753229069256205 0.516903711573064 0.0375406815387277 ENSG00000187147 RNF220
ENST00000361799 0.753229069256205 0.516903711573064 0.0375406815387277 ENSG00000187147 RNF220
ENST00000372247 0.753303847464427 0.517146264604496 0.0375415775632849 ENSG00000187147 RNF220
ENST00000443020 0.573544991123986 0.293822169839462 0.0643845577624482 ENSG00000187147 RNF220
ENST00000453863 0.956662895837383 0.887311005614027 -0.0102286928722318 ENSG00000187147 RNF220
ENST00000335497 0.785705953899076 0.564426202674612 0.0386347038691243 ENSG00000187147 RNF220
ENST00000440132 0.755295234451307 0.519864653955556 0.0428467090897927 ENSG00000187147 RNF220
ENST00000474064 0.759677074053065 0.525991092382262 0.0370373439774633 ENSG00000187147 RNF220
ENST00000471494 0.822382140021405 0.623877730085471 0.0336434178800118 ENSG00000187147 RNF220
ENST00000488865 0.952756285157451 0.877705534279061 -0.01118613596673 ENSG00000187147 RNF220
ENST00000497469 0.960221588180752 0.896014018123324 0.0092051572401727 ENSG00000187147 RNF220
ENST00000475378 0.756131684412705 0.520831941318739 0.0417996566558927 ENSG00000187147 RNF220
ENST00000484745 0.86521186283977 0.697571626339916 0.0232024855073388 ENSG00000187147 RNF220
ENST00000372242 0.707558961858334 0.452601181295525 0.0394091827287764 ENSG00000126106 TMEM53
ENST00000372243 0.707558961858334 0.452601181295525 0.0394091827287764 ENSG00000126106 TMEM53
ENST00000372244 0.707558961858334 0.452601181295525 0.0394091827287764 ENSG00000126106 TMEM53
ENST00000495630 0.729491616048552 0.482215296579443 0.0379104491858697 ENSG00000126106 TMEM53
ENST00000474394 0.266592356933013 0.0729646504307346 0.132911753282935 ENSG00000187147 RNF220
ENST00000480686 0.480248844226466 0.209565804518778 0.0873258890579581 ENSG00000187147 RNF220
ENST00000474956 0.723193477692451 0.47372905027174 0.0614017162871669 ENSG00000187147 RNF220
ENST00000476724 0.569342895131403 0.289428625968903 0.124450411100111 ENSG00000126106 TMEM53
ENST00000468117 0.569342895131403 0.289428625968903 0.124450411100111 ENSG00000126106 TMEM53
ENST00000372237 0.569342895131403 0.289428625968903 0.124450411100111 ENSG00000126106 TMEM53
ENST00000372235 0.677453692259789 0.413450838498561 0.0977615223095445 ENSG00000126106 TMEM53
ENST00000420706 0.792302302806461 0.575268770075821 0.0721250657491863 ENSG00000126106 TMEM53
ENST00000424484 0.667305126045006 0.401147877064309 0.12567668688441 ENSG00000198520 C1orf228
ENST00000455805 0.660838503654727 0.392665956756024 0.132360097120898 ENSG00000198520 C1orf228
ENST00000458657 0.667386383913906 0.401283899886636 0.125846934978828 ENSG00000198520 C1orf228
ENST00000418644 0.777087628905241 0.551499697378212 0.0933414582185636 ENSG00000198520 C1orf228
ENST00000441519 0.660838503654727 0.392665956756024 0.132360097120898 ENSG00000198520 C1orf228
ENST00000357508 0.667386383913906 0.401283899886636 0.125846934978828 ENSG00000198520 C1orf228
ENST00000535358 0.667386383913906 0.401283899886636 0.125846934978828 ENSG00000198520 C1orf228
ENST00000445071 0.688044283121371 0.427526627382485 0.123995530395386 ENSG00000198520 C1orf228
ENST00000453711 0.802184428279623 0.590293537276918 0.0841871831932273 ENSG00000198520 C1orf228
ENST00000421398 0.666708421238126 0.400405449470262 0.125788128022626 ENSG00000198520 C1orf228
ENST00000444751 0.666708421238126 0.400405449470262 0.125788128022626 ENSG00000198520 C1orf228
ENST00000452259 0.144781977455042 0.0267584897338317 -0.163920829441517 ENSG00000142945 KIF2C
ENST00000372224 0.369084616774498 0.128634292951696 -0.0882072775641291 ENSG00000142945 KIF2C
ENST00000493027 0.147520817769822 0.0275742860376016 -0.163159265090409 ENSG00000142945 KIF2C
ENST00000372218 0.372042283501623 0.130627167372425 -0.0877319647335968 ENSG00000142945 KIF2C
ENST00000455186 0.300968733999291 0.0899971654855997 -0.131945690500965 ENSG00000142945 KIF2C
ENST00000372222 0.643425146131042 0.370278216446485 -0.0540277523967607 ENSG00000142945 KIF2C
ENST00000480574 0.616832338627138 0.339488380293952 -0.118100366767276 ENSG00000142945 KIF2C
ENST00000372217 0.632582976619678 0.358114264705563 -0.053924630419834 ENSG00000142945 KIF2C
ENST00000440985 0.958801788329215 0.892638162914606 -0.0153147889475772 ENSG00000225721 RP11-269F19.2
ENST00000428791 0.672812560820225 0.407570674878225 0.0573592540232117 ENSG00000225721 RP11-269F19.2
ENST00000423289 0.880964740803576 0.728206664240294 -0.042463221596758 ENSG00000142945 KIF2C
ENST00000472235 0.895549355830268 0.756002207139652 0.0331456950022106 ENSG00000142945 KIF2C
ENST00000497035 0.980815370124886 0.947788327026824 -0.00387744253974444 ENSG00000142937 RPS8
ENST00000396651 0.987317351589874 0.965648183269055 0.00254687390618568 ENSG00000142937 RPS8
ENST00000372209 0.98741885759893 0.965966635538589 0.00251948532230783 ENSG00000142937 RPS8
ENST00000470475 0.974204553506346 0.929313762138339 -0.00545558076383036 ENSG00000142937 RPS8
ENST00000485390 0.988088857562383 0.96833658500423 0.00234363781555424 ENSG00000142937 RPS8
ENST00000464658 0.993298331357526 0.982305039673245 0.00137615600731165 ENSG00000142937 RPS8
ENST00000484599 0.991760731666341 0.978639014321134 -0.00166385619652133 ENSG00000142937 RPS8
ENST00000474582 0.744683288523049 0.504261447342292 0.0455510616860984 ENSG00000142937 RPS8
ENST00000372201 0.233301623526072 0.0581741890387049 0.171766255506713 ENSG00000173846 PLK3
ENST00000465443 0.236769655952053 0.0596103726876286 0.170493031766499 ENSG00000173846 PLK3
ENST00000476731 0.294783870514205 0.0867660381936742 0.202636545917899 ENSG00000173846 PLK3
ENST00000492398 0.527417627416555 0.250125660809894 0.124496092265262 ENSG00000173846 PLK3
ENST00000461358 0.716675984371808 0.464365877496112 0.09338067406883 ENSG00000173846 PLK3
ENST00000461769 0.583666015066857 0.304245860489835 0.155744047414569 ENSG00000173846 PLK3
ENST00000493100 0.52546441822315 0.248191243246793 0.162940410046684 ENSG00000173846 PLK3
ENST00000372200 0.412186500092108 0.157817813247533 0.253005405330779 ENSG00000188396 TCTEX1D4
ENST00000450269 0.895202237277092 0.755491036816384 -0.0300643586653518 ENSG00000222009 BTBD19
ENST00000453418 0.895202237277092 0.755491036816384 -0.0300643586653518 ENSG00000222009 BTBD19
ENST00000409335 0.915611965154154 0.796394359067548 -0.024072323813355 ENSG00000222009 BTBD19
ENST00000439563 0.969784901076977 0.918951557546701 0.00908460449395334 ENSG00000222009 BTBD19
ENST00000485668 0.871701127584838 0.710667992582062 -0.0344468465031225 ENSG00000222009 BTBD19
ENST00000482715 0.915682075642988 0.796747151862774 0.0238987152006121 ENSG00000222009 BTBD19
ENST00000475105 0.977841488381317 0.939623789456176 0.00794932675496845 ENSG00000222009 BTBD19
ENST00000495433 0.676049539568338 0.411695281238245 -0.0951793663831022 ENSG00000222009 BTBD19
ENST00000489976 0.214790478575584 0.0507255098331056 -0.283667287354347 ENSG00000222009 BTBD19
ENST00000464114 0.646796614247365 0.374455175282126 -0.142409950145445 ENSG00000222009 BTBD19
ENST00000439363 0.610167563531299 0.331914428292392 0.107034139792795 ENSG00000070785 EIF2B3
ENST00000360403 0.82613993448725 0.630106970150317 0.0455554516887832 ENSG00000070785 EIF2B3
ENST00000486491 0.928204495276542 0.822311829058381 -0.0304144649983081 ENSG00000070785 EIF2B3
ENST00000372183 0.842812565998658 0.65829668903247 0.0450476716020982 ENSG00000070785 EIF2B3
ENST00000480675 0.635970145265378 0.36180030405653 -0.0899842400214531 ENSG00000070785 EIF2B3
ENST00000477953 0.57012466861456 0.290309644995198 -0.103689636227268 ENSG00000070785 EIF2B3
ENST00000372182 0.288301494829771 0.0833012637783085 -0.178302196256589 ENSG00000070785 EIF2B3
ENST00000487532 0.365264965455076 0.126203671979584 -0.173210661064183 ENSG00000070785 EIF2B3
ENST00000497010 0.284524256413356 0.0815188480662896 -0.19977638766269 ENSG00000070785 EIF2B3
ENST00000372168 0.898931155963713 0.762741376093386 -0.0252761881412631 ENSG00000126107 HECTD3
ENST00000372172 0.998055943209642 0.99528926283714 0.000396384001552728 ENSG00000126107 HECTD3
ENST00000486132 0.922541800621285 0.811069078486848 -0.0209042869525271 ENSG00000126107 HECTD3
ENST00000486296 0.857861859004347 0.684196500813183 -0.0378889538131303 ENSG00000126107 HECTD3
ENST00000466423 0.869360445321627 0.705797068284376 -0.0344125184294906 ENSG00000126107 HECTD3
ENST00000487488 0.847110296599297 0.665339561100599 -0.0447524340430397 ENSG00000126107 HECTD3
ENST00000484564 0.953968083644877 0.88083606013051 -0.0205296717402594 ENSG00000126107 HECTD3
ENST00000246337 0.18949938048179 0.0410500516225343 -0.115088142957606 ENSG00000126088 UROD
ENST00000491773 0.24538914971791 0.0633649267808156 -0.112433573327711 ENSG00000126088 UROD
ENST00000463092 0.17707121985998 0.0367195742010367 -0.126342291213797 ENSG00000126088 UROD
ENST00000461035 0.238918256949745 0.060482223081091 -0.119375767950053 ENSG00000126088 UROD
ENST00000491300 0.236130596991065 0.0593635480118589 -0.108437084826334 ENSG00000126088 UROD
ENST00000434478 0.238693720347422 0.0604003339223764 -0.108197826343256 ENSG00000126088 UROD
ENST00000494399 0.18949938048179 0.0410500516225343 -0.115088142957606 ENSG00000126088 UROD
ENST00000460334 0.278228298747388 0.0784479475013076 -0.102671885694376 ENSG00000126088 UROD
ENST00000462688 0.232949021332201 0.0580100948471878 -0.108966854804529 ENSG00000126088 UROD
ENST00000460906 0.292415475091886 0.0854680148613633 -0.100548259469273 ENSG00000126088 UROD
ENST00000490385 0.282987376412316 0.0807128351979722 -0.101392594662284 ENSG00000126088 UROD
ENST00000469548 0.21649744969685 0.0513999210260805 -0.109752198980694 ENSG00000126088 UROD
ENST00000486699 0.208735566280267 0.0482325093208846 -0.111161964171953 ENSG00000126088 UROD
ENST00000478467 0.197392609432067 0.0438577361763801 -0.113408465480647 ENSG00000126088 UROD
ENST00000428106 0.219744557837147 0.0525621371174756 -0.109258005330781 ENSG00000126088 UROD
ENST00000496439 0.318822057004815 0.0993393267731061 -0.0964071774106231 ENSG00000126088 UROD
ENST00000473012 0.264754273498987 0.072081321770954 -0.106354335680649 ENSG00000126088 UROD
ENST00000472254 0.736270819505779 0.491921376380464 -0.070965319885977 ENSG00000126088 UROD
ENST00000466193 0.647291460605524 0.375087344869844 -0.0991224729519884 ENSG00000126088 UROD
ENST00000465678 0.615626660600986 0.338146489490351 -0.107407412811792 ENSG00000126088 UROD
ENST00000359600 0.585346172917878 0.306030271000316 0.188642302917552 ENSG00000162415 ZSWIM5
ENST00000464588 0.964494993966867 0.906895758298888 0.0202654749464233 ENSG00000162415 ZSWIM5
ENST00000334815 0.529152540269455 0.251645337741889 -0.225947798140949 ENSG00000186603 HPDL
ENST00000528332 0.486790606195082 0.214893650316472 0.122349683078307 ENSG00000132781 MUTYH
ENST00000529984 0.486790606195082 0.214893650316472 0.122349683078307 ENSG00000132781 MUTYH
ENST00000372110 0.457099507726044 0.191344939242387 0.128345223742241 ENSG00000132781 MUTYH
ENST00000372115 0.501240447742786 0.226846048868927 0.11824271512022 ENSG00000132781 MUTYH
ENST00000481571 0.457099507726044 0.191344939242387 0.128345223742241 ENSG00000132781 MUTYH
ENST00000372098 0.457099507726044 0.191344939242387 0.128345223742241 ENSG00000132781 MUTYH
ENST00000355498 0.41798086198384 0.161885115449821 0.135668046192473 ENSG00000132781 MUTYH
ENST00000475516 0.426726451778323 0.168169842579782 0.133504160581448 ENSG00000132781 MUTYH
ENST00000372104 0.462888781875599 0.196040108390688 0.125188198677942 ENSG00000132781 MUTYH
ENST00000448481 0.462888781875599 0.196040108390688 0.125188198677942 ENSG00000132781 MUTYH
ENST00000456914 0.453784204216967 0.188791371604446 0.127358277385042 ENSG00000132781 MUTYH
ENST00000354383 0.426726451778323 0.168169842579782 0.133504160581448 ENSG00000132781 MUTYH
ENST00000488731 0.436667141300354 0.175380920228971 0.131803478076288 ENSG00000132781 MUTYH
ENST00000372100 0.41798086198384 0.161885115449821 0.135668046192473 ENSG00000132781 MUTYH
ENST00000450313 0.501240447742786 0.226846048868927 0.11824271512022 ENSG00000132781 MUTYH
ENST00000531105 0.429977032926221 0.170554485711454 0.1336203988064 ENSG00000132781 MUTYH
ENST00000467459 0.159779905424701 0.0311173989033 0.343887884665357 ENSG00000132781 MUTYH
ENST00000482094 0.249237322028077 0.0650974625887334 0.324314930922103 ENSG00000132781 MUTYH
ENST00000529892 0.187804679820602 0.0404957176775516 0.3485690180429 ENSG00000132781 MUTYH
ENST00000533178 0.36070026746712 0.123358198245565 0.174100924861822 ENSG00000132781 MUTYH
ENST00000528013 0.447649044951693 0.18403501858523 0.129428026260257 ENSG00000132781 MUTYH
ENST00000412971 0.761794858885318 0.528850797249664 0.0628219734516169 ENSG00000132781 MUTYH
ENST00000462388 0.784341588252099 0.562149991063332 0.0898754204977433 ENSG00000132781 MUTYH
ENST00000470256 0.684481143747984 0.422984486532452 0.0808039179168068 ENSG00000132781 MUTYH
ENST00000461495 0.706468990108381 0.450829212130288 0.0757484090424151 ENSG00000132781 MUTYH
ENST00000435155 0.632173147153695 0.35753950824461 0.0922368935745097 ENSG00000132781 MUTYH
ENST00000467940 0.665293990696045 0.398193953471001 0.0845156553624675 ENSG00000132781 MUTYH
ENST00000478796 0.704392493965895 0.448217997850566 0.111076474901595 ENSG00000132781 MUTYH
ENST00000525160 0.70243609227034 0.445823174683127 0.0768833098606394 ENSG00000132781 MUTYH
ENST00000479746 0.795290906076388 0.579618561855593 0.0565984245288072 ENSG00000132781 MUTYH
ENST00000492494 0.795689788741192 0.580326605381285 0.0564900895539815 ENSG00000132781 MUTYH
ENST00000483642 0.75711194189596 0.521953806649292 0.0656766948982902 ENSG00000132781 MUTYH
ENST00000481139 0.799205807440078 0.585924474892452 0.0567833409467549 ENSG00000132781 MUTYH
ENST00000485484 0.888619588384541 0.742584627739964 0.03554354234255 ENSG00000132781 MUTYH
ENST00000476789 0.893134707651263 0.75137888683747 0.0339389369231273 ENSG00000132781 MUTYH
ENST00000462387 0.9392099614684 0.846968545900636 0.0214795756396165 ENSG00000132781 MUTYH
ENST00000474703 0.960548297063095 0.897128610334945 0.0148653991685257 ENSG00000132781 MUTYH
ENST00000483127 0.933838036731977 0.834872010936031 0.0248974544478683 ENSG00000132781 MUTYH
ENST00000534453 0.847805849903012 0.666870815436063 0.0546132691325408 ENSG00000132781 MUTYH
ENST00000372090 0.493774345938022 0.220639347521469 -0.150760793318333 ENSG00000132773 TOE1
ENST00000477731 0.511816403297335 0.235590851617901 -0.171664342818155 ENSG00000132773 TOE1
ENST00000539779 0.583666015066857 0.304253550996025 -0.127760991901686 ENSG00000132773 TOE1
ENST00000471337 0.57801829032672 0.298364688257772 -0.146906517045365 ENSG00000132773 TOE1
ENST00000495703 0.470203570172925 0.201650330011111 -0.159138712549803 ENSG00000132773 TOE1
ENST00000460057 0.585298190140127 0.306000066422261 -0.163363987850693 ENSG00000132773 TOE1
ENST00000372084 0.00157447752849471 4.76934997044789e-05 0.409188193829929 ENSG00000070759 TESK2
ENST00000372086 0.000639623695219584 1.52309790206595e-05 0.4284003521137 ENSG00000070759 TESK2
ENST00000341771 0.000639623695219584 1.52309790206595e-05 0.4284003521137 ENSG00000070759 TESK2
ENST00000486676 0.00063727748913472 1.51468690959571e-05 0.428752867426181 ENSG00000070759 TESK2
ENST00000538496 0.000656278685873968 1.57304873243894e-05 0.438252760881467 ENSG00000070759 TESK2
ENST00000493974 0.00374067222648622 0.000145302488129525 0.529113110239526 ENSG00000070759 TESK2
ENST00000451835 0.000378793574892281 7.86703458851092e-06 0.55343967800397 ENSG00000070759 TESK2
ENST00000415578 0.70983737072612 0.455505101994877 -0.138866187077804 ENSG00000236624 CCDC163P
ENST00000515561 0.712362402404602 0.458689001585047 -0.138111110536507 ENSG00000236624 CCDC163P
ENST00000490551 0.808794309370995 0.600723654066152 -0.0991861113279215 ENSG00000236624 CCDC163P
ENST00000401061 0.491234008328801 0.21858857993657 -0.106741235097951 ENSG00000132763 MMACHC
ENST00000477188 0.735071132666606 0.490351679282405 -0.0978765293485035 ENSG00000132763 MMACHC
ENST00000262746 0.00106687865589945 2.89961861093568e-05 -0.234582464233351 ENSG00000117450 PRDX1
ENST00000319248 0.00103674262368851 2.79686152252115e-05 -0.234992256912141 ENSG00000117450 PRDX1
ENST00000372079 0.00103660406249245 2.7955812415082e-05 -0.235011629989126 ENSG00000117450 PRDX1
ENST00000447184 0.00107205162738632 2.91926919214158e-05 -0.238060079288841 ENSG00000117450 PRDX1
ENST00000424390 0.00106060869615324 2.87608549409401e-05 -0.238131609247095 ENSG00000117450 PRDX1
ENST00000483583 0.00162722200599668 4.97323327441598e-05 -0.238114868524937 ENSG00000117450 PRDX1
ENST00000372070 0.959539274587852 0.894459379479149 -0.00978270839506841 ENSG00000117448 AKR1A1
ENST00000434299 0.977989712012052 0.940129011080065 0.00616859019699478 ENSG00000117448 AKR1A1
ENST00000496999 0.89348064415359 0.752163056894341 0.0265473898302749 ENSG00000117448 AKR1A1
ENST00000476957 0.952701609905767 0.877371908915273 -0.0117729200309183 ENSG00000117448 AKR1A1
ENST00000481885 0.989818799058979 0.972888314419397 0.00311056623148529 ENSG00000117448 AKR1A1
ENST00000351829 0.92235420352706 0.810756705274966 -0.0187346790845608 ENSG00000117448 AKR1A1
ENST00000471651 0.99100917609016 0.976510830135905 0.00271330982953736 ENSG00000117448 AKR1A1
ENST00000497973 0.783426950281889 0.560939314084481 -0.0581805695941254 ENSG00000117448 AKR1A1
ENST00000473038 0.781182482831435 0.557330716140838 -0.0685916108108798 ENSG00000117448 AKR1A1
ENST00000495913 0.754892283706081 0.519370908181919 -0.0762228400215528 ENSG00000117448 AKR1A1
ENST00000487654 0.735054459247431 0.490314845449644 -0.0831700169152033 ENSG00000117448 AKR1A1
ENST00000475919 0.991312958494717 0.977492144790731 -0.00380266223030022 ENSG00000117448 AKR1A1
ENST00000475985 0.953642437329938 0.880089673592016 -0.0244048313457782 ENSG00000117448 AKR1A1
ENST00000437901 0.141210138127017 0.0256945525263169 -0.160496847743363 ENSG00000132780 NASP
ENST00000437362 0.140847486746185 0.0255866878550588 -0.160786171058522 ENSG00000132780 NASP
ENST00000464190 0.0313665892049626 0.00263045420380037 -0.247449350224586 ENSG00000132780 NASP
ENST00000528084 0.0137801649300327 0.000849066871557958 -0.282317924659234 ENSG00000132780 NASP
ENST00000527359 0.0800396156261641 0.0105625275625416 -0.186067802059994 ENSG00000132780 NASP
ENST00000525515 0.287688073853012 0.0830246394920304 -0.136943991198057 ENSG00000132780 NASP
ENST00000453748 0.142839666099017 0.026164684410617 -0.164559536883817 ENSG00000132780 NASP
ENST00000402363 0.0470870428081765 0.00476120393503515 -0.196989444633536 ENSG00000132780 NASP
ENST00000537798 0.0470343423650755 0.00475135081982731 -0.196991248376228 ENSG00000132780 NASP
ENST00000527470 0.203732082649459 0.0462710825986774 -0.156711883027653 ENSG00000132780 NASP
ENST00000529333 0.208003423842183 0.0479432840333371 -0.157519388250872 ENSG00000132780 NASP
ENST00000531532 0.010315016363731 0.000565294106523565 -0.289655177930811 ENSG00000132780 NASP
ENST00000530840 0.0853349782453841 0.0117262609153242 -0.259026733065726 ENSG00000132780 NASP
ENST00000528238 0.0417436453361576 0.00396319144256625 -0.205117999084714 ENSG00000132780 NASP
ENST00000534101 0.285891941758044 0.0821800152663584 -0.137498743061684 ENSG00000132780 NASP
ENST00000350030 0.0434218189572743 0.00420380145257126 -0.201756588776515 ENSG00000132780 NASP
ENST00000470768 0.253617112160118 0.0669563836505919 -0.148081731717691 ENSG00000132780 NASP
ENST00000372052 0.0469071064769322 0.00473111421542509 -0.197000958614355 ENSG00000132780 NASP
ENST00000351223 0.0469071064769322 0.00473111421542509 -0.197000958614355 ENSG00000132780 NASP
ENST00000530073 0.0279443303906934 0.00224449018091486 -0.238677199500996 ENSG00000132780 NASP
ENST00000481782 0.0174056379938828 0.00117336420178254 -0.258744102924731 ENSG00000132780 NASP
ENST00000531612 0.00527200382565972 0.000229581374958143 -0.284099040023675 ENSG00000132780 NASP
ENST00000527932 0.000101710923053637 1.51736989838227e-06 -0.382711659009066 ENSG00000132780 NASP
ENST00000534450 0.000439506523085249 9.64297028045025e-06 -0.330504120336752 ENSG00000132780 NASP
ENST00000472408 0.760136694980619 0.526603522157957 -0.0950380008016634 ENSG00000132780 NASP
ENST00000479235 0.602755491493467 0.323889069483834 -0.0838696036464615 ENSG00000159592 GPBP1L1
ENST00000290795 0.808131879920869 0.599732168148317 0.0269031612806334 ENSG00000159592 GPBP1L1
ENST00000355105 0.81030267236276 0.603640722501236 0.026662060215134 ENSG00000159592 GPBP1L1
ENST00000467032 0.205145580702849 0.0468181484428574 -0.251574807172469 ENSG00000159592 GPBP1L1
ENST00000487436 0.637577912349783 0.363662777411805 -0.10573314671163 ENSG00000159592 GPBP1L1
ENST00000468724 0.967317870421741 0.913113218997121 0.0115590561535702 ENSG00000159592 GPBP1L1
ENST00000498128 0.289793921136642 0.08404036383765 0.138255103628335 ENSG00000159592 GPBP1L1
ENST00000496278 0.923723906365099 0.813293846254765 0.0264103669094285 ENSG00000159592 GPBP1L1
ENST00000495616 0.0650150447742191 0.00775073776334785 -0.380076383256531 ENSG00000159592 GPBP1L1
ENST00000488278 0.946103594674219 0.862517528328247 0.0114876451454091 ENSG00000159592 GPBP1L1
ENST00000480941 0.95059370737748 0.872912955860873 0.0106563290736495 ENSG00000159592 GPBP1L1
ENST00000480083 0.96836805319081 0.915430880148549 0.00709824330084876 ENSG00000159592 GPBP1L1
ENST00000493083 0.884203509353782 0.734185438534998 -0.0222169896025654 ENSG00000159592 GPBP1L1
ENST00000460859 0.88857300513966 0.742530159338428 -0.0221245607704564 ENSG00000159592 GPBP1L1
ENST00000372025 0.206958229701463 0.0474888194426688 -0.174415884617122 ENSG00000159596 TMEM69
ENST00000496366 0.536891072646526 0.258203501650722 -0.105742442528239 ENSG00000159596 TMEM69
ENST00000359942 0.00437664145369629 0.000178693882622605 0.281519670959933 ENSG00000197429 IPP
ENST00000430643 0.592712519591227 0.313437140459449 0.172185111157141 ENSG00000230896 RP11-767N6.7
ENST00000461718 0.695451230936934 0.437035650464089 0.13484870888354 ENSG00000197429 IPP
ENST00000495072 0.194784512069331 0.0428762689677687 0.202631379661292 ENSG00000197429 IPP
ENST00000396478 0.00511246262910621 0.000219645217933617 0.323841626277487 ENSG00000197429 IPP
ENST00000470809 0.821295941519978 0.621707581234261 0.050544762943165 ENSG00000086015 MAST2
ENST00000372009 0.241985346261061 0.0618321176839508 0.111901329746798 ENSG00000086015 MAST2
ENST00000361297 0.242969147630887 0.0622386012115917 0.111575194525325 ENSG00000086015 MAST2
ENST00000372008 0.0439421431314062 0.00428539260893045 0.182235834661348 ENSG00000086015 MAST2
ENST00000482881 0.0935816299827763 0.0135394872814047 0.189187044454702 ENSG00000086015 MAST2
ENST00000488619 0.623896321449162 0.347566254682702 0.152166135305069 ENSG00000086015 MAST2
ENST00000467367 0.542713293640954 0.264116831076091 0.151485873605506 ENSG00000086015 MAST2
ENST00000498668 0.927685453915176 0.821280198921719 0.038911764727441 ENSG00000086015 MAST2
ENST00000477968 0.539456319474771 0.260798635084088 0.155585498019227 ENSG00000086015 MAST2
ENST00000492813 0.405011723402403 0.152455011875995 -0.224268396991603 ENSG00000086015 MAST2
ENST00000262741 0.0321983133467542 0.00272582634349113 -0.336600688635588 ENSG00000117461 PIK3R3
ENST00000372006 0.0342547564593392 0.00297031319182203 -0.334252268839267 ENSG00000117461 PIK3R3
ENST00000340332 0.031962897428966 0.00269779096658983 -0.336435168902509 ENSG00000117461 PIK3R3
ENST00000354242 0.031962897428966 0.00269779096658983 -0.336435168902509 ENSG00000117461 PIK3R3
ENST00000420542 0.031962897428966 0.00269779096658983 -0.336435168902509 ENSG00000117461 PIK3R3
ENST00000488808 0.403277268262477 0.151274379776898 -0.259634267733017 ENSG00000117461 PIK3R3
ENST00000540385 0.28742874778752 0.0829106422409299 -0.219967801347821 ENSG00000117461 PIK3R3
ENST00000423209 0.233069161222469 0.0580701022390852 -0.241196008080815 ENSG00000117461 PIK3R3
ENST00000493202 0.301044042649022 0.0900529795204646 -0.241475283532816 ENSG00000117461 PIK3R3
ENST00000425892 0.365264965455076 0.126201775873614 -0.21924102704848 ENSG00000117461 PIK3R3
ENST00000396420 0.969840209446483 0.91906470042671 -0.00506243551831271 ENSG00000085998 POMGNT1
ENST00000371984 0.801553668795826 0.589261631133991 -0.0290474247152282 ENSG00000085998 POMGNT1
ENST00000371992 0.967327996503734 0.913141482548888 -0.00542895388530969 ENSG00000085998 POMGNT1
ENST00000475642 0.782422736825324 0.559406085985209 -0.0616346203035834 ENSG00000085998 POMGNT1
ENST00000535522 0.813994850818307 0.60928490711646 -0.0292847371177561 ENSG00000085998 POMGNT1
ENST00000371986 0.804510139333237 0.59410726269371 -0.0286449668916879 ENSG00000085998 POMGNT1
ENST00000480972 0.837333305949121 0.648630977511254 -0.0494994010857421 ENSG00000085998 POMGNT1
ENST00000485714 0.680853468784464 0.418453669176014 -0.0642462126092595 ENSG00000085998 POMGNT1
ENST00000463030 0.955199917925305 0.88394937968996 0.0189628251216981 ENSG00000085998 POMGNT1
ENST00000477114 0.410451824608627 0.156442247627053 -0.134114369394865 ENSG00000085998 POMGNT1
ENST00000497439 0.832940064027085 0.641863882840233 0.037901478448834 ENSG00000085998 POMGNT1
ENST00000489985 0.667403655230351 0.401311472069677 0.0708898296014805 ENSG00000085998 POMGNT1
ENST00000371980 0.829347930690091 0.63560738046968 0.0553582212696585 ENSG00000171357 LURAP1
ENST00000463715 0.0838708580092494 0.0113651595095215 -0.3122523196665 ENSG00000085999 RAD54L
ENST00000442598 0.0881945528486529 0.0123597507234889 -0.251728683761769 ENSG00000085999 RAD54L
ENST00000493985 0.0756858551995369 0.00969610230137043 -0.322877333089593 ENSG00000085999 RAD54L
ENST00000371975 0.0927656712633048 0.0133743834735526 -0.249249599139481 ENSG00000085999 RAD54L
ENST00000469835 0.218115190883723 0.0520025787157733 -0.251286320764717 ENSG00000085999 RAD54L
ENST00000493032 0.186711022613197 0.0401145827867923 -0.281970137198078 ENSG00000085999 RAD54L
ENST00000487700 0.359211729762877 0.122269463463573 -0.196913837980462 ENSG00000085999 RAD54L
ENST00000472889 0.162944840562917 0.0320756571687324 -0.297190669868144 ENSG00000085999 RAD54L
ENST00000473251 0.190791715716653 0.0415135277903174 -0.250408622563922 ENSG00000085999 RAD54L
ENST00000496156 0.0745742092811832 0.00947412979263722 -0.185070692157311 ENSG00000132128 LRRC41
ENST00000476687 0.613006246461012 0.335061479034984 -0.122339100743239 ENSG00000085999 RAD54L
ENST00000488942 0.339082741946687 0.110903525987408 -0.20075126031133 ENSG00000085999 RAD54L
ENST00000459678 0.438148065852454 0.176676076220745 -0.180694704178552 ENSG00000085999 RAD54L
ENST00000343304 0.118945104481074 0.019619051998544 -0.117599450316748 ENSG00000132128 LRRC41
ENST00000472710 0.067096756661482 0.00811873395938023 -0.143943396246216 ENSG00000132128 LRRC41
ENST00000498402 0.256825157157324 0.0684021145690229 -0.101396220231834 ENSG00000132128 LRRC41
ENST00000469150 0.85431251778197 0.678571643589297 0.0431290870417359 ENSG00000132128 LRRC41
ENST00000311672 0.366062734069844 0.126682599238653 -0.0948166903535984 ENSG00000173660 UQCRH
ENST00000489056 0.366062734069844 0.126682599238653 -0.0948166903535984 ENSG00000173660 UQCRH
ENST00000486951 0.446092348740053 0.182747481626735 -0.0924145991183755 ENSG00000173660 UQCRH
ENST00000496387 0.366062734069844 0.126682599238653 -0.0948166903535984 ENSG00000173660 UQCRH
ENST00000460947 0.313663383051678 0.096552531562259 -0.111915168319948 ENSG00000173660 UQCRH
ENST00000474844 0.987280609355487 0.965409333389257 -0.00336330717817171 ENSG00000117481 NSUN4
ENST00000307089 0.986869025850868 0.964543546686195 0.00319479514553598 ENSG00000117481 NSUN4
ENST00000486270 0.970425343299245 0.920377597293131 -0.0081327517566254 ENSG00000117481 NSUN4
ENST00000536062 0.976909700039271 0.936920943046714 -0.00616400575655262 ENSG00000117481 NSUN4
ENST00000469918 0.864703795768529 0.69679148333063 -0.0373713129731479 ENSG00000117481 NSUN4
ENST00000472157 0.902320568330329 0.769244561036529 -0.0482248518057574 ENSG00000117481 NSUN4
ENST00000471871 0.967861821176812 0.914230894690225 0.00842180935163081 ENSG00000117481 NSUN4
ENST00000537428 0.990346074030357 0.974324559999872 0.00253523537448789 ENSG00000117481 NSUN4
ENST00000498008 0.973568474732454 0.927996097989837 0.00718266096196307 ENSG00000117481 NSUN4
ENST00000495427 0.957366506134538 0.888697838327976 0.0110494416648383 ENSG00000117481 NSUN4
ENST00000475281 0.842291797791299 0.657290327937563 -0.0584436689973189 ENSG00000117481 NSUN4
ENST00000602433 0.704624048065891 0.448543050598038 0.0855647521079965 ENSG00000269956 MKNK1-AS1
ENST00000342571 0.797954992726364 0.584002363604798 0.0461689737432398 ENSG00000079277 MKNK1
ENST00000371946 0.829048197644664 0.635141809831181 0.033579402528543 ENSG00000079277 MKNK1
ENST00000341183 0.829048197644664 0.635141809831181 0.033579402528543 ENSG00000079277 MKNK1
ENST00000371944 0.797954992726364 0.584002363604798 0.0461689737432398 ENSG00000079277 MKNK1
ENST00000371945 0.829048197644664 0.635141809831181 0.033579402528543 ENSG00000079277 MKNK1
ENST00000524749 0.564106698503952 0.284117925971981 -0.147308195897354 ENSG00000079277 MKNK1
ENST00000528077 0.938528603001738 0.845425428695064 0.0143909986866449 ENSG00000079277 MKNK1
ENST00000428112 0.817135801336078 0.614715067828593 0.0373101827402835 ENSG00000079277 MKNK1
ENST00000532897 0.378458027537846 0.134984631797351 0.179232954603499 ENSG00000079277 MKNK1
ENST00000530528 0.990466870603878 0.974724250485568 0.00544484044948847 ENSG00000079277 MKNK1
ENST00000531355 0.803466689492239 0.592399218956684 0.0401790237003541 ENSG00000079277 MKNK1
ENST00000470237 0.690340941589332 0.430350545831634 0.112327250375424 ENSG00000079277 MKNK1
ENST00000524417 0.60736159165755 0.329171871506799 0.168799118684321 ENSG00000079277 MKNK1
ENST00000460098 0.209055109311375 0.0483776429339069 0.317293709762144 ENSG00000079277 MKNK1
ENST00000532783 0.644856181268818 0.372226390232429 0.0841038681719722 ENSG00000079277 MKNK1
ENST00000496619 0.809663309971354 0.602409893771962 0.0402925000246751 ENSG00000079277 MKNK1
ENST00000528237 0.877926695646075 0.723069808077739 -0.0361640499718194 ENSG00000079277 MKNK1
ENST00000526513 0.921402039338312 0.808777979431033 -0.0196888880177619 ENSG00000079277 MKNK1
ENST00000484301 0.875250515360782 0.717758233828896 -0.0308243771080332 ENSG00000079277 MKNK1
ENST00000545730 0.625900183041296 0.349937694499473 0.0663546746107016 ENSG00000079277 MKNK1
ENST00000486716 0.905037118516738 0.774718567028143 -0.0252622714340756 ENSG00000079277 MKNK1
ENST00000480531 0.908111495511195 0.780417622503281 -0.0350038767304782 ENSG00000079277 MKNK1
ENST00000529170 0.978888485252817 0.942323289875651 0.00653565029990825 ENSG00000079277 MKNK1
ENST00000531769 0.523379633533593 0.246294692648606 0.0847115691149605 ENSG00000079277 MKNK1
ENST00000465783 0.983237592202406 0.955431284011399 -0.00543156105855884 ENSG00000079277 MKNK1
ENST00000474868 0.983218892006044 0.955230630038228 -0.00545295235762083 ENSG00000079277 MKNK1
ENST00000532110 0.982022125287667 0.951565844824968 0.00597133358826935 ENSG00000079277 MKNK1
ENST00000525888 0.971618165378712 0.922750415474377 -0.00997991726979149 ENSG00000079277 MKNK1
ENST00000468852 0.64445711235661 0.371492006378693 0.143264302579876 ENSG00000079277 MKNK1
ENST00000319928 0.291360703903452 0.0848157620763589 0.199298451354124 ENSG00000142961 MOB3C
ENST00000271139 0.385745175101604 0.139652982742975 0.175250528068913 ENSG00000142961 MOB3C
ENST00000371940 0.338325148948403 0.11042215007817 0.185644353843472 ENSG00000142961 MOB3C
ENST00000477318 0.466342786501447 0.1986774012117 0.186613581174722 ENSG00000142961 MOB3C
ENST00000576409 0.833804645111506 0.643157187145256 -0.0314881081465183 ENSG00000123472 ATPAF1
ENST00000371937 0.833797447044491 0.64309533056412 -0.0315017739695807 ENSG00000123472 ATPAF1
ENST00000574428 0.833797447044491 0.64309533056412 -0.0315017739695807 ENSG00000123472 ATPAF1
ENST00000492233 0.765604304351816 0.534687789451737 -0.0516885768547976 ENSG00000123472 ATPAF1
ENST00000526821 0.949325557355583 0.870296578917513 0.013084382454324 ENSG00000123472 ATPAF1
ENST00000542495 0.908362294063888 0.780831492538249 0.022496742680073 ENSG00000123472 ATPAF1
ENST00000529214 0.908362294063888 0.780831492538249 0.022496742680073 ENSG00000123472 ATPAF1
ENST00000329231 0.762104131680552 0.529518109791119 0.0495769510751026 ENSG00000123472 ATPAF1
ENST00000534216 0.94390238336588 0.857035795262671 0.0167269111906487 ENSG00000123472 ATPAF1
ENST00000532925 0.867732990308264 0.702536596734675 0.0354529819963048 ENSG00000123472 ATPAF1
ENST00000474020 0.877647239954995 0.722486141077162 -0.040845353531805 ENSG00000123472 ATPAF1
ENST00000487193 0.750304543929164 0.512814451623932 0.0687165588024873 ENSG00000123472 ATPAF1
ENST00000544071 0.579279682495718 0.299758429554318 -0.0574699288304473 ENSG00000159658 EFCAB14
ENST00000525633 0.718482821852451 0.466858332041172 0.0868779510254207 ENSG00000123472 ATPAF1
ENST00000460928 0.743836876208929 0.502827353780585 0.104136045199999 ENSG00000123472 ATPAF1
ENST00000442839 0.571007859159122 0.291093919508542 -0.0693172968764695 ENSG00000228237 EFCAB14-AS1
ENST00000418985 0.570394135207509 0.290542800649493 -0.0693348849211238 ENSG00000228237 EFCAB14-AS1
ENST00000371933 0.487158325750593 0.215340735797962 -0.0723037081598914 ENSG00000159658 EFCAB14
ENST00000479745 0.804059623239573 0.59322141730305 -0.0446401644683536 ENSG00000159658 EFCAB14
ENST00000487741 0.735112101816639 0.490419813713557 -0.0581293947392983 ENSG00000159658 EFCAB14
ENST00000481623 0.574719357239798 0.294820400808019 -0.0942523379503591 ENSG00000159658 EFCAB14
ENST00000459797 0.65623361135316 0.386434973446914 -0.103540232732512 ENSG00000159658 EFCAB14
ENST00000484461 0.906633743254704 0.777696796321459 -0.0240324440976417 ENSG00000159658 EFCAB14
ENST00000337817 0.932719576962102 0.832518798657879 0.0139536622474434 ENSG00000123473 STIL
ENST00000360380 0.932719576962102 0.832518798657879 0.0139536622474434 ENSG00000123473 STIL
ENST00000371877 0.932719576962102 0.832518798657879 0.0139536622474434 ENSG00000123473 STIL
ENST00000243182 0.91617944271518 0.797717536880591 0.0171856453334487 ENSG00000123473 STIL
ENST00000396221 0.91617944271518 0.797717536880591 0.0171856453334487 ENSG00000123473 STIL
ENST00000447475 0.48135782506369 0.2103654292806 0.0970141456955569 ENSG00000123473 STIL
ENST00000418131 0.616174765013041 0.338664397232525 0.0951297437745093 ENSG00000123473 STIL
ENST00000436811 0.816274866369797 0.613208827008467 0.0624361951097215 ENSG00000123473 STIL
ENST00000433827 0.917282083905948 0.800207824422371 -0.0431450559920064 ENSG00000123473 STIL
ENST00000413565 0.997850693875448 0.994665739100715 0.00118503629105913 ENSG00000123473 STIL
ENST00000371873 0.234079087672225 0.058536659264244 -0.108912481486744 ENSG00000162368 CMPK1
ENST00000371871 0.367359986360819 0.127531394562901 -0.0927069625665708 ENSG00000162368 CMPK1
ENST00000471289 0.757323140144704 0.522302195163726 0.07538592421453 ENSG00000162368 CMPK1
ENST00000450808 0.377768579461072 0.134478807664874 -0.0926501757479124 ENSG00000162368 CMPK1
ENST00000371870 0.966721894864679 0.911685458529313 -0.0076403591113688 ENSG00000162368 CMPK1
ENST00000445551 0.995072823367253 0.986936816285373 0.00273354506509714 ENSG00000237424 FOXD2-AS1
ENST00000425816 0.063550316886843 0.00746454336429605 -0.343840833381133 ENSG00000117834 SLC5A9
ENST00000533824 0.063550316886843 0.00746454336429605 -0.343840833381133 ENSG00000117834 SLC5A9
ENST00000438567 0.0433085274237612 0.0041890220964035 -0.362815732813614 ENSG00000117834 SLC5A9
ENST00000236495 0.0433085274237612 0.0041890220964035 -0.362815732813614 ENSG00000117834 SLC5A9
ENST00000493837 0.0433085274237612 0.0041890220964035 -0.362815732813614 ENSG00000117834 SLC5A9
ENST00000420136 0.145978074265524 0.0271391181748505 -0.354456145929197 ENSG00000117834 SLC5A9
ENST00000441260 0.145978074265524 0.0271391181748505 -0.354456145929197 ENSG00000117834 SLC5A9
ENST00000525901 0.261070586939955 0.070402647545401 -0.329988429819824 ENSG00000117834 SLC5A9
ENST00000532322 0.28129572416361 0.0799407985601267 -0.284474044760578 ENSG00000117834 SLC5A9
ENST00000471020 0.339497425558832 0.111122282704448 -0.258141293338844 ENSG00000117834 SLC5A9
ENST00000371847 0.606222091830195 0.327838630606121 0.108909864866213 ENSG00000132122 SPATA6
ENST00000371843 0.598994254234736 0.32001184878857 0.115017510778341 ENSG00000132122 SPATA6
ENST00000603831 0.814209221481474 0.609622734051553 0.0638023223660577 ENSG00000132122 SPATA6
ENST00000396199 0.599078424583453 0.32011444304291 0.116759736343352 ENSG00000132122 SPATA6
ENST00000371841 0.794107520518217 0.577975279089255 0.0708369182942965 ENSG00000132122 SPATA6
ENST00000490850 0.809515104032307 0.602221756199873 0.0667759607074708 ENSG00000132122 SPATA6
ENST00000487629 0.79467134961958 0.57874700721759 0.101804467604542 ENSG00000132122 SPATA6
ENST00000463938 0.330774354983424 0.106129525238921 0.185779353414944 ENSG00000132122 SPATA6
ENST00000487543 0.262044671185547 0.0708157451668815 0.20800693385293 ENSG00000132122 SPATA6
ENST00000465990 0.32111955413131 0.100703855977063 0.216519924508161 ENSG00000132122 SPATA6
ENST00000471975 0.252925565405085 0.0666999805511009 0.222524941917208 ENSG00000132122 SPATA6
ENST00000371839 0.880111645500492 0.726856478221928 -0.0661183806530718 ENSG00000186094 AGBL4
ENST00000371838 0.863358769173817 0.694673316157765 -0.0743333638515286 ENSG00000186094 AGBL4
ENST00000396153 0.275653768201535 0.0772278905657013 0.214040499681407 ENSG00000185104 FAF1
ENST00000371778 0.271347664675758 0.0751452640709353 0.217310446779154 ENSG00000185104 FAF1
ENST00000545823 0.436228598106728 0.175092894813038 0.147891395884972 ENSG00000185104 FAF1
ENST00000494400 0.388539439936585 0.141380327451892 0.174622697437234 ENSG00000185104 FAF1
ENST00000424664 0.646416996043121 0.373948707932973 0.152985368389603 ENSG00000225767 RP5-850O15.3
ENST00000472808 0.572338485348339 0.292614916805893 0.125848693668867 ENSG00000185104 FAF1
ENST00000487898 0.268364406747643 0.0738621078044276 0.252650442875775 ENSG00000185104 FAF1
ENST00000262662 0.0408452853130654 0.0038349226191435 -0.209693665903904 ENSG00000123080 CDKN2C
ENST00000396148 0.0412044373422838 0.00388785692731619 -0.210796995037016 ENSG00000123080 CDKN2C
ENST00000371761 0.376246582611397 0.133277920234555 -0.156855463321636 ENSG00000123080 CDKN2C
ENST00000242719 0.166671263144812 0.0333648599178964 -0.118174781437806 ENSG00000123091 RNF11
ENST00000494873 0.176516516861067 0.0365428011033089 -0.11870714604466 ENSG00000123091 RNF11
ENST00000486691 0.125137980503677 0.0212139818114143 -0.167286462538115 ENSG00000123091 RNF11
ENST00000371730 0.277238019399304 0.0779675108555081 0.100368460494025 ENSG00000085832 EPS15
ENST00000371733 0.277238019399304 0.0779675108555081 0.100368460494025 ENSG00000085832 EPS15
ENST00000396122 0.666499187785339 0.399976363288057 0.0589943137317692 ENSG00000085832 EPS15
ENST00000486505 0.870803743367964 0.708933469459759 0.0442734308612272 ENSG00000085832 EPS15
ENST00000478657 0.902596652963239 0.769805904072036 0.0442545294320612 ENSG00000085832 EPS15
ENST00000493793 0.506560472046962 0.231412930087931 0.0981829489232954 ENSG00000085832 EPS15
ENST00000371727 0.249672970491256 0.0653051306927022 0.140070335592203 ENSG00000085832 EPS15
ENST00000464478 0.40038962303726 0.149371886651354 0.162874974426323 ENSG00000085832 EPS15
ENST00000471391 0.260795397722288 0.0702623008038649 0.13212762549202 ENSG00000085832 EPS15
ENST00000465467 0.266281101548523 0.0728160231430534 0.131128270770589 ENSG00000085832 EPS15
ENST00000371714 0.0967221835404906 0.0142361697463894 0.102894307827482 ENSG00000117859 OSBPL9
ENST00000337809 0.100449672229851 0.0151199353599968 0.101421104484086 ENSG00000117859 OSBPL9
ENST00000371710 0.100449672229851 0.0151199353599968 0.101421104484086 ENSG00000117859 OSBPL9
ENST00000447887 0.0991893532425081 0.0148434909014826 0.102345105787297 ENSG00000117859 OSBPL9
ENST00000495776 0.0991893532425081 0.0148434909014826 0.102345105787297 ENSG00000117859 OSBPL9
ENST00000435686 0.0992870921374002 0.0148724578607011 0.102346032795296 ENSG00000117859 OSBPL9
ENST00000435274 0.0982421127713279 0.0146072374924655 0.104868361769534 ENSG00000117859 OSBPL9
ENST00000428468 0.0991893532425081 0.0148434909014826 0.102345105787297 ENSG00000117859 OSBPL9
ENST00000453295 0.0991893532425081 0.0148434909014826 0.102345105787297 ENSG00000117859 OSBPL9
ENST00000489990 0.0700077891873425 0.00864484319934016 0.171349468100027 ENSG00000117859 OSBPL9
ENST00000530544 0.189450326125665 0.0410278284858738 0.0858244135783482 ENSG00000117859 OSBPL9
ENST00000484890 0.0715289490712397 0.00892211909887774 0.197679690894576 ENSG00000117859 OSBPL9
ENST00000534040 0.0507710909193372 0.00532018698339747 0.196761031597015 ENSG00000117859 OSBPL9
ENST00000532975 0.0810676816363239 0.0107788176832671 0.167243170851968 ENSG00000117859 OSBPL9
ENST00000527631 0.0471289403320414 0.0047671852077545 0.192645479875425 ENSG00000117859 OSBPL9
ENST00000531828 0.358035810524505 0.121532736278516 0.0699468209975984 ENSG00000117859 OSBPL9
ENST00000361556 0.41088225661322 0.156742840824582 0.0620230179114124 ENSG00000117859 OSBPL9
ENST00000473207 0.038533460371863 0.00350387824205888 0.203149469725128 ENSG00000117859 OSBPL9
ENST00000533884 0.0447809409622235 0.00441485136992793 0.198209830172767 ENSG00000117859 OSBPL9
ENST00000481937 0.0787838569254067 0.0103095091987689 0.196075052122197 ENSG00000117859 OSBPL9
ENST00000526917 0.0585017153324757 0.00656975639126728 0.181522221770311 ENSG00000117859 OSBPL9
ENST00000462759 0.41088225661322 0.156742840824582 0.0620230179114124 ENSG00000117859 OSBPL9
ENST00000486942 0.442578021814198 0.180115767191736 0.0601044377571183 ENSG00000117859 OSBPL9
ENST00000467064 0.762029970623845 0.529316408291379 0.0750056406016684 ENSG00000117859 OSBPL9
ENST00000524620 0.144920592921907 0.0268069196981076 0.190721822273012 ENSG00000117859 OSBPL9
ENST00000528603 0.364961995483364 0.125967819174749 0.100770558872555 ENSG00000117859 OSBPL9
ENST00000475697 0.979124765976924 0.94273056604903 -0.00354416673333237 ENSG00000117859 OSBPL9
ENST00000531061 0.948059730777121 0.866590921972306 0.0130169396662958 ENSG00000117859 OSBPL9
ENST00000531819 0.918303576102618 0.802546975608374 -0.0134525403916042 ENSG00000117859 OSBPL9
ENST00000533825 0.886703851493053 0.739208065011475 0.024175851066785 ENSG00000117859 OSBPL9
ENST00000440943 0.958903161274001 0.892986168131813 0.00868945015839887 ENSG00000078618 NRD1
ENST00000352171 0.928562804159633 0.823417836291794 -0.00943569428134427 ENSG00000078618 NRD1
ENST00000354831 0.928562804159633 0.823417836291794 -0.00943569428134427 ENSG00000078618 NRD1
ENST00000485608 0.822343509287277 0.623751533663735 -0.0223590068986083 ENSG00000078618 NRD1
ENST00000539524 0.986646474348864 0.964181425466504 0.00192663050136202 ENSG00000078618 NRD1
ENST00000464385 0.505141939753778 0.230125898732779 -0.166607582267182 ENSG00000078618 NRD1
ENST00000588291 0.952726795867767 0.8775643324314 -0.0151509250342736 ENSG00000266993 RP4-657D16.3
ENST00000586761 0.990998658784344 0.976422472836416 0.00275030118210779 ENSG00000266993 RP4-657D16.3
ENST00000475310 0.534678628506315 0.256011716662601 0.143566260406723 ENSG00000078618 NRD1
ENST00000497358 0.391675184078487 0.143602411310174 0.125855652286766 ENSG00000078618 NRD1
ENST00000544028 0.934815615291717 0.836670398404022 -0.00820931565956457 ENSG00000078618 NRD1
ENST00000591675 0.961816807446855 0.900392749515113 -0.0142167576385097 ENSG00000266993 RP4-657D16.3
ENST00000483007 0.948925202281475 0.869317136628861 0.0176820560519048 ENSG00000078618 NRD1
ENST00000473805 0.957552512495458 0.889099084226906 -0.0094081613264691 ENSG00000078618 NRD1
ENST00000475715 0.803209829498084 0.591923148733743 -0.0370831336000234 ENSG00000078618 NRD1
ENST00000491410 0.596398390920731 0.317107353094777 -0.0629121335188938 ENSG00000078618 NRD1
ENST00000468722 0.859374174299341 0.686317957052645 -0.034179854819545 ENSG00000078618 NRD1
ENST00000371655 0.416486448272593 0.160745449529615 -0.282095362655187 ENSG00000169213 RAB3B
ENST00000469458 0.0229557771881974 0.00171663301065175 -0.286250056858207 ENSG00000117862 TXNDC12
ENST00000371626 0.0604529275653337 0.00688887479794169 -0.165695540972382 ENSG00000117862 TXNDC12
ENST00000472624 0.36456723091818 0.125751864138583 -0.102755030796911 ENSG00000117862 TXNDC12
ENST00000471493 0.679209009775342 0.41593522502009 -0.0952054671015893 ENSG00000117862 TXNDC12
ENST00000371614 0.335126456676739 0.108621941469313 -0.178893584245929 ENSG00000198841 KTI12
ENST00000425802 0.657185311103075 0.388073484755432 -0.0996728375135531 ENSG00000223390 RP11-91A18.4
ENST00000610127 0.838989891164531 0.652105143670002 -0.0425767276163348 ENSG00000117862 TXNDC12
ENST00000313334 0.382441742749627 0.13767635191967 -0.0977409671543757 ENSG00000134717 BTF3L4
ENST00000477828 0.414067948982504 0.159225429483246 -0.115931089950154 ENSG00000134717 BTF3L4
ENST00000489308 0.388566458952964 0.141411534658996 -0.112004986973816 ENSG00000134717 BTF3L4
ENST00000526132 0.379591013248568 0.135780424091056 -0.118632953672537 ENSG00000134717 BTF3L4
ENST00000472944 0.340463241353439 0.111703382907085 -0.106998446614781 ENSG00000134717 BTF3L4
ENST00000524414 0.0369160811305242 0.003299213705675 -0.343718211198705 ENSG00000134717 BTF3L4
ENST00000484036 0.452648123975283 0.187917150384129 -0.109437589222685 ENSG00000134717 BTF3L4
ENST00000533836 0.400745382262002 0.14966449565648 -0.125857095139446 ENSG00000134717 BTF3L4
ENST00000361625 0.945452684285817 0.860917460771433 0.0134530103555698 ENSG00000157077 ZFYVE9
ENST00000357206 0.54145692248563 0.262804643659153 0.0769236705361146 ENSG00000157077 ZFYVE9
ENST00000287727 0.543208171700237 0.26468543164102 0.0765118498298072 ENSG00000157077 ZFYVE9
ENST00000371591 0.685272949908302 0.42420346159817 0.052920301802974 ENSG00000157077 ZFYVE9
ENST00000469134 0.219527514710157 0.0524808114830683 0.20879531049912 ENSG00000157077 ZFYVE9
ENST00000470844 0.535489492009103 0.256855140708175 -0.0863456047251186 ENSG00000154222 CC2D1B
ENST00000371586 0.780189964557483 0.555881495129516 -0.0358312905734478 ENSG00000154222 CC2D1B
ENST00000284376 0.838414927224691 0.651058799075071 -0.0283538146370087 ENSG00000154222 CC2D1B
ENST00000491136 0.838414927224691 0.651058799075071 -0.0283538146370087 ENSG00000154222 CC2D1B
ENST00000438021 0.873583573333069 0.714247597137102 -0.0234669939627124 ENSG00000154222 CC2D1B
ENST00000460261 0.829975557265875 0.636698052215897 -0.0327011573171843 ENSG00000154222 CC2D1B
ENST00000606527 0.984412859460673 0.958330481782555 -0.00658371735454805 ENSG00000272100 RP11-155O18.6
ENST00000450942 0.854514392506454 0.678873762685534 -0.0298565448827085 ENSG00000154222 CC2D1B
ENST00000460370 0.30142079707336 0.090256227829006 -0.149616756423852 ENSG00000154222 CC2D1B
ENST00000438831 0.982228427872572 0.952215942546875 -0.00446796591265372 ENSG00000154222 CC2D1B
ENST00000492426 0.657185311103075 0.388112546056962 -0.128063339004356 ENSG00000154222 CC2D1B
ENST00000485966 0.628722423860476 0.35322923847461 -0.113883123551215 ENSG00000154222 CC2D1B
ENST00000494789 0.918947531431579 0.803658162500545 -0.0413871459011782 ENSG00000154222 CC2D1B
ENST00000371568 0.0129183015612257 0.000775831291417109 -0.336113413117898 ENSG00000085840 ORC1
ENST00000371566 0.0129183015612257 0.000775831291417109 -0.336113413117898 ENSG00000085840 ORC1
ENST00000257181 0.520729226199175 0.243445173293503 -0.0882984743541134 ENSG00000134748 PRPF38A
ENST00000487160 0.698796234786646 0.441337593152866 -0.0801158051415149 ENSG00000134748 PRPF38A
ENST00000474048 0.417765136564224 0.161732153039524 -0.113010998528235 ENSG00000134748 PRPF38A
ENST00000528457 0.458862555168761 0.192898954650484 -0.0982760384958089 ENSG00000134744 ZCCHC11
ENST00000527941 0.453065868478743 0.188211717834362 -0.100944900210366 ENSG00000134744 ZCCHC11
ENST00000257177 0.795523059729045 0.580042085787309 0.0356275517629621 ENSG00000134744 ZCCHC11
ENST00000371544 0.795638036153658 0.580234189573464 0.0356305848485242 ENSG00000134744 ZCCHC11
ENST00000466440 0.842370621320313 0.657447600222633 0.0524911133178174 ENSG00000134744 ZCCHC11
ENST00000494469 0.98741885759893 0.965952610915124 -0.00550179746196449 ENSG00000134744 ZCCHC11
ENST00000471623 0.848779532532133 0.669122249641658 0.0631180180092125 ENSG00000134744 ZCCHC11
ENST00000531722 0.470227581608537 0.20167935284489 0.116506155822209 ENSG00000134744 ZCCHC11
ENST00000474453 0.513947128063573 0.237556310345741 0.109920492906021 ENSG00000134744 ZCCHC11
ENST00000470212 0.974181365650103 0.929218325381445 -0.012865140507467 ENSG00000134744 ZCCHC11
ENST00000469810 0.610580414942879 0.332325963940883 0.0881762220283344 ENSG00000134744 ZCCHC11
ENST00000528642 0.946882342237761 0.864378423230659 0.0115170514296018 ENSG00000134744 ZCCHC11
ENST00000497120 0.753487999407766 0.517370274264333 0.0877409180388315 ENSG00000134744 ZCCHC11
ENST00000484723 0.961889531611507 0.900623300840803 0.00850200491720572 ENSG00000134744 ZCCHC11
ENST00000481528 0.506331730434684 0.231155738632991 0.216775996432737 ENSG00000134744 ZCCHC11
ENST00000371541 0.964147557228144 0.906285534732154 0.00877003459481735 ENSG00000134744 ZCCHC11
ENST00000481133 0.625010503396652 0.348782696639914 0.136197992521318 ENSG00000134744 ZCCHC11
ENST00000473856 0.985726745686941 0.961746230567348 -0.00374239986192758 ENSG00000134744 ZCCHC11
ENST00000355809 0.76792089209911 0.538363696724578 -0.053866380784801 ENSG00000134744 ZCCHC11
ENST00000470626 0.974900628822614 0.931441184651696 -0.00884158037117462 ENSG00000134744 ZCCHC11
ENST00000524582 0.964613221240383 0.907177591635855 -0.0121013054927594 ENSG00000134744 ZCCHC11
ENST00000361314 0.622751534598241 0.346149759902654 -0.17262067634578 ENSG00000116157 GPX7
ENST00000371538 0.896812353366447 0.75836451543532 0.0238142983219053 ENSG00000162377 COA7
ENST00000486918 0.64295635929692 0.369776360667463 -0.0782235701000265 ENSG00000162377 COA7
ENST00000443756 0.813532695192751 0.608561298980136 0.038920410634318 ENSG00000162378 ZYG11B
ENST00000545132 0.551341419540162 0.272515159430446 0.0893625782818804 ENSG00000162378 ZYG11B
ENST00000294353 0.757409990539288 0.522438566759574 -0.0403731939536854 ENSG00000162378 ZYG11B
ENST00000371522 0.999660365361958 0.999209104703093 -6.31885043351724e-05 ENSG00000121310 ECHDC2
ENST00000460612 0.998530981604284 0.996540119256282 0.00027644074779174 ENSG00000121310 ECHDC2
ENST00000539680 0.805365342337319 0.595226875271714 0.0646850161356759 ENSG00000121310 ECHDC2
ENST00000479183 0.81957859136985 0.618595445586006 -0.0540633541356156 ENSG00000121310 ECHDC2
ENST00000543419 0.840219638513479 0.654240542802288 -0.0359922889441996 ENSG00000121310 ECHDC2
ENST00000463923 0.835508176573745 0.645676744246877 -0.0369809803012163 ENSG00000121310 ECHDC2
ENST00000371520 0.999735562817936 0.999503346116564 -3.96877807558118e-05 ENSG00000121310 ECHDC2
ENST00000358358 0.999735562817936 0.999503346116564 -3.96877807558118e-05 ENSG00000121310 ECHDC2
ENST00000498544 0.721488955512434 0.47121547479653 -0.0745402339462831 ENSG00000121310 ECHDC2
ENST00000476477 0.999480130949313 0.998527454334618 -0.000118404195897763 ENSG00000121310 ECHDC2
ENST00000536120 0.999480130949313 0.998527454334618 -0.000118404195897763 ENSG00000121310 ECHDC2
ENST00000479593 0.891920826331838 0.748944185537747 0.0249096418095109 ENSG00000121310 ECHDC2
ENST00000467988 0.980932141239407 0.948372060301289 -0.00422761764840054 ENSG00000121310 ECHDC2
ENST00000487866 0.93376909307827 0.834648302722066 -0.0186981829845101 ENSG00000121310 ECHDC2
ENST00000486170 0.644511640651355 0.37155292781906 -0.0856599282010867 ENSG00000121310 ECHDC2
ENST00000487851 0.882491639580946 0.730947674626951 0.0284085539438853 ENSG00000121310 ECHDC2
ENST00000541281 0.997761620430706 0.994397709095234 -0.000490425008703831 ENSG00000121310 ECHDC2
ENST00000488268 0.999646061566543 0.999069115739395 8.54146269415628e-05 ENSG00000121310 ECHDC2
ENST00000544365 0.936857208272658 0.840627705685358 -0.0141860478616653 ENSG00000121310 ECHDC2
ENST00000495920 0.945976977402102 0.862203562596007 -0.0121870200644599 ENSG00000121310 ECHDC2
ENST00000492992 0.659401647184854 0.390699296109981 -0.129590183026621 ENSG00000121310 ECHDC2
ENST00000480312 0.904595085948971 0.773646137037255 0.0216337957350404 ENSG00000121310 ECHDC2
ENST00000544531 0.968414755989966 0.915537636866214 0.0076018578944907 ENSG00000121310 ECHDC2
ENST00000493896 0.580296084466172 0.30076138892244 0.126834444312324 ENSG00000121310 ECHDC2
ENST00000487040 0.873425590243171 0.713955056390806 0.0581276704815803 ENSG00000121310 ECHDC2
ENST00000542552 0.90300577941434 0.770542931258493 -0.0206298995405992 ENSG00000121310 ECHDC2
ENST00000474789 0.904315141493105 0.773093934978655 -0.0204324288127193 ENSG00000121310 ECHDC2
ENST00000420575 0.628159472660381 0.35267164093093 -0.171000311743978 ENSG00000230953 RP4-631H13.6
ENST00000371514 0.620444837136069 0.343684449230059 -0.0542769220911775 ENSG00000116171 SCP2
ENST00000478631 0.629431878733781 0.354095681191917 -0.0529669426250391 ENSG00000116171 SCP2
ENST00000528311 0.588103315955976 0.308952880993881 -0.0606062599592789 ENSG00000116171 SCP2
ENST00000371509 0.610559557903783 0.332291291356216 -0.0575204649045274 ENSG00000116171 SCP2
ENST00000407246 0.639450707812631 0.365744698563356 -0.0519627309142486 ENSG00000116171 SCP2
ENST00000371513 0.648150260703638 0.376148765262533 0.0790965749182469 ENSG00000116171 SCP2
ENST00000528809 0.956143668955026 0.886118718340726 0.0157126885573311 ENSG00000116171 SCP2
ENST00000529363 0.758898318738006 0.524602440612473 -0.0679234006304108 ENSG00000116171 SCP2
ENST00000473584 0.929329899255689 0.825109538934007 -0.0297119338754952 ENSG00000116171 SCP2
ENST00000430330 0.37358015960905 0.131578751157131 -0.102690957317904 ENSG00000116171 SCP2
ENST00000408941 0.298610802877415 0.0887776667065398 -0.11351663870536 ENSG00000116171 SCP2
ENST00000478274 0.372309196200274 0.130779485830692 -0.133505191902267 ENSG00000116171 SCP2
ENST00000484100 0.297480035777979 0.0882125662474861 -0.117801295292197 ENSG00000116171 SCP2
ENST00000533119 0.29901066377502 0.0889802185148346 -0.118101336236404 ENSG00000116171 SCP2
ENST00000435345 0.333338358598693 0.107543923764944 -0.109825803411399 ENSG00000116171 SCP2
ENST00000488965 0.287155037199707 0.0827290713457095 -0.116925979659572 ENSG00000116171 SCP2
ENST00000371486 0.436288669697508 0.175140460335832 0.122896916342022 ENSG00000157184 CPT2
ENST00000468572 0.976312201623719 0.934862367870204 -0.0126627602193365 ENSG00000157184 CPT2
ENST00000452466 0.599509973986381 0.320455132437511 0.111628212598232 ENSG00000236723 RP5-1024G6.2
ENST00000294360 0.975858207805286 0.933755074387762 -0.00755781005173375 ENSG00000162384 C1orf123
ENST00000483739 0.847563752527929 0.666308346751604 -0.0397381111259226 ENSG00000162384 C1orf123
ENST00000470385 0.908665355780254 0.781660311376381 -0.02512330353007 ENSG00000162384 C1orf123
ENST00000478839 0.896425034386165 0.757581256597281 -0.0354913206249839 ENSG00000162384 C1orf123
ENST00000489755 0.768425637770235 0.539056233129831 -0.0686649066291739 ENSG00000162384 C1orf123
ENST00000474227 0.892057668071448 0.74938148645257 -0.0409016910682077 ENSG00000162384 C1orf123
ENST00000602807 0.801587651386347 0.589334143246577 -0.0711342230105258 ENSG00000162384 C1orf123
ENST00000371470 0.0170526070070371 0.00113763921048289 -0.222831650436083 ENSG00000162385 MAGOH
ENST00000371466 0.0172036412535433 0.00115231972015416 -0.222814703861525 ENSG00000162385 MAGOH
ENST00000495868 0.00445801589143099 0.000183029903460876 -0.296986585803734 ENSG00000162385 MAGOH
ENST00000462941 0.00386963548187215 0.00015166548231167 -0.281105880328006 ENSG00000162385 MAGOH
ENST00000602943 0.0103935801775904 0.000571326527010916 -0.46537447552088 ENSG00000270172 RP5-1024G6.8
ENST00000306052 0.315860424968964 0.0977674400087574 -0.127895922444273 ENSG00000157193 LRP8
ENST00000529670 0.144376243037517 0.0266362993600225 -0.211490137963622 ENSG00000157193 LRP8
ENST00000371454 0.366876255151172 0.127181462577002 -0.117279804846488 ENSG00000157193 LRP8
ENST00000465675 0.353621737623019 0.11900776155325 -0.119758711979954 ENSG00000157193 LRP8
ENST00000354412 0.363861482540816 0.125379128751557 -0.118119058575858 ENSG00000157193 LRP8
ENST00000480045 0.376144411013427 0.133195678191402 -0.117703488830021 ENSG00000157193 LRP8
ENST00000347547 0.381996928997751 0.137361311803752 -0.116983858142036 ENSG00000157193 LRP8
ENST00000459674 0.152919168568594 0.0290861338422935 -0.215644208802437 ENSG00000157193 LRP8
ENST00000460214 0.0321075919151322 0.0027152566533768 -0.365548970592069 ENSG00000157193 LRP8
ENST00000481431 0.361260603672163 0.12371410520227 -0.188551262925665 ENSG00000157193 LRP8
ENST00000475501 0.549606107210879 0.270637530635122 -0.110793254334861 ENSG00000157193 LRP8
ENST00000421637 0.695994279476548 0.437723830002652 -0.141394212293055 ENSG00000228838 RP4-784A16.2
ENST00000496580 0.667815846604654 0.401915876095248 0.104798605609271 ENSG00000157193 LRP8
ENST00000446686 0.138142383724715 0.0247968931023324 0.415976620132617 ENSG00000232762 RP4-784A16.4
ENST00000312233 0.982269342370622 0.952354284756046 0.00846127387948041 ENSG00000174332 GLIS1
ENST00000371429 0.318249107235216 0.0990374867785133 -0.101221645763601 ENSG00000058804 NDC1
ENST00000540001 0.318249107235216 0.0990374867785133 -0.101221645763601 ENSG00000058804 NDC1
ENST00000537333 0.387767712815109 0.140863256275684 -0.0919982003318287 ENSG00000058804 NDC1
ENST00000234725 0.552441778695491 0.273611060544724 -0.069068672630917 ENSG00000058804 NDC1
ENST00000480952 0.228081658774374 0.0560934683343142 -0.18670793620045 ENSG00000058804 NDC1
ENST00000464950 0.447540714125285 0.183949282660355 0.104911501776732 ENSG00000058799 YIPF1
ENST00000371399 0.447540714125285 0.183949282660355 0.104911501776732 ENSG00000058799 YIPF1
ENST00000072644 0.447540714125285 0.183949282660355 0.104911501776732 ENSG00000058799 YIPF1
ENST00000539954 0.439271485992856 0.177477848834952 0.118928576152033 ENSG00000058799 YIPF1
ENST00000469457 0.27575420298097 0.0772873766756423 0.176343645955267 ENSG00000058799 YIPF1
ENST00000480151 0.259820397758407 0.0698837461785938 0.180561810308972 ENSG00000058799 YIPF1
ENST00000412288 0.306463109568605 0.0930155910039622 0.174590999863361 ENSG00000058799 YIPF1
ENST00000465897 0.30698769510498 0.0933378966473268 0.174838309683962 ENSG00000058799 YIPF1
ENST00000472983 0.701175290283923 0.44410649729706 0.0968867784634296 ENSG00000058799 YIPF1
ENST00000371378 0.521527875142995 0.244348043324834 -0.0810924619779964 ENSG00000081870 HSPB11
ENST00000194214 0.472194921815841 0.203226946500024 -0.0916481183991309 ENSG00000081870 HSPB11
ENST00000489675 0.805495477822015 0.59541369192685 -0.0574011011747533 ENSG00000081870 HSPB11
ENST00000371377 0.559159306592328 0.279688888782052 -0.0816747183369818 ENSG00000081870 HSPB11
ENST00000371376 0.402139151353226 0.150485249476268 -0.115988070126273 ENSG00000081870 HSPB11
ENST00000488884 0.248002308773109 0.0645385047158318 -0.162885113414517 ENSG00000081870 HSPB11
ENST00000371370 0.696381169991607 0.438417786300343 -0.0720643752758662 ENSG00000116212 LRRC42
ENST00000371368 0.914198531034912 0.793054878882589 0.031789833745383 ENSG00000116212 LRRC42
ENST00000319223 0.678599796949216 0.415026028891645 -0.0759472579590733 ENSG00000116212 LRRC42
ENST00000444987 0.975092785644463 0.931827333374251 -0.0098103771212033 ENSG00000116212 LRRC42
ENST00000477905 0.0623804998764007 0.0072429413393239 -0.397017079769515 ENSG00000116212 LRRC42
ENST00000371348 0.0741205052138104 0.00938907940783446 -0.161743014102848 ENSG00000116209 TMEM59
ENST00000371344 0.0768166210555644 0.00990461328364196 -0.162639881287322 ENSG00000116209 TMEM59
ENST00000234831 0.078283007509141 0.0102163928474174 -0.15132309859033 ENSG00000116209 TMEM59
ENST00000371341 0.0931325558983021 0.0134549687901347 -0.147079635172049 ENSG00000116209 TMEM59
ENST00000470395 0.0408062288171131 0.00382958722981293 -0.222187426804601 ENSG00000116209 TMEM59
ENST00000420738 0.132071261920509 0.0231053969304508 -0.137351545318329 ENSG00000116209 TMEM59
ENST00000440019 0.132802425085647 0.0233308619646771 -0.137299848531681 ENSG00000116209 TMEM59
ENST00000452421 0.132908298727869 0.0233594475382051 -0.137137631397927 ENSG00000116209 TMEM59
ENST00000371337 0.253891184741559 0.0670878398787608 -0.127758901793631 ENSG00000116209 TMEM59
ENST00000498272 0.987765217013209 0.96673674016029 0.00325347678365403 ENSG00000116205 TCEANC2
ENST00000234827 0.887711349226505 0.740864447929978 0.0273117894409288 ENSG00000116205 TCEANC2
ENST00000371331 0.84250293093314 0.657792000338786 -0.0560718213109965 ENSG00000116205 TCEANC2
ENST00000525949 0.533880150268052 0.255457601874577 -0.17825237129534 ENSG00000256407 RP11-446E24.4
ENST00000311841 0.495915675232204 0.222421573757024 -0.119142243933066 ENSG00000256407 RP11-446E24.4
ENST00000536061 0.581117552169026 0.301623836110993 -0.175388315108042 ENSG00000248835 AL357673.1
ENST00000420054 0.656068899963263 0.386223237685514 -0.108702639547214 ENSG00000215883 CYB5RL
ENST00000421415 0.690748180459563 0.430948631183863 -0.0924250275062085 ENSG00000215883 CYB5RL
ENST00000490863 0.686304758131804 0.425592371283798 -0.0931923387917888 ENSG00000215883 CYB5RL
ENST00000401046 0.650912720096059 0.379607931673644 -0.109786503904434 ENSG00000215883 CYB5RL
ENST00000419823 0.711160975538199 0.457334354366704 -0.0888322244025978 ENSG00000215883 CYB5RL
ENST00000528287 0.858517165804965 0.685080910228302 -0.0475508515628486 ENSG00000215883 CYB5RL
ENST00000534324 0.990874623534168 0.975866381954352 0.00418439690908409 ENSG00000215883 CYB5RL
ENST00000287899 0.819284604106026 0.618107208868675 -0.0678769515005045 ENSG00000215883 CYB5RL
ENST00000542737 0.963556617520173 0.904884346234666 0.0152422313499129 ENSG00000215883 CYB5RL
ENST00000537208 0.963556617520173 0.904884346234666 0.0152422313499129 ENSG00000215883 CYB5RL
ENST00000493530 0.705444204719308 0.4496048410651 0.114399326298273 ENSG00000215883 CYB5RL
ENST00000487096 0.0480012201264547 0.004903591915677 -0.172971413285493 ENSG00000116221 MRPL37
ENST00000497820 0.966721894864679 0.91195570660445 -0.0180726506850618 ENSG00000215883 CYB5RL
ENST00000360840 0.0614181794675422 0.00707065260921276 -0.161680877870326 ENSG00000116221 MRPL37
ENST00000605337 0.100543081698319 0.0151445462135765 -0.142437865864902 ENSG00000116221 MRPL37
ENST00000490670 0.0252095452812464 0.00195500384792881 -0.201115071966938 ENSG00000116221 MRPL37
ENST00000336230 0.0586435599490356 0.00659746977314585 -0.162934567694206 ENSG00000116221 MRPL37
ENST00000398219 0.994774447246517 0.986385445872014 0.00152468118386511 ENSG00000116221 MRPL37
ENST00000326956 0.0610799492260497 0.00700719560925667 0.186638561914699 ENSG00000157216 SSBP3
ENST00000528930 0.781094603586226 0.55723386695088 0.0820718915442092 ENSG00000157216 SSBP3
ENST00000417664 0.126208761380053 0.0215257372389188 0.196131322215549 ENSG00000157216 SSBP3
ENST00000371320 0.102263439461845 0.0155065195248864 0.192706442562676 ENSG00000157216 SSBP3
ENST00000371319 0.10904416432048 0.0171144651412179 0.198209880316989 ENSG00000157216 SSBP3
ENST00000533946 0.144829030839624 0.0267708938742859 0.194402576997845 ENSG00000157216 SSBP3
ENST00000357475 0.111701900803987 0.0177660283487641 0.199980584074691 ENSG00000157216 SSBP3
ENST00000426150 0.0653887714413701 0.00781829104033802 0.207794711815893 ENSG00000157216 SSBP3
ENST00000444533 0.815155060740312 0.611157357360975 0.0633703279984087 ENSG00000157216 SSBP3
ENST00000420121 0.346187489680181 0.11485898776578 0.172342258352155 ENSG00000157216 SSBP3
ENST00000530618 0.996618438387192 0.991264675810707 0.00159559170051464 ENSG00000157216 SSBP3
ENST00000533209 0.0839295872239441 0.0113804571684183 0.232976964851093 ENSG00000157216 SSBP3
ENST00000525990 0.13334691621885 0.0234708296939618 0.205133664619245 ENSG00000157216 SSBP3
ENST00000528787 0.07705657131443 0.00995795558466745 0.248569679022697 ENSG00000157216 SSBP3
ENST00000481208 0.203520891300157 0.0461804038953825 0.257002531068624 ENSG00000162390 ACOT11
ENST00000498228 0.410603845140115 0.156579183060383 0.20881580207561 ENSG00000162390 ACOT11
ENST00000343744 0.359090753721448 0.122214263782421 0.20841344775545 ENSG00000162390 ACOT11
ENST00000371316 0.356071049458725 0.120433346787092 0.201578927160106 ENSG00000162390 ACOT11
ENST00000606515 0.898368777612005 0.761847833032918 0.0250709000057466 ENSG00000271723 MROH7-TTC4
ENST00000425300 0.992964109779398 0.981337342755703 -0.00197975905527857 ENSG00000271723 MROH7-TTC4
ENST00000414150 0.995910827808559 0.98900597898357 -0.00116125062750354 ENSG00000271723 MROH7-TTC4
ENST00000460155 0.954929116191701 0.88312765142496 -0.0126196436405973 ENSG00000271723 MROH7-TTC4
ENST00000371281 0.949573574767416 0.870906056182738 -0.013981797325748 ENSG00000243725 TTC4
ENST00000486621 0.648713661380409 0.376971254117755 -0.121415738942542 ENSG00000243725 TTC4
ENST00000371284 0.957621257865029 0.889232032413822 -0.0120033296725876 ENSG00000243725 TTC4
ENST00000486091 0.428016584234892 0.169204776510355 -0.175516069580764 ENSG00000243725 TTC4
ENST00000371279 0.117076748413385 0.0191082194253633 -0.347345442092606 ENSG00000162396 PARS2
ENST00000371269 3.52003552469253e-06 2.58565855514995e-08 -0.334165475280302 ENSG00000116133 DHCR24
ENST00000436604 3.52487396643582e-05 4.13965785223498e-07 -0.320069478444193 ENSG00000116133 DHCR24
ENST00000537443 1.96827132349573e-05 2.0292876484644e-07 -0.330585678603559 ENSG00000116133 DHCR24
ENST00000535035 1.78785814561807e-05 1.79950568458432e-07 -0.336251420196393 ENSG00000116133 DHCR24
ENST00000415336 0.000194563278134539 3.43651325519624e-06 -0.382587913375772 ENSG00000242396 RP11-67L3.5
ENST00000294383 0.910152593166808 0.784463727522215 0.0137808208356216 ENSG00000162402 USP24
ENST00000407756 0.90702905961965 0.778400750758194 0.0142228090207706 ENSG00000162402 USP24
ENST00000484447 0.986938062991334 0.964671435362305 0.00634228253905463 ENSG00000162402 USP24
ENST00000480962 0.767145883371486 0.53721675506564 0.0997106338736626 ENSG00000162402 USP24
ENST00000472566 0.676155557464039 0.411872185928294 -0.107472226679849 ENSG00000162402 USP24
ENST00000512504 0.810067356833947 0.603166672339011 -0.0791326634362837 ENSG00000162402 USP24
ENST00000482197 0.912614191280618 0.790017197651544 -0.0370832213711542 ENSG00000162402 USP24
ENST00000371250 0.646516380839909 0.374126374028953 0.0930987685985674 ENSG00000162407 PPAP2B
ENST00000472957 0.528378368481226 0.250990698738741 0.208470846494562 ENSG00000162407 PPAP2B
ENST00000459962 0.501248597489348 0.226865195611147 0.228842845249891 ENSG00000162407 PPAP2B
ENST00000461655 0.562669848194433 0.282862701525963 0.152452949745781 ENSG00000162407 PPAP2B
ENST00000371244 0.572042155190684 0.292202021209221 0.136995747932457 ENSG00000162409 PRKAA2
ENST00000485760 0.187316619248897 0.040321690060307 0.196138434652127 ENSG00000173406 DAB1
ENST00000371234 0.945192822677009 0.860408229568385 0.0342343686686047 ENSG00000173406 DAB1
ENST00000467509 0.195954088045919 0.043326497621701 0.279436670975765 ENSG00000162600 OMA1
ENST00000460671 0.178509647741783 0.0371739648578796 0.28329292710502 ENSG00000162600 OMA1
ENST00000421528 0.278274328720649 0.078472327581241 0.17434562277231 ENSG00000162600 OMA1
ENST00000358603 0.225129990263097 0.0547867823797098 0.163912428619505 ENSG00000162600 OMA1
ENST00000371226 0.275732419108638 0.0772678677230234 0.149433631587978 ENSG00000162600 OMA1
ENST00000476933 0.234148865408166 0.0585750965123657 0.256001103321006 ENSG00000162600 OMA1
ENST00000456980 0.757137122433509 0.522014447501423 0.0603724089829086 ENSG00000162600 OMA1
ENST00000467063 0.843322285835767 0.659008929271617 0.0415205742121811 ENSG00000162600 OMA1
ENST00000419242 0.803622641125037 0.592598638751259 0.0527661851878091 ENSG00000162600 OMA1
ENST00000426139 0.805324372530672 0.595167493294432 0.0519185792053683 ENSG00000162600 OMA1
ENST00000453710 0.59533093655869 0.316024390475788 0.104356981807691 ENSG00000162600 OMA1
ENST00000482274 0.670533886636435 0.404853414392135 0.0960185526125428 ENSG00000162600 OMA1
ENST00000472487 0.985933702312087 0.962474075675812 -0.00318565402404943 ENSG00000162601 MYSM1
ENST00000493821 0.972617032047999 0.925583039767596 0.00705041757884227 ENSG00000162601 MYSM1
ENST00000401044 0.912522258603124 0.789740896588712 0.0194424929822593 ENSG00000162601 MYSM1
ENST00000481973 0.843085710442435 0.658663517705122 0.0547497917195765 ENSG00000162601 MYSM1
ENST00000466774 0.637798452677737 0.363953477436826 0.068852524484411 ENSG00000162601 MYSM1
ENST00000483003 0.88413183521302 0.734058246125106 -0.02828090136158 ENSG00000162601 MYSM1
ENST00000489282 0.85945393804273 0.686646239232739 -0.0365604118718567 ENSG00000162601 MYSM1
ENST00000371222 0.00812747289370802 0.00040845250946736 -0.43033477014497 ENSG00000177606 JUN
ENST00000544621 0.576935125732206 0.297387140247827 0.160165619336656 ENSG00000234807 LINC01135
ENST00000419531 0.576935125732206 0.297387140247827 0.160165619336656 ENSG00000234807 LINC01135
ENST00000582567 0.0902806195078392 0.0128616351151975 0.43334411053247 ENSG00000172456 FGGY
ENST00000413489 0.0357561239619533 0.00315490613244816 0.492274853988448 ENSG00000172456 FGGY
ENST00000474476 0.00201711295605638 6.53833109842127e-05 0.541248507291949 ENSG00000172456 FGGY
ENST00000462744 0.131635765008599 0.0230050348799515 0.398639136483949 ENSG00000172456 FGGY
ENST00000371218 0.00270027335046647 9.51843109241429e-05 0.523088149021751 ENSG00000172456 FGGY
ENST00000495718 0.0011814803560844 3.31027332507929e-05 0.553158581097367 ENSG00000172456 FGGY
ENST00000583635 0.144607166249766 0.0267008903446619 0.410712291623385 ENSG00000172456 FGGY
ENST00000303721 0.00269687264873144 9.49617369180962e-05 0.523104584741539 ENSG00000172456 FGGY
ENST00000430447 0.00173264358283125 5.41361157925413e-05 0.549524171709436 ENSG00000172456 FGGY
ENST00000371212 0.00245281469846162 8.36730369349726e-05 0.520675153107739 ENSG00000172456 FGGY
ENST00000475949 0.000632540043108247 1.50121435616788e-05 0.561464856060648 ENSG00000172456 FGGY
ENST00000485720 0.00477462866327203 0.000201373215364094 0.515672023415259 ENSG00000172456 FGGY
ENST00000371210 0.0146924873147837 0.000925708286502705 0.468851784692687 ENSG00000172456 FGGY
ENST00000493891 0.0851323182013839 0.0116805218187199 0.405517559464894 ENSG00000172456 FGGY
ENST00000466791 0.00589651541294673 0.000267561702398501 0.682676377261734 ENSG00000172456 FGGY
ENST00000476939 0.134255553618471 0.023724343474777 0.385014279497153 ENSG00000172456 FGGY
ENST00000472783 0.226383796339487 0.0554086491692178 0.327416110799638 ENSG00000172456 FGGY
ENST00000471169 0.226383796339487 0.0554086491692178 0.327416110799638 ENSG00000172456 FGGY
ENST00000371208 0.908121085710534 0.780441673081779 -0.0549904845179608 ENSG00000134709 HOOK1
ENST00000371204 0.760598184942605 0.527283074868616 -0.117743534608687 ENSG00000134716 CYP2J2
ENST00000466095 0.760598184942605 0.527283074868616 -0.117743534608687 ENSG00000134716 CYP2J2
ENST00000469406 0.760598184942605 0.527283074868616 -0.117743534608687 ENSG00000134716 CYP2J2
ENST00000423403 8.72476559769929e-05 1.2398009790793e-06 0.757580289821045 ENSG00000231252 RP11-436K8.1
ENST00000371191 0.813050262163276 0.607944460380353 0.077173542022312 ENSG00000162599 NFIA
ENST00000476646 0.953610753372873 0.87986863547618 0.0236548936019527 ENSG00000162599 NFIA
ENST00000407417 0.871449813704742 0.710183398090036 0.0560412686320703 ENSG00000162599 NFIA
ENST00000479364 0.931553081875863 0.829679737528422 0.0328625598986234 ENSG00000162599 NFIA
ENST00000371189 0.871510993001226 0.710299534408143 0.0563402275974436 ENSG00000162599 NFIA
ENST00000403491 0.971196381059455 0.921784745542547 0.0124067031215392 ENSG00000162599 NFIA
ENST00000371187 0.88776795273582 0.741029092783828 0.0493051502450192 ENSG00000162599 NFIA
ENST00000485903 0.870116705619194 0.707506726905646 0.0572694609012547 ENSG00000162599 NFIA
ENST00000371185 0.867180620538222 0.701327729525223 0.0584629311002029 ENSG00000162599 NFIA
ENST00000371184 0.875263616044568 0.71782140189723 0.0550830413603337 ENSG00000162599 NFIA
ENST00000496712 0.97119175340338 0.921755286291657 0.0148042283428425 ENSG00000162599 NFIA
ENST00000482020 0.84257054996375 0.657924731700566 0.0832221400433541 ENSG00000162599 NFIA
ENST00000357977 0.916787351910314 0.799057280966298 -0.0359667515962575 ENSG00000162599 NFIA
ENST00000493627 0.509459974401832 0.233757726875643 0.19350291413566 ENSG00000162599 NFIA
ENST00000606498 0.721488955512434 0.471205374908294 0.0456082139955491 ENSG00000162604 TM2D1
ENST00000294613 0.72472995616499 0.475797526903439 0.045175749765443 ENSG00000162604 TM2D1
ENST00000472357 0.912299707044586 0.78935404847903 0.0244461439457781 ENSG00000162604 TM2D1
ENST00000371180 0.72472995616499 0.475797526903439 0.045175749765443 ENSG00000162604 TM2D1
ENST00000488206 0.776120453659984 0.550319293402776 0.0377528245576404 ENSG00000162604 TM2D1
ENST00000472989 0.993723349720054 0.983156539407784 0.00162145072779729 ENSG00000162604 TM2D1
ENST00000488410 0.530817389232013 0.252994098774102 -0.0967175485634211 ENSG00000162604 TM2D1
ENST00000468586 0.857644320750274 0.683817974556048 0.0285341159870177 ENSG00000162604 TM2D1
ENST00000371178 0.891028316081439 0.747153209121151 0.0269532406198542 ENSG00000162604 TM2D1
ENST00000494926 0.866422380130466 0.699623475853677 0.0329085304853932 ENSG00000162604 TM2D1
ENST00000496465 0.861330733274064 0.689810262301068 0.0340594761280068 ENSG00000162604 TM2D1
ENST00000371177 0.691335127807015 0.431584831886292 0.0690700799769101 ENSG00000162604 TM2D1
ENST00000316485 0.00917117906265456 0.000480633781841536 0.409001913356479 ENSG00000132849 INADL
ENST00000459752 0.0100853873711103 0.000546710437628427 0.405240363545483 ENSG00000132849 INADL
ENST00000484562 0.0100853873711103 0.000546710437628427 0.405240363545483 ENSG00000132849 INADL
ENST00000371158 0.0207653060118588 0.00149118703134436 0.361677142724574 ENSG00000132849 INADL
ENST00000484937 0.0197974844181971 0.00139502539846821 0.379719728001425 ENSG00000132849 INADL
ENST00000494842 0.175627931236948 0.0362666955378365 0.352040071506452 ENSG00000132849 INADL
ENST00000490547 0.239822370208938 0.0609023788888534 0.325993414698342 ENSG00000132849 INADL
ENST00000307297 0.0383174653799272 0.00347472446320533 0.516295914842964 ENSG00000132849 INADL
ENST00000543708 0.0102242257620723 0.00055812315337972 0.520293563870765 ENSG00000132849 INADL
ENST00000545929 0.0391407219531215 0.00359003844423158 0.475962668242281 ENSG00000132849 INADL
ENST00000498273 0.730630411674042 0.48382421891853 -0.122090989877482 ENSG00000240563 L1TD1
ENST00000452143 0.109865162267962 0.0173144152367034 -0.219267513543812 ENSG00000162607 USP1
ENST00000442679 0.322737228044622 0.101500866534118 -0.167280236851802 ENSG00000162607 USP1
ENST00000371146 0.0773545759379878 0.0100194655134754 -0.187870734615661 ENSG00000162607 USP1
ENST00000339950 0.0810086973169587 0.0107647952816099 -0.187346867608787 ENSG00000162607 USP1
ENST00000251157 0.393576226493686 0.144950534965107 0.0787913794041845 ENSG00000116641 DOCK7
ENST00000454575 0.206662859663692 0.0473848994830311 0.106390081807013 ENSG00000116641 DOCK7
ENST00000340370 0.400712938260691 0.149629921013337 0.0780169675838128 ENSG00000116641 DOCK7
ENST00000489185 0.867549501231978 0.702081439271174 -0.0344640548530446 ENSG00000116641 DOCK7
ENST00000467758 0.466728045325994 0.198955873068258 -0.131123385196434 ENSG00000116641 DOCK7
ENST00000479983 0.600758736536853 0.321900142735858 -0.1416858023093 ENSG00000116641 DOCK7
ENST00000404627 0.613812208960295 0.335782756575461 0.0679281403854985 ENSG00000116641 DOCK7
ENST00000371129 0.417280367049606 0.16138142490492 0.242456234373974 ENSG00000132855 ANGPTL3
ENST00000464312 0.988129421776942 0.968422276517599 -0.00372255911797375 ENSG00000116641 DOCK7
ENST00000453229 0.761886748948419 0.529085763007003 -0.10742154487358 ENSG00000235545 RP11-230B22.1
ENST00000443289 0.671308970740163 0.405879080381049 -0.0851507201912413 ENSG00000125703 ATG4C
ENST00000317868 0.807072177173276 0.598138901557539 0.0445672693206571 ENSG00000125703 ATG4C
ENST00000371120 0.807072177173276 0.598138901557539 0.0445672693206571 ENSG00000125703 ATG4C
ENST00000371118 0.65169668302291 0.380680221496632 -0.0936593573083363 ENSG00000125703 ATG4C
ENST00000414558 0.868778071197741 0.704784861938203 0.0524163026905404 ENSG00000125703 ATG4C
ENST00000420285 0.862703578659048 0.693336519497776 0.0657377726428665 ENSG00000229537 RP11-5P4.1
ENST00000425352 0.964701900249851 0.907413594906472 -0.0190381137701497 ENSG00000229537 RP11-5P4.1
ENST00000420659 0.964825477657585 0.907723422931219 -0.0189788382415133 ENSG00000229537 RP11-5P4.1
ENST00000426393 0.820745072347244 0.620496662429151 0.0802301610085099 ENSG00000230798 RP4-792G4.2
ENST00000418244 0.989522649151977 0.972202943420349 -0.00454209426130408 ENSG00000230798 RP4-792G4.2
ENST00000449386 0.980829216051656 0.947916838241914 0.00842321276168702 ENSG00000230798 RP4-792G4.2
ENST00000431294 0.137488991992802 0.0246182904118282 -0.220308124683004 ENSG00000230798 RP4-792G4.2
ENST00000427268 0.0856071427154951 0.0117818643473283 -0.238195694188534 ENSG00000230798 RP4-792G4.2
ENST00000371116 0.0117288893314422 0.000680625069806776 -0.368307741405647 ENSG00000187140 FOXD3
ENST00000371108 0.303033440961026 0.0910491539327524 0.120222967865572 ENSG00000088035 ALG6
ENST00000487136 0.686696957579573 0.426061882223702 0.0919007698549327 ENSG00000088035 ALG6
ENST00000263440 0.335486481409183 0.108835442435692 0.115668249889408 ENSG00000088035 ALG6
ENST00000603108 0.335486481409183 0.108835442435692 0.115668249889408 ENSG00000088035 ALG6
ENST00000465969 0.646796614247365 0.374424086086493 0.0832135085716574 ENSG00000088035 ALG6
ENST00000462390 0.493795347980123 0.220673749816469 0.134705814241777 ENSG00000088035 ALG6
ENST00000494765 0.726069682517627 0.477741594939547 0.0938018435327603 ENSG00000088035 ALG6
ENST00000492655 0.674328809130747 0.409356004808329 0.104707780749103 ENSG00000142856 ITGB3BP
ENST00000371092 0.994482343374541 0.985311249109132 -0.00139574427960754 ENSG00000142856 ITGB3BP
ENST00000271002 0.994482343374541 0.985311249109132 -0.00139574427960754 ENSG00000142856 ITGB3BP
ENST00000489099 0.982603482699907 0.953321028870527 -0.00445636301823078 ENSG00000142856 ITGB3BP
ENST00000461681 0.807208257916235 0.598383141136601 0.047403390221651 ENSG00000142856 ITGB3BP
ENST00000463803 0.823811157688366 0.626128304266083 -0.0493643190576794 ENSG00000142856 ITGB3BP
ENST00000478538 0.164069374348736 0.0324752768867443 -0.377345515529078 ENSG00000142856 ITGB3BP
ENST00000283568 0.8216136573124 0.622355271457281 -0.0424589247397306 ENSG00000142856 ITGB3BP
ENST00000476508 0.836197905914986 0.646590003327643 -0.040677513377298 ENSG00000142856 ITGB3BP
ENST00000460394 0.961489990903448 0.899649591418555 -0.012446301455951 ENSG00000142856 ITGB3BP
ENST00000462285 0.926501521224791 0.818720430223009 -0.0227949571200343 ENSG00000142856 ITGB3BP
ENST00000489863 0.91773569323943 0.801217399900621 -0.024943885263176 ENSG00000142856 ITGB3BP
ENST00000465781 0.988009007107998 0.968101929773827 -0.00413816198086072 ENSG00000142856 ITGB3BP
ENST00000460251 0.972086343267058 0.924076051958599 -0.00983293545479485 ENSG00000142856 ITGB3BP
ENST00000478138 0.630460109124355 0.355379206525519 0.0637533468505945 ENSG00000142856 ITGB3BP
ENST00000480886 0.99028423046011 0.974205008687222 -0.00457826475957387 ENSG00000203965 EFCAB7
ENST00000371088 0.108420837447284 0.0169522121217325 0.211928025730207 ENSG00000203965 EFCAB7
ENST00000496956 0.049857429602936 0.00517910372308405 0.3730947584377 ENSG00000203965 EFCAB7
ENST00000460678 0.0548664408430472 0.00597195215927077 0.330664248672412 ENSG00000203965 EFCAB7
ENST00000461039 0.433228387197255 0.172979022345571 0.182329931589753 ENSG00000203965 EFCAB7
ENST00000371084 0.93389238149994 0.835092034873939 -0.013093973069489 ENSG00000079739 PGM1
ENST00000540265 0.98295724292536 0.954336611531821 -0.00359071041794806 ENSG00000079739 PGM1
ENST00000371083 0.739183038007377 0.496025272408449 -0.0473995095855816 ENSG00000079739 PGM1
ENST00000483707 0.910548526965936 0.785330686599828 -0.0296353685437262 ENSG00000079739 PGM1
ENST00000371080 0.197113548657337 0.0437716011945645 0.318286405413172 ENSG00000185483 ROR1
ENST00000371079 0.17873266682014 0.0372480812792102 0.30433150005079 ENSG00000185483 ROR1
ENST00000482426 0.202437209069658 0.0457088317331734 0.321808746282437 ENSG00000185483 ROR1
ENST00000412349 0.525608632431442 0.248300726170359 0.204023214677319 ENSG00000223949 RP11-24J23.2
ENST00000424995 0.350436293737764 0.117181876054728 0.163432284844165 ENSG00000223949 RP11-24J23.2
ENST00000545203 0.675916338002701 0.411495951514232 0.083889917527906 ENSG00000185483 ROR1
ENST00000371073 0.044971760246455 0.00444349542236627 0.220994494707066 ENSG00000158966 CACHD1
ENST00000290039 0.0443665786206657 0.00434997648612388 0.221810476489137 ENSG00000158966 CACHD1
ENST00000495994 0.0375001873431437 0.00337765667993861 0.223238684091797 ENSG00000158966 CACHD1
ENST00000470527 0.0634086522520328 0.00741624640435356 0.207027224405251 ENSG00000158966 CACHD1
ENST00000294428 0.442704514968106 0.180228927469153 0.115355318800471 ENSG00000162437 RAVER2
ENST00000371072 0.403727031651355 0.151573579542364 0.122585998468806 ENSG00000162437 RAVER2
ENST00000430964 0.406073931327945 0.153221844806694 0.1622819853849 ENSG00000162437 RAVER2
ENST00000418058 0.323818656437266 0.102224481264539 0.198740480300903 ENSG00000162437 RAVER2
ENST00000342505 0.12657309050593 0.0216310428731354 0.100442757167251 ENSG00000162434 JAK1
ENST00000481702 0.965649175496186 0.909249622847512 0.0121757759923188 ENSG00000162434 JAK1
ENST00000465376 0.998241876635028 0.99566269708163 -0.000418359422078788 ENSG00000162434 JAK1
ENST00000471473 0.8242376047765 0.626868899152829 0.046859154393195 ENSG00000162434 JAK1
ENST00000494904 0.585402652633536 0.306085395533771 -0.0921424130917448 ENSG00000162434 JAK1
ENST00000467764 0.805960194591139 0.5961095995673 -0.0913973193003347 ENSG00000162434 JAK1
ENST00000447748 0.186335599194478 0.0399796949928917 0.356718458924515 ENSG00000226891 RP11-182I10.3
ENST00000444349 0.375361327047622 0.132667261505328 0.290403874490832 ENSG00000226891 RP11-182I10.3
ENST00000415842 0.141555440511772 0.0258031844472729 0.376457520743725 ENSG00000226891 RP11-182I10.3
ENST00000436350 0.127263423621607 0.0218258079145378 0.439606823068916 ENSG00000226891 RP11-182I10.3
ENST00000545314 0.121049216513266 0.0201630490677687 0.359857669930317 ENSG00000162433 AK4
ENST00000546702 0.655856787274646 0.385979504825129 0.162370637274098 ENSG00000162433 AK4
ENST00000395334 0.11789654119777 0.0193389298219385 0.36058628819883 ENSG00000162433 AK4
ENST00000327299 0.117401233009396 0.0192022444336299 0.36316902517771 ENSG00000162433 AK4
ENST00000463018 0.533621751438594 0.255259298213405 0.162727170639284 ENSG00000116675 DNAJC6
ENST00000494710 0.526404535960589 0.248974487321195 0.145548091215046 ENSG00000116675 DNAJC6
ENST00000263441 0.744520052163315 0.503874539767474 0.0689460409233778 ENSG00000116675 DNAJC6
ENST00000395325 0.849469426863219 0.670304955641899 0.0400051202476213 ENSG00000116675 DNAJC6
ENST00000483402 0.57298253105957 0.293197899413946 0.154193863643797 ENSG00000116675 DNAJC6
ENST00000435739 0.992588237252364 0.980480905309667 -0.00439039047485793 ENSG00000229294 RP5-1044H5.1
ENST00000371069 0.955216686419337 0.883973250465767 0.0132617774681871 ENSG00000116675 DNAJC6
ENST00000498720 0.855752511063687 0.681107308814513 0.0789770234550998 ENSG00000116675 DNAJC6
ENST00000344610 0.704090523291423 0.447833712663212 -0.0364599477552158 ENSG00000116678 LEPR
ENST00000371065 0.363015104035018 0.12475301100496 -0.0835023592198737 ENSG00000213625 LEPROT
ENST00000475108 0.725966157213543 0.477587324960407 -0.0448556274577746 ENSG00000213625 LEPROT
ENST00000371059 0.717366701776005 0.465374043734449 -0.0350536499487774 ENSG00000116678 LEPR
ENST00000371060 0.754527592773344 0.518875868092307 -0.0308382456632482 ENSG00000116678 LEPR
ENST00000349533 0.764140585344299 0.532660365395171 -0.029804617404635 ENSG00000116678 LEPR
ENST00000497874 0.8099265547445 0.602806839048082 -0.044976938682125 ENSG00000213625 LEPROT
ENST00000488747 0.576925626655844 0.297364787603067 -0.0680772568408942 ENSG00000213625 LEPROT
ENST00000484243 0.763147418125945 0.531143395642027 -0.045485684418085 ENSG00000213625 LEPROT
ENST00000406510 0.769035636434473 0.540251653648405 -0.0294199238751921 ENSG00000116678 LEPR
ENST00000462765 0.597712081186098 0.318307621285927 0.172170661455502 ENSG00000116678 LEPR
ENST00000371058 0.71310199086405 0.459748907592754 0.13117532920501 ENSG00000116678 LEPR
ENST00000329654 0.267559891736794 0.0735155510733477 0.227732787631654 ENSG00000184588 PDE4B
ENST00000341517 0.215544691783382 0.0510668736346216 0.250178495256382 ENSG00000184588 PDE4B
ENST00000371049 0.213776662479077 0.0503059551340329 0.260377206757194 ENSG00000184588 PDE4B
ENST00000423207 0.247412794183553 0.0642033550557207 0.236451237236528 ENSG00000184588 PDE4B
ENST00000412480 0.160767789435415 0.031409854851699 0.390471393098785 ENSG00000184588 PDE4B
ENST00000528771 0.369023783431664 0.128573430136573 0.219886072583036 ENSG00000184588 PDE4B
ENST00000371045 0.231591242828101 0.0574465721277298 0.243314431620266 ENSG00000184588 PDE4B
ENST00000531025 0.392273213384619 0.144001025094424 0.212480537345242 ENSG00000184588 PDE4B
ENST00000526197 0.407716082703411 0.154413570206329 0.206418283367667 ENSG00000184588 PDE4B
ENST00000480109 0.167065790390884 0.0334905878966431 0.295863853789662 ENSG00000184588 PDE4B
ENST00000534463 0.634603334489306 0.360430305808532 0.156062658268465 ENSG00000184588 PDE4B
ENST00000524999 0.781603238382319 0.558219095187474 0.109960425195052 ENSG00000184588 PDE4B
ENST00000237247 0.000203584914630442 3.62822837669399e-06 0.564037625084797 ENSG00000118473 SGIP1
ENST00000371039 0.000229954588038627 4.18464866169719e-06 0.56145609242414 ENSG00000118473 SGIP1
ENST00000493564 0.00018282943082729 3.17998983792121e-06 0.643151729282135 ENSG00000118473 SGIP1
ENST00000424320 0.000300122607864171 5.87096562277251e-06 0.588424598174213 ENSG00000118473 SGIP1
ENST00000371035 0.000307148342346638 6.0325755490407e-06 0.558545944422411 ENSG00000118473 SGIP1
ENST00000468286 0.000425982296643559 9.2296992074614e-06 0.575483469511879 ENSG00000118473 SGIP1
ENST00000497055 0.000192365510711884 3.38622511532528e-06 0.639843860017398 ENSG00000118473 SGIP1
ENST00000371036 0.000253871756166981 4.78416889982812e-06 0.558000452417841 ENSG00000118473 SGIP1
ENST00000371037 0.000251527084546389 4.72768636143659e-06 0.560531050138049 ENSG00000118473 SGIP1
ENST00000483060 0.0877599897058987 0.0122582275156604 0.419480435949345 ENSG00000118473 SGIP1
ENST00000502413 0.0495522511584858 0.00513396940864624 0.493781599924524 ENSG00000248458 AL139147.1
ENST00000480548 0.00176614933464701 5.53219965607591e-05 0.613811533261723 ENSG00000118473 SGIP1
ENST00000487507 0.0108113344813198 0.000606202410862864 0.589229659475907 ENSG00000118473 SGIP1
ENST00000435165 0.0201050537250647 0.00142513720865178 0.442386197367663 ENSG00000118473 SGIP1
ENST00000320161 0.0476104254791408 0.00484326946437712 0.489944408809679 ENSG00000118473 SGIP1
ENST00000468570 0.0637111877735872 0.00749736744234326 0.468952746323087 ENSG00000118473 SGIP1
ENST00000371026 0.203148371181211 0.0460177115742913 0.253215380848365 ENSG00000152763 WDR78
ENST00000491297 0.321366262441703 0.100837429311645 0.263440866350406 ENSG00000152763 WDR78
[truncated: 10,368,235 more chars]
