# Supplementary material for: High-throughput allele-specific expression across 250 environmental conditions
Source: Genome Res. 2016 Dec;26(12):1627–38. doi: 10.1101/gr.209759.116 (PMC5131815; doi:10.1101/gr.209759.116)
Supplement: Supplemental Material [file supp_gr.209759.116_Supplemental_Table_S6.tar.gz › DEG_results/DP11_DEG_stats_T21C1.txt]

t.id padj pval logFC ensg g.id
ENST00000541675 0.322424767296921 0.199426418666758 0.125131309902557 ENSG00000227232 WASH7P
ENST00000423562 0.399362126630899 0.263261487805832 0.108983628535191 ENSG00000227232 WASH7P
ENST00000438504 0.399362126630899 0.263261487805832 0.108983628535191 ENSG00000227232 WASH7P
ENST00000488147 0.389562068819893 0.254762304760786 0.11092499851493 ENSG00000227232 WASH7P
ENST00000538476 0.397345883619406 0.261488377583981 0.109228740237958 ENSG00000227232 WASH7P
ENST00000466430 0.613423247305138 0.470751262577246 0.0901823498810536 ENSG00000238009 RP11-34P13.7
ENST00000477740 0.679690311130394 0.546253177050791 -0.102612551230461 ENSG00000238009 RP11-34P13.7
ENST00000471248 0.552947922730082 0.407572743296924 -0.13009039191072 ENSG00000238009 RP11-34P13.7
ENST00000423372 0.787261335906049 0.678998508999622 0.0843681587410983 ENSG00000237683 AL627309.1
ENST00000595919 0.594586670592562 0.450665552723 -0.126238988936499 ENSG00000269981 RP11-34P13.16
ENST00000493797 0.685701380723437 0.553301462552363 0.0533180746624098 ENSG00000239906 RP11-34P13.14
ENST00000484859 0.929231853938932 0.884064458571139 -0.0179508098494035 ENSG00000241860 RP11-34P13.13
ENST00000490997 0.869879593411883 0.794905417117829 -0.0290658564156436 ENSG00000241860 RP11-34P13.13
ENST00000466557 0.896798910739394 0.834285850055191 0.0424995436398442 ENSG00000241860 RP11-34P13.13
ENST00000491962 0.408180895882917 0.27090337485746 0.195050545621672 ENSG00000241860 RP11-34P13.13
ENST00000442116 0.0226634104596117 0.00846070730027243 0.539293629789224 ENSG00000228463 AP006222.2
ENST00000448958 0.000111639320476677 2.36441019860848e-05 0.862814891627008 ENSG00000228463 AP006222.2
ENST00000424429 0.769882368879061 0.656748284292 -0.0773811376523709 ENSG00000241670 AP006222.1
ENST00000450734 0.973071225332613 0.953675792525607 0.0104211713661187 ENSG00000241670 AP006222.1
ENST00000424587 0.00705736755892698 0.00227310307203386 0.622238634131208 ENSG00000228463 AP006222.2
ENST00000335577 0.876301785295864 0.804193839325117 0.0234446102851558 ENSG00000228463 AP006222.2
ENST00000440038 0.873541717230993 0.800245730633657 0.0311655006229657 ENSG00000237094 RP4-669L17.10
ENST00000423728 0.876188365036338 0.804078258557717 -0.0238871730101897 ENSG00000237094 RP4-669L17.10
ENST00000455464 0.928342002059808 0.882840374083596 -0.0156834335635764 ENSG00000237094 RP4-669L17.10
ENST00000419160 0.902791279786077 0.843318504600815 0.0189804075547492 ENSG00000237094 RP4-669L17.10
ENST00000601814 0.884714278023421 0.817084266871086 0.0234898024189903 ENSG00000237094 RP4-669L17.10
ENST00000455207 0.761588868426715 0.646102011349278 0.0458272499958629 ENSG00000237094 RP4-669L17.10
ENST00000440200 0.0137145019161643 0.00479607736538375 -0.323659749969391 ENSG00000230021 RP5-857K21.4
ENST00000416931 0.00847864110420584 0.00279527618267567 -0.604105010650321 ENSG00000225972 MTND1P23
ENST00000457540 0.00815160517899511 0.00267435866553755 -0.604866463234617 ENSG00000225630 MTND2P28
ENST00000414273 0.0458364850256685 0.0189509500846942 -0.256726944737669 ENSG00000237973 hsa-mir-6723
ENST00000427426 0.716762584870949 0.589936314172054 -0.108518086481261 ENSG00000229344 RP5-857K21.7
ENST00000467115 0.0213589105165253 0.00791291269931153 -0.471469824777945 ENSG00000240409 MTATP8P1
ENST00000514057 0.0298136635491737 0.0115672720474028 -0.429513721118828 ENSG00000248527 MTATP6P1
ENST00000416718 0.00210962907689801 0.000592525897144979 -0.430596199822117 ENSG00000198744 RP5-857K21.11
ENST00000441245 0.9060559481361 0.848141270952098 0.0367565006877855 ENSG00000230021 RP5-857K21.4
ENST00000419394 0.919789978651818 0.869104480673256 0.0316885843082853 ENSG00000230021 RP5-857K21.4
ENST00000414688 0.982321278632249 0.969266311132871 0.00718647495657878 ENSG00000230021 RP5-857K21.4
ENST00000447954 0.508696347461244 0.363107637656376 0.156669126184372 ENSG00000230021 RP5-857K21.4
ENST00000440782 0.259017628952103 0.150848841800534 0.247863503400089 ENSG00000229376 CICP3
ENST00000506640 0.0286478326956652 0.0110535047047597 0.51996440575478 ENSG00000224956 RP11-206L10.1
ENST00000416385 0.402201378487397 0.265700297402111 0.227687070126886 ENSG00000235373 RP11-206L10.3
ENST00000417659 0.157893660954757 0.0820820863592452 0.356477353987494 ENSG00000240618 RP11-206L10.5
ENST00000422528 0.254625424745789 0.147599478342576 0.140910075451214 ENSG00000229905 RP11-206L10.4
ENST00000428504 0.000223712687487297 5.03954033622929e-05 0.607837583526649 ENSG00000228327 RP11-206L10.2
ENST00000434264 0.0442440428543602 0.0181947666509368 0.451517283981713 ENSG00000237491 RP11-206L10.9
ENST00000457084 0.159615042865916 0.083175866061114 0.354011663233887 ENSG00000237491 RP11-206L10.9
ENST00000589899 0.0294839067473913 0.011419993263901 0.486158710576803 ENSG00000237491 RP11-206L10.9
ENST00000609830 0.0162278155161628 0.00578995412950831 0.532918671611466 ENSG00000237491 RP11-206L10.9
ENST00000429505 0.986956997675191 0.976878431544142 0.00385090792750791 ENSG00000237491 RP11-206L10.9
ENST00000591440 0.583093235317512 0.438630736082375 -0.109348558381503 ENSG00000237491 RP11-206L10.9
ENST00000587530 0.583093235317512 0.438630736082375 -0.109348558381503 ENSG00000237491 RP11-206L10.9
ENST00000593022 0.576044012624991 0.431027075605275 -0.112272121916538 ENSG00000237491 RP11-206L10.9
ENST00000589531 0.633627839818548 0.493272792272575 -0.0966185147184569 ENSG00000237491 RP11-206L10.9
ENST00000588951 0.698684653324639 0.568444558535999 -0.0794877257929539 ENSG00000237491 RP11-206L10.9
ENST00000585768 0.412456007315149 0.274684820497373 -0.163945018736006 ENSG00000237491 RP11-206L10.9
ENST00000585745 0.512583873942883 0.367062594035639 -0.151210323267607 ENSG00000237491 RP11-206L10.9
ENST00000586928 0.639006359134556 0.499561701387936 0.137939241948931 ENSG00000237491 RP11-206L10.9
ENST00000592547 0.512803762122975 0.367251989674131 0.156357215328692 ENSG00000237491 RP11-206L10.9
ENST00000585826 0.66923874427963 0.534168108411063 0.0994947655118612 ENSG00000237491 RP11-206L10.9
ENST00000590848 0.521035317336628 0.375305224447654 -0.125777488950765 ENSG00000237491 RP11-206L10.9
ENST00000586288 0.65319531263213 0.515523300747403 -0.0918428721060885 ENSG00000237491 RP11-206L10.9
ENST00000591702 0.97818964260559 0.962483894836574 -0.00959689806497298 ENSG00000237491 RP11-206L10.9
ENST00000358533 0.972361458766082 0.952527369181041 0.0118908428882152 ENSG00000237491 RP11-206L10.9
ENST00000447500 0.680049595121605 0.546659660304847 0.107814396794823 ENSG00000230092 RP11-206L10.8
ENST00000590817 0.680049595121605 0.546659660304847 0.107814396794823 ENSG00000230092 RP11-206L10.8
ENST00000599533 0.782282948925854 0.672308641519814 0.0573516335887242 ENSG00000269831 AL669831.1
ENST00000587126 0.763515660513601 0.648688097201036 -0.072526836909635 ENSG00000237491 RP11-206L10.9
ENST00000443772 0.972966422052172 0.953483737362861 0.0119369314830991 ENSG00000237491 RP11-206L10.9
ENST00000412115 0.50240378919059 0.356975636513012 0.180795644463915 ENSG00000237491 RP11-206L10.9
ENST00000435300 0.817657185202562 0.719966945167952 -0.0614871175463288 ENSG00000240453 RP11-206L10.10
ENST00000326734 0.748887631511653 0.630056419058064 -0.0969596464147561 ENSG00000177757 FAM87B
ENST00000473798 0.581958501192957 0.437414524583749 -0.158038913313421 ENSG00000225880 LINC00115
ENST00000536430 0.581958501192957 0.437414524583749 -0.158038913313421 ENSG00000225880 LINC00115
ENST00000445118 0.000521700306359521 0.000127151340187187 -0.425676790027304 ENSG00000228794 LINC01128
ENST00000610067 0.0116174192735003 0.00397950347548714 -0.379846432538944 ENSG00000228794 LINC01128
ENST00000441765 0.0412009335885549 0.0167768160725406 -0.3974672755282 ENSG00000228794 LINC01128
ENST00000609139 0.0123875606282582 0.00427751770518562 -0.378453163954743 ENSG00000228794 LINC01128
ENST00000449005 0.0103267880674647 0.00348680730724079 -0.380114326638005 ENSG00000228794 LINC01128
ENST00000416570 0.0108282971250099 0.00367815663785777 -0.379693904121798 ENSG00000228794 LINC01128
ENST00000448975 0.0108282971250099 0.00367815663785777 -0.379693904121798 ENSG00000228794 LINC01128
ENST00000609009 0.0268811624055934 0.0102738780164697 -0.354770933259926 ENSG00000228794 LINC01128
ENST00000608189 0.0268811624055934 0.0102738780164697 -0.354770933259926 ENSG00000228794 LINC01128
ENST00000415295 0.0207392888690883 0.0076472987413009 -0.483596922812965 ENSG00000228794 LINC01128
ENST00000425657 0.83377252392324 0.742715794953392 -0.0670496806276352 ENSG00000228794 LINC01128
ENST00000607769 0.0384723407981324 0.015511367925799 -0.461151383068566 ENSG00000272438 RP11-54O7.16
ENST00000448179 0.438427905397228 0.297325152091499 -0.142999200680644 ENSG00000230699 RP11-54O7.1
ENST00000609207 0.477069935352568 0.332954244203214 0.121875343527583 ENSG00000223764 RP11-54O7.3
ENST00000417705 0.736804027615439 0.614761780766485 0.050942051451744 ENSG00000223764 RP11-54O7.3
ENST00000420190 0.769206719014206 0.65564247307084 -0.0673900335050688 ENSG00000187634 SAMD11
ENST00000437963 0.849194301568291 0.764954004401638 -0.0432866888094189 ENSG00000187634 SAMD11
ENST00000342066 0.0258831899894579 0.00984028745721323 -0.313912267995814 ENSG00000187634 SAMD11
ENST00000598827 0.746493991768082 0.627068270482774 -0.062322673258977 ENSG00000268179 AL645608.1
ENST00000341065 0.0321955487969992 0.0126336815050295 -0.30237062112668 ENSG00000187634 SAMD11
ENST00000455979 0.176491163985102 0.0940235906438111 -0.335468974317853 ENSG00000187634 SAMD11
ENST00000478729 0.392360734901135 0.257158702394194 -0.141924648401975 ENSG00000187634 SAMD11
ENST00000474461 0.180391248914717 0.096556827535992 -0.230511611750879 ENSG00000187634 SAMD11
ENST00000466827 0.122263384200603 0.0602668422648595 -0.18561965668589 ENSG00000187634 SAMD11
ENST00000464948 0.268741810166798 0.158105502371999 -0.15194678404463 ENSG00000187634 SAMD11
ENST00000483767 0.0471176950383147 0.0195610115161983 -0.20814619123539 ENSG00000188976 NOC2L
ENST00000327044 1.70665856346347e-05 3.10085825293768e-06 -0.307699730671977 ENSG00000188976 NOC2L
ENST00000477976 5.51638579045877e-05 1.1001511325761e-05 -0.29778235284663 ENSG00000188976 NOC2L
ENST00000496938 0.293451673111355 0.176588360473373 -0.175121141416239 ENSG00000188976 NOC2L
ENST00000487214 1.26332706301691e-05 2.24697169190006e-06 -0.338076225973085 ENSG00000188976 NOC2L
ENST00000469563 0.000558855682174075 0.000137105057433551 -0.354968677347624 ENSG00000188976 NOC2L
ENST00000338591 0.269768356944615 0.158826215254011 -0.161000375430116 ENSG00000187961 KLHL17
ENST00000463212 0.0993491443365554 0.046983093745523 -0.324165598574549 ENSG00000187961 KLHL17
ENST00000466300 0.571453649675685 0.426205541653085 -0.104629829270017 ENSG00000187961 KLHL17
ENST00000481067 0.757457637512512 0.640881363549753 -0.0739601621497705 ENSG00000187961 KLHL17
ENST00000379410 0.751764287020851 0.633800615984642 -0.0885293665191582 ENSG00000187583 PLEKHN1
ENST00000379407 0.772365096624784 0.659712161768442 -0.0840039821488307 ENSG00000187583 PLEKHN1
ENST00000379409 0.772365096624784 0.659712161768442 -0.0840039821488307 ENSG00000187583 PLEKHN1
ENST00000480267 0.925581199737453 0.878205468052885 -0.0241222959222084 ENSG00000187583 PLEKHN1
ENST00000491024 0.668442032325201 0.533330861134508 0.124881713278276 ENSG00000187583 PLEKHN1
ENST00000433179 0.521086460514457 0.375356733837745 0.1810917639322 ENSG00000187642 C1orf170
ENST00000341290 0.521086460514457 0.375356733837745 0.1810917639322 ENSG00000187642 C1orf170
ENST00000479361 0.337254695401991 0.211326397414654 0.255324481742146 ENSG00000187642 C1orf170
ENST00000606034 0.997276338780309 0.994386052260605 0.001234931229105 ENSG00000272512 RP11-54O7.17
ENST00000428771 0.0169172082968032 0.00606699175861599 -0.480237485888704 ENSG00000188290 HES4
ENST00000304952 0.0188504485059541 0.00685847383349047 -0.476913056863537 ENSG00000188290 HES4
ENST00000481869 0.0193718765292138 0.00707321824644894 -0.476008791805242 ENSG00000188290 HES4
ENST00000484667 0.0324401000244869 0.0127423664854877 -0.444718868393402 ENSG00000188290 HES4
ENST00000423619 0.355979978671665 0.226587687631604 -0.174993393131683 ENSG00000231702 RP11-54O7.10
ENST00000458555 0.371530336649405 0.239453783842998 0.174127899621674 ENSG00000224969 RP11-54O7.11
ENST00000379389 0.855480137956963 0.774385511356505 -0.0561879041232534 ENSG00000187608 ISG15
ENST00000379370 0.00242226975559355 0.000691568683459287 -0.287120591374145 ENSG00000188157 AGRN
ENST00000477585 5.12414503402294e-05 1.01557762696239e-05 0.618742157315442 ENSG00000188157 AGRN
ENST00000469403 0.00453801756019171 0.00138985661153372 0.413447291411374 ENSG00000188157 AGRN
ENST00000479707 0.000593641572137893 0.000146355559269162 -0.477820495247979 ENSG00000188157 AGRN
ENST00000466223 0.0374924607936764 0.0150550671763152 -0.316850739311954 ENSG00000188157 AGRN
ENST00000478677 0.0325352095315984 0.0127872909939299 -0.407435764838073 ENSG00000188157 AGRN
ENST00000492947 0.0137363109830602 0.00480451502360926 -0.370223714798147 ENSG00000188157 AGRN
ENST00000419249 0.00939446129163925 0.00313631720484625 -0.383858867539716 ENSG00000188157 AGRN
ENST00000461111 2.07143838605724e-05 3.82096671210647e-06 -0.498694031664824 ENSG00000188157 AGRN
ENST00000418300 7.62640445897665e-07 1.11454638810312e-07 -0.577887065679398 ENSG00000242590 RP11-54O7.14
ENST00000427998 0.845234465067963 0.759230001216415 0.0516029804262742 ENSG00000217801 RP11-465B22.3
ENST00000394517 0.533240193404031 0.387585438339315 0.152976645842707 ENSG00000217801 RP11-465B22.3
ENST00000442292 0.407196199619061 0.270044201906525 -0.224517417899241 ENSG00000273443 RP11-54O7.18
ENST00000456409 0.220204984883316 0.123277732315274 0.291362009282412 ENSG00000217801 RP11-465B22.3
ENST00000412397 0.130488576813922 0.0652181850430015 0.339140228830723 ENSG00000217801 RP11-465B22.3
ENST00000433695 0.151255705404308 0.0779348774545118 0.354420560692557 ENSG00000217801 RP11-465B22.3
ENST00000451054 0.154379232150226 0.0798652581547563 0.352341766486617 ENSG00000217801 RP11-465B22.3
ENST00000453464 0.552332783531061 0.406986971616457 0.0854267064899105 ENSG00000237330 RNF223
ENST00000379339 9.41573949169435e-14 6.48931182345847e-15 -0.528963173835523 ENSG00000131591 C1orf159
ENST00000294576 9.34875943561193e-14 6.43824395271929e-15 -0.528958529941844 ENSG00000131591 C1orf159
ENST00000448924 9.34875943561193e-14 6.43824395271929e-15 -0.528958529941844 ENSG00000131591 C1orf159
ENST00000465822 0.0030079287333959 0.000880931885144503 -0.375492151120687 ENSG00000131591 C1orf159
ENST00000379325 9.41573949169435e-14 6.48931182345847e-15 -0.528963173835523 ENSG00000131591 C1orf159
ENST00000421241 9.41573949169435e-14 6.48931182345847e-15 -0.528963173835523 ENSG00000131591 C1orf159
ENST00000487177 0.00256107218977925 0.000736018286839495 -0.41805317029196 ENSG00000131591 C1orf159
ENST00000467751 9.41573949169435e-14 6.48931182345847e-15 -0.528963173835523 ENSG00000131591 C1orf159
ENST00000477196 9.41573949169435e-14 6.48931182345847e-15 -0.528963173835523 ENSG00000131591 C1orf159
ENST00000464905 0.02353189760874 0.00883663524363175 -0.388905119901655 ENSG00000131591 C1orf159
ENST00000379320 0.00240983090961149 0.000687606392804595 -0.38150357425781 ENSG00000131591 C1orf159
ENST00000379319 9.83707161427407e-08 1.27057954376947e-08 -0.486716562631957 ENSG00000131591 C1orf159
ENST00000434641 2.86296136920953e-13 2.05483063635147e-14 -0.545228185725846 ENSG00000131591 C1orf159
ENST00000482816 8.34533362985468e-13 6.25898653855511e-14 -0.548502020243902 ENSG00000131591 C1orf159
ENST00000437760 6.31884497723412e-12 5.15314910419495e-13 -0.549908195679841 ENSG00000131591 C1orf159
ENST00000462097 9.17611925821588e-11 8.35177493793816e-12 -0.534572133977548 ENSG00000131591 C1orf159
ENST00000473600 0.164124540432709 0.0859918853779935 -0.254170712278078 ENSG00000131591 C1orf159
ENST00000475119 3.22997473482387e-10 3.12178423477635e-11 -0.524959345269028 ENSG00000131591 C1orf159
ENST00000442117 0.332833896818036 0.207857734154426 -0.190141941770202 ENSG00000131591 C1orf159
ENST00000427787 0.266548698740297 0.15651163929336 -0.237565334924534 ENSG00000131591 C1orf159
ENST00000472741 2.47538134090043e-10 2.35820957824177e-11 -0.554793969668999 ENSG00000131591 C1orf159
ENST00000480643 3.72491319932228e-10 3.62628546620191e-11 -0.557502519897132 ENSG00000131591 C1orf159
ENST00000360001 0.901949625162311 0.842094533192296 0.0113717705260866 ENSG00000078808 SDF4
ENST00000465727 0.904750088220631 0.846256403155403 0.0110646365493091 ENSG00000078808 SDF4
ENST00000263741 0.904750088220631 0.846256403155403 0.0110646365493091 ENSG00000078808 SDF4
ENST00000494748 0.545008854244315 0.39948390305748 -0.0652029957288605 ENSG00000078808 SDF4
ENST00000478938 0.444669878845256 0.302977599703284 -0.0805410569942874 ENSG00000078808 SDF4
ENST00000403997 0.482034934274775 0.337580703598207 0.0602806635149624 ENSG00000078808 SDF4
ENST00000545427 0.36187065440905 0.231425103575076 0.0703037757882291 ENSG00000078808 SDF4
ENST00000459994 0.42241335774125 0.283274913099962 0.0687133655371084 ENSG00000078808 SDF4
ENST00000379198 4.14803329857582e-05 8.0864707598083e-06 -0.375129768292402 ENSG00000176022 B3GALT6
ENST00000462849 0.911209953413292 0.855964529454034 -0.0258328142502744 ENSG00000184163 FAM132A
ENST00000478606 0.904182974026319 0.845371673525758 0.02560590418283 ENSG00000184163 FAM132A
ENST00000330388 0.44918819342983 0.306994734519363 -0.206743590864401 ENSG00000184163 FAM132A
ENST00000468365 0.792021780070998 0.685614667047928 -0.0738270859812435 ENSG00000184163 FAM132A
ENST00000486627 0.412608988299681 0.274832707508919 -0.195493490471345 ENSG00000184163 FAM132A
ENST00000565563 0.959680532547143 0.932268641979067 -0.0143571924717435 ENSG00000260179 RP5-902P8.12
ENST00000450390 0.629654958069089 0.489073163794722 0.0442303286601304 ENSG00000160087 UBE2J2
ENST00000347370 0.629654958069089 0.489073163794722 0.0442303286601304 ENSG00000160087 UBE2J2
ENST00000349431 0.574996600204461 0.42990770094714 0.0515357186972978 ENSG00000160087 UBE2J2
ENST00000348298 0.677906597170157 0.544256729301452 0.0404742810084841 ENSG00000160087 UBE2J2
ENST00000339385 0.310094149048932 0.189599039547178 0.0948940455950398 ENSG00000160087 UBE2J2
ENST00000400929 0.639769712086366 0.500404003785393 0.0462590233277612 ENSG00000160087 UBE2J2
ENST00000464036 0.799252778233955 0.695447997431625 0.0271166240695906 ENSG00000160087 UBE2J2
ENST00000360466 0.792530367248966 0.68631872099558 0.0284057879980447 ENSG00000160087 UBE2J2
ENST00000400930 0.788211017953281 0.680360412533477 0.028728385659644 ENSG00000160087 UBE2J2
ENST00000467339 0.45851020367546 0.315539369914175 0.116160464749547 ENSG00000160087 UBE2J2
ENST00000473215 0.863935271927902 0.786427367761398 0.0191872067370949 ENSG00000160087 UBE2J2
ENST00000435198 0.834840232207348 0.74433085161421 0.0235849740015926 ENSG00000160087 UBE2J2
ENST00000509720 0.873529462045275 0.800217315834414 0.0184567431309027 ENSG00000160087 UBE2J2
ENST00000491779 0.922871663538768 0.874051459349172 0.0117390288991973 ENSG00000160087 UBE2J2
ENST00000466752 0.915746092180316 0.862729434440112 -0.0132589084370581 ENSG00000160087 UBE2J2
ENST00000503294 0.977328938514948 0.960879767967582 -0.00379813154447439 ENSG00000160087 UBE2J2
ENST00000477894 0.959319134893176 0.931628136102193 -0.0067235039133528 ENSG00000160087 UBE2J2
ENST00000471154 0.438889225670203 0.297752201037922 0.102414505424904 ENSG00000160087 UBE2J2
ENST00000422076 0.97710873619056 0.960460149033393 -0.00383331566399534 ENSG00000160087 UBE2J2
ENST00000502382 0.977772559397224 0.961778509779033 -0.00363476131007776 ENSG00000160087 UBE2J2
ENST00000461142 0.756211657305371 0.639298350255306 -0.0409937669801286 ENSG00000160087 UBE2J2
ENST00000488418 0.428322509043299 0.288397885810543 -0.109439116412217 ENSG00000160087 UBE2J2
ENST00000434139 0.43027868946003 0.290053673411377 0.216151111402312 ENSG00000230415 RP5-902P8.10
ENST00000453732 0.238475347516607 0.136026061688607 0.286390629511277 ENSG00000230415 RP5-902P8.10
ENST00000379116 0.0230224698985754 0.00861634437191331 0.497644720011401 ENSG00000162572 SCNN1D
ENST00000379101 0.0309057939713702 0.0120530305924013 0.482107843685261 ENSG00000162572 SCNN1D
ENST00000338555 0.0185479081446154 0.006735017010962 0.516906760127176 ENSG00000162572 SCNN1D
ENST00000470022 0.17002650972551 0.089864468829103 0.347661450497592 ENSG00000162572 SCNN1D
ENST00000325425 0.0322501602488236 0.012658350163262 0.494490673701778 ENSG00000162572 SCNN1D
ENST00000467651 0.458901563678507 0.315909995094889 0.204147205974484 ENSG00000162572 SCNN1D
ENST00000400928 0.048414818338027 0.0201871568680658 0.460754976427286 ENSG00000162572 SCNN1D
ENST00000379099 0.086914781829857 0.0401359575796385 0.372967264420441 ENSG00000162572 SCNN1D
ENST00000354700 0.0794688488774352 0.0360699872684919 -0.170697708573879 ENSG00000131584 ACAP3
ENST00000353662 0.0784801975784614 0.0355442334593037 -0.170829317782859 ENSG00000131584 ACAP3
ENST00000492936 0.0689860304651614 0.0305138089458048 -0.173416608285117 ENSG00000131584 ACAP3
ENST00000467278 0.107082570630013 0.0513833678754247 -0.181687679785748 ENSG00000131584 ACAP3
ENST00000470659 0.190862757679118 0.103423687184331 -0.228630605704745 ENSG00000131584 ACAP3
ENST00000379037 0.455929137829788 0.313190935228377 -0.121752154949319 ENSG00000131584 ACAP3
ENST00000476572 0.384939738180086 0.250767409045885 -0.126643431949429 ENSG00000131584 ACAP3
ENST00000493992 0.666194551428937 0.530593524917983 -0.083626050120598 ENSG00000131584 ACAP3
ENST00000472541 0.164176814624643 0.086027888487292 -0.151576704242887 ENSG00000131584 ACAP3
ENST00000354980 0.271333118144256 0.160017970998164 -0.138494313595089 ENSG00000131584 ACAP3
ENST00000478065 0.269484543804772 0.15863967773127 -0.156104476441068 ENSG00000131584 ACAP3
ENST00000479108 0.232398906223198 0.131842141530179 -0.164195049839388 ENSG00000131584 ACAP3
ENST00000438966 0.284983173500794 0.170275516272868 -0.154175472990185 ENSG00000131584 ACAP3
ENST00000379031 0.0846389242218123 0.0388845985429048 -0.284926637130836 ENSG00000169972 PUSL1
ENST00000470520 0.0316181407468625 0.0123779151219525 -0.359075202243821 ENSG00000169972 PUSL1
ENST00000463758 0.449032699474127 0.306824923845252 -0.164866821151793 ENSG00000169972 PUSL1
ENST00000467712 0.0466388013159572 0.0193322201156131 -0.340450300275376 ENSG00000169972 PUSL1
ENST00000493657 0.0223240024516411 0.00831555071744083 -0.419720222605153 ENSG00000169972 PUSL1
ENST00000470030 0.463918203182337 0.320398006630267 0.0847564354503651 ENSG00000127054 CPSF3L
ENST00000435064 0.00582579665720658 0.00183642108221455 0.184873634505329 ENSG00000127054 CPSF3L
ENST00000497304 0.945353217881057 0.909453022222119 -0.0141722265809089 ENSG00000127054 CPSF3L
ENST00000323275 0.00581047827152788 0.00183067775144382 0.18488253620597 ENSG00000127054 CPSF3L
ENST00000411962 0.00581047827152788 0.00183067775144382 0.18488253620597 ENSG00000127054 CPSF3L
ENST00000462432 0.0596699169698302 0.0257685029747062 0.164182678601534 ENSG00000127054 CPSF3L
ENST00000478641 0.435069111546014 0.294384390672372 0.0931164204029124 ENSG00000127054 CPSF3L
ENST00000458452 0.00576946829195518 0.00181649109721641 0.184886552120424 ENSG00000127054 CPSF3L
ENST00000419704 0.00576946829195518 0.00181649109721641 0.184886552120424 ENSG00000127054 CPSF3L
ENST00000540437 0.00576946829195518 0.00181649109721641 0.184886552120424 ENSG00000127054 CPSF3L
ENST00000421495 0.00576946829195518 0.00181649109721641 0.184886552120424 ENSG00000127054 CPSF3L
ENST00000532772 0.00541891116712159 0.00169380291795283 0.186949696533909 ENSG00000127054 CPSF3L
ENST00000450926 0.00615897026163397 0.00195392702391491 0.18516146979155 ENSG00000127054 CPSF3L
ENST00000545578 0.00617769867520954 0.00196075999587281 0.18514326760605 ENSG00000127054 CPSF3L
ENST00000527098 0.00617769867520954 0.00196075999587281 0.18514326760605 ENSG00000127054 CPSF3L
ENST00000485710 0.591286265397455 0.447206121287279 0.066990220529156 ENSG00000127054 CPSF3L
ENST00000461514 0.609195908128155 0.466077802352857 0.0665945227159371 ENSG00000127054 CPSF3L
ENST00000525164 0.572992493323294 0.427841811079755 0.0730144508383638 ENSG00000127054 CPSF3L
ENST00000528879 0.00269352498477669 0.000778835698733924 0.199656247339438 ENSG00000127054 CPSF3L
ENST00000525769 0.68489802382514 0.552344691377705 0.0556633434060061 ENSG00000127054 CPSF3L
ENST00000531377 0.00143942637318812 0.000387407512601247 0.224663440433947 ENSG00000127054 CPSF3L
ENST00000527383 0.133675681102627 0.0670916601298402 0.166752906942275 ENSG00000127054 CPSF3L
ENST00000531292 0.0597500456511376 0.0258070254957753 0.257050754480632 ENSG00000127054 CPSF3L
ENST00000467408 0.0914845713944503 0.0426470377974287 0.212433751194881 ENSG00000127054 CPSF3L
ENST00000434694 0.00090649476697705 0.000232986878691977 0.252240203482484 ENSG00000127054 CPSF3L
ENST00000531020 0.340610920090682 0.214001337130308 0.182190613073034 ENSG00000127054 CPSF3L
ENST00000533916 0.324094009004029 0.200826120971447 0.156725472093792 ENSG00000127054 CPSF3L
ENST00000488042 0.00248867342370885 0.000712763433353411 0.236937542258387 ENSG00000127054 CPSF3L
ENST00000526797 0.00263608816074296 0.000760204899025411 0.232905099569429 ENSG00000127054 CPSF3L
ENST00000526332 0.00264308286289592 0.000762425592338898 0.232887537343598 ENSG00000127054 CPSF3L
ENST00000430786 0.0026898847417992 0.000777659621647746 0.234981679675353 ENSG00000127054 CPSF3L
ENST00000527719 0.002200251474833 0.000621240174858073 0.239755791118374 ENSG00000127054 CPSF3L
ENST00000530031 0.00220385030280069 0.000622386394026198 0.239111279316062 ENSG00000127054 CPSF3L
ENST00000526113 0.00156410063470606 0.000424727281825577 0.243485991757973 ENSG00000127054 CPSF3L
ENST00000526904 0.00134391223298484 0.000359118184238349 0.243576698631866 ENSG00000127054 CPSF3L
ENST00000525603 0.000856766477515443 0.000218958238808327 0.276117185787222 ENSG00000127054 CPSF3L
ENST00000444968 0.0821325199437616 0.0375170565913014 0.258273661513643 ENSG00000240731 RP5-890O3.9
ENST00000429572 0.0604909786009873 0.0261821945721786 0.185921952611104 ENSG00000127054 CPSF3L
ENST00000498173 0.0601732362016791 0.0260257228651677 0.185938507930925 ENSG00000127054 CPSF3L
ENST00000496353 0.0609062985310064 0.0263946919614343 0.185013538390303 ENSG00000127054 CPSF3L
ENST00000493534 0.0837770575078128 0.0384095172982424 0.178897617273874 ENSG00000127054 CPSF3L
ENST00000534345 0.144863324500835 0.073947593135403 0.158768954992354 ENSG00000127054 CPSF3L
ENST00000532952 0.124926270462066 0.0618744207857631 0.165507542309873 ENSG00000127054 CPSF3L
ENST00000490853 0.147045250114155 0.0753275742302668 0.159992817512346 ENSG00000127054 CPSF3L
ENST00000531019 0.147045250114155 0.0753275742302668 0.159992817512346 ENSG00000127054 CPSF3L
ENST00000498476 0.177513272171306 0.0946703851681717 0.154018605284166 ENSG00000127054 CPSF3L
ENST00000470679 0.202029388106358 0.110920251916776 0.148733017504594 ENSG00000127054 CPSF3L
ENST00000525285 0.239975887534321 0.137097599531633 0.146201202438804 ENSG00000127054 CPSF3L
ENST00000530233 0.693797320213907 0.562643520616583 -0.0710457016707308 ENSG00000127054 CPSF3L
ENST00000464957 0.916684447704602 0.86416660023138 -0.020043777099071 ENSG00000224051 GLTPD1
ENST00000343938 0.728491989328406 0.604387422892285 -0.0528885192069968 ENSG00000224051 GLTPD1
ENST00000488011 0.877711979904187 0.806506935668812 0.0376192811094232 ENSG00000224051 GLTPD1
ENST00000339381 0.690092899781664 0.558415321413363 -0.11732320093005 ENSG00000169962 TAS1R3
ENST00000378891 0.00366036297679548 0.00109301688632652 -0.234958782802042 ENSG00000107404 DVL1
ENST00000378888 0.00748313736768328 0.00242785885579954 -0.219469207685011 ENSG00000107404 DVL1
ENST00000472445 0.0186533216055486 0.00677990072221981 -0.290820817737349 ENSG00000107404 DVL1
ENST00000474033 0.296852185435587 0.179284958656399 -0.204287314963551 ENSG00000162576 MXRA8
ENST00000309212 0.561996714251938 0.416702385631199 -0.113435763362565 ENSG00000162576 MXRA8
ENST00000477278 0.451245585874297 0.308846049458181 -0.137929820412371 ENSG00000162576 MXRA8
ENST00000342753 0.561996714251938 0.416702385631199 -0.113435763362565 ENSG00000162576 MXRA8
ENST00000445648 0.561996714251938 0.416702385631199 -0.113435763362565 ENSG00000162576 MXRA8
ENST00000473097 0.900992393853704 0.840858078888135 -0.0332552788345886 ENSG00000162576 MXRA8
ENST00000478517 0.296414102946704 0.178954277070718 -0.228637804784665 ENSG00000162576 MXRA8
ENST00000476718 0.970902831690798 0.950084310574331 0.011097019296096 ENSG00000162576 MXRA8
ENST00000464351 0.930518335529682 0.886076105006111 0.0284613043904012 ENSG00000162576 MXRA8
ENST00000460473 0.450827780972373 0.308429988164306 -0.204260883564766 ENSG00000162576 MXRA8
ENST00000338370 2.77934199984254e-11 2.40697539571979e-12 -0.633048750614853 ENSG00000175756 AURKAIP1
ENST00000338338 4.36885492028438e-11 3.8551669605558e-12 -0.630410650353624 ENSG00000175756 AURKAIP1
ENST00000321751 2.96062844490325e-11 2.5706671012016e-12 -0.633266779724088 ENSG00000175756 AURKAIP1
ENST00000378853 2.88565790384455e-11 2.50283275203423e-12 -0.634307175080356 ENSG00000175756 AURKAIP1
ENST00000489799 1.87337625147932e-10 1.76454946627759e-11 -0.612309551776399 ENSG00000175756 AURKAIP1
ENST00000496905 1.48711063418966e-10 1.38453143646312e-11 -0.64945656922601 ENSG00000175756 AURKAIP1
ENST00000435351 0.189215607750708 0.102331333129793 -0.162071010380847 ENSG00000223663 RP5-890O3.3
ENST00000480479 0.176788844883912 0.0942123242122081 0.131544423028835 ENSG00000221978 CCNL2
ENST00000482621 0.287664242658674 0.172251687085274 0.100461722049475 ENSG00000221978 CCNL2
ENST00000408952 0.287664242658674 0.172251687085274 0.100461722049475 ENSG00000221978 CCNL2
ENST00000463260 0.034492381360944 0.0136741557122584 0.205232322765799 ENSG00000221978 CCNL2
ENST00000400809 0.410993774353366 0.273401015105011 0.0817990575750865 ENSG00000221978 CCNL2
ENST00000496007 0.413118844287031 0.275234883452802 0.0814804973353666 ENSG00000221978 CCNL2
ENST00000482365 0.192593589043604 0.10458898259674 0.131699600213586 ENSG00000221978 CCNL2
ENST00000481223 0.401064479047859 0.264752066994377 0.0835995652509924 ENSG00000221978 CCNL2
ENST00000418865 0.12897006085392 0.0643078168151691 0.143257231031463 ENSG00000221978 CCNL2
ENST00000505849 0.562245277143932 0.416958704892188 0.0667639233220669 ENSG00000221978 CCNL2
ENST00000488340 0.661066036788457 0.524605482203904 0.0486303933804729 ENSG00000221978 CCNL2
ENST00000492998 0.437080960036829 0.296132692135376 0.0950358493168197 ENSG00000221978 CCNL2
ENST00000469113 0.278089910215152 0.165134443897224 0.109891277645198 ENSG00000221978 CCNL2
ENST00000480646 0.940092387085497 0.901156923424339 0.0129220646487023 ENSG00000221978 CCNL2
ENST00000471930 0.531513244834534 0.385871497159974 0.0655524463091325 ENSG00000221978 CCNL2
ENST00000408918 0.916092300844556 0.863313145603869 0.0131998585572135 ENSG00000221978 CCNL2
ENST00000473872 0.530133908286543 0.384438964298515 -0.076583048632343 ENSG00000221978 CCNL2
ENST00000425598 0.624422917883575 0.483117166896561 -0.0563662817181944 ENSG00000221978 CCNL2
ENST00000463895 0.898788551232827 0.837566048012494 0.0218959665249977 ENSG00000221978 CCNL2
ENST00000497013 0.939345665477014 0.899810676690155 0.0147043321713549 ENSG00000221978 CCNL2
ENST00000448629 2.37515514485263e-05 4.42840321530073e-06 0.643276046684543 ENSG00000224870 RP4-758J18.2
ENST00000444362 0.0242171016996326 0.00912618476362618 0.226194424579399 ENSG00000224870 RP4-758J18.2
ENST00000418833 0.010257376730319 0.00346108340341182 0.254689598182995 ENSG00000224870 RP4-758J18.2
ENST00000576232 9.05485921482249e-05 1.88239302716662e-05 0.652617384820441 ENSG00000224870 RP4-758J18.2
ENST00000570344 5.68963543395118e-05 1.13791215992624e-05 0.672066703141569 ENSG00000224870 RP4-758J18.2
ENST00000447725 0.00617477940226594 0.0019596714417995 0.286876757790616 ENSG00000224870 RP4-758J18.2
ENST00000572242 0.0250428787432376 0.00948041161812674 0.23258780338816 ENSG00000224870 RP4-758J18.2
ENST00000453521 0.510820407608161 0.365230208990672 0.0872417460215027 ENSG00000224870 RP4-758J18.2
ENST00000344843 5.4380815133152e-07 7.78616483800893e-08 -0.379884403388265 ENSG00000242485 MRPL20
ENST00000493287 3.11808948342302e-05 5.9450806589693e-06 -0.359481032630701 ENSG00000242485 MRPL20
ENST00000487659 5.15847292734057e-07 7.35829389272314e-08 -0.380530023423032 ENSG00000242485 MRPL20
ENST00000492508 5.80805731190292e-06 9.7657432262682e-07 -0.351253236078602 ENSG00000242485 MRPL20
ENST00000482352 2.71652655010923e-07 3.72538671556691e-08 -0.416136584356518 ENSG00000242485 MRPL20
ENST00000582431 0.951803583407259 0.920103224663779 0.0202594742404269 ENSG00000264293 RN7SL657P
ENST00000477686 2.03635851874239e-06 3.17580413195357e-07 -0.411939241562741 ENSG00000242485 MRPL20
ENST00000607307 0.664491247762912 0.528683421993794 -0.127224835999132 ENSG00000272455 RP4-758J18.13
ENST00000427211 0.596350176354548 0.452490654364921 -0.131530725508329 ENSG00000235098 ANKRD65
ENST00000520296 0.48920831965734 0.344300725670675 -0.162590730090487 ENSG00000235098 ANKRD65
ENST00000537107 0.486147679829625 0.341454758981254 -0.163656383153047 ENSG00000235098 ANKRD65
ENST00000454272 0.643267687833781 0.504291793789531 -0.114005539333776 ENSG00000235098 ANKRD65
ENST00000442470 0.653539446481017 0.515936402471929 -0.0960564092696703 ENSG00000235098 ANKRD65
ENST00000430109 0.581922693715883 0.437357077091456 -0.0635640752148571 ENSG00000225285 RP4-758J18.10
ENST00000495558 0.0172855183039814 0.00621495030338338 -0.426480821964405 ENSG00000179403 VWA1
ENST00000338660 6.94266957403089e-05 1.40996294732823e-05 -0.502738146650674 ENSG00000179403 VWA1
ENST00000404702 8.80404126400091e-05 1.82482315533825e-05 -0.493233893737701 ENSG00000179403 VWA1
ENST00000476993 8.44886203066365e-05 1.74444421891486e-05 -0.495191418181909 ENSG00000179403 VWA1
ENST00000471398 0.0423461457571502 0.0173090186711312 -0.427411077444862 ENSG00000179403 VWA1
ENST00000378785 0.980654693419843 0.966395139186391 -0.00509442151519165 ENSG00000215915 ATAD3C
ENST00000378741 0.00880867274316646 0.00291708169948394 -0.242570215504686 ENSG00000160072 ATAD3B
ENST00000308647 0.00350396637651315 0.00104213278486076 -0.252393406651964 ENSG00000160072 ATAD3B
ENST00000472194 0.0189255160471486 0.00688901345931056 -0.225287018261645 ENSG00000160072 ATAD3B
ENST00000378736 0.00162704203485259 0.000443942464217847 -0.39966144524045 ENSG00000160072 ATAD3B
ENST00000485748 0.00374446407993908 0.00112110188293296 -0.280087348393593 ENSG00000160072 ATAD3B
ENST00000474481 0.00229232422517454 0.000650303998317502 -0.284328073032036 ENSG00000160072 ATAD3B
ENST00000378756 0.0053377269420855 0.00166597632269949 -0.199823215778413 ENSG00000197785 ATAD3A
ENST00000378755 0.0052604503384401 0.00163885556268507 -0.199836037001135 ENSG00000197785 ATAD3A
ENST00000339113 0.00399151933552539 0.00120397189373095 -0.209949592837535 ENSG00000197785 ATAD3A
ENST00000536055 0.00399151933552539 0.00120397189373095 -0.209949592837535 ENSG00000197785 ATAD3A
ENST00000439513 0.609836554267005 0.466847927360912 -0.128202372660763 ENSG00000197785 ATAD3A
ENST00000429957 0.0349684381175315 0.0138930255333543 -0.243972553293097 ENSG00000197785 ATAD3A
ENST00000400830 0.601864164040846 0.458340796517401 -0.0629200741086928 ENSG00000197785 ATAD3A
ENST00000378733 1.54331421085871e-33 3.452710929735e-35 -1.58420077022713 ENSG00000205090 TMEM240
ENST00000425828 2.4246337661043e-33 5.47370212762828e-35 -1.5782599033443 ENSG00000205090 TMEM240
ENST00000291386 1.14388775403665e-41 1.86062664708487e-43 -0.948871992049108 ENSG00000160075 SSU72
ENST00000378726 4.37740063419011e-83 2.6901719022714e-85 -0.873589885045998 ENSG00000160075 SSU72
ENST00000378725 3.0874648480067e-34 6.69466755921618e-36 -0.970717302388622 ENSG00000160075 SSU72
ENST00000359060 9.10763551659259e-11 8.28466468020113e-12 -0.407075471991072 ENSG00000160075 SSU72
ENST00000539195 0.000110657558142205 2.3415126819468e-05 0.384762488131218 ENSG00000215791 AL645728.2
ENST00000366221 1.07711033158176e-17 5.5032823384876e-19 -1.36602504549716 ENSG00000215014 AL645728.1
ENST00000422725 3.59734923987857e-07 5.01496442467019e-08 -0.576860511076829 ENSG00000228594 C1orf233
ENST00000607222 0.0865523552940527 0.0399412630272111 0.350069485120488 ENSG00000272106 RP11-345P4.9
ENST00000520777 0.836113843761924 0.746025621151727 -0.0228697605650983 ENSG00000197530 MIB2
ENST00000378710 0.836113843761924 0.746025621151727 -0.0228697605650983 ENSG00000197530 MIB2
ENST00000360522 0.836113843761924 0.746025621151727 -0.0228697605650983 ENSG00000197530 MIB2
ENST00000357210 0.836113843761924 0.746025621151727 -0.0228697605650983 ENSG00000197530 MIB2
ENST00000355826 0.836113843761924 0.746025621151727 -0.0228697605650983 ENSG00000197530 MIB2
ENST00000518681 0.836177046692555 0.746122793822303 -0.0228787388002034 ENSG00000197530 MIB2
ENST00000505820 0.836248744861189 0.746226965398048 -0.0228816583626897 ENSG00000197530 MIB2
ENST00000479659 0.836729889030522 0.747051446373109 -0.0227489138660777 ENSG00000197530 MIB2
ENST00000489635 0.831630497879724 0.739618620760524 -0.0234694526235305 ENSG00000197530 MIB2
ENST00000511502 0.827211107923378 0.733447458299972 -0.024007970022545 ENSG00000197530 MIB2
ENST00000477990 0.0297927913218174 0.0115583923044122 -0.293098241857739 ENSG00000197530 MIB2
ENST00000514363 0.195038759152486 0.106203361136231 -0.145248362796197 ENSG00000197530 MIB2
ENST00000487053 0.799061684532025 0.69525280992117 -0.0280785370848297 ENSG00000197530 MIB2
ENST00000502470 0.132364494281499 0.0663166180831525 -0.177060691961876 ENSG00000197530 MIB2
ENST00000378712 0.794746052861961 0.689525900572446 -0.0286564758741006 ENSG00000197530 MIB2
ENST00000507082 0.0165140651797714 0.00590464994572751 -0.352065041945376 ENSG00000197530 MIB2
ENST00000463492 0.023624909186666 0.00887667608450704 -0.379631888074709 ENSG00000197530 MIB2
ENST00000510793 0.169541327787674 0.0895649960100102 -0.167291831308742 ENSG00000197530 MIB2
ENST00000504599 0.848991645956986 0.764647647181445 -0.0222751059134115 ENSG00000197530 MIB2
ENST00000507229 0.835386932642125 0.745068908429195 -0.0237516780885509 ENSG00000197530 MIB2
ENST00000503789 0.39359214142474 0.258262654847913 -0.120266877166501 ENSG00000197530 MIB2
ENST00000378708 0.787679901874756 0.679581662473263 0.031254065952154 ENSG00000197530 MIB2
ENST00000506488 0.778812488627005 0.667722128072524 0.0326473859147586 ENSG00000197530 MIB2
ENST00000512004 0.369223238662838 0.237457146361585 -0.156461556916494 ENSG00000197530 MIB2
ENST00000508455 0.768093142885881 0.65426480912509 -0.0733190088419288 ENSG00000197530 MIB2
ENST00000514234 0.285792934271801 0.170854940189945 0.110137403076612 ENSG00000197530 MIB2
ENST00000467597 0.547193674672035 0.401723091778545 0.114662014492766 ENSG00000197530 MIB2
ENST00000508148 0.283424910735304 0.169138124007642 0.204662360221536 ENSG00000197530 MIB2
ENST00000486072 0.617214831438513 0.475099200695595 0.0857388054024717 ENSG00000197530 MIB2
ENST00000505370 0.738646282767438 0.617426331043315 0.0622751001211595 ENSG00000197530 MIB2
ENST00000473511 0.0192904523066234 0.00703880664782791 0.327087645847111 ENSG00000197530 MIB2
ENST00000464570 0.0203915660367955 0.00749943451619847 0.339854081571297 ENSG00000197530 MIB2
ENST00000483015 0.160347515082995 0.0836301258593649 0.235826355044103 ENSG00000197530 MIB2
ENST00000511910 0.334777661205768 0.209420754754546 0.203757441135632 ENSG00000197530 MIB2
ENST00000470373 0.978854635446574 0.963577157225839 0.00914758385891168 ENSG00000197530 MIB2
ENST00000513088 0.206882990425653 0.114215986646874 -0.133033778444371 ENSG00000248333 CDK11B
ENST00000341832 0.0444150506816419 0.0182741219038223 -0.188867932847972 ENSG00000248333 CDK11B
ENST00000317673 0.03939253511338 0.0159376646815636 -0.189536716690553 ENSG00000248333 CDK11B
ENST00000340677 0.03939253511338 0.0159376646815636 -0.189536716690553 ENSG00000248333 CDK11B
ENST00000407249 0.03939253511338 0.0159376646815636 -0.189536716690553 ENSG00000248333 CDK11B
ENST00000341028 0.129704345735371 0.0647420066496006 -0.262916138017068 ENSG00000248333 CDK11B
ENST00000607013 0.260707178382743 0.152157701459256 0.1707514725046 ENSG00000272004 RP11-345P4.10
ENST00000378662 0.00662159162811243 0.00211741360313131 0.190388627527402 ENSG00000189339 SLC35E2B
ENST00000234800 0.00663261137154384 0.00212137245130642 0.191400680227034 ENSG00000189339 SLC35E2B
ENST00000480991 0.00902054799419369 0.00299647592109721 0.20768103317393 ENSG00000189339 SLC35E2B
ENST00000481276 0.0867168910979965 0.0400292180962241 0.159288358377087 ENSG00000189339 SLC35E2B
ENST00000596308 0.729822254122507 0.6060559033542 0.0767328852599685 ENSG00000269737 RP11-345P4.7
ENST00000597891 0.787677324043538 0.679518967033747 0.0709252133657537 ENSG00000269227 RP11-345P4.6
ENST00000356200 0.102023420064445 0.0484833181531026 -0.163465364462197 ENSG00000008128 CDK11A
ENST00000598846 0.0185516743642288 0.00673674961040678 0.187963015683633 ENSG00000268575 RP1-283E3.8
ENST00000463652 0.235915118140333 0.134262435255857 -0.267620854678152 ENSG00000008128 CDK11A
ENST00000358779 0.0879032456396482 0.040676590276021 -0.169792529130336 ENSG00000008128 CDK11A
ENST00000460465 0.0879032456396482 0.040676590276021 -0.169792529130336 ENSG00000008128 CDK11A
ENST00000404249 0.0879032456396482 0.040676590276021 -0.169792529130336 ENSG00000008128 CDK11A
ENST00000378633 0.0879032456396482 0.040676590276021 -0.169792529130336 ENSG00000008128 CDK11A
ENST00000357760 0.0879032456396482 0.040676590276021 -0.169792529130336 ENSG00000008128 CDK11A
ENST00000509982 0.102023420064445 0.0484833181531026 -0.163465364462197 ENSG00000008128 CDK11A
ENST00000378638 0.102023420064445 0.0484833181531026 -0.163465364462197 ENSG00000008128 CDK11A
ENST00000356937 0.0868826050355132 0.0401171098959128 -0.167403446059607 ENSG00000008128 CDK11A
ENST00000478901 0.267958672103808 0.157543153634129 -0.254198734475581 ENSG00000008128 CDK11A
ENST00000468397 0.154668283134734 0.0800360965617549 -0.304738821861131 ENSG00000008128 CDK11A
ENST00000491311 0.299792738982221 0.181545583680448 -0.231635226091767 ENSG00000008128 CDK11A
ENST00000495016 0.356726404327022 0.227214881275359 -0.220365743532826 ENSG00000008128 CDK11A
ENST00000468800 0.220538705859794 0.123513941333979 -0.197644509741456 ENSG00000008128 CDK11A
ENST00000464748 0.2610304184671 0.152421685516915 -0.269295438438731 ENSG00000008128 CDK11A
ENST00000489300 0.0158327143775616 0.00563320099982017 -0.451731182704718 ENSG00000008128 CDK11A
ENST00000492390 0.392493327207373 0.257297209464472 -0.144857780281366 ENSG00000008128 CDK11A
ENST00000474916 0.382282593040068 0.248537586607541 -0.152278742308344 ENSG00000008128 CDK11A
ENST00000378635 0.208803486611348 0.115466614852149 -0.137680379035476 ENSG00000008128 CDK11A
ENST00000479362 0.187071605932188 0.100909246503709 -0.164619107018588 ENSG00000008128 CDK11A
ENST00000498810 0.693848058294362 0.562707421331159 -0.0659096304917262 ENSG00000008128 CDK11A
ENST00000487462 0.241111173015985 0.137902743679045 -0.18167789269623 ENSG00000008128 CDK11A
ENST00000401096 0.169163654908858 0.0893100041444283 -0.209150812358815 ENSG00000008128 CDK11A
ENST00000577672 5.06533545128171e-07 7.21825334990508e-08 0.516644711688942 ENSG00000227775 RP1-283E3.4
ENST00000417099 5.18449949741266e-05 1.02828326655446e-05 0.445452349867899 ENSG00000227775 RP1-283E3.4
ENST00000355439 3.30336638835256e-07 4.58736490785473e-08 0.461715410155586 ENSG00000215790 SLC35E2
ENST00000400924 4.38277592941566e-07 6.18274589433604e-08 0.461091945274547 ENSG00000215790 SLC35E2
ENST00000246421 6.57739317460259e-06 1.11606930562117e-06 0.480413654888634 ENSG00000215790 SLC35E2
ENST00000475229 2.41344195958306e-05 4.50548633446008e-06 0.620215779680906 ENSG00000215790 SLC35E2
ENST00000424604 6.77244202368496e-06 1.15174201126885e-06 0.626455081625064 ENSG00000227775 RP1-283E3.4
ENST00000418950 0.0478600005119399 0.0199172085269769 0.347229796338806 ENSG00000227775 RP1-283E3.4
ENST00000341426 1.18060378727652e-07 1.54100205097431e-08 -0.376068532406732 ENSG00000008130 NADK
ENST00000341991 1.13621981607409e-07 1.4791939979966e-08 -0.376547385059404 ENSG00000008130 NADK
ENST00000378625 1.0460912378289e-07 1.35534156978704e-08 -0.375995343542466 ENSG00000008130 NADK
ENST00000344463 1.18060378727652e-07 1.54100205097431e-08 -0.376068532406732 ENSG00000008130 NADK
ENST00000342348 4.33857853815453e-06 7.14896394721849e-07 -0.358837089262364 ENSG00000008130 NADK
ENST00000498806 0.00888357755138448 0.00294515006191393 -0.37317408415366 ENSG00000008130 NADK
ENST00000469045 0.000298319856538415 6.89982187684592e-05 -0.362083084254415 ENSG00000008130 NADK
ENST00000480499 0.0030657885166679 0.000899818786447851 -0.340995087017005 ENSG00000008130 NADK
ENST00000497747 0.0276583137142972 0.0106143837817426 -0.308540320021607 ENSG00000008130 NADK
ENST00000477235 0.00110601800772753 0.000289991774462119 -0.338256062056653 ENSG00000008130 NADK
ENST00000489538 0.00198307657249675 0.000553105467054669 -0.325224872672131 ENSG00000008130 NADK
ENST00000497615 0.0349403727984881 0.0138790282342726 -0.302685102836233 ENSG00000008130 NADK
ENST00000497186 0.00128297589227276 0.000341252889708786 -0.344034847766086 ENSG00000008130 NADK
ENST00000400922 0.000294757704654365 6.80892675656158e-05 -0.365413738897571 ENSG00000008130 NADK
ENST00000492845 2.44279939147342e-05 4.5654186584661e-06 -0.368418888002597 ENSG00000008130 NADK
ENST00000492768 9.26562140812104e-06 1.61189858939313e-06 -0.409754396591185 ENSG00000008130 NADK
ENST00000460602 2.59013979164267e-05 4.86389135842649e-06 -0.392447963317253 ENSG00000008130 NADK
ENST00000464373 0.00661496124522847 0.00211494628884383 -0.307255129083078 ENSG00000008130 NADK
ENST00000480542 0.785460695081802 0.676600614226446 -0.059507079973798 ENSG00000008130 NADK
ENST00000378609 6.34806734161791e-11 5.6903484923224e-12 -0.199884372108337 ENSG00000078369 GNB1
ENST00000461893 0.125698748253094 0.0623328671723828 -0.110429254864962 ENSG00000078369 GNB1
ENST00000471354 0.00093721599797728 0.000241724975925666 -0.166570134507446 ENSG00000078369 GNB1
ENST00000439272 1.17175440493609e-06 1.76515935727548e-07 -0.254832131833905 ENSG00000078369 GNB1
ENST00000434686 2.4553020414748e-06 3.88424283552324e-07 -0.259271154671061 ENSG00000078369 GNB1
ENST00000437146 5.17533420594812e-07 7.38620634769695e-08 -0.296151024456081 ENSG00000078369 GNB1
ENST00000472614 0.000115135472669917 2.44426989406223e-05 -0.296574759075862 ENSG00000078369 GNB1
ENST00000607589 0.00767934642865703 0.0024984605330012 -0.252642374133362 ENSG00000078369 GNB1
ENST00000412228 0.794058387391982 0.688464824166022 0.0729680511731893 ENSG00000231050 RP1-140A9.1
ENST00000307786 0.932838743276832 0.889612958541441 0.022928812022234 ENSG00000169885 CALML6
ENST00000378604 0.952887401645248 0.921657179065796 -0.0156586227446852 ENSG00000169885 CALML6
ENST00000482402 0.946485776889221 0.911498574159794 -0.0177247793172211 ENSG00000169885 CALML6
ENST00000462293 0.804550664291037 0.702300484107998 -0.0590890681687635 ENSG00000169885 CALML6
ENST00000378602 0.726543957321927 0.602147005811837 0.0605932439362217 ENSG00000178821 TMEM52
ENST00000310991 0.691379633543293 0.559862101804254 0.0733431142470065 ENSG00000178821 TMEM52
ENST00000378598 0.691379633543293 0.559862101804254 0.0733431142470065 ENSG00000178821 TMEM52
ENST00000470931 0.693241423377457 0.561988101880759 0.0708870928147658 ENSG00000178821 TMEM52
ENST00000602604 0.704582060551449 0.575446961808444 0.0652556676749694 ENSG00000178821 TMEM52
ENST00000416272 0.806028123238062 0.704356726371105 0.0390868698746462 ENSG00000178821 TMEM52
ENST00000378567 4.06517653292062e-10 3.97620322007026e-11 0.82442772730815 ENSG00000067606 PRKCZ
ENST00000468310 4.96522599413354e-07 7.06497535013717e-08 0.963547808356044 ENSG00000067606 PRKCZ
ENST00000484419 0.254214070568719 0.147306005277242 0.206288178779393 ENSG00000067606 PRKCZ
ENST00000503297 0.0740632478961538 0.0332201425503854 0.283175864172827 ENSG00000067606 PRKCZ
ENST00000479566 0.000311479691852807 7.23157019696436e-05 0.715969296272038 ENSG00000067606 PRKCZ
ENST00000466651 1.81324042660263e-07 2.42158641322271e-08 1.06745809285939 ENSG00000067606 PRKCZ
ENST00000400921 3.89053634873831e-08 4.76381270009874e-09 0.764795821562693 ENSG00000067606 PRKCZ
ENST00000495347 0.000127467701089402 2.72825575323334e-05 0.802747662725024 ENSG00000067606 PRKCZ
ENST00000461106 2.04450467799796e-08 2.41692643760521e-09 0.808144024621992 ENSG00000067606 PRKCZ
ENST00000461465 2.71549132738393e-05 5.11785934292804e-06 0.864094660075834 ENSG00000067606 PRKCZ
ENST00000470596 3.16568432741947e-05 6.04267880793148e-06 0.859483939136703 ENSG00000067606 PRKCZ
ENST00000496325 1.8541658161066e-05 3.39245932602529e-06 0.884350601124079 ENSG00000067606 PRKCZ
ENST00000481140 4.18787716206796e-05 8.1707374015384e-06 0.849242380220597 ENSG00000067606 PRKCZ
ENST00000482686 0.00990332806052772 0.00332861467909429 0.582000502639836 ENSG00000067606 PRKCZ
ENST00000400920 2.55445091762109e-05 4.79301959448957e-06 0.621469351084731 ENSG00000067606 PRKCZ
ENST00000486681 0.00891113551625109 0.00295567539688037 0.587647095586482 ENSG00000067606 PRKCZ
ENST00000470986 0.0241738166768008 0.00910765314045315 0.518836809189285 ENSG00000067606 PRKCZ
ENST00000470511 0.0104670869470497 0.00354083797456486 0.581061532831947 ENSG00000067606 PRKCZ
ENST00000471018 0.257628764662361 0.149769961422607 0.292471788739269 ENSG00000067606 PRKCZ
ENST00000466352 0.0992260769881513 0.0469131796368452 0.407015000914064 ENSG00000067606 PRKCZ
ENST00000497183 0.00887166886179069 0.00294067831686318 0.604437792113302 ENSG00000067606 PRKCZ
ENST00000419838 0.00890947375212994 0.0029549625079375 0.605164666325237 ENSG00000067606 PRKCZ
ENST00000606533 0.0618333613765274 0.026871882773311 0.425802968949443 ENSG00000271806 RP5-892K4.1
ENST00000479263 3.24379429486998e-05 6.20517911444298e-06 0.644414172596521 ENSG00000067606 PRKCZ
ENST00000503672 0.00566199734422883 0.00177880900646409 0.639063216102867 ENSG00000067606 PRKCZ
ENST00000478770 8.84528240234041e-06 1.53326272971499e-06 0.718068850534703 ENSG00000067606 PRKCZ
ENST00000505322 0.0224977535395064 0.00838927295568941 0.428311179434666 ENSG00000067606 PRKCZ
ENST00000472017 0.0122132318488359 0.00420898984216411 0.548971120427617 ENSG00000067606 PRKCZ
ENST00000333854 0.00791667718035537 0.00258658774514749 0.58810929508058 ENSG00000182873 RP11-181G12.2
ENST00000536678 0.0102140076094943 0.00344544475436586 0.578727650182566 ENSG00000182873 RP11-181G12.2
ENST00000444529 0.0584532919361312 0.0251587581360212 0.442602504442845 ENSG00000182873 RP11-181G12.2
ENST00000469733 0.0268394243880081 0.0102559354107429 -0.18942274538271 ENSG00000162585 C1orf86
ENST00000414253 0.00245793810318399 0.000702928995212942 -0.268075048520506 ENSG00000162585 C1orf86
ENST00000428120 0.00236442647729153 0.000673068848047016 -0.26894094693503 ENSG00000162585 C1orf86
ENST00000400919 0.00236442647729153 0.000673068848047016 -0.26894094693503 ENSG00000162585 C1orf86
ENST00000400918 0.00129863061532383 0.000345740481135098 -0.280794951041342 ENSG00000162585 C1orf86
ENST00000497675 0.00759595245637343 0.00246839683605946 -0.259307110583983 ENSG00000162585 C1orf86
ENST00000378543 0.00661580579260769 0.00211525970064368 -0.260177066364821 ENSG00000162585 C1orf86
ENST00000378546 0.0068751196471253 0.00220822528310633 -0.259206044676869 ENSG00000162585 C1orf86
ENST00000401813 0.0379615096175525 0.0152735401495349 -0.197088321606214 ENSG00000162585 C1orf86
ENST00000487186 0.123176269184757 0.0608210448772864 -0.143392650661157 ENSG00000162585 C1orf86
ENST00000378545 0.0200451280665754 0.00735427583534859 -0.223033871689361 ENSG00000162585 C1orf86
ENST00000476803 0.00771371712151789 0.00251096627111476 -0.25732152054914 ENSG00000162585 C1orf86
ENST00000440825 0.0067839964674559 0.00217597619973151 -0.260329099295824 ENSG00000162585 C1orf86
ENST00000597060 0.121642481111921 0.0598985521748293 -0.280709721264395 ENSG00000269554 AL590822.2
ENST00000420515 0.0143253052260871 0.00503871308981351 -0.254969108151662 ENSG00000162585 C1orf86
ENST00000514625 0.00772818284242547 0.00251648614833306 0.527690621209666 ENSG00000162585 C1orf86
ENST00000545087 0.667151496926569 0.531661988043766 -0.124984794655071 ENSG00000203301 AL590822.1
ENST00000420964 0.163567999458886 0.0856466492342653 -0.297753528000561 ENSG00000243558 RP11-181G12.5
ENST00000442483 0.584769512372639 0.440415038161819 0.156395866344225 ENSG00000234396 RP11-181G12.4
ENST00000378536 4.59358374292802e-09 5.04951652039284e-10 -0.38635698273504 ENSG00000157933 SKI
ENST00000508416 0.0107621456906657 0.00365236873862615 -0.251387187473601 ENSG00000157933 SKI
ENST00000478223 0.0330930299391264 0.0130475532982921 -0.219463050029248 ENSG00000157933 SKI
ENST00000507179 0.000196368181044832 4.36997670502545e-05 -0.56606036688548 ENSG00000157933 SKI
ENST00000378531 0.000556294979161115 0.000136425754857204 0.37082599246439 ENSG00000116151 MORN1
ENST00000606372 0.000814933964191372 0.000207107513392979 0.361375668918043 ENSG00000116151 MORN1
ENST00000602865 0.577278452788411 0.432378596503362 0.140919669461024 ENSG00000269896 RP4-740C4.6
ENST00000417061 0.350117506699022 0.221788315829076 0.11564157438056 ENSG00000238240 RP4-740C4.5
ENST00000378529 0.00143216714408813 0.000385190749982762 0.359466472240716 ENSG00000116151 MORN1
ENST00000607342 0.000127807754305684 2.73584557791168e-05 0.61517632191436 ENSG00000116151 MORN1
ENST00000607858 0.906622608417052 0.848954876669011 0.0217829774278474 ENSG00000272420 RP4-740C4.7
ENST00000469374 0.0869516071728549 0.0401602963332983 0.265272635510035 ENSG00000116151 MORN1
ENST00000419785 0.0113726331060689 0.00388528477132045 0.43428187746714 ENSG00000116151 MORN1
ENST00000606280 0.938620279642413 0.898668431601621 -0.0212735583301995 ENSG00000271847 RP4-740C4.8
ENST00000378525 0.648970535544351 0.510776604176677 0.0836784673376802 ENSG00000116151 MORN1
ENST00000449373 0.570277080852194 0.424905367468961 0.109635742817796 ENSG00000116151 MORN1
ENST00000317490 0.470638325574454 0.32680173105372 -0.16753169920513 ENSG00000178642 AL513477.1
ENST00000607031 0.919789978651818 0.869209158701886 -0.0285915453688236 ENSG00000116151 MORN1
ENST00000475812 0.572105447651752 0.426879286315425 -0.150341709397178 ENSG00000116151 MORN1
ENST00000494279 0.95868704417154 0.930571428210271 -0.0155482128056917 ENSG00000116151 MORN1
ENST00000378518 0.137597077662269 0.0694749410014916 -0.100094612920872 ENSG00000157916 RER1
ENST00000605895 0.00444694120900562 0.00135872520756312 -0.156120561919145 ENSG00000157916 RER1
ENST00000378513 0.0222011526266175 0.00826556715680976 -0.135968446852109 ENSG00000157916 RER1
ENST00000306256 0.106426435224336 0.0510119821744669 -0.106156757553412 ENSG00000157916 RER1
ENST00000493207 0.195354644102004 0.106438151470138 -0.117799345150427 ENSG00000157916 RER1
ENST00000378512 0.0225316817238047 0.00840502796042023 -0.135666003450548 ENSG00000157916 RER1
ENST00000443438 0.141607924019063 0.0719356774326542 -0.102818195871925 ENSG00000157916 RER1
ENST00000488353 0.0356053040276952 0.0141914927542552 -0.135182048853985 ENSG00000157916 RER1
ENST00000462129 0.0175828740407404 0.00633982722213082 -0.210428443903532 ENSG00000157916 RER1
ENST00000288774 0.0725309062066992 0.0323938429833681 -0.174453914647323 ENSG00000157911 PEX10
ENST00000447513 0.0613292323560468 0.0266150051359979 -0.180774684340561 ENSG00000157911 PEX10
ENST00000507596 0.0599049196099891 0.0258857052258188 -0.182059072627852 ENSG00000157911 PEX10
ENST00000510434 0.889968878134701 0.824568058894509 -0.0245981458004645 ENSG00000157911 PEX10
ENST00000508384 0.899523172185477 0.838778941756455 -0.0235942648318787 ENSG00000157911 PEX10
ENST00000515760 0.814286051097453 0.71532220628621 0.0580066942456083 ENSG00000157911 PEX10
ENST00000502666 0.55804855857995 0.412730542738491 0.115949966445181 ENSG00000157911 PEX10
ENST00000504111 0.62536753829996 0.484085917642755 0.100830851685227 ENSG00000157911 PEX10
ENST00000514502 0.99310811824774 0.98725239734876 0.00209496454672539 ENSG00000157911 PEX10
ENST00000609981 0.859658255197984 0.780146618484453 0.0328592131678635 ENSG00000149527 PLCH2
ENST00000449969 0.839320252189 0.750643216042598 -0.0647470091254227 ENSG00000149527 PLCH2
ENST00000288766 0.931442008570296 0.887596722078734 -0.0271432531420654 ENSG00000149527 PLCH2
ENST00000419816 0.82947125756376 0.736521924935094 -0.0684931926445008 ENSG00000149527 PLCH2
ENST00000378488 0.82947125756376 0.736521924935094 -0.0684931926445008 ENSG00000149527 PLCH2
ENST00000378486 0.82947125756376 0.736521924935094 -0.0684931926445008 ENSG00000149527 PLCH2
ENST00000343889 0.826320767178704 0.731985997861326 -0.0697416822676112 ENSG00000149527 PLCH2
ENST00000278878 0.855789618875984 0.774794753099256 -0.0581002775444943 ENSG00000149527 PLCH2
ENST00000473964 0.905739599832168 0.847670610553443 -0.0375180445782241 ENSG00000149527 PLCH2
ENST00000462379 0.838748322800115 0.749875338047134 -0.0614720990876848 ENSG00000149527 PLCH2
ENST00000378466 0.00278676472067719 0.000808994689355027 -0.227925815917921 ENSG00000157881 PANK4
ENST00000435556 0.00260234715290936 0.000749382172853702 -0.229072772716556 ENSG00000157881 PANK4
ENST00000505228 0.173515421242793 0.0920684317166464 -0.13282036314698 ENSG00000157881 PANK4
ENST00000502512 0.742146732871809 0.621805323407533 -0.0604214841896048 ENSG00000157881 PANK4
ENST00000471361 0.447115911308517 0.305154476043614 -0.148277765982536 ENSG00000157881 PANK4
ENST00000487804 0.845914318823677 0.760261307895373 -0.0469246263155176 ENSG00000157881 PANK4
ENST00000515423 0.927751839565802 0.881832750646993 -0.0219616666201416 ENSG00000157881 PANK4
ENST00000468002 0.720072805065184 0.594057946059832 -0.0619358562782793 ENSG00000157881 PANK4
ENST00000486396 0.000290589915422283 6.70350207273216e-05 -0.378315726154161 ENSG00000157881 PANK4
ENST00000502770 0.00132072073446617 0.000352366597602202 -0.386760878313599 ENSG00000157881 PANK4
ENST00000491212 0.000422199911300226 0.000100945618176644 -0.479091078165843 ENSG00000157881 PANK4
ENST00000514922 0.000587428190089448 0.000144681166378554 -0.473461714570663 ENSG00000157881 PANK4
ENST00000378453 0.12871212295736 0.0641412756997232 -0.323850346055601 ENSG00000197921 HES5
ENST00000606645 0.00544616094551776 0.00170349921944907 -0.487228015067486 ENSG00000272449 RP3-395M20.12
ENST00000416860 0.986303089230382 0.975939813577637 -0.00250251467716797 ENSG00000238164 RP3-395M20.8
ENST00000443892 0.977297375226768 0.960746449260556 0.00727318377535472 ENSG00000238164 RP3-395M20.8
ENST00000449660 0.386973930933027 0.252484514279677 0.197222447239078 ENSG00000238164 RP3-395M20.8
ENST00000448624 0.743933771252069 0.623996756494286 0.0961699466367058 ENSG00000238164 RP3-395M20.8
ENST00000432521 0.954037729346127 0.92337051013459 -0.0142150198525989 ENSG00000238164 RP3-395M20.8
ENST00000452793 0.994276418369775 0.989372433464096 0.00114405989791957 ENSG00000238164 RP3-395M20.8
ENST00000426449 0.0503819220624432 0.021159700114428 -0.166994993088583 ENSG00000157873 TNFRSF14
ENST00000434817 0.0497674099847666 0.0208555892498488 -0.166060512211589 ENSG00000157873 TNFRSF14
ENST00000435221 0.0496982841470434 0.0208197761157493 -0.16606730883221 ENSG00000157873 TNFRSF14
ENST00000451778 0.0456545504462672 0.018864950006659 -0.168602700165047 ENSG00000157873 TNFRSF14
ENST00000409119 0.0169853659997719 0.00609511136560385 -0.198930303650538 ENSG00000157873 TNFRSF14
ENST00000355716 0.00567981714195686 0.00178530145350234 -0.222378511292426 ENSG00000157873 TNFRSF14
ENST00000475523 0.00531566466098718 0.00165793986428922 -0.223429862192395 ENSG00000157873 TNFRSF14
ENST00000442392 0.0130435618589179 0.00453235692788347 -0.2108302442265 ENSG00000157873 TNFRSF14
ENST00000482074 0.0149793037284282 0.00529659292174157 -0.209504325855922 ENSG00000157873 TNFRSF14
ENST00000496064 0.00386751064370653 0.00116209741332221 -0.236384881481664 ENSG00000157873 TNFRSF14
ENST00000463471 0.00240067531369946 0.000684631843710222 -0.23950903677245 ENSG00000157873 TNFRSF14
ENST00000466750 0.00195653572352987 0.00054484310539088 -0.244687031696106 ENSG00000157873 TNFRSF14
ENST00000471768 0.00320430219465094 0.000944181235263291 -0.242838573314394 ENSG00000157873 TNFRSF14
ENST00000463835 0.0023827445394627 0.000679033825284515 -0.236233680835806 ENSG00000157873 TNFRSF14
ENST00000482602 0.000933618844471451 0.000240656366338765 -0.256520277756808 ENSG00000157873 TNFRSF14
ENST00000480305 0.00497331568841249 0.00153932156238316 -0.238884828588855 ENSG00000157873 TNFRSF14
ENST00000456687 0.126016660599133 0.0625186186150381 -0.290004382873998 ENSG00000225931 RP3-395M20.7
ENST00000424215 0.140068482384996 0.0709864536843296 0.360746704882622 ENSG00000228037 RP3-395M20.9
ENST00000493183 1.83850609010502e-15 1.0942986198786e-16 -0.72964736920839 ENSG00000157870 FAM213B
ENST00000474659 3.08011535482088e-15 1.86968115125681e-16 -0.731274927574019 ENSG00000157870 FAM213B
ENST00000419916 2.26210626106464e-22 8.75810061132217e-24 -0.753781401010122 ENSG00000157870 FAM213B
ENST00000378424 2.26210626106464e-22 8.75810061132217e-24 -0.753781401010122 ENSG00000157870 FAM213B
ENST00000537325 4.7677874154106e-16 2.72807738146891e-17 -0.728725836938236 ENSG00000157870 FAM213B
ENST00000378427 2.26210626106464e-22 8.75810061132217e-24 -0.753781401010122 ENSG00000157870 FAM213B
ENST00000378425 2.26210626106464e-22 8.75810061132217e-24 -0.753781401010122 ENSG00000157870 FAM213B
ENST00000464043 1.62100337527159e-15 9.60373293160376e-17 -0.718221260654751 ENSG00000157870 FAM213B
ENST00000444521 2.26210626106464e-22 8.75810061132217e-24 -0.753781401010122 ENSG00000157870 FAM213B
ENST00000465233 4.10270243871231e-13 2.98526112897049e-14 -0.704538438214456 ENSG00000157870 FAM213B
ENST00000498083 1.48924632921413e-13 1.04308877000779e-14 -0.711082866258265 ENSG00000157870 FAM213B
ENST00000481683 1.95540083342425e-14 1.26750224223812e-15 -0.718645700173959 ENSG00000157870 FAM213B
ENST00000484099 4.00125002172677e-22 1.57512790508137e-23 -0.750557181447616 ENSG00000157870 FAM213B
ENST00000477045 8.94868647898829e-13 6.73262952642045e-14 -0.699528004761388 ENSG00000157870 FAM213B
ENST00000476686 2.56399830390851e-25 8.43695979504351e-27 -0.76723956451411 ENSG00000157870 FAM213B
ENST00000471840 2.05748587406299e-10 1.94363167401006e-11 -0.725983959092289 ENSG00000142606 MMEL1
ENST00000288709 1.79962482575267e-10 1.69236757800979e-11 -0.715577836531051 ENSG00000142606 MMEL1
ENST00000378412 1.75204058388599e-10 1.64486144003253e-11 -0.715731620721347 ENSG00000142606 MMEL1
ENST00000502556 3.8803366232589e-10 3.78675573189406e-11 -0.777459685541203 ENSG00000142606 MMEL1
ENST00000504800 3.8803366232589e-10 3.78675573189406e-11 -0.777459685541203 ENSG00000142606 MMEL1
ENST00000464195 0.427344217806411 0.287494355412025 -0.114351455808203 ENSG00000142606 MMEL1
ENST00000491941 0.427344217806411 0.287494355412025 -0.114351455808203 ENSG00000142606 MMEL1
ENST00000469962 0.564047606145606 0.418711194373367 -0.0860433887142157 ENSG00000142606 MMEL1
ENST00000579787 0.305123017983524 0.185666686994295 0.250361909195773 ENSG00000215912 TTC34
ENST00000401094 0.0716592519006299 0.0319142614850853 0.438844175395003 ENSG00000215912 TTC34
ENST00000401095 0.391542890244434 0.25643777598522 0.218966505523732 ENSG00000215912 TTC34
ENST00000511072 0.0273587785905065 0.0104818465148907 0.513457260758874 ENSG00000142611 PRDM16
ENST00000378398 0.0150458005767598 0.0053242741895377 0.564275528734637 ENSG00000142611 PRDM16
ENST00000441472 0.0150458005767598 0.0053242741895377 0.564275528734637 ENSG00000142611 PRDM16
ENST00000442529 0.0150458005767598 0.0053242741895377 0.564275528734637 ENSG00000142611 PRDM16
ENST00000607632 0.291385718431339 0.175033629626428 0.24525773798196 ENSG00000142611 PRDM16
ENST00000378391 0.0113326280461369 0.00386968512096375 0.586694383529868 ENSG00000142611 PRDM16
ENST00000514189 0.0231683742849502 0.00867945983332648 0.527023650497896 ENSG00000142611 PRDM16
ENST00000270722 0.0150458005767598 0.0053242741895377 0.564275528734637 ENSG00000142611 PRDM16
ENST00000512462 0.0953312512647466 0.0447447316665757 0.391050538745162 ENSG00000142611 PRDM16
ENST00000463591 0.188800794685642 0.102053747323831 0.30356051871659 ENSG00000142611 PRDM16
ENST00000509860 0.142236128460527 0.0723303649178512 0.23417411283127 ENSG00000142611 PRDM16
ENST00000378378 0.869975629069248 0.795015999516081 0.0339270355626914 ENSG00000130762 ARHGEF16
ENST00000378373 0.911410869577216 0.85629593836258 0.0219367327841805 ENSG00000130762 ARHGEF16
ENST00000378371 0.921712264978947 0.872159371402701 0.0192263464663512 ENSG00000130762 ARHGEF16
ENST00000294599 0.0645175190462887 0.0282338991769135 -0.188328472373846 ENSG00000162591 MEGF6
ENST00000356575 0.0623471931396458 0.0271340552433064 -0.190198501840443 ENSG00000162591 MEGF6
ENST00000494257 0.511451013597873 0.365868936563931 -0.160904529596525 ENSG00000162591 MEGF6
ENST00000485002 0.0823762143056135 0.0376516467335856 -0.180845756697834 ENSG00000162591 MEGF6
ENST00000491842 0.595023151449572 0.45110175351325 -0.119468531619861 ENSG00000162591 MEGF6
ENST00000475790 0.668068673632949 0.532770228655966 -0.104947509605072 ENSG00000162591 MEGF6
ENST00000461795 0.632704311750465 0.492267500386306 -0.130222940947561 ENSG00000162591 MEGF6
ENST00000435049 0.022393692299236 0.00834518163968591 0.540145941375528 ENSG00000238260 RP11-46F15.2
ENST00000378344 3.78064248029421e-06 6.17159193084685e-07 -0.299750223615156 ENSG00000158109 TPRG1L
ENST00000344579 3.7478277469439e-06 6.11409154438243e-07 -0.29976013153371 ENSG00000158109 TPRG1L
ENST00000378322 0.87973296509726 0.809570401238958 0.0251034913941254 ENSG00000116213 WRAP73
ENST00000270708 0.87973296509726 0.809570401238958 0.0251034913941254 ENSG00000116213 WRAP73
ENST00000471223 0.464999974419607 0.321404351789147 0.120687579118228 ENSG00000116213 WRAP73
ENST00000424367 0.763572982462039 0.648756830796926 0.0491795198827243 ENSG00000116213 WRAP73
ENST00000497940 0.257707080276569 0.149830366072895 0.188117067463821 ENSG00000116213 WRAP73
ENST00000469643 0.741546378960072 0.621088318083266 0.0789265392331786 ENSG00000116213 WRAP73
ENST00000494884 0.977533772126559 0.961357696601526 -0.00916255100910816 ENSG00000116213 WRAP73
ENST00000465916 0.864976978634808 0.787900777019163 0.031849598186093 ENSG00000116213 WRAP73
ENST00000419924 0.996578403496851 0.993114379602929 0.00107170390674985 ENSG00000116213 WRAP73
ENST00000479331 0.120987991415331 0.0595054638126362 -0.330520410311626 ENSG00000116213 WRAP73
ENST00000378295 0.557557707175479 0.412221234651752 0.167555479498935 ENSG00000078900 TP73
ENST00000604074 0.557557707175479 0.412221234651752 0.167555479498935 ENSG00000078900 TP73
ENST00000354437 0.802484952655229 0.699718582987648 -0.0699462521231882 ENSG00000078900 TP73
ENST00000346387 0.617876307426206 0.475746155629083 0.134014505746393 ENSG00000078900 TP73
ENST00000357733 0.617876307426206 0.475746155629083 0.134014505746393 ENSG00000078900 TP73
ENST00000603362 0.920124533167157 0.869787353769994 -0.0276306100894665 ENSG00000078900 TP73
ENST00000604479 0.920124533167157 0.869787353769994 -0.0276306100894665 ENSG00000078900 TP73
ENST00000378288 0.586155848352117 0.44194969795077 0.157371570370771 ENSG00000078900 TP73
ENST00000378285 0.726445594856788 0.60202736784048 -0.0870986965513017 ENSG00000078900 TP73
ENST00000378280 0.726445594856788 0.60202736784048 -0.0870986965513017 ENSG00000078900 TP73
ENST00000603364 0.792537220067407 0.686355831345146 -0.0521767744236583 ENSG00000078900 TP73
ENST00000378290 0.80643256150964 0.704826512288496 -0.0622844735895496 ENSG00000078900 TP73
ENST00000604566 0.961808350479381 0.935628884401545 -0.00984033660660175 ENSG00000078900 TP73
ENST00000418088 0.133011040770281 0.0666961381083745 0.16837696282317 ENSG00000227372 TP73-AS1
ENST00000452079 0.137414807020286 0.0693594765021951 0.156959684230248 ENSG00000227372 TP73-AS1
ENST00000419973 0.703586024850052 0.574246655602171 -0.0955999377845806 ENSG00000227372 TP73-AS1
ENST00000423764 0.081411337073629 0.0371219934545366 0.185763373608164 ENSG00000227372 TP73-AS1
ENST00000587071 0.286239738854715 0.171191515719507 0.178108978632381 ENSG00000227372 TP73-AS1
ENST00000608600 0.390079161806326 0.255180859749128 0.142921197627634 ENSG00000227372 TP73-AS1
ENST00000544565 0.252699893895075 0.146188533924821 0.207226754470528 ENSG00000227372 TP73-AS1
ENST00000294600 0.988482915457646 0.979322071737092 -0.0030199794787889 ENSG00000162592 CCDC27
ENST00000462521 0.988482915457646 0.979322071737092 -0.0030199794787889 ENSG00000162592 CCDC27
ENST00000444870 0.494975473069541 0.349668568867849 -0.188267435005526 ENSG00000235169 SMIM1
ENST00000452264 0.855909607314237 0.77497856950811 -0.0571598703238601 ENSG00000235169 SMIM1
ENST00000561886 0.379261705464549 0.245978952865652 -0.231477873115235 ENSG00000235169 SMIM1
ENST00000378251 0.5358365821898 0.390191035028055 -0.070088823129929 ENSG00000130764 LRRC47
ENST00000462356 0.962098810478407 0.936034031058774 -0.0103919217991918 ENSG00000130764 LRRC47
ENST00000479239 0.898187148864295 0.836478645487476 -0.0275163247906806 ENSG00000130764 LRRC47
ENST00000581512 0.87360345083917 0.800342905486543 -0.0347512780011641 ENSG00000266075 RN7SL574P
ENST00000607459 0.229366582310286 0.129672068679778 -0.209285349151055 ENSG00000272153 RP1-286D6.5
ENST00000378230 0.274548126487678 0.162432616565034 0.081671048432402 ENSG00000116198 CEP104
ENST00000484420 0.998913795343404 0.997321739014701 -0.000585568829950938 ENSG00000116198 CEP104
ENST00000438539 0.256576428915552 0.148993055130793 0.151352363183739 ENSG00000116198 CEP104
ENST00000461667 0.274367294368614 0.162296837425875 0.153001496230357 ENSG00000116198 CEP104
ENST00000495701 0.686627670130754 0.554322051336086 -0.0985567614062807 ENSG00000116198 CEP104
ENST00000460038 0.659644356282482 0.522979727698913 0.0719533293769736 ENSG00000116198 CEP104
ENST00000494653 0.241989012885154 0.13850005070866 0.105110503151946 ENSG00000116198 CEP104
ENST00000443466 0.325370640483494 0.201868432094364 0.142207274910976 ENSG00000116198 CEP104
ENST00000428079 0.299052646612608 0.180957184644454 0.11837540610044 ENSG00000116198 CEP104
ENST00000494951 0.059984438762427 0.0259266686538524 0.282830112177266 ENSG00000116198 CEP104
ENST00000378223 0.265771471720929 0.155910216278067 0.137484018874329 ENSG00000116198 CEP104
ENST00000378212 0.328095909582176 0.204072483838513 -0.167500120575884 ENSG00000169598 DFFB
ENST00000378209 0.880586994406758 0.810892114663274 0.0239426999059206 ENSG00000169598 DFFB
ENST00000491998 0.880586994406758 0.810892114663274 0.0239426999059206 ENSG00000169598 DFFB
ENST00000338895 0.678064938429656 0.544446115503259 -0.070836385736491 ENSG00000169598 DFFB
ENST00000341385 0.374852171758166 0.242262217548585 -0.184638178061197 ENSG00000169598 DFFB
ENST00000468793 0.910964258530286 0.855557311230381 0.0184987340305889 ENSG00000169598 DFFB
ENST00000339350 0.842506536044382 0.755110492591932 0.0317354283962841 ENSG00000169598 DFFB
ENST00000477548 0.842506536044382 0.755110492591932 0.0317354283962841 ENSG00000169598 DFFB
ENST00000378206 0.849645271180757 0.765637568116816 0.0307868984876337 ENSG00000169598 DFFB
ENST00000475969 0.836656676584797 0.746964130796013 0.0334601380125555 ENSG00000169598 DFFB
ENST00000481945 0.133972342190081 0.0672721870682207 0.373329645163086 ENSG00000169598 DFFB
ENST00000461150 0.714194534136863 0.586923285325654 0.0902802381339902 ENSG00000169598 DFFB
ENST00000579705 0.528959965609011 0.3832094942598 0.169134852668711 ENSG00000264428 AL691523.1
ENST00000486765 0.000508694925115865 0.00012369133621584 -0.34525345148221 ENSG00000198912 C1orf174
ENST00000361605 0.000508694925115865 0.00012369133621584 -0.34525345148221 ENSG00000198912 C1orf174
ENST00000474140 0.000508694925115865 0.00012369133621584 -0.34525345148221 ENSG00000198912 C1orf174
ENST00000413332 0.393558428487385 0.258229590313019 0.231585453123971 ENSG00000236423 LINC01134
ENST00000442673 0.325546980605129 0.202012499081027 0.231813265323637 ENSG00000236423 LINC01134
ENST00000439488 0.431578781218289 0.291215862083005 0.193927004109265 ENSG00000236423 LINC01134
ENST00000378190 0.61930912456825 0.477365245840148 -0.139577669650708 ENSG00000196581 AJAP1
ENST00000378191 0.722044352778177 0.596495100569488 -0.104560693886285 ENSG00000196581 AJAP1
ENST00000413887 0.263419989679595 0.154122817392341 -0.157451707926311 ENSG00000236948 RP11-154H17.1
ENST00000478423 0.656018309724354 0.518827023704684 0.0417307186482158 ENSG00000131697 NPHP4
ENST00000460696 0.304029017828935 0.184858309032432 0.163064059336277 ENSG00000131697 NPHP4
ENST00000378161 0.258793460563113 0.150677551782668 0.161664246502462 ENSG00000131697 NPHP4
ENST00000489180 0.657480759531561 0.520535607594134 0.0416001604166631 ENSG00000131697 NPHP4
ENST00000378156 0.657480759531561 0.520535607594134 0.0416001604166631 ENSG00000131697 NPHP4
ENST00000378169 0.820441668945012 0.723898871500839 0.0228603427584515 ENSG00000131697 NPHP4
ENST00000468253 0.318090948535414 0.195955140070892 0.192413135296231 ENSG00000131697 NPHP4
ENST00000506941 0.108098708008845 0.0519588751430027 0.318815293199716 ENSG00000131697 NPHP4
ENST00000470763 0.396850261368028 0.261082478941551 0.151138362933953 ENSG00000131697 NPHP4
ENST00000466897 0.861711093818039 0.783072121716639 0.0385317284110132 ENSG00000131697 NPHP4
ENST00000378111 1.00534001673998e-102 4.4244534963797e-105 -0.769961563761833 ENSG00000069424 KCNAB2
ENST00000378097 2.07326527087001e-111 8.00929541830323e-114 -0.768895965843478 ENSG00000069424 KCNAB2
ENST00000493807 0.708709844149514 0.580412524703389 -0.0831418513455105 ENSG00000069424 KCNAB2
ENST00000378092 2.95813746084991e-57 3.04026536965495e-59 -0.745508884297118 ENSG00000069424 KCNAB2
ENST00000478098 1.69805126066552e-27 5.00838641752827e-29 -0.78707701348988 ENSG00000069424 KCNAB2
ENST00000445501 5.39471027431151e-25 1.80452310329374e-26 -0.781500684763109 ENSG00000069424 KCNAB2
ENST00000428161 1.07405927027096e-56 1.12219458475712e-58 -0.795841128346113 ENSG00000069424 KCNAB2
ENST00000389632 3.28464776836767e-54 3.7011450779878e-56 -0.790643746590832 ENSG00000069424 KCNAB2
ENST00000602612 1.44725342991283e-61 1.34410125257044e-63 -0.765606044528429 ENSG00000069424 KCNAB2
ENST00000378087 2.7633130617517e-108 1.12368846916779e-110 -0.783963812211138 ENSG00000069424 KCNAB2
ENST00000341524 3.91402730842836e-111 1.51717429954099e-113 -0.782256629934215 ENSG00000069424 KCNAB2
ENST00000352527 3.91402730842836e-111 1.51717429954099e-113 -0.782256629934215 ENSG00000069424 KCNAB2
ENST00000435937 2.5270526763997e-39 4.42537115965237e-41 -0.819172037345332 ENSG00000069424 KCNAB2
ENST00000164247 1.72160786001221e-106 7.13633879808561e-109 -0.769915232850514 ENSG00000069424 KCNAB2
ENST00000459822 1.45664212920781e-15 8.60990172851883e-17 -0.772833246366391 ENSG00000069424 KCNAB2
ENST00000594544 1.98962863248022e-09 2.10137209158893e-10 -0.677008569963177 ENSG00000268332 AL035406.1
ENST00000472700 9.34928959180284e-39 1.6746515557605e-40 -0.781704848773434 ENSG00000069424 KCNAB2
ENST00000378083 1.42007929915715e-95 6.93893811691762e-98 -0.763670441612239 ENSG00000069424 KCNAB2
ENST00000458166 5.88694988891307e-72 4.45188350391676e-74 -0.744395936621693 ENSG00000069424 KCNAB2
ENST00000462676 1.71372441119218e-24 5.91559588376793e-26 -0.786819136088438 ENSG00000069424 KCNAB2
ENST00000481789 5.08663400904387e-26 1.61439668713645e-27 -0.698286261835517 ENSG00000069424 KCNAB2
ENST00000378021 0.718586714865214 0.592195777492654 -0.0882580804927356 ENSG00000116254 CHD5
ENST00000262450 0.718586714865214 0.592195777492654 -0.0882580804927356 ENSG00000116254 CHD5
ENST00000462991 0.895486335647745 0.832336479738699 -0.0232362376576134 ENSG00000116254 CHD5
ENST00000377999 0.923189102689817 0.874597653070649 0.0155226047217137 ENSG00000116254 CHD5
ENST00000496404 0.402603533344021 0.266070519276127 -0.174732391729564 ENSG00000116254 CHD5
ENST00000484532 6.70349048257927e-05 1.35795947349225e-05 -0.251377019553665 ENSG00000116251 RPL22
ENST00000234875 3.55833421122821e-05 6.85495172412358e-06 -0.253682293764086 ENSG00000116251 RPL22
ENST00000480661 1.2452659484801e-05 2.21207100216014e-06 -0.307862961122777 ENSG00000116251 RPL22
ENST00000497965 1.13999653524986e-05 2.01295931067029e-06 -0.309300406974736 ENSG00000116251 RPL22
ENST00000471204 1.03648144424868e-05 1.81821198737269e-06 -0.307187128673403 ENSG00000116251 RPL22
ENST00000465387 1.15416447373797e-05 2.03949046360514e-06 -0.309407054625827 ENSG00000116251 RPL22
ENST00000462296 2.77401622577363e-05 5.23611095919375e-06 -0.302378542554074 ENSG00000116251 RPL22
ENST00000465335 3.03262220387432e-05 5.76720738266876e-06 -0.298804184761025 ENSG00000116251 RPL22
ENST00000455744 0.701853165232231 0.572279140066412 -0.115251941141563 ENSG00000226944 RP1-120G22.11
ENST00000466994 0.390231419373958 0.25533057249599 0.218731605103761 ENSG00000158286 RNF207
ENST00000377948 0.983069721965398 0.970486384397074 -0.0033552927321961 ENSG00000158286 RNF207
ENST00000484435 0.39344751345314 0.258130282668678 0.230845841093354 ENSG00000158286 RNF207
ENST00000377939 0.985591681810811 0.974530337999887 -0.00289566225986665 ENSG00000158286 RNF207
ENST00000485539 0.671699559261155 0.537123510432553 0.100854593795021 ENSG00000158286 RNF207
ENST00000496676 0.805742110620766 0.70392841831494 0.0361480165911599 ENSG00000158286 RNF207
ENST00000463453 0.104020809946741 0.0496344647985163 -0.359757474901901 ENSG00000158286 RNF207
ENST00000496329 0.0464232902378484 0.0192291871138088 -0.444184509956475 ENSG00000158286 RNF207
ENST00000492476 0.493690863001312 0.348481953851831 -0.158286248909432 ENSG00000158286 RNF207
ENST00000483336 0.355220590170639 0.225959874322244 0.155926166812076 ENSG00000158286 RNF207
ENST00000343813 4.52025545830473e-26 1.43197110611554e-27 -0.606295016410284 ENSG00000116237 ICMT
ENST00000495791 4.28282291617842e-21 1.76991376398492e-22 -0.732236633815913 ENSG00000116237 ICMT
ENST00000489498 2.69258884151562e-21 1.10216945043183e-22 -0.55854958933691 ENSG00000116237 ICMT
ENST00000474756 6.9578493303888e-19 3.2930300175176e-20 -0.529950389412705 ENSG00000116237 ICMT
ENST00000362035 2.71114317623672e-07 3.71764843445343e-08 -0.580479408962494 ENSG00000116237 ICMT
ENST00000441724 0.507365333636083 0.361854738268528 -0.168222848143374 ENSG00000225077 LINC00337
ENST00000429480 0.987415907842485 0.977707994353954 0.0047557679897967 ENSG00000225077 LINC00337
ENST00000377893 4.01066100267323e-07 5.62587358996847e-08 -0.414944748532426 ENSG00000158292 GPR153
ENST00000608083 3.77482191440973e-12 3.00887475491886e-13 -0.457244701710482 ENSG00000097021 ACOT7
ENST00000377845 3.3911918284872e-10 3.28516356370598e-11 -0.442896374781507 ENSG00000097021 ACOT7
ENST00000377855 3.47059360835436e-11 3.03406915632597e-12 -0.442788660378624 ENSG00000097021 ACOT7
ENST00000377860 3.77482191440973e-12 3.00887475491886e-13 -0.457244701710482 ENSG00000097021 ACOT7
ENST00000418124 3.77482191440973e-12 3.00887475491886e-13 -0.457244701710482 ENSG00000097021 ACOT7
ENST00000545482 3.81953974565364e-12 3.04677355668043e-13 -0.457235857962461 ENSG00000097021 ACOT7
ENST00000361521 5.89866674794826e-12 4.79733107325247e-13 -0.445790324319556 ENSG00000097021 ACOT7
ENST00000377842 5.48787484643557e-10 5.44515014244901e-11 -0.443530168345538 ENSG00000097021 ACOT7
ENST00000473466 1.59018339963271e-09 1.66144946487758e-10 -0.488522704640584 ENSG00000097021 ACOT7
ENST00000481175 1.81835055212167e-07 2.42888804426597e-08 -0.595801180600813 ENSG00000097021 ACOT7
ENST00000541130 6.4049937578354e-07 9.26803651185926e-08 -0.490109756760657 ENSG00000097021 ACOT7
ENST00000607670 0.433767640166877 0.293193904795136 0.202478124906077 ENSG00000271746 RP1-202O8.3
ENST00000377837 0.625199168770142 0.483914429484006 -0.113108408819006 ENSG00000069812 HES2
ENST00000377836 0.6191706769845 0.477190563978818 -0.114713800977793 ENSG00000069812 HES2
ENST00000471190 0.297635891680593 0.179863888246449 -0.139282204079842 ENSG00000069812 HES2
ENST00000377834 0.609285027257113 0.466169961825518 -0.116837609896769 ENSG00000069812 HES2
ENST00000487437 0.814531832454043 0.715671675439331 -0.0319413617380152 ENSG00000069812 HES2
ENST00000377828 0.867782246437037 0.791849143562102 -0.0331530252411057 ENSG00000187017 ESPN
ENST00000461727 0.597208770106502 0.453377606390349 0.0753706884116259 ENSG00000187017 ESPN
ENST00000475228 0.611330808444746 0.468464955271963 0.0671824672668474 ENSG00000187017 ESPN
ENST00000416731 0.612463884034448 0.469664911651988 0.0682250590044839 ENSG00000187017 ESPN
ENST00000434576 0.382101526507069 0.248384662868962 -0.110470965422792 ENSG00000187017 ESPN
ENST00000356876 0.945887324997531 0.910388710388233 -0.0202647191763581 ENSG00000215788 TNFRSF25
ENST00000485036 0.945887324997531 0.910388710388233 -0.0202647191763581 ENSG00000215788 TNFRSF25
ENST00000480393 0.945887324997531 0.910388710388233 -0.0202647191763581 ENSG00000215788 TNFRSF25
ENST00000513135 0.972182356751057 0.952192511811401 0.0106836669401415 ENSG00000215788 TNFRSF25
ENST00000473343 0.830572295313555 0.738165427956003 -0.0502174614175611 ENSG00000215788 TNFRSF25
ENST00000377782 0.945887324997531 0.910388710388233 -0.0202647191763581 ENSG00000215788 TNFRSF25
ENST00000351959 0.945887324997531 0.910388710388233 -0.0202647191763581 ENSG00000215788 TNFRSF25
ENST00000510563 0.972182356751057 0.952192511811401 0.0106836669401415 ENSG00000215788 TNFRSF25
ENST00000502730 0.972182356751057 0.952192511811401 0.0106836669401415 ENSG00000215788 TNFRSF25
ENST00000502588 0.972182356751057 0.952192511811401 0.0106836669401415 ENSG00000215788 TNFRSF25
ENST00000414040 0.972182356751057 0.952192511811401 0.0106836669401415 ENSG00000215788 TNFRSF25
ENST00000351748 0.972182356751057 0.952192511811401 0.0106836669401415 ENSG00000215788 TNFRSF25
ENST00000348333 0.972182356751057 0.952192511811401 0.0106836669401415 ENSG00000215788 TNFRSF25
ENST00000453260 0.82307045663837 0.727487245154973 -0.0516345430844674 ENSG00000215788 TNFRSF25
ENST00000475730 0.624749445479883 0.483418973154418 0.0631246349481158 ENSG00000215788 TNFRSF25
ENST00000469691 0.800866876086462 0.697635116323843 0.0673690073796676 ENSG00000215788 TNFRSF25
ENST00000481401 0.969824934725303 0.948481375155601 -0.0108423204215258 ENSG00000215788 TNFRSF25
ENST00000461703 0.771057936242002 0.658145564761779 0.0659115448977942 ENSG00000215788 TNFRSF25
ENST00000453341 0.903387008474606 0.844240260988837 0.0271262333159674 ENSG00000215788 TNFRSF25
ENST00000515145 0.910304436014263 0.85452857541049 0.0171358587498575 ENSG00000215788 TNFRSF25
ENST00000377748 0.87022465758878 0.795437630308215 -0.0450041600445337 ENSG00000171680 PLEKHG5
ENST00000400913 0.816676027053141 0.718597943477961 -0.0658666256185076 ENSG00000171680 PLEKHG5
ENST00000489097 0.820515548009431 0.724023878311887 -0.0652988449828109 ENSG00000171680 PLEKHG5
ENST00000340850 0.932223429664689 0.888659301450971 -0.0253074920462408 ENSG00000171680 PLEKHG5
ENST00000487949 0.654904200909142 0.517585093175243 -0.129774517952221 ENSG00000171680 PLEKHG5
ENST00000377725 0.964358479331135 0.939639851534897 0.0137470393432305 ENSG00000171680 PLEKHG5
ENST00000377728 0.994076542259938 0.989049664220215 0.00245850086550208 ENSG00000171680 PLEKHG5
ENST00000377732 0.969788385698417 0.948410259518113 0.0113646933243277 ENSG00000171680 PLEKHG5
ENST00000400915 0.991273507272465 0.984145755507811 0.00348920080259917 ENSG00000171680 PLEKHG5
ENST00000377740 0.974432661609864 0.955980351239703 -0.0096074740679584 ENSG00000171680 PLEKHG5
ENST00000377737 0.974432661609864 0.955980351239703 -0.0096074740679584 ENSG00000171680 PLEKHG5
ENST00000535355 0.933884478555558 0.891100249294731 -0.0251254706407524 ENSG00000171680 PLEKHG5
ENST00000537245 0.996578403496851 0.993127208175593 0.00151732880466035 ENSG00000171680 PLEKHG5
ENST00000544978 0.996569295436156 0.993080779898904 -0.00153403674030524 ENSG00000171680 PLEKHG5
ENST00000377705 0.172184056306768 0.0911932499761708 0.129653966510967 ENSG00000162408 NOL9
ENST00000464383 0.939671905874941 0.900320406081468 -0.0166437606767889 ENSG00000162408 NOL9
ENST00000462798 0.118212976156255 0.0578942520649555 0.328360121925862 ENSG00000162408 NOL9
ENST00000456162 0.854042327636304 0.772293418008283 0.0577554485660688 ENSG00000229519 RP11-58A11.2
ENST00000460777 0.97324224175452 0.953888083300562 0.0104620668095453 ENSG00000162408 NOL9
ENST00000464665 0.781155158081487 0.670798319264785 0.0654798061223105 ENSG00000162408 NOL9
ENST00000333172 0.769286975983681 0.655831690958272 0.0587924000667741 ENSG00000173662 TAS1R1
ENST00000328191 0.781660787339145 0.671519089671543 0.0547514955366365 ENSG00000173662 TAS1R1
ENST00000351136 0.781660787339145 0.671519089671543 0.0547514955366365 ENSG00000173662 TAS1R1
ENST00000411823 0.315408376936182 0.193795750892859 0.134252516958731 ENSG00000173662 TAS1R1
ENST00000415267 0.315408376936182 0.193795750892859 0.134252516958731 ENSG00000173662 TAS1R1
ENST00000319084 0.0148978077587329 0.00526372857052964 0.347023040760273 ENSG00000204859 ZBTB48
ENST00000435905 0.0164697530789813 0.00588686163920876 0.343063453922435 ENSG00000204859 ZBTB48
ENST00000377674 0.00485240043816866 0.00149772714502297 0.287708100106967 ENSG00000204859 ZBTB48
ENST00000488936 0.0112301873599361 0.00383161173541733 0.272582975203095 ENSG00000204859 ZBTB48
ENST00000482360 0.130020646077895 0.0649229131979788 0.236624318439241 ENSG00000204859 ZBTB48
ENST00000498342 0.334777661205768 0.209420331438802 0.181713599025919 ENSG00000204859 ZBTB48
ENST00000466813 0.155675784397186 0.0806556601548617 0.282732748327152 ENSG00000204859 ZBTB48
ENST00000466941 0.0837022445955456 0.0383675317956902 0.41248570439982 ENSG00000204859 ZBTB48
ENST00000377658 2.15208119628121e-07 2.90039290413055e-08 0.363409853888981 ENSG00000162413 KLHL21
ENST00000377663 2.8254305775324e-07 3.88622486449081e-08 0.361560156081778 ENSG00000162413 KLHL21
ENST00000467612 3.43414798693668e-08 4.17277349236156e-09 0.452907092962042 ENSG00000162413 KLHL21
ENST00000496707 2.32893131838864e-06 3.66996818036726e-07 0.477450975245247 ENSG00000162413 KLHL21
ENST00000463043 2.45237321008972e-07 3.33723621261922e-08 0.424819236053836 ENSG00000162413 KLHL21
ENST00000377648 0.156710586838841 0.0813344668533593 0.136218422310719 ENSG00000116273 PHF13
ENST00000495385 0.288809914638252 0.173103722374691 0.129285003245926 ENSG00000116273 PHF13
ENST00000054650 0.00151025555438775 0.000408504152504485 0.395197072732264 ENSG00000041988 THAP3
ENST00000484676 0.0196322827709612 0.00718194890588213 0.459399666236013 ENSG00000041988 THAP3
ENST00000307896 0.00192153998726214 0.000534114691442539 0.396465863602213 ENSG00000041988 THAP3
ENST00000377627 0.274358706710106 0.162289958094349 0.107270579427112 ENSG00000041988 THAP3
ENST00000484669 0.00193851649181932 0.000539316655735287 0.395317627690944 ENSG00000041988 THAP3
ENST00000487819 0.0174411523720511 0.00628086020017339 0.322462743556451 ENSG00000041988 THAP3
ENST00000472925 0.0229157047305578 0.00857127646883751 0.314568879827222 ENSG00000041988 THAP3
ENST00000480647 0.00805899956078898 0.00263958968213895 0.443937199603965 ENSG00000041988 THAP3
ENST00000465508 0.104275572439793 0.0497772286023404 -0.137918305127638 ENSG00000007923 DNAJC11
ENST00000349363 1.61116982633073e-08 1.88151395107261e-09 -0.276488001315384 ENSG00000007923 DNAJC11
ENST00000451196 1.61116982633073e-08 1.88151395107261e-09 -0.276488001315384 ENSG00000007923 DNAJC11
ENST00000377577 1.01628930804733e-08 1.15895388503866e-09 -0.277637716592125 ENSG00000007923 DNAJC11
ENST00000294401 1.79808770602098e-08 2.11099909736372e-09 -0.284420124910473 ENSG00000007923 DNAJC11
ENST00000542246 1.84753590572209e-08 2.17268778093601e-09 -0.295353597553872 ENSG00000007923 DNAJC11
ENST00000377573 3.48357168914888e-09 3.77883687400114e-10 -0.302700831861544 ENSG00000007923 DNAJC11
ENST00000472414 0.0142713681403842 0.00501702703507287 -0.271342120311314 ENSG00000007923 DNAJC11
ENST00000426784 3.04592826776953e-09 3.28132460126548e-10 -0.357818868143336 ENSG00000007923 DNAJC11
ENST00000473993 3.49427928653028e-09 3.79136877075502e-10 -0.358356802909232 ENSG00000007923 DNAJC11
ENST00000469318 0.00106647855927962 0.000278491590699356 -0.333642266289563 ENSG00000007923 DNAJC11
ENST00000485073 2.28083773756073e-06 3.5896936616125e-07 -0.365374920479303 ENSG00000007923 DNAJC11
ENST00000460594 1.02010843168647e-06 1.52045781120341e-07 -0.390774479032274 ENSG00000007923 DNAJC11
ENST00000465911 0.00121458206638817 0.000321380261330635 -0.347927806731633 ENSG00000007923 DNAJC11
ENST00000442889 0.838348802988582 0.749239154991094 -0.0603704903473464 ENSG00000237436 RP11-312B8.1
ENST00000303635 0.0180476274038227 0.00652992034821883 0.269837509703049 ENSG00000171735 CAMTA1
ENST00000490738 0.323359504624471 0.200231487411052 0.134798923250772 ENSG00000171735 CAMTA1
ENST00000476163 0.138888574728913 0.0702736999408874 0.171395777710513 ENSG00000171735 CAMTA1
ENST00000473578 0.323359504624471 0.200231487411052 0.134798923250772 ENSG00000171735 CAMTA1
ENST00000557126 0.153520003648212 0.0793250959709955 0.167179933359207 ENSG00000171735 CAMTA1
ENST00000467404 0.322844427740115 0.199796079307957 0.134711252059272 ENSG00000171735 CAMTA1
ENST00000439411 0.0195326513286812 0.00713935207779221 0.269485398787363 ENSG00000171735 CAMTA1
ENST00000461311 0.137127131233473 0.0691917887808744 0.174284004769583 ENSG00000171735 CAMTA1
ENST00000486138 0.437615447613698 0.296602023135759 0.112750465050452 ENSG00000171735 CAMTA1
ENST00000482934 0.115707377108085 0.0563893888424327 0.183247975871342 ENSG00000171735 CAMTA1
ENST00000433407 0.115397389011804 0.0562140979797906 -0.231451653900475 ENSG00000227950 RP11-312B8.2
ENST00000470648 0.0143403575201776 0.00504428967687859 0.2569119501007 ENSG00000171735 CAMTA1
ENST00000461580 0.0137017785763565 0.00479099883556911 0.258079233467095 ENSG00000171735 CAMTA1
ENST00000472283 0.16581223083623 0.0870977754170648 0.210280361645071 ENSG00000171735 CAMTA1
ENST00000467267 0.0153413703065188 0.005438560902145 0.297072570958232 ENSG00000171735 CAMTA1
ENST00000456701 0.727989908750844 0.603769261175897 0.0639868777272693 ENSG00000237365 RP11-334N17.1
ENST00000457311 0.923980479677381 0.875736231675702 -0.0234122163298112 ENSG00000237728 RP3-453P22.2
ENST00000495233 0.0301171069625723 0.0116996210870955 0.454195664447626 ENSG00000171735 CAMTA1
ENST00000490905 0.010868275756335 0.00369330480357867 0.563997818173568 ENSG00000171735 CAMTA1
ENST00000476864 0.0055801049205131 0.00175062904538623 0.629697406435287 ENSG00000171735 CAMTA1
ENST00000054666 1.12331599255376e-23 4.04702312441238e-25 -0.518761625352357 ENSG00000049245 VAMP3
ENST00000470357 3.02359467194711e-14 1.99223648883894e-15 -0.465799570595509 ENSG00000049245 VAMP3
ENST00000602406 0.444228268371626 0.302577644148526 -0.209851401035203 ENSG00000269925 RP3-467L1.6
ENST00000487194 1.71823634175986e-12 1.32473703800738e-13 -0.595461122095486 ENSG00000049245 VAMP3
ENST00000377541 0.0411876704881069 0.0167701542747392 -0.359247027276397 ENSG00000049246 PER3
ENST00000377532 0.000822820764711064 0.000209370909034286 -0.462086696518823 ENSG00000049246 PER3
ENST00000361923 0.00090097382926391 0.000231491068805606 -0.459776286760626 ENSG00000049246 PER3
ENST00000473653 0.12862460321704 0.0640874761921522 -0.331370692777646 ENSG00000049246 PER3
ENST00000602883 0.268246663629469 0.157740305253119 -0.287797844827589 ENSG00000049246 PER3
ENST00000463106 0.243226275185341 0.139358535454304 -0.259326464821551 ENSG00000049246 PER3
ENST00000451646 0.00679004693719627 0.00217809503436412 -0.453905108152015 ENSG00000236266 RP3-467L1.4
ENST00000494684 0.0868834852363889 0.0401180861702992 -0.394452332188231 ENSG00000049246 PER3
ENST00000377516 0.00440301685257099 0.00134388944657692 -0.536762363844948 ENSG00000049247 UTS2
ENST00000361696 0.149829176910179 0.0770514675514919 -0.195976989709032 ENSG00000049247 UTS2
ENST00000054668 0.149787721397468 0.0770232715622584 -0.199878309897168 ENSG00000049247 UTS2
ENST00000493373 4.19732981533407e-29 1.14384787414411e-30 -0.683352518590465 ENSG00000116288 PARK7
ENST00000460192 1.20469342391159e-26 3.70256736503617e-28 -0.679392331137969 ENSG00000116288 PARK7
ENST00000338639 2.80709112022517e-29 7.58907146960861e-31 -0.687189787194404 ENSG00000116288 PARK7
ENST00000493678 2.59139727685857e-29 6.99063862981453e-31 -0.687449174002499 ENSG00000116288 PARK7
ENST00000377493 2.80709112022517e-29 7.58907146960861e-31 -0.687189787194404 ENSG00000116288 PARK7
ENST00000465354 8.41873048843965e-27 2.56481750928412e-28 -0.678178185548849 ENSG00000116288 PARK7
ENST00000377491 2.70869037779602e-29 7.31593523566674e-31 -0.687051101761782 ENSG00000116288 PARK7
ENST00000377488 3.28627789129916e-29 8.9298335401447e-31 -0.686813971093893 ENSG00000116288 PARK7
ENST00000497113 1.04420306536065e-26 3.19698027055264e-28 -0.676834074459655 ENSG00000116288 PARK7
ENST00000469225 4.67536308572421e-30 1.218004038677e-31 -0.731866498112807 ENSG00000116288 PARK7
ENST00000363474 0.275251138841795 0.162992969431624 0.20161144951338 ENSG00000200344 Y_RNA
ENST00000474874 0.071311955974529 0.0317264234074538 0.253971870149554 ENSG00000116285 ERRFI1
ENST00000377482 0.0816743021035182 0.0372743921238694 0.252645037313392 ENSG00000116285 ERRFI1
ENST00000467067 0.0854342907358224 0.0393172453302663 0.325543106738825 ENSG00000116285 ERRFI1
ENST00000469499 0.393032375069554 0.257766462990057 0.15872872336509 ENSG00000116285 ERRFI1
ENST00000487559 0.689653652522143 0.557948789171469 0.085322558740203 ENSG00000116285 ERRFI1
ENST00000445300 0.231972504806597 0.131542424397206 -0.246619187308451 ENSG00000238290 RP11-431K24.1
ENST00000471889 0.63993824180443 0.500619765936114 0.125417474808954 ENSG00000162426 SLC45A1
ENST00000377479 0.640082736246147 0.5008070299433 0.125486972148048 ENSG00000162426 SLC45A1
ENST00000289877 0.625203679395038 0.483922172118862 0.12914969049643 ENSG00000162426 SLC45A1
ENST00000497660 0.838912983481787 0.75013635010775 0.0540257569307905 ENSG00000162426 SLC45A1
ENST00000481265 0.147754059141815 0.0757623917939488 0.194676640469512 ENSG00000162426 SLC45A1
ENST00000337907 0.131492770569918 0.0657951128229653 -0.184085481185197 ENSG00000142599 RERE
ENST00000377464 0.916696822019558 0.864208327747153 -0.0104612150422494 ENSG00000142599 RERE
ENST00000467350 0.185962656547481 0.100175676753381 0.149877105514646 ENSG00000142599 RERE
ENST00000400907 0.205010686155929 0.112952264667115 -0.136784230054258 ENSG00000142599 RERE
ENST00000476556 0.951809098827727 0.920118074333776 0.00631648415158943 ENSG00000142599 RERE
ENST00000400908 0.110842275200865 0.0535509509177127 -0.209310615405352 ENSG00000142599 RERE
ENST00000505225 0.281175189593725 0.167448864606247 0.116107812528549 ENSG00000142599 RERE
ENST00000464367 0.145744383453445 0.0744967569092153 0.228715081166907 ENSG00000142599 RERE
ENST00000488215 0.516334278774598 0.370666018316856 -0.0853341500203833 ENSG00000142599 RERE
ENST00000460659 0.455510475324599 0.312813715809892 -0.110615377108456 ENSG00000142599 RERE
ENST00000492766 0.426034709834455 0.286365673673414 -0.117448201508944 ENSG00000142599 RERE
ENST00000465125 0.412598333179981 0.274814785698502 -0.119695158306278 ENSG00000142599 RERE
ENST00000464972 0.359557144901825 0.229555589353031 -0.125437529214755 ENSG00000142599 RERE
ENST00000449895 0.833189996441838 0.741940043595741 0.0544310860338153 ENSG00000232912 RP5-1115A15.1
ENST00000444276 0.204753251015672 0.112793099836727 0.311071515230221 ENSG00000232912 RP5-1115A15.1
ENST00000480342 0.0578581789222089 0.0248688319122659 -0.309673199575699 ENSG00000142599 RERE
ENST00000507012 0.643355228057862 0.504393978010348 -0.082870466170901 ENSG00000142599 RERE
ENST00000408156 0.818110517276643 0.720577074891833 0.0363365575288577 ENSG00000221083 SNORA77
ENST00000605785 0.458167728508092 0.315213962305715 0.157356523757363 ENSG00000270282 RP5-1115A15.2
ENST00000469251 0.0451352137231912 0.0186130543845268 -0.326233979452977 ENSG00000142599 RERE
ENST00000514428 0.00749320622396766 0.00243139571274543 -0.40179076959329 ENSG00000142599 RERE
ENST00000468247 0.0073826632771338 0.00239156327364452 -0.399431716404356 ENSG00000142599 RERE
ENST00000437586 0.685623189196114 0.553213062376018 -0.119601237473749 ENSG00000234619 RPL7P11
ENST00000428803 0.0173476114747383 0.00624171309385764 -0.552952082586148 ENSG00000224315 RPL7P7
ENST00000410579 0.57087743240373 0.425551127144979 0.132326355445027 ENSG00000222511 Y_RNA
ENST00000445254 0.0339259348206652 0.0134183896398966 -0.501444179962879 ENSG00000226545 RP4-633I8.3
ENST00000433876 0.140081420271621 0.0709939293473896 -0.363007835681156 ENSG00000228423 RP4-633I8.4
ENST00000234590 2.62043419661536e-33 5.92947849588631e-35 -0.538263274404567 ENSG00000074800 ENO1
ENST00000464920 2.25849973590239e-35 4.66166361828123e-37 -0.552261802424362 ENSG00000074800 ENO1
ENST00000497492 1.45132234522008e-21 5.8686048244615e-23 -0.505655691106748 ENSG00000074800 ENO1
ENST00000486051 1.66693681169076e-18 8.09814646067245e-20 -0.502115727656939 ENSG00000074800 ENO1
ENST00000492343 1.00788995371899e-17 5.1383765734603e-19 -0.500065364459889 ENSG00000074800 ENO1
ENST00000489867 7.08325377881647e-14 4.82601744996265e-15 -0.473141737653442 ENSG00000074800 ENO1
ENST00000414948 0.000766341500709854 0.000193592116597957 -0.738211015927476 ENSG00000236269 ENO1-IT1
ENST00000442636 0.490068092346561 0.345137252991773 0.185775298811794 ENSG00000230679 ENO1-AS1
ENST00000377424 0.300947697993481 0.182459176786593 0.136882913579725 ENSG00000142583 SLC2A5
ENST00000536305 0.310711035314747 0.190108681559989 0.108511509775116 ENSG00000142583 SLC2A5
ENST00000535586 0.412255412744422 0.274483632322648 0.10854699094781 ENSG00000142583 SLC2A5
ENST00000377414 0.396558078983053 0.260817429635676 0.10085378410037 ENSG00000142583 SLC2A5
ENST00000484798 0.631635296935259 0.491166487204735 0.0613612357285716 ENSG00000142583 SLC2A5
ENST00000474145 0.631635296935259 0.491166487204735 0.0613612357285716 ENSG00000142583 SLC2A5
ENST00000479813 0.886640275908854 0.819787667725784 0.0211390641183211 ENSG00000142583 SLC2A5
ENST00000486632 0.814811468760359 0.716112769421074 -0.0419601724503649 ENSG00000142583 SLC2A5
ENST00000487835 0.814811468760359 0.716112769421074 -0.0419601724503649 ENSG00000142583 SLC2A5
ENST00000464985 0.793400469230227 0.687561355561868 -0.0439276886092447 ENSG00000142583 SLC2A5
ENST00000377411 0.803109965747759 0.700526675049197 0.0548841746827635 ENSG00000180758 GPR157
ENST00000414642 0.69836293774558 0.568054561402345 -0.0926996709717272 ENSG00000180758 GPR157
ENST00000465853 0.341219728778937 0.21452012355827 -0.250599658353924 ENSG00000180758 GPR157
ENST00000466131 0.964776749354529 0.940219804347857 -0.0136794300675456 ENSG00000180758 GPR157
ENST00000385130 0.549012089432022 0.403501398371347 0.161304167320618 ENSG00000207865 MIR34A
ENST00000437157 0.00095352439811818 0.000246362731706333 0.542544686604014 ENSG00000228526 RP3-510D11.1
ENST00000412639 0.004327053568733 0.00131789427594991 0.547882374689481 ENSG00000234546 RP3-510D11.2
ENST00000377403 8.40338838776513e-15 5.28618638964861e-16 0.551400007419711 ENSG00000049239 H6PD
ENST00000602477 6.01570246986171e-12 4.89606616176051e-13 0.558138727911818 ENSG00000049239 H6PD
ENST00000495451 5.22774137101974e-09 5.78021893476299e-10 0.554474426185176 ENSG00000049239 H6PD
ENST00000328089 0.734726504599628 0.612258433555435 0.0532079793655117 ENSG00000171621 SPSB1
ENST00000450402 0.772705662738532 0.660134823273282 0.0512312202156337 ENSG00000171621 SPSB1
ENST00000357898 0.620007412415114 0.478058015200147 0.102656678598453 ENSG00000171621 SPSB1
ENST00000377399 0.56572044245455 0.420467645713168 0.110376342185294 ENSG00000171621 SPSB1
ENST00000302692 5.2657756294473e-17 2.81305085702796e-18 -0.676285979477348 ENSG00000171612 SLC25A33
ENST00000435277 0.999886379947025 0.999040391352685 -0.000243251784350071 ENSG00000231181 RP13-15M17.1
ENST00000377376 6.44332226319367e-05 1.30098759647935e-05 -0.324486023386545 ENSG00000188807 TMEM201
ENST00000340381 7.30857709949291e-05 1.49036165596709e-05 -0.323791356315929 ENSG00000188807 TMEM201
ENST00000340305 7.5621690116008e-05 1.54633949165838e-05 -0.33896308423402 ENSG00000188807 TMEM201
ENST00000416541 0.00259281292938574 0.000746240252681439 -0.260848558652973 ENSG00000188807 TMEM201
ENST00000510900 0.967855669997544 0.945218815339085 0.0133079248008938 ENSG00000188807 TMEM201
ENST00000508400 0.53141821842613 0.385778111013143 -0.159705758302065 ENSG00000188807 TMEM201
ENST00000536656 5.75275964977283e-06 9.66597340459774e-07 -0.199527107645773 ENSG00000171608 PIK3CD
ENST00000377346 4.01391793532547e-06 6.57872164375558e-07 -0.200604657339009 ENSG00000171608 PIK3CD
ENST00000377320 0.256903531073101 0.149239976440856 -0.20986329977203 ENSG00000179840 C1orf200
ENST00000426570 0.371570482336607 0.239485926101846 -0.141206670989839 ENSG00000233268 RP11-558F24.2
ENST00000415330 0.303763882903058 0.184648721805082 -0.24011589879556 ENSG00000231789 RP11-558F24.4
ENST00000484851 0.000968314987593872 0.000250514437128298 -0.396700432749603 ENSG00000171608 PIK3CD
ENST00000361110 0.0352962176391932 0.0140465366372768 -0.120163129850226 ENSG00000171608 PIK3CD
ENST00000481137 0.410354929043146 0.272871076895586 -0.123587383219519 ENSG00000171608 PIK3CD
ENST00000479223 0.693180333256579 0.561907332296841 -0.0707535977691168 ENSG00000171608 PIK3CD
ENST00000543390 0.13142732780248 0.0657537471372375 -0.12092762023136 ENSG00000171608 PIK3CD
ENST00000377298 0.938053758728464 0.897662434548647 0.00616764869518474 ENSG00000171603 CLSTN1
ENST00000377288 0.938053758728464 0.897662434548647 0.00616764869518474 ENSG00000171603 CLSTN1
ENST00000477264 0.961238873822608 0.934712367356122 -0.00541179910195784 ENSG00000171603 CLSTN1
ENST00000435891 0.633143657478908 0.492750518163207 0.0391895838407238 ENSG00000171603 CLSTN1
ENST00000361311 0.931946096916122 0.88822386610547 0.00673912333151205 ENSG00000171603 CLSTN1
ENST00000464286 0.783781185775653 0.674387916194 0.0352316451212797 ENSG00000171603 CLSTN1
ENST00000603781 0.0885119858213498 0.0410093672099928 0.272074482328589 ENSG00000271264 RP11-558F24.6
ENST00000377263 4.28704728808995e-05 8.38278058857494e-06 -0.372301408795639 ENSG00000178585 CTNNBIP1
ENST00000454104 0.0643232608104011 0.028129903920554 -0.290799942391215 ENSG00000223989 RP11-84A14.5
ENST00000537447 0.0598099872907197 0.0258364458075609 -0.264090406394767 ENSG00000178585 CTNNBIP1
ENST00000400904 0.000187211264827577 4.14999070529521e-05 -0.361109376107314 ENSG00000178585 CTNNBIP1
ENST00000377258 0.0016448185008703 0.00044932143061284 -0.383602082595075 ENSG00000178585 CTNNBIP1
ENST00000377256 0.0285365435237585 0.0110017936580719 -0.311934256910531 ENSG00000178585 CTNNBIP1
ENST00000488540 0.00163656742070991 0.000446852772889567 -0.245019533064209 ENSG00000162441 LZIC
ENST00000377223 0.004166754878086 0.0012634422187673 -0.211864213188692 ENSG00000162441 LZIC
ENST00000400903 0.00276739330014912 0.000802953719900023 -0.228543216768078 ENSG00000162441 LZIC
ENST00000541052 0.00478797340527842 0.00147598849601219 -0.210249379400312 ENSG00000162441 LZIC
ENST00000377213 0.0029628318329055 0.000866169750097378 -0.22394791206994 ENSG00000162441 LZIC
ENST00000471853 0.273496667745346 0.161610137902546 -0.190653585528449 ENSG00000162441 LZIC
ENST00000445884 8.48345687281661e-05 1.75253432302668e-05 -0.534532551837219 ENSG00000228150 RP11-84A14.4
ENST00000403197 9.8160147265815e-10 1.00157897185246e-10 -0.56206023769286 ENSG00000173614 NMNAT1
ENST00000377205 1.43452368329834e-09 1.49147483899107e-10 -0.47177126017467 ENSG00000173614 NMNAT1
ENST00000462686 8.96849900290692e-10 9.0998497756872e-11 -0.498839029167378 ENSG00000173614 NMNAT1
ENST00000492735 9.83051591750752e-10 1.00312308004081e-10 -0.610750284279069 ENSG00000173614 NMNAT1
ENST00000365545 0.790552092794218 0.683692981770875 -0.0749867666578927 ENSG00000202415 RN7SKP269
ENST00000578045 0.404355364806666 0.267529022181013 0.154584063617371 ENSG00000265521 MIR5697
ENST00000496751 0.0346949688753178 0.0137644820015493 -0.261963287694507 ENSG00000173614 NMNAT1
ENST00000413148 0.159836670968338 0.083319662190648 -0.225040190115134 ENSG00000241326 RP11-807G9.2
ENST00000315901 0.406886697613814 0.269748211141471 -0.209032275105791 ENSG00000162444 RBP7
ENST00000294435 0.406886697613814 0.269748211141471 -0.209032275105791 ENSG00000162444 RBP7
ENST00000253251 2.80072513260462e-14 1.84061244916593e-15 0.418652422299256 ENSG00000130939 UBE4B
ENST00000377157 8.6497364311556e-15 5.44852779190371e-16 0.414202359149803 ENSG00000130939 UBE4B
ENST00000377153 4.0945698404107e-05 7.97472577088785e-06 0.359150824769004 ENSG00000130939 UBE4B
ENST00000343090 1.46179299017573e-13 1.02290131059081e-14 0.416015892359113 ENSG00000130939 UBE4B
ENST00000456484 0.258678111205235 0.150579852714346 0.223031114537364 ENSG00000224340 RP11-496H15.2
ENST00000416729 0.417758241530811 0.279237253608971 0.208108219383113 ENSG00000233623 PGAM1P11
ENST00000462658 0.313107107121674 0.191975172253329 0.148926497668907 ENSG00000130939 UBE4B
ENST00000475795 2.22969870234067e-08 2.64740800359902e-09 0.446516710301626 ENSG00000130939 UBE4B
ENST00000470736 2.71037376322927e-08 3.25279694094914e-09 0.472076980512473 ENSG00000130939 UBE4B
ENST00000466379 7.70043926412272e-08 9.80920011463408e-09 0.460564552597928 ENSG00000130939 UBE4B
ENST00000488228 2.22919602436123e-07 3.01277084733007e-08 0.463428472539352 ENSG00000130939 UBE4B
ENST00000364876 0.477396632390435 0.33321669357297 -0.163167213347424 ENSG00000201746 RNU6-828P
ENST00000487244 0.0150194062571266 0.00531329215692995 0.260693714015152 ENSG00000130939 UBE4B
ENST00000465408 0.336694642808334 0.210882715046416 0.153726969748279 ENSG00000130939 UBE4B
ENST00000377093 0.0235151803095435 0.00882804413898064 0.123868571817969 ENSG00000054523 KIF1B
ENST00000263934 0.000363716893441756 8.56482230596743e-05 0.194880640269502 ENSG00000054523 KIF1B
ENST00000377086 7.94215054094986e-05 1.63034248480424e-05 0.200439129350148 ENSG00000054523 KIF1B
ENST00000577266 0.439515272521766 0.298315294305751 0.0973101168377727 ENSG00000264881 MIR1273D
ENST00000377083 0.013682082179333 0.00478348357722881 0.136384271838093 ENSG00000054523 KIF1B
ENST00000377081 1.07685917357999e-05 1.89306908573426e-06 0.216618827954979 ENSG00000054523 KIF1B
ENST00000495136 0.963594856095315 0.938446599343255 0.0116237208952096 ENSG00000054523 KIF1B
ENST00000497835 0.144287866680411 0.0735830234681397 0.170797378649952 ENSG00000054523 KIF1B
ENST00000362692 0.875576710215072 0.803097723551568 0.0279641616139099 ENSG00000199562 RNU6-37P
ENST00000584329 0.88467928404537 0.817017133342247 -0.0449571237277822 ENSG00000264501 RN7SL731P
ENST00000465635 0.0333700773626678 0.0131699165402599 0.288151110790772 ENSG00000054523 KIF1B
ENST00000483340 0.0445484509119778 0.018337773601413 0.273456538525409 ENSG00000054523 KIF1B
ENST00000470616 0.00145978998841027 0.000393453073673199 0.522886174240046 ENSG00000054523 KIF1B
ENST00000579866 0.991177967374197 0.983890419895553 0.002510620836335 ENSG00000265945 RN7SL721P
ENST00000491493 2.5613698679314e-11 2.21148661293584e-12 -0.395849186840602 ENSG00000142657 PGD
ENST00000487775 0.0186923538009766 0.00679653969491588 -0.249611871103198 ENSG00000142657 PGD
ENST00000541529 2.89622091571634e-15 1.75349520046814e-16 -0.397781008225218 ENSG00000142657 PGD
ENST00000477958 1.20563942620188e-07 1.57541988025081e-08 -0.36765371964142 ENSG00000142657 PGD
ENST00000270776 6.61010227866629e-17 3.55331962168528e-18 -0.412332868698683 ENSG00000142657 PGD
ENST00000483936 9.51515566407018e-12 7.880254125169e-13 -0.369012790861985 ENSG00000142657 PGD
ENST00000538557 3.76127086288988e-17 1.98786101996935e-18 -0.416644815993829 ENSG00000142657 PGD
ENST00000465632 1.73366275616628e-08 2.03183769536589e-09 -0.372600207637185 ENSG00000142657 PGD
ENST00000460189 2.62202986932226e-11 2.26506427022526e-12 -0.385531623656452 ENSG00000142657 PGD
ENST00000493288 2.84106100566848e-05 5.37496013619388e-06 -0.360634313331554 ENSG00000142657 PGD
ENST00000498356 3.90567623778187e-07 5.47092337425852e-08 -0.359639546382946 ENSG00000142657 PGD
ENST00000496718 2.24278945684817e-06 3.52554552213136e-07 -0.378108840643287 ENSG00000142657 PGD
ENST00000607572 0.367884963110524 0.236356322656407 -0.233316010415517 ENSG00000271989 RP4-736L20.3
ENST00000400900 0.309529550011942 0.189102614355403 -0.123964359241373 ENSG00000251503 APITD1-CORT
ENST00000602296 0.309529550011942 0.189102614355403 -0.123964359241373 ENSG00000175279 APITD1
ENST00000602787 0.309529550011942 0.189102614355403 -0.123964359241373 ENSG00000175279 APITD1
ENST00000470413 0.351966591322764 0.223319774626462 -0.115960598087241 ENSG00000251503 APITD1-CORT
ENST00000309048 0.408968805714204 0.271584556722159 -0.108594676301878 ENSG00000175279 APITD1
ENST00000602486 0.629004648549193 0.488349395362364 -0.0962013519274941 ENSG00000175279 APITD1
ENST00000477755 0.897656505615931 0.835637094004512 -0.0216607383002032 ENSG00000175279 APITD1
ENST00000462462 0.139254935722247 0.0704946887119849 -0.192168767405517 ENSG00000175279 APITD1
ENST00000465026 0.125932585332703 0.06246534417911 -0.190357642651218 ENSG00000251503 APITD1-CORT
ENST00000602446 0.433773371096884 0.293214216528175 -0.126155227761184 ENSG00000251503 APITD1-CORT
ENST00000464507 0.382511510539788 0.248748942977628 -0.156732407944859 ENSG00000175279 APITD1
ENST00000377049 0.74431800419868 0.624450197692723 -0.0994306760884494 ENSG00000241563 CORT
ENST00000320498 0.686599796726447 0.554289272956584 -0.120504690849198 ENSG00000241563 CORT
ENST00000377038 6.79631996808129e-08 8.59463656427787e-09 -0.330485114776044 ENSG00000160049 DFFA
ENST00000424487 0.0288306750630476 0.0111331293001895 -0.326579150291601 ENSG00000203469 RP5-1113E3.3
ENST00000476658 1.80523446802282e-05 3.29594678759018e-06 -0.326807245835094 ENSG00000160049 DFFA
ENST00000377036 4.41668170862826e-05 8.65799044432443e-06 -0.326176993542396 ENSG00000160049 DFFA
ENST00000472851 9.17213575129081e-07 1.35734879650268e-07 -0.452242317769151 ENSG00000142655 PEX14
ENST00000356607 0.00124878037914433 0.000331395665426346 -0.286288130681316 ENSG00000142655 PEX14
ENST00000538836 0.00156657284572984 0.000425521902005389 -0.282156577754824 ENSG00000142655 PEX14
ENST00000491661 0.00643972554444951 0.00205385122059165 -0.289143203340511 ENSG00000142655 PEX14
ENST00000492696 0.987160824008875 0.977241709451326 0.00568044252370644 ENSG00000142655 PEX14
ENST00000461850 0.946292917820719 0.911047021601584 -0.0177787548318983 ENSG00000243267 RN7SL614P
ENST00000377022 0.299041789405383 0.180948653578626 -0.272945200218432 ENSG00000130940 CASZ1
ENST00000606802 0.440227667452219 0.298948755134444 -0.16513312913889 ENSG00000272078 RP4-734G22.3
ENST00000344008 0.295882693316794 0.178538514798895 -0.274387022824624 ENSG00000130940 CASZ1
ENST00000496432 0.395503165316857 0.259895335601119 -0.220152426682406 ENSG00000130940 CASZ1
ENST00000492173 0.126197533960134 0.0626323558197075 -0.192880366947283 ENSG00000130940 CASZ1
ENST00000478728 0.900141509745129 0.839703850217094 -0.0361998871888115 ENSG00000130940 CASZ1
ENST00000476357 0.209766475627907 0.116154607038649 -0.224570778889924 ENSG00000175262 C1orf127
ENST00000418570 0.0174279479427621 0.00627541921896307 -0.524814464424217 ENSG00000175262 C1orf127
ENST00000377004 0.0200824446566792 0.00737073281787608 -0.519935553443812 ENSG00000175262 C1orf127
ENST00000377008 0.0200824446566792 0.00737073281787608 -0.519935553443812 ENSG00000175262 C1orf127
ENST00000520253 0.0112291878907368 0.00383112342802278 -0.558019473084849 ENSG00000175262 C1orf127
ENST00000473118 0.20148497582193 0.110561885635357 -0.115712377644094 ENSG00000120948 TARDBP
ENST00000240185 0.122383893386683 0.0603406928552218 -0.12149154947245 ENSG00000120948 TARDBP
ENST00000476201 0.122891375736797 0.0606449074910413 -0.139690380247647 ENSG00000120948 TARDBP
ENST00000472476 0.119305299828723 0.0585215473747795 -0.139251481492257 ENSG00000120948 TARDBP
ENST00000439080 0.245286992597912 0.140831642552346 -0.096738240049441 ENSG00000120948 TARDBP
ENST00000473869 0.122744658594869 0.0605555987515162 -0.125053930349364 ENSG00000120948 TARDBP
ENST00000315091 0.125622108638433 0.0622915665645119 -0.121481127132818 ENSG00000120948 TARDBP
ENST00000477447 0.167370662934821 0.0881032267036332 -0.12102006059197 ENSG00000120948 TARDBP
ENST00000496840 0.0265566846829722 0.010130302171366 -0.224448963169595 ENSG00000120948 TARDBP
ENST00000480464 0.433647699040733 0.293095524842409 -0.164280872370898 ENSG00000120948 TARDBP
ENST00000400897 0.215755617828537 0.120239390105878 0.24203947514631 ENSG00000009724 MASP2
ENST00000607145 0.558422288715966 0.413102179122524 0.16685983287667 ENSG00000271895 RP4-635E18.8
ENST00000475189 0.00969055546588105 0.00324840522411876 -0.363149512044185 ENSG00000116649 SRM
ENST00000376957 0.000792598004904845 0.000200911198446631 -0.304839923489323 ENSG00000116649 SRM
ENST00000490101 0.00781198624160444 0.00254720748762108 -0.337232257319111 ENSG00000116649 SRM
ENST00000465788 0.00136197932875801 0.000364428425141256 -0.31260338472555 ENSG00000116649 SRM
ENST00000459997 0.00296651329609933 0.000867382205592738 -0.285754611174735 ENSG00000116649 SRM
ENST00000487300 0.00495061569928322 0.00153167861744894 -0.303272697593895 ENSG00000116649 SRM
ENST00000304457 0.861323628546182 0.782556188032369 0.0147496282797234 ENSG00000171824 EXOSC10
ENST00000376936 0.861323628546182 0.782556188032369 0.0147496282797234 ENSG00000171824 EXOSC10
ENST00000474216 0.554505113174866 0.409182418347518 0.0588339217231986 ENSG00000171824 EXOSC10
ENST00000544779 0.861323628546182 0.782556188032369 0.0147496282797234 ENSG00000171824 EXOSC10
ENST00000490565 0.705344727290846 0.576393682615572 0.0799874941801944 ENSG00000171824 EXOSC10
ENST00000452378 0.532012475702588 0.386338612928141 0.086947920984719 ENSG00000226849 RP4-635E18.7
ENST00000469634 0.578803160568143 0.433945775029245 0.0827014558539324 ENSG00000171824 EXOSC10
ENST00000478271 0.612831391847888 0.470117287163261 0.0786529406244466 ENSG00000171824 EXOSC10
ENST00000470611 0.939676318821885 0.900331621802634 0.0110514605311752 ENSG00000171824 EXOSC10
ENST00000498576 0.67051313858317 0.535774594898889 0.0706859335177384 ENSG00000171824 EXOSC10
ENST00000472078 0.233621868902911 0.132683038769313 0.178693129868483 ENSG00000171824 EXOSC10
ENST00000485606 0.750595535220831 0.63225474136924 -0.0573392404957411 ENSG00000171824 EXOSC10
ENST00000460196 0.944301089206713 0.907939176827427 0.0110708674664619 ENSG00000171824 EXOSC10
ENST00000447600 0.553941850749071 0.408654468433636 -0.144399847108319 ENSG00000230337 RP4-635E18.6
ENST00000435388 0.556279022924775 0.411005869679838 -0.143976491263141 ENSG00000230337 RP4-635E18.6
ENST00000376838 0.00493066493119524 0.00152492391248979 0.219657893335083 ENSG00000198793 MTOR
ENST00000361445 0.000991449575451604 0.000257052357018908 0.172836420397963 ENSG00000198793 MTOR
ENST00000473471 0.0903161795767069 0.0419975240519546 0.211820808518921 ENSG00000198793 MTOR
ENST00000490931 0.0228791735297106 0.00855551168202249 0.258450508141162 ENSG00000198793 MTOR
ENST00000455339 0.00032074650658685 7.46270443745987e-05 0.438336650490988 ENSG00000198793 MTOR
ENST00000495435 0.455524186681564 0.312829107221102 0.110345989824058 ENSG00000198793 MTOR
ENST00000476768 0.474592334908922 0.330602538899183 0.147052150503185 ENSG00000198793 MTOR
ENST00000445982 0.933065253451676 0.889939128840619 -0.0168983993003471 ENSG00000225602 MTOR-AS1
ENST00000420480 0.923059909321568 0.874336013985397 -0.0194498963373715 ENSG00000225602 MTOR-AS1
ENST00000607349 0.608008456009465 0.464778022955429 0.0645505380038871 ENSG00000271794 snoU13
ENST00000376819 0.157123863952016 0.0815953365392432 0.332572194864487 ENSG00000171819 ANGPTL7
ENST00000476934 0.833228864055978 0.742034769238725 0.0653301351814213 ENSG00000171819 ANGPTL7
ENST00000384720 0.956146841067448 0.926590805584682 -0.00952625868768977 ENSG00000207451 RNU6-291P
ENST00000376810 0.23883181606015 0.136277950858881 0.150227243019059 ENSG00000120942 UBIAD1
ENST00000376804 0.32727002655194 0.203363461310211 0.126705746143541 ENSG00000120942 UBIAD1
ENST00000486588 0.319507040993281 0.197078381977139 0.133333980410804 ENSG00000120942 UBIAD1
ENST00000483738 0.310018229311892 0.189533549787191 0.135337560348279 ENSG00000120942 UBIAD1
ENST00000433562 0.422375984839259 0.283226995800984 0.160164839518929 ENSG00000238199 UBE2V2P3
ENST00000294484 0.808758185694797 0.707888189832268 -0.0485282888193748 ENSG00000204624 PTCHD2
ENST00000389575 0.808758185694797 0.707888189832268 -0.0485282888193748 ENSG00000204624 PTCHD2
ENST00000354287 0.000527395628791088 0.000128660499733611 -0.668660721673531 ENSG00000116661 FBXO2
ENST00000471501 0.0149097786912533 0.00526893607065613 -0.537571910474187 ENSG00000116661 FBXO2
ENST00000466919 0.00245312328983623 0.000701439412749645 -0.642212920672629 ENSG00000116661 FBXO2
ENST00000465901 0.183578263462356 0.0986407921444642 -0.298744162811851 ENSG00000116661 FBXO2
ENST00000475961 0.290468611816366 0.174326509052088 -0.269166354191182 ENSG00000116661 FBXO2
ENST00000251546 0.290936855719923 0.174680039918888 -0.122065862158999 ENSG00000132879 FBXO44
ENST00000425796 0.134609802347638 0.067659376802267 -0.207225433204986 ENSG00000132879 FBXO44
ENST00000376770 0.236719009823903 0.134822411774864 -0.13015893693226 ENSG00000132879 FBXO44
ENST00000376768 0.20506823842749 0.11299217300829 -0.161090797052743 ENSG00000132879 FBXO44
ENST00000251547 0.236719009823903 0.134822411774864 -0.13015893693226 ENSG00000132879 FBXO44
ENST00000376760 0.164659981019323 0.0863350639984175 -0.181566448024996 ENSG00000132879 FBXO44
ENST00000376762 0.354256090444845 0.225172083015344 -0.10828925985092 ENSG00000132879 FBXO44
ENST00000475435 0.153362741451673 0.079231532945784 -0.167490018196409 ENSG00000132879 FBXO44
ENST00000471895 0.529530798961452 0.383803639683552 -0.0880051254876029 ENSG00000132879 FBXO44
ENST00000376753 0.838870040451217 0.750068119688805 0.0547813810683212 ENSG00000116663 FBXO6
ENST00000474239 0.898747654361005 0.837360219227399 0.0383113270321708 ENSG00000116663 FBXO6
ENST00000449067 0.92818089780714 0.882632356303779 0.0260035674259991 ENSG00000116663 FBXO6
ENST00000235310 0.00250329672720926 0.000717362056085757 -0.291900503236803 ENSG00000116670 MAD2L2
ENST00000376692 0.00226646728970746 0.000642017326865326 -0.295681339203651 ENSG00000116670 MAD2L2
ENST00000376672 0.00245523601953237 0.000702098047862262 -0.291929258993051 ENSG00000116670 MAD2L2
ENST00000376669 0.00249437496408232 0.000714658132946854 -0.29483952307896 ENSG00000116670 MAD2L2
ENST00000376667 0.00252402441805765 0.000724030327534281 -0.289052154371105 ENSG00000116670 MAD2L2
ENST00000445656 0.00425914440199533 0.00129445554229846 -0.290215205926193 ENSG00000116670 MAD2L2
ENST00000456915 0.00425914440199533 0.00129445554229846 -0.290215205926193 ENSG00000116670 MAD2L2
ENST00000376664 0.0088436436436053 0.00292999675348159 -0.274423439302091 ENSG00000116670 MAD2L2
ENST00000376655 0.00711120440247688 0.00229226234377623 -0.286966852176065 ENSG00000116670 MAD2L2
ENST00000294485 0.904893485058297 0.846546381412209 0.0294323290632318 ENSG00000162490 DRAXIN
ENST00000376637 0.160314475980713 0.0836076367843953 -0.183279812664913 ENSG00000177674 AGTRAP
ENST00000476512 0.207032571560308 0.114314862031627 -0.168334139193851 ENSG00000177674 AGTRAP
ENST00000400895 0.197771995060293 0.108066550010612 -0.171378237779995 ENSG00000177674 AGTRAP
ENST00000494437 0.589951172038098 0.445801677635327 -0.09802310584114 ENSG00000177674 AGTRAP
ENST00000491346 0.107391021166476 0.0515588471563424 -0.206564699796534 ENSG00000177674 AGTRAP
ENST00000376629 0.156316478078851 0.0810724436282773 -0.184728970045067 ENSG00000177674 AGTRAP
ENST00000376627 0.162427114979887 0.0849182299262253 -0.182301465744563 ENSG00000177674 AGTRAP
ENST00000314340 0.156316478078851 0.0810724436282773 -0.184728970045067 ENSG00000177674 AGTRAP
ENST00000452018 0.100935546698557 0.0478630726042943 -0.207857593997062 ENSG00000177674 AGTRAP
ENST00000510878 0.15498772044808 0.0802257923713519 -0.185234986519518 ENSG00000177674 AGTRAP
ENST00000476309 0.0624387549840285 0.0271829132833653 -0.259297418656943 ENSG00000177674 AGTRAP
ENST00000514733 0.0455862935823495 0.0188301677315274 -0.276105562549927 ENSG00000177674 AGTRAP
ENST00000513739 0.146558652666254 0.0750099801017102 -0.215152305465501 ENSG00000177674 AGTRAP
ENST00000471765 0.107188070550937 0.0514466462568752 -0.254244024523087 ENSG00000177674 AGTRAP
ENST00000433342 0.0117349972628537 0.00402509013004911 0.342896668450083 ENSG00000215910 C1orf167
ENST00000312793 0.0116851810234309 0.00400631712317304 0.342970542358445 ENSG00000215910 C1orf167
ENST00000444493 0.0115463872192125 0.00395130946073333 0.344020972648239 ENSG00000215910 C1orf167
ENST00000449278 0.0115463872192125 0.00395130946073333 0.344020972648239 ENSG00000215910 C1orf167
ENST00000475041 0.00280844179998546 0.000815895381220566 0.546148750264272 ENSG00000215910 C1orf167
ENST00000376592 0.000528366503084733 0.000128929168067274 0.32307844978407 ENSG00000177000 MTHFR
ENST00000376583 0.000114925263348174 2.43950574419402e-05 0.343702546077242 ENSG00000177000 MTHFR
ENST00000376590 0.000211499950536079 4.73890173625343e-05 0.326747699970726 ENSG00000177000 MTHFR
ENST00000482358 0.173051896480312 0.091765731800542 0.232918916676805 ENSG00000215910 C1orf167
ENST00000376585 0.000773379038966402 0.000195598189257895 0.318768598570797 ENSG00000177000 MTHFR
ENST00000418034 0.0118176609944702 0.00405693162528 0.414572499730371 ENSG00000177000 MTHFR
ENST00000413656 0.00478925217680227 0.00147644552635152 0.543411569647769 ENSG00000177000 MTHFR
ENST00000423400 0.00485746784648406 0.00149951424984072 0.536847406279173 ENSG00000177000 MTHFR
ENST00000431243 0.00485746784648406 0.00149951424984072 0.536847406279173 ENSG00000177000 MTHFR
ENST00000376486 0.144776686724128 0.0738891242088539 0.236316355685479 ENSG00000177000 MTHFR
ENST00000312413 0.166691030750667 0.0876612876007214 -0.118512748324628 ENSG00000011021 CLCN6
ENST00000346436 0.1668714993338 0.0877693280911635 -0.118502726151453 ENSG00000011021 CLCN6
ENST00000376497 0.0163028506792337 0.0058205754473039 -0.280835917136309 ENSG00000011021 CLCN6
ENST00000376487 0.0837699190062908 0.0384056950583322 -0.148649998385394 ENSG00000011021 CLCN6
ENST00000376496 0.0587859228428759 0.0253165765692647 -0.160910431127557 ENSG00000011021 CLCN6
ENST00000376491 0.0172065878116138 0.0061838784207086 -0.21878533727411 ENSG00000011021 CLCN6
ENST00000376492 0.00742158279198842 0.00240477253879596 -0.228552418731835 ENSG00000011021 CLCN6
ENST00000376490 0.0172065878116138 0.0061838784207086 -0.21878533727411 ENSG00000011021 CLCN6
ENST00000494028 0.469468857744399 0.325654048836177 -0.118101650687231 ENSG00000011021 CLCN6
ENST00000446542 0.295339618947558 0.178117016110184 -0.138762618473309 ENSG00000242349 NPPA-AS1
ENST00000400892 0.0256842938367586 0.00975456350959558 -0.457416875926806 ENSG00000242349 NPPA-AS1
ENST00000376480 0.151815142164238 0.0782669405152304 -0.342520839805308 ENSG00000175206 NPPA
ENST00000376476 0.205096479108084 0.113009994385097 -0.306992545352088 ENSG00000175206 NPPA
ENST00000376572 0.00947485809174343 0.00316679017496736 -0.233221547366165 ENSG00000116685 KIAA2013
ENST00000376576 0.0114068212978056 0.00389868538536173 -0.243746274852262 ENSG00000116685 KIAA2013
ENST00000485046 0.237397147339613 0.135288051434371 0.10793970741906 ENSG00000083444 PLOD1
ENST00000449038 0.274223774635802 0.162181365190235 0.120857580337724 ENSG00000083444 PLOD1
ENST00000358133 0.224707970990653 0.126442908663521 0.125843362039354 ENSG00000083444 PLOD1
ENST00000376369 0.0447112856385791 0.0184174121826055 0.13345954105324 ENSG00000083444 PLOD1
ENST00000429000 0.314869337221422 0.193353378576553 0.095985994079542 ENSG00000083444 PLOD1
ENST00000196061 0.0337926654331804 0.0133599683012143 0.138913628796697 ENSG00000083444 PLOD1
ENST00000465920 0.270310591138583 0.159230555608292 0.138437591960118 ENSG00000083444 PLOD1
ENST00000491536 0.0418136261032737 0.0170633776654593 0.166542150479563 ENSG00000083444 PLOD1
ENST00000470133 0.502838272199328 0.35745030435389 0.0916540539173123 ENSG00000083444 PLOD1
ENST00000481933 0.0359718627217751 0.0143621319454396 0.201158954222276 ENSG00000083444 PLOD1
ENST00000444836 0.366172307089897 0.234938796766336 -0.0622888298667832 ENSG00000116688 MFN2
ENST00000490079 0.814424468140156 0.715555975411853 -0.0269316385613857 ENSG00000116688 MFN2
ENST00000235329 0.365983583478698 0.234755471656488 -0.0622908420377712 ENSG00000116688 MFN2
ENST00000484391 0.656623404126943 0.519507989377564 -0.0460555031138224 ENSG00000116688 MFN2
ENST00000497302 0.459218722111552 0.316206172942085 -0.0686427417444066 ENSG00000116688 MFN2
ENST00000412236 0.280156192246781 0.166660107674336 -0.0980044031350194 ENSG00000116688 MFN2
ENST00000478749 0.831888857936537 0.739983427497161 -0.0288823811892415 ENSG00000116691 MIIP
ENST00000235332 0.635067457771423 0.494965087161586 -0.0565971414174673 ENSG00000116691 MIIP
ENST00000436478 0.635067457771423 0.494965087161586 -0.0565971414174673 ENSG00000116691 MIIP
ENST00000466860 0.0981877770381191 0.0463314778360592 -0.18531341860328 ENSG00000116691 MIIP
ENST00000498685 0.0595750024949802 0.0257200900144266 -0.214647813389224 ENSG00000116691 MIIP
ENST00000365591 0.134736509138794 0.0677451565950661 -0.369455271650415 ENSG00000202461 Y_RNA
ENST00000492256 0.841035870821451 0.75296011067547 -0.0497465281640325 ENSG00000116691 MIIP
ENST00000460823 0.499378462514353 0.353888675839941 -0.118733103251186 ENSG00000116691 MIIP
ENST00000478299 0.403693812226249 0.266977473646081 -0.203509267117321 ENSG00000116691 MIIP
ENST00000536782 0.0374356203412791 0.0150275778192504 -0.483063245786987 ENSG00000028137 TNFRSF1B
ENST00000376259 1.49740496547677e-06 2.29619052600542e-07 -0.875087798763974 ENSG00000028137 TNFRSF1B
ENST00000492361 1.49740496547677e-06 2.29619052600542e-07 -0.875087798763974 ENSG00000028137 TNFRSF1B
ENST00000489921 0.176275891815883 0.0938739763990543 -0.326041608260104 ENSG00000028137 TNFRSF1B
ENST00000356315 0.716987143659844 0.590210487688875 0.0262395335984474 ENSG00000048707 VPS13D
ENST00000358136 0.716987143659844 0.590210487688875 0.0262395335984474 ENSG00000048707 VPS13D
ENST00000476169 0.511494735646075 0.365903568130689 0.130026982401824 ENSG00000048707 VPS13D
ENST00000489961 0.916907079566663 0.864573112461029 -0.021010498333873 ENSG00000048707 VPS13D
ENST00000011700 0.730508741746698 0.606894283948848 0.0284725585810199 ENSG00000048707 VPS13D
ENST00000460333 0.403622156194917 0.266924790342392 0.0646007180040477 ENSG00000048707 VPS13D
ENST00000487188 0.280157977774605 0.166663007353293 0.121924920095461 ENSG00000048707 VPS13D
ENST00000469054 0.86331720474899 0.785545216008952 -0.0396412054384392 ENSG00000048707 VPS13D
ENST00000496628 0.459142357411809 0.316129964215335 -0.0719870213591744 ENSG00000048707 VPS13D
ENST00000466732 0.898604970859335 0.837168343810611 0.0379232916413578 ENSG00000048707 VPS13D
ENST00000476045 0.134157251279065 0.0673870341251282 0.280052463950869 ENSG00000048707 VPS13D
ENST00000481484 0.187133383419207 0.100947479691209 0.261537093460754 ENSG00000048707 VPS13D
ENST00000543766 0.192022444315563 0.104207002598031 -0.131897737577592 ENSG00000048707 VPS13D
ENST00000471923 0.289743858158102 0.173787023321114 -0.121649523124311 ENSG00000048707 VPS13D
ENST00000543710 0.768469155808758 0.654724998887694 -0.0434451473340529 ENSG00000048707 VPS13D
ENST00000473099 0.891675141695253 0.827034840682404 0.0325882616117797 ENSG00000048707 VPS13D
ENST00000459326 0.251026847851548 0.144975096648588 -0.204063410902188 ENSG00000239149 SNORA59A
ENST00000376223 0.534270731228922 0.388679355120654 0.152713004290233 ENSG00000162496 DHRS3
ENST00000464917 0.577295799324031 0.432403586067019 0.143378125689223 ENSG00000162496 DHRS3
ENST00000430996 0.117008346932275 0.0571623152633062 0.387978916101366 ENSG00000162496 DHRS3
ENST00000482265 0.351927867639484 0.223279047220071 0.232088992848813 ENSG00000162496 DHRS3
ENST00000606790 0.861611808162462 0.782946024931505 0.0458719190967575 ENSG00000272482 RP11-474O21.5
ENST00000484063 0.644414636558771 0.505554434223172 -0.09903055537713 ENSG00000116731 PRDM2
ENST00000376048 6.47024698763631e-05 1.30689084346939e-05 -0.192253451315344 ENSG00000116731 PRDM2
ENST00000311066 2.7610809323745e-05 5.20988393183326e-06 -0.205324043709311 ENSG00000116731 PRDM2
ENST00000235372 6.12047542262283e-05 1.23098361504279e-05 -0.195426904448453 ENSG00000116731 PRDM2
ENST00000491134 4.10645925377504e-06 6.74079778195103e-07 -0.236784531358858 ENSG00000116731 PRDM2
ENST00000502727 0.00150362787718362 0.000406452014732668 -0.279557797820201 ENSG00000116731 PRDM2
ENST00000502724 0.00435469389374922 0.00132722668215832 -0.261738630770452 ENSG00000116731 PRDM2
ENST00000413440 8.12738535142251e-05 1.67183185067368e-05 -0.210634217776623 ENSG00000116731 PRDM2
ENST00000343137 4.34729285859062e-05 8.51113302084582e-06 -0.21780487673075 ENSG00000116731 PRDM2
ENST00000491815 0.00142725282796164 0.000383719235447511 -0.283589623151402 ENSG00000116731 PRDM2
ENST00000503842 8.07364740722199e-05 1.65940097726141e-05 -0.204110777413004 ENSG00000116731 PRDM2
ENST00000407521 0.000379909170495819 8.98518757501694e-05 -0.30220434097942 ENSG00000116731 PRDM2
ENST00000505823 9.29773171076857e-05 1.93824961922953e-05 -0.202775869099428 ENSG00000116731 PRDM2
ENST00000487453 0.0417325818629696 0.017024556964543 -0.283462158846702 ENSG00000116731 PRDM2
ENST00000449215 0.12331483372435 0.0609024049757886 -0.195734809206697 ENSG00000231606 RP11-344F13.1
ENST00000447908 0.208969086695135 0.115584231467624 -0.184800133966944 ENSG00000234593 RP4-704D23.1
ENST00000491547 1.60029181025629e-08 1.86828587317662e-09 -0.553387900802059 ENSG00000189337 KAZN
ENST00000376030 6.10077757842768e-08 7.66743622933692e-09 -0.460970874939086 ENSG00000189337 KAZN
ENST00000503743 4.38630254602899e-08 5.40538205233517e-09 -0.571843505338012 ENSG00000189337 KAZN
ENST00000422387 1.75541401378326e-07 2.33894781756097e-08 -0.459817561943795 ENSG00000189337 KAZN
ENST00000361144 3.58791159583454e-09 3.89550158576392e-10 -0.489153191434305 ENSG00000189337 KAZN
ENST00000376028 1.89760841157167e-08 2.23468416311525e-09 -0.68858538398595 ENSG00000189337 KAZN
ENST00000400798 1.4168125534159e-08 1.64367243041579e-09 -0.491025703858325 ENSG00000189337 KAZN
ENST00000400797 4.04331430408989e-10 3.95402390510604e-11 -0.657762800772992 ENSG00000189337 KAZN
ENST00000404665 0.790789334203255 0.684017447605446 0.0815490782669892 ENSG00000175147 TMEM51-AS1
ENST00000310916 0.790789334203255 0.684017447605446 0.0815490782669892 ENSG00000175147 TMEM51-AS1
ENST00000428417 9.35842357391411e-12 7.74615526656891e-13 -0.673291309130333 ENSG00000171729 TMEM51
ENST00000376014 9.48829299779151e-12 7.85738470555042e-13 -0.673524130207113 ENSG00000171729 TMEM51
ENST00000451326 2.38414239016348e-10 2.26659827670379e-11 -0.66045920298138 ENSG00000171729 TMEM51
ENST00000400796 8.53944176614645e-12 7.04754443541362e-13 -0.673546626928974 ENSG00000171729 TMEM51
ENST00000434578 8.53944176614645e-12 7.04754443541362e-13 -0.673546626928974 ENSG00000171729 TMEM51
ENST00000376008 8.39545825474115e-12 6.92100682795894e-13 -0.673318646601936 ENSG00000171729 TMEM51
ENST00000424792 0.0271690619046567 0.0103995386067527 -0.429678216760915 ENSG00000204464 C1orf195
ENST00000376005 0.334309663951573 0.20905521496154 -0.244444749280652 ENSG00000204464 C1orf195
ENST00000400795 0.0549906405446932 0.0234404606874941 -0.420452461925147 ENSG00000215720 RP1-21O18.3
ENST00000417793 0.816704713952367 0.718646796543275 0.07009252352929 ENSG00000142621 FHAD1
ENST00000358897 0.816704713952367 0.718646796543275 0.07009252352929 ENSG00000142621 FHAD1
ENST00000375999 0.820913069277199 0.724560746747568 0.0685011472928142 ENSG00000142621 FHAD1
ENST00000433640 0.70034223467051 0.570491351319354 0.0893261509899659 ENSG00000142621 FHAD1
ENST00000375998 0.877218837105898 0.805752732917326 0.0476562067449675 ENSG00000142621 FHAD1
ENST00000375996 0.897725449622509 0.83571893863997 0.025365762338784 ENSG00000142621 FHAD1
ENST00000375997 0.897725449622509 0.83571893863997 0.025365762338784 ENSG00000142621 FHAD1
ENST00000524761 0.941015961229853 0.902694435238811 -0.0140916896455105 ENSG00000142621 FHAD1
ENST00000375995 0.90757155719714 0.850533964399597 0.0223122101012872 ENSG00000142621 FHAD1
ENST00000401090 0.90757155719714 0.850533964399597 0.0223122101012872 ENSG00000142621 FHAD1
ENST00000428747 0.999572229629133 0.998476900046816 -0.000215155301813517 ENSG00000233485 RP3-467K16.2
ENST00000471347 0.759777453002116 0.643543716578664 -0.0698881836128918 ENSG00000142621 FHAD1
ENST00000444385 0.979305796471346 0.964261972028321 -0.00499763810977219 ENSG00000142621 FHAD1
ENST00000314740 0.812192383635649 0.712522879752949 -0.0455353508809758 ENSG00000142621 FHAD1
ENST00000529606 0.812192383635649 0.712522879752949 -0.0455353508809758 ENSG00000142621 FHAD1
ENST00000314668 0.798107329532819 0.693980200389681 -0.0484489814201114 ENSG00000142621 FHAD1
ENST00000481324 0.682638711213098 0.549663249486764 -0.0567802416856899 ENSG00000142621 FHAD1
ENST00000427824 0.0671059894142202 0.0295545926867812 0.286739621757271 ENSG00000228140 RP3-467K16.4
ENST00000375980 1.69361242244497e-23 6.15941868237545e-25 -0.871936162103213 ENSG00000142634 EFHD2
ENST00000445566 4.57947220658343e-12 3.68479507240029e-13 -0.795378136244646 ENSG00000142634 EFHD2
ENST00000375949 0.637607385843254 0.497822348386776 -0.0693218503528885 ENSG00000162438 CTRC
ENST00000375943 0.64383228905693 0.504909684158816 -0.069502992205647 ENSG00000162438 CTRC
ENST00000359621 0.977933757481472 0.962069839258576 0.00490104470207729 ENSG00000142615 CELA2A
ENST00000494280 0.470110688316165 0.326268848963142 0.177056385107201 ENSG00000215704 CELA2B
ENST00000375910 0.412937168200804 0.275089220448725 0.221845442578138 ENSG00000215704 CELA2B
ENST00000422901 0.92468027695565 0.876849003424839 -0.022803284480333 ENSG00000215704 CELA2B
ENST00000488764 0.546111326122872 0.400602943899732 0.172154382165709 ENSG00000215704 CELA2B
ENST00000546424 0.57790944627768 0.433052098075157 0.0802479984996149 ENSG00000132906 CASP9
ENST00000333868 0.46727690971997 0.323512116127171 0.107209698008826 ENSG00000132906 CASP9
ENST00000348549 0.46565897653119 0.322015611185148 0.107355943484598 ENSG00000132906 CASP9
ENST00000400777 0.462615136837144 0.319270498918137 0.108646238394114 ENSG00000132906 CASP9
ENST00000424908 0.966023213797469 0.942265341500945 0.0100624812458013 ENSG00000132906 CASP9
ENST00000375890 0.242269304036539 0.138697019500176 0.167367855709932 ENSG00000132906 CASP9
ENST00000474305 0.309648471869468 0.189204669509248 0.149668037087313 ENSG00000132906 CASP9
ENST00000447522 0.168757946514344 0.0890415746705381 0.205020160901772 ENSG00000132906 CASP9
ENST00000440484 0.101571362914603 0.0482325240634377 0.237090863340931 ENSG00000132906 CASP9
ENST00000546969 0.111237397745514 0.0537784023031861 0.24792758184121 ENSG00000132906 CASP9
ENST00000469637 0.255223922158246 0.148001651857118 0.238692783695742 ENSG00000132906 CASP9
ENST00000375849 0.0604286616786424 0.0261500696471705 0.147821773979497 ENSG00000116138 DNAJC16
ENST00000375847 0.0248236077734115 0.00938747123639449 0.171056526968726 ENSG00000116138 DNAJC16
ENST00000475133 0.0248236077734115 0.00938747123639449 0.171056526968726 ENSG00000116138 DNAJC16
ENST00000375838 0.157458137365739 0.0818184979884214 0.156087387509626 ENSG00000116138 DNAJC16
ENST00000483270 0.280658048941378 0.167034125541852 0.125885361169487 ENSG00000116138 DNAJC16
ENST00000472665 0.463880794656323 0.32036000100571 0.146388024824163 ENSG00000116138 DNAJC16
ENST00000606186 0.31078558118708 0.190160407622257 -0.252613788925193 ENSG00000272510 RP4-680D5.8
ENST00000479655 0.256802808958141 0.149168194886499 -0.275466721161462 ENSG00000116138 DNAJC16
ENST00000490811 0.541909854570921 0.396455134360479 0.151699542023731 ENSG00000116138 DNAJC16
ENST00000495523 0.309583970119584 0.189149029970549 0.153219619225639 ENSG00000116138 DNAJC16
ENST00000375826 0.728741685926251 0.60470929367228 -0.0981959287977494 ENSG00000116771 AGMAT
ENST00000428945 0.000855411869938744 0.000218522283000545 0.710247595253946 ENSG00000237301 RP4-680D5.2
ENST00000420030 0.609122506842299 0.466002615430381 -0.147117336626603 ENSG00000235084 CHCHD2P6
ENST00000454346 0.609122506842299 0.466002615430381 -0.147117336626603 ENSG00000235084 CHCHD2P6
ENST00000480945 0.0167970911692245 0.00601730422040096 -0.202086045179494 ENSG00000197312 DDI2
ENST00000486680 0.0151053139522144 0.00534705148861696 -0.293566425932081 ENSG00000197312 DDI2
ENST00000546927 0.0296958652191238 0.0115149087250738 -0.322150053167184 ENSG00000197312 DDI2
ENST00000320153 8.82052425307795e-05 1.82847101040082e-05 -0.323582483989522 ENSG00000197312 DDI2
ENST00000483899 6.23834278281179e-06 1.05461040898669e-06 -0.472472888528238 ENSG00000197312 DDI2
ENST00000548451 0.0916780601225924 0.0427504643007074 -0.238455488681681 ENSG00000197312 DDI2
ENST00000345034 0.134177063750484 0.0673987459869647 -0.161177006729985 ENSG00000215695 RSC1A1
ENST00000606262 0.0157198027165644 0.00558859416430216 -0.547772147116268 ENSG00000271742 RP4-680D5.9
ENST00000375799 4.84675560120373e-12 3.91003259031829e-13 -0.357418741043432 ENSG00000116786 PLEKHM2
ENST00000375793 5.38376419648707e-12 4.36055697707824e-13 -0.356953320898241 ENSG00000116786 PLEKHM2
ENST00000584345 0.15315172800333 0.079094625162889 0.344088040744137 ENSG00000264048 AL121992.1
ENST00000462455 1.8235429105309e-17 9.44381067480307e-19 -0.653382032866731 ENSG00000116786 PLEKHM2
ENST00000453804 0.00661746011790762 0.00211587544024606 -0.181798285100403 ENSG00000237938 RP11-288I21.1
ENST00000477849 0.00330244841055844 0.000976328399626946 -0.232004973359965 ENSG00000116786 PLEKHM2
ENST00000294454 0.0990727561199315 0.0468289945712521 -0.300602474837159 ENSG00000162461 SLC25A34
ENST00000489568 0.749955206357439 0.631343179846107 -0.0967513806682043 ENSG00000162461 SLC25A34
ENST00000465495 0.968798611744812 0.946640982635721 -0.013654826977762 ENSG00000162461 SLC25A34
ENST00000418525 0.154614300941143 0.0800041060960704 -0.338902127085789 ENSG00000224459 RP11-169K16.4
ENST00000496928 0.322857347646618 0.199810011632805 0.226257362765532 ENSG00000162458 FBLIM1
ENST00000508310 0.268329638886836 0.157813599284568 0.248856222505538 ENSG00000162458 FBLIM1
ENST00000510393 0.364591044017372 0.233614743449733 0.206964213572884 ENSG00000162458 FBLIM1
ENST00000430076 0.42089294889095 0.281882636270168 0.190949188853527 ENSG00000162458 FBLIM1
ENST00000375771 0.895014573223632 0.831674917789453 -0.023438317714433 ENSG00000162458 FBLIM1
ENST00000510929 0.332380123623954 0.20749586826429 0.22468264138509 ENSG00000162458 FBLIM1
ENST00000502638 0.226373354170719 0.127620616015054 0.269782613295158 ENSG00000162458 FBLIM1
ENST00000375766 0.862569025296709 0.784293037482918 -0.0303139541436254 ENSG00000162458 FBLIM1
ENST00000400773 0.845194807603025 0.759160299060199 -0.0340098364010123 ENSG00000162458 FBLIM1
ENST00000483633 0.248094477617088 0.142818162465767 0.250358570447591 ENSG00000162458 FBLIM1
ENST00000502739 0.592092157748119 0.44801369391914 0.114253973455661 ENSG00000162458 FBLIM1
ENST00000431771 0.479811154429989 0.335471602860889 0.165948597064547 ENSG00000162458 FBLIM1
ENST00000441801 0.390113385141254 0.255225196629139 0.168504822312842 ENSG00000162458 FBLIM1
ENST00000332305 0.393816240454657 0.258451028877678 -0.148353612900796 ENSG00000162458 FBLIM1
ENST00000514156 0.111567425520877 0.053972270534403 -0.356750118256668 ENSG00000162458 FBLIM1
ENST00000509138 0.104550641332742 0.0499345937274967 -0.353269806396434 ENSG00000162458 FBLIM1
ENST00000538385 0.443504519220517 0.301865100243033 -0.206855045218815 ENSG00000233954 RP11-169K16.7
ENST00000483273 0.443504519220517 0.301865100243033 -0.206855045218815 ENSG00000233954 RP11-169K16.7
ENST00000395968 0.335657997956992 0.21009033262959 -0.248962639076565 ENSG00000178715 RP11-169K16.8
ENST00000321418 0.335657997956992 0.21009033262959 -0.248962639076565 ENSG00000178715 RP11-169K16.8
ENST00000535249 0.567911460835552 0.422602197988291 -0.150207156950187 ENSG00000179743 RP11-169K16.9
ENST00000317122 0.426257458864784 0.286576903991911 -0.135755282287838 ENSG00000179743 RP11-169K16.9
ENST00000375759 0.932689644782082 0.889398949995436 -0.00991806510861543 ENSG00000065526 SPEN
ENST00000438066 0.536000567852297 0.390346978159612 -0.0852853777936005 ENSG00000065526 SPEN
ENST00000471538 0.194248552369173 0.105686439775377 -0.211995762459871 ENSG00000065526 SPEN
ENST00000442985 0.255192890755679 0.147975288284145 0.137028348777489 ENSG00000065526 SPEN
ENST00000604816 0.945423920804435 0.90960950764303 -0.0147863715718956 ENSG00000270620 RP1-134O19.3
ENST00000487496 0.138823530170988 0.0702335051077895 -0.280420644133244 ENSG00000065526 SPEN
ENST00000462525 0.874890551629685 0.802102196996384 0.0403973458339937 ENSG00000116809 ZBTB17
ENST00000440560 0.834590901261829 0.743967677835775 0.051648704205624 ENSG00000116809 ZBTB17
ENST00000375743 0.677811423946667 0.544103026187777 0.0458326941381626 ENSG00000116809 ZBTB17
ENST00000537142 0.677811423946667 0.544103026187777 0.0458326941381626 ENSG00000116809 ZBTB17
ENST00000375733 0.677811423946667 0.544103026187777 0.0458326941381626 ENSG00000116809 ZBTB17
ENST00000444358 0.954478496400133 0.924062581586498 -0.0136463597910866 ENSG00000116809 ZBTB17
ENST00000488008 0.809440756120546 0.708752991079716 0.0740144243695743 ENSG00000116809 ZBTB17
ENST00000471805 0.932104709249232 0.888478880675163 -0.024291346239871 ENSG00000116809 ZBTB17
ENST00000472658 0.957615651291722 0.928868663736485 -0.0161526628845754 ENSG00000116809 ZBTB17
ENST00000474511 0.931082325726024 0.887007679362149 -0.0249481628270927 ENSG00000116809 ZBTB17
ENST00000487785 0.913124587267885 0.858690582705076 0.031220798431786 ENSG00000116809 ZBTB17
ENST00000448462 0.77005602086058 0.656957025831289 0.0353654942806366 ENSG00000116809 ZBTB17
ENST00000492834 0.117845059576451 0.0576661454929909 0.224979490144698 ENSG00000116809 ZBTB17
ENST00000490899 0.0443104057610608 0.0182255449775207 0.27237605606083 ENSG00000116809 ZBTB17
ENST00000464719 0.3758199205302 0.24306884888798 0.158781264895959 ENSG00000116809 ZBTB17
ENST00000479282 0.603618757542939 0.460199571025525 -0.0720618658771321 ENSG00000116809 ZBTB17
ENST00000494020 0.348766948239606 0.220697168345657 0.142211521399519 ENSG00000116809 ZBTB17
ENST00000416882 0.560135441245957 0.414766284151889 -0.137614420100464 ENSG00000234607 RP11-5P18.1
ENST00000411503 0.264723755560206 0.155140326608409 0.250670623016056 ENSG00000173641 HSPB7
ENST00000442459 0.264723755560206 0.155140326608409 0.250670623016056 ENSG00000173641 HSPB7
ENST00000311890 0.238077212988808 0.135756805716955 0.261922204043767 ENSG00000173641 HSPB7
ENST00000375718 0.201755516401991 0.110744626305497 0.278436181747758 ENSG00000173641 HSPB7
ENST00000463576 0.426513665995791 0.286798700119304 0.217593270628244 ENSG00000173641 HSPB7
ENST00000487046 0.310196063256837 0.189677628453599 0.264277481517355 ENSG00000173641 HSPB7
ENST00000406363 0.456815897624756 0.313977162562915 0.204436904239471 ENSG00000173641 HSPB7
ENST00000545268 0.421912227283311 0.282800487839633 0.214073357092331 ENSG00000173641 HSPB7
ENST00000464764 0.224653010732631 0.126392335330558 0.259782964942927 ENSG00000186510 CLCNKA
ENST00000375692 0.372026470822754 0.239839426869952 0.182438492785567 ENSG00000186510 CLCNKA
ENST00000495784 0.749949601607898 0.631333542770416 0.0552481145021013 ENSG00000186510 CLCNKA
ENST00000420078 0.372026470822754 0.239839426869952 0.182438492785567 ENSG00000186510 CLCNKA
ENST00000439316 0.372026470822754 0.239839426869952 0.182438492785567 ENSG00000186510 CLCNKA
ENST00000331433 0.372026470822754 0.239839426869952 0.182438492785567 ENSG00000186510 CLCNKA
ENST00000491433 0.453076701072671 0.310545065438405 0.0820965169197502 ENSG00000186510 CLCNKA
ENST00000375662 0.872185749401359 0.79833111272233 -0.0257193733412839 ENSG00000185519 FAM131C
ENST00000358432 3.42016222745795e-12 2.71406552172035e-13 -1.09295094728113 ENSG00000142627 EPHA2
ENST00000462805 0.0091236332827694 0.00303436938158861 -0.589477629948278 ENSG00000142627 EPHA2
ENST00000480202 2.01150700858138e-06 3.13401253968732e-07 -1.00994081731464 ENSG00000142627 EPHA2
ENST00000461614 0.086486992759237 0.0399038086447643 -0.398908533142905 ENSG00000142627 EPHA2
ENST00000424774 0.481268593953527 0.336888331421738 -0.191562554897565 ENSG00000227959 RP11-276H7.2
ENST00000426353 0.150414783877342 0.0774049096381518 -0.196861244202285 ENSG00000224621 RP11-276H7.3
ENST00000457809 0.757085772561234 0.640389879410837 0.0709078688627742 ENSG00000234166 ARHGEF19-AS1
ENST00000478117 0.6197392718782 0.477790293722071 -0.115357168220059 ENSG00000142632 ARHGEF19
ENST00000270747 0.75360575239578 0.636091950961963 -0.0759774747317806 ENSG00000142632 ARHGEF19
ENST00000449495 0.201195185509161 0.11036855795428 0.306103940336356 ENSG00000142632 ARHGEF19
ENST00000478210 0.263416780638676 0.154117484439862 0.27846288399613 ENSG00000142632 ARHGEF19
ENST00000471928 0.222896582167654 0.125180961396693 0.30879776237947 ENSG00000142632 ARHGEF19
ENST00000441785 0.0469911485134112 0.0194967636525273 0.476213710280589 ENSG00000142632 ARHGEF19
ENST00000442385 0.732668030379443 0.609538743763897 -0.0936595635132232 ENSG00000237276 ANO7P1
ENST00000475369 0.775357275647754 0.663457904024038 -0.0883295096038275 ENSG00000237276 ANO7P1
ENST00000602586 0.647666432323086 0.509273700134128 -0.134735708777507 ENSG00000237276 ANO7P1
ENST00000375605 0.476574771314723 0.332496134567224 0.198022370735727 ENSG00000204377 C1orf134
ENST00000375599 0.143759229391499 0.0732717880984959 0.300004113876808 ENSG00000132881 RSG1
ENST00000434014 0.991882524757621 0.98524035263003 0.00372573863787025 ENSG00000132881 RSG1
ENST00000375592 0.0551457840251288 0.0235221452398895 0.183415899635915 ENSG00000037637 FBXO42
ENST00000456164 8.89684835041942e-07 1.31345904044541e-07 0.733382989872786 ENSG00000037637 FBXO42
ENST00000444116 2.06159206894313e-06 3.21894316758775e-07 0.709036305147097 ENSG00000037637 FBXO42
ENST00000478089 0.036852034690667 0.0147604403214443 -0.326947395662973 ENSG00000037637 FBXO42
ENST00000475078 0.00032536639165869 7.58257106679908e-05 -0.337116783264782 ENSG00000055070 SZRD1
ENST00000401088 1.81162185837647e-18 8.82361686155276e-20 -0.533366483536012 ENSG00000055070 SZRD1
ENST00000471507 4.65835950342221e-07 6.60194220060388e-08 -0.393339814014767 ENSG00000055070 SZRD1
ENST00000401089 1.81162185837647e-18 8.82361686155276e-20 -0.533366483536012 ENSG00000055070 SZRD1
ENST00000486763 7.01624214128324e-07 1.0205434747666e-07 -0.387760005622027 ENSG00000055070 SZRD1
ENST00000476423 8.14230624134681e-05 1.67532311727408e-05 -0.35099914024382 ENSG00000055070 SZRD1
ENST00000475554 1.42828167831926e-07 1.88283585645017e-08 -0.405423499200399 ENSG00000055070 SZRD1
ENST00000375590 3.79717396233094e-12 3.02818565381243e-13 -0.439907493867795 ENSG00000055070 SZRD1
ENST00000472351 3.94326911394648e-07 5.52616836152705e-08 -0.394451479587412 ENSG00000055070 SZRD1
ENST00000492354 1.81162185837647e-18 8.82361686155276e-20 -0.533366483536012 ENSG00000055070 SZRD1
ENST00000472461 2.85125183876718e-07 3.9237976795643e-08 -0.403158747140485 ENSG00000055070 SZRD1
ENST00000445689 0.355993363567516 0.226609273101795 0.232514587083129 ENSG00000226457 RP11-430L17.1
ENST00000491418 1.25202843352271e-17 6.42901782421726e-19 -0.550619926133131 ENSG00000187144 SPATA21
ENST00000466212 1.00973125101505e-17 5.14842604982783e-19 -0.573087972601978 ENSG00000187144 SPATA21
ENST00000335496 0.953376294421803 0.922417686764525 0.0194139950279023 ENSG00000187144 SPATA21
ENST00000540400 0.954643125294813 0.924325863115604 0.0189392469756061 ENSG00000187144 SPATA21
ENST00000337132 0.000211267009436219 4.73340528923717e-05 -0.243084573614244 ENSG00000157191 NECAP2
ENST00000504551 0.00368580718477116 0.00110141250988974 -0.217918433788457 ENSG00000157191 NECAP2
ENST00000406746 0.000205913140311015 4.60386381319379e-05 -0.243448858160797 ENSG00000157191 NECAP2
ENST00000457722 0.0043152793513139 0.00131385534422099 -0.211551660713288 ENSG00000157191 NECAP2
ENST00000486390 0.00135572652331011 0.00036258639863719 -0.311305043291115 ENSG00000157191 NECAP2
ENST00000443980 0.000205913140311015 4.60386381319379e-05 -0.243448858160797 ENSG00000157191 NECAP2
ENST00000504858 0.00175663824369288 0.000483531477705359 -0.240706067551716 ENSG00000157191 NECAP2
ENST00000508680 0.000248734812311747 5.65362007559904e-05 -0.30528855394932 ENSG00000157191 NECAP2
ENST00000492095 0.000205913140311015 4.60386381319379e-05 -0.243448858160797 ENSG00000157191 NECAP2
ENST00000459640 0.00421116118722165 0.00127801189302559 -0.213180669513389 ENSG00000157191 NECAP2
ENST00000496239 0.000205913140311015 4.60386381319379e-05 -0.243448858160797 ENSG00000157191 NECAP2
ENST00000513161 0.00368580718477116 0.00110141250988974 -0.217918433788457 ENSG00000157191 NECAP2
ENST00000509727 0.577400577722464 0.4325041509269 -0.0999624730054581 ENSG00000157191 NECAP2
ENST00000457898 0.247352342986331 0.142307862173946 0.191401194454301 ENSG00000226029 RP4-798A10.2
ENST00000263511 0.0412778739297695 0.0168111760687167 0.174247218835662 ENSG00000080947 CROCCP3
ENST00000591348 0.06108206110628 0.0264909141557954 0.172811209711541 ENSG00000080947 CROCCP3
ENST00000420820 0.517150543282868 0.371496213954863 0.0910812025238153 ENSG00000080947 CROCCP3
ENST00000591316 0.31288346798367 0.191813426855868 0.185042846637026 ENSG00000080947 CROCCP3
ENST00000590118 0.397725565412066 0.261827888828235 0.124890540455052 ENSG00000080947 CROCCP3
ENST00000589964 0.377937452758156 0.24484245088271 0.129703063822618 ENSG00000080947 CROCCP3
ENST00000383925 0.421458460975793 0.282360887361162 0.175687967788827 ENSG00000206652 RNU1-1
ENST00000562878 0.754500539569373 0.63719856084642 -0.0434673182792893 ENSG00000261135 RP4-798A10.7
ENST00000452795 0.574096931393315 0.428975234023853 -0.0957525346480907 ENSG00000224174 RP4-798A10.4
ENST00000430580 1.43907927838211e-18 6.95815647991559e-20 0.557645216453902 ENSG00000219481 NBPF1
ENST00000392963 4.96788069867415e-07 7.06992827299229e-08 0.373311175484723 ENSG00000219481 NBPF1
ENST00000420031 1.47545790294526e-05 2.65310879515877e-06 0.529810516350262 ENSG00000219481 NBPF1
ENST00000432949 2.21605445864913e-06 3.48148467852207e-07 0.540427440673296 ENSG00000219481 NBPF1
ENST00000287968 0.000275150050074487 6.31466179708158e-05 0.543160366971596 ENSG00000219481 NBPF1
ENST00000420513 0.304530382739062 0.18523342809662 0.0936338262027678 ENSG00000219481 NBPF1
ENST00000599069 1.53869099271941e-09 1.60532821011679e-10 0.415811288385579 ENSG00000219481 NBPF1
ENST00000599908 0.515823813010572 0.370099210917525 -0.115325360180517 ENSG00000219481 NBPF1
ENST00000449853 1.84808663038455e-14 1.19430418183469e-15 0.661737689842831 ENSG00000219481 NBPF1
ENST00000607700 0.653319900278883 0.515698806945526 -0.0863741724920719 ENSG00000271732 RP5-1182A14.5
ENST00000540383 0.00159458577770279 0.000434197715880217 -0.298592847293001 ENSG00000215908 CROCCP2
ENST00000412962 0.00192819763798012 0.000536218197054818 -0.281265404348751 ENSG00000215908 CROCCP2
ENST00000362058 0.0127957189043481 0.00443660848927742 -0.221846808442738 ENSG00000215908 CROCCP2
ENST00000334429 0.33710945520415 0.211203688427188 0.231806330696023 ENSG00000186301 MST1P2
ENST00000418421 0.338536882482291 0.212367407951466 0.238615509826647 ENSG00000186301 MST1P2
ENST00000457982 0.336519349543312 0.210753058763488 0.232927296033379 ENSG00000186301 MST1P2
ENST00000419267 0.172984881946034 0.0917245225585017 -0.279741007763384 ENSG00000236698 EIF1AXP1
ENST00000270691 0.605070387591183 0.461778550769085 0.0738966644977777 ENSG00000268869 ESPNP
ENST00000492551 0.605070387591183 0.461778550769085 0.0738966644977777 ENSG00000268869 ESPNP
ENST00000466256 4.03652633439197e-11 3.55158826341885e-12 -0.495899410864154 ENSG00000058453 CROCC
ENST00000455405 0.304188592621487 0.184992679554541 0.258359490350907 ENSG00000186715 MST1L
ENST00000389184 0.0752233869402468 0.0338183807500588 0.428680764530494 ENSG00000186715 MST1L
ENST00000442552 0.616128335088865 0.473907017633584 0.139479471741329 ENSG00000186715 MST1L
ENST00000544155 0.538688461555606 0.393048571784156 -0.114353617432738 ENSG00000186715 MST1L
ENST00000545160 0.975374326885164 0.957721517504943 0.00636534260836286 ENSG00000186715 MST1L
ENST00000422124 0.489933738760106 0.344994431980445 -0.165764480690169 ENSG00000238142 RP11-108M9.4
ENST00000457075 0.424631131548808 0.285207786979394 -0.187259426005307 ENSG00000238142 RP11-108M9.4
ENST00000416869 0.424631131548808 0.285207786979394 -0.187259426005307 ENSG00000238142 RP11-108M9.4
ENST00000453917 0.551747251955408 0.406398236268151 -0.156981352660257 ENSG00000235241 RP11-108M9.5
ENST00000606899 0.930577864810786 0.886248357231305 -0.0236690405036946 ENSG00000272426 RP11-108M9.6
ENST00000375541 4.8080235892361e-07 6.82769249430678e-08 -0.451065123390139 ENSG00000058453 CROCC
ENST00000445545 3.98712399532068e-09 4.35488177074877e-10 -0.503734748146471 ENSG00000058453 CROCC
ENST00000467938 2.15165456975597e-09 2.28054187773462e-10 -0.518509688269171 ENSG00000058453 CROCC
ENST00000492631 6.65893539875478e-05 1.34840963291175e-05 -0.422601647608669 ENSG00000058453 CROCC
ENST00000467715 0.175798661423457 0.093565884927169 -0.248417570457247 ENSG00000058453 CROCC
ENST00000494191 1.08465791625846e-05 1.90753011377356e-06 -0.433780662760432 ENSG00000058453 CROCC
ENST00000486318 0.000870873582939993 0.000222934772391061 -0.347690645148532 ENSG00000058453 CROCC
ENST00000498688 0.0363803481503863 0.0145505167033558 -0.262264359350593 ENSG00000058453 CROCC
ENST00000477773 0.359166100656237 0.229181079188572 -0.162168921558847 ENSG00000058453 CROCC
ENST00000497654 0.000963381973380567 0.000249118154633476 -0.551006323780125 ENSG00000058453 CROCC
ENST00000465021 0.0756606829442634 0.0340417742153615 -0.23987384141762 ENSG00000058453 CROCC
ENST00000465291 0.181498066414407 0.0972897346436712 -0.246770785727806 ENSG00000058453 CROCC
ENST00000375535 0.00198562139246377 0.0005539064129567 -0.394731600617229 ENSG00000117122 MFAP2
ENST00000375534 0.00114219677780151 0.000300474007889188 -0.415233051129753 ENSG00000117122 MFAP2
ENST00000490075 0.00198163474811425 0.000552690326620255 -0.395026340840407 ENSG00000117122 MFAP2
ENST00000438542 0.0021792106653512 0.000614456023293224 -0.392279995325842 ENSG00000117122 MFAP2
ENST00000476788 0.0055786385794343 0.00175013242558391 -0.371687071212447 ENSG00000117122 MFAP2
ENST00000478684 0.00582234139069255 0.00183491184205616 -0.390162717251263 ENSG00000117122 MFAP2
ENST00000492598 0.00443613866621878 0.00135510452911432 -0.409675725763797 ENSG00000117122 MFAP2
ENST00000446261 1.6850411524201e-07 2.2403188362536e-08 -0.345132501563877 ENSG00000226526 RP1-37C10.3
ENST00000326735 1.56782064547641e-09 1.63674770370297e-10 -0.409531013122088 ENSG00000159363 ATP13A2
ENST00000341676 1.07752070054551e-09 1.10453875453874e-10 -0.414208826565635 ENSG00000159363 ATP13A2
ENST00000452699 1.07752070054551e-09 1.10453875453874e-10 -0.414208826565635 ENSG00000159363 ATP13A2
ENST00000466561 0.0272513497413272 0.0104351469626077 -0.256796354900686 ENSG00000159363 ATP13A2
ENST00000502418 0.0458229544142864 0.018944454265842 -0.249279686390277 ENSG00000159363 ATP13A2
ENST00000503552 0.000155752690941507 3.3983909761136e-05 -0.374172121453829 ENSG00000159363 ATP13A2
ENST00000463860 0.00102185246846081 0.000265839677841749 -0.382623479678616 ENSG00000159363 ATP13A2
ENST00000502860 0.000702637111017419 0.000175969196266006 -0.424730325798062 ENSG00000159363 ATP13A2
ENST00000509392 0.125277812239779 0.062091261961758 -0.285113791331327 ENSG00000159363 ATP13A2
ENST00000506174 0.000763975717661778 0.000192944368186456 -0.445534038417408 ENSG00000159363 ATP13A2
ENST00000510069 3.17818620255454e-05 6.0673762714394e-06 -0.432778091638514 ENSG00000159363 ATP13A2
ENST00000511957 0.000416607631448133 9.9504702701668e-05 -0.426958064788993 ENSG00000159363 ATP13A2
ENST00000508222 0.000334186946256794 7.80654323747564e-05 -0.429736710529768 ENSG00000159363 ATP13A2
ENST00000509619 0.000745706835271237 0.000187816958300818 -0.423029991182301 ENSG00000159363 ATP13A2
ENST00000375499 2.74721553387962e-06 4.38352295960591e-07 -0.40900097628896 ENSG00000117118 SDHB
ENST00000485092 0.0200537489104127 0.00735835940100507 -0.292632055544286 ENSG00000117118 SDHB
ENST00000475049 0.0180307121904192 0.00652238103614677 -0.294772606257058 ENSG00000117118 SDHB
ENST00000485515 5.07329232789126e-06 8.45410076768961e-07 -0.406616150317517 ENSG00000117118 SDHB
ENST00000491274 2.4270864672816e-05 4.53239100240981e-06 -0.379497094549695 ENSG00000117118 SDHB
ENST00000475506 7.56342447176343e-05 1.54664581962418e-05 -0.393642996816842 ENSG00000117118 SDHB
ENST00000463045 1.79347380164624e-05 3.27258973066712e-06 -0.424679535997962 ENSG00000117118 SDHB
ENST00000466613 6.19757793019909e-06 1.04710925959013e-06 -0.490925157752018 ENSG00000117118 SDHB
ENST00000375486 0.355279852276668 0.226004562249285 -0.243191315298111 ENSG00000117115 PADI2
ENST00000479534 0.254386869582218 0.147431161870395 -0.231381521973707 ENSG00000117115 PADI2
ENST00000466151 0.138470395619824 0.0700203359513679 -0.314970671847432 ENSG00000117115 PADI2
ENST00000444885 0.315666592543948 0.193991410542411 -0.256490453246708 ENSG00000117115 PADI2
ENST00000375481 0.838968392524084 0.750194578671965 -0.0580188399729295 ENSG00000117115 PADI2
ENST00000412427 0.298660750689079 0.180643652513633 -0.158317712062131 ENSG00000204362 RP11-380J14.1
ENST00000375471 0.744027111350274 0.624112780988882 -0.0995645335306431 ENSG00000142623 PADI1
ENST00000483501 0.147403522196628 0.075539144885853 -0.223489510641545 ENSG00000142623 PADI1
ENST00000537499 0.74838701390225 0.629349653719825 0.0794427520237411 ENSG00000142623 PADI1
ENST00000413717 0.913705300930693 0.859515692994896 -0.0293258289173623 ENSG00000142623 PADI1
ENST00000536552 0.901293559432825 0.841228120151162 -0.0343343236181715 ENSG00000142623 PADI1
ENST00000460293 0.766776756819189 0.652670767749616 -0.0747343305048718 ENSG00000142623 PADI1
ENST00000439577 1.84321231224056e-07 2.46391088798067e-08 -0.608503133957535 ENSG00000227751 RP1-20B21.4
ENST00000375436 7.10419766958274e-12 5.81505420296802e-13 -0.458289435763493 ENSG00000179051 RCC2
ENST00000474892 2.59475092672144e-08 3.10637637426108e-09 -0.569698044557537 ENSG00000179051 RCC2
ENST00000375433 1.2760882167381e-07 1.67291619013696e-08 -0.342578789646608 ENSG00000179051 RCC2
ENST00000583469 0.0706968168190311 0.0314049906296848 -0.319584820565372 ENSG00000266727 AC004824.1
ENST00000361221 5.81872799115501e-07 8.36704286685529e-08 0.386527944998313 ENSG00000074964 ARHGEF10L
ENST00000452522 5.81872799115501e-07 8.36704286685529e-08 0.386527944998313 ENSG00000074964 ARHGEF10L
ENST00000434513 6.96811991345463e-06 1.18789884231022e-06 0.374079594379606 ENSG00000074964 ARHGEF10L
ENST00000375415 2.05640531647835e-06 3.21070976399923e-07 0.381259706514041 ENSG00000074964 ARHGEF10L
ENST00000375420 0.00178081449407761 0.000491050541822237 0.32527154315058 ENSG00000074964 ARHGEF10L
ENST00000482892 0.879507463099598 0.809143624093312 0.0438519612062079 ENSG00000074964 ARHGEF10L
ENST00000469726 2.56875823898193e-08 3.07357372767532e-09 0.434704886387194 ENSG00000074964 ARHGEF10L
ENST00000375408 7.54981634792579e-09 8.47594603602391e-10 0.445339361353073 ENSG00000074964 ARHGEF10L
ENST00000167825 7.80010531144113e-09 8.76819278485112e-10 0.444758676982251 ENSG00000074964 ARHGEF10L
ENST00000475356 5.26551328462029e-10 5.21554051856045e-11 0.479135356196396 ENSG00000074964 ARHGEF10L
ENST00000482359 0.000262262915601207 5.98966135894957e-05 0.597996040509067 ENSG00000074964 ARHGEF10L
ENST00000466782 0.197252116893473 0.107710029002775 0.195210049051217 ENSG00000074964 ARHGEF10L
ENST00000495593 0.239900164112192 0.137036287900279 0.217786834846 ENSG00000074964 ARHGEF10L
ENST00000494072 4.40680995375991e-07 6.21884886336703e-08 -0.392411367964681 ENSG00000255275 RP13-279N23.2
ENST00000538309 0.87022465758878 0.795432105099309 -0.0221128697206132 ENSG00000159423 ALDH4A1
ENST00000538839 0.949472769408281 0.916529831263176 -0.00859308242026369 ENSG00000159423 ALDH4A1
ENST00000290597 0.949615243161032 0.916724866056414 -0.00859363397455569 ENSG00000159423 ALDH4A1
ENST00000375341 0.935528584722389 0.893902357940484 -0.01085103446134 ENSG00000159423 ALDH4A1
ENST00000454547 0.0725149665547574 0.0323843459418329 -0.330249917965814 ENSG00000159423 ALDH4A1
ENST00000432718 0.105467028254957 0.0504532039053159 -0.21655448253795 ENSG00000159423 ALDH4A1
ENST00000455833 4.19625802713544e-35 8.77138943671787e-37 -0.947373208002196 ENSG00000169991 IFFO2
ENST00000355609 5.26743573907673e-05 1.04639098077063e-05 -0.725248508347236 ENSG00000169991 IFFO2
ENST00000416166 5.91696601165215e-30 1.54692693100922e-31 -1.09479272147004 ENSG00000169991 IFFO2
ENST00000606379 0.0536272535363862 0.0227478033679389 0.363158431214856 ENSG00000272084 RP5-1126H10.2
ENST00000375254 5.36433951000066e-15 3.32766586117561e-16 0.467712515278811 ENSG00000127481 UBR4
ENST00000375226 5.36132336431175e-15 3.32509157607429e-16 0.46771515344001 ENSG00000127481 UBR4
ENST00000375267 5.36132336431175e-15 3.32509157607429e-16 0.46771515344001 ENSG00000127481 UBR4
ENST00000375217 5.36132336431175e-15 3.32509157607429e-16 0.46771515344001 ENSG00000127481 UBR4
ENST00000375225 4.12871126746539e-06 6.78067582738124e-07 0.462224533652089 ENSG00000127481 UBR4
ENST00000429347 2.55322570547139e-10 2.43538348853656e-11 0.455557546448343 ENSG00000127481 UBR4
ENST00000375224 6.69918497810849e-10 6.69931679387803e-11 0.47134319974691 ENSG00000127481 UBR4
ENST00000459947 1.86574598126672e-05 3.41504144825962e-06 0.553035237227738 ENSG00000127481 UBR4
ENST00000486515 0.000402855281444138 9.59346583763946e-05 0.564001589231764 ENSG00000127481 UBR4
ENST00000543981 3.33308595937419e-09 3.60686799094679e-10 0.458957089638564 ENSG00000127481 UBR4
ENST00000582644 0.40699492182456 0.269857330648666 0.161122706297578 ENSG00000266098 AL137127.1
ENST00000492606 0.00100530983247729 0.00026102173151094 0.491611184203057 ENSG00000127481 UBR4
ENST00000467272 1.25043431306032e-07 1.63723429933187e-08 0.52847900970561 ENSG00000127481 UBR4
ENST00000483922 0.00373649104624285 0.00111832262662215 0.408704456003126 ENSG00000127481 UBR4
ENST00000494503 0.0167212302698841 0.00598574135321087 0.319913505800016 ENSG00000127481 UBR4
ENST00000466969 0.000818950380993528 0.000208294757715099 0.485933862058163 ENSG00000127481 UBR4
ENST00000375218 3.41869233366099e-12 2.71267486424149e-13 0.584709868748337 ENSG00000127481 UBR4
ENST00000425413 1.34498807965049e-10 1.24577263675577e-11 0.465225827082581 ENSG00000127481 UBR4
ENST00000417040 7.47154324995342e-12 6.129461652057e-13 0.476213579969211 ENSG00000127481 UBR4
ENST00000475973 0.000440977947194535 0.000105837368228467 0.426727984787425 ENSG00000127481 UBR4
ENST00000465036 0.00433503771208804 0.00132073266497119 0.445378654625573 ENSG00000127481 UBR4
ENST00000419533 1.6686384167691e-12 1.28507495324908e-13 0.512643452680335 ENSG00000127481 UBR4
ENST00000497018 0.00542500754270742 0.001695886385254 0.482533894542706 ENSG00000127481 UBR4
ENST00000437898 0.52534307358085 0.379480201394608 0.0558263364292793 ENSG00000230424 RP1-43E13.2
ENST00000477853 0.528469099951005 0.382684042568494 0.0531927631311583 ENSG00000127463 EMC1
ENST00000480380 0.790887283660882 0.684122921062364 0.0396877086448593 ENSG00000127463 EMC1
ENST00000375199 0.712544815621213 0.58492261655529 0.0338524133924439 ENSG00000127463 EMC1
ENST00000375208 0.675082550612985 0.540917935541369 0.0379017987491908 ENSG00000127463 EMC1
ENST00000461353 0.959668049738769 0.932249036680689 -0.0101522210585245 ENSG00000127463 EMC1
ENST00000486405 0.922069306419392 0.872762695446281 0.0188825330828851 ENSG00000127463 EMC1
ENST00000486238 0.723337584236816 0.598218167516624 -0.0769581834415503 ENSG00000127463 EMC1
ENST00000494770 0.925905359339351 0.878762021406871 0.015210925498149 ENSG00000127463 EMC1
ENST00000462505 0.713152477072104 0.585617892933583 -0.0814504923125711 ENSG00000127463 EMC1
ENST00000496654 0.802620018746974 0.699899269825504 -0.0620331465595993 ENSG00000127463 EMC1
ENST00000467423 0.70244761495061 0.572971168749419 -0.0649976479947283 ENSG00000127463 EMC1
ENST00000475079 0.27629069017985 0.163803762730778 0.135772695741255 ENSG00000127463 EMC1
ENST00000488681 0.539770262489681 0.394234404102697 0.086594761188262 ENSG00000127463 EMC1
ENST00000356068 0.50416220818665 0.358753503727326 0.0935275691012931 ENSG00000127463 EMC1
ENST00000330263 1.63919318840096e-22 6.27113661837829e-24 -0.74300703464249 ENSG00000053372 MRTO4
ENST00000493700 8.80039768426595e-08 1.13004247386358e-08 -0.609735634411379 ENSG00000053372 MRTO4
ENST00000479559 1.73516277298871e-10 1.62856088737028e-11 -0.807796948423703 ENSG00000053372 MRTO4
ENST00000457194 0.651592082261572 0.513761404064337 -0.111627589336849 ENSG00000211454 AKR7L
ENST00000420396 0.651542761309924 0.5137105732083 -0.112172860514723 ENSG00000211454 AKR7L
ENST00000429712 0.263488285163544 0.154176601314255 -0.237348715584582 ENSG00000211454 AKR7L
ENST00000361640 0.751386546537073 0.633326795188637 -0.092593024206106 ENSG00000162482 AKR7A3
ENST00000604801 0.499167355071335 0.353673594064887 0.187493086535371 ENSG00000270728 RP4-657E11.10
ENST00000235835 0.000971500899699373 0.000251408760574672 -0.282007456710683 ENSG00000053371 AKR7A2
ENST00000330072 0.00108090620379074 0.000282620670795108 -0.278634692929511 ENSG00000053371 AKR7A2
ENST00000489286 0.00441112175735695 0.00134650788504496 -0.264084094243018 ENSG00000053371 AKR7A2
ENST00000481966 0.00232682748182998 0.000661068861002245 -0.305035154031437 ENSG00000053371 AKR7A2
ENST00000363533 0.712883864615811 0.585294452496229 -0.0640494561810169 ENSG00000200403 RNU6-1099P
ENST00000492217 0.247982194556572 0.142744759135895 -0.145457165595474 ENSG00000053371 AKR7A2
ENST00000375155 0.0200892695668381 0.00737429181296432 0.246266459065246 ENSG00000040487 PQLC2
ENST00000375153 0.0200892695668381 0.00737429181296432 0.246266459065246 ENSG00000040487 PQLC2
ENST00000469076 0.0200892695668381 0.00737429181296432 0.246266459065246 ENSG00000040487 PQLC2
ENST00000400548 0.0200892695668381 0.00737429181296432 0.246266459065246 ENSG00000040487 PQLC2
ENST00000497827 0.0135533103782432 0.00473312920887509 0.26652908985346 ENSG00000040487 PQLC2
ENST00000432465 0.108516317356998 0.0522087136456101 0.24678870266324 ENSG00000040487 PQLC2
ENST00000401084 7.4739495131962e-17 4.03631607440676e-18 -0.455115950548987 ENSG00000077549 CAPZB
ENST00000264203 7.4739495131962e-17 4.03631607440676e-18 -0.455115950548987 ENSG00000077549 CAPZB
ENST00000375144 4.0425944263373e-16 2.30199353364731e-17 -0.446628193055167 ENSG00000077549 CAPZB
ENST00000375142 7.43079663760678e-17 4.01106182501812e-18 -0.455118050768272 ENSG00000077549 CAPZB
ENST00000433834 1.73857199058079e-15 1.0321000507162e-16 -0.446628215659674 ENSG00000077549 CAPZB
ENST00000264202 1.28477415431145e-14 8.21000910718806e-16 -0.446023491278687 ENSG00000077549 CAPZB
ENST00000413711 1.79482070879704e-13 1.26582847971657e-14 -0.450711052840715 ENSG00000077549 CAPZB
ENST00000459967 1.54441730262426e-12 1.18535625907961e-13 -0.475113118498083 ENSG00000077549 CAPZB
ENST00000457768 4.54464523176737e-11 4.01773977837778e-12 -0.478965774622184 ENSG00000077549 CAPZB
ENST00000489607 7.19358770582914e-11 6.47846109576104e-12 -0.480632965209884 ENSG00000077549 CAPZB
ENST00000482808 3.08292523267367e-10 2.97359418573849e-11 -0.484556922869288 ENSG00000077549 CAPZB
ENST00000481521 0.522377166253829 0.376508172614177 0.111278056607746 ENSG00000240490 RN7SL277P
ENST00000602662 5.02882227460972e-21 2.08518659251396e-22 -0.542903558696993 ENSG00000270136 MINOS1-NBL1
ENST00000486890 1.21488260570015e-17 6.23110704386864e-19 -0.694982835703788 ENSG00000173436 MINOS1
ENST00000322753 2.65260287761032e-18 1.30571104543708e-19 -0.685116586847114 ENSG00000173436 MINOS1
ENST00000498067 1.31887388285604e-07 1.73238059724123e-08 -0.738506856826662 ENSG00000173436 MINOS1
ENST00000462646 8.88554064992703e-18 4.51308327658017e-19 -0.693698806775141 ENSG00000173436 MINOS1
ENST00000467029 9.40887780593125e-18 4.78814975674871e-19 -0.698875542521163 ENSG00000173436 MINOS1
ENST00000481464 8.15268746076727e-18 4.13283670461609e-19 -0.699765979101776 ENSG00000173436 MINOS1
ENST00000498642 1.31044264434567e-17 6.73584382439283e-19 -0.696474995036799 ENSG00000173436 MINOS1
ENST00000479642 8.57021914681098e-09 9.68728687362777e-10 -0.715391542405007 ENSG00000173436 MINOS1
ENST00000602293 5.74659741994459e-22 2.27802965928005e-23 -0.623762454536812 ENSG00000270136 MINOS1-NBL1
ENST00000602384 2.38154838668535e-21 9.71569648854038e-23 -0.621487938570932 ENSG00000270136 MINOS1-NBL1
ENST00000602450 5.74189981821877e-22 2.27579086631835e-23 -0.623759501762315 ENSG00000270136 MINOS1-NBL1
ENST00000485362 1.07245436360502e-17 5.47879018943082e-19 -0.697400875578906 ENSG00000173436 MINOS1
ENST00000457263 0.474108241961746 0.330134145767151 -0.19780585357555 ENSG00000226396 RPS14P3
ENST00000428975 2.60364225034864e-07 3.56101660336467e-08 -0.488952133431102 ENSG00000158747 NBL1
ENST00000289749 3.66279222509394e-08 4.46741458562129e-09 -0.514136665394397 ENSG00000158747 NBL1
ENST00000451758 1.72555583418113e-07 2.29690068373523e-08 -0.492479859890967 ENSG00000158747 NBL1
ENST00000439664 4.59470065442443e-07 6.50177852382529e-08 -0.490278094547429 ENSG00000158747 NBL1
ENST00000375136 1.21727227642776e-09 1.25458076513513e-10 -0.436523420985243 ENSG00000158747 NBL1
ENST00000548815 1.23666338753486e-09 1.27521508121909e-10 -0.436512038266729 ENSG00000158747 NBL1
ENST00000425400 6.5655442267625e-07 9.5124106835698e-08 -0.471034955272897 ENSG00000158747 NBL1
ENST00000439278 4.13096283530384e-06 6.78464456956873e-07 -0.466409729515754 ENSG00000158747 NBL1
ENST00000427894 2.18298124873218e-07 2.94501376069394e-08 -0.480144039415816 ENSG00000158747 NBL1
ENST00000289753 0.0938976703683998 0.0439511575849936 0.289405606099858 ENSG00000158748 HTR6
ENST00000294543 6.02438454998395e-05 1.21015723075828e-05 0.337036443919315 ENSG00000162542 TMCO4
ENST00000375127 8.12883544714118e-05 1.67221558232994e-05 0.332346894926574 ENSG00000162542 TMCO4
ENST00000489814 0.0990062882318962 0.0467943301997607 0.211720484584029 ENSG00000162542 TMCO4
ENST00000375122 6.0373542631871e-05 1.21295910452719e-05 0.337026702436169 ENSG00000162542 TMCO4
ENST00000494342 0.805741364567755 0.703921174814386 -0.0719641129777466 ENSG00000162542 TMCO4
ENST00000489135 2.57901784098011e-06 4.09552099574402e-07 0.401411511470668 ENSG00000162542 TMCO4
ENST00000496528 0.000221526830066867 4.98535984393629e-05 0.366501210649753 ENSG00000162542 TMCO4
ENST00000462171 0.0212035125729556 0.00784574606515419 0.271095630266765 ENSG00000162542 TMCO4
ENST00000488449 0.00394423287971247 0.00118810485853696 0.377487727743901 ENSG00000162542 TMCO4
ENST00000375120 0.00100872399996075 0.000262007436667906 -0.293500143179086 ENSG00000169914 OTUD3
ENST00000466697 0.119422695828735 0.0585932312183251 -0.288533051043701 ENSG00000169914 OTUD3
ENST00000481686 0.707805749711717 0.579351821356576 0.111795978109847 ENSG00000169914 OTUD3
ENST00000375099 0.570828632976198 0.42549577697772 -0.11147666607191 ENSG00000162543 UBXN10
ENST00000375078 0.00246475021034768 0.000705119630313086 -0.297388530026012 ENSG00000162545 CAMK2N1
ENST00000489020 0.00707567669306043 0.0022796499604276 -0.350630161449189 ENSG00000162545 CAMK2N1
ENST00000264198 0.0139911620818286 0.0049039313533612 -0.246634813808589 ENSG00000090432 MUL1
ENST00000321556 0.735815290826898 0.613634733426409 -0.0298339910042206 ENSG00000158828 PINK1
ENST00000492302 0.618471166830371 0.476374549371721 0.0430213711356776 ENSG00000158828 PINK1
ENST00000451424 0.0529593587137479 0.0224226211116977 0.116335830642132 ENSG00000117242 PINK1-AS
ENST00000400490 0.838715066445021 0.749814030884421 -0.0203082451467711 ENSG00000158828 PINK1
ENST00000535128 0.955550000523213 0.925642646128513 -0.0100195936846047 ENSG00000257033 AL391357.1
ENST00000602624 3.81841329015257e-25 1.26648494482751e-26 0.446798890457193 ENSG00000244038 DDOST
ENST00000375048 4.00057900710936e-25 1.32795492499888e-26 0.446967797225195 ENSG00000244038 DDOST
ENST00000415136 4.86753745442739e-25 1.62116098523499e-26 0.449435131270101 ENSG00000244038 DDOST
ENST00000475210 8.07060785862694e-08 1.03066765670817e-08 0.513496668262842 ENSG00000244038 DDOST
ENST00000464364 3.70791207408345e-15 2.26675641165166e-16 0.428282531215933 ENSG00000244038 DDOST
ENST00000477229 3.90359864739955e-13 2.8355221142903e-14 0.398434639994792 ENSG00000244038 DDOST
ENST00000477167 0.351101231395412 0.222600813176201 0.186692797735936 ENSG00000117245 KIF17
ENST00000490034 0.209240995847822 0.115782661800214 0.250790134993993 ENSG00000117245 KIF17
ENST00000375044 0.00156723862893938 0.000425754142024438 0.677430718321915 ENSG00000117245 KIF17
ENST00000400463 0.00179540247498987 0.000495508803512226 0.668596845406679 ENSG00000117245 KIF17
ENST00000247986 0.00179540247498987 0.000495508803512226 0.668596845406679 ENSG00000117245 KIF17
ENST00000462858 0.360869707697981 0.230611333797723 0.170593706237542 ENSG00000117245 KIF17
ENST00000498225 0.300086625025715 0.181789508203416 0.176529861495653 ENSG00000117245 KIF17
ENST00000375031 0.899612839286741 0.838899916882163 0.0415279154183164 ENSG00000189410 SH2D5
ENST00000460804 0.89604552638831 0.833238239955759 0.0430088256200216 ENSG00000189410 SH2D5
ENST00000444387 0.967497568449738 0.944659683865857 0.0141405122515094 ENSG00000189410 SH2D5
ENST00000447746 0.422530082708026 0.283368143484415 -0.205728088230731 ENSG00000189410 SH2D5
ENST00000518294 0.304087656187561 0.184903372647803 -0.257890289520298 ENSG00000189410 SH2D5
ENST00000517430 0.856085961497733 0.775175346707763 0.0504941834832493 ENSG00000189410 SH2D5
ENST00000519434 0.911181855635201 0.855869113221004 -0.0297421466331519 ENSG00000189410 SH2D5
ENST00000312239 0.8674752196516 0.791401129376234 -0.0173353632579975 ENSG00000127483 HP1BP3
ENST00000375003 0.639288702137846 0.499851671242019 -0.0458135624163423 ENSG00000127483 HP1BP3
ENST00000413451 0.727738997146496 0.603504962124301 -0.0536114949306232 ENSG00000203394 RP5-930J4.4
ENST00000488722 0.795272291821229 0.690231900046642 -0.0317803951329195 ENSG00000127483 HP1BP3
ENST00000491748 0.978178590282616 0.962447357272372 -0.00432725447014961 ENSG00000127483 HP1BP3
ENST00000419948 0.734628635139384 0.612132316290512 -0.0359530876953927 ENSG00000127483 HP1BP3
ENST00000438032 0.987979997938765 0.978551862399489 -0.0017238437310911 ENSG00000127483 HP1BP3
ENST00000424732 0.997964742192464 0.995618462536557 -0.000350520785032809 ENSG00000127483 HP1BP3
ENST00000417710 0.908942618863971 0.852546171275619 0.0137833878218961 ENSG00000127483 HP1BP3
ENST00000487117 0.751413913189606 0.633357518662677 0.037922145770541 ENSG00000127483 HP1BP3
ENST00000375000 0.535767588108627 0.390133766222095 0.0624333180764284 ENSG00000127483 HP1BP3
ENST00000437575 0.599397791658675 0.455684163976131 0.0526077422696006 ENSG00000127483 HP1BP3
ENST00000419490 0.600312031643405 0.4566275862172 0.0537483613296748 ENSG00000127483 HP1BP3
ENST00000414993 0.613968053780124 0.471335559765734 0.0520530390371618 ENSG00000127483 HP1BP3
ENST00000443615 0.675387607003054 0.54129082777085 0.0467044281617813 ENSG00000127483 HP1BP3
ENST00000264211 0.148772271387124 0.0763879217505493 -0.113356790812585 ENSG00000075151 EIF4G3
ENST00000400422 0.0471865422545996 0.0195948548624143 -0.179121227703109 ENSG00000075151 EIF4G3
ENST00000602326 0.0471865422545996 0.0195948548624143 -0.179121227703109 ENSG00000075151 EIF4G3
ENST00000374935 0.149212640717742 0.0766570925825261 -0.113092471516484 ENSG00000075151 EIF4G3
ENST00000537738 0.687979849352324 0.555935273862694 -0.039696228361147 ENSG00000075151 EIF4G3
ENST00000374937 0.124967315073348 0.061901306750211 -0.119481804920993 ENSG00000075151 EIF4G3
ENST00000536266 0.330174594143658 0.20577685964381 -0.0776268604184792 ENSG00000075151 EIF4G3
ENST00000435383 0.347662618272689 0.219767912411647 -0.125803795697726 ENSG00000075151 EIF4G3
ENST00000496705 0.575351397473543 0.430303638068369 0.0765118610183638 ENSG00000075151 EIF4G3
ENST00000374933 0.283214642413156 0.168972262849514 -0.115330923628316 ENSG00000075151 EIF4G3
ENST00000544689 0.308238657593821 0.188143101075339 -0.108985997713369 ENSG00000075151 EIF4G3
ENST00000485722 0.141173370523111 0.0716444838427319 -0.287883176331118 ENSG00000075151 EIF4G3
ENST00000356916 0.0309997031244541 0.012095144126057 -0.258207081435664 ENSG00000075151 EIF4G3
ENST00000374927 0.0522578427223278 0.0220733491782526 -0.19716221040084 ENSG00000075151 EIF4G3
ENST00000438975 0.0190220362896549 0.00692737260710769 -0.288457511737495 ENSG00000075151 EIF4G3
ENST00000411888 0.0160502207477246 0.00572101042688479 -0.293246503721028 ENSG00000075151 EIF4G3
ENST00000476088 0.680712042751532 0.547388615251508 -0.0822047230658765 ENSG00000075151 EIF4G3
ENST00000408881 0.803708801297971 0.701317859281588 -0.0346271458079074 ENSG00000221808 MIR1256
ENST00000420703 0.817163199792438 0.719172914449576 0.0592450882752718 ENSG00000233072 RPS15AP6
ENST00000463775 0.0638444387646439 0.027891193063395 -0.308214821206314 ENSG00000075151 EIF4G3
ENST00000431514 0.677628891611101 0.543891551875488 0.064276499494263 ENSG00000236073 RP11-487E1.2
ENST00000430808 0.237675421791094 0.135465341048529 -0.304289380220019 ENSG00000235112 HSPE1P27
ENST00000584440 0.175386268053794 0.0932795068324458 -0.332073634517403 ENSG00000266867 AL031005.1
ENST00000415912 0.0361622156035394 0.0144502284799048 -0.193671642905769 ENSG00000117298 ECE1
ENST00000357071 0.641791734177092 0.502626784387952 -0.0568032494118444 ENSG00000117298 ECE1
ENST00000531334 0.788586308793627 0.680855034315461 -0.064247689339339 ENSG00000117298 ECE1
ENST00000374893 0.521183772033722 0.375456595755776 -0.0795138704236218 ENSG00000117298 ECE1
ENST00000436918 0.535165861715196 0.389523610604145 -0.0775804120126272 ENSG00000117298 ECE1
ENST00000264205 0.523116889667711 0.377249538965346 -0.0797467659928934 ENSG00000117298 ECE1
ENST00000526194 0.596584063600474 0.452746838640624 -0.0742630710333841 ENSG00000117298 ECE1
ENST00000470394 0.468105701606934 0.324297067192478 0.155670563006429 ENSG00000117298 ECE1
ENST00000528294 0.064383116323554 0.0281586136396961 -0.288797663092994 ENSG00000117298 ECE1
ENST00000473505 0.763884814307896 0.649137007227716 0.0613813045694185 ENSG00000117298 ECE1
ENST00000416959 0.424850941207316 0.285408368061019 -0.141046424562131 ENSG00000236936 RP3-329E20.2
ENST00000481130 0.997403793695145 0.994695501601841 0.000910420047883961 ENSG00000117298 ECE1
ENST00000527991 0.702466449612515 0.572995746440279 0.0798010775006856 ENSG00000117298 ECE1
ENST00000463334 0.000168939776438121 3.71349057012152e-05 -0.47739597549333 ENSG00000117298 ECE1
ENST00000449034 0.109426684182967 0.0527385703603587 -0.379840950244775 ENSG00000231105 RP5-1071N3.1
ENST00000453025 0.449157192991279 0.306963017259461 -0.204609148685428 ENSG00000227001 NBPF2P
ENST00000426482 0.498645620248518 0.353160028145735 -0.185540313220342 ENSG00000227001 NBPF2P
ENST00000454000 0.707461384166632 0.578940029259357 0.0508331799811245 ENSG00000142794 NBPF3
ENST00000475869 0.371125190110146 0.239102187872717 0.194231463105364 ENSG00000142794 NBPF3
ENST00000318220 0.612153055754394 0.469339960506348 0.0634431278435274 ENSG00000142794 NBPF3
ENST00000478653 0.595838436170598 0.451954319981986 0.0997307039238625 ENSG00000142794 NBPF3
ENST00000318249 0.612153055754394 0.469339960506348 0.0634431278435274 ENSG00000142794 NBPF3
ENST00000485941 0.799308508316119 0.695638129066637 0.05917404649509 ENSG00000142794 NBPF3
ENST00000342104 0.612153055754394 0.469339960506348 0.0634431278435274 ENSG00000142794 NBPF3
ENST00000486229 0.600394235382349 0.45673309890548 0.0737137462991618 ENSG00000142794 NBPF3
ENST00000434838 0.968034394303858 0.945533040611499 -0.00655457786512895 ENSG00000142794 NBPF3
ENST00000467103 0.628657641660852 0.487985150167327 -0.117843804578035 ENSG00000142794 NBPF3
ENST00000455962 0.910758226712161 0.85522280439951 0.0306448324257934 ENSG00000176378 PFN1P10
ENST00000469876 0.528899500815624 0.383129441559075 -0.150670096233097 ENSG00000142794 NBPF3
ENST00000477050 0.571596436692538 0.426349525906735 -0.146782023407902 ENSG00000142794 NBPF3
ENST00000374761 0.00524642468312135 0.0016340386373929 0.421617378729048 ENSG00000076864 RAP1GAP
ENST00000290101 0.000799789492655077 0.000202922971750405 0.464501098586177 ENSG00000076864 RAP1GAP
ENST00000374763 0.00578119461862681 0.00182057939369665 0.415308374943468 ENSG00000076864 RAP1GAP
ENST00000471600 0.000799789492655077 0.000202922971750405 0.464501098586177 ENSG00000076864 RAP1GAP
ENST00000374765 0.000371322200087543 8.76363937635695e-05 0.467601962377035 ENSG00000076864 RAP1GAP
ENST00000495204 0.000371322200087543 8.76363937635695e-05 0.467601962377035 ENSG00000076864 RAP1GAP
ENST00000542643 0.000371322200087543 8.76363937635695e-05 0.467601962377035 ENSG00000076864 RAP1GAP
ENST00000359708 0.00371227271109371 0.00111041674107931 0.578041020466702 ENSG00000076864 RAP1GAP
ENST00000374757 0.00332004887965537 0.000981858395480076 0.591552726125348 ENSG00000076864 RAP1GAP
ENST00000599760 0.0106050847695209 0.00359218058882997 0.593122461632849 ENSG00000076864 RAP1GAP
ENST00000317967 0.00228750101125505 0.000648770676465668 0.580019727461637 ENSG00000076864 RAP1GAP
ENST00000447293 0.00471896662739518 0.00145189926010945 0.613864380673986 ENSG00000076864 RAP1GAP
ENST00000482984 0.0167484206582103 0.0059974520563552 0.487235528986111 ENSG00000076864 RAP1GAP
ENST00000464457 0.0216503254700788 0.00803295880532797 0.482474559267106 ENSG00000076864 RAP1GAP
ENST00000400301 1.76932453266528e-32 4.13357250116664e-34 0.636422564341096 ENSG00000090686 USP48
ENST00000308271 4.0052418770724e-32 9.51220974825973e-34 0.635155764974544 ENSG00000090686 USP48
ENST00000374732 6.08489556726974e-20 2.69429646904825e-21 0.588470845146288 ENSG00000090686 USP48
ENST00000479177 0.000881423913454527 0.000225959290084305 0.465227887062982 ENSG00000090686 USP48
ENST00000529637 1.12970109524077e-31 2.73928453311544e-33 0.645296225568883 ENSG00000090686 USP48
ENST00000464577 1.61068690119472e-12 1.23854297845481e-13 0.613944719371516 ENSG00000090686 USP48
ENST00000471752 2.26372929244981e-05 4.20595429807881e-06 0.469033135915613 ENSG00000090686 USP48
ENST00000487880 7.88296664877694e-11 7.1287783030647e-12 0.603442022362004 ENSG00000090686 USP48
ENST00000526044 6.58916684482755e-19 3.11292074896816e-20 0.74543966563161 ENSG00000090686 USP48
ENST00000534705 1.06430663942303e-19 4.78238883606758e-21 0.75475836587257 ENSG00000090686 USP48
ENST00000421625 3.21563544412439e-28 9.12172686275586e-30 0.637409490395162 ENSG00000090686 USP48
ENST00000374730 4.881591743676e-11 4.33226979501662e-12 0.558423147545226 ENSG00000090686 USP48
ENST00000527823 4.24041041089152e-11 3.7362687856114e-12 0.626966744790997 ENSG00000090686 USP48
ENST00000532737 5.39390093988768e-14 3.63963696206815e-15 0.593273086602253 ENSG00000090686 USP48
ENST00000489108 4.85095734262363e-15 3.00060857092246e-16 0.654485268985767 ENSG00000090686 USP48
ENST00000434488 0.25762690137417 0.149765163277935 0.283060296737482 ENSG00000231978 RP11-132G19.3
ENST00000344642 0.0328952767977098 0.0129569247134916 -0.299910653390929 ENSG00000187942 LDLRAD2
ENST00000543870 0.0110439320439945 0.00375944379449558 -0.359872209854621 ENSG00000187942 LDLRAD2
ENST00000484271 0.30354835631766 0.184486766139956 -0.265231773350195 ENSG00000187942 LDLRAD2
ENST00000486901 0.0386040532658405 0.0155740935178226 -0.302445655153259 ENSG00000142798 HSPG2
ENST00000374695 0.000130660606594913 2.80256961668653e-05 -0.333881599415816 ENSG00000142798 HSPG2
ENST00000481644 0.00685314414778388 0.00220062757404128 -0.487568984434454 ENSG00000142798 HSPG2
ENST00000469378 0.0774978023259968 0.0350254059086871 -0.375104986444545 ENSG00000142798 HSPG2
ENST00000426143 0.417149432450806 0.278699252015736 -0.170482169989966 ENSG00000142798 HSPG2
ENST00000471322 0.915302975356825 0.862077843495415 -0.0320033218631633 ENSG00000142798 HSPG2
ENST00000374676 0.465897772708244 0.322223667875364 -0.15396519715846 ENSG00000142798 HSPG2
ENST00000453796 0.150656490086739 0.0775668427615084 -0.283246808656255 ENSG00000142798 HSPG2
ENST00000430507 0.380689753137741 0.24725233858702 -0.122846794273787 ENSG00000142798 HSPG2
ENST00000493940 0.139374506636299 0.0705689307411376 -0.249192794442813 ENSG00000142798 HSPG2
ENST00000427897 0.0540310734749349 0.0229488627446584 -0.367997423335251 ENSG00000142798 HSPG2
ENST00000498495 0.0293777621626583 0.0113732925119079 -0.454181169847876 ENSG00000142798 HSPG2
ENST00000480900 0.141133718973034 0.0716179547261026 -0.311081483079675 ENSG00000142798 HSPG2
ENST00000412328 0.00517169163379313 0.00160838805905257 -0.309202340101112 ENSG00000142798 HSPG2
ENST00000374673 0.0162416253500288 0.00579562704581099 -0.36012364528601 ENSG00000142798 HSPG2
ENST00000439717 0.0120812740354155 0.00415772940972334 -0.330474908270259 ENSG00000142798 HSPG2
ENST00000423231 0.520436471758037 0.374750988245978 0.0959486130113852 ENSG00000232037 RP11-26H16.1
ENST00000398929 0.683631941039688 0.550848608896016 0.0621595256168772 ENSG00000232037 RP11-26H16.1
ENST00000455966 0.664614746463612 0.528816552778546 -0.0998139620307936 ENSG00000228397 RP1-224A6.3
ENST00000434233 0.00320779470258217 0.000945294496428846 0.34683608914273 ENSG00000218510 LINC00339
ENST00000420503 0.00184219239942646 0.000509727159021979 0.365532703581113 ENSG00000218510 LINC00339
ENST00000404210 0.00170544488794924 0.000467739795722913 0.367556478624217 ENSG00000218510 LINC00339
ENST00000416769 0.00170544488794924 0.000467739795722913 0.367556478624217 ENSG00000218510 LINC00339
ENST00000452322 0.0149793037284282 0.00529664925922999 0.383509119225387 ENSG00000218510 LINC00339
ENST00000400259 1.44772292018237e-26 4.46849748626145e-28 -0.534806471358001 ENSG00000070831 CDC42
ENST00000344548 1.51964775156723e-26 4.7044523650346e-28 -0.534968028380419 ENSG00000070831 CDC42
ENST00000315554 4.31462059573042e-15 2.65498569717662e-16 -0.396021155673837 ENSG00000070831 CDC42
ENST00000498236 7.32384985139574e-16 4.24587017757855e-17 -0.400733070788574 ENSG00000070831 CDC42
ENST00000421089 7.75221635542381e-17 4.19167896227471e-18 -0.409291728307484 ENSG00000070831 CDC42
ENST00000411827 2.86784876360418e-15 1.7357532049912e-16 -0.404412913789831 ENSG00000070831 CDC42
ENST00000431803 0.956103650280424 0.926505287566337 0.0148507211577073 ENSG00000230068 CDC42-IT1
ENST00000604049 0.619861083135952 0.477912663361891 0.131427386523385 ENSG00000271428 RP1-224A6.8
ENST00000606754 0.668216016612007 0.533014327745145 0.124296858486683 ENSG00000271840 RP1-224A6.9
ENST00000290167 0.990558450096884 0.982845897703939 0.00367566916020116 ENSG00000162552 WNT4
ENST00000542383 0.82632859126775 0.731998348454451 0.0613216572311967 ENSG00000162552 WNT4
ENST00000415567 0.603711603491915 0.460298074224115 0.135190444077298 ENSG00000162552 WNT4
ENST00000441048 0.307714266953489 0.187742293445889 0.269424770010502 ENSG00000162552 WNT4
ENST00000404138 0.156811822541384 0.0813890662568943 0.10916620813456 ENSG00000184677 ZBTB40
ENST00000400239 0.466232129673263 0.322537336665751 -0.0931431142158005 ENSG00000184677 ZBTB40
ENST00000375647 0.156847095357813 0.0814114886003308 0.109163800358983 ENSG00000184677 ZBTB40
ENST00000374651 0.88602702772799 0.818901038515334 -0.0160126205499199 ENSG00000184677 ZBTB40
ENST00000438551 0.243918006436073 0.139836063584673 -0.298542026781062 ENSG00000237200 ZBTB40-IT1
ENST00000544305 0.825359284842618 0.730620011137288 0.0567868431351116 ENSG00000133216 EPHB2
ENST00000374630 0.621699356458748 0.480019085714812 0.119824607414453 ENSG00000133216 EPHB2
ENST00000400191 0.728379247358035 0.60423655994472 0.0899615781002852 ENSG00000133216 EPHB2
ENST00000374632 0.732579710223239 0.609417217932105 0.0883678744693384 ENSG00000133216 EPHB2
ENST00000374627 0.10948343665995 0.0527738212888672 0.274696868992236 ENSG00000133216 EPHB2
ENST00000465676 0.137509652176629 0.0694235833084929 0.2176505219241 ENSG00000133216 EPHB2
ENST00000440767 0.132794640356575 0.066572821237742 -0.248331716348058 ENSG00000227868 C1orf234
ENST00000566855 0.0547447235259646 0.0233162462146272 -0.335636250991564 ENSG00000227868 C1orf234
ENST00000356634 0.969293096528367 0.947534539595922 -0.00345187104567159 ENSG00000004487 KDM1A
ENST00000400181 0.969293096528367 0.947534539595922 -0.00345187104567159 ENSG00000004487 KDM1A
ENST00000542151 0.969293096528367 0.947534539595922 -0.00345187104567159 ENSG00000004487 KDM1A
ENST00000427154 0.00587594938865293 0.00185396460408179 -0.158841439753877 ENSG00000240553 RP1-184J9.2
ENST00000481879 0.679867120500435 0.546446090949821 -0.0851388386111611 ENSG00000004487 KDM1A
ENST00000465864 0.948554839551104 0.915021612130216 -0.0100309783097873 ENSG00000004487 KDM1A
ENST00000494920 0.845903032334096 0.760212539739633 0.0263507723244197 ENSG00000004487 KDM1A
ENST00000602503 0.705765721137165 0.576913611411296 0.0534032575188895 ENSG00000004487 KDM1A
ENST00000374623 2.59013475752492e-18 1.27428235724415e-19 -0.608892760421204 ENSG00000169641 LUZP1
ENST00000418342 6.0495412051668e-36 1.22008954107367e-37 -0.603875952985916 ENSG00000169641 LUZP1
ENST00000302291 2.1985514155795e-35 4.53215915520498e-37 -0.595558900950566 ENSG00000169641 LUZP1
ENST00000314174 3.29892599743305e-26 1.03814247907309e-27 -0.612470055577697 ENSG00000169641 LUZP1
ENST00000471849 1.07719247167494e-16 5.88380364545041e-18 -0.603067493670202 ENSG00000169641 LUZP1
ENST00000475164 5.97914258146907e-12 4.86434996297837e-13 -0.713964852966107 ENSG00000169641 LUZP1
ENST00000450968 0.227912233148214 0.128667485214719 -0.286818750147563 ENSG00000229010 RP5-979D14.1
ENST00000384208 0.776660915488187 0.665118456684348 -0.072768234455827 ENSG00000206935 RNU6-514P
ENST00000516769 0.922345073717369 0.873283843760408 0.0169763004281529 ENSG00000252578 RNU6-135P
ENST00000566551 0.0684316848250273 0.030233153992758 -0.331294651106855 ENSG00000261326 RP5-1057J7.6
ENST00000604481 0.096828739810637 0.0455777851600017 -0.394316955222532 ENSG00000261326 RP5-1057J7.6
ENST00000464516 0.00681664842041643 0.00218774591981371 -0.401730741917606 ENSG00000125944 HNRNPR
ENST00000478691 0.0776197647810507 0.035093887521794 -0.0855431985464283 ENSG00000125944 HNRNPR
ENST00000374616 0.132477500135467 0.0663816829566361 -0.0777874136190615 ENSG00000125944 HNRNPR
ENST00000476660 0.926757794654842 0.880272664836327 -0.0096396969944855 ENSG00000125944 HNRNPR
ENST00000374612 0.132477500135467 0.0663816829566361 -0.0777874136190615 ENSG00000125944 HNRNPR
ENST00000302271 0.130150554406014 0.0650142425880409 -0.0781361547756473 ENSG00000125944 HNRNPR
ENST00000427764 0.0995825798367073 0.0471098160156757 -0.0820407965919512 ENSG00000125944 HNRNPR
ENST00000606561 0.0710145070290628 0.0315687932407427 -0.089715378962738 ENSG00000125944 HNRNPR
ENST00000426846 0.078930085475026 0.0357783393609764 -0.087489849687479 ENSG00000125944 HNRNPR
ENST00000463552 0.0372238127578888 0.0149332756015992 -0.105273792825745 ENSG00000125944 HNRNPR
ENST00000470941 0.0796600770490661 0.0361776824828224 -0.101242482383402 ENSG00000125944 HNRNPR
ENST00000476451 0.048126328265982 0.0200438248597392 -0.110408414184039 ENSG00000125944 HNRNPR
ENST00000490652 0.0995182622422271 0.0470748200671074 -0.151569316553319 ENSG00000125944 HNRNPR
ENST00000314011 0.95096952914009 0.918872818396422 0.00925681805833605 ENSG00000125945 ZNF436
ENST00000374608 0.902301311253103 0.84253033906678 0.0185939678363724 ENSG00000125945 ZNF436
ENST00000458053 0.86693148090194 0.790590882198028 -0.0496998574716298 ENSG00000249087 C1orf213
ENST00000454117 0.888343907801895 0.82218911499523 -0.0428188608124738 ENSG00000249087 C1orf213
ENST00000335648 0.921212878508559 0.871456616140191 -0.0308956395467964 ENSG00000249087 C1orf213
ENST00000518821 0.917750533654704 0.865924026313659 -0.0323485544644713 ENSG00000249087 C1orf213
ENST00000437367 0.951438749083853 0.919538344758366 -0.0192812250292072 ENSG00000249087 C1orf213
ENST00000364535 0.707949946430117 0.579544141773513 0.0671834711207403 ENSG00000201405 Y_RNA
ENST00000518600 0.0972442379698561 0.0458020635094237 -0.381236571670814 ENSG00000249087 C1orf213
ENST00000450454 0.833175745450749 0.741921888725805 0.0455493674479684 ENSG00000204219 TCEA3
ENST00000476978 0.544647711743843 0.399118494741263 -0.171669405920027 ENSG00000204219 TCEA3
ENST00000374601 0.313383894009585 0.192188968522979 0.207511166002601 ENSG00000204219 TCEA3
ENST00000461794 0.17364806090465 0.0921581728782068 0.312953425022266 ENSG00000204219 TCEA3
ENST00000374602 0.198055781994649 0.108255391029456 0.315483447920024 ENSG00000204219 TCEA3
ENST00000445848 0.652844861889888 0.515159950973288 0.0765466419200829 ENSG00000232482 RP4-654C18.1
ENST00000492271 0.48784386025037 0.343078057728068 0.183767010520935 ENSG00000204219 TCEA3
ENST00000495646 0.0383642448231447 0.0154610140846566 -0.329042690671679 ENSG00000088280 ASAP3
ENST00000336689 5.68357291210365e-07 8.16002223733325e-08 -0.522394700504217 ENSG00000088280 ASAP3
ENST00000465372 0.872953959937123 0.799403560542129 -0.0418562667184028 ENSG00000088280 ASAP3
ENST00000492982 3.73422379783851e-07 5.21875820238759e-08 -0.538186751485294 ENSG00000088280 ASAP3
ENST00000437606 2.4917320692317e-07 3.3956993273624e-08 -0.555096744345496 ENSG00000088280 ASAP3
ENST00000484418 0.0285296564895166 0.010997615883164 -0.408177203042207 ENSG00000088280 ASAP3
ENST00000475814 0.00829834538401467 0.00272788912123158 -0.47457919130448 ENSG00000088280 ASAP3
ENST00000530874 0.154794026426417 0.0801092869616141 -0.32904312140435 ENSG00000088280 ASAP3
ENST00000478858 2.18631620429742e-06 3.43060654906383e-07 -0.593933736613124 ENSG00000088280 ASAP3
ENST00000608765 6.52966400239061e-06 1.10741374706537e-06 -0.657094800462011 ENSG00000088280 ASAP3
ENST00000449467 0.0010046166328212 0.000260815390720363 -0.558604819705047 ENSG00000088280 ASAP3
ENST00000361729 4.56156089445533e-14 3.05945035363064e-15 -0.886691468695287 ENSG00000007968 E2F2
ENST00000487237 0.090338836040538 0.0420105213717141 -0.412961748609466 ENSG00000007968 E2F2
ENST00000374561 0.27275505661752 0.161055128238649 0.256723103675834 ENSG00000117318 ID3
ENST00000463312 0.763506118523381 0.648629986639432 0.0891884266111895 ENSG00000117318 ID3
ENST00000486541 0.275595144969338 0.163298889553461 0.256099861035286 ENSG00000117318 ID3
ENST00000477916 0.930350913069054 0.885788137398625 0.0185807256026102 ENSG00000197880 MDS2
ENST00000374550 0.000535989152263018 0.000131034647900541 -0.283461113878771 ENSG00000142676 RPL11
ENST00000467075 1.28867969388098e-06 1.95296247757311e-07 -0.310649835352098 ENSG00000142676 RPL11
ENST00000482370 0.000514761647513912 0.000125315039128296 -0.284307917522538 ENSG00000142676 RPL11
ENST00000443624 0.00064137397029548 0.000159259230793657 -0.280936040010931 ENSG00000142676 RPL11
ENST00000458455 0.000524491582558964 0.000127890124189461 -0.28417634387502 ENSG00000142676 RPL11
ENST00000366398 0.681634121865547 0.548483282329637 -0.12215135514793 ENSG00000203589 RP5-886K2.1
ENST00000466184 0.699588430981287 0.569510234191893 -0.107018596881299 ENSG00000244609 RN7SL532P
ENST00000418390 1.47152010419187e-12 1.12738011091352e-13 -0.382361111163395 ENSG00000011007 TCEB3
ENST00000609199 6.63327029856928e-10 6.62905019048713e-11 -0.357264080445243 ENSG00000011007 TCEB3
ENST00000487554 0.00412656459386473 0.00124990246747996 -0.27498335681974 ENSG00000011007 TCEB3
ENST00000427796 0.197917856931993 0.108166161861321 -0.121933587320827 ENSG00000236810 RP5-886K2.3
ENST00000447961 0.938734071784474 0.898849248727552 0.0256423398942121 ENSG00000236810 RP5-886K2.3
ENST00000246151 0.98094418859694 0.966834836372569 0.00298973877401547 ENSG00000057757 PITHD1
ENST00000415372 0.76534092427309 0.650929142296872 0.0506133844999636 ENSG00000057757 PITHD1
ENST00000374524 0.307327529514352 0.187417646879095 0.106295538335684 ENSG00000057757 PITHD1
ENST00000374514 5.94046479152389e-40 1.02276034012279e-41 -0.827535022831052 ENSG00000011009 LYPLA2
ENST00000400061 8.85927976662965e-40 1.53342292457618e-41 -0.826632468039738 ENSG00000011009 LYPLA2
ENST00000420982 6.66068713662756e-34 1.46348402655672e-35 -0.816621465596234 ENSG00000011009 LYPLA2
ENST00000374505 1.33798993920016e-36 2.63355861106973e-38 -0.830657157895741 ENSG00000011009 LYPLA2
ENST00000495365 7.5750425822383e-37 1.47956454904377e-38 -0.820501806995517 ENSG00000011009 LYPLA2
ENST00000374503 1.04406914040505e-36 2.05024235170412e-38 -0.822871794851894 ENSG00000011009 LYPLA2
ENST00000374502 5.50980882344363e-37 1.06642393685074e-38 -0.823071252558494 ENSG00000011009 LYPLA2
ENST00000492577 3.08811637917489e-35 6.41454516245933e-37 -0.837837974177517 ENSG00000011009 LYPLA2
ENST00000421070 1.30153623164789e-27 3.81752774562979e-29 -0.807942808653375 ENSG00000011009 LYPLA2
ENST00000374501 6.77255636798383e-26 2.16591031831735e-27 -0.825311536348674 ENSG00000011009 LYPLA2
ENST00000472213 2.25881129366975e-22 8.73793608457187e-24 -0.876332457628573 ENSG00000011009 LYPLA2
ENST00000481736 0.0072557813673496 0.00234529057006253 -0.23542231119005 ENSG00000117308 GALE
ENST00000374497 0.0120481560701601 0.00414498861067757 -0.225534164827086 ENSG00000117308 GALE
ENST00000456977 0.123888683612576 0.0612426956907388 -0.216902383079181 ENSG00000117308 GALE
ENST00000459934 0.00728280623682384 0.00235493339727057 -0.235442556714198 ENSG00000117308 GALE
ENST00000469556 0.35840686001729 0.228584707082031 -0.151511606593543 ENSG00000117308 GALE
ENST00000429356 0.0757610096006996 0.0340938704882552 -0.17948170428923 ENSG00000117308 GALE
ENST00000418277 0.0355164057633527 0.0141497703456048 -0.195329385862807 ENSG00000117308 GALE
ENST00000470949 0.129099756159519 0.0643868808209383 -0.170502549973199 ENSG00000117308 GALE
ENST00000425913 0.0304885788144013 0.0118687231884353 -0.212824039640387 ENSG00000117308 GALE
ENST00000445705 0.11213057493683 0.0543072143156249 -0.177594914999 ENSG00000117308 GALE
ENST00000467493 0.199529982731418 0.109215329631192 -0.150554164334176 ENSG00000117308 GALE
ENST00000486382 0.0463689548108911 0.0192012626258189 -0.229211669518246 ENSG00000117308 GALE
ENST00000470383 0.00600635124003286 0.00189999357439174 -0.285663489627934 ENSG00000117308 GALE
ENST00000466250 0.0073458636228189 0.002377539613131 -0.279307211046599 ENSG00000117308 GALE
ENST00000467070 0.0227714632188224 0.00850672099899955 -0.253994268022542 ENSG00000117308 GALE
ENST00000374490 6.85756119974668e-10 6.8680409216507e-11 0.481198267684307 ENSG00000117305 HMGCL
ENST00000374487 6.68394014173661e-10 6.68363327152213e-11 0.482738174240705 ENSG00000117305 HMGCL
ENST00000374483 6.68394014173661e-10 6.68363327152213e-11 0.482738174240705 ENSG00000117305 HMGCL
ENST00000436439 6.85756119974668e-10 6.8680409216507e-11 0.481198267684307 ENSG00000117305 HMGCL
ENST00000235958 7.05010510068567e-10 7.06966470674855e-11 0.481196926333057 ENSG00000117305 HMGCL
ENST00000509389 5.81245309900957e-10 5.77825704065063e-11 0.506570566153824 ENSG00000117305 HMGCL
ENST00000496907 0.000187124973334393 4.14770965116111e-05 0.466438919497089 ENSG00000117305 HMGCL
ENST00000513148 4.32039322500293e-06 7.11729860444546e-07 0.440673109681198 ENSG00000117305 HMGCL
ENST00000479458 0.00306720692649909 0.000900344681675649 0.467154572849169 ENSG00000117305 HMGCL
ENST00000498698 0.00161542314318707 0.000440507339956485 0.455597402506762 ENSG00000117305 HMGCL
ENST00000374479 0.00369971489137848 0.00110617512667252 -0.359840790832498 ENSG00000179163 FUCA1
ENST00000536471 0.903838785427857 0.8448838855408 -0.0226746024325579 ENSG00000188822 CNR2
ENST00000471915 0.470408932791871 0.326565190426939 0.0667524555021838 ENSG00000189266 PNRC2
ENST00000334351 0.591162628254934 0.447066821667231 0.0500513507061724 ENSG00000189266 PNRC2
ENST00000374468 0.527889827928235 0.382067217902108 0.0584420997568838 ENSG00000189266 PNRC2
ENST00000579103 0.981957342247526 0.968541867791403 -0.00363835715674564 ENSG00000189266 PNRC2
ENST00000344989 0.137052907250484 0.0691444488224629 0.111013784339401 ENSG00000188529 SRSF10
ENST00000453840 0.135949367987767 0.068481595100556 0.11165521108503 ENSG00000188529 SRSF10
ENST00000341154 0.139740894010917 0.0707920199945509 0.110874323534964 ENSG00000188529 SRSF10
ENST00000484146 0.145782758217497 0.0745200148702575 0.110247499893121 ENSG00000188529 SRSF10
ENST00000473858 0.142757441690403 0.0726619432725903 0.110814782276085 ENSG00000188529 SRSF10
ENST00000374452 0.140900957024659 0.071481357440629 0.111252397076041 ENSG00000188529 SRSF10
ENST00000374453 0.14059310997721 0.0712901409842661 0.111536952597638 ENSG00000188529 SRSF10
ENST00000343255 0.16280630824473 0.0851527809360453 0.104972231192079 ENSG00000188529 SRSF10
ENST00000492112 0.168288243459675 0.0887286234201033 0.103880860776548 ENSG00000188529 SRSF10
ENST00000485841 0.511658852831315 0.366081376814718 0.0565663269386328 ENSG00000188529 SRSF10
ENST00000338597 0.622102256378155 0.480477056702909 0.0455338435846817 ENSG00000188529 SRSF10
ENST00000495785 0.225232737346435 0.126828901225737 0.0938818864377614 ENSG00000188529 SRSF10
ENST00000473754 0.847735203613289 0.762926654479945 0.0208869697922351 ENSG00000188529 SRSF10
ENST00000497214 1.97364769875517e-06 3.0711427163233e-07 0.996375117840138 ENSG00000188529 SRSF10
ENST00000485292 0.0741128640743496 0.0332466446588648 0.207032237759907 ENSG00000188529 SRSF10
ENST00000469303 0.170896842619953 0.0904032606706347 0.178096479117753 ENSG00000188529 SRSF10
ENST00000327535 1.53687202917672e-19 6.97538119193197e-21 -0.997862624265073 ENSG00000185436 IFNLR1
ENST00000327575 9.24566042915514e-16 5.3963895242283e-17 -0.947257781691656 ENSG00000185436 IFNLR1
ENST00000374421 3.57004871293902e-16 2.02330936717493e-17 -0.955383455531875 ENSG00000185436 IFNLR1
ENST00000374419 1.78171091179344e-14 1.15024106887279e-15 -0.980605492940661 ENSG00000185436 IFNLR1
ENST00000374418 3.1721841395554e-13 2.28529915252982e-14 -0.97369617053519 ENSG00000185436 IFNLR1
ENST00000361548 0.35574404562391 0.226404846445923 0.166305632712771 ENSG00000158055 GRHL3
ENST00000342072 0.35574404562391 0.226404846445923 0.166305632712771 ENSG00000158055 GRHL3
ENST00000350501 0.473557182585844 0.329597390286958 0.123175108677987 ENSG00000158055 GRHL3
ENST00000530984 0.405586500460938 0.268596279532889 0.100064711195352 ENSG00000158055 GRHL3
ENST00000356046 0.35574404562391 0.226404846445923 0.166305632712771 ENSG00000158055 GRHL3
ENST00000236255 0.243800659152658 0.139754892798333 0.178182859636634 ENSG00000158055 GRHL3
ENST00000528064 0.243800659152658 0.139754892798333 0.178182859636634 ENSG00000158055 GRHL3
ENST00000374409 0.27492836057962 0.162744431402775 0.114599974656182 ENSG00000001460 STPG1
ENST00000440416 0.393370287269767 0.258065480490016 0.0968229879194509 ENSG00000001460 STPG1
ENST00000003583 0.243638421938252 0.139634232888483 0.122417347849629 ENSG00000001460 STPG1
ENST00000468303 0.193369081279824 0.10511290515735 0.124783140874673 ENSG00000001460 STPG1
ENST00000337248 0.227153361101671 0.128163082735347 0.125695333549392 ENSG00000001460 STPG1
ENST00000497384 0.623133386069488 0.481702579239586 0.0871188758722712 ENSG00000001460 STPG1
ENST00000438866 0.615759330041756 0.473478041649048 0.118445903730274 ENSG00000001460 STPG1
ENST00000435187 0.929715678728104 0.884817461130361 0.0225976341980863 ENSG00000001460 STPG1
ENST00000483261 0.817343946906946 0.71950412337137 -0.0678272235447345 ENSG00000001460 STPG1
ENST00000498488 0.702805249571648 0.573391951076078 0.060646277533845 ENSG00000001460 STPG1
ENST00000483528 0.833115456457741 0.741835269079632 0.0414287695602869 ENSG00000001460 STPG1
ENST00000475760 0.37548432257011 0.242782838069413 0.165066974881784 ENSG00000001460 STPG1
ENST00000492753 0.581061382978077 0.436412574362967 0.149229580134743 ENSG00000001460 STPG1
ENST00000374399 0.00709129650336098 0.00228514747324425 0.215430947419295 ENSG00000001461 NIPAL3
ENST00000003912 0.0148792171419903 0.00525608660267766 0.17798208565592 ENSG00000001461 NIPAL3
ENST00000488155 0.927079416265628 0.880770137311631 -0.0152088325256488 ENSG00000001461 NIPAL3
ENST00000358028 0.0171011040824731 0.00614213935251767 0.204961551029713 ENSG00000001461 NIPAL3
ENST00000339255 0.0112781355057192 0.00384952448630281 0.2082296474682 ENSG00000001461 NIPAL3
ENST00000475663 0.755856617757001 0.638829645895734 0.0476116013903152 ENSG00000001461 NIPAL3
ENST00000428131 0.000253293344737528 5.76769946453822e-05 0.359400433658686 ENSG00000001461 NIPAL3
ENST00000432012 0.253300116890851 0.146660114771659 0.18122476359384 ENSG00000001461 NIPAL3
ENST00000374395 0.115204278015789 0.0560966032267324 -0.113773051507149 ENSG00000117602 RCAN3
ENST00000436717 0.397535798338967 0.261658637649516 -0.0714679613520151 ENSG00000117602 RCAN3
ENST00000425530 0.456493551187898 0.313701403095175 -0.122136361029527 ENSG00000117602 RCAN3
ENST00000412742 0.394423892995154 0.258946212906664 -0.0930720161866592 ENSG00000117602 RCAN3
ENST00000538532 0.441221152883576 0.299823297931066 -0.0858151277085097 ENSG00000117602 RCAN3
ENST00000374393 0.297154948294164 0.179512639899665 -0.117810215906983 ENSG00000117602 RCAN3
ENST00000580228 0.978578647894306 0.9630592032236 -0.00567154291221972 ENSG00000266551 RN7SL857P
ENST00000482807 0.280635427146964 0.167010814180021 0.157668037826411 ENSG00000117602 RCAN3
ENST00000577528 0.035881839601451 0.0143167756322002 -0.259721993645222 ENSG00000264443 RP4-594I10.3
ENST00000478890 0.683902504693291 0.551184461917902 -0.0411133999874456 ENSG00000133226 SRRM1
ENST00000593639 0.751863131966098 0.633913847199393 -0.0337719936557236 ENSG00000133226 SRRM1
ENST00000323848 0.700346495529787 0.570499415600124 -0.0295898317767936 ENSG00000133226 SRRM1
ENST00000466910 0.829781626168221 0.736956585891144 0.0281548909764817 ENSG00000133226 SRRM1
ENST00000468822 0.738725824270846 0.617509805908788 -0.0310950157166214 ENSG00000133226 SRRM1
ENST00000447431 0.772583490510703 0.659981288890386 -0.0226624552140281 ENSG00000133226 SRRM1
ENST00000600523 0.82518719296478 0.73032154257298 -0.0255947263403986 ENSG00000133226 SRRM1
ENST00000462710 0.668402760898064 0.533290421238476 -0.0420679666570994 ENSG00000133226 SRRM1
ENST00000374389 0.797092182608388 0.692686353493514 -0.0205127196933794 ENSG00000133226 SRRM1
ENST00000490543 0.668592513501826 0.533507594283741 -0.0420695398959918 ENSG00000133226 SRRM1
ENST00000479034 0.651928893529442 0.514144379633014 -0.0335442227965433 ENSG00000133226 SRRM1
ENST00000596378 0.490061067706573 0.345129091580873 -0.0489464401754022 ENSG00000133226 SRRM1
ENST00000494934 0.729589810122687 0.605767173573567 -0.0424400635833713 ENSG00000133226 SRRM1
ENST00000495561 0.614787377685373 0.472379867747391 -0.0685796589403222 ENSG00000133226 SRRM1
ENST00000537199 0.22793800247586 0.12868651824406 -0.102451737696767 ENSG00000133226 SRRM1
ENST00000485441 1 0.999397519251524 6.96568808410631e-05 ENSG00000133226 SRRM1
ENST00000470243 0.839387122318144 0.750761689305903 0.0322448312261487 ENSG00000133226 SRRM1
ENST00000496882 0.835089680194238 0.744650432361151 -0.0284977163761729 ENSG00000133226 SRRM1
ENST00000461768 0.153362741451673 0.0792317667521946 -0.143789496868045 ENSG00000133226 SRRM1
ENST00000485541 0.503067250920498 0.357710388963146 -0.0860185312937585 ENSG00000133226 SRRM1
ENST00000488317 0.28408997653422 0.169619227838692 -0.144037747105034 ENSG00000133226 SRRM1
ENST00000489130 0.990066505143336 0.981962773440986 0.00336417541805144 ENSG00000133226 SRRM1
ENST00000459464 0.40699901668385 0.269871581552978 0.118755404264416 ENSG00000238986 snoU13
ENST00000474843 0.779541983167049 0.668720805567006 0.0501177513515798 ENSG00000133226 SRRM1
ENST00000374379 3.60587415009858e-45 5.2763583128611e-47 0.781169591079935 ENSG00000169504 CLIC4
ENST00000497755 3.65098547016666e-17 1.92789810387243e-18 0.822581133014024 ENSG00000169504 CLIC4
ENST00000488683 4.22206463261847e-45 6.18908646061265e-47 0.780968428887111 ENSG00000169504 CLIC4
ENST00000489758 1.99496230623592e-14 1.29406213860529e-15 0.781267930084612 ENSG00000169504 CLIC4
ENST00000459588 0.183399726681693 0.0985147882197722 0.268659110031168 ENSG00000238482 RNU6-1208P
ENST00000399916 6.24424011143178e-14 4.24004000037078e-15 -0.467245693731273 ENSG00000020633 RUNX3
ENST00000308873 2.23033187742229e-13 1.58614575920625e-14 -0.466892646922478 ENSG00000020633 RUNX3
ENST00000338888 2.81206547998638e-14 1.84843410314517e-15 -0.555761471287991 ENSG00000020633 RUNX3
ENST00000540420 2.38479611124388e-14 1.55882112487663e-15 -0.655527991275483 ENSG00000020633 RUNX3
ENST00000496967 3.34958937231727e-19 1.54861415817616e-20 -0.795778245626552 ENSG00000020633 RUNX3
ENST00000479341 0.0185813879144116 0.00674900207864183 -0.315229515511906 ENSG00000020633 RUNX3
ENST00000456316 0.969863448917137 0.948553640539768 -0.00988059976028868 ENSG00000229162 RP11-84D1.1
ENST00000424084 0.204180440223514 0.112386489564547 0.181060162958375 ENSG00000233755 RP4-799D16.1
ENST00000236273 2.87997334902076e-07 3.96615663778975e-08 0.288435268494945 ENSG00000117614 SYF2
ENST00000354361 2.40312566710831e-07 3.26422980486355e-08 0.289085918980922 ENSG00000117614 SYF2
ENST00000474160 2.61908354562884e-05 4.92270964648649e-06 0.276387210594771 ENSG00000117614 SYF2
ENST00000476231 0.000484253095639241 0.000117259079262431 0.283578474565181 ENSG00000117614 SYF2
ENST00000243189 5.04111967384869e-06 8.39652082859815e-07 0.338238047503911 ENSG00000117616 C1orf63
ENST00000569495 0.00787114178114986 0.0025699032437553 0.292386021013205 ENSG00000117616 C1orf63
ENST00000498238 5.03089078665972e-06 8.37816366584749e-07 0.338018075320313 ENSG00000117616 C1orf63
ENST00000566395 3.39430007910987e-05 6.51646307828087e-06 0.383450401402953 ENSG00000117616 C1orf63
ENST00000565733 2.6028986419621e-05 4.88989917829566e-06 0.373705464807216 ENSG00000117616 C1orf63
ENST00000568254 5.04909612659028e-06 8.41079993855326e-07 0.338015803963618 ENSG00000117616 C1orf63
ENST00000473314 1.59230598605931e-10 1.48752789266793e-11 0.373623597332673 ENSG00000117616 C1orf63
ENST00000417642 5.04909612659028e-06 8.41079993855326e-07 0.338015803963618 ENSG00000117616 C1orf63
ENST00000570063 2.15551158685908e-05 3.98749921670658e-06 0.376556583455538 ENSG00000117616 C1orf63
ENST00000564223 0.124158459623356 0.0614013000456538 0.227204857842695 ENSG00000117616 C1orf63
ENST00000475766 9.77687498534332e-05 2.04717567675028e-05 0.363924591799446 ENSG00000117616 C1orf63
ENST00000491378 0.00368130955084008 0.00109985119835681 0.332007079385439 ENSG00000117616 C1orf63
ENST00000431849 1.42764519485624e-05 2.56039209849667e-06 0.339152477770146 ENSG00000117616 C1orf63
ENST00000568212 2.37286181843049e-05 4.4238161168572e-06 0.33483274644708 ENSG00000117616 C1orf63
ENST00000568701 6.69754107459684e-08 8.46401001038467e-09 0.344936343360724 ENSG00000117616 C1orf63
ENST00000561867 2.28680166792062e-08 2.71970817582851e-09 0.355986532574812 ENSG00000117616 C1orf63
ENST00000568996 3.7128176141158e-08 4.5337835951129e-09 0.353319689658488 ENSG00000117616 C1orf63
ENST00000607698 0.265872385925295 0.155984879613069 0.236713580013136 ENSG00000272432 RP3-465N24.6
ENST00000450820 0.00226026942779749 0.000640083776056538 0.426578041795919 ENSG00000117616 C1orf63
ENST00000566714 0.0179746211612816 0.00650020454898162 0.518886281664835 ENSG00000261349 RP3-465N24.5
ENST00000564398 0.274076511272309 0.162070901767596 0.283824718035612 ENSG00000187010 RHD
ENST00000328664 0.10763326389206 0.0517012687838209 0.36083409848492 ENSG00000187010 RHD
ENST00000454452 0.155687503534784 0.0806737931274677 0.330742385834643 ENSG00000187010 RHD
ENST00000342055 0.155687503534784 0.0806737931274677 0.330742385834643 ENSG00000187010 RHD
ENST00000423810 0.155687503534784 0.0806737931274677 0.330742385834643 ENSG00000187010 RHD
ENST00000568195 0.155687503534784 0.0806737931274677 0.330742385834643 ENSG00000187010 RHD
ENST00000417538 0.155687503534784 0.0806737931274677 0.330742385834643 ENSG00000187010 RHD
ENST00000357542 0.155687503534784 0.0806737931274677 0.330742385834643 ENSG00000187010 RHD
ENST00000423253 0.164022400112575 0.0859265359992113 0.330825500596827 ENSG00000187010 RHD
ENST00000414693 0.228066408486431 0.128785937317897 -0.245490092612466 ENSG00000224183 SDHDP6
ENST00000568399 0.0574982283311207 0.0246877292756366 0.354310047557538 ENSG00000117616 C1orf63
ENST00000562018 0.0374000966267736 0.0150113553304783 0.382096561474639 ENSG00000117616 C1orf63
ENST00000567741 0.0397349859224162 0.0160952402525301 0.378677625857854 ENSG00000117616 C1orf63
ENST00000566599 0.0279837342123677 0.0107570731925771 0.404791189678554 ENSG00000117616 C1orf63
ENST00000564413 0.767700907842502 0.653850138645057 0.091063541085709 ENSG00000117616 C1orf63
ENST00000570165 0.198109346221526 0.108292464875289 0.321474941847241 ENSG00000259984 RP11-335G20.7
ENST00000374358 4.78820700303892e-19 2.23979565057839e-20 -0.555410295920232 ENSG00000183726 TMEM50A
ENST00000498135 1.95086863799644e-15 1.1643768556978e-16 -0.52856748187695 ENSG00000183726 TMEM50A
ENST00000491936 4.36094246181463e-16 2.48813438155965e-17 -0.531692111407179 ENSG00000183726 TMEM50A
ENST00000480937 3.44004685231724e-16 1.94782638053184e-17 -0.535202225873374 ENSG00000183726 TMEM50A
ENST00000468704 1.68473796869654e-13 1.18620174161998e-14 -0.525563051688465 ENSG00000183726 TMEM50A
ENST00000487234 7.19938042617462e-12 5.89721461972065e-13 -0.595333514971323 ENSG00000183726 TMEM50A
ENST00000459565 0.156228458326966 0.0810122448119336 -0.278224886730188 ENSG00000238889 snoU13
ENST00000294413 0.00111830604646448 0.000293485015361902 -0.541641856053712 ENSG00000188672 RHCE
ENST00000374352 0.000691214920515715 0.000172800329975516 -0.566953368698591 ENSG00000188672 RHCE
ENST00000243186 0.000910954350603179 0.000234275109518109 -0.552966471835939 ENSG00000188672 RHCE
ENST00000413854 0.000910954350603179 0.000234275109518109 -0.552966471835939 ENSG00000188672 RHCE
ENST00000425135 0.000910954350603179 0.000234275109518109 -0.552966471835939 ENSG00000188672 RHCE
ENST00000455194 0.000910954350603179 0.000234275109518109 -0.552966471835939 ENSG00000188672 RHCE
ENST00000340849 0.126560411346119 0.0628390160475639 -0.328213077911641 ENSG00000188672 RHCE
ENST00000349320 0.306225570183051 0.186491105860405 -0.231230961081494 ENSG00000188672 RHCE
ENST00000527747 0.902746533982548 0.84322622327831 -0.0399315032753525 ENSG00000188672 RHCE
ENST00000346452 0.610750626158703 0.467845095185874 0.148404445534318 ENSG00000188672 RHCE
ENST00000349438 0.726900157936025 0.602549949147334 0.106429385191679 ENSG00000188672 RHCE
ENST00000527187 0.833685129052134 0.742598946007805 -0.0665949866474402 ENSG00000188672 RHCE
ENST00000533771 0.831070702624372 0.738820966148841 -0.0676418835230322 ENSG00000188672 RHCE
ENST00000541879 0.505190293862399 0.359700446136635 -0.182483957159247 ENSG00000238084 RP3-469D22.1
ENST00000419297 0.502290926687437 0.356838817679081 -0.183531736151332 ENSG00000238084 RP3-469D22.1
ENST00000495048 0.42637442235003 0.28666952215956 0.128377782105877 ENSG00000188672 RHCE
ENST00000399763 2.08379295811388e-09 2.20496982819674e-10 0.380484555494158 ENSG00000204178 TMEM57
ENST00000399766 2.08379295811388e-09 2.20496982819674e-10 0.380484555494158 ENSG00000204178 TMEM57
ENST00000374343 2.09280905548384e-09 2.21515164182401e-10 0.38048866036049 ENSG00000204178 TMEM57
ENST00000470035 0.000806227794276505 0.000204704561459411 0.415961176316774 ENSG00000204178 TMEM57
ENST00000374338 3.47022330836828e-11 3.03351782706635e-12 -0.517296223182518 ENSG00000157978 LDLRAP1
ENST00000485476 1.34835895526641e-05 2.41006107872e-06 -0.526651169258857 ENSG00000157978 LDLRAP1
ENST00000488127 3.96885387136578e-09 4.33284400485898e-10 -0.5033712346152 ENSG00000157978 LDLRAP1
ENST00000462394 0.00299402121762078 0.000876446411255227 -0.473868089848927 ENSG00000157978 LDLRAP1
ENST00000484476 0.00110746095422171 0.000290399161456473 -0.484466988221474 ENSG00000157978 LDLRAP1
ENST00000474283 2.086693186051e-07 2.8085442011027e-08 -0.633885973497887 ENSG00000157978 LDLRAP1
ENST00000470950 1.92083660366532e-07 2.5743521653405e-08 -0.674833029276036 ENSG00000157978 LDLRAP1
ENST00000412797 0.771946211053012 0.659197418370402 -0.0734997752288346 ENSG00000225643 RP11-70P17.1
ENST00000374332 0.180239937059944 0.0964486462310509 -0.165846809124421 ENSG00000117643 MAN1C1
ENST00000263979 0.387611426198697 0.25302903341792 -0.11857288552051 ENSG00000117643 MAN1C1
ENST00000436991 0.868648903371875 0.793080032374711 -0.0535411699223582 ENSG00000233478 RP1-187B23.1
ENST00000473891 0.221716008725642 0.124312898672632 -0.233764592582656 ENSG00000117643 MAN1C1
ENST00000374329 0.343780092175177 0.216603532401872 -0.143538380486237 ENSG00000117643 MAN1C1
ENST00000496532 0.781660787339145 0.671518970388644 0.0697773754683114 ENSG00000117643 MAN1C1
ENST00000475314 0.698579422288149 0.568304605025793 -0.0999563669669485 ENSG00000117643 MAN1C1
ENST00000487493 0.148509005567472 0.0762352137757635 -0.326980708169939 ENSG00000117643 MAN1C1
ENST00000354177 1.1128561776185e-07 1.44658821805512e-08 -0.299159257358246 ENSG00000162430 SEPN1
ENST00000361547 1.1128561776185e-07 1.44658821805512e-08 -0.299159257358246 ENSG00000162430 SEPN1
ENST00000374315 1.1128561776185e-07 1.44658821805512e-08 -0.299159257358246 ENSG00000162430 SEPN1
ENST00000559265 8.98401888083161e-07 1.32703528773576e-07 -0.276987689308306 ENSG00000255054 RP1-317E23.6
ENST00000494537 0.00528639152383677 0.00164749211072972 -0.230863063668434 ENSG00000162430 SEPN1
ENST00000527604 9.1820938715163e-08 1.18194608880859e-08 -0.292893771585313 ENSG00000255054 RP1-317E23.6
ENST00000442055 3.10512097744988e-10 2.99561376936061e-11 -0.443920855988411 ENSG00000228172 RP1-317E23.3
ENST00000453649 3.13398302763054e-10 3.0251023642912e-11 -0.443743268123617 ENSG00000228172 RP1-317E23.3
ENST00000424294 0.807036064955936 0.70559996047809 0.0280367446988719 ENSG00000117640 MTFR1L
ENST00000536896 0.437375692413403 0.296383279407998 0.168759001259393 ENSG00000223474 AL020996.1
ENST00000374303 0.91509019718636 0.861793411973725 0.0114653445204505 ENSG00000117640 MTFR1L
ENST00000533762 0.806840924842234 0.705310429823488 0.0288058039140869 ENSG00000117640 MTFR1L
ENST00000529116 0.796953007409763 0.692432866420791 0.0302222152465872 ENSG00000117640 MTFR1L
ENST00000474295 0.920172526786856 0.869881003600101 0.0107907023514316 ENSG00000117640 MTFR1L
ENST00000488327 0.732388294229752 0.609185929321905 0.0387321606946318 ENSG00000117640 MTFR1L
ENST00000472643 0.993126008335736 0.987279553801328 0.00107834444092536 ENSG00000117640 MTFR1L
ENST00000494293 0.780034927030568 0.669425056551049 0.034977148529515 ENSG00000117640 MTFR1L
ENST00000469815 0.893118537996765 0.829178101634305 0.0142137630350024 ENSG00000117640 MTFR1L
ENST00000526894 0.993186867555885 0.987442827490799 0.00106514208467665 ENSG00000117640 MTFR1L
ENST00000478284 0.834061083638706 0.743076779211656 0.0235399133561021 ENSG00000117640 MTFR1L
ENST00000524618 0.850584765454471 0.767148049626541 0.0196000114350673 ENSG00000117640 MTFR1L
ENST00000374307 0.92552209506706 0.878106896469535 0.0101024557630915 ENSG00000117640 MTFR1L
ENST00000528624 0.850888156256803 0.767678396703661 0.0239620011336326 ENSG00000117640 MTFR1L
ENST00000525713 0.828853662092677 0.735648601085515 0.0262866380266394 ENSG00000117640 MTFR1L
ENST00000374301 0.93341509748389 0.890438099285349 0.00917525539696498 ENSG00000117640 MTFR1L
ENST00000464008 0.848682521608737 0.764163278703013 0.0216375839152168 ENSG00000117640 MTFR1L
ENST00000526158 0.854943856440485 0.773586051714905 0.0211981238417097 ENSG00000117640 MTFR1L
ENST00000530599 0.786601290589182 0.678166114940658 0.032007244470317 ENSG00000117640 MTFR1L
ENST00000374300 0.963099784074338 0.937542111093531 0.0052644974247233 ENSG00000117640 MTFR1L
ENST00000466284 0.907110289446812 0.849768510768879 -0.0130852847460391 ENSG00000117640 MTFR1L
ENST00000531361 0.430141567664593 0.289944311448335 -0.075047891306136 ENSG00000117640 MTFR1L
ENST00000497956 0.947801735782833 0.91368592104275 -0.00887682209928417 ENSG00000117640 MTFR1L
ENST00000606617 0.852259569517583 0.769666789173136 -0.0350304674870873 ENSG00000272478 RP1-317E23.7
ENST00000538789 0.209430094546857 0.115912023771285 -0.133547088451863 ENSG00000127423 AUNIP
ENST00000481602 0.0644120425304473 0.0281772036168596 -0.348142166210071 ENSG00000127423 AUNIP
ENST00000374298 0.000506303969701524 0.000123026946614691 -0.535596688544474 ENSG00000127423 AUNIP
ENST00000455431 0.811586762647703 0.711662800685949 0.0424157012485749 ENSG00000236528 RP1-125I3.2
ENST00000374296 0.998813046714527 0.997096851641162 -0.000347134830791095 ENSG00000182749 PAQR7
ENST00000513116 0.347724314557047 0.219816174057022 0.21797050463051 ENSG00000117632 STMN1
ENST00000426559 1.87024343009031e-26 5.80943606479285e-28 -0.688080866855314 ENSG00000117632 STMN1
ENST00000455785 1.34333455738646e-26 4.1401280835584e-28 -0.689522948905993 ENSG00000117632 STMN1
ENST00000399728 1.30354106726097e-26 4.01406554257004e-28 -0.689576412191997 ENSG00000117632 STMN1
ENST00000465604 1.64612256096916e-26 5.10678357505829e-28 -0.690942364045478 ENSG00000117632 STMN1
ENST00000357865 2.00554274694513e-26 6.23760138653859e-28 -0.689248603181308 ENSG00000117632 STMN1
ENST00000374291 7.78326630713565e-27 2.36713556810247e-28 -0.690354174198682 ENSG00000117632 STMN1
ENST00000485226 2.41627801337655e-33 5.45325391332466e-35 -0.710076743716653 ENSG00000117632 STMN1
ENST00000446334 1.62311007467266e-31 3.96018120497046e-33 -0.703426049468026 ENSG00000117632 STMN1
ENST00000580971 7.670856444746e-21 3.21239470834366e-22 -0.705410595258905 ENSG00000264021 MIR3917
ENST00000374282 0.836364250174187 0.746395324133546 0.0277624024236167 ENSG00000158006 PAFAH2
ENST00000374284 0.941134619539835 0.902921226547996 0.0107815054455188 ENSG00000158006 PAFAH2
ENST00000493892 0.996272473955142 0.992646222619021 0.00106747497780772 ENSG00000158006 PAFAH2
ENST00000464540 0.991044542221911 0.983699475206027 -0.00236417814725378 ENSG00000158006 PAFAH2
ENST00000476611 0.733970429956723 0.611345690272531 0.0842349030368843 ENSG00000158006 PAFAH2
ENST00000439092 0.585740458711864 0.441528758218472 -0.0970233482822012 ENSG00000158006 PAFAH2
ENST00000441420 0.465507473778583 0.321874204963432 -0.125835831502713 ENSG00000158006 PAFAH2
ENST00000481377 0.108421035135994 0.0521479395276554 -0.288914280902118 ENSG00000158008 EXTL1
ENST00000374280 0.294835870780385 0.177693980769672 -0.183321968199812 ENSG00000158008 EXTL1
ENST00000484339 0.188913074271118 0.102133024189457 -0.311053264566158 ENSG00000158008 EXTL1
ENST00000470037 0.348021823231201 0.220063524599253 0.251184338277308 ENSG00000158008 EXTL1
ENST00000374278 0.419578098266818 0.280765406517181 0.137450517188464 ENSG00000158014 SLC30A2
ENST00000374276 0.514270404599561 0.368695320206791 0.104416160326891 ENSG00000158014 SLC30A2
ENST00000374272 3.12036612957541e-27 9.34265866155414e-29 -1.06758665866391 ENSG00000158022 TRIM63
ENST00000483052 5.7305015577738e-22 2.27052148402681e-23 -1.00973574890295 ENSG00000158022 TRIM63
ENST00000444713 0.0976820579387641 0.0460537648855961 0.277160123978103 ENSG00000175087 PDIK1L
ENST00000374271 0.000237975771082386 5.38862542113919e-05 0.428768189165238 ENSG00000175087 PDIK1L
ENST00000374269 0.00342244657647525 0.00101517145625672 0.384219749756774 ENSG00000175087 PDIK1L
ENST00000374266 0.356239389218523 0.2268205656776 -0.173251067023408 ENSG00000142684 ZNF593
ENST00000270812 0.356239389218523 0.2268205656776 -0.173251067023408 ENSG00000142684 ZNF593
ENST00000407889 0.372700164908948 0.240427747773515 -0.167544318573833 ENSG00000236782 RP11-96L14.7
ENST00000414762 0.413448174820224 0.275502857780439 -0.157109457327979 ENSG00000236782 RP11-96L14.7
ENST00000433939 0.347908875666589 0.219962509780848 -0.174791654960251 ENSG00000236782 RP11-96L14.7
ENST00000444682 0.304979155031987 0.185547472048162 -0.190913246812154 ENSG00000236782 RP11-96L14.7
ENST00000448923 0.327417635545777 0.203478806698295 -0.204108321494018 ENSG00000236782 RP11-96L14.7
ENST00000361530 0.762493211648707 0.647183998878525 -0.08032030666355 ENSG00000142675 CNKSR1
ENST00000481077 0.992561324426247 0.986409367271041 -0.00210112378139684 ENSG00000142675 CNKSR1
ENST00000480348 0.877828538284344 0.806688885644485 -0.0312418475959431 ENSG00000142675 CNKSR1
ENST00000465415 0.977325592621934 0.960838868122707 -0.00514826299077029 ENSG00000142675 CNKSR1
ENST00000374253 0.758280094613743 0.641814467569699 -0.0816539020687083 ENSG00000142675 CNKSR1
ENST00000525687 0.936106911365156 0.8947619387407 0.0177219280249086 ENSG00000142675 CNKSR1
ENST00000482227 0.758280094613743 0.641814467569699 -0.0816539020687083 ENSG00000142675 CNKSR1
ENST00000531191 0.961400659201246 0.934986370460771 -0.0136256353469886 ENSG00000142675 CNKSR1
ENST00000531150 0.96665702567654 0.943183598205906 -0.00545503657346603 ENSG00000142675 CNKSR1
ENST00000528001 0.997705589488338 0.995132338811303 -0.000514612809225256 ENSG00000142675 CNKSR1
ENST00000528281 0.747406550348651 0.628131416187988 -0.074298953673217 ENSG00000142675 CNKSR1
ENST00000480617 0.886473723945368 0.819563903360171 -0.0216142413550595 ENSG00000142675 CNKSR1
ENST00000484874 0.714488419945419 0.587305385470295 0.0571385259471416 ENSG00000142675 CNKSR1
ENST00000428812 0.650820862443314 0.512817068618305 -0.120853141850915 ENSG00000236155 RP11-231P20.2
ENST00000451482 0.402732951156958 0.266178251609113 -0.214932304498355 ENSG00000236155 RP11-231P20.2
ENST00000451429 0.0128006603267122 0.00443913839791287 -0.232751121151821 ENSG00000130695 CEP85
ENST00000476272 0.0240253612874435 0.00904604875434204 -0.21317206494817 ENSG00000130695 CEP85
ENST00000252992 0.0240253612874435 0.00904604875434204 -0.21317206494817 ENSG00000130695 CEP85
ENST00000480446 0.153997609046962 0.0796254108207558 0.345677772169023 ENSG00000130695 CEP85
ENST00000453146 0.0478577889584967 0.0199157745034316 -0.220655749716496 ENSG00000130695 CEP85
ENST00000603670 0.985201508629794 0.973887008825832 0.00521342600095282 ENSG00000270733 RP11-231P20.5
ENST00000469609 0.276633633421208 0.164058384880525 -0.141531169747648 ENSG00000130695 CEP85
ENST00000468163 0.994853852883154 0.990312422399137 -0.00187673613528395 ENSG00000130695 CEP85
ENST00000491670 0.463455332449808 0.319990180478342 -0.131038927620984 ENSG00000130695 CEP85
ENST00000270792 9.29507187516401e-06 1.61738774192515e-06 -0.410305798368781 ENSG00000142669 SH3BGRL3
ENST00000319041 9.76035322663106e-06 1.70443049747848e-06 -0.413507312804837 ENSG00000142669 SH3BGRL3
ENST00000314675 0.000992325042417811 0.00025733140631819 -0.256179281926994 ENSG00000158062 UBXN11
ENST00000472155 0.0427038738673477 0.017473883850906 -0.2323204666897 ENSG00000158062 UBXN11
ENST00000374223 0.0427038738673477 0.017473883850906 -0.2323204666897 ENSG00000158062 UBXN11
ENST00000475591 0.0427038738673477 0.017473883850906 -0.2323204666897 ENSG00000158062 UBXN11
ENST00000357089 0.0427038738673477 0.017473883850906 -0.2323204666897 ENSG00000158062 UBXN11
ENST00000494942 0.0427038738673477 0.017473883850906 -0.2323204666897 ENSG00000158062 UBXN11
ENST00000374221 0.0427038738673477 0.017473883850906 -0.2323204666897 ENSG00000158062 UBXN11
ENST00000374217 0.0428494163133939 0.017539743499373 -0.232246115089065 ENSG00000158062 UBXN11
ENST00000374222 0.0428494163133939 0.017539743499373 -0.232246115089065 ENSG00000158062 UBXN11
ENST00000496466 0.178050497333484 0.0950259732861556 -0.167690933139429 ENSG00000158062 UBXN11
ENST00000535108 0.165742900593142 0.0870528801609453 -0.204556383871405 ENSG00000158062 UBXN11
ENST00000436301 0.124986127046749 0.061914723865406 -0.231474084691761 ENSG00000158062 UBXN11
ENST00000374215 0.124740382652372 0.0617627173539862 -0.234537092168789 ENSG00000158062 UBXN11
ENST00000452980 0.256367748717235 0.148846542871225 -0.183388437824985 ENSG00000158062 UBXN11
ENST00000442942 0.329776191882214 0.205435554611639 -0.16371703486854 ENSG00000158062 UBXN11
ENST00000450041 0.153861027423222 0.0795406624482566 -0.236222971947252 ENSG00000158062 UBXN11
ENST00000423664 0.154886862162449 0.0801634267093928 -0.236165780635872 ENSG00000158062 UBXN11
ENST00000421827 0.28234942263081 0.168309975509364 -0.195893769193 ENSG00000158062 UBXN11
ENST00000308182 0.0841289876316433 0.0385951462866255 0.173093469880921 ENSG00000176092 AIM1L
ENST00000527815 0.0841289876316433 0.0385951462866255 0.173093469880921 ENSG00000176092 AIM1L
ENST00000434391 2.21618098411731e-21 9.02653289654054e-23 0.556052425586817 ENSG00000117682 DHDDS
ENST00000427245 4.67579623509209e-15 2.88796743858423e-16 0.586299433208441 ENSG00000117682 DHDDS
ENST00000527611 2.53092369239274e-08 3.02548192182899e-09 0.525685004400479 ENSG00000117682 DHDDS
ENST00000374186 1.45321093552495e-13 1.01641938363305e-14 0.596267856066091 ENSG00000117682 DHDDS
ENST00000525682 1.8828145121801e-16 1.04694795819836e-17 0.528160909418589 ENSG00000117682 DHDDS
ENST00000236342 1.06298920505432e-16 5.80413147243481e-18 0.529017662325379 ENSG00000117682 DHDDS
ENST00000526219 7.63526532337706e-18 3.86252772332421e-19 0.543549664907485 ENSG00000117682 DHDDS
ENST00000374185 4.16542688168391e-15 2.55908187350267e-16 0.588144558927379 ENSG00000117682 DHDDS
ENST00000487944 3.58993421041326e-09 3.89798191434157e-10 0.530489413274255 ENSG00000117682 DHDDS
ENST00000360009 2.63980111667868e-21 1.08021533623396e-22 0.555315921795693 ENSG00000117682 DHDDS
ENST00000533087 3.73189274089417e-15 2.28196501691227e-16 0.583343748352648 ENSG00000117682 DHDDS
ENST00000531312 1.43707796845432e-15 8.4923770361937e-17 0.591729230291514 ENSG00000117682 DHDDS
ENST00000525165 3.89246706757751e-15 2.3834713441534e-16 0.586596783801884 ENSG00000117682 DHDDS
ENST00000525546 3.98331873579485e-13 2.89604230333685e-14 0.57975353526156 ENSG00000117682 DHDDS
ENST00000528557 1.39741009411478e-13 9.76199106194552e-15 0.594097576858798 ENSG00000117682 DHDDS
ENST00000525326 2.33936775176669e-12 1.82832390812779e-13 0.575494370688578 ENSG00000117682 DHDDS
ENST00000526278 1.81477427637512e-15 1.07910194269034e-16 0.587430921301439 ENSG00000117682 DHDDS
ENST00000436153 2.00519572624696e-15 1.19745958715516e-16 0.590996372901694 ENSG00000117682 DHDDS
ENST00000529688 1.54445363259273e-15 9.14109255151396e-17 0.591692731316857 ENSG00000117682 DHDDS
ENST00000530781 5.59103790175317e-09 6.20134468157357e-10 0.544190904840345 ENSG00000117682 DHDDS
ENST00000531955 1.06773450022564e-09 1.09373683646455e-10 0.541001899329688 ENSG00000117682 DHDDS
ENST00000525410 3.7386156373358e-11 3.2799046852764e-12 0.547226047941496 ENSG00000117682 DHDDS
ENST00000430232 5.17541877873451e-11 4.60389493437768e-12 0.493170898017637 ENSG00000117682 DHDDS
ENST00000431933 1.28613316796894e-15 7.57506598041612e-17 0.551537886718003 ENSG00000117682 DHDDS
ENST00000416052 3.48166164631737e-06 5.64950508174829e-07 0.439319570485026 ENSG00000117682 DHDDS
ENST00000446498 0.1502060354406 0.0772807377603182 0.333060570273383 ENSG00000223583 RP3-476K8.4
ENST00000423060 0.0270379271576764 0.0103423317744085 0.465659254704824 ENSG00000225891 RP3-476K8.3
ENST00000468388 7.62992591063875e-05 1.56094531278666e-05 -0.281985134314358 ENSG00000198830 HMGN2
ENST00000479815 2.12790390722392e-05 3.93363623768462e-06 -0.305897902808522 ENSG00000198830 HMGN2
ENST00000460563 3.86257134457671e-06 6.31242761993204e-07 -0.319472605712602 ENSG00000198830 HMGN2
ENST00000464888 1.61146243523231e-05 2.91616284510711e-06 -0.300607510184014 ENSG00000198830 HMGN2
ENST00000463817 1.18143019852237e-06 1.78081388956808e-07 -0.330472349054061 ENSG00000198830 HMGN2
ENST00000467700 8.73575462398434e-07 1.28807217103893e-07 -0.330500989940297 ENSG00000198830 HMGN2
ENST00000361427 9.01205053752469e-07 1.33153051125043e-07 -0.331856643748282 ENSG00000198830 HMGN2
ENST00000466194 6.48809571617894e-06 1.09989578056941e-06 -0.330022509100982 ENSG00000198830 HMGN2
ENST00000493418 2.50008617234306e-05 4.68215814340702e-06 -0.321616131843695 ENSG00000198830 HMGN2
ENST00000525525 0.000127306301851257 2.72452703168981e-05 -0.650795675275562 ENSG00000117676 RPS6KA1
ENST00000526040 1.7011734021567e-07 2.26299454587171e-08 -0.741947190490412 ENSG00000117676 RPS6KA1
ENST00000374168 3.54162690395523e-14 2.34959408485162e-15 -0.765601423381023 ENSG00000117676 RPS6KA1
ENST00000524436 1.02714322732059e-05 1.80048337629586e-06 -0.682375701785698 ENSG00000117676 RPS6KA1
ENST00000374166 3.54162690395523e-14 2.34959408485162e-15 -0.765601423381023 ENSG00000117676 RPS6KA1
ENST00000526792 8.82741358088988e-13 6.63907281785988e-14 -0.734785057885849 ENSG00000117676 RPS6KA1
ENST00000529454 1.06323730833998e-06 1.58941310130618e-07 -0.712862120839725 ENSG00000117676 RPS6KA1
ENST00000374162 8.27418178666341e-13 6.20308313618678e-14 -0.734926291921741 ENSG00000117676 RPS6KA1
ENST00000530003 1.81630791950434e-11 1.54556585671977e-12 -0.725240668523181 ENSG00000117676 RPS6KA1
ENST00000366866 0.000148922946319794 3.23569719528541e-05 -0.621966799911238 ENSG00000117676 RPS6KA1
ENST00000531113 6.6493039100855e-10 6.64681805857091e-11 -0.719663752059576 ENSG00000117676 RPS6KA1
ENST00000374163 2.3778068002544e-11 2.04847556004522e-12 -0.724439381706657 ENSG00000117676 RPS6KA1
ENST00000530607 0.0114510494679415 0.00391522892667784 -0.491721013528961 ENSG00000117676 RPS6KA1
ENST00000531382 6.64930330369038e-10 6.64638133814146e-11 -0.69244673734754 ENSG00000117676 RPS6KA1
ENST00000525582 0.382308924939949 0.248567411486762 -0.220052111850093 ENSG00000117676 RPS6KA1
ENST00000527264 8.7361456177572e-05 1.8097762751078e-05 -0.646989650505961 ENSG00000117676 RPS6KA1
ENST00000474934 0.00098966394158552 0.000256524487078907 -0.64394536428754 ENSG00000117676 RPS6KA1
ENST00000488985 0.000279308245039487 6.41851874926936e-05 -0.760345264769652 ENSG00000117676 RPS6KA1
ENST00000403732 1.92588034002974e-05 3.53301849650298e-06 -0.634139184889393 ENSG00000117676 RPS6KA1
ENST00000530305 0.0140965088304866 0.00494685067078205 -0.490643468647882 ENSG00000117676 RPS6KA1
ENST00000438977 0.0408029603145385 0.0165883207192158 -0.38614997975492 ENSG00000117676 RPS6KA1
ENST00000569378 0.554809815387727 0.409463720270968 -0.148777743245731 ENSG00000260063 RP5-968P14.2
ENST00000324856 8.44758506435031e-08 1.0828546668962e-08 0.31552725450886 ENSG00000117713 ARID1A
ENST00000457599 7.95809896618166e-08 1.01546443090678e-08 0.325393624406055 ENSG00000117713 ARID1A
ENST00000524572 0.0202291588976238 0.00743147972357824 0.367311775947979 ENSG00000117713 ARID1A
ENST00000374152 1.37564946668233e-05 2.46208836317546e-06 0.287480493307353 ENSG00000117713 ARID1A
ENST00000578818 0.513150529394766 0.367570035535688 0.126161824327898 ENSG00000266138 RN7SL501P
ENST00000430291 0.019621961706891 0.00717765843308209 0.302955336883433 ENSG00000117713 ARID1A
ENST00000430799 0.000725942518782809 0.00018236766221162 0.305413815709929 ENSG00000117713 ARID1A
ENST00000466382 0.00102162420887547 0.00026577359442264 0.305091110849611 ENSG00000117713 ARID1A
ENST00000540690 0.000896357481880135 0.000230205027435317 0.307242334347757 ENSG00000117713 ARID1A
ENST00000532781 0.00119912690000174 0.000316881829694098 0.303327511255514 ENSG00000117713 ARID1A
ENST00000430292 0.0253739584507071 0.00962139125129194 0.303049734148081 ENSG00000060642 PIGV
ENST00000472757 0.00463950828087714 0.00142480468714876 0.304935994902397 ENSG00000060642 PIGV
ENST00000078527 0.00295899855210163 0.000864835626586427 0.312543439889112 ENSG00000060642 PIGV
ENST00000431541 0.0305375409010089 0.0118903871206838 0.290317311340003 ENSG00000060642 PIGV
ENST00000449950 0.00218756105313653 0.000617140519447234 0.329059664103299 ENSG00000060642 PIGV
ENST00000374145 0.00186762431506963 0.000517633771938927 0.334542257438697 ENSG00000060642 PIGV
ENST00000455364 0.205476234415802 0.113272220703374 0.193123179843736 ENSG00000060642 PIGV
ENST00000374142 0.0229196568348894 0.00857290501968891 -0.21384787929543 ENSG00000204160 ZDHHC18
ENST00000374141 0.19310277663521 0.104936395779635 -0.190169338560588 ENSG00000204160 ZDHHC18
ENST00000534643 0.32806549589052 0.204048600594422 -0.16406159345834 ENSG00000204160 ZDHHC18
ENST00000488397 0.0243035287101137 0.00916289912468578 -0.23398492445371 ENSG00000204160 ZDHHC18
ENST00000478902 0.500262938936736 0.354763933325752 -0.158617359985638 ENSG00000204160 ZDHHC18
ENST00000374135 0.240302306431509 0.137348701646742 0.10586893659631 ENSG00000142751 GPN2
ENST00000448791 0.0943543747196235 0.0441995318383484 0.229638086618515 ENSG00000226698 RP1-50O24.6
ENST00000374133 0.760091996244705 0.643947416420908 -0.0479416971255091 ENSG00000142751 GPN2
ENST00000477418 0.666315845028247 0.53075407695769 -0.064732514680519 ENSG00000142751 GPN2
ENST00000431781 0.868711229215832 0.793228099327716 0.0312336425521496 ENSG00000142751 GPN2
ENST00000461282 0.962215323403701 0.936239353055169 -0.0136996970095404 ENSG00000142751 GPN2
ENST00000445019 0.616581514988852 0.474360977304448 -0.0939989379703076 ENSG00000198746 GPATCH3
ENST00000361720 0.704982853783925 0.575899141707962 -0.0527419721508519 ENSG00000198746 GPATCH3
ENST00000450844 0.988773154667319 0.979739324366653 0.00387792846479799 ENSG00000198746 GPATCH3
ENST00000435827 1.12381103122947e-15 6.5910119837433e-17 -0.460852309751277 ENSG00000090273 NUDC
ENST00000321265 4.62962096343222e-17 2.46227684629932e-18 -0.452956420994747 ENSG00000090273 NUDC
ENST00000452707 2.24530774187622e-14 1.46337391245476e-15 -0.4637045665618 ENSG00000090273 NUDC
ENST00000484772 8.68408909029835e-06 1.50309975990197e-06 -0.383224232663764 ENSG00000090273 NUDC
ENST00000320567 0.941078564039506 0.902828556750369 -0.0121666692923234 ENSG00000175707 C1orf172
ENST00000522111 0.876526207233179 0.804537769295961 -0.027679600115303 ENSG00000253368 TRNP1
ENST00000531285 1 0.999452739724444 -8.35581534450615e-05 ENSG00000253368 TRNP1
ENST00000289166 0.043570014198704 0.0178767167861132 -0.481085640333052 ENSG00000158246 FAM46B
ENST00000374089 0.00201890981828926 0.000564185631171667 0.333479558898463 ENSG00000090020 SLC9A1
ENST00000263980 0.0257511469594717 0.00978265580774568 0.202382060821704 ENSG00000090020 SLC9A1
ENST00000490329 0.0658124544574287 0.0288985683031108 0.320722711099844 ENSG00000090020 SLC9A1
ENST00000545949 0.115047961471372 0.0560076599674102 0.167066969794353 ENSG00000090020 SLC9A1
ENST00000447808 0.00751889834307596 0.00244059553214026 0.386781609608547 ENSG00000090020 SLC9A1
ENST00000374086 0.236137351353816 0.134416789119261 0.147762247255879 ENSG00000090020 SLC9A1
ENST00000374084 0.620914645339134 0.479197363939509 0.0713779103943079 ENSG00000090020 SLC9A1
ENST00000446783 0.167544345452646 0.0882199269171943 -0.265117123049148 ENSG00000214973 CHCHD3P3
ENST00000449818 0.520168296000443 0.374458944115229 -0.174338806505543 ENSG00000225159 NPM1P39
ENST00000319394 0.00915140180944764 0.0030448651996266 -0.170370826190219 ENSG00000142784 WDTC1
ENST00000361771 0.00892506622314052 0.00296095351583552 -0.170225563828036 ENSG00000142784 WDTC1
ENST00000516289 0.835139258404961 0.744724588244984 0.0386248322508546 ENSG00000252098 Y_RNA
ENST00000447062 0.0235178537979029 0.00882935631478131 -0.171216032981857 ENSG00000142784 WDTC1
ENST00000491239 0.0256105340432693 0.00972335898016414 -0.182032102953923 ENSG00000142784 WDTC1
ENST00000472249 0.00363520160686542 0.00108483588653529 -0.322722367618766 ENSG00000142784 WDTC1
ENST00000428741 0.928005076952867 0.882361691354216 0.0208952593562559 ENSG00000243659 RP11-4K3__A.3
ENST00000374076 0.264974292867596 0.155315495020458 0.102926942676419 ENSG00000186501 TMEM222
ENST00000464720 0.264974292867596 0.155315495020458 0.102926942676419 ENSG00000186501 TMEM222
ENST00000608611 0.264974292867596 0.155315495020458 0.102926942676419 ENSG00000186501 TMEM222
ENST00000466759 0.91586589493888 0.862926398968628 -0.017794663780692 ENSG00000186501 TMEM222
ENST00000486082 0.512204181934055 0.366729008778005 0.0713817247342702 ENSG00000186501 TMEM222
ENST00000464813 0.785993337038587 0.677342969605468 0.0390487461105683 ENSG00000186501 TMEM222
ENST00000478104 0.239846401489788 0.136985023765742 0.111411504852042 ENSG00000186501 TMEM222
ENST00000498220 0.724552709693734 0.599731591203729 0.044145797384847 ENSG00000186501 TMEM222
ENST00000384161 0.834842647021873 0.744342883806081 -0.0503131402494224 ENSG00000206888 RNU6-48P
ENST00000486001 0.269680078725766 0.158765397537991 0.266302156909257 ENSG00000241547 RP11-4K3__A.5
ENST00000471456 0.12225910810478 0.0602623288468353 0.180425363999621 ENSG00000186501 TMEM222
ENST00000470223 0.116901034747294 0.0571006890719646 0.189840521871291 ENSG00000186501 TMEM222
ENST00000318074 0.51027363927779 0.364642567083202 -0.183597609686403 ENSG00000142765 SYTL1
ENST00000483926 0.51027363927779 0.364642567083202 -0.183597609686403 ENSG00000142765 SYTL1
ENST00000473280 0.56729906049294 0.421957210118923 -0.109934796347603 ENSG00000142765 SYTL1
ENST00000543823 0.42446423129595 0.285065063020514 -0.217072318678932 ENSG00000142765 SYTL1
ENST00000490170 0.662210227361205 0.525969497765753 -0.129355670272428 ENSG00000142765 SYTL1
ENST00000496001 0.6848601797899 0.552305437415485 0.111489038871656 ENSG00000142765 SYTL1
ENST00000485269 0.679507127423949 0.546054239759191 0.11295692913134 ENSG00000142765 SYTL1
ENST00000475199 0.732433280563739 0.609252171338691 -0.10157518326604 ENSG00000142765 SYTL1
ENST00000486046 1.4985875266689e-05 2.69863112229015e-06 -0.741843155876892 ENSG00000142733 MAP3K6
ENST00000472410 1.52357116765611e-14 9.78294432982435e-16 -0.676460010103143 ENSG00000142733 MAP3K6
ENST00000374040 5.37418740904181e-17 2.8734333172758e-18 -0.660936694704131 ENSG00000142733 MAP3K6
ENST00000493901 4.47254878502904e-17 2.37609746100699e-18 -0.662638920250564 ENSG00000142733 MAP3K6
ENST00000470890 6.8144980527386e-07 9.89277023220213e-08 -0.701627469129279 ENSG00000142733 MAP3K6
ENST00000357582 5.92590591610157e-17 3.17658437906551e-18 -0.660889116255214 ENSG00000142733 MAP3K6
ENST00000476509 9.43154089615788e-06 1.64243306639396e-06 -0.687035343022293 ENSG00000142733 MAP3K6
ENST00000495230 0.0136967486706217 0.00478897056334927 -0.487214306685227 ENSG00000142733 MAP3K6
ENST00000270879 0.567771863194483 0.422416874009477 0.107612414823452 ENSG00000142748 FCN3
ENST00000354982 0.567771863194483 0.422416874009477 0.107612414823452 ENSG00000142748 FCN3
ENST00000374027 0.755189168237768 0.638057504005595 0.0443555986795932 ENSG00000174950 CD164L2
ENST00000374030 0.755189168237768 0.638057504005595 0.0443555986795932 ENSG00000174950 CD164L2
ENST00000374024 1.47078955756002e-10 1.36837150819449e-11 -1.1472583070591 ENSG00000181773 GPR3
ENST00000430629 0.00799598392912257 0.00261617043887713 0.116097295916269 ENSG00000158195 WASF2
ENST00000536657 0.227409427302006 0.128331423357609 0.0753966508739064 ENSG00000158195 WASF2
ENST00000492975 0.85953607391059 0.779928625087622 -0.0569295576581369 ENSG00000241169 RP4-752I6.1
ENST00000443579 0.286212459100082 0.171171446087231 -0.217001842996783 ENSG00000237429 RP1-159A19.4
ENST00000247087 9.99247634261914e-18 5.09169516720393e-19 -0.706669231631683 ENSG00000126705 AHDC1
ENST00000374011 2.19805485483695e-17 1.14358847792956e-18 -0.704543836804584 ENSG00000126705 AHDC1
ENST00000487743 0.137027926534223 0.0691273521306661 -0.367689653617716 ENSG00000126705 AHDC1
ENST00000490295 4.01760065398909e-11 3.53414574768977e-12 -0.737251365123461 ENSG00000126705 AHDC1
ENST00000480033 1.78002680712436e-16 9.8757414794447e-18 -0.86786185763383 ENSG00000126705 AHDC1
ENST00000433132 0.406991489281695 0.269852385332335 0.167377173301491 ENSG00000235912 RP1-159A19.3
ENST00000361157 0.442550482134051 0.301013975153389 -0.203063688757356 ENSG00000126709 IFI6
ENST00000339145 0.443079631519258 0.301472698316202 -0.202893564527173 ENSG00000126709 IFI6
ENST00000362020 0.442518850188046 0.300980850173156 -0.203077771749977 ENSG00000126709 IFI6
ENST00000430683 0.953201574590646 0.922133743883653 0.0157797162666484 ENSG00000225886 RP11-288L9.4
ENST00000373954 0.577334382965889 0.432439421012222 0.0774169136813213 ENSG00000009780 FAM76A
ENST00000419687 0.390763319533801 0.2557529228814 0.115430474826761 ENSG00000009780 FAM76A
ENST00000373949 0.413976096428454 0.275952394665532 0.107132941185913 ENSG00000009780 FAM76A
ENST00000530324 0.888295965990002 0.822081744857059 0.0246154975511568 ENSG00000009780 FAM76A
ENST00000234549 0.877147815229387 0.805583136292362 0.0266771628214815 ENSG00000009780 FAM76A
ENST00000010299 0.876805317002993 0.804954978040232 0.026747223616527 ENSG00000009780 FAM76A
ENST00000446554 0.958720884970445 0.930695023739404 -0.0133206494159378 ENSG00000231344 RP3-426I6.2
ENST00000425462 0.790512461670646 0.683643716380346 -0.0654505161010152 ENSG00000230833 RPEP3
ENST00000446647 0.382992779041558 0.249132322665125 0.148721532478039 ENSG00000009780 FAM76A
ENST00000373943 0.683421712003357 0.550585082206617 -0.0380880924425742 ENSG00000117758 STX12
ENST00000440806 0.655941113194062 0.518735855781081 0.0522600826199269 ENSG00000117758 STX12
ENST00000468761 0.914752315767399 0.861259221213284 -0.0181951188031535 ENSG00000117758 STX12
ENST00000602607 0.627085250963014 0.486164120792251 -0.115389311360625 ENSG00000269971 RP3-426I6.5
ENST00000481874 0.0504246952700888 0.0211806407890383 0.335097313348536 ENSG00000117758 STX12
ENST00000472285 0.29801577856938 0.180158723540236 0.17389391991963 ENSG00000117758 STX12
ENST00000602843 0.676977915036673 0.543178125628374 -0.0947493579700532 ENSG00000270031 RP3-426I6.6
ENST00000311772 0.686632100228035 0.55433775875861 -0.039713254942827 ENSG00000117751 PPP1R8
ENST00000236412 0.671333531045739 0.536698722340999 -0.0413548526633174 ENSG00000117751 PPP1R8
ENST00000373931 0.686458881425774 0.55412598681339 -0.0397218019613052 ENSG00000117751 PPP1R8
ENST00000431586 0.409525041559878 0.272117782604965 -0.0826404249086606 ENSG00000117751 PPP1R8
ENST00000517138 0.372765969535174 0.240511535536898 -0.176104715632868 ENSG00000252947 SCARNA1
ENST00000486634 0.922459939920203 0.873465202741182 -0.013343481136616 ENSG00000117751 PPP1R8
ENST00000601459 0.692620958454743 0.561276144352006 -0.0731595598406023 ENSG00000268552 AL109927.1
ENST00000328928 0.0595365883758151 0.0256999912371482 -0.256421828898101 ENSG00000130775 THEMIS2
ENST00000373925 0.0595365883758151 0.0256999912371482 -0.256421828898101 ENSG00000130775 THEMIS2
ENST00000373927 0.0613737960904418 0.0266412582596504 -0.254948373127488 ENSG00000130775 THEMIS2
ENST00000427466 0.00828111924315074 0.00272195485495549 -0.400751438050624 ENSG00000130775 THEMIS2
ENST00000442118 0.00268777086190091 0.000776925088220383 -0.413506490150087 ENSG00000130775 THEMIS2
ENST00000467258 0.0259645571438164 0.00987428700551531 -0.294518028293831 ENSG00000130775 THEMIS2
ENST00000373921 0.0595293815699266 0.0256957089723023 -0.2564369358643 ENSG00000130775 THEMIS2
ENST00000466068 0.016156313883022 0.00576232360212279 -0.343744854067161 ENSG00000130775 THEMIS2
ENST00000482828 0.0988533242400846 0.0467038792545944 -0.254008604462397 ENSG00000130775 THEMIS2
ENST00000456990 0.375791709542716 0.24304177196712 -0.147110646915843 ENSG00000130775 THEMIS2
ENST00000492877 0.927869792263595 0.882116869200327 -0.0233512967426827 ENSG00000130775 THEMIS2
ENST00000373912 0.000345338108520005 8.0935327852882e-05 -0.331736203002069 ENSG00000117748 RPA2
ENST00000419958 0.00158846463625215 0.000432364729522197 -0.35185858209438 ENSG00000117748 RPA2
ENST00000373909 0.000589142036170326 0.000145134192176389 -0.316151321490034 ENSG00000117748 RPA2
ENST00000313433 0.00108560307658597 0.000284026751526654 -0.294626636217646 ENSG00000117748 RPA2
ENST00000444045 0.00120827505847859 0.000319544996018637 -0.343957461277947 ENSG00000117748 RPA2
ENST00000373894 0.656877372998703 0.519872641080591 0.0843730473569756 ENSG00000130768 SMPDL3B
ENST00000548116 0.656877372998703 0.519872641080591 0.0843730473569756 ENSG00000130768 SMPDL3B
ENST00000411604 0.672629281375743 0.538091954840593 0.0740964457117113 ENSG00000130768 SMPDL3B
ENST00000373888 0.671122383795359 0.536499108030786 0.0778100559201462 ENSG00000130768 SMPDL3B
ENST00000549094 0.656877372998703 0.519872641080591 0.0843730473569756 ENSG00000130768 SMPDL3B
ENST00000448015 0.872785212049973 0.799163440701585 0.0517978546266702 ENSG00000227050 RP11-460I13.2
ENST00000373884 0.000337336766190587 7.88720250359885e-05 -0.450258928032578 ENSG00000158156 XKR8
ENST00000481387 0.0628274243458045 0.0273751977907667 -0.376323034778744 ENSG00000158156 XKR8
ENST00000373871 0.00284649588931788 0.000828201539651404 -0.233399750293566 ENSG00000158161 EYA3
ENST00000436342 0.00284649588931788 0.000828201539651404 -0.233399750293566 ENSG00000158161 EYA3
ENST00000373864 0.011017212863274 0.003749264474436 -0.240515313434847 ENSG00000158161 EYA3
ENST00000540618 0.00778507807374544 0.00253720824496062 -0.262630934903572 ENSG00000158161 EYA3
ENST00000545175 0.00720193087117104 0.00232542816994989 -0.264293785393792 ENSG00000158161 EYA3
ENST00000373863 0.00567433462541354 0.00178331765067812 -0.277240515636111 ENSG00000158161 EYA3
ENST00000495923 0.564645333127386 0.419313254014206 -0.100351568287502 ENSG00000158161 EYA3
ENST00000471498 0.00704800941923999 0.00226985778242466 -0.282967552951416 ENSG00000158161 EYA3
ENST00000426041 0.718586714865214 0.592196480043643 0.0648479796803328 ENSG00000238231 RP11-460I13.6
ENST00000468665 0.0663677890055011 0.0291811594597571 -0.260327546011546 ENSG00000158161 EYA3
ENST00000476501 0.805828606942713 0.704071386236147 0.0645582537572976 ENSG00000240750 RN7SL559P
ENST00000543748 0.1413019109022 0.0717301796454872 0.243088256991285 ENSG00000228589 SPCS2P4
ENST00000436160 0.103339255722461 0.0492414046796388 0.255893270157989 ENSG00000228589 SPCS2P4
ENST00000373857 0.0863215723252065 0.0398144643144123 -0.341370767792793 ENSG00000169403 PTAFR
ENST00000539896 0.451396582384656 0.308984330788062 -0.201515517645736 ENSG00000169403 PTAFR
ENST00000305392 0.694538907907365 0.563559238739214 -0.113177821778376 ENSG00000169403 PTAFR
ENST00000603289 4.63445498361759e-10 4.56585020423566e-11 -0.397620511529729 ENSG00000126698 DNAJC8
ENST00000321830 0.753522742253642 0.635977405218345 0.0905252212181532 ENSG00000215902 AL353354.1
ENST00000263697 2.008946002763e-14 1.30365992321861e-15 -0.406303385151343 ENSG00000126698 DNAJC8
ENST00000596102 0.004951078988913 0.00153188690157858 -0.305774266071494 ENSG00000269804 AL353354.2
ENST00000489277 2.008946002763e-14 1.30365992321861e-15 -0.406303385151343 ENSG00000126698 DNAJC8
ENST00000470967 1.61624751738704e-06 2.48786379908809e-07 -0.478249595476587 ENSG00000126698 DNAJC8
ENST00000482674 3.11805465323022e-07 4.31529912950414e-08 -0.400850671991905 ENSG00000126698 DNAJC8
ENST00000488868 3.03476073438787e-07 4.19186191544456e-08 -0.400990178470869 ENSG00000126698 DNAJC8
ENST00000497986 3.7277327039469e-10 3.63025278835444e-11 -0.581370252865105 ENSG00000130770 ATPIF1
ENST00000335514 3.7277327039469e-10 3.63025278835444e-11 -0.581370252865105 ENSG00000130770 ATPIF1
ENST00000468425 2.18257328990184e-10 2.06523279486144e-11 -0.561186287289773 ENSG00000130770 ATPIF1
ENST00000465645 3.7277327039469e-10 3.63025278835444e-11 -0.581370252865105 ENSG00000130770 ATPIF1
ENST00000604716 0.46675069916224 0.322975675149473 0.189959292982209 ENSG00000270605 RP5-1092A3.4
ENST00000253063 5.5881506317254e-206 6.81718678468733e-209 2.91200981274509 ENSG00000130766 SESN2
ENST00000479574 0.943690697588474 0.907049005092893 -0.0118962409566602 ENSG00000130772 MED18
ENST00000373842 0.841843198523895 0.754184212515346 -0.0285895269364382 ENSG00000130772 MED18
ENST00000398997 0.841843198523895 0.754184212515346 -0.0285895269364382 ENSG00000130772 MED18
ENST00000475655 0.444709248636934 0.303016091497792 -0.134233597141711 ENSG00000130772 MED18
ENST00000474683 0.326862601068396 0.203016440009059 -0.156458895866663 ENSG00000130772 MED18
ENST00000373839 0.279530255274743 0.166170412070032 0.0811458747789478 ENSG00000204138 PHACTR4
ENST00000463428 0.780069367184929 0.669475078315407 0.0401041565314368 ENSG00000204138 PHACTR4
ENST00000493669 0.587813580876386 0.443573387907886 0.0553388343136001 ENSG00000204138 PHACTR4
ENST00000384052 0.218109323332 0.121848648123527 -0.240021640084971 ENSG00000206779 Y_RNA
ENST00000373836 0.0808195166360038 0.0368033675486351 0.106318269313974 ENSG00000204138 PHACTR4
ENST00000438601 0.280635427146964 0.167011680415271 -0.264454976528346 ENSG00000229820 RP1-308E4.1
ENST00000408289 0.580414284801294 0.435681177521477 -0.105128417656014 ENSG00000221216 RNU6ATAC27P
ENST00000398958 9.91629751565931e-11 9.06057971171794e-12 -0.396653494231188 ENSG00000180198 RCC1
ENST00000413987 0.00413249086314119 0.00125188721485151 -0.235969813239991 ENSG00000242125 SNHG3
ENST00000427469 7.0628229294356e-10 7.08334429181395e-11 -0.40582030130348 ENSG00000180198 RCC1
ENST00000447507 0.0015847714814975 0.000431223900600699 -0.343050564192262 ENSG00000242125 SNHG3
ENST00000434290 6.78320494215248e-10 6.78956696348646e-11 -0.403114551765483 ENSG00000180198 RCC1
ENST00000373833 1.02338844331787e-10 9.36485636968716e-12 -0.396814862122998 ENSG00000180198 RCC1
ENST00000437681 0.0970319886656868 0.0456855472879705 -0.149954653863071 ENSG00000242125 SNHG3
ENST00000364938 0.485638485830661 0.340969709059669 -0.176948639153766 ENSG00000242125 SNHG3
ENST00000363217 0.00863553329267407 0.00285357118820142 -0.599139297542326 ENSG00000200087 SNORA73B
ENST00000419074 5.93411688064248e-15 3.68928974214814e-16 -0.591587728535946 ENSG00000180198 RCC1
ENST00000459072 0.555679234764532 0.410413289089437 0.118342014405018 ENSG00000238821 snoU13
ENST00000373832 3.34945479988429e-11 2.92443232280163e-12 -0.483011185099591 ENSG00000180198 RCC1
ENST00000373831 2.52255489817149e-09 2.69450629130375e-10 -0.47095161638555 ENSG00000180198 RCC1
ENST00000411533 3.3887508933355e-09 3.67064486108048e-10 -0.500431375505658 ENSG00000180198 RCC1
ENST00000486790 1.72018147591687e-08 2.01536081278592e-09 -0.70281821607881 ENSG00000180198 RCC1
ENST00000430407 3.12279180569936e-10 3.0130710418414e-11 -0.556107251497288 ENSG00000180198 RCC1
ENST00000447051 0.297091972591254 0.179457058902823 -0.269599553732988 ENSG00000231468 PRDX3P2
ENST00000429051 3.84223013685112e-05 7.44697165774151e-06 -0.449568093114905 ENSG00000180198 RCC1
ENST00000478232 0.102617821583615 0.0488304064073725 -0.248837661073989 ENSG00000180198 RCC1
ENST00000373830 0.992398519790033 0.986130410792298 -0.00134270781169471 ENSG00000180098 TRNAU1AP
ENST00000495995 0.956391163979727 0.92698274319577 0.00943463597262009 ENSG00000180098 TRNAU1AP
ENST00000411406 0.694262436951177 0.563193746774268 0.0852811964911632 ENSG00000180098 TRNAU1AP
ENST00000480930 0.994826540479198 0.990272184944856 0.000955095352015531 ENSG00000180098 TRNAU1AP
ENST00000491577 0.96674586067834 0.943355058209331 0.00557549193980068 ENSG00000180098 TRNAU1AP
ENST00000464880 0.827415723346094 0.733663673585372 -0.042642583171823 ENSG00000180098 TRNAU1AP
ENST00000497790 0.963532970256814 0.938284074194836 -0.0099185805090966 ENSG00000180098 TRNAU1AP
ENST00000495215 0.939164010973475 0.899504483563142 0.0120841450203029 ENSG00000180098 TRNAU1AP
ENST00000464093 0.998837759917012 0.997147557171116 0.000381857977563944 ENSG00000180098 TRNAU1AP
ENST00000484775 0.970743182899835 0.949796059445314 0.00498434079272726 ENSG00000180098 TRNAU1AP
ENST00000464612 0.2942105835705 0.177183980756668 -0.142882294711387 ENSG00000197989 SNHG12
ENST00000475441 0.723710907877837 0.598662059039225 0.0544286313512529 ENSG00000197989 SNHG12
ENST00000531126 2.36694360079647e-07 3.21213312022141e-08 0.547977088679917 ENSG00000197989 SNHG12
ENST00000461448 2.36694360079647e-07 3.21213312022141e-08 0.547977088679917 ENSG00000197989 SNHG12
ENST00000470977 2.58846415691063e-07 3.53822017185191e-08 0.546576204224515 ENSG00000197989 SNHG12
ENST00000474814 2.58846415691063e-07 3.53822017185191e-08 0.546576204224515 ENSG00000197989 SNHG12
ENST00000481368 0.0780417858103234 0.0353203997458831 0.216648595209427 ENSG00000197989 SNHG12
ENST00000481220 2.50570580185802e-07 3.41622164161574e-08 0.546354278860994 ENSG00000197989 SNHG12
ENST00000488745 3.34426026683227e-07 4.64766348087842e-08 0.538342667899922 ENSG00000197989 SNHG12
ENST00000483436 2.74810661865185e-07 3.77139859042752e-08 0.545149295066495 ENSG00000197989 SNHG12
ENST00000408612 0.00473929402851705 0.00145902380915564 -0.62688474719451 ENSG00000221539 SNORD99
ENST00000384581 2.78652009120354e-10 2.67307960764907e-11 -1.02340031726249 ENSG00000197989 SNHG12
ENST00000464115 5.29350859452059e-21 2.19702115120822e-22 1.06874588894367 ENSG00000197989 SNHG12
ENST00000461832 7.14765655962602e-21 2.98719510437911e-22 1.06616323309564 ENSG00000197989 SNHG12
ENST00000384584 0.0301531003153269 0.0117161744435228 -0.507363890196113 ENSG00000197989 SNHG12
ENST00000384342 0.0444328457955821 0.0182823178008359 -0.469740543284574 ENSG00000197989 SNHG12
ENST00000471683 0.572515582409231 0.427317097800934 0.0961345859214114 ENSG00000120656 TAF12
ENST00000373826 0.677832381223569 0.544148241682601 -0.123675507065825 ENSG00000188060 RAB42
ENST00000465518 0.480574343385672 0.33621619301673 -0.190288332137956 ENSG00000188060 RAB42
ENST00000373824 0.690324555745124 0.558681502381688 -0.0510048104682537 ENSG00000120656 TAF12
ENST00000263974 0.690376912709748 0.558751272567556 -0.0509606168226479 ENSG00000120656 TAF12
ENST00000495422 0.683511708069814 0.550675517800335 -0.054469160424716 ENSG00000120656 TAF12
ENST00000420776 0.132503641643303 0.0663991272371942 0.359811341768211 ENSG00000229388 RP11-442N24__B.1
ENST00000427804 0.287282157807389 0.171954388303713 0.198087654758775 ENSG00000229388 RP11-442N24__B.1
ENST00000602813 0.1340380451859 0.067310453604114 -0.321255556501358 ENSG00000270103 RNU11
ENST00000387069 0.13767755495573 0.0695336352407803 -0.319068527634932 ENSG00000270103 RNU11
ENST00000373816 0.338429793615905 0.212264715013096 -0.0902838509795001 ENSG00000162419 GMEB1
ENST00000361872 0.263630000090492 0.154288918507446 -0.118746951433736 ENSG00000162419 GMEB1
ENST00000294409 0.263736965793249 0.154374007327833 -0.11876092959833 ENSG00000162419 GMEB1
ENST00000480454 0.173946695708953 0.0923588763760197 -0.153527094568974 ENSG00000162419 GMEB1
ENST00000516968 0.638790738991259 0.499278623520359 -0.0801302224660113 ENSG00000252777 SCARNA24
ENST00000474884 0.0866353943663731 0.0399836434112576 -0.156322982190976 ENSG00000198492 YTHDF2
ENST00000542507 0.000418226831964847 9.99106423072246e-05 -0.170241780537681 ENSG00000198492 YTHDF2
ENST00000373812 0.000388066998208026 9.19879671157448e-05 -0.171180345759582 ENSG00000198492 YTHDF2
ENST00000541996 0.000410086807333117 9.77912344377306e-05 -0.170653698531194 ENSG00000198492 YTHDF2
ENST00000478283 0.000534827116779149 0.000130687421295913 -0.188280033626578 ENSG00000198492 YTHDF2
ENST00000496288 0.0651365931349559 0.0285467884406952 -0.159789240288925 ENSG00000198492 YTHDF2
ENST00000475796 0.264201170358494 0.154727165238906 -0.133967744936449 ENSG00000198492 YTHDF2
ENST00000476976 0.143403146772918 0.0730583196936594 -0.13995251105389 ENSG00000198492 YTHDF2
ENST00000468863 0.0662633160725847 0.0291280113121522 -0.180181460466696 ENSG00000198492 YTHDF2
ENST00000234961 0.596550319798666 0.452701878482104 0.0950577922146197 ENSG00000116329 OPRD1
ENST00000443593 0.00043147752265647 0.000103361940862645 0.651615784379313 ENSG00000226852 RP1-212P9.2
ENST00000418471 0.00724451274966503 0.00234122057044636 0.620001249133424 ENSG00000233427 RP1-212P9.3
ENST00000343067 4.78983996582055e-54 5.42547149282933e-56 1.10083756992453 ENSG00000159023 EPB41
ENST00000356093 4.78983996582055e-54 5.42547149282933e-56 1.10083756992453 ENSG00000159023 EPB41
ENST00000398863 4.78983996582055e-54 5.42547149282933e-56 1.10083756992453 ENSG00000159023 EPB41
ENST00000482464 2.52270489703849e-20 1.0878934259891e-21 1.03068753313954 ENSG00000159023 EPB41
ENST00000373800 1.1847603507029e-31 2.87823092144761e-33 1.1007836005589 ENSG00000159023 EPB41
ENST00000349460 1.1847603507029e-31 2.87823092144761e-33 1.1007836005589 ENSG00000159023 EPB41
ENST00000347529 1.1847603507029e-31 2.87823092144761e-33 1.1007836005589 ENSG00000159023 EPB41
ENST00000373798 2.00890248245436e-52 2.38221758693847e-54 1.08697362307825 ENSG00000159023 EPB41
ENST00000373797 1.58745003330672e-22 6.06901575038853e-24 1.02473137644358 ENSG00000159023 EPB41
ENST00000425821 0.82680846974115 0.732810170257891 0.0410762220338639 ENSG00000225616 RP4-604A21.1
ENST00000488277 9.78948968631223e-18 4.98569443972889e-19 1.00740205531231 ENSG00000159023 EPB41
ENST00000490308 2.12096991151751e-17 1.10216929623809e-18 1.0274010029756 ENSG00000159023 EPB41
ENST00000460378 1.87818826382981e-51 2.2838785056048e-53 1.09592340695737 ENSG00000159023 EPB41
ENST00000462032 4.26794724983473e-13 3.11093284556968e-14 1.1631198084251 ENSG00000159023 EPB41
ENST00000521452 0.000776388120425848 0.000196435609892944 0.394671643642352 ENSG00000253304 TMEM200B
ENST00000420504 0.000500890814555809 0.000121629471474481 0.440276405628007 ENSG00000253304 TMEM200B
ENST00000413004 0.757840116575015 0.641336122317885 -0.0951779275665702 ENSG00000225750 RP11-242O24.3
ENST00000373795 1.00995366215348e-05 1.76862945945666e-06 0.204460023866993 ENSG00000116350 SRSF4
ENST00000546138 1.55219648686918e-05 2.80209200053699e-06 0.200446089389182 ENSG00000116350 SRSF4
ENST00000466448 5.87892363527165e-05 1.17923958323777e-05 0.190772715317115 ENSG00000116350 SRSF4
ENST00000450108 0.727509527733387 0.603233548998211 -0.0974554364595507 ENSG00000227637 RP11-242O24.5
ENST00000497015 5.55341904933618e-06 9.3096919024097e-07 0.331808970538745 ENSG00000116350 SRSF4
ENST00000605204 0.198203072639083 0.108358201800935 0.0811215649010517 ENSG00000116350 SRSF4
ENST00000477193 6.26683263998589e-05 1.26329698354376e-05 0.41192456399473 ENSG00000116350 SRSF4
ENST00000489898 0.000451293366592033 0.000108585445725493 0.378582907589306 ENSG00000116350 SRSF4
ENST00000472353 0.0733806878935654 0.0328537487914799 0.170833494135784 ENSG00000116350 SRSF4
ENST00000373791 0.90068567681818 0.840447777164386 0.0168621889361689 ENSG00000116353 MECR
ENST00000475773 0.876076690307365 0.80390682253099 0.029302158108152 ENSG00000116353 MECR
ENST00000483435 0.939524355782245 0.900117413589984 0.0157611911772847 ENSG00000116353 MECR
ENST00000263702 0.938618289346199 0.898641087685669 0.0108621511115624 ENSG00000116353 MECR
ENST00000473030 0.980044257579524 0.965356481676744 -0.0040951863025243 ENSG00000116353 MECR
ENST00000463412 0.878819483078448 0.808118400728243 0.0235492914975553 ENSG00000116353 MECR
ENST00000453185 0.553841041552759 0.408543450460465 0.0955819652125702 ENSG00000116353 MECR
ENST00000478505 0.865105186219521 0.788079974843092 0.0254963503833741 ENSG00000116353 MECR
ENST00000490529 0.945705232249617 0.910027370837641 0.0100806752039563 ENSG00000116353 MECR
ENST00000464511 0.465346894751741 0.321702130608707 0.174494907257928 ENSG00000116353 MECR
ENST00000463052 0.819702746217458 0.722990291574481 0.0375946246334076 ENSG00000116353 MECR
ENST00000489248 0.93341509748389 0.890432832849224 0.0145712020226412 ENSG00000116353 MECR
ENST00000475861 0.974432661609864 0.955974506964979 0.00594430697158491 ENSG00000116353 MECR
ENST00000474946 0.882405208669453 0.81363794303551 -0.0257009730449817 ENSG00000116353 MECR
ENST00000464915 0.943250703693843 0.906397191511507 0.0165751309656164 ENSG00000116353 MECR
ENST00000482610 0.992590483515108 0.98647082467927 -0.00220299656308035 ENSG00000116353 MECR
ENST00000484012 0.898968838900207 0.837878792268182 0.0281480903374211 ENSG00000116353 MECR
ENST00000493928 0.930365896892953 0.885843605010104 0.0220129241690568 ENSG00000116353 MECR
ENST00000427046 0.10809973075358 0.0519603940476899 0.350571004423808 ENSG00000237934 RP11-467D18.2
ENST00000345512 0.730389788429594 0.60675417536799 -0.0577093268432312 ENSG00000060656 PTPRU
ENST00000373779 0.719294369313747 0.593077011910001 -0.0583040776650088 ENSG00000060656 PTPRU
ENST00000323874 0.719294369313747 0.593077011910001 -0.0583040776650088 ENSG00000060656 PTPRU
ENST00000356870 0.719294369313747 0.593077011910001 -0.0583040776650088 ENSG00000060656 PTPRU
ENST00000428026 0.719294369313747 0.593077011910001 -0.0583040776650088 ENSG00000060656 PTPRU
ENST00000460170 0.722635199384419 0.597356263904682 -0.0575864062542541 ENSG00000060656 PTPRU
ENST00000408623 0.934242263261574 0.891705125444461 0.0141018141675712 ENSG00000221550 AL645859.1
ENST00000527027 0.839083311108015 0.750352371134155 0.0577522329100564 ENSG00000060656 PTPRU
ENST00000415600 0.857106701809889 0.776650530203554 0.0386297154163547 ENSG00000060656 PTPRU
ENST00000531385 0.828934412689427 0.735747455292109 0.0542712368542081 ENSG00000060656 PTPRU
ENST00000526080 0.837317962439547 0.747845589768312 0.0584886818645058 ENSG00000060656 PTPRU
ENST00000493601 0.676244266923558 0.542318921506144 -0.0833393780920959 ENSG00000060656 PTPRU
ENST00000465525 0.532879116401664 0.387186069523296 -0.115004935268991 ENSG00000060656 PTPRU
ENST00000492954 0.978895780889596 0.963660324715322 -0.00628004690026446 ENSG00000060656 PTPRU
ENST00000417651 0.518388430754375 0.372710026463145 -0.151714522632031 ENSG00000230523 RP3-437I16.1
ENST00000373765 0.000205376614518359 4.59011688845953e-05 0.835821054942642 ENSG00000162510 MATN1
ENST00000477320 0.520484836517066 0.374796787257045 0.130874891250836 ENSG00000162510 MATN1
ENST00000414532 2.26308666161647e-09 2.40458616737961e-10 1.28066501565836 ENSG00000186056 MATN1-AS1
ENST00000454613 1.42573978593214e-09 1.48178114922447e-10 1.29508884833294 ENSG00000186056 MATN1-AS1
ENST00000414763 0.00500665974217794 0.00155131680652187 0.62373384482308 ENSG00000186056 MATN1-AS1
ENST00000443076 0.0023420000038543 0.00066590481017329 0.438540122675465 ENSG00000186056 MATN1-AS1
ENST00000294507 0.802773487286892 0.700116485075398 -0.0471426013703634 ENSG00000162511 LAPTM5
ENST00000464569 0.694789037197806 0.563812324157349 -0.0550330042240636 ENSG00000162511 LAPTM5
ENST00000440358 0.323138534773184 0.200050150506279 -0.240925035621023 ENSG00000229607 RP5-1125N11.1
ENST00000430320 0.278582210398735 0.165489895913439 -0.19616225153442 ENSG00000223382 RP1-65J11.1
ENST00000438790 0.335423135819956 0.209912531415959 -0.152435180478891 ENSG00000223382 RP1-65J11.1
ENST00000336798 1.94487194676475e-31 4.76692429513263e-33 -0.852484661532015 ENSG00000162512 SDC3
ENST00000339394 5.41789010384093e-18 2.72090252481586e-19 -0.853762085234881 ENSG00000162512 SDC3
ENST00000471567 0.000104771746775675 2.20638336261758e-05 -0.515799537084619 ENSG00000162512 SDC3
ENST00000487984 0.000900372672841047 0.000231324800386507 -0.574652624654174 ENSG00000162512 SDC3
ENST00000424085 0.000686237372350468 0.000171420940684475 -0.160954381681223 ENSG00000134644 PUM1
ENST00000257075 0.000676317676943103 0.000168730097631368 -0.16115330509795 ENSG00000134644 PUM1
ENST00000373747 0.000676852047191364 0.00016888561086203 -0.161152498241867 ENSG00000134644 PUM1
ENST00000525843 0.000576220408917988 0.000141690197555827 -0.167263530886734 ENSG00000134644 PUM1
ENST00000426105 0.000682467982762327 0.000170389830139183 -0.173155354484723 ENSG00000134644 PUM1
ENST00000440538 0.000657892759966115 0.00016370620147543 -0.174299457050423 ENSG00000134644 PUM1
ENST00000498419 0.0127071949119692 0.00440180825539724 -0.144249802777114 ENSG00000134644 PUM1
ENST00000373741 0.000622763135153794 0.000154315302630145 -0.174969742960456 ENSG00000134644 PUM1
ENST00000423018 0.000683289359939354 0.000170629824043713 -0.173858357782173 ENSG00000134644 PUM1
ENST00000373742 0.000388711973552131 9.21637983557724e-05 -0.180312619380955 ENSG00000134644 PUM1
ENST00000530669 0.259327168558742 0.151091372974505 -0.12378782925207 ENSG00000134644 PUM1
ENST00000363284 0.756712549859001 0.639920327782866 -0.040436394403462 ENSG00000200154 SNORD103A
ENST00000529846 0.413183327721919 0.275293856025442 -0.0872745611097457 ENSG00000134644 PUM1
ENST00000525997 0.411650522741287 0.27396749357962 -0.0870000685511369 ENSG00000134644 PUM1
ENST00000527498 0.0363014603085081 0.0145134889256412 -0.199358435195159 ENSG00000134644 PUM1
ENST00000365237 0.385423725737252 0.251156010305005 -0.174288989707262 ENSG00000202107 SNORD103B
ENST00000498627 0.465408928946634 0.321780737086753 -0.157703715821177 ENSG00000134644 PUM1
ENST00000471894 0.921712264978947 0.872150896439451 -0.0179868761195904 ENSG00000134644 PUM1
ENST00000490546 0.576288882967672 0.431308574546893 -0.0771063267539009 ENSG00000134644 PUM1
ENST00000532678 0.186583778289647 0.100581245368677 -0.120685318700311 ENSG00000134644 PUM1
ENST00000363311 0.690245689654858 0.558595269202149 0.0847044414342805 ENSG00000200181 SNORD85
ENST00000526128 0.981510939557522 0.967825937272284 -0.00451582735378984 ENSG00000134644 PUM1
ENST00000526215 0.00481598606707472 0.00148561259345308 -0.197671698735146 ENSG00000134644 PUM1
ENST00000525948 0.00594728349369015 0.00187877317369389 -0.192860883263032 ENSG00000134644 PUM1
ENST00000480602 0.00433395499979783 0.00132032615484416 -0.202190698037244 ENSG00000134644 PUM1
ENST00000524516 0.00399677106680699 0.0012058967685811 -0.222400854102557 ENSG00000134644 PUM1
ENST00000417263 0.287237201263842 0.171919943584731 0.270069810981439 ENSG00000237329 RP11-201O14.1
ENST00000429616 0.472454885925725 0.328490739289251 0.141478019309318 ENSG00000232768 RP11-201O14.2
ENST00000531867 0.421154355735713 0.282096378754155 -0.10300934142871 ENSG00000134644 PUM1
ENST00000373736 0.721640934620363 0.596024642556111 0.102575803403528 ENSG00000084628 NKAIN1
ENST00000263693 0.145338724332976 0.0742511788557471 0.275254323417001 ENSG00000084628 NKAIN1
ENST00000528449 0.350983413366901 0.222504888286588 0.155848949030637 ENSG00000084628 NKAIN1
ENST00000398657 0.190790465879576 0.103377005956985 0.2274553534728 ENSG00000084628 NKAIN1
ENST00000526106 0.312985522430638 0.191896519488257 0.133139056518404 ENSG00000084628 NKAIN1
ENST00000530145 0.300887552878326 0.182399205007587 0.130872559289041 ENSG00000084628 NKAIN1
ENST00000263694 0.231908008149648 0.131498245709311 0.115125718749941 ENSG00000060688 SNRNP40
ENST00000486941 0.263448882930987 0.15415181772398 0.198422441458427 ENSG00000060688 SNRNP40
ENST00000489853 0.276288299271761 0.163798945978024 0.138028327160677 ENSG00000060688 SNRNP40
ENST00000373720 0.191902756820274 0.104128205262393 0.187259844001321 ENSG00000060688 SNRNP40
ENST00000491106 0.59841049347204 0.454705942270893 0.117759585321857 ENSG00000060688 SNRNP40
ENST00000446633 0.197339361707537 0.107765435111409 0.122736310210183 ENSG00000060688 SNRNP40
ENST00000452686 0.447010105440632 0.305079332195399 0.171692834831934 ENSG00000229447 RP11-490K7.4
ENST00000474025 0.777763768185128 0.666524917048845 0.0479290297531689 ENSG00000060688 SNRNP40
ENST00000463988 0.868526647652142 0.792862949973562 0.0307352469487869 ENSG00000060688 SNRNP40
ENST00000344147 1.37108385405441e-31 3.33627676713115e-33 0.722194932810264 ENSG00000121766 ZCCHC17
ENST00000479629 1.27420391482356e-25 4.14352155528423e-27 0.704292696219317 ENSG00000121766 ZCCHC17
ENST00000373714 1.37108385405441e-31 3.33627676713115e-33 0.722194932810264 ENSG00000121766 ZCCHC17
ENST00000546109 2.74724607913666e-32 6.47949844922208e-34 0.729312139273959 ENSG00000121766 ZCCHC17
ENST00000422613 1.1817642170546e-32 2.7453867766844e-34 0.731070101154683 ENSG00000121766 ZCCHC17
ENST00000490049 6.46888361771213e-23 2.42052254186465e-24 0.766855948706245 ENSG00000121766 ZCCHC17
ENST00000430143 2.97782242703344e-08 3.59486312395321e-09 0.533453354636201 ENSG00000229044 RP11-266K22.2
ENST00000373713 0.341082277584362 0.214401333269868 0.113263720829487 ENSG00000121769 FABP3
ENST00000497275 0.736997929285571 0.615069109638842 0.0504043547802097 ENSG00000121769 FABP3
ENST00000498148 0.285883230190484 0.170918296843142 0.123641034234722 ENSG00000121769 FABP3
ENST00000482018 0.195343043009601 0.106429268233549 0.145652614707482 ENSG00000121769 FABP3
ENST00000373710 0.327294769337865 0.203383129635572 -0.166176271994242 ENSG00000168528 SERINC2
ENST00000536859 0.322128702194267 0.199152430345805 -0.167664337977065 ENSG00000168528 SERINC2
ENST00000487207 0.301550729017294 0.182945430049589 -0.199351296084551 ENSG00000168528 SERINC2
ENST00000373709 0.322296876749151 0.199325953786664 -0.167208980902653 ENSG00000168528 SERINC2
ENST00000536384 0.324894193227574 0.201501629413035 -0.16676521209619 ENSG00000168528 SERINC2
ENST00000491976 0.324894193227574 0.201501629413035 -0.16676521209619 ENSG00000168528 SERINC2
ENST00000596131 0.657450971369104 0.520486151417266 -0.123028456587406 ENSG00000268950 AC114494.1
ENST00000485464 0.741196124108701 0.620600505051695 0.0469367382990148 ENSG00000121764 HCRTR1
ENST00000468521 0.500132798358625 0.354626618860164 0.148854286406953 ENSG00000121764 HCRTR1
ENST00000403528 0.501188076621383 0.355760390375649 0.147328079007657 ENSG00000121764 HCRTR1
ENST00000373706 0.365231861007033 0.234165492264034 0.187972157025408 ENSG00000121764 HCRTR1
ENST00000373705 0.708005337078863 0.579608816743114 0.0478981969967598 ENSG00000121764 HCRTR1
ENST00000373703 0.867293667581702 0.791040631751439 0.0187028877034939 ENSG00000162517 PEF1
ENST00000461006 0.683563268300179 0.550761891147617 0.0536356620796115 ENSG00000162517 PEF1
ENST00000478502 0.789001228964948 0.681446141353809 0.0306864752258698 ENSG00000162517 PEF1
ENST00000489164 0.843607768062242 0.756666820413777 0.0263148101486577 ENSG00000162517 PEF1
ENST00000492061 0.852319176900117 0.769757691964769 0.0268525648136215 ENSG00000162517 PEF1
ENST00000496805 0.992941525733558 0.987021662111319 0.00154041748099881 ENSG00000162517 PEF1
ENST00000472443 0.943195358618478 0.906239684582677 0.0112387593334503 ENSG00000162517 PEF1
ENST00000471219 0.975105467841711 0.95727837122341 -0.00629369874495177 ENSG00000162517 PEF1
ENST00000440872 0.99291406360156 0.98693749545374 0.00160257835226523 ENSG00000162517 PEF1
ENST00000609625 0.332623323466764 0.207702231525358 0.22215685355247 ENSG00000235790 RP11-73M7.6
ENST00000609549 0.332623323466764 0.207702231525358 0.22215685355247 ENSG00000235790 RP11-73M7.6
ENST00000610043 0.337806931652608 0.211760713517979 0.220841910361862 ENSG00000235790 RP11-73M7.6
ENST00000581333 0.642301795174821 0.503171944538297 -0.131343118724349 ENSG00000264078 RP11-73M7.9
ENST00000608332 0.248458173505723 0.143084187860542 0.26945525442591 ENSG00000235790 RP11-73M7.6
ENST00000585660 0.169200045422423 0.0893347652705506 0.319297966597304 ENSG00000235790 RP11-73M7.6
ENST00000591592 0.173793566215233 0.0922593875401692 0.315339507271405 ENSG00000235790 RP11-73M7.6
ENST00000608246 0.173067971854413 0.0917787966990676 0.31587060477062 ENSG00000235790 RP11-73M7.6
ENST00000608888 0.172430403544713 0.0913581327680447 0.315946442774043 ENSG00000235790 RP11-73M7.6
ENST00000607926 0.172430403544713 0.0913581327680447 0.315946442774043 ENSG00000235790 RP11-73M7.6
ENST00000610216 0.172430403544713 0.0913581327680447 0.315946442774043 ENSG00000235790 RP11-73M7.6
ENST00000585413 0.169925547894516 0.0897971306711658 0.317470470314632 ENSG00000235790 RP11-73M7.6
ENST00000609033 0.1705645202804 0.0901894286960838 0.31702057235385 ENSG00000235790 RP11-73M7.6
ENST00000589462 0.169925547894516 0.0897971306711658 0.317470470314632 ENSG00000235790 RP11-73M7.6
ENST00000593188 0.176301384210688 0.0938912669308078 0.313809502508667 ENSG00000235790 RP11-73M7.6
ENST00000609373 0.177219753479982 0.094494264850155 0.313354667835648 ENSG00000235790 RP11-73M7.6
ENST00000587445 0.176636257898878 0.0941194240587322 0.313652081414033 ENSG00000235790 RP11-73M7.6
ENST00000591929 0.137878459814914 0.0696586138710869 0.342332289129791 ENSG00000235790 RP11-73M7.6
ENST00000609338 0.137509160023169 0.0694204217715638 0.342552126624008 ENSG00000235790 RP11-73M7.6
ENST00000373672 0.0174243912527123 0.00627402425037978 0.419129614375339 ENSG00000084636 COL16A1
ENST00000271069 0.0174042716064722 0.00626586653341945 0.419073739228354 ENSG00000084636 COL16A1
ENST00000488128 0.0176905541906399 0.00638459755156295 0.482113318842904 ENSG00000084636 COL16A1
ENST00000488897 0.0720453198947953 0.0321282991748176 0.400318209545183 ENSG00000084636 COL16A1
ENST00000461217 0.0792224485870361 0.0359363256752478 0.42029686716405 ENSG00000084636 COL16A1
ENST00000445166 0.596075213343577 0.452188653288634 0.152978525548237 ENSG00000235790 RP11-73M7.6
ENST00000440437 0.0724321084046042 0.0323373660332597 0.404131963647422 ENSG00000084636 COL16A1
ENST00000588288 0.714289834370898 0.587057821398617 0.110627594438424 ENSG00000235790 RP11-73M7.6
ENST00000466829 0.0373864260675243 0.0150056231394475 0.496703873743865 ENSG00000084636 COL16A1
ENST00000470799 0.0593660061633827 0.0256088348650244 0.429848003022375 ENSG00000084636 COL16A1
ENST00000482910 0.057061568481248 0.0244661855767125 0.434722709301096 ENSG00000084636 COL16A1
ENST00000468459 0.406296030883998 0.269212724852302 0.217880313125219 ENSG00000084636 COL16A1
ENST00000479100 0.565089910965966 0.41975439128821 0.16116756599142 ENSG00000084636 COL16A1
ENST00000458715 0.875277513715526 0.802668179582653 -0.0480377514074627 ENSG00000084636 COL16A1
ENST00000373668 0.0721722241211004 0.0321962522763664 0.364732721531985 ENSG00000084636 COL16A1
ENST00000474000 0.441136380627683 0.299733866024286 0.198637638527067 ENSG00000084636 COL16A1
ENST00000482478 0.364198902390614 0.233276291982282 0.231582315389411 ENSG00000084636 COL16A1
ENST00000529928 0.203700543914775 0.112062656312712 0.312345032083126 ENSG00000084636 COL16A1
ENST00000373667 0.0182706478069642 0.00662283571098987 0.522555007572837 ENSG00000084636 COL16A1
ENST00000532877 0.226698199342269 0.127851552365732 0.310126331500192 ENSG00000084636 COL16A1
ENST00000465239 0.99394475600586 0.988814801737251 -0.00284190654073311 ENSG00000121753 BAI2
ENST00000398556 0.000301447050818933 6.97808195321179e-05 -0.584599382919003 ENSG00000121753 BAI2
ENST00000398547 7.92226103642316e-05 1.62589589937965e-05 -0.620127325757945 ENSG00000121753 BAI2
ENST00000373655 5.058354512572e-05 1.00157190985614e-05 -0.634199890844216 ENSG00000121753 BAI2
ENST00000373658 5.058354512572e-05 1.00157190985614e-05 -0.634199890844216 ENSG00000121753 BAI2
ENST00000398542 6.47024698763631e-05 1.30685656556495e-05 -0.622929356966749 ENSG00000121753 BAI2
ENST00000465256 0.0385738084713516 0.0155586028423378 -0.449448260635226 ENSG00000121753 BAI2
ENST00000257070 5.058354512572e-05 1.00157190985614e-05 -0.634199890844216 ENSG00000121753 BAI2
ENST00000530999 0.201534007814738 0.110592756674137 -0.3080899305702 ENSG00000121753 BAI2
ENST00000525655 0.0542364164565414 0.0230624026950782 -0.4291119157646 ENSG00000121753 BAI2
ENST00000527361 0.00140983012705778 0.000378646748954785 -0.545482541472572 ENSG00000121753 BAI2
ENST00000440175 0.00151052219773486 0.00040860796823343 -0.562066950499783 ENSG00000121753 BAI2
ENST00000398538 0.00141092131710337 0.000379004594196026 -0.544283832029663 ENSG00000121753 BAI2
ENST00000484002 0.0014326570326061 0.000385369491242312 -0.714616447285518 ENSG00000121753 BAI2
ENST00000466109 0.916524275001676 0.863967513628136 -0.0306900236569229 ENSG00000121753 BAI2
ENST00000420125 0.112470179479713 0.0545018488732906 -0.339816416173654 ENSG00000121753 BAI2
ENST00000530134 0.0895120220456348 0.041544916132916 -0.380255499227331 ENSG00000121753 BAI2
ENST00000533175 0.00342388222151271 0.00101566466917154 -0.589658773940558 ENSG00000121753 BAI2
ENST00000468430 0.279693539261851 0.166311505240343 -0.254796657827484 ENSG00000121753 BAI2
ENST00000473952 0.170204483804323 0.0899677947277639 -0.341318020504157 ENSG00000121753 BAI2
ENST00000436464 0.0147554378641947 0.00520829687432274 -0.545310208834073 ENSG00000121753 BAI2
ENST00000527035 0.000166008414848679 3.64284962358561e-05 0.581560801820111 ENSG00000254545 RP11-84A19.3
ENST00000257100 0.00812237906504509 0.0026627458585015 0.293304730547371 ENSG00000134668 SPOCD1
ENST00000373648 0.00812237906504509 0.0026627458585015 0.293304730547371 ENSG00000134668 SPOCD1
ENST00000360482 0.00812237906504509 0.0026627458585015 0.293304730547371 ENSG00000134668 SPOCD1
ENST00000473361 0.0136042142586029 0.00475242288391396 0.278897189073934 ENSG00000134668 SPOCD1
ENST00000452755 0.0123210505978206 0.00425083397421448 0.28137932037243 ENSG00000134668 SPOCD1
ENST00000533231 0.00817698973386214 0.00268386665476243 0.292815893315243 ENSG00000134668 SPOCD1
ENST00000528579 0.0114652991385703 0.00392077781937022 0.296595061054927 ENSG00000134668 SPOCD1
ENST00000532604 0.0097150836912729 0.00325764692501543 0.310265655884298 ENSG00000134668 SPOCD1
ENST00000531039 0.00496310502450389 0.00153586822896851 0.32360226397942 ENSG00000134668 SPOCD1
ENST00000468720 0.00186624646535767 0.000517215163895718 0.360306589484441 ENSG00000134668 SPOCD1
ENST00000485944 0.000922660911938922 0.000237511038269126 0.374683444776131 ENSG00000134668 SPOCD1
ENST00000460061 0.00238217649701603 0.000678825072086782 0.354650767837761 ENSG00000134668 SPOCD1
ENST00000529396 0.0625333010210754 0.0272273553508896 0.447657790076195 ENSG00000134668 SPOCD1
ENST00000528791 0.0733502958840784 0.0328367741581311 0.432809087028013 ENSG00000134668 SPOCD1
ENST00000525930 0.105513780321129 0.0504819778913327 0.397567029955385 ENSG00000134668 SPOCD1
ENST00000602889 0.40559324974125 0.268608729798076 0.0652661407168036 ENSG00000269967 RP11-84A19.4
ENST00000602725 0.341922325347756 0.215060748596084 0.0744715257794024 ENSG00000184007 PTP4A2
ENST00000344035 0.600110339719737 0.456410861191085 0.0414832934988326 ENSG00000184007 PTP4A2
ENST00000356536 0.226949265289654 0.128021135790053 0.0846777474283712 ENSG00000184007 PTP4A2
ENST00000457805 0.049866336031981 0.0209042407044414 0.143065186013921 ENSG00000184007 PTP4A2
ENST00000489313 0.194385300433731 0.105771750040125 0.131535412738118 ENSG00000184007 PTP4A2
ENST00000602683 0.136275936504592 0.0686782740471044 0.124844136150208 ENSG00000184007 PTP4A2
ENST00000470404 0.137665376788787 0.0695227254527228 0.129988339513658 ENSG00000184007 PTP4A2
ENST00000532001 0.0750765220055989 0.0337385667603981 0.144796090229617 ENSG00000184007 PTP4A2
ENST00000528253 0.0263614355526116 0.0100470046536412 0.178278329726344 ENSG00000184007 PTP4A2
ENST00000391369 0.323016965382994 0.199952227360185 -0.244774434365518 ENSG00000212673 AL136115.1
ENST00000484483 0.112643804554811 0.0546082376505362 0.168390508089824 ENSG00000184007 PTP4A2
ENST00000468531 0.558629557457409 0.413310468684916 0.0549761550498682 ENSG00000184007 PTP4A2
ENST00000534796 0.262023802464648 0.153144385901406 0.102318479650354 ENSG00000184007 PTP4A2
ENST00000532289 0.474758570186338 0.330751239307974 0.0698266224394219 ENSG00000184007 PTP4A2
ENST00000526960 0.685735986903984 0.553344554590725 0.0390515004635744 ENSG00000184007 PTP4A2
ENST00000524384 0.851794293428369 0.769022229516441 0.0217277137598257 ENSG00000184007 PTP4A2
ENST00000528840 0.829897875217442 0.737255783248683 0.0245605949407895 ENSG00000184007 PTP4A2
ENST00000494444 0.844535863039981 0.758025594529691 0.0224108450023961 ENSG00000184007 PTP4A2
ENST00000529477 0.878933326644721 0.808280615885293 0.0163330102313829 ENSG00000184007 PTP4A2
ENST00000533408 0.943326668575535 0.906514666521912 -0.00837535145053899 ENSG00000184007 PTP4A2
ENST00000475464 0.590558124346991 0.446380400232474 -0.0649112979105756 ENSG00000184007 PTP4A2
ENST00000447478 0.830111386397718 0.737494460807186 -0.0674105536059973 ENSG00000228634 RP4-534N18.2
ENST00000327300 0.125868691335529 0.0624278725153163 0.0742235993220752 ENSG00000121774 KHDRBS1
ENST00000307714 0.1287662319875 0.0641740895000374 0.0735254066166406 ENSG00000121774 KHDRBS1
ENST00000492989 0.234607837994511 0.133336872803547 0.0761891964108603 ENSG00000121774 KHDRBS1
ENST00000484270 0.253808660792919 0.14701282415608 0.0548733032282768 ENSG00000121774 KHDRBS1
ENST00000366152 0.0791020433413956 0.0358770389733135 -0.214397836518517 ENSG00000203325 RP11-277A4.4
ENST00000487305 0.506371812509815 0.360834820363537 0.0879708472556301 ENSG00000121775 TMEM39B
ENST00000336294 0.487499708325427 0.34275929370144 0.091569839908688 ENSG00000121775 TMEM39B
ENST00000438825 0.165897810277333 0.087153828747164 0.194260758250862 ENSG00000121775 TMEM39B
ENST00000441402 0.488993798649819 0.344103738220638 0.091459981970821 ENSG00000121775 TMEM39B
ENST00000472503 0.288898980692635 0.17316089546969 0.147861532763342 ENSG00000121775 TMEM39B
ENST00000456834 0.595626033559051 0.451715110241295 0.0781159932880595 ENSG00000121775 TMEM39B
ENST00000468135 0.488993798649819 0.344103738220638 0.091459981970821 ENSG00000121775 TMEM39B
ENST00000466321 0.174636948765854 0.0927952435888794 0.191072523005292 ENSG00000121775 TMEM39B
ENST00000373634 0.501567177260974 0.356168499426823 0.0893968548785612 ENSG00000121775 TMEM39B
ENST00000427288 0.353573510509301 0.224619952041628 0.125152251441144 ENSG00000121775 TMEM39B
ENST00000476968 0.491707925376746 0.346669454573435 0.091139609075028 ENSG00000121775 TMEM39B
ENST00000498613 0.935699961489609 0.894188850629451 -0.0178451929075464 ENSG00000121775 TMEM39B
ENST00000577515 0.668053698836939 0.532747338400646 0.0766227644506427 ENSG00000266203 MIR5585
ENST00000373625 1.06199557250022e-06 1.58734789178691e-07 -0.274046491869565 ENSG00000025800 KPNA6
ENST00000471599 2.72938727688135e-06 4.3531066008988e-07 -0.281684553381215 ENSG00000025800 KPNA6
ENST00000537234 0.000388501774794042 9.21063158157519e-05 -0.241808810049029 ENSG00000025800 KPNA6
ENST00000469790 0.0243918385751641 0.00919891332597831 -0.211097705678622 ENSG00000025800 KPNA6
ENST00000545542 0.00788402846894637 0.00257452438502694 -0.202254083730556 ENSG00000025800 KPNA6
ENST00000446515 0.164513245561854 0.0862419420466217 -0.138605887160365 ENSG00000025800 KPNA6
ENST00000515055 2.26733028909961e-05 4.21323970110058e-06 -0.285542395256585 ENSG00000250135 RP4-622L5.2
ENST00000373610 1.73350904126504e-13 1.22145038797316e-14 0.460024164958037 ENSG00000084652 TXLNA
ENST00000373609 1.56691775015059e-13 1.1000601833585e-14 0.46070870622568 ENSG00000084652 TXLNA
ENST00000373602 0.000861963905841321 0.00022045611514808 -0.464806779969325 ENSG00000160050 CCDC28B
ENST00000469003 0.000340645241580561 7.97215365297249e-05 -0.617531673691694 ENSG00000160050 CCDC28B
ENST00000421922 0.000835391975784771 0.000212991613101074 -0.465918775943463 ENSG00000160050 CCDC28B
ENST00000461819 0.000835391975784771 0.000212991613101074 -0.465918775943463 ENSG00000160050 CCDC28B
ENST00000483009 0.000891380271146322 0.00022882737781072 -0.471918653158235 ENSG00000160050 CCDC28B
ENST00000373604 0.965951660581745 0.94214926144747 0.0130257912461762 ENSG00000224066 RP4-622L5.7
ENST00000421616 0.0311948806287792 0.0121832665574688 0.491059069308239 ENSG00000224066 RP4-622L5.7
ENST00000537469 0.0225567495790777 0.00841541467699302 0.445346091063572 ENSG00000160051 IQCC
ENST00000291358 0.0199758769730642 0.00732349685612867 0.454343532675212 ENSG00000160051 IQCC
ENST00000409358 1.17186045932825e-10 1.07788380971747e-11 0.901566651881376 ENSG00000222046 DCDC2B
ENST00000487056 1.27976809997367e-10 1.18200622979591e-11 0.900850138016902 ENSG00000222046 DCDC2B
ENST00000466796 1.02953487175764e-07 1.33213508169209e-08 0.524300827771353 ENSG00000160055 TMEM234
ENST00000491434 7.47528244722431e-07 1.09127602505194e-07 0.466820158919625 ENSG00000160055 TMEM234
ENST00000489170 7.40489938573798e-07 1.0805722315864e-07 0.466827101711674 ENSG00000160055 TMEM234
ENST00000495091 4.19316975780054e-06 6.89396304241482e-07 0.813691918420496 ENSG00000160055 TMEM234
ENST00000461402 7.40489938573798e-07 1.0805722315864e-07 0.466827101711674 ENSG00000160055 TMEM234
ENST00000483001 0.000294386429129532 6.79919176960743e-05 0.375708032834798 ENSG00000160055 TMEM234
ENST00000545122 0.000792695058097129 0.000200946198163891 0.364953136750684 ENSG00000160055 TMEM234
ENST00000309777 0.00078486740938844 0.000198771440893543 0.365289089594283 ENSG00000160055 TMEM234
ENST00000373593 0.000833194861073007 0.00021236039471687 0.363260672902951 ENSG00000160055 TMEM234
ENST00000344461 0.000762292396885908 0.000192444244646615 0.365492869466696 ENSG00000160055 TMEM234
ENST00000484490 0.00176813716669284 0.000487102556045567 0.344803045908142 ENSG00000160055 TMEM234
ENST00000485689 0.163299243054847 0.0854624337556194 0.256201745693863 ENSG00000160055 TMEM234
ENST00000487174 0.00206924536662987 0.000580056976065383 0.353867383831231 ENSG00000160055 TMEM234
ENST00000355082 0.00288639544955648 0.000840927452296554 -0.21714941922295 ENSG00000084623 EIF3I
ENST00000373586 5.94528220294197e-06 1.00198712827561e-06 -0.237025931815937 ENSG00000084623 EIF3I
ENST00000489353 0.000515362516982149 0.000125468076815707 -0.245024578257041 ENSG00000084623 EIF3I
ENST00000471486 1.72255717265005e-05 3.13200429864853e-06 -0.270958668376898 ENSG00000084623 EIF3I
ENST00000483517 5.705806646238e-05 1.14152059219502e-05 -0.248318286130204 ENSG00000084623 EIF3I
ENST00000474371 1.47949424538373e-05 2.66094900515605e-06 -0.240251430004767 ENSG00000084623 EIF3I
ENST00000423995 0.694083655845697 0.562998641579811 -0.0422310166383031 ENSG00000220785 MTMR9LP
ENST00000403496 0.628423560563751 0.487696136294297 -0.0515050987035519 ENSG00000220785 MTMR9LP
ENST00000441044 0.946500538721013 0.91151899821918 0.00752042348872355 ENSG00000220785 MTMR9LP
ENST00000426597 0.941713715859385 0.903907307556111 0.00825431132647625 ENSG00000220785 MTMR9LP
ENST00000373582 3.72975167178621e-20 1.62456668343525e-21 -0.796926603682284 ENSG00000183615 FAM167B
ENST00000373548 4.62245977981722e-15 2.85261222065164e-16 -0.421519889986456 ENSG00000116478 HDAC1
ENST00000481281 3.53469364773205e-11 3.09265698549493e-12 -0.489558311586511 ENSG00000116478 HDAC1
ENST00000463172 8.91975045579525e-11 8.10439656214995e-12 -0.492049331899281 ENSG00000116478 HDAC1
ENST00000428704 7.36813233538852e-10 7.40645491628775e-11 -0.41520123187502 ENSG00000116478 HDAC1
ENST00000472928 5.18673192964865e-11 4.61429895608586e-12 -0.487300449179191 ENSG00000116478 HDAC1
ENST00000373541 1.88439387981869e-14 1.2190032490081e-15 -0.415217249314116 ENSG00000116478 HDAC1
ENST00000490081 0.00060458767911893 0.000149331772829135 -0.295226042486572 ENSG00000116478 HDAC1
ENST00000482310 0.000343241359654219 8.04033998179962e-05 -0.300340688469527 ENSG00000116478 HDAC1
ENST00000476391 6.18882821277651e-08 7.78662212844037e-09 -0.427762632684222 ENSG00000116478 HDAC1
ENST00000484305 8.8318615323141e-07 1.30328564617612e-07 -0.518986258806207 ENSG00000116478 HDAC1
ENST00000471488 0.00034086095923594 7.97742567796051e-05 -0.354966946067686 ENSG00000116478 HDAC1
ENST00000329421 1.10205754010207e-118 3.86707145778828e-121 -1.6568388782049 ENSG00000175130 MARCKSL1
ENST00000448134 0.930365896892953 0.885845118077006 -0.0243910354929359 ENSG00000233775 RP4-811H24.9
ENST00000421153 0.719754334208341 0.593701613081598 0.108752029481094 ENSG00000162526 TSSK3
ENST00000574792 0.291875693682756 0.175440901621703 0.274819318680417 ENSG00000162526 TSSK3
ENST00000574315 0.430490900989629 0.290230608614487 0.121023968945107 ENSG00000162526 TSSK3
ENST00000432622 0.727079206347906 0.602743211364671 0.106430450122138 ENSG00000225828 FAM229A
ENST00000416512 0.332013251195658 0.207194978747955 0.187082212869448 ENSG00000225828 FAM229A
ENST00000428500 0.310256554764763 0.189726827051411 0.241844291629648 ENSG00000225828 FAM229A
ENST00000415596 0.306655190711914 0.18686541268937 0.191290799093372 ENSG00000225828 FAM229A
ENST00000373534 0.143723026460628 0.0732476801412547 0.262472693677125 ENSG00000162526 TSSK3
ENST00000455895 0.000902932963000651 0.000232024048203234 0.197490880985788 ENSG00000160058 BSDC1
ENST00000413080 0.000901189684670178 0.000231552440180198 0.197496040197173 ENSG00000160058 BSDC1
ENST00000444377 0.000869244040584233 0.000222449211800033 0.197869303391515 ENSG00000160058 BSDC1
ENST00000341071 0.000866383246756772 0.000221671643411241 0.197994424562884 ENSG00000160058 BSDC1
ENST00000526031 0.000692319535252892 0.000173102538536493 0.206426309755382 ENSG00000160058 BSDC1
ENST00000419121 0.000692899018520599 0.00017327133661143 0.206416520038077 ENSG00000160058 BSDC1
ENST00000446293 0.00159701443918678 0.000434953298662865 0.190042299378031 ENSG00000160058 BSDC1
ENST00000463967 0.000496161804745881 0.000120347720248396 0.371508847243066 ENSG00000160058 BSDC1
ENST00000373520 0.0094728259912792 0.00316597554905399 0.158422667704729 ENSG00000160058 BSDC1
ENST00000449308 0.0209485139780636 0.00773737671863862 0.148339664569953 ENSG00000160058 BSDC1
ENST00000527513 0.320380045032029 0.197747741464246 0.0787129493807096 ENSG00000160058 BSDC1
ENST00000527163 0.309757605854416 0.189296826115849 0.0807559889407385 ENSG00000160058 BSDC1
ENST00000530485 0.327967765523388 0.203943304775935 0.0828084059176905 ENSG00000160058 BSDC1
ENST00000474414 0.469099926303947 0.3252684026618 0.0661201910765634 ENSG00000160058 BSDC1
ENST00000530876 0.341334993859607 0.214608497880694 0.0917264478110756 ENSG00000160058 BSDC1
ENST00000530753 0.380078015719169 0.246708824558933 0.0858842625120769 ENSG00000160058 BSDC1
ENST00000533084 0.684118777117805 0.551442800541914 0.0469432563821129 ENSG00000160058 BSDC1
ENST00000531222 0.72497109933291 0.600253836158565 0.0488828766426906 ENSG00000160058 BSDC1
ENST00000480336 3.79183903289989e-12 3.02293633670881e-13 0.685010310498373 ENSG00000254553 RP1-27O5.3
ENST00000609129 0.0366951082071249 0.0146901252050495 -0.483533080763669 ENSG00000273274 ZBTB8B
ENST00000373510 1.05727675148517e-19 4.75010707082414e-21 0.68429512179271 ENSG00000160062 ZBTB8A
ENST00000316459 2.90213378194537e-12 2.28566328802954e-13 0.702829524399317 ENSG00000160062 ZBTB8A
ENST00000341885 3.32962351795172e-08 4.04074481380631e-09 0.278667592970877 ENSG00000176261 ZBTB8OS
ENST00000468695 0.0313578583564626 0.0122564807665703 0.137538700880463 ENSG00000176261 ZBTB8OS
ENST00000492007 0.0328598752621082 0.0129370928289962 0.137761133518592 ENSG00000176261 ZBTB8OS
ENST00000373506 0.0295970489014032 0.0114709990600046 0.139979373328803 ENSG00000176261 ZBTB8OS
ENST00000467652 0.00510083306947359 0.00158440631840443 0.295901667281976 ENSG00000176261 ZBTB8OS
ENST00000498691 0.661249837550171 0.524803385930044 -0.0475932707656826 ENSG00000176261 ZBTB8OS
ENST00000478041 0.0497743075295493 0.020859459121699 0.130297253900883 ENSG00000176261 ZBTB8OS
ENST00000473294 0.0500393484827687 0.0209885835939682 0.130234598129761 ENSG00000176261 ZBTB8OS
ENST00000436661 0.0497583878908296 0.0208511226972564 0.130421925576018 ENSG00000176261 ZBTB8OS
ENST00000373501 0.0497583878908296 0.0208511226972564 0.130421925576018 ENSG00000176261 ZBTB8OS
ENST00000476493 0.0484818895675113 0.0202193433742386 0.131062775225051 ENSG00000176261 ZBTB8OS
ENST00000465588 0.0503121286988099 0.0211231281671983 0.130268312634899 ENSG00000176261 ZBTB8OS
ENST00000483138 0.295260530212972 0.178042872403341 0.0805737308357117 ENSG00000176261 ZBTB8OS
ENST00000479075 0.379394620224625 0.246095018272642 0.0709147102377947 ENSG00000176261 ZBTB8OS
ENST00000473383 0.000662334828821108 0.000164902766513732 -0.340949249322354 ENSG00000176261 ZBTB8OS
ENST00000466361 0.78313418236906 0.673507621511282 0.0287340888956143 ENSG00000176261 ZBTB8OS
ENST00000363721 0.464890558491206 0.321309719783968 0.192953338390806 ENSG00000200591 Y_RNA
ENST00000414241 7.9106802521083e-17 4.27891806352438e-18 0.528937985912818 ENSG00000162521 RBBP4
ENST00000373493 2.6636017210099e-16 1.49665671547888e-17 0.41786064238909 ENSG00000162521 RBBP4
ENST00000527118 7.65003152904899e-11 6.90558507311755e-12 0.49815801305562 ENSG00000162521 RBBP4
ENST00000401893 1.730750186022e-10 1.62419236041915e-11 0.4828499394413 ENSG00000162521 RBBP4
ENST00000524393 2.02965528905846e-10 1.91614304936199e-11 0.486388714465245 ENSG00000162521 RBBP4
ENST00000526193 1.17469578875909e-10 1.08081649041566e-11 0.480643152905418 ENSG00000162521 RBBP4
ENST00000492348 5.55690484754543e-16 3.19235831751463e-17 0.507688080948961 ENSG00000162521 RBBP4
ENST00000544435 5.55690484754543e-16 3.19235831751463e-17 0.507688080948961 ENSG00000162521 RBBP4
ENST00000525506 1.67395485232749e-05 3.03726623038347e-06 0.381915539511832 ENSG00000162521 RBBP4
ENST00000465780 0.00279345327848797 0.00081113790882761 0.310619614452206 ENSG00000162521 RBBP4
ENST00000373485 6.02928381942123e-16 3.47435258641585e-17 0.491692194161824 ENSG00000162521 RBBP4
ENST00000477563 1.58671697629048e-10 1.48215831467327e-11 0.495016006186173 ENSG00000162521 RBBP4
ENST00000458695 8.10362953614849e-17 4.38860009575699e-18 0.542947381406375 ENSG00000162521 RBBP4
ENST00000490500 5.94167659823413e-06 1.0013404880507e-06 0.411496672973054 ENSG00000162521 RBBP4
ENST00000445722 8.18004702674466e-11 7.40870282699319e-12 0.526103050794387 ENSG00000162521 RBBP4
ENST00000475321 5.49177635282909e-07 7.86844723301118e-08 0.447911289542803 ENSG00000162521 RBBP4
ENST00000531983 7.03978777963374e-05 1.43116387164126e-05 0.428059034775618 ENSG00000162521 RBBP4
ENST00000463378 1.99838622687744e-12 1.55108335632416e-13 0.572389282594864 ENSG00000162521 RBBP4
ENST00000460669 4.57764510968628e-11 4.04831217562392e-12 0.46817610582239 ENSG00000162521 RBBP4
ENST00000482190 1.27331306886485e-11 1.06797717044631e-12 0.480255934925649 ENSG00000162521 RBBP4
ENST00000373484 1.28410400325089e-10 1.18626357741601e-11 0.309675797392817 ENSG00000162520 SYNC
ENST00000409190 2.91161262968391e-07 4.01087448833198e-08 0.294212030143349 ENSG00000162520 SYNC
ENST00000417633 0.00800601672191256 0.00261985399579614 0.253164200301625 ENSG00000162520 SYNC
ENST00000426909 0.00557078667917107 0.00174719413519832 0.278116805233988 ENSG00000162520 SYNC
ENST00000421619 0.112519435263822 0.0545353991859919 -0.19068885245325 ENSG00000224409 RP11-114B7.6
ENST00000401073 1.27700387786129e-06 1.93417923560185e-07 -0.360168990964815 ENSG00000162522 KIAA1522
ENST00000468130 0.0189954126912496 0.00691632510734801 -0.339181491417503 ENSG00000162522 KIAA1522
ENST00000373481 0.00018766139077962 4.16070733595746e-05 -0.325254341804274 ENSG00000162522 KIAA1522
ENST00000294521 0.00714469138955352 0.00230408764475563 -0.326393509984299 ENSG00000162522 KIAA1522
ENST00000373480 0.00146391351977345 0.000394679695565647 -0.310851918136385 ENSG00000162522 KIAA1522
ENST00000469100 7.12096630420902e-105 3.05450488496048e-107 1.45686956766176 ENSG00000134684 YARS
ENST00000373477 1.07160608305116e-279 4.63877438930237e-283 1.50021817881193 ENSG00000134684 YARS
ENST00000490826 1.31844468262255e-96 6.34719904664582e-99 1.46185970490636 ENSG00000134684 YARS
ENST00000487404 1.60204818429768e-140 4.23452562372163e-143 1.49744974281146 ENSG00000134684 YARS
ENST00000478828 4.25920606768936e-131 1.25149987756356e-133 1.49247212971528 ENSG00000134684 YARS
ENST00000481895 6.8803798157556e-192 1.02438312433282e-194 1.53544977430623 ENSG00000134684 YARS
ENST00000466052 8.49929636641019e-84 5.11740512003552e-86 1.53092565237074 ENSG00000134684 YARS
ENST00000470377 3.90133623326669e-61 3.6590939767762e-63 1.51446148263612 ENSG00000134684 YARS
ENST00000472692 2.0939759645099e-102 9.27042426258917e-105 1.59971347929798 ENSG00000134684 YARS
ENST00000530710 2.27975193260104e-16 1.27394691741563e-17 0.669127711718078 ENSG00000116497 S100PBP
ENST00000373476 0.00319426001223946 0.000940740339415012 0.230513704382911 ENSG00000116497 S100PBP
ENST00000373475 0.00218375908744853 0.000615910382433326 0.228748787028478 ENSG00000116497 S100PBP
ENST00000529027 0.147256417540967 0.0754492715268403 0.165328189971305 ENSG00000116497 S100PBP
ENST00000531123 0.00549849857311547 0.00172182578956463 0.228192709825574 ENSG00000116497 S100PBP
ENST00000398243 0.00313503331901624 0.000921755354436435 0.249884811346789 ENSG00000116497 S100PBP
ENST00000356689 0.0051986144380237 0.00161778390891741 0.236096443679429 ENSG00000116497 S100PBP
ENST00000526230 0.0886909256208252 0.0411091430514388 0.182819308866405 ENSG00000116497 S100PBP
ENST00000531256 0.0613645221330349 0.026634747067876 0.191035608743921 ENSG00000116497 S100PBP
ENST00000477248 0.275074714963091 0.162866848195761 0.181415084166524 ENSG00000116497 S100PBP
ENST00000482212 0.0780147200927877 0.0353055918440204 0.183351836325795 ENSG00000116497 S100PBP
ENST00000474103 0.717776268005215 0.591217869054726 0.105984689530742 ENSG00000116497 S100PBP
ENST00000530552 0.456758482743354 0.313928400287774 0.127950673157911 ENSG00000116497 S100PBP
ENST00000525203 0.0256662685483967 0.00974738105791951 0.309091898336197 ENSG00000116497 S100PBP
ENST00000524535 0.0310598506131255 0.0121216675807408 0.306179223766898 ENSG00000116497 S100PBP
ENST00000527692 0.851963443823514 0.769260588387279 0.0502326750410236 ENSG00000116497 S100PBP
ENST00000475486 0.822443457097673 0.726539279644588 0.0595264966531823 ENSG00000116497 S100PBP
ENST00000483143 0.68472000739599 0.552090368669175 -0.076642802929785 ENSG00000160097 FNDC5
ENST00000481487 0.866950542468505 0.790625323689656 0.0514989345158334 ENSG00000160097 FNDC5
ENST00000373471 0.939622308926535 0.900229746610372 0.0255844067003159 ENSG00000160097 FNDC5
ENST00000609187 0.939622308926535 0.900229746610372 0.0255844067003159 ENSG00000160097 FNDC5
ENST00000497068 0.823701647373648 0.728380090143161 0.0596062772871331 ENSG00000160097 FNDC5
ENST00000496770 0.791938052823973 0.68545257058228 0.0810768736074966 ENSG00000160097 FNDC5
ENST00000470166 0.934705237627147 0.892447416571024 -0.0220101177298044 ENSG00000121905 HPCA
ENST00000480118 0.7701615315143 0.657082177143413 -0.0665216559626871 ENSG00000121905 HPCA
ENST00000373467 0.614853094770385 0.472462623893097 0.143389302593671 ENSG00000121905 HPCA
ENST00000459874 0.952784873375185 0.921482658715217 -0.0148664242698345 ENSG00000121905 HPCA
ENST00000470896 1.43040110463485e-09 1.48690714104415e-10 -0.581002532292295 ENSG00000121905 HPCA
ENST00000482771 7.04175778466488e-06 1.20156080021147e-06 -0.723792956837375 ENSG00000121900 TMEM54
ENST00000329151 9.2411413858428e-10 9.39891120506499e-11 -0.588992204454988 ENSG00000121900 TMEM54
ENST00000373463 8.63504772178647e-10 8.74670997461628e-11 -0.589085020560466 ENSG00000121900 TMEM54
ENST00000474144 8.63504772178647e-10 8.74670997461628e-11 -0.589085020560466 ENSG00000121900 TMEM54
ENST00000475208 1.05112096702006e-09 1.07623613084471e-10 -0.585696556302127 ENSG00000121900 TMEM54
ENST00000463914 5.87655829195101e-07 8.45675231254613e-08 -0.632068974941756 ENSG00000121900 TMEM54
ENST00000373456 7.7984699701374e-48 1.03882758297527e-49 1.12367183373588 ENSG00000116514 RNF19B
ENST00000356990 7.53540453127821e-48 1.00329062672544e-49 1.12368682698911 ENSG00000116514 RNF19B
ENST00000235150 4.34292323351185e-47 5.93044145432891e-49 1.11908807755638 ENSG00000116514 RNF19B
ENST00000594612 0.834548755531784 0.743888933813819 -0.0479104971749902 ENSG00000267885 FKSG48
ENST00000395888 0.444739323364841 0.303057002505396 0.106848045472807 ENSG00000217644 RP4-803A2.1
ENST00000401937 0.439777784421233 0.298565542601461 0.107302933849084 ENSG00000217644 RP4-803A2.1
ENST00000447420 0.662084933040213 0.525778821139282 0.108802670972062 ENSG00000239670 RP4-803A2.2
ENST00000427524 6.22055317737482e-14 4.22273182956504e-15 0.314566989431117 ENSG00000236065 RP1-117O3.2
ENST00000373449 1.11100375039372e-12 8.41703733975083e-14 0.298378483465497 ENSG00000004455 AK2
ENST00000548033 5.49479491900831e-16 3.15487513501274e-17 0.346332451958024 ENSG00000004455 AK2
ENST00000482191 1.01744590923977e-12 7.68955197660471e-14 0.459349302089377 ENSG00000004455 AK2
ENST00000491241 1.44965859272102e-11 1.22206522672075e-12 0.465543921620826 ENSG00000004455 AK2
ENST00000467905 2.92071659562287e-14 1.92196013589067e-15 0.35644976443505 ENSG00000004455 AK2
ENST00000354858 1.27699326235414e-06 1.93407940172508e-07 0.277684579265601 ENSG00000004455 AK2
ENST00000480134 1.2819357546769e-06 1.94215364618453e-07 0.277680883139366 ENSG00000004455 AK2
ENST00000550338 2.66215079485642e-06 4.23871216039762e-07 0.275420344184763 ENSG00000004455 AK2
ENST00000469238 0.00296672966010729 0.000867484384862974 0.227577401723851 ENSG00000004455 AK2
ENST00000466029 0.00307514234177498 0.000902835345647737 0.226857939448303 ENSG00000004455 AK2
ENST00000487289 0.000471304711148359 0.000113851678174983 0.231447589887493 ENSG00000004455 AK2
ENST00000548559 2.29474380134113e-07 3.10737933601954e-08 0.372076986264855 ENSG00000004455 AK2
ENST00000551979 0.0032056790417289 0.000944628988481415 0.230527946352816 ENSG00000004455 AK2
ENST00000478635 3.32069906817624e-48 4.38644947648144e-50 1.60063538835403 ENSG00000142920 ADC
ENST00000358680 7.12280614347198e-62 6.56374338812866e-64 1.67166016310781 ENSG00000142920 ADC
ENST00000294517 1.07586218119458e-86 6.16020308776893e-89 1.67317462924437 ENSG00000142920 ADC
ENST00000481886 1.12932081547315e-87 6.32556537751825e-90 1.67483416422293 ENSG00000142920 ADC
ENST00000475935 1.12932081547315e-87 6.32556537751825e-90 1.67483416422293 ENSG00000142920 ADC
ENST00000462920 8.75277069291077e-45 1.29856082348076e-46 1.59565210592689 ENSG00000142920 ADC
ENST00000471119 1.12932081547315e-87 6.32556537751825e-90 1.67483416422293 ENSG00000142920 ADC
ENST00000495135 3.33008301790597e-22 1.30130681529011e-23 1.41359212138184 ENSG00000142920 ADC
ENST00000477570 4.54062559175332e-51 5.55714177770382e-53 1.57957813471169 ENSG00000142920 ADC
ENST00000483027 1.79849528683447e-49 2.27308231796391e-51 1.56472553240508 ENSG00000142920 ADC
ENST00000492420 2.21571231613503e-47 2.99803531792885e-49 1.58670561353613 ENSG00000142920 ADC
ENST00000398167 1.40077200792742e-87 7.86439582851289e-90 1.67416589037731 ENSG00000142920 ADC
ENST00000373443 1.12932081547315e-87 6.32556537751825e-90 1.67483416422293 ENSG00000142920 ADC
ENST00000497710 1.36849479836919e-44 2.04465959891978e-46 1.59493378130661 ENSG00000142920 ADC
ENST00000473089 4.54062559175332e-51 5.55714177770382e-53 1.57957813471169 ENSG00000142920 ADC
ENST00000484656 8.38943994672142e-89 4.60556135780584e-91 1.67720022474679 ENSG00000142920 ADC
ENST00000373440 1.56331936347659e-56 1.64466032585179e-58 1.69023216800182 ENSG00000142920 ADC
ENST00000373441 1.19017972776869e-87 6.67425519779514e-90 1.69024939125802 ENSG00000142920 ADC
ENST00000478204 8.76663935028982e-85 5.20937334069837e-87 1.67660306087792 ENSG00000142920 ADC
ENST00000497280 5.74388334726092e-07 8.25188538099413e-08 1.01581493108074 ENSG00000142920 ADC
ENST00000492521 2.71133098185721e-08 3.25412355703235e-09 1.17940564073704 ENSG00000142920 ADC
ENST00000291416 0.103424764894076 0.0492890057649752 -0.182599645034501 ENSG00000116525 TRIM62
ENST00000543586 0.0555334351720197 0.0237035220350941 -0.24636823933065 ENSG00000116525 TRIM62
ENST00000485148 0.104946477873647 0.050153936024093 -0.2130246855738 ENSG00000116525 TRIM62
ENST00000486583 0.240492370350646 0.1374794185456 -0.261300629036376 ENSG00000116525 TRIM62
ENST00000483388 0.0483010036582222 0.0201295629444214 -0.165056728890521 ENSG00000160094 ZNF362
ENST00000539719 0.00723194358794882 0.00233644708202551 -0.160824362270915 ENSG00000160094 ZNF362
ENST00000490959 0.043595965317691 0.0178887941797595 -0.189319164411206 ENSG00000160094 ZNF362
ENST00000602618 0.789613074734475 0.682435504626649 -0.0818544735327255 ENSG00000270115 RP11-415J8.7
ENST00000373428 0.185932984543823 0.100152375849502 -0.100739375609156 ENSG00000160094 ZNF362
ENST00000477934 0.974927406614959 0.956880975153894 0.00833672199301258 ENSG00000160094 ZNF362
ENST00000543783 0.911565515926922 0.85651895696571 -0.0181116215259331 ENSG00000256142 AL513327.1
ENST00000330379 0.807875218305028 0.706688053774105 -0.0669873357173438 ENSG00000184389 A3GALT2
ENST00000442999 0.752929160580035 0.635217148612481 -0.0951127336708809 ENSG00000184389 A3GALT2
ENST00000588828 5.58359463007604e-05 1.11479995103298e-05 -0.300416065735315 ENSG00000225313 RP11-415J8.3
ENST00000457957 4.98286201611867e-05 9.85251504915356e-06 -0.302096868897796 ENSG00000225313 RP11-415J8.3
ENST00000587696 5.96634142681833e-05 1.19775281465534e-05 -0.300753594462087 ENSG00000225313 RP11-415J8.3
ENST00000431992 3.15830813038073e-19 1.45748627607015e-20 -0.551641413924599 ENSG00000134686 PHC2
ENST00000485928 1.57527655543862e-17 8.13845187954772e-19 -0.517432576393328 ENSG00000134686 PHC2
ENST00000373418 1.53861617487837e-17 7.94198698491657e-19 -0.516765991750222 ENSG00000134686 PHC2
ENST00000373422 3.90056484417011e-18 1.94558793967965e-19 -0.525853016288014 ENSG00000134686 PHC2
ENST00000257118 3.15830813038073e-19 1.45748627607015e-20 -0.551641413924599 ENSG00000134686 PHC2
ENST00000419414 3.19074852790877e-27 9.55966817441628e-29 -0.730796980922012 ENSG00000134686 PHC2
ENST00000467894 3.61988154972102e-21 1.49171399561198e-22 -0.601420628789869 ENSG00000134686 PHC2
ENST00000373416 2.09177601491858e-24 7.25763287722541e-26 -0.666618806300105 ENSG00000134686 PHC2
ENST00000486897 6.18337242406773e-24 2.19283482307215e-25 -0.657033782510565 ENSG00000134686 PHC2
ENST00000493483 2.73781684993736e-24 9.54762157786075e-26 -0.657960470537956 ENSG00000134686 PHC2
ENST00000473158 1.70769262274186e-05 3.10296106176684e-06 -0.411398465377949 ENSG00000134686 PHC2
ENST00000583214 0.0387448575741189 0.0156387761284006 -0.334567071508634 ENSG00000266239 MIR3605
ENST00000410180 0.397625433736857 0.261754147017393 -0.229117071170323 ENSG00000222112 RN7SKP16
ENST00000432703 0.000184609476565307 4.08710926394691e-05 -0.667773553965049 ENSG00000233246 RP11-415J8.5
ENST00000459964 0.055892037670657 0.0238833091357868 -0.438099972992232 ENSG00000134686 PHC2
ENST00000468406 1.78895351433262e-13 1.26157320509385e-14 -1.04194052195686 ENSG00000134686 PHC2
ENST00000484692 3.50491834024041e-22 1.37261619954321e-23 -1.24036347687767 ENSG00000134686 PHC2
ENST00000361328 0.76027789114116 0.644376489370324 0.0487189992091768 ENSG00000121903 ZSCAN20
ENST00000373413 0.528457504348134 0.382672179717972 0.106316879990065 ENSG00000121903 ZSCAN20
ENST00000480917 0.705527929725299 0.576603548383261 0.0725431610224803 ENSG00000121903 ZSCAN20
ENST00000241312 0.353189242147773 0.224343401162502 -0.233976220153054 ENSG00000121904 CSMD2
ENST00000373381 0.353189242147773 0.224343401162502 -0.233976220153054 ENSG00000121904 CSMD2
ENST00000465819 0.962020267650363 0.935904440043045 -0.012837256348841 ENSG00000121904 CSMD2
ENST00000373380 0.121739357268467 0.0599547298592658 -0.378376926098318 ENSG00000121904 CSMD2
ENST00000489419 0.70768839690622 0.579218633288058 -0.0806764609300857 ENSG00000121904 CSMD2
ENST00000373377 0.994480436653873 0.989731072701044 -0.00251266713162597 ENSG00000121904 CSMD2
ENST00000373388 0.171760711692721 0.0909267075685531 -0.340620772993237 ENSG00000121904 CSMD2
ENST00000338325 0.187260088677006 0.10103425275468 -0.332365839813025 ENSG00000121904 CSMD2
ENST00000471438 0.267627969989373 0.157309785346846 -0.286314050581788 ENSG00000121904 CSMD2
ENST00000425631 0.0730438374439565 0.0326693996929059 -0.290484731606583 ENSG00000231163 RP5-1007G16.1
ENST00000431046 0.395934608834842 0.260270585788349 -0.126745530639323 ENSG00000231163 RP5-1007G16.1
ENST00000426886 0.0147580808203022 0.00520961695205836 -0.211211198948132 ENSG00000163866 SMIM12
ENST00000542839 0.297958399048215 0.180093766285742 -0.168014546149604 ENSG00000255811 RP1-34M23.5
ENST00000429293 0.951145638072299 0.919092890340558 0.0203400815298318 ENSG00000230163 RP5-997D16.2
ENST00000521580 0.00113472827267124 0.000298330673588558 -0.282907742666011 ENSG00000163866 SMIM12
ENST00000446026 9.55431592920663e-05 1.99712756638364e-05 -0.336134682987874 ENSG00000163866 SMIM12
ENST00000456842 8.61715135114922e-05 1.78292126508263e-05 -0.337919826359553 ENSG00000163866 SMIM12
ENST00000423898 4.92936457953818e-05 9.73865294554552e-06 -0.35695203938376 ENSG00000163866 SMIM12
ENST00000417239 2.80905953388866e-05 5.30796862083811e-06 -0.404443049231623 ENSG00000163866 SMIM12
ENST00000235180 0.823375304798006 0.72798890637312 0.0444397808485232 ENSG00000116544 DLGAP3
ENST00000373347 0.582190272765135 0.437689667665876 0.102473564396787 ENSG00000116544 DLGAP3
ENST00000417456 0.0689399097547161 0.0304916002433922 0.26681379627475 ENSG00000241014 RP11-244H3.1
ENST00000311990 0.731908044309072 0.608536844385527 0.101766409484082 ENSG00000241014 RP11-244H3.1
ENST00000487874 8.00671053068916e-09 9.01671967126872e-10 0.409800063294003 ENSG00000271741 RP11-244H3.4
ENST00000373337 0.17047038160139 0.0901340605691464 0.225489972596277 ENSG00000243749 ZMYM6NB
ENST00000373340 5.61705388299833e-09 6.23277939439785e-10 0.428699061692022 ENSG00000163867 ZMYM6
ENST00000493328 1.3904617243618e-08 1.61164314854504e-09 0.438706153096063 ENSG00000163867 ZMYM6
ENST00000357182 1.59360965786317e-08 1.86006660269652e-09 0.446140108435159 ENSG00000163867 ZMYM6
ENST00000466345 0.0771232454014 0.0348274652490408 0.312712777000666 ENSG00000163867 ZMYM6
ENST00000472971 0.39328638425102 0.257982062663378 0.201776612166139 ENSG00000163867 ZMYM6
ENST00000415531 2.34694541231814e-05 4.37211268970153e-06 0.448035169977981 ENSG00000163867 ZMYM6
ENST00000317538 2.40121693245796e-05 4.48108937535508e-06 0.464331740380622 ENSG00000163867 ZMYM6
ENST00000460607 2.22559073658155e-05 4.12910893279741e-06 0.466192744891488 ENSG00000163867 ZMYM6
ENST00000373333 0.00146929519797315 0.000396342637437869 0.399940327701593 ENSG00000163867 ZMYM6
ENST00000471566 0.0205754396966327 0.00757825884685938 0.3899659420667 ENSG00000163867 ZMYM6
ENST00000417119 1.30525684739185e-05 2.32659954885768e-06 0.370118304911509 ENSG00000197056 ZMYM1
ENST00000359858 1.06753237367155e-05 1.87576277428301e-06 0.346974908676494 ENSG00000197056 ZMYM1
ENST00000466390 0.203815592862825 0.11213888014117 0.182115429357774 ENSG00000197056 ZMYM1
ENST00000488455 1.2031856632138e-06 1.81613823668087e-07 0.373278038182263 ENSG00000197056 ZMYM1
ENST00000475654 3.7057473343801e-05 7.16032429777182e-06 0.356826987121574 ENSG00000197056 ZMYM1
ENST00000373329 1.06753237367155e-05 1.87576277428301e-06 0.346974908676494 ENSG00000197056 ZMYM1
ENST00000373330 1.06740658523886e-05 1.87540173318676e-06 0.346986355207178 ENSG00000197056 ZMYM1
ENST00000476269 0.0146342283069605 0.00516071381597556 0.531503442350698 ENSG00000197056 ZMYM1
ENST00000463393 0.296263202483878 0.178837913147148 0.21833307991714 ENSG00000197056 ZMYM1
ENST00000471991 0.74691640068525 0.62753577557753 -0.0857907987111247 ENSG00000116560 SFPQ
ENST00000468598 0.100082918398336 0.0473937751012343 0.166790379208729 ENSG00000116560 SFPQ
ENST00000460428 0.0134957369114422 0.00471116439212814 -0.192394518686572 ENSG00000116560 SFPQ
ENST00000470472 0.00239702159360978 0.000683542700039784 -0.222123233222896 ENSG00000116560 SFPQ
ENST00000466745 0.127205892326194 0.0632329263342378 0.172772319192199 ENSG00000116560 SFPQ
ENST00000466213 0.197687212752926 0.108002071009992 0.150246569089499 ENSG00000116560 SFPQ
ENST00000490668 0.215122650851768 0.119828792404513 0.130583590155835 ENSG00000116560 SFPQ
ENST00000485365 0.179344396807491 0.0958753287635236 0.142619225746368 ENSG00000116560 SFPQ
ENST00000485454 0.956221261359763 0.926706827049657 0.0150531804316126 ENSG00000116560 SFPQ
ENST00000357214 1.06765846706754e-07 1.38461508846678e-08 -0.35167864206989 ENSG00000116560 SFPQ
ENST00000373297 3.2363299512223e-07 4.48896520613964e-08 0.308151632232932 ENSG00000146463 ZMYM4
ENST00000314607 3.2363299512223e-07 4.48896520613964e-08 0.308151632232932 ENSG00000146463 ZMYM4
ENST00000441447 0.391831514009298 0.256675636650506 0.109563397833214 ENSG00000146463 ZMYM4
ENST00000475222 0.0860826182984481 0.0396743268237189 0.283555701046577 ENSG00000240374 RN7SL503P
ENST00000364672 0.435877642395394 0.295120156506778 0.147279498264464 ENSG00000201542 SNORA62
ENST00000434805 0.69201156572415 0.5605871466885 0.118775263338517 ENSG00000229994 RPL5P4
ENST00000432683 0.00366607026024778 0.00109484135688288 0.328713813150836 ENSG00000227409 ZMYM4-AS1
ENST00000457946 3.85508454722023e-12 3.07639119849072e-13 0.39658979581071 ENSG00000146463 ZMYM4
ENST00000482131 0.0750609892767632 0.0337298272205517 0.253702934758966 ENSG00000146463 ZMYM4
ENST00000470175 0.0576527902820879 0.0247680836919926 0.279518419508314 ENSG00000146463 ZMYM4
ENST00000492456 0.474413778824023 0.330453263492363 0.142374330015994 ENSG00000146463 ZMYM4
ENST00000325722 5.32748540639479e-17 2.84776417599333e-18 0.442368396186103 ENSG00000142687 KIAA0319L
ENST00000373266 1.73407549619601e-13 1.22196325310591e-14 0.466369934729525 ENSG00000142687 KIAA0319L
ENST00000426982 5.00155967352747e-17 2.66698237295798e-18 0.456780303961597 ENSG00000142687 KIAA0319L
ENST00000461312 1.52331488675106e-10 1.41973702773273e-11 0.508591697615728 ENSG00000142687 KIAA0319L
ENST00000485551 4.21840956580569e-16 2.40487554329678e-17 0.48025412812573 ENSG00000142687 KIAA0319L
ENST00000473423 0.0674902176139022 0.0297472738631275 0.306622484079838 ENSG00000142687 KIAA0319L
ENST00000473844 0.000315209136713111 7.32497846936204e-05 0.41582760928868 ENSG00000142687 KIAA0319L
ENST00000474856 0.00222481254863159 0.000628992141963603 0.395862495073546 ENSG00000142687 KIAA0319L
ENST00000492544 0.0129861211005809 0.00450975712799202 0.326799073154162 ENSG00000142687 KIAA0319L
ENST00000440579 1.83728758208059e-10 1.7292316896677e-11 0.440079732935522 ENSG00000142687 KIAA0319L
ENST00000467109 0.0282714032286547 0.0108813760070516 0.397331435775388 ENSG00000142687 KIAA0319L
ENST00000431916 4.17331097988706e-07 5.86962953640448e-08 0.468230445897416 ENSG00000142687 KIAA0319L
ENST00000482929 4.42594529340708e-07 6.2470136301049e-08 0.394201532255761 ENSG00000142687 KIAA0319L
ENST00000478463 8.28448466728493e-06 1.42849995017231e-06 0.385222438924655 ENSG00000142687 KIAA0319L
ENST00000470388 8.48531849025835e-06 1.46613516569071e-06 0.384712977170728 ENSG00000142687 KIAA0319L
ENST00000492888 6.16754061992346e-05 1.24121820709879e-05 0.35770842266267 ENSG00000142687 KIAA0319L
ENST00000469892 9.21013914828966e-05 1.91817743193471e-05 0.36070150912155 ENSG00000142687 KIAA0319L
ENST00000494948 3.24944721538281e-05 6.2168453024403e-06 0.374360153985846 ENSG00000142687 KIAA0319L
ENST00000442276 0.147514914714937 0.0756078398952787 0.337078006935178 ENSG00000236274 RP4-728D4.3
ENST00000476329 0.0847830908622633 0.0389641770135097 0.206121491416046 ENSG00000142687 KIAA0319L
ENST00000473465 0.822939841223369 0.727273009592677 0.0582352418603171 ENSG00000142687 KIAA0319L
ENST00000373253 0.0410414145952881 0.0167011453439108 -0.163353617018183 ENSG00000020129 NCDN
ENST00000356090 0.0413444657836618 0.01684263554926 -0.163435811355362 ENSG00000020129 NCDN
ENST00000373243 0.0413537289396113 0.0168466803432686 -0.16342533983379 ENSG00000020129 NCDN
ENST00000459931 0.323979138972779 0.20072574370389 -0.117109142076208 ENSG00000020129 NCDN
ENST00000437806 0.525701313998656 0.379845378059921 -0.0841472280547777 ENSG00000020129 NCDN
ENST00000423723 0.311697671040028 0.190841149832991 -0.11101925791588 ENSG00000020129 NCDN
ENST00000425881 0.240874557577475 0.137742915609393 0.290432019820237 ENSG00000239636 RP4-728D4.2
ENST00000444348 0.0639631486891926 0.0279531213987918 0.330165592714477 ENSG00000239636 RP4-728D4.2
ENST00000373235 0.00745119394768288 0.00241563791272877 0.324301306606942 ENSG00000116819 TFAP2E
ENST00000373237 6.6984920317558e-08 8.46565112187572e-09 -0.338869494160443 ENSG00000126067 PSMB2
ENST00000270815 1.34355684211603e-12 1.02467281182979e-13 -0.431614895171252 ENSG00000142686 C1orf216
ENST00000503824 0.0216684489521636 0.00804052134506225 -0.364843639702801 ENSG00000142686 C1orf216
ENST00000453178 0.00299058350530745 0.000875322394405678 -0.378745121461713 ENSG00000142686 C1orf216
ENST00000251195 3.53678306770341e-33 8.04241369983519e-35 -0.916433609533971 ENSG00000092853 CLSPN
ENST00000466308 4.9683949600483e-07 7.07098599946796e-08 -0.84310262749354 ENSG00000092853 CLSPN
ENST00000318121 5.5815706828633e-35 1.1732987491442e-36 -0.968511681044532 ENSG00000092853 CLSPN
ENST00000373220 5.5815706828633e-35 1.1732987491442e-36 -0.968511681044532 ENSG00000092853 CLSPN
ENST00000520551 5.5815706828633e-35 1.1732987491442e-36 -0.968511681044532 ENSG00000092853 CLSPN
ENST00000373226 0.000218694157245205 4.9157309207569e-05 -0.536473798255628 ENSG00000232335 RP11-435D7.3
ENST00000517467 0.00423508753949946 0.0012861064241204 -0.545547877393076 ENSG00000092853 CLSPN
ENST00000373210 0.0047253473839928 0.00145411038822941 0.182981641032038 ENSG00000134698 AGO4
ENST00000488778 0.226477889624407 0.127697303267864 0.203842313389142 ENSG00000134698 AGO4
ENST00000496257 0.431589821354641 0.291243232632077 0.126080072990509 ENSG00000134698 AGO4
ENST00000373206 0.382507575976984 0.24873893127949 -0.0912604384295858 ENSG00000092847 AGO1
ENST00000373204 0.58126389283639 0.436606510256658 -0.0536138748301226 ENSG00000092847 AGO1
ENST00000606838 0.574063573610835 0.428939077614879 -0.133213803372833 ENSG00000271914 RP4-789D17.5
ENST00000324350 0.000536557218513894 0.000131198158705926 0.462416811229684 ENSG00000126070 AGO3
ENST00000373191 1.85517521364977e-13 1.30948963705581e-14 0.627241402163326 ENSG00000126070 AGO3
ENST00000397828 0.000637117347488546 0.000158122875303945 0.454527501803561 ENSG00000126070 AGO3
ENST00000246314 1.98184925462059e-09 2.09250587345997e-10 0.569218118853173 ENSG00000126070 AGO3
ENST00000491443 0.000820039102084103 0.000208601133590635 0.60313494119881 ENSG00000126070 AGO3
ENST00000466576 0.032170735772521 0.0126225199904488 0.393982799282023 ENSG00000271554 RP4-665N4.8
ENST00000479395 0.608531412942161 0.465331937133359 0.142369380222334 ENSG00000271554 RP4-665N4.8
ENST00000471099 0.00445773056788692 0.00136237265291392 0.62380078785059 ENSG00000126070 AGO3
ENST00000373178 0.0173188412898472 0.00622874892356229 0.258812375191352 ENSG00000116863 ADPRHL2
ENST00000303143 0.549706853885747 0.404221135874651 0.165725865701066 ENSG00000171812 COL8A2
ENST00000397799 0.352894096421995 0.224084175231987 0.245177834099075 ENSG00000171812 COL8A2
ENST00000481785 0.922818456912413 0.873973711061328 -0.0264627504536962 ENSG00000171812 COL8A2
ENST00000373166 0.000856192409928229 0.000218755372170726 -0.218912262433909 ENSG00000054116 TRAPPC3
ENST00000462715 0.000913816883467816 0.000235060599032737 -0.231757403727695 ENSG00000054116 TRAPPC3
ENST00000373163 0.000533496714597308 0.000130344836033137 -0.226269627821998 ENSG00000054116 TRAPPC3
ENST00000373162 0.00038260481518636 9.05551847994319e-05 -0.231876863612776 ENSG00000054116 TRAPPC3
ENST00000469757 0.00942077275561133 0.00314594090027446 -0.188646133777042 ENSG00000054116 TRAPPC3
ENST00000373159 0.0172375612605595 0.0061960116439866 -0.180575927229987 ENSG00000054116 TRAPPC3
ENST00000497251 0.14069808422208 0.0713599805519176 -0.13234149493718 ENSG00000054116 TRAPPC3
ENST00000429533 0.990032876964013 0.981877136420376 0.00128184083540118 ENSG00000116871 MAP7D1
ENST00000316156 0.370780381536754 0.238811713785127 0.0554964954310418 ENSG00000116871 MAP7D1
ENST00000527764 0.290603333488926 0.174422611150207 -0.115449762912006 ENSG00000116871 MAP7D1
ENST00000373150 0.376089889970748 0.243310057697302 0.0548224488339116 ENSG00000116871 MAP7D1
ENST00000373151 0.376141665039756 0.243350954509412 0.0548230120074547 ENSG00000116871 MAP7D1
ENST00000530729 0.382133124879692 0.248410216021834 -0.080972185648882 ENSG00000116871 MAP7D1
ENST00000462118 0.256845101580467 0.149199464165097 0.109168690192715 ENSG00000116871 MAP7D1
ENST00000474796 0.42872311642819 0.288718236900426 0.0684558884747513 ENSG00000116871 MAP7D1
ENST00000530975 0.193923896442494 0.10548237397615 0.129278795522561 ENSG00000116871 MAP7D1
ENST00000487131 0.0499739791091798 0.0209572777283721 0.171153101158768 ENSG00000116871 MAP7D1
ENST00000373148 0.115848987056254 0.0564720786530523 0.107031657739215 ENSG00000116871 MAP7D1
ENST00000532131 0.134484842345319 0.0675895112673219 0.124892407315286 ENSG00000116871 MAP7D1
ENST00000487114 0.14906529472609 0.0765647737581877 0.115138274409386 ENSG00000116871 MAP7D1
ENST00000354618 0.075805523556206 0.0341238464601067 0.115344137999018 ENSG00000054118 THRAP3
ENST00000469141 0.122152120615449 0.0601991787791734 0.1047792047545 ENSG00000054118 THRAP3
ENST00000478853 0.674987299463159 0.540801770484899 -0.0503316302588692 ENSG00000054118 THRAP3
ENST00000447495 0.541235722215931 0.395664747029311 0.151411197210246 ENSG00000231849 UBE2V2P4
ENST00000466743 0.0236094136460135 0.00887007963999388 0.241571813387785 ENSG00000054118 THRAP3
ENST00000373139 0.227256590640738 0.128233250513252 0.223899448846562 ENSG00000214193 SH3D21
ENST00000453908 0.148153145185026 0.0760070498256984 0.233387407897029 ENSG00000214193 SH3D21
ENST00000426732 0.148153145185026 0.0760070498256984 0.233387407897029 ENSG00000214193 SH3D21
ENST00000312808 0.0973041928904537 0.0458347696826165 0.265587213655962 ENSG00000214193 SH3D21
ENST00000505871 0.0905179515143776 0.0421109408518979 0.272948864306214 ENSG00000214193 SH3D21
ENST00000480549 0.443308790181272 0.301669324559921 -0.0765972621118787 ENSG00000214193 SH3D21
ENST00000496636 0.560664136795 0.415293829411894 0.152967214496786 ENSG00000214193 SH3D21
ENST00000508854 0.318647847151068 0.196404796341955 0.253130257556598 ENSG00000214193 SH3D21
ENST00000474766 0.159082629234552 0.0828274732009317 -0.155478732951693 ENSG00000214193 SH3D21
ENST00000270824 0.0685100603215728 0.0302754191679945 -0.204406007823872 ENSG00000142694 EVA1B
ENST00000490466 0.0471451224850421 0.0195757994469823 -0.231021664001627 ENSG00000142694 EVA1B
ENST00000373137 0.434207946899289 0.293592208532426 0.161085873777748 ENSG00000116883 RP11-268J15.5
ENST00000359297 8.32498983266234e-15 5.23359333797271e-16 0.519633001660652 ENSG00000196182 STK40
ENST00000373129 2.45063292658315e-18 1.20323992000901e-19 0.605241339220934 ENSG00000196182 STK40
ENST00000373130 2.45063292658315e-18 1.20323992000901e-19 0.605241339220934 ENSG00000196182 STK40
ENST00000373132 2.45063292658315e-18 1.20323992000901e-19 0.605241339220934 ENSG00000196182 STK40
ENST00000460417 5.51578035530503e-06 9.23921337037753e-07 0.496202767977291 ENSG00000196182 STK40
ENST00000473733 0.000411588311188781 9.8203280607774e-05 0.412693411411402 ENSG00000196182 STK40
ENST00000482458 2.40704569415152e-08 2.86966160432042e-09 0.630515756530777 ENSG00000196182 STK40
ENST00000460017 2.22887413321849e-05 4.13563913691167e-06 0.588622936181556 ENSG00000196182 STK40
ENST00000476041 0.238662846841057 0.136159621882915 -0.131891196955426 ENSG00000181817 LSM10
ENST00000315732 0.294172340796729 0.17714358486249 -0.120302477172317 ENSG00000181817 LSM10
ENST00000489912 0.1878445877293 0.101424018627884 -0.15532079472121 ENSG00000181817 LSM10
ENST00000468441 0.153149228337907 0.0790923297456289 0.278650778639286 ENSG00000116885 OSCP1
ENST00000495222 0.0685251752309046 0.030282579110633 0.318354555004997 ENSG00000116885 OSCP1
ENST00000235532 0.00917927387313536 0.00305540313026176 0.336334995234987 ENSG00000116885 OSCP1
ENST00000356637 0.00970024824002527 0.00325211319499517 0.33458081329159 ENSG00000116885 OSCP1
ENST00000471369 0.91768780944202 0.865828730650199 -0.0334713118777294 ENSG00000116885 OSCP1
ENST00000433045 0.00676454896408555 0.00216862920379845 0.354923381268596 ENSG00000116885 OSCP1
ENST00000445843 0.00950360284287039 0.00317770180930396 0.339923922365572 ENSG00000116885 OSCP1
ENST00000315643 0.0115175159215096 0.00394014516551137 0.327179172777103 ENSG00000116885 OSCP1
ENST00000364578 0.935443862315432 0.893765468403878 0.0221963234769605 ENSG00000201448 SNORA63
ENST00000475160 0.0254065847593073 0.00963659543790288 0.458106173037345 ENSG00000116885 OSCP1
ENST00000525869 0.316016086723065 0.194297651305486 0.263765933486553 ENSG00000116885 OSCP1
ENST00000528112 0.0794273002599851 0.0360474822013283 0.277673960545348 ENSG00000116885 OSCP1
ENST00000354267 0.0932566107400302 0.0436076663324553 0.306233748444169 ENSG00000116885 OSCP1
ENST00000524789 0.0415373829354802 0.0169296703573666 0.390514236613242 ENSG00000116885 OSCP1
ENST00000373116 6.1788096865551e-10 6.15907374161388e-11 -0.477123403791445 ENSG00000116898 MRPS15
ENST00000488606 5.55221362069822e-06 9.30715995709269e-07 -0.46192228694037 ENSG00000116898 MRPS15
ENST00000477040 8.08672210562132e-05 1.66240649423475e-05 -0.486967156914745 ENSG00000116898 MRPS15
ENST00000462067 6.32688780798153e-10 6.31041359087377e-11 -0.47648221929428 ENSG00000116898 MRPS15
ENST00000424989 0.151418394405929 0.0780316139575294 0.275401766549635 ENSG00000233621 LINC01137
ENST00000373087 0.669825798280611 0.534926633464589 -0.0892613851801393 ENSG00000163874 ZC3H12A
ENST00000472312 0.983642242158003 0.971294053687774 -0.00727268516353752 ENSG00000163874 ZC3H12A
ENST00000471012 0.904295630238843 0.845528404269584 -0.0397943753635833 ENSG00000163874 ZC3H12A
ENST00000373075 0.846133124588278 0.760725353081377 -0.0187912450167836 ENSG00000163875 MEAF6
ENST00000296214 0.812549552631766 0.713013643187826 -0.0232444069516979 ENSG00000163875 MEAF6
ENST00000373074 0.879732013389742 0.809528629005495 -0.0154734990058937 ENSG00000163875 MEAF6
ENST00000475828 0.864144515887171 0.786785425084938 -0.0172506767159546 ENSG00000163875 MEAF6
ENST00000487788 0.842092338087233 0.754512348941718 -0.0199361082995724 ENSG00000163875 MEAF6
ENST00000373073 0.985051854410603 0.973609858213647 -0.00223448277176494 ENSG00000163875 MEAF6
ENST00000487792 0.999230495878195 0.997968975920204 -0.000181001032126817 ENSG00000163875 MEAF6
ENST00000448519 0.920898724393453 0.87098427039103 0.0122844197810153 ENSG00000163875 MEAF6
ENST00000580821 0.214373702050264 0.119308968415953 -0.286766737406688 ENSG00000263675 MIR5581
ENST00000485039 0.946526391952521 0.91156872824113 0.00999455529413464 ENSG00000163875 MEAF6
ENST00000296215 0.831888857936537 0.739990256703318 -0.0305068559459791 ENSG00000163877 SNIP1
ENST00000468040 0.0803599605487916 0.0365693241341196 0.255664028900874 ENSG00000163877 SNIP1
ENST00000437933 0.656116156911802 0.51892137056943 -0.102759917183011 ENSG00000232273 FTH1P1
ENST00000493916 0.53016357954092 0.384484821745024 0.147710288924548 ENSG00000163877 SNIP1
ENST00000368565 0.885825568151894 0.818627692406685 -0.0270429094300275 ENSG00000237749 RP3-423B22.5
ENST00000423216 0.885825568151894 0.818627692406685 -0.0270429094300275 ENSG00000237749 RP3-423B22.5
ENST00000296218 0.0109418148342273 0.00372087871818175 -0.427965938446975 ENSG00000163879 DNALI1
ENST00000490312 0.280781748747521 0.167135369550985 -0.279604060378902 ENSG00000163879 DNALI1
ENST00000466723 0.0134250991664243 0.00468307174120483 -0.493403352470139 ENSG00000163879 DNALI1
ENST00000541606 0.0194284486172669 0.00709655028264614 -0.439075630886467 ENSG00000163879 DNALI1
ENST00000497858 0.0251965382752262 0.00954634924283102 -0.428917972657523 ENSG00000163879 DNALI1
ENST00000467277 0.0631204847456372 0.0275306278446147 -0.431841403626326 ENSG00000163879 DNALI1
ENST00000490029 0.0352127176989742 0.0140074049834572 -0.330983747381396 ENSG00000134697 GNL2
ENST00000373062 0.000224256085672306 5.05339931620837e-05 -0.22308251973841 ENSG00000134697 GNL2
ENST00000462812 0.0325198475784056 0.0127803220342187 -0.19438723365373 ENSG00000134697 GNL2
ENST00000479255 0.112086527665419 0.0542807352194501 -0.230625568983404 ENSG00000134697 GNL2
ENST00000538069 0.0146905641493332 0.0051824111665871 -0.271646181477245 ENSG00000134697 GNL2
ENST00000469191 0.00433759336246888 0.00132158802927931 -0.401584792935562 ENSG00000134697 GNL2
ENST00000489146 0.0108624475024861 0.00369118173180955 -0.384393544242 ENSG00000134697 GNL2
ENST00000463351 0.907161942974363 0.849858548319874 -0.0192167110198963 ENSG00000134697 GNL2
ENST00000488496 0.298453238467783 0.180498564711549 -0.145551664152142 ENSG00000134697 GNL2
ENST00000358011 0.000937790366369397 0.000241899804314917 0.369633046480964 ENSG00000116922 C1orf109
ENST00000494120 0.000379088537189225 8.96309540893069e-05 0.386813971278937 ENSG00000116922 C1orf109
ENST00000609516 0.00150833690046257 0.000407922788234001 0.503511116571071 ENSG00000116922 C1orf109
ENST00000464178 0.0129938595088966 0.00451261493304175 0.334237382836574 ENSG00000116922 C1orf109
ENST00000464085 0.0939884052928987 0.0439973270449656 0.238240951141558 ENSG00000116922 C1orf109
ENST00000491981 0.0459258747706681 0.0189921250510956 0.271066007480864 ENSG00000116922 C1orf109
ENST00000461359 0.0790388856577323 0.0358372566488495 0.272925340040532 ENSG00000116922 C1orf109
ENST00000477060 0.0394485383633244 0.0159642038313568 0.307712779484662 ENSG00000116922 C1orf109
ENST00000486637 0.135618648393631 0.0682865383143832 0.246088304803195 ENSG00000116922 C1orf109
ENST00000491797 0.014292971146256 0.00502565265369415 0.408476680906671 ENSG00000116922 C1orf109
ENST00000488137 0.0077466501982767 0.00252310927739263 0.421934466273032 ENSG00000116922 C1orf109
ENST00000472584 0.0221823485801538 0.00825769340717904 0.383871514810002 ENSG00000116922 C1orf109
ENST00000498448 0.0451437321246611 0.0186168633282624 0.481101364510996 ENSG00000116922 C1orf109
ENST00000373055 0.538817166652296 0.393227295961755 -0.0667409752512222 ENSG00000134690 CDCA8
ENST00000327331 0.538817166652296 0.393227295961755 -0.0667409752512222 ENSG00000134690 CDCA8
ENST00000373045 0.26399402332004 0.154566027230373 -0.283494930183752 ENSG00000185090 MANEAL
ENST00000397631 0.26399402332004 0.154566027230373 -0.283494930183752 ENSG00000185090 MANEAL
ENST00000532512 0.7786682741487 0.667547413182541 -0.0759322088681644 ENSG00000185090 MANEAL
ENST00000525897 0.159274511440202 0.0829482709824839 -0.325849791266412 ENSG00000185090 MANEAL
ENST00000329006 0.166570115083423 0.0875785886111528 -0.3296445210794 ENSG00000185090 MANEAL
ENST00000433474 0.139726594261975 0.0707802325779991 -0.32990248071232 ENSG00000233728 RP11-109P14.9
ENST00000373044 0.000590582251497192 0.000145535469008064 -0.335290635946578 ENSG00000196449 YRDC
ENST00000373043 0.000663066642640202 0.000165106712192378 -0.375296209375848 ENSG00000197982 C1orf122
ENST00000419397 0.00973287587795702 0.00326431516915274 -0.3271375397852 ENSG00000197982 C1orf122
ENST00000468084 0.00153189028616956 0.000415056292323352 -0.360947119910981 ENSG00000197982 C1orf122
ENST00000373042 0.0026406063782859 0.000761681071383549 -0.350024997619245 ENSG00000197982 C1orf122
ENST00000446260 0.00163617853350267 0.000446725127356406 -0.365678886966903 ENSG00000197982 C1orf122
ENST00000373036 0.00219251361842021 0.000618782169260376 -0.228568307307211 ENSG00000188786 MTF1
ENST00000448796 0.533825546267042 0.388187425083285 -0.132595860683826 ENSG00000230610 AL929472.1
ENST00000447422 0.990558450096884 0.982885645296079 0.00332108018295408 ENSG00000235673 RP11-109P14.8
ENST00000468190 0.380965569844576 0.247476325592531 -0.181493146749059 ENSG00000188786 MTF1
ENST00000419993 3.67210547572102e-07 5.12616454349113e-08 0.833060737486992 ENSG00000230955 RP11-109P14.10
ENST00000373027 4.79939520693288e-59 4.77210355926872e-61 1.02838376185067 ENSG00000204084 INPP5B
ENST00000373023 3.68010209785837e-65 3.21505374562846e-67 1.07023836930772 ENSG00000204084 INPP5B
ENST00000373026 7.16883624431327e-62 6.61086252074512e-64 1.06786699786275 ENSG00000204084 INPP5B
ENST00000373024 2.12486025792591e-62 1.93438976171969e-64 1.07066163902448 ENSG00000204084 INPP5B
ENST00000487328 0.0034749667028502 0.00103266455258803 0.623696088228769 ENSG00000204084 INPP5B
ENST00000470364 1.06498247269685e-34 2.26872901763619e-36 1.31209178878767 ENSG00000204084 INPP5B
ENST00000474758 2.14854114517823e-37 4.08240714225461e-39 1.37569307476462 ENSG00000204084 INPP5B
ENST00000458109 1.88642992065889e-25 6.17027029739279e-27 0.973684791830904 ENSG00000204084 INPP5B
ENST00000516639 0.0186736587236611 0.00678867677799945 0.505353302361429 ENSG00000252448 SNORA63
ENST00000410350 0.135156957354787 0.0680018324569176 0.261908378662785 ENSG00000222282 RNU6-584P
ENST00000467066 2.32808657848679e-08 2.77170978458894e-09 0.793410296975774 ENSG00000204084 INPP5B
ENST00000373021 3.09680040734774e-19 1.42666452814121e-20 1.10718348535144 ENSG00000204084 INPP5B
ENST00000491406 3.63033812837434e-17 1.91628098258355e-18 1.21422407856194 ENSG00000204084 INPP5B
ENST00000373019 1.06646423247871e-06 1.59507633503935e-07 -0.26315388366375 ENSG00000183431 SF3A3
ENST00000448721 1.45397936436586e-06 2.22446407815622e-07 -0.26348820736549 ENSG00000183431 SF3A3
ENST00000487062 0.0143853869059315 0.00506231996006118 -0.358734742291941 ENSG00000183431 SF3A3
ENST00000460925 0.00361707010793329 0.00107906913534959 -0.266523831458289 ENSG00000183431 SF3A3
ENST00000489537 0.0116505581979188 0.00399223053546189 -0.173636916824271 ENSG00000183431 SF3A3
ENST00000461869 0.00183571676158789 0.000507790895209909 -0.204900472462498 ENSG00000183431 SF3A3
ENST00000470585 0.00219346008573881 0.000619135604752867 -0.203855122394439 ENSG00000183431 SF3A3
ENST00000488934 0.138460884192389 0.0700146181703621 -0.224523778739295 ENSG00000183431 SF3A3
ENST00000462258 0.00901004528738134 0.00299239614616362 -0.194020751167514 ENSG00000183431 SF3A3
ENST00000391239 0.906985559831062 0.84945828300225 0.0212701476134686 ENSG00000212541 RNU6-510P
ENST00000485803 0.0568499004945009 0.0243593957991286 0.23048497622748 ENSG00000183386 FHL3
ENST00000373016 0.056599833949652 0.0242385103535495 0.230560385787717 ENSG00000183386 FHL3
ENST00000475084 0.0737979954385708 0.0330773702655726 0.223180265924909 ENSG00000183386 FHL3
ENST00000477194 0.0824756975581423 0.0377041497209237 0.213485596168602 ENSG00000183386 FHL3
ENST00000483132 0.0100789412321275 0.00339446275802972 0.429816963632618 ENSG00000183386 FHL3
ENST00000483182 0.0259091852564396 0.00985152271955138 -0.215736923177212 ENSG00000183520 UTP11L
ENST00000486563 0.0203672266237566 0.00748928091609523 -0.263002593121595 ENSG00000183520 UTP11L
ENST00000373014 0.0107985059031371 0.00366626652374542 -0.209993354601914 ENSG00000183520 UTP11L
ENST00000537711 0.00392250641541109 0.00118091711308152 -0.232583162452748 ENSG00000183520 UTP11L
ENST00000488453 0.0811829901171015 0.0369933783794247 -0.163273186975189 ENSG00000183520 UTP11L
ENST00000373012 0.000331451101515057 7.73850397832416e-05 -0.697541108035569 ENSG00000185668 POU3F1
ENST00000432922 0.516980011761948 0.371288943102004 -0.178033008675405 ENSG00000224592 RP5-884C9.2
ENST00000428151 0.722635199384419 0.597329657871372 -0.102245056987411 ENSG00000224592 RP5-884C9.2
ENST00000442006 2.57985980045259e-18 1.26905812427571e-19 1.85835521378865 ENSG00000215895 RP11-334L9.1
ENST00000373001 2.56715967100268e-21 1.04998509240509e-22 0.655206815704622 ENSG00000116954 RRAGC
ENST00000474456 3.81900263511278e-10 3.72462428073367e-11 0.669497129109396 ENSG00000116954 RRAGC
ENST00000493015 3.69194664625325e-12 2.93925979275337e-13 0.652109090759093 ENSG00000116954 RRAGC
ENST00000496778 4.24119925931975e-08 5.21599607203557e-09 0.711322181065854 ENSG00000116954 RRAGC
ENST00000433671 1.32280860230091e-05 2.36083512348311e-06 -0.368386343130711 ENSG00000228436 RP5-864K19.4
ENST00000456813 3.17900037311542e-11 2.76830972957121e-12 -0.558620022690655 ENSG00000228436 RP5-864K19.4
ENST00000397572 8.57695082379804e-14 5.88590557100218e-15 -0.640224903611818 ENSG00000214114 MYCBP
ENST00000494695 9.14046105212976e-11 8.31632259539074e-12 -0.635823366623624 ENSG00000214114 MYCBP
ENST00000495043 4.62267090325317e-11 4.09005427304828e-12 -0.639133058864923 ENSG00000214114 MYCBP
ENST00000489803 2.40564955950342e-06 3.79920950508688e-07 -0.454900247557969 ENSG00000214114 MYCBP
ENST00000454994 2.44928145801037e-06 3.87343323575239e-07 -0.454847120038007 ENSG00000131233 GJA9
ENST00000489575 2.44928145801037e-06 3.87343323575239e-07 -0.454847120038007 ENSG00000214114 MYCBP
ENST00000465771 1.24103953161026e-08 1.43031256924157e-09 -0.593200030164851 ENSG00000214114 MYCBP
ENST00000462027 1.73383601613495e-05 3.15424370437869e-06 -0.454106485302119 ENSG00000214114 MYCBP
ENST00000443161 0.962098810478407 0.936043952781559 0.0159274714520131 ENSG00000228436 RP5-864K19.4
ENST00000357771 0.213168230524489 0.118505245195719 0.27831378180659 ENSG00000131233 GJA9
ENST00000360786 0.522649646190207 0.376821115435502 -0.178439661272798 ENSG00000131233 GJA9
ENST00000372990 0.821988511530009 0.725910952032043 0.0536419683176891 ENSG00000158315 RHBDL2
ENST00000289248 0.789024449478177 0.681742214653655 0.0628647050132456 ENSG00000158315 RHBDL2
ENST00000538156 0.789024449478177 0.681742214653655 0.0628647050132456 ENSG00000158315 RHBDL2
ENST00000372985 0.799036779569591 0.695212885611861 0.0601337709252614 ENSG00000158315 RHBDL2
ENST00000540558 0.777564691850747 0.666193327944874 -0.0880000246672142 ENSG00000158315 RHBDL2
ENST00000432648 0.838692777871492 0.749783103196074 0.0189265798291983 ENSG00000174574 AKIRIN1
ENST00000446189 0.771385235716 0.658551419041321 0.0279519619663971 ENSG00000174574 AKIRIN1
ENST00000372984 0.83263469448155 0.741161581397631 0.0205291801537264 ENSG00000174574 AKIRIN1
ENST00000531822 0.722048428289925 0.596503203198817 -0.0388493216987097 ENSG00000174574 AKIRIN1
ENST00000372967 2.93573048354591e-34 6.35795421741662e-36 -1.06945007362603 ENSG00000168653 NDUFS5
ENST00000372969 2.93573048354591e-34 6.35795421741662e-36 -1.06945007362603 ENSG00000168653 NDUFS5
ENST00000484793 0.442557912138203 0.301022890495257 0.099556100149567 ENSG00000127603 MACF1
ENST00000602421 0.444645217942401 0.302957880561108 0.099468424125912 ENSG00000127603 MACF1
ENST00000545844 0.120244715781822 0.0590832975497059 0.105638780436036 ENSG00000127603 MACF1
ENST00000567887 0.120037698797323 0.0589516604284594 0.105693011230362 ENSG00000127603 MACF1
ENST00000372915 0.119738276839146 0.058780265936757 0.105751582911827 ENSG00000127603 MACF1
ENST00000539005 0.120244715781822 0.0590832975497059 0.105638780436036 ENSG00000127603 MACF1
ENST00000317713 0.120244715781822 0.0590832975497059 0.105638780436036 ENSG00000127603 MACF1
ENST00000361689 0.119738276839146 0.058780265936757 0.105751582911827 ENSG00000127603 MACF1
ENST00000524432 0.500538538351893 0.355094876021002 -0.077890102781276 ENSG00000127603 MACF1
ENST00000467673 0.0163389732081295 0.0058346481447632 -0.355847139290623 ENSG00000127603 MACF1
ENST00000383927 0.946528680842055 0.911577140684901 0.0122804678335563 ENSG00000206654 RNU6-608P
ENST00000410446 0.724916856150728 0.600166133229159 -0.0788375853259161 ENSG00000222378 RNA5SP44
ENST00000564288 0.0341998055047771 0.0135455954756606 0.146620504088978 ENSG00000127603 MACF1
ENST00000494012 0.0260593555946067 0.00991545005571849 -0.386028895891058 ENSG00000127603 MACF1
ENST00000536367 0.326314235931678 0.202598320959713 -0.15382181262487 ENSG00000127603 MACF1
ENST00000602528 0.511761450924354 0.366205131725218 -0.0794113454157414 ENSG00000270040 RP11-416A14.1
ENST00000480624 0.142095347581889 0.0722336112711729 -0.255453710348197 ENSG00000127603 MACF1
ENST00000469366 0.0757847552971154 0.0341100241200341 -0.319760580359599 ENSG00000127603 MACF1
ENST00000289890 0.272825979391835 0.16111132166648 0.268120988905347 ENSG00000226438 RP11-420K8.1
ENST00000496804 0.041045024903564 0.0167030093118651 0.17132978124103 ENSG00000127603 MACF1
ENST00000530262 0.647185290227875 0.508780759587343 0.0434066427849709 ENSG00000127603 MACF1
ENST00000485063 0.108657573930935 0.0522994793659978 0.243360667704337 ENSG00000127603 MACF1
ENST00000472385 0.100019840963614 0.0473599690328211 0.208199681704139 ENSG00000127603 MACF1
ENST00000484393 0.0381612357049926 0.0153656622165138 0.272900759551578 ENSG00000127603 MACF1
ENST00000476350 0.944225687819146 0.907824883041792 -0.00794192019383637 ENSG00000127603 MACF1
ENST00000372925 0.0400890882798688 0.0162568172140052 0.148960543805202 ENSG00000127603 MACF1
ENST00000406997 0.542330102590331 0.396907935274121 -0.100410359479591 ENSG00000217897 HSPE1P8
ENST00000528611 0.886637056907111 0.819778876164649 0.0396794875775423 ENSG00000127603 MACF1
ENST00000289893 0.037063777311713 0.0148581327754616 0.152140322990147 ENSG00000127603 MACF1
ENST00000530275 0.0858763985364995 0.0395582012390294 0.166196587829447 ENSG00000255103 KIAA0754
ENST00000482035 0.174684199338242 0.0928237878490798 0.13561909490157 ENSG00000127603 MACF1
ENST00000473843 0.312590985349606 0.19157736556244 0.13942418040727 ENSG00000127603 MACF1
ENST00000469490 0.000906359486205417 0.000232946164261417 0.296430144395684 ENSG00000127603 MACF1
ENST00000487656 0.0366726624364393 0.0146795474319872 0.286009271686001 ENSG00000127603 MACF1
ENST00000360115 0.0393305855698414 0.0159087140081396 0.1881668061272 ENSG00000127603 MACF1
ENST00000497964 0.0244961403958286 0.00924542146490154 0.235085071087624 ENSG00000127603 MACF1
ENST00000446276 0.0496133908102572 0.020775228615474 0.182060398026233 ENSG00000127603 MACF1
ENST00000442046 0.0655186376854649 0.0287454874214998 0.173046040483954 ENSG00000127603 MACF1
ENST00000422234 0.27039787320831 0.159304403441416 0.134737738980161 ENSG00000127603 MACF1
ENST00000462496 0.327256977678832 0.203351060001788 0.122145337471572 ENSG00000127603 MACF1
ENST00000462103 0.53962035288684 0.394080916633254 0.103143944689874 ENSG00000127603 MACF1
ENST00000496360 0.0561285112112258 0.0240016965897506 0.21365597824809 ENSG00000127603 MACF1
ENST00000497807 0.151186313942137 0.0778882157288267 0.157644443202478 ENSG00000127603 MACF1
ENST00000331593 0.0770404689530888 0.0347807620981208 0.363993447638145 ENSG00000183682 BMP8A
ENST00000447263 0.528705171163499 0.382903997659603 0.161625451204739 ENSG00000237624 OXCT2P1
ENST00000441741 0.76108370767943 0.645338868519514 0.0931612715758105 ENSG00000182109 RP11-69E11.4
ENST00000331856 0.279717207688144 0.166338262741318 0.266013109455898 ENSG00000182109 RP11-69E11.4
ENST00000458207 0.0105262452188329 0.00356305947843628 0.404737447447464 ENSG00000182109 RP11-69E11.4
ENST00000450157 0.00158515140481786 0.000431337676238685 0.469182458111838 ENSG00000182109 RP11-69E11.4
ENST00000431553 0.00146362438630347 0.000394592143867225 0.47104422162247 ENSG00000182109 RP11-69E11.4
ENST00000417869 0.00092173900887576 0.000237231403827016 0.474062393491328 ENSG00000182109 RP11-69E11.4
ENST00000440190 0.00187783190422857 0.00052080345986892 0.438762390115095 ENSG00000182109 RP11-69E11.4
ENST00000427240 0.00076575620028835 0.000193419146630449 0.397768541837574 ENSG00000243970 PPIEL
ENST00000482028 0.787958621313483 0.679930660762572 -0.0402788857913459 ENSG00000090621 PABPC4
ENST00000372856 0.397732939680283 0.261843178001852 0.0507198242543977 ENSG00000090621 PABPC4
ENST00000372857 0.395420296951907 0.259833100216576 0.0508759672545544 ENSG00000090621 PABPC4
ENST00000372858 0.26017166709696 0.151725776117666 0.0660828932504503 ENSG00000090621 PABPC4
ENST00000372862 0.220154913270891 0.123239673775967 0.0694973255893963 ENSG00000090621 PABPC4
ENST00000468476 0.634197446223134 0.493932522770254 -0.0435939395330452 ENSG00000090621 PABPC4
ENST00000437136 0.559134994245295 0.413776104997781 -0.0527048466503772 ENSG00000090621 PABPC4
ENST00000492468 0.771385235716 0.658548807990532 -0.0294394582134531 ENSG00000090621 PABPC4
ENST00000530186 0.881370344768809 0.812094093437639 -0.0234410769820006 ENSG00000090621 PABPC4
ENST00000421687 0.457269809777877 0.314375805915618 0.0481699840534737 ENSG00000090621 PABPC4
ENST00000484555 0.822053154934 0.725994998032479 -0.0313727832359285 ENSG00000090621 PABPC4
ENST00000525045 0.29388265032804 0.176926734792518 0.0915952209990295 ENSG00000090621 PABPC4
ENST00000527718 0.623811232224198 0.482463880734043 0.0366150865936704 ENSG00000090621 PABPC4
ENST00000477556 0.828362835698691 0.735009948495504 0.0282431521534109 ENSG00000090621 PABPC4
ENST00000461578 0.583774965931418 0.439307062316134 0.072080920146661 ENSG00000090621 PABPC4
ENST00000483770 0.183513139231355 0.0985997812818075 0.138429921239499 ENSG00000090621 PABPC4
ENST00000525669 0.421480149554828 0.282380946676174 0.0611919431208796 ENSG00000090621 PABPC4
ENST00000470443 0.184922499462175 0.0995102918339063 0.07895659539592 ENSG00000090621 PABPC4
ENST00000415255 0.129888513169307 0.0648509721874265 0.0917837230526543 ENSG00000228060 RP11-69E11.8
ENST00000513632 0.674417394064577 0.540163802616893 0.0423927679569549 ENSG00000090621 PABPC4
ENST00000364587 0.957526226066182 0.928750260330414 -0.0172954256796519 ENSG00000201457 SNORA55
ENST00000525751 0.283110089794091 0.168892687121222 0.0843011477853407 ENSG00000090621 PABPC4
ENST00000474378 0.146179042983283 0.0747639933351898 0.102504624083054 ENSG00000090621 PABPC4
ENST00000529216 0.223266399370278 0.125428192144279 0.0931454505975371 ENSG00000090621 PABPC4
ENST00000492519 0.18730792444839 0.101066204625235 0.10750753243364 ENSG00000090621 PABPC4
ENST00000451091 0.386845652714371 0.252374372055547 0.0711084270786469 ENSG00000090621 PABPC4
ENST00000531243 0.605145432128467 0.461851699477244 0.0566540824358081 ENSG00000090621 PABPC4
ENST00000372852 0.993450275484236 0.987885749814658 0.00226542890426481 ENSG00000163909 HEYL
ENST00000535435 0.808444627400118 0.707455743746497 -0.0368153747609073 ENSG00000163909 HEYL
ENST00000372844 0.797980918334562 0.693823177605249 -0.0496584873037233 ENSG00000116983 HPCAL4
ENST00000470018 0.0542223027923001 0.0230534920919436 0.219157562917332 ENSG00000084072 PPIE
ENST00000485507 0.0753170675550892 0.033869882793307 0.230451355886588 ENSG00000084072 PPIE
ENST00000324379 0.0206014713203484 0.00758865742943329 0.226153559751543 ENSG00000084072 PPIE
ENST00000356511 0.0253077439542327 0.00959412594564496 0.214713151102844 ENSG00000084072 PPIE
ENST00000456578 0.0962892930693473 0.0452739730010781 0.218382909531107 ENSG00000084072 PPIE
ENST00000495526 0.0210920052154689 0.00779715407241878 0.22598008497299 ENSG00000084072 PPIE
ENST00000482751 0.0210920052154689 0.00779715407241878 0.22598008497299 ENSG00000084072 PPIE
ENST00000372830 0.0253077439542327 0.00959412594564496 0.214713151102844 ENSG00000084072 PPIE
ENST00000497370 0.0696786385467023 0.0308708903161323 0.186154000448619 ENSG00000084072 PPIE
ENST00000372835 0.029657870602903 0.0114965213791371 0.217333629446688 ENSG00000084072 PPIE
ENST00000470213 0.0747432777593157 0.0335692014083353 0.181748258043446 ENSG00000084072 PPIE
ENST00000474804 0.0628983467494365 0.0274135258111382 0.189961674655039 ENSG00000084072 PPIE
ENST00000475350 0.0210920052154689 0.00779715407241878 0.22598008497299 ENSG00000084072 PPIE
ENST00000480169 0.0737154223536089 0.0330306900795179 0.204844350184134 ENSG00000084072 PPIE
ENST00000372827 0.423117262522147 0.283865711024347 -0.217754713894169 ENSG00000116985 BMP8B
ENST00000467741 0.00294047914644133 0.000858805750693805 -0.452161699601962 ENSG00000084072 PPIE
ENST00000397360 0.917157997026062 0.865064178335817 -0.0294575538047682 ENSG00000116985 BMP8B
ENST00000327582 0.863492228503758 0.785813864895155 0.0299345294047261 ENSG00000198754 OXCT2
ENST00000441669 0.185961973119743 0.100174088912995 0.130676484760141 ENSG00000043514 TRIT1
ENST00000462797 0.185961973119743 0.100174088912995 0.130676484760141 ENSG00000043514 TRIT1
ENST00000316891 0.185961973119743 0.100174088912995 0.130676484760141 ENSG00000043514 TRIT1
ENST00000372818 0.185961973119743 0.100174088912995 0.130676484760141 ENSG00000043514 TRIT1
ENST00000495175 0.315107716762854 0.193553148486393 0.104787318395198 ENSG00000043514 TRIT1
ENST00000491865 0.315003683943045 0.193462388324967 0.105154790114777 ENSG00000043514 TRIT1
ENST00000537223 0.367154034989702 0.235727786899079 0.0970838863489702 ENSG00000043514 TRIT1
ENST00000537440 0.367154034989702 0.235727786899079 0.0970838863489702 ENSG00000043514 TRIT1
ENST00000541099 0.367154034989702 0.235727786899079 0.0970838863489702 ENSG00000043514 TRIT1
ENST00000545233 0.367154034989702 0.235727786899079 0.0970838863489702 ENSG00000043514 TRIT1
ENST00000465417 0.0237277825703626 0.00892125406095106 0.328883004634326 ENSG00000043514 TRIT1
ENST00000492612 0.321875079367493 0.198963964202541 0.110067961725534 ENSG00000043514 TRIT1
ENST00000467774 0.00378355907768384 0.00113432077394406 0.567868034179546 ENSG00000043514 TRIT1
ENST00000489945 0.560281232213606 0.414925685503766 0.0721420618747247 ENSG00000043514 TRIT1
ENST00000486825 0.600981146638794 0.45736089400097 0.065574681947664 ENSG00000043514 TRIT1
ENST00000469476 0.228015679034193 0.128745005723486 0.176913144494425 ENSG00000043514 TRIT1
ENST00000544981 0.817068823486784 0.719042214979893 -0.0371872378558024 ENSG00000043514 TRIT1
ENST00000462243 0.326203457153266 0.202499588846389 0.197318347416091 ENSG00000043514 TRIT1
ENST00000365352 0.675345127707464 0.541234635393725 -0.088712920657715 ENSG00000202222 Y_RNA
ENST00000397332 0.687022540081685 0.554792769451339 0.0781383209912293 ENSG00000116990 MYCL
ENST00000372816 0.550899910573124 0.405445308593471 0.0890798845772236 ENSG00000116990 MYCL
ENST00000372811 1.83584051187292e-05 3.35688362927749e-06 -0.71180130289916 ENSG00000168389 MFSD2A
ENST00000420632 3.20606084296502e-05 6.1283656724029e-06 -0.689352295902008 ENSG00000168389 MFSD2A
ENST00000434861 0.00149112106122094 0.000402797405520182 -0.591037214763223 ENSG00000168389 MFSD2A
ENST00000372809 1.83584051187292e-05 3.35688362927749e-06 -0.71180130289916 ENSG00000168389 MFSD2A
ENST00000483824 1.83584051187292e-05 3.35688362927749e-06 -0.71180130289916 ENSG00000168389 MFSD2A
ENST00000469745 0.00629214182854659 0.00200220082348158 -0.518269184478566 ENSG00000168389 MFSD2A
ENST00000438210 0.838295324582459 0.749131477974994 -0.0472692628811114 ENSG00000228477 RP3-342P20.2
ENST00000480630 0.0176316379521375 0.00635963387185323 -0.468788762708249 ENSG00000168389 MFSD2A
ENST00000491515 0.0905618846047873 0.0421360354333609 -0.401587303309056 ENSG00000168389 MFSD2A
ENST00000459917 0.172575342452894 0.0914507715996351 -0.3434159111919 ENSG00000168389 MFSD2A
ENST00000481612 0.303407548007644 0.184382367073847 -0.270135385565327 ENSG00000168389 MFSD2A
ENST00000372797 2.25021600184421e-14 1.46686803323536e-15 -0.296898000249734 ENSG00000131236 CAP1
ENST00000372802 2.0980886999625e-14 1.36425924110976e-15 -0.296749110863113 ENSG00000131236 CAP1
ENST00000449311 1.20145063211558e-10 1.10730743587059e-11 -0.315243738070881 ENSG00000131236 CAP1
ENST00000421589 1.56623228999021e-10 1.46220168401822e-11 -0.31156722125488 ENSG00000131236 CAP1
ENST00000414893 1.21686705531204e-13 8.44728427359537e-15 -0.329926692037447 ENSG00000131236 CAP1
ENST00000414281 1.62374212283071e-10 1.51855410872143e-11 -0.311391627137385 ENSG00000131236 CAP1
ENST00000420216 1.00514453007429e-10 9.19065758083104e-12 -0.316174091173402 ENSG00000131236 CAP1
ENST00000372792 3.18302478879139e-17 1.67557287510344e-18 -0.318907548522521 ENSG00000131236 CAP1
ENST00000372798 1.02253314410687e-15 5.97959264159251e-17 -0.310357125051297 ENSG00000131236 CAP1
ENST00000340450 2.14256410593537e-14 1.39416257255569e-15 -0.297605848477063 ENSG00000131236 CAP1
ENST00000372805 3.05620460960388e-14 2.01572757083019e-15 -0.296884526103491 ENSG00000131236 CAP1
ENST00000435719 2.48597318620889e-12 1.94616382237398e-13 -0.328401389349207 ENSG00000131236 CAP1
ENST00000427843 4.76314438813878e-11 4.22121553992216e-12 -0.316171741611307 ENSG00000131236 CAP1
ENST00000417287 9.21600257632472e-11 8.38928422260625e-12 -0.315439267718705 ENSG00000131236 CAP1
ENST00000424977 1.47668986398617e-10 1.37434521371601e-11 -0.312133482962881 ENSG00000131236 CAP1
ENST00000446031 6.09755410125867e-05 1.22597362690998e-05 -0.28970631112771 ENSG00000131236 CAP1
ENST00000479759 1.36000692321036e-11 1.14336667880331e-12 -0.308651698737163 ENSG00000131236 CAP1
ENST00000461993 3.8953331450382e-10 3.80266802198171e-11 -0.29181464601443 ENSG00000131236 CAP1
ENST00000494114 0.000194154524095038 4.31625702230732e-05 -0.230219617222491 ENSG00000131236 CAP1
ENST00000433473 6.10802285815828e-20 2.7049374840644e-21 -0.533212683202834 ENSG00000131238 PPT1
ENST00000529905 3.80825165944864e-19 1.76968374668247e-20 -0.530523766607303 ENSG00000131238 PPT1
ENST00000530704 3.24814608082383e-13 2.34215390953958e-14 -0.500104392911951 ENSG00000131238 PPT1
ENST00000372775 1.76291197551008e-06 2.72668775580806e-07 -0.44745586834521 ENSG00000131238 PPT1
ENST00000449045 4.23101986669392e-12 3.39054357541411e-13 -0.498912516613497 ENSG00000131238 PPT1
ENST00000439754 1.22264413940671e-07 1.59932409743272e-08 -0.409684184059144 ENSG00000131238 PPT1
ENST00000530076 1.38287723748114e-05 2.47552039862662e-06 -0.379564044352769 ENSG00000131238 PPT1
ENST00000527311 1.0955769807561e-11 9.12148477619281e-13 -0.505441390178757 ENSG00000131238 PPT1
ENST00000372779 2.44769198898876e-12 1.91491077050495e-13 -0.555791480978908 ENSG00000131238 PPT1
ENST00000526547 1.58711741981743e-09 1.65782969613178e-10 -0.561496904309352 ENSG00000131238 PPT1
ENST00000372771 0.0918313985968507 0.0428352183541975 -0.123965375056941 ENSG00000117000 RLF
ENST00000384777 0.512121502227215 0.366637439276102 -0.155989066765236 ENSG00000207508 RNU6-1237P
ENST00000468258 0.930713750041541 0.886475439150981 -0.0134032220626989 ENSG00000188800 TMCO2
ENST00000567508 0.0806324007602289 0.0367059956552251 0.373824815454624 ENSG00000259943 RP1-39G22.7
ENST00000372759 0.0149991231321509 0.00530498660556182 -0.141982204509752 ENSG00000084073 ZMPSTE24
ENST00000479131 0.0763457108917848 0.0344070705956516 -0.179064137116276 ENSG00000084073 ZMPSTE24
ENST00000472583 0.0331442134807068 0.0130703420118943 -0.197118324665102 ENSG00000084073 ZMPSTE24
ENST00000447743 0.146912990908399 0.0752492218775244 0.343990042598879 ENSG00000231296 RP1-39G22.4
ENST00000474142 0.704520995347122 0.575382648040821 -0.0523300314373998 ENSG00000084073 ZMPSTE24
ENST00000372748 0.12265937933076 0.0605006545928702 0.352594540611648 ENSG00000049089 COL9A2
ENST00000482722 0.0599925018509799 0.0259314202383803 0.413395227350076 ENSG00000049089 COL9A2
ENST00000466267 0.457375171826402 0.314488261540956 0.121106988475942 ENSG00000049089 COL9A2
ENST00000427563 0.707085074041444 0.578469764771954 -0.060196689374673 ENSG00000049089 COL9A2
ENST00000488463 0.164084258880948 0.0859653991693367 0.262128763724627 ENSG00000049089 COL9A2
ENST00000417105 0.230005537841076 0.130143426115485 0.224235970102547 ENSG00000049089 COL9A2
ENST00000496215 0.30233338933622 0.183582857392987 0.168402938787 ENSG00000049089 COL9A2
ENST00000372736 0.30233338933622 0.183582857392987 0.168402938787 ENSG00000049089 COL9A2
ENST00000461118 0.304598810677124 0.185284108019697 0.154907021767383 ENSG00000049089 COL9A2
ENST00000490132 0.726026013828058 0.601503945343325 0.0466122519969822 ENSG00000049089 COL9A2
ENST00000435168 0.338237663879911 0.212124244476072 -0.118900002301055 ENSG00000084070 SMAP2
ENST00000372718 0.0308743534274626 0.0120391490245295 -0.191352212805022 ENSG00000084070 SMAP2
ENST00000372708 0.00108899476274891 0.000285042684592623 -0.294698122209579 ENSG00000084070 SMAP2
ENST00000539317 0.0146132419350593 0.00515216289570275 -0.235699680294752 ENSG00000084070 SMAP2
ENST00000487871 0.844637699672458 0.758211176211053 -0.050798674924338 ENSG00000084070 SMAP2
ENST00000469416 0.0193432867435453 0.00706176436028268 0.440751855595028 ENSG00000187801 ZFP69B
ENST00000361584 0.0193432867435453 0.00706176436028268 0.440751855595028 ENSG00000187801 ZFP69B
ENST00000484445 0.0193432867435453 0.00706176436028268 0.440751855595028 ENSG00000187801 ZFP69B
ENST00000411995 0.0193432867435453 0.00706176436028268 0.440751855595028 ENSG00000187801 ZFP69B
ENST00000565390 0.627867339673094 0.487058719149033 0.140942183945263 ENSG00000260920 RP1-228H13.5
ENST00000372706 0.157992476984849 0.0821469276662942 0.197988253606252 ENSG00000187815 ZFP69
ENST00000372705 0.161480017000486 0.0843404683885672 0.198899197986081 ENSG00000187815 ZFP69
ENST00000482712 0.267618540232794 0.157302487348623 -0.283637261917721 ENSG00000187815 ZFP69
ENST00000450713 0.305728715307267 0.186120817706706 0.151890532216165 ENSG00000238287 RP11-656D10.3
ENST00000358527 0.108967105937791 0.0524756228323266 0.232662095528444 ENSG00000164002 EXO5
ENST00000372703 0.108967105937791 0.0524756228323266 0.232662095528444 ENSG00000164002 EXO5
ENST00000420209 0.514053826975055 0.368486104257037 0.121217288694013 ENSG00000164002 EXO5
ENST00000296380 0.154152266758971 0.0797195322883729 0.208508962377391 ENSG00000164002 EXO5
ENST00000432259 0.420756805453275 0.281772139964722 0.159689649180479 ENSG00000164002 EXO5
ENST00000418186 0.531001690104186 0.385378219659261 0.117094297299899 ENSG00000164002 EXO5
ENST00000415550 0.32617203826434 0.202471527540322 0.184809442837587 ENSG00000164002 EXO5
ENST00000443729 0.277507153071077 0.164691095374627 0.180771790641404 ENSG00000164002 EXO5
ENST00000419161 0.277507153071077 0.164691095374627 0.180771790641404 ENSG00000164002 EXO5
ENST00000471429 0.764946471785896 0.650485711048665 0.075462457186653 ENSG00000164002 EXO5
ENST00000453437 0.8627348281335 0.784517354652095 -0.0439532133976816 ENSG00000227278 RP11-656D10.5
ENST00000437060 0.383080117823062 0.249204210787663 0.224897058511615 ENSG00000238186 RP11-656D10.6
ENST00000372699 0.735343015522851 0.613057431178774 0.0633312788123643 ENSG00000117010 ZNF684
ENST00000465152 0.673851252572806 0.539529154884829 0.0788210002862797 ENSG00000117010 ZNF684
ENST00000372696 1 0.999408499932004 -0.000102057660830705 ENSG00000117010 ZNF684
ENST00000372697 1 0.999408499932004 -0.000102057660830705 ENSG00000117010 ZNF684
ENST00000493756 0.658412314659893 0.521553826749714 0.080322803134275 ENSG00000117010 ZNF684
ENST00000472043 0.905804259049037 0.84776082925171 -0.036324805872235 ENSG00000117010 ZNF684
ENST00000372684 0.725554424801084 0.60096486999379 -0.0925475575992848 ENSG00000117016 RIMS3
ENST00000372683 0.153830297107896 0.0795156954971919 0.357326311279298 ENSG00000117016 RIMS3
ENST00000440100 0.240990606179927 0.137827463439849 0.303294287688723 ENSG00000237899 RP4-739H11.3
ENST00000606277 0.242496642559668 0.138858978502328 0.208594662322582 ENSG00000272145 NFYC-AS1
ENST00000467203 0.621098787601861 0.479380214258901 -0.0608581671113563 ENSG00000066136 NFYC
ENST00000424419 0.771287893649362 0.658443022013951 -0.0332120527732727 ENSG00000066136 NFYC
ENST00000427410 0.868458093765004 0.792769117462267 0.0173484296491379 ENSG00000066136 NFYC
ENST00000447388 0.640341050581368 0.501065076636978 0.0438293357074716 ENSG00000066136 NFYC
ENST00000425457 0.851617105006539 0.768764848163064 0.0195034348937601 ENSG00000066136 NFYC
ENST00000453631 0.504563759850311 0.359102118549437 -0.0816297891091705 ENSG00000066136 NFYC
ENST00000456393 0.634362967546155 0.494148809687042 0.0446292252247779 ENSG00000066136 NFYC
ENST00000372654 0.905373974915514 0.847269045032009 0.0129386703972869 ENSG00000066136 NFYC
ENST00000534399 0.237693593684937 0.135481934225739 -0.143738290925197 ENSG00000066136 NFYC
ENST00000372653 0.911209953413292 0.855949567200544 0.0121505818717439 ENSG00000066136 NFYC
ENST00000372669 0.700204815975236 0.57033405493347 -0.0440193117480882 ENSG00000066136 NFYC
ENST00000372652 0.0705076643866591 0.0313006176025699 0.146413302262499 ENSG00000066136 NFYC
ENST00000372651 0.339213955078533 0.21291228313737 0.0873919841427056 ENSG00000066136 NFYC
ENST00000531464 0.248755549639114 0.143302116203863 0.174798060862239 ENSG00000066136 NFYC
ENST00000440226 0.00153988703815331 0.000417374460386087 0.248041768746786 ENSG00000066136 NFYC
ENST00000525290 0.105492968483787 0.0504690726986455 0.227729727762915 ENSG00000066136 NFYC
ENST00000530965 0.0987954435151252 0.0466711680931408 0.238068492106454 ENSG00000066136 NFYC
ENST00000416859 0.0277993960264894 0.0106754552614727 0.239982792010797 ENSG00000066136 NFYC
ENST00000308733 0.000181070213590825 4.00388358202173e-05 0.298532250359764 ENSG00000066136 NFYC
ENST00000414185 0.000444717128444383 0.00010682229856309 0.320789811567771 ENSG00000066136 NFYC
ENST00000525349 0.155410386237375 0.0804863670045032 0.198069150260489 ENSG00000066136 NFYC
ENST00000483091 0.429959226109269 0.289779100766305 0.185249235214093 ENSG00000066136 NFYC
ENST00000488635 0.0088575247787555 0.00293546714728916 0.401432763981434 ENSG00000066136 NFYC
ENST00000496608 0.000185123422716206 4.09982323482158e-05 0.47033809016989 ENSG00000066136 NFYC
ENST00000347132 0.284855456407797 0.170176990501075 -0.278572580500049 ENSG00000117013 KCNQ4
ENST00000509682 0.176970669315566 0.0943303123594781 -0.339296809803914 ENSG00000117013 KCNQ4
ENST00000443478 0.665381397909523 0.529701495628983 -0.116015120505542 ENSG00000117013 KCNQ4
ENST00000506017 0.775914752831449 0.664163934244963 -0.0807970043565838 ENSG00000117013 KCNQ4
ENST00000372638 0.0573620120142648 0.0246202133328097 -0.452699427457424 ENSG00000179862 CITED4
ENST00000372621 1.23108109781085e-35 2.50710436271631e-37 -0.762429349564182 ENSG00000171793 CTPS1
ENST00000541520 3.37398963532125e-33 7.6678062048759e-35 -0.754966236509116 ENSG00000171793 CTPS1
ENST00000470271 2.30250187940004e-07 3.11833782442965e-08 -0.571863892663919 ENSG00000171793 CTPS1
ENST00000475060 1.86899306257958e-05 3.42130404458645e-06 -0.52937293650585 ENSG00000171793 CTPS1
ENST00000479480 1.07923718098064e-08 1.23491456245537e-09 -0.600565198356378 ENSG00000171793 CTPS1
ENST00000543104 2.93120377027686e-10 2.81937096493734e-11 -0.606499043591427 ENSG00000171793 CTPS1
ENST00000372616 3.60311544871502e-28 1.02445155149505e-29 -0.742877560031924 ENSG00000171793 CTPS1
ENST00000480420 5.28077934436458e-08 6.58168661390344e-09 -0.627192099392369 ENSG00000171793 CTPS1
ENST00000463285 1.26471258186954e-10 1.16752015779243e-11 -0.733251416285186 ENSG00000171793 CTPS1
ENST00000486889 3.95978874582319e-05 7.69585943950054e-06 -0.534244658568506 ENSG00000171793 CTPS1
ENST00000497210 0.000822515367174636 0.000209282409663552 -0.529967646302329 ENSG00000171793 CTPS1
ENST00000464283 4.5120346490583e-13 3.29730958566821e-14 -0.758208238785206 ENSG00000171793 CTPS1
ENST00000463423 3.1880759344817e-14 2.10772202637787e-15 -0.802807665950396 ENSG00000171793 CTPS1
ENST00000498694 1.28977484276868e-17 6.62707085352883e-19 -0.819419464545356 ENSG00000171793 CTPS1
ENST00000302946 0.0496222749745006 0.0207804484566948 -0.430962896990851 ENSG00000171790 SLFNL1
ENST00000372613 0.0503751446243859 0.0211558958962334 -0.430012067654371 ENSG00000171790 SLFNL1
ENST00000397197 0.0503751446243859 0.0211558958962334 -0.430012067654371 ENSG00000171790 SLFNL1
ENST00000439569 0.0503751446243859 0.0211558958962334 -0.430012067654371 ENSG00000171790 SLFNL1
ENST00000372611 0.0515249600265623 0.0217178245529001 -0.428575737824434 ENSG00000171790 SLFNL1
ENST00000359345 0.0178569266065301 0.00645207449455555 -0.486442747191653 ENSG00000171790 SLFNL1
ENST00000456518 0.959047120428591 0.931244459706635 -0.00733027630306189 ENSG00000010803 SCMH1
ENST00000397174 0.947024110502291 0.912321363643126 -0.00922120018239089 ENSG00000010803 SCMH1
ENST00000402904 0.947024110502291 0.912321363643126 -0.00922120018239089 ENSG00000010803 SCMH1
ENST00000361191 0.947061831714569 0.912401852464682 -0.00921342769140388 ENSG00000010803 SCMH1
ENST00000361705 0.947061831714569 0.912401852464682 -0.00921342769140388 ENSG00000010803 SCMH1
ENST00000397171 0.947061831714569 0.912401852464682 -0.00921342769140388 ENSG00000010803 SCMH1
ENST00000372597 0.933319925818263 0.890279973576609 0.0131483822599279 ENSG00000010803 SCMH1
ENST00000372596 0.933319925818263 0.890279973576609 0.0131483822599279 ENSG00000010803 SCMH1
ENST00000337495 0.933319925818263 0.890279973576609 0.0131483822599279 ENSG00000010803 SCMH1
ENST00000326197 0.953989433731633 0.923273710787071 -0.00807490452155643 ENSG00000010803 SCMH1
ENST00000372595 0.938053758728464 0.897702774600775 -0.0108652936692877 ENSG00000010803 SCMH1
ENST00000472037 0.266000071024363 0.156091222064307 0.148241667293217 ENSG00000010803 SCMH1
ENST00000460215 0.192328993919661 0.104404897523757 0.160280198997354 ENSG00000010803 SCMH1
ENST00000498793 0.234599508726963 0.133325984191219 0.142261987760983 ENSG00000010803 SCMH1
ENST00000489421 0.869238878679013 0.793935156439901 0.0294922603730209 ENSG00000010803 SCMH1
ENST00000482530 0.30387758319758 0.18473776742891 0.150203959605288 ENSG00000010803 SCMH1
ENST00000401064 0.684146181130146 0.55149181295375 -0.115586660313787 ENSG00000215893 RP4-635E8.1
ENST00000488592 0.671527449065093 0.536933029840079 0.0827286771551548 ENSG00000010803 SCMH1
ENST00000425554 0.068260837992 0.0301487195942813 0.436704487113201 ENSG00000235358 RP11-399E6.1
ENST00000445073 0.081971147308907 0.0374331698172716 0.416023645789844 ENSG00000235358 RP11-399E6.1
ENST00000422305 0.264849615288727 0.155231992306837 0.193167694395398 ENSG00000235358 RP11-399E6.1
ENST00000372591 0.0770254812295787 0.0347720283572883 0.305344754057238 ENSG00000204060 FOXO6
ENST00000372583 2.24118161308271e-12 1.7487940112185e-13 -0.957371139730654 ENSG00000127124 HIVEP3
ENST00000372584 1.83908868365171e-12 1.42237558013347e-13 -0.960150460587171 ENSG00000127124 HIVEP3
ENST00000247584 1.0111842657837e-10 9.24720904708698e-12 -0.911261964739362 ENSG00000127124 HIVEP3
ENST00000460604 3.35520817740121e-07 4.66441869573063e-08 -0.851354050993503 ENSG00000127124 HIVEP3
ENST00000429157 8.77695779671811e-11 7.96947560703402e-12 -0.910381050583911 ENSG00000127124 HIVEP3
ENST00000434240 0.0560737183400646 0.0239738527269209 -0.371832569454283 ENSG00000230638 RP11-486B10.4
ENST00000455975 0.00718012655678947 0.00231744592508287 -0.498123491886475 ENSG00000230638 RP11-486B10.4
ENST00000491442 5.76340057312275e-11 5.14584611764644e-12 -0.990738131518112 ENSG00000127124 HIVEP3
ENST00000489103 3.72639511049356e-08 4.55207414935314e-09 -0.916474018794687 ENSG00000127124 HIVEP3
ENST00000479350 1.02664342769548e-10 9.39666225051354e-12 -1.04816414761954 ENSG00000127124 HIVEP3
ENST00000372571 1.35064203810527e-08 1.56362902231933e-09 0.429191572693024 ENSG00000198815 FOXJ3
ENST00000372572 0.0136408151808021 0.00476672979738536 0.147578067562331 ENSG00000198815 FOXJ3
ENST00000372573 0.0141703804292874 0.00497613476073167 0.146799536912725 ENSG00000198815 FOXJ3
ENST00000361346 0.0142146417713506 0.00499428823974683 0.146884282008363 ENSG00000198815 FOXJ3
ENST00000361776 0.0142146417713506 0.00499428823974683 0.146884282008363 ENSG00000198815 FOXJ3
ENST00000545068 0.00354249717793385 0.00105473092139484 0.172577895228723 ENSG00000198815 FOXJ3
ENST00000445886 0.246977284290608 0.14205806437087 -0.122948806296555 ENSG00000198815 FOXJ3
ENST00000422278 0.170792396399417 0.0903345670239576 0.236258427129826 ENSG00000198815 FOXJ3
ENST00000454417 0.882596013366864 0.813871765689062 0.034596659374168 ENSG00000198815 FOXJ3
ENST00000436207 0.722203497990433 0.596730782856873 0.106587537456165 ENSG00000227527 RP11-223A3.1
ENST00000410070 0.497204938015714 0.351758136803393 0.0886795909258523 ENSG00000177181 RIMKLA
ENST00000431473 0.313565709775356 0.19234684602209 0.197531352295852 ENSG00000177181 RIMKLA
ENST00000372565 0.0411201926139345 0.0167383270753581 0.485825780924229 ENSG00000066185 ZMYND12
ENST00000433602 0.0411201926139345 0.0167383270753581 0.485825780924229 ENSG00000066185 ZMYND12
ENST00000475426 0.930572476440595 0.886175428600648 0.022019732926705 ENSG00000066185 ZMYND12
ENST00000461083 0.0347185379284204 0.0137760453047309 0.498379508687538 ENSG00000066185 ZMYND12
ENST00000372562 0.183916000480519 0.0988596602502896 0.120584654006558 ENSG00000127125 PPCS
ENST00000455780 0.150461288327555 0.0774377006267332 0.126006771756258 ENSG00000127125 PPCS
ENST00000372560 0.920343995245511 0.870206081962576 -0.0167960131222611 ENSG00000127125 PPCS
ENST00000472013 0.150461288327555 0.0774377006267332 0.126006771756258 ENSG00000127125 PPCS
ENST00000372561 0.150461288327555 0.0774377006267332 0.126006771756258 ENSG00000127125 PPCS
ENST00000372556 0.150461288327555 0.0774377006267332 0.126006771756258 ENSG00000127125 PPCS
ENST00000471420 0.0182651638331827 0.00662032286031466 0.202136483853022 ENSG00000127125 PPCS
ENST00000482168 0.134837890353515 0.0678093964127043 0.170350679697895 ENSG00000127125 PPCS
ENST00000469615 0.0561821215450995 0.0240279378461654 0.214426028905895 ENSG00000127125 PPCS
ENST00000475614 0.0374751508478225 0.0150471332140912 0.417131246832583 ENSG00000186409 CCDC30
ENST00000428554 0.149212640717742 0.0766562745029545 0.231903909706244 ENSG00000186409 CCDC30
ENST00000477155 0.149592619768942 0.0769037728943173 0.231922055666694 ENSG00000186409 CCDC30
ENST00000468651 0.181109622198829 0.097043502496642 0.308641645283147 ENSG00000186409 CCDC30
ENST00000492422 0.326246244585182 0.202545408342131 0.244910427926036 ENSG00000186409 CCDC30
ENST00000462063 0.738422655342429 0.61690711900867 0.100553374082873 ENSG00000186409 CCDC30
ENST00000495044 0.182401881493754 0.0978782945451242 0.293195501720635 ENSG00000186409 CCDC30
ENST00000507855 0.686407454153995 0.554061963459189 0.0852694054626933 ENSG00000186409 CCDC30
ENST00000509712 0.786796176029813 0.678427050565834 0.0700768466030654 ENSG00000186409 CCDC30
ENST00000471390 0.939760654394854 0.900509802065581 -0.0189166244914126 ENSG00000186409 CCDC30
ENST00000342022 0.928368005819293 0.882907264000649 -0.0221430292493257 ENSG00000186409 CCDC30
ENST00000340612 0.872388295030221 0.798622628364453 -0.0386298383807159 ENSG00000186409 CCDC30
ENST00000514642 0.941078178493059 0.902772635813477 0.0209708976789169 ENSG00000186409 CCDC30
ENST00000390640 0.645460810464686 0.506790053464277 -0.100004027312428 ENSG00000186409 CCDC30
ENST00000471699 0.777547690741782 0.666150654075391 0.0883263487920153 ENSG00000186409 CCDC30
ENST00000304979 0.000392569408245768 9.31849150349127e-05 -0.293681908559075 ENSG00000171960 PPIH
ENST00000372550 0.0106953929202075 0.00362676847690088 -0.276556393409847 ENSG00000171960 PPIH
ENST00000440068 0.00675767474420571 0.00216602651556949 -0.295585334031454 ENSG00000171960 PPIH
ENST00000372549 0.00820972083132728 0.00269574047957636 -0.337541100151588 ENSG00000171960 PPIH
ENST00000455203 0.0314002808256933 0.0122767690077224 -0.242172786854519 ENSG00000171960 PPIH
ENST00000436387 0.0215275552588292 0.00798308047614494 -0.314500847630972 ENSG00000171960 PPIH
ENST00000461351 0.0196525956476335 0.00719028211358484 -0.240175440913417 ENSG00000171960 PPIH
ENST00000414339 0.568057003771822 0.422736294125724 -0.15513764174727 ENSG00000234917 RP5-994D16.3
ENST00000321358 5.9675586673222e-28 1.71276648246519e-29 -0.421640975618584 ENSG00000065978 YBX1
ENST00000332220 6.88252283530875e-27 2.09093415448262e-28 -0.435565386713159 ENSG00000065978 YBX1
ENST00000436427 3.60014130925107e-23 1.33040941006492e-24 -0.414147552055927 ENSG00000065978 YBX1
ENST00000467957 3.46993370913737e-20 1.50843924417497e-21 -0.424788625482174 ENSG00000065978 YBX1
ENST00000397054 0.614612105558458 0.472160541703822 0.0491056104907359 ENSG00000117385 LEPRE1
ENST00000460031 0.615158507004694 0.472856624845602 0.0490717080605401 ENSG00000117385 LEPRE1
ENST00000236040 0.615022008962089 0.472673096251383 0.0490833186388986 ENSG00000117385 LEPRE1
ENST00000495874 0.615022008962089 0.472673096251383 0.0490833186388986 ENSG00000117385 LEPRE1
ENST00000296388 0.615022008962089 0.472673096251383 0.0490833186388986 ENSG00000117385 LEPRE1
ENST00000462474 0.310144834541255 0.189640200763297 0.191928428465596 ENSG00000117385 LEPRE1
ENST00000472802 0.254433614446784 0.147459921864899 0.221962199419177 ENSG00000117385 LEPRE1
ENST00000431412 0.75843932959504 0.641997425267148 0.0449011703664746 ENSG00000117385 LEPRE1
ENST00000460831 0.902871479157478 0.843423120510095 0.0311220001872418 ENSG00000117385 LEPRE1
ENST00000481465 0.866693830466334 0.790232047171571 -0.029711390767158 ENSG00000117385 LEPRE1
ENST00000447502 0.994480436653873 0.989741803449238 0.00146650641448655 ENSG00000117385 LEPRE1
ENST00000463465 0.604020112128503 0.460608566947895 0.0737172354535923 ENSG00000117385 LEPRE1
ENST00000372526 0.375249637983672 0.242606482484502 0.105596719608225 ENSG00000117385 LEPRE1
ENST00000492956 0.544837605518952 0.39929338391571 0.0799606453772206 ENSG00000117385 LEPRE1
ENST00000372525 0.01196567157326 0.00411237310656618 0.344207726071613 ENSG00000164008 C1orf50
ENST00000464081 0.000246802192010313 5.60629324252802e-05 0.393120130968941 ENSG00000164008 C1orf50
ENST00000603943 0.000229050282967355 5.16999510585147e-05 0.395296294153799 ENSG00000164008 C1orf50
ENST00000536543 0.000282846002370508 6.50853571406724e-05 0.390463365569756 ENSG00000164008 C1orf50
ENST00000468913 0.0276157436533781 0.0105965977339177 0.371062627401382 ENSG00000164008 C1orf50
ENST00000494155 0.0990995913649316 0.0468429788090489 0.356724620555602 ENSG00000164008 C1orf50
ENST00000447572 0.357295107504784 0.227666163754762 0.244231080497214 ENSG00000228452 RP5-994D16.9
ENST00000421630 0.976149052401877 0.959048341303965 -0.00666972696341281 ENSG00000164008 C1orf50
ENST00000438946 0.921431331201976 0.871812510263207 -0.0171288766287948 ENSG00000164008 C1orf50
ENST00000605272 1 1 0 ENSG00000164008 C1orf50
ENST00000372522 0.900803215536046 0.840598812181141 0.0276964115622203 ENSG00000177868 CCDC23
ENST00000372521 0.825501975618788 0.730854609068702 0.0462162014066977 ENSG00000177868 CCDC23
ENST00000537227 0.840333340366211 0.751988301028322 0.0422676911799156 ENSG00000177868 CCDC23
ENST00000497437 0.562589262367861 0.417280670003308 -0.111087342009411 ENSG00000177868 CCDC23
ENST00000487556 0.000227205483160661 5.12537492560867e-05 0.404507948328867 ENSG00000164010 ERMAP
ENST00000372517 0.000227205483160661 5.12537492560867e-05 0.404507948328867 ENSG00000164010 ERMAP
ENST00000470938 0.125207425563323 0.062048985424476 0.3725009404561 ENSG00000164010 ERMAP
ENST00000372514 1.43574165768985e-08 1.66742164092651e-09 0.732383838328478 ENSG00000164010 ERMAP
ENST00000328249 1.58890483071034e-08 1.8543666864082e-09 0.752116405800163 ENSG00000164010 ERMAP
ENST00000414798 4.27357152967058e-08 5.26029349940169e-09 0.762846583915649 ENSG00000228192 RP11-342M1.3
ENST00000416809 5.15473548789769e-08 6.41725975429346e-09 0.775754439563164 ENSG00000228192 RP11-342M1.3
ENST00000425076 3.61770810844364e-08 4.40791538697276e-09 0.842849564003469 ENSG00000228192 RP11-342M1.3
ENST00000444563 3.61770810844364e-08 4.40791538697276e-09 0.842849564003469 ENSG00000228192 RP11-342M1.3
ENST00000372508 0.814960139758057 0.716363363157369 0.042658720910719 ENSG00000164011 ZNF691
ENST00000372507 0.814960139758057 0.716363363157369 0.042658720910719 ENSG00000164011 ZNF691
ENST00000372506 0.814960139758057 0.716363363157369 0.042658720910719 ENSG00000164011 ZNF691
ENST00000397044 0.682285093920819 0.549228508150499 0.0770007578275772 ENSG00000164011 ZNF691
ENST00000372504 0.814960139758057 0.716363363157369 0.042658720910719 ENSG00000164011 ZNF691
ENST00000397034 0.941404815352363 0.903487318641082 0.0171533310348702 ENSG00000164011 ZNF691
ENST00000372503 0.891755328270268 0.827170744389088 0.029209824445567 ENSG00000164011 ZNF691
ENST00000372502 0.908083070309952 0.85125752396991 0.0255648968886051 ENSG00000164011 ZNF691
ENST00000426263 0.242613980224925 0.138935716196939 0.112543295818547 ENSG00000117394 SLC2A1
ENST00000475162 0.33345476921836 0.208365762905885 0.117757133079371 ENSG00000117394 SLC2A1
ENST00000439722 0.260309517247934 0.15183000294714 0.178183655232167 ENSG00000117394 SLC2A1
ENST00000415851 0.688771257194095 0.556967114291741 0.0597608090334151 ENSG00000117394 SLC2A1
ENST00000372500 0.791433620271649 0.684823903459886 0.0434248917151827 ENSG00000117394 SLC2A1
ENST00000460369 0.717605379068815 0.59103004500113 0.0950510247627761 ENSG00000117394 SLC2A1
ENST00000431759 2.04582706394362e-06 3.19204680515487e-07 0.901654098154261 ENSG00000227533 SLC2A1-AS1
ENST00000416689 0.000335015275489082 7.82787041740084e-05 0.759896054199667 ENSG00000227533 SLC2A1-AS1
ENST00000410048 0.462703679203144 0.319340710130777 -0.121488611724894 ENSG00000186973 FAM183A
ENST00000409337 0.667702311191803 0.532306767532408 -0.0686670342936166 ENSG00000186973 FAM183A
ENST00000410025 0.667702311191803 0.532306767532408 -0.0686670342936166 ENSG00000186973 FAM183A
ENST00000409396 0.653163087424331 0.515485063303419 -0.0714704393300188 ENSG00000186973 FAM183A
ENST00000335282 0.667702311191803 0.532306767532408 -0.0686670342936166 ENSG00000186973 FAM183A
ENST00000431635 0.0360989434308197 0.01442139377289 -0.158203441054632 ENSG00000117395 EBNA1BP2
ENST00000236051 0.0367347604691697 0.0147076857161221 -0.157671434089352 ENSG00000117395 EBNA1BP2
ENST00000463906 0.0521076989731936 0.0220030942275586 -0.190329452910798 ENSG00000117395 EBNA1BP2
ENST00000491223 0.169036309881071 0.0892272508512562 -0.125831129377602 ENSG00000117395 EBNA1BP2
ENST00000472982 0.17884810343432 0.0955501919323264 -0.126571878880387 ENSG00000117395 EBNA1BP2
ENST00000483082 0.20994469164079 0.116271730533376 -0.121264324096913 ENSG00000117395 EBNA1BP2
ENST00000461557 0.243838676058356 0.139785786307074 -0.114064445022539 ENSG00000117395 EBNA1BP2
ENST00000372492 0.392674119399995 0.257453248059503 -0.155876605259514 ENSG00000243710 WDR65
ENST00000528956 0.677949677220111 0.544309102217976 0.0744549166947842 ENSG00000243710 WDR65
ENST00000529956 0.464259661376658 0.320709954120138 0.0961425203339539 ENSG00000243710 WDR65
ENST00000533339 0.715336976971759 0.588273066545199 0.0590203463853664 ENSG00000243710 WDR65
ENST00000466927 0.711656657827144 0.583875161988917 0.061397093069245 ENSG00000117395 EBNA1BP2
ENST00000474566 0.776145651290899 0.6644995471393 0.0409881315431545 ENSG00000117395 EBNA1BP2
ENST00000372476 0.930474215899704 0.886003386703798 -0.0120705806446479 ENSG00000066056 TIE1
ENST00000372470 0.506349063839839 0.360806882954847 -0.186504933060948 ENSG00000117400 MPL
ENST00000413998 0.430977809085023 0.290640849036986 -0.198758364528554 ENSG00000117400 MPL
ENST00000424948 0.147325206317355 0.0754883817031272 0.341294834681487 ENSG00000234694 RP1-92O14.3
ENST00000310955 0.0183868051048 0.00666940301518268 0.205983418919746 ENSG00000117399 CDC20
ENST00000372462 0.0184052782342705 0.00667791447750406 0.205983793682281 ENSG00000117399 CDC20
ENST00000478882 0.0374677597393161 0.0150431786183143 0.25367177413347 ENSG00000117399 CDC20
ENST00000482046 0.621371832483941 0.479668390982064 0.0836508535869088 ENSG00000117399 CDC20
ENST00000372458 2.3045054371333e-05 4.28806359746515e-06 -0.26595502222739 ENSG00000066322 ELOVL1
ENST00000413844 2.3045054371333e-05 4.28806359746515e-06 -0.26595502222739 ENSG00000066322 ELOVL1
ENST00000468865 0.0172950736391103 0.00621872619677246 -0.21508174724848 ENSG00000066322 ELOVL1
ENST00000464204 6.2130707729984e-05 1.25172591402856e-05 -0.253299588586382 ENSG00000066322 ELOVL1
ENST00000470968 5.97999071365377e-05 1.20064981751047e-05 -0.253065083253239 ENSG00000066322 ELOVL1
ENST00000487209 0.000130328073596791 2.79475320315025e-05 -0.245528882417721 ENSG00000066322 ELOVL1
ENST00000470769 0.000312730626044643 7.26245894282872e-05 -0.240005178252625 ENSG00000066322 ELOVL1
ENST00000497569 0.000549117104520494 0.000134517789776414 -0.23905650352914 ENSG00000066322 ELOVL1
ENST00000482302 0.000686898668380628 0.000171613162690647 -0.238385718644168 ENSG00000066322 ELOVL1
ENST00000497050 0.000673855251205175 0.000168018530106947 -0.239295517337546 ENSG00000066322 ELOVL1
ENST00000478481 0.0643100137435131 0.0281224235167036 -0.206614065148125 ENSG00000066322 ELOVL1
ENST00000479439 0.000121439226731298 2.58852960282583e-05 -0.270682994334402 ENSG00000066322 ELOVL1
ENST00000465321 3.27832314716106e-05 6.27639113156495e-06 -0.276999058651734 ENSG00000066322 ELOVL1
ENST00000479686 2.18616668965394e-05 4.05080411822974e-06 -0.291342833656739 ENSG00000066322 ELOVL1
ENST00000496932 2.14793457342571e-05 3.97320067780736e-06 -0.296526032358082 ENSG00000066322 ELOVL1
ENST00000290663 1.47268168225618e-05 2.64782693669376e-06 0.366944704602014 ENSG00000159479 MED8
ENST00000372457 1.51503522848482e-05 2.73162838063632e-06 0.367947526066017 ENSG00000159479 MED8
ENST00000372455 4.27335142449646e-05 8.3540380907699e-06 0.368512847750868 ENSG00000159479 MED8
ENST00000436713 9.83420184782529e-05 2.06001783084762e-05 0.399829471523447 ENSG00000229431 RP1-92O14.6
ENST00000460803 0.0154558825241942 0.00548361618752755 0.35781670808109 ENSG00000159479 MED8
ENST00000473560 9.90731815909511e-07 1.47387821944811e-07 0.470882256126671 ENSG00000159479 MED8
ENST00000310739 0.903115436230119 0.843825006113484 0.020344746374016 ENSG00000198198 SZT2
ENST00000372450 0.903115436230119 0.843825006113484 0.020344746374016 ENSG00000198198 SZT2
ENST00000357658 0.993665627274501 0.988262826635605 0.0014297526659525 ENSG00000198198 SZT2
ENST00000406439 0.578330233882505 0.433500172360328 -0.0720998327103395 ENSG00000198198 SZT2
ENST00000562955 0.00075641927264053 0.000190797827642765 0.216458814846719 ENSG00000198198 SZT2
ENST00000470139 0.00183471325159032 0.000507489240027799 0.358720502286133 ENSG00000198198 SZT2
ENST00000372442 9.78146256220996e-05 2.04820042213145e-05 0.272841542023737 ENSG00000198198 SZT2
ENST00000478140 0.324100609320911 0.200849824370491 0.226965816612258 ENSG00000198198 SZT2
ENST00000470897 0.775627266435207 0.663790673432711 0.0834625744290379 ENSG00000198198 SZT2
ENST00000471177 0.641421049349026 0.502196245246127 0.115086249138202 ENSG00000198198 SZT2
ENST00000460536 0.006973925735669 0.00224352865478319 0.251651903441493 ENSG00000198198 SZT2
ENST00000396885 0.0568675657446083 0.0243702745084667 0.359273416132679 ENSG00000229372 SZT2-AS1
ENST00000583037 0.0108473821548425 0.00368563548275667 0.250240505296588 ENSG00000178922 HYI
ENST00000483618 0.572785735960485 0.427642348153069 0.146611361980607 ENSG00000178922 HYI
ENST00000372425 0.0108473821548425 0.00368563548275667 0.250240505296588 ENSG00000178922 HYI
ENST00000372433 0.00722436557251927 0.00233383470399026 0.268445363647959 ENSG00000178922 HYI
ENST00000372434 0.00821267224406211 0.00269697893044361 0.260224948062785 ENSG00000178922 HYI
ENST00000470662 0.0226510968520456 0.00845581325485437 0.251006748947666 ENSG00000178922 HYI
ENST00000487366 0.0240655264322844 0.00906243449474054 0.249172089885596 ENSG00000178922 HYI
ENST00000372430 0.00903268510011686 0.00300121858819823 0.269660291056947 ENSG00000178922 HYI
ENST00000372432 0.00997202113921003 0.00335387508114904 0.253424900003362 ENSG00000178922 HYI
ENST00000372427 0.0101648459943992 0.00342712789221334 0.252525528714933 ENSG00000178922 HYI
ENST00000372426 0.022440880886828 0.00836453305173206 0.249451743305006 ENSG00000178922 HYI
ENST00000486909 0.00670204996077707 0.00214582349547964 0.267335533481136 ENSG00000178922 HYI
ENST00000496142 0.427383356429775 0.287538483316741 0.166351670366433 ENSG00000178922 HYI
ENST00000469587 0.670212702682961 0.535398261665667 0.0826061415006025 ENSG00000178922 HYI
ENST00000444386 0.668449045292171 0.533349270713552 0.126112363516211 ENSG00000229348 HYI-AS1
ENST00000496043 0.516132791687626 0.370402892434931 -0.17951565015051 ENSG00000142949 PTPRF
ENST00000481019 0.51887281974186 0.373227178165118 -0.179294620730311 ENSG00000142949 PTPRF
ENST00000359947 0.124026540468862 0.0613246722656449 -0.271685764359255 ENSG00000142949 PTPRF
ENST00000438120 0.178927269887829 0.0956030488001468 -0.249863899821213 ENSG00000142949 PTPRF
ENST00000436724 0.989679867260163 0.981192807519275 -0.0047703189218184 ENSG00000142949 PTPRF
ENST00000372405 0.938003411764575 0.897577480784723 -0.0261121702083305 ENSG00000142949 PTPRF
ENST00000372413 0.111638310729011 0.054019742057911 -0.280613135862364 ENSG00000142949 PTPRF
ENST00000372414 0.111638310729011 0.054019742057911 -0.280613135862364 ENSG00000142949 PTPRF
ENST00000437607 0.940691211709652 0.90212377899046 -0.0249634679852522 ENSG00000142949 PTPRF
ENST00000467464 0.739113936161189 0.617993932986824 -0.100329534456942 ENSG00000142949 PTPRF
ENST00000412568 0.0605857406005927 0.0262287734006882 -0.373600322185892 ENSG00000142949 PTPRF
ENST00000429895 0.0461034388694521 0.0190758356961138 -0.383972802841383 ENSG00000142949 PTPRF
ENST00000414879 0.0861236694507617 0.0396949413532986 -0.353322693774874 ENSG00000142949 PTPRF
ENST00000422171 0.0861236694507617 0.0396949413532986 -0.353322693774874 ENSG00000142949 PTPRF
ENST00000496447 0.0676299314076881 0.029823048976267 -0.38119796752297 ENSG00000142949 PTPRF
ENST00000372407 0.116898376489882 0.0570980591069036 -0.335577052745978 ENSG00000142949 PTPRF
ENST00000463041 0.740322574056447 0.619531632983021 -0.0890103769193681 ENSG00000142949 PTPRF
ENST00000477970 0.195442171751188 0.106511477847521 -0.324337949329363 ENSG00000142949 PTPRF
ENST00000372396 2.72061599645222e-83 1.6594888577204e-85 0.928524488538494 ENSG00000066135 KDM4A
ENST00000463151 6.07777305109369e-38 1.12612623514201e-39 1.04798035203687 ENSG00000066135 KDM4A
ENST00000485249 2.42003123316242e-24 8.42194423918607e-26 0.980592969963274 ENSG00000066135 KDM4A
ENST00000472265 2.33293358551468e-10 2.21577201963954e-11 1.0245484384179 ENSG00000066135 KDM4A
ENST00000481296 6.43510950381405e-07 9.31372437449839e-08 0.762839579428089 ENSG00000066135 KDM4A
ENST00000398804 6.52595910568821e-28 1.87731487059813e-29 0.860589924020654 ENSG00000236200 KDM4A-AS1
ENST00000439057 1.41652951696424e-27 4.16224641135445e-29 0.896998150035901 ENSG00000236200 KDM4A-AS1
ENST00000434346 1.31907444854308e-22 5.0118374995311e-24 1.0657073184954 ENSG00000236200 KDM4A-AS1
ENST00000453015 3.20542260710641e-25 1.05830086104614e-26 1.08199323554652 ENSG00000236200 KDM4A-AS1
ENST00000418149 1.19481562442666e-26 3.66985745714815e-28 0.93568866876222 ENSG00000236200 KDM4A-AS1
ENST00000532911 0.000465200224062381 0.000112221426544855 -0.465505255404949 ENSG00000126091 ST3GAL3
ENST00000489897 0.00319071361600541 0.000939549400881363 -0.317380518089424 ENSG00000126091 ST3GAL3
ENST00000372374 0.00181481067044369 0.000501496082215388 -0.313822720722943 ENSG00000126091 ST3GAL3
ENST00000372375 0.00181481067044369 0.000501496082215388 -0.313822720722943 ENSG00000126091 ST3GAL3
ENST00000545417 0.00181481067044369 0.000501496082215388 -0.313822720722943 ENSG00000126091 ST3GAL3
ENST00000372377 0.00181481067044369 0.000501496082215388 -0.313822720722943 ENSG00000126091 ST3GAL3
ENST00000361392 0.00181481067044369 0.000501496082215388 -0.313822720722943 ENSG00000126091 ST3GAL3
ENST00000361400 0.00181481067044369 0.000501496082215388 -0.313822720722943 ENSG00000126091 ST3GAL3
ENST00000353126 0.00181481067044369 0.000501496082215388 -0.313822720722943 ENSG00000126091 ST3GAL3
ENST00000530154 0.00276057769257854 0.000800758911974254 -0.332829805931083 ENSG00000126091 ST3GAL3
ENST00000262915 0.00181481067044369 0.000501496082215388 -0.313822720722943 ENSG00000126091 ST3GAL3
ENST00000330208 0.00181481067044369 0.000501496082215388 -0.313822720722943 ENSG00000126091 ST3GAL3
ENST00000335430 0.00181481067044369 0.000501496082215388 -0.313822720722943 ENSG00000126091 ST3GAL3
ENST00000351035 0.00181481067044369 0.000501496082215388 -0.313822720722943 ENSG00000126091 ST3GAL3
ENST00000479383 0.000513501727225099 0.000124984744878062 -0.465957517491898 ENSG00000126091 ST3GAL3
ENST00000347631 0.00319039054586105 0.000939433343323025 -0.317359067485942 ENSG00000126091 ST3GAL3
ENST00000484868 5.27224010143443e-05 1.04748369911293e-05 -0.524566184772032 ENSG00000126091 ST3GAL3
ENST00000461066 0.000526910502178159 0.000128524871454188 -0.464156197633327 ENSG00000126091 ST3GAL3
ENST00000437753 0.00153891597163408 0.000417101166887306 -0.564626054495564 ENSG00000229444 RP11-184I16.4
ENST00000516392 0.147818403595611 0.0758012021297908 -0.239176120890782 ENSG00000252201 RNU6-1058P
ENST00000533997 0.00555915196919794 0.00174328985256673 -0.30362377015457 ENSG00000126091 ST3GAL3
ENST00000469715 0.00555915196919794 0.00174328985256673 -0.30362377015457 ENSG00000126091 ST3GAL3
ENST00000490541 0.00555915196919794 0.00174328985256673 -0.30362377015457 ENSG00000126091 ST3GAL3
ENST00000528371 0.00555915196919794 0.00174328985256673 -0.30362377015457 ENSG00000126091 ST3GAL3
ENST00000530581 0.00555915196919794 0.00174328985256673 -0.30362377015457 ENSG00000126091 ST3GAL3
ENST00000531816 0.00555915196919794 0.00174328985256673 -0.30362377015457 ENSG00000126091 ST3GAL3
ENST00000531993 0.00555915196919794 0.00174328985256673 -0.30362377015457 ENSG00000126091 ST3GAL3
ENST00000533212 0.00555915196919794 0.00174328985256673 -0.30362377015457 ENSG00000126091 ST3GAL3
ENST00000533933 0.00555915196919794 0.00174328985256673 -0.30362377015457 ENSG00000126091 ST3GAL3
ENST00000372369 0.00555915196919794 0.00174328985256673 -0.30362377015457 ENSG00000126091 ST3GAL3
ENST00000372372 0.00555915196919794 0.00174328985256673 -0.30362377015457 ENSG00000126091 ST3GAL3
ENST00000372368 0.00555915196919794 0.00174328985256673 -0.30362377015457 ENSG00000126091 ST3GAL3
ENST00000372367 0.00555915196919794 0.00174328985256673 -0.30362377015457 ENSG00000126091 ST3GAL3
ENST00000372366 0.00555915196919794 0.00174328985256673 -0.30362377015457 ENSG00000126091 ST3GAL3
ENST00000372365 0.00555915196919794 0.00174328985256673 -0.30362377015457 ENSG00000126091 ST3GAL3
ENST00000361746 0.00555915196919794 0.00174328985256673 -0.30362377015457 ENSG00000126091 ST3GAL3
ENST00000332628 0.00555915196919794 0.00174328985256673 -0.30362377015457 ENSG00000126091 ST3GAL3
ENST00000531451 0.00550633892669909 0.00172474193184341 -0.303920822941631 ENSG00000126091 ST3GAL3
ENST00000372362 0.00550633892669909 0.00172474193184341 -0.303920822941631 ENSG00000126091 ST3GAL3
ENST00000361812 0.00550633892669909 0.00172474193184341 -0.303920822941631 ENSG00000126091 ST3GAL3
ENST00000427515 0.642808916659468 0.503771928631922 -0.131934961151534 ENSG00000233674 RP11-184I16.3
ENST00000461375 0.0646205345486776 0.0282844902379269 -0.196819164801278 ENSG00000126091 ST3GAL3
ENST00000419974 0.812493602560467 0.712933865229927 0.0734765425772275 ENSG00000224751 SHMT1P1
ENST00000490502 0.792530367248966 0.686327130359295 -0.0361815181354754 ENSG00000126091 ST3GAL3
ENST00000495482 0.588754947355507 0.444565649118809 -0.0988343629168941 ENSG00000126091 ST3GAL3
ENST00000414809 0.439553972841969 0.298353093426397 0.186583051417365 ENSG00000117407 ARTN
ENST00000372359 0.439553972841969 0.298353093426397 0.186583051417365 ENSG00000117407 ARTN
ENST00000477048 0.580368015535755 0.435628130010676 0.134623241353061 ENSG00000117407 ARTN
ENST00000471394 0.680712383521518 0.547393353932583 0.10388871546383 ENSG00000117407 ARTN
ENST00000498139 0.428384811784318 0.288448264525449 0.185870625896422 ENSG00000117407 ARTN
ENST00000491846 0.568669765506703 0.423357179411737 0.135933665334203 ENSG00000117407 ARTN
ENST00000479128 0.531988009793034 0.38630340018644 0.141622035642057 ENSG00000117407 ARTN
ENST00000472435 0.531988009793034 0.38630340018644 0.141622035642057 ENSG00000117407 ARTN
ENST00000474592 0.622099370399159 0.480470747510762 0.113589375058009 ENSG00000117407 ARTN
ENST00000372354 0.614283148008018 0.47171712290327 0.0986549839631004 ENSG00000117407 ARTN
ENST00000438616 0.899411644279689 0.838574661277095 0.026196393712348 ENSG00000117407 ARTN
ENST00000446167 0.889346781580481 0.823625870248407 0.0451392901449778 ENSG00000237950 RP11-7O11.3
ENST00000445226 0.909693990854863 0.853740176283599 -0.0373448171170503 ENSG00000237950 RP11-7O11.3
ENST00000412378 0.913155389846309 0.858743505853355 0.0351164042574096 ENSG00000237950 RP11-7O11.3
ENST00000372343 0.528768741125264 0.382998130258801 -0.0623206954098486 ENSG00000117408 IPO13
ENST00000489061 0.469109969655654 0.325285105707694 0.12957696463355 ENSG00000117408 IPO13
ENST00000489773 0.851795899720027 0.769046542634798 -0.0268382600284731 ENSG00000117408 IPO13
ENST00000492152 0.426660636414797 0.286912326800792 -0.123232768564975 ENSG00000117408 IPO13
ENST00000480902 0.423733714275651 0.284454951717693 0.169092256245559 ENSG00000117408 IPO13
ENST00000372339 0.863436188363476 0.785744090610136 -0.0341645640282075 ENSG00000117408 IPO13
ENST00000486876 0.427911317454219 0.288022792095482 -0.159119306677729 ENSG00000117408 IPO13
ENST00000471934 0.350297840609556 0.22193241954994 -0.153295784217466 ENSG00000132768 DPH2
ENST00000476260 0.355366677613264 0.226073779211886 -0.14305172729975 ENSG00000132768 DPH2
ENST00000255108 0.0805561126888931 0.0366686255572325 -0.20530147028251 ENSG00000132768 DPH2
ENST00000412950 0.195048765472716 0.106216485532402 -0.172744377720064 ENSG00000132768 DPH2
ENST00000524776 0.195048765472716 0.106216485532402 -0.172744377720064 ENSG00000132768 DPH2
ENST00000495421 0.0805561126888931 0.0366686255572325 -0.20530147028251 ENSG00000132768 DPH2
ENST00000530988 0.406142354004466 0.269061843755969 -0.142618668957489 ENSG00000132768 DPH2
ENST00000527567 0.464803929850683 0.321213973336178 -0.123803644326233 ENSG00000132768 DPH2
ENST00000492306 0.374795206771308 0.2422118970898 -0.138020013299803 ENSG00000132768 DPH2
ENST00000490861 0.264223140590451 0.154755628790015 -0.16659415448017 ENSG00000132768 DPH2
ENST00000396758 0.0802330699638628 0.0364968504221358 -0.205343661606276 ENSG00000132768 DPH2
ENST00000477294 0.343811700814794 0.216630212847205 -0.153305740207485 ENSG00000132768 DPH2
ENST00000529729 0.154019815873291 0.0796379031814814 -0.205176267166695 ENSG00000132768 DPH2
ENST00000532140 0.384226617359567 0.250182510076336 -0.144812285159367 ENSG00000132768 DPH2
ENST00000534786 0.481514962180354 0.337111319879171 -0.127877455731367 ENSG00000132768 DPH2
ENST00000534655 0.264212392177796 0.154744156220623 -0.207200473492769 ENSG00000132768 DPH2
ENST00000459879 0.197209627664386 0.107676479986995 -0.199487351779327 ENSG00000132768 DPH2
ENST00000527319 0.106706852502575 0.0511687866893708 -0.240767488648307 ENSG00000132768 DPH2
ENST00000472505 0.00028952258382221 6.67717120094208e-05 -0.291079613983124 ENSG00000117410 ATP6V0B
ENST00000472174 0.00190121700840769 0.000527879604222046 -0.25560116965508 ENSG00000117410 ATP6V0B
ENST00000532642 0.00192324146851115 0.000534650708958957 -0.255402558141957 ENSG00000117410 ATP6V0B
ENST00000236067 0.00192884226075725 0.000536410112997358 -0.255174824730665 ENSG00000117410 ATP6V0B
ENST00000471859 0.00149696465043393 0.000404493757131558 -0.258046901211531 ENSG00000117410 ATP6V0B
ENST00000472277 0.00114550066352327 0.000301455846991203 -0.272701594209662 ENSG00000117410 ATP6V0B
ENST00000461670 0.000387749418007866 9.19042182324779e-05 -0.282905238083849 ENSG00000117410 ATP6V0B
ENST00000468183 0.00194157302534302 0.0005402464419151 -0.255168648697319 ENSG00000117410 ATP6V0B
ENST00000473485 0.00194157302534302 0.0005402464419151 -0.255168648697319 ENSG00000117410 ATP6V0B
ENST00000496131 0.000849473778848562 0.000216871630199848 -0.269701700516415 ENSG00000117410 ATP6V0B
ENST00000498208 0.00149081428262331 0.000402694979343455 -0.263778438559709 ENSG00000117410 ATP6V0B
ENST00000532072 0.0132131980276128 0.00459859593664222 -0.227632403688382 ENSG00000117410 ATP6V0B
ENST00000498664 0.016931365429373 0.00607317940253945 -0.213803296166642 ENSG00000117410 ATP6V0B
ENST00000498543 0.0726268284919651 0.0324469232814664 0.27623284798568 ENSG00000117411 B4GALT2
ENST00000372324 0.924903872955392 0.877162437233833 0.0107317324244218 ENSG00000117411 B4GALT2
ENST00000497866 0.105505510180842 0.0504764567718349 0.222907918040762 ENSG00000117411 B4GALT2
ENST00000434555 0.842669145201129 0.755333678863905 0.022201733114979 ENSG00000117411 B4GALT2
ENST00000356836 0.687188503615019 0.55498036650507 0.0427280859887848 ENSG00000117411 B4GALT2
ENST00000309519 0.40693010427521 0.269787663759705 0.0806547442947299 ENSG00000117411 B4GALT2
ENST00000485678 0.0336646776202322 0.0133020817831458 0.243991233466248 ENSG00000117411 B4GALT2
ENST00000481924 0.872100847638475 0.79820054374408 -0.0326221587712297 ENSG00000117411 B4GALT2
ENST00000486064 0.266547232490003 0.156501460988312 0.21596788849129 ENSG00000159214 CCDC24
ENST00000372307 1.70733645293889e-75 1.2205898546593e-77 2.04773247037371 ENSG00000196517 SLC6A9
ENST00000372318 0.25622533079757 0.14874420653618 0.220168085708408 ENSG00000159214 CCDC24
ENST00000460543 0.816746706309699 0.718689103949851 0.0585718346376514 ENSG00000159214 CCDC24
ENST00000463846 0.25622533079757 0.14874420653618 0.220168085708408 ENSG00000159214 CCDC24
ENST00000490563 0.25622533079757 0.14874420653618 0.220168085708408 ENSG00000159214 CCDC24
ENST00000490064 0.509298462660671 0.363693878840401 0.140536372589492 ENSG00000159214 CCDC24
ENST00000486504 0.444558237234494 0.30287820610998 0.159548085522442 ENSG00000159214 CCDC24
[truncated: 14,209,088 more chars]
